# Supplementary material for: Crowdsourced mapping of unexplored target space of kinase inhibitors
Source: Nat Commun. 2021 Jun 3;12:3307. doi: 10.1038/s41467-021-23165-1 (PMC8175708; doi:10.1038/s41467-021-23165-1)
Supplement: Supplementary file 4 — Supplementary Data 1 [file 41467_2021_23165_MOESM4_ESM.xlsx]

## Sheet: Round 1
Compound SMILES	Compound InchiKeys	Compound Name	UniProt ID	Entrez Gene Symbol	DiscoveRx Gene Symbol	pKd (-logM)	Inhibition (%)
CS(=O)(=O)Nc1cccc(c1)-c1ccc2c(NC(=O)C3CC3)n[nH]c2c1	FUQAHBLEGDXXKS-UHFFFAOYSA-N	SB-742864	Q2M2I8	AAK1	AAK1	7	73
CC(C)OC(N(CC1)CCN1C2=NC3=C(C4=CN=C(C(F)(F)F)C=C4)C=NN3C=C2)=O	NDDGTHBFQLPYJL-UHFFFAOYSA-N	NK-92	Q2M2I8	AAK1	AAK1	5.85387	75
O=S(NC1=CC(C2=CC=C(C(NC(C3CC3)=O)=NN4)C4=C2)=CC=C1)(N(CC)CC)=O	UCBIQZUJJSVQHL-UHFFFAOYSA-N	UNC-AA-1-0013	Q2M2I8	AAK1	AAK1	7.58503	76
O=C(C1CC1)NC2=NNC3=C2C=CC(C4=CC=CC(NS(N(C)CC)(=O)=O)=C4)=C3	NKCMEGZSWOVKIL-UHFFFAOYSA-N	UNC-AA-1-0017	Q2M2I8	AAK1	AAK1	6.88606	82
[nH]1c2c(c(c1)C(=O)NC)cc(cc2)Nc3nc(ccn3)-c4ncccc4	YNYMPWKHPFKBTO-UHFFFAOYSA-N	BI01078627	P00519	ABL1	ABL1-nonphosphorylated	5.22915	100
NS(=O)(=O)c1cccc(c1)-c1cc2ccncc2cc1OCc1ccccc1	WFQYBHCSVMMJEF-UHFFFAOYSA-N	GSK980961A	P36896	ACVR1B	ACVR1B	5	96.2
ClC1=CC=C(F)C(C2=NC(N=CC=N3)=C3C(NC4=CC=NC=C4)=N2)=C1	BERLXWPRSBJFHO-UHFFFAOYSA-N	SD-208	P36896	ACVR1B	ACVR1B	7.76955	100
COC(=O)Nc1nc2ccc(cc2[nH]1)S(=O)(=O)c1ccc(NC(=O)Nc2cc(ccc2F)C(F)(F)F)cc1	RJOBEDHRAOYOQX-UHFFFAOYSA-N	GW680908A	P25098	ADRBK1	GRK2	5	91.7
COc1ccc2ncnc(Nc3ccc(OCc4ccccc4)cc3)c2c1	RARTTYYZTRKYDS-UHFFFAOYSA-N	GI261520A	P31751	AKT2	AKT2	5	100
O=S(C2=CC=CC1=CN=CC=C12)(NCCNC/C=C/C3=CC=C(Br)C=C3)=O	ZKZXNDJNWUTGDK-NSCUHMNNSA-N	H89	P31751	AKT2	AKT2	5	100
CC(C)OC(N(CC1)CCN1C2=NC3=C(C4=CN=C(C(F)(F)F)C=C4)C=NN3C=C2)=O	NDDGTHBFQLPYJL-UHFFFAOYSA-N	NK-92	Q8NFD2	ANKK1	ANKK1	5	35
ClC1=CC(NC2=NC=CC(NCCCN3CCOCC3)=N2)=CC=C1	XEEXZIORUKKBII-UHFFFAOYSA-N	DI00625271	Q9UQB9	AURKC	AURKC	5	100
s1c(nc3c1-c2n(nc(c2C(C3)C)-c4cnc(cc4)NCC)-c5c(cccc5)C)NC(=O)OC	FQXPXUGHKSKDIL-UHFFFAOYSA-N	BI00857480	Q9NSY1	BMP2K	BIKE	5	89
CS(=O)(=O)Nc1cccc(c1)-c1ccc2c(NC(=O)C3CC3)n[nH]c2c1	FUQAHBLEGDXXKS-UHFFFAOYSA-N	SB-742864	Q9NSY1	BMP2K	BIKE	6.85387	93.6
CC(C)OC(N(CC1)CCN1C2=NC3=C(C4=CN=C(C(F)(F)F)C=C4)C=NN3C=C2)=O	NDDGTHBFQLPYJL-UHFFFAOYSA-N	NK-92	Q9NSY1	BMP2K	BIKE	5.50864	57
O=S(NC1=CC(C2=CC=C(C(NC(C3CC3)=O)=NN4)C4=C2)=CC=C1)(N(CC)CC)=O	UCBIQZUJJSVQHL-UHFFFAOYSA-N	UNC-AA-1-0013	Q9NSY1	BMP2K	BIKE	6.03152	95.6
O=C(C1CC1)NC2=NNC3=C2C=CC(C4=CC=CC(NS(N(C)CC)(=O)=O)=C4)=C3	NKCMEGZSWOVKIL-UHFFFAOYSA-N	UNC-AA-1-0017	Q9NSY1	BMP2K	BIKE	6.35655	96.5
O=C(C1CC1)NC2=NNC3=C2C=CC(C4=CC=CC(NS(CC(C)C)(=O)=O)=C4)=C3	SENOTLIGBLGKGP-UHFFFAOYSA-N	UNC-AA-1-0022	Q9NSY1	BMP2K	BIKE	6.08619	96.1
NS(=O)(=O)c1cccc(c1)-c1cc2ccncc2cc1OCc1ccccc1	WFQYBHCSVMMJEF-UHFFFAOYSA-N	GSK980961A	P36894	BMPR1A	BMPR1A	5	98.2
Fc1c(c(ccc1NS(=O)(=O)CCC)F)-n2nnc(c2)-c3cncc(c3)OC	PBZQXUCHRRZRTF-UHFFFAOYSA-N	BI00865461	P15056	BRAF	BRAF	7.69897	95.8
S(=O)(=O)(N1CCC(CC1)Oc3c(cc2ncnc(c2c3)N[C@H](C)c4ccccc4)OC)C	HNCQUOKLTSGCPT-MRXNPFEDSA-N	BI00010951	Q8IWQ3	BRSK2	BRSK2	5	100
NS(=O)(=O)c1ccc(Nc2cc(n[nH]2)-c2cccc(O)c2)cc1	PVLOKYREDKFWTF-UHFFFAOYSA-N	GW831090X	Q8IWQ3	BRSK2	BRSK2	5	90.8
COc1ccc(cc1)-c1nn2ncccc2c1-c1ccnc(Nc2cccc(c2)C(F)(F)F)n1	BWBYKJFTJZIURF-UHFFFAOYSA-N	GW827105X	O43683	BUB1	BUB1	6.74473	97.4
CN1CCC(CNC(C=C2)=NN3C2=NC=C3C4=CC=CC(OC(F)(F)F)=C4)CC1	MHXGEROHKGDZGO-UHFFFAOYSA-N	SGI-1776	Q14012	CAMK1	CAMK1	5	99
s1c(nc3c1-c2n(nc(c2C(C3)C)-c4cnc(cc4)NCC)-c5c(cccc5)C)NC(=O)OC	FQXPXUGHKSKDIL-UHFFFAOYSA-N	BI00857480	Q16566	CAMK4	CAMK4	5	94.9
CN1CCC(NC(C2=CC(OC)=C(NC3=NC=C(N(C(C(F)(F)CN4C5CCCC5)=O)C)C4=N3)C=C2F)=O)CC1	GWRSATNRNFYMDI-UHFFFAOYSA-N	TAK960	Q96RR4	CAMKK2	CAMKK2	7.17393	90.7
ClC1=CC=C(F)C(C2=NC(N=CC=N3)=C3C(NC4=CC=NC=C4)=N2)=C1	BERLXWPRSBJFHO-UHFFFAOYSA-N	SD-208	Q5VT25	CDC42BPA	MRCKA	6.72125	89
ClC1=CC=C(F)C(C2=NC(N=CC=N3)=C3C(NC4=CC=NC=C4)=N2)=C1	BERLXWPRSBJFHO-UHFFFAOYSA-N	SD-208	Q9Y5S2	CDC42BPB	MRCKB	7.03152	97.7
ClC1=CC=C(F)C(C2=NC(N=CC=N3)=C3C(NC4=CC=NC=C4)=N2)=C1	BERLXWPRSBJFHO-UHFFFAOYSA-N	SD-208	Q6DT37	CDC42BPG	DMPK2	7.58503	99.7
O[C@H]([C@H](O)[C@@H](CO)O3)[C@@H]3N1C2=C(C(N)=NC=N2)C(I)=C1	WHSIXKUPQCKWBY-IOSLPCCCSA-N	5-iodotubercidin	Q14004	CDK13	CDC2L5	7.13077	82
O=C(Nc1n[nH]c2nc(ccc12)-c1ccco1)C1CC1	FJINJXZTEKDFRA-UHFFFAOYSA-N	SB-743899	Q96Q40	CDK15	PFTAIRE2	5	93.7
Clc1ccc(CNc2nccc(n2)-c2cnn3ncccc23)cc1	NEWXQDRWGLAOAY-UHFFFAOYSA-N	GW781673X	Q9BWU1	CDK19	CDK11	6.74473	73
CC(C)OC(N(CC1)CCN1C2=NC3=C(C4=CN=C(C(F)(F)F)C=C4)C=NN3C=C2)=O	NDDGTHBFQLPYJL-UHFFFAOYSA-N	NK-92	P24941	CDK2	CDK2	5	82
Clc1ccc(CNc2nccc(n2)-c2cnn3ncccc23)cc1	NEWXQDRWGLAOAY-UHFFFAOYSA-N	GW781673X	P50613	CDK7	CDK7	6.65758	77
O[C@H]([C@H](O)[C@@H](CO)O3)[C@@H]3N1C2=C(C(N)=NC=N2)C(I)=C1	WHSIXKUPQCKWBY-IOSLPCCCSA-N	5-iodotubercidin	P50613	CDK7	CDK7	6.76955	90
Clc1ccc(CNc2nccc(n2)-c2cnn3ncccc23)cc1	NEWXQDRWGLAOAY-UHFFFAOYSA-N	GW781673X	P49336	CDK8	CDK8	6.07058	70
CC(C)c1ccc2\C(=N/Nc3ccc(cc3)S(N)(=O)=O)C(=O)Nc2c1	KBESLZOGXNTNCJ-UHFFFAOYSA-N	GW300653X	Q92772	CDKL2	CDKL2	6.46852	84
O=C(Nc1n[nH]c2nc(ccc12)-c1ccco1)C1CC1	FJINJXZTEKDFRA-UHFFFAOYSA-N	SB-743899	Q92772	CDKL2	CDKL2	6.35655	81
O=S(NC1=CC(C2=CC=C(C(NC(C3CC3)=O)=NN4)C4=C2)=CC=C1)(N(CC)CC)=O	UCBIQZUJJSVQHL-UHFFFAOYSA-N	UNC-AA-1-0013	Q92772	CDKL2	CDKL2	6.05552	52
O=C(C1CC1)NC2=NNC3=C2C=CC(C4=CC=CC(NS(N(C)CC)(=O)=O)=C4)=C3	NKCMEGZSWOVKIL-UHFFFAOYSA-N	UNC-AA-1-0017	Q92772	CDKL2	CDKL2	5.79588	35
O=C(C1CC1)NC2=NNC3=C2C=CC(C4=CC=CC(NS(CC(C)C)(=O)=O)=C4)=C3	SENOTLIGBLGKGP-UHFFFAOYSA-N	UNC-AA-1-0022	Q92772	CDKL2	CDKL2	6.67778	89
O[C@H]([C@H](O)[C@@H](CO)O3)[C@@H]3N1C2=C(C(N)=NC=N2)C(I)=C1	WHSIXKUPQCKWBY-IOSLPCCCSA-N	5-iodotubercidin	O15111	CHUK	IKK-alpha	6.95861	86
Clc1ccc(CNc2nccc(n2)-c2cnn3ncccc23)cc1	NEWXQDRWGLAOAY-UHFFFAOYSA-N	GW781673X	P49759	CLK1	CLK1	6.42022	73
Clc1ccc(CNc2nccc(n2)-c2cnn3ncccc23)cc1	NEWXQDRWGLAOAY-UHFFFAOYSA-N	GW781673X	P49760	CLK2	CLK2	6.65758	72
O[C@H]([C@H](O)[C@@H](CO)O3)[C@@H]3N1C2=C(C(N)=NC=N2)C(I)=C1	WHSIXKUPQCKWBY-IOSLPCCCSA-N	5-iodotubercidin	P49760	CLK2	CLK2	8.11351	99.6
CN1CCC(NC(C2=CC(OC)=C(NC3=NC=C(N(C(C(F)(F)CN4C5CCCC5)=O)C)C4=N3)C=C2F)=O)CC1	GWRSATNRNFYMDI-UHFFFAOYSA-N	TAK960	P49760	CLK2	CLK2	6.29243	86
Clc1ccc(CNc2nccc(n2)-c2cnn3ncccc23)cc1	NEWXQDRWGLAOAY-UHFFFAOYSA-N	GW781673X	Q9HAZ1	CLK4	CLK4	6	76
O=S(NC1=CC(C2=CC=C(C(NC(C3CC3)=O)=NN4)C4=C2)=CC=C1)(N(CC)CC)=O	UCBIQZUJJSVQHL-UHFFFAOYSA-N	UNC-AA-1-0013	Q9HAZ1	CLK4	CLK4	5	100
C[C@H]1COCCN1C2=NC(=NC3=C2C=CC(=N3)C4=CC(=CC=C4)C(=O)NC)N5CCOC[C@@H]5C	JUSFANSTBFGBAF-IRXDYDNUSA-N	AZD2014	P07333	CSF1R	CSF1R	5	100
CN1CCC(CC1)n1cnc(c1-c1ccnc(NCCO)n1)-c1ccc(F)cc1	XKOQKLFWCLUSAU-UHFFFAOYSA-N	SB-226879	P48729	CSNK1A1	CSNK1A1	7.95861	90.9
CN1CCC(CC1)n1cnc(c1-c1ccnc(N)n1)-c1ccc(F)cc1	SVRAGOOKTLUHES-UHFFFAOYSA-N	SB-220455	P48729	CSNK1A1	CSNK1A1	8.39794	96.5
O[C@H]([C@H](O)[C@@H](CO)O3)[C@@H]3N1C2=C(C(N)=NC=N2)C(I)=C1	WHSIXKUPQCKWBY-IOSLPCCCSA-N	5-iodotubercidin	P48729	CSNK1A1	CSNK1A1	7.26761	88
Nc1nccc(n1)-c1c(nn2cc(ccc12)C(F)(F)F)-c1ccc(F)cc1	JQUJTXXKVLSAEV-UHFFFAOYSA-N	GW568326X	P48729	CSNK1A1	CSNK1A1	6.76955	80
S(=O)(=O)(N1CCC(CC1)Oc3c(cc2ncnc(c2c3)N[C@H](C)c4ccccc4)OC)C	HNCQUOKLTSGCPT-MRXNPFEDSA-N	BI00010951	Q8N752	CSNK1A1L	CSNK1A1L	5	100
CN1CCC(CC1)n1cnc(c1-c1ccnc(N)n1)-c1ccc(F)cc1	SVRAGOOKTLUHES-UHFFFAOYSA-N	SB-220455	Q8N752	CSNK1A1L	CSNK1A1L	6.69897	86
CN1CCC(CC1)n1cnc(c1-c1ccnc(N)n1)-c1ccc(F)cc1	SVRAGOOKTLUHES-UHFFFAOYSA-N	SB-220455	P48730	CSNK1D	CSNK1D	8.72125	99.8
CC(C)OC(N(CC1)CCN1C2=NC3=C(C4=CN=C(C(F)(F)F)C=C4)C=NN3C=C2)=O	NDDGTHBFQLPYJL-UHFFFAOYSA-N	NK-92	P48730	CSNK1D	CSNK1D	5	91.7
Cc1ccc2c(c(nn2n1)-c1ccc(cc1)C(F)(F)F)-c1ccnc(Nc2ccc3OCCOc3c2)n1	JLEUOCWABWBHQW-UHFFFAOYSA-N	GW832467X	P48730	CSNK1D	CSNK1D	5	79
CN1CCC(CC1)n1cnc(c1-c1ccnc(NCCO)n1)-c1ccc(F)cc1	XKOQKLFWCLUSAU-UHFFFAOYSA-N	SB-226879	P49674	CSNK1E	CSNK1E	7.69897	98.2
Clc1ccc(CNc2nccc(n2)-c2cnn3ncccc23)cc1	NEWXQDRWGLAOAY-UHFFFAOYSA-N	GW781673X	P49674	CSNK1E	CSNK1E	6.54516	85
CN1CCC(CC1)n1cnc(c1-c1ccnc(N)n1)-c1ccc(F)cc1	SVRAGOOKTLUHES-UHFFFAOYSA-N	SB-220455	P49674	CSNK1E	CSNK1E	8.26761	98.8
Nc1nccc(n1)-c1c(nn2cc(ccc12)C(F)(F)F)-c1ccc(F)cc1	JQUJTXXKVLSAEV-UHFFFAOYSA-N	GW568326X	P49674	CSNK1E	CSNK1E	6.49485	88
Clc1c(cc(cc1)C#CC2(CCN(CC2)C)OC)-c3nc-4c(cn3)CCc5nc(sc5-4)NC(=O)C	SKJMTJUJMPIXBJ-UHFFFAOYSA-N	BI00047875	Q9HCP0	CSNK1G1	CSNK1G1	5	99.5
CN1CCC(NC(C2=CC(OC)=C(NC3=NC=C(N(C(C(F)(F)CN4C5CCCC5)=O)C)C4=N3)C=C2F)=O)CC1	GWRSATNRNFYMDI-UHFFFAOYSA-N	TAK960	P53355	DAPK1	DAPK1	6.85387	89
CC(C)c1ccc2\C(=N/Nc3ccc(cc3)S(N)(=O)=O)C(=O)Nc2c1	KBESLZOGXNTNCJ-UHFFFAOYSA-N	GW300653X	Q9UIK4	DAPK2	DAPK2	5	100
O=C(C1CC1)NC2=NNC3=C2C=CC(C4=CC=CC(NS(N(C)CC)(=O)=O)=C4)=C3	NKCMEGZSWOVKIL-UHFFFAOYSA-N	UNC-AA-1-0017	Q9UIK4	DAPK2	DAPK2	5	88
CC(C)c1ccc2\C(=N/Nc3ccc(cc3)S(N)(=O)=O)C(=O)Nc2c1	KBESLZOGXNTNCJ-UHFFFAOYSA-N	GW300653X	O43293	DAPK3	DAPK3	5	100
CN1CCC(NC(C2=CC(OC)=C(NC3=NC=C(N(C(C(F)(F)CN4C5CCCC5)=O)C)C4=N3)C=C2F)=O)CC1	GWRSATNRNFYMDI-UHFFFAOYSA-N	TAK960	O43293	DAPK3	DAPK3	6.29243	99.5
O=C(C1CC1)NC2=NNC3=C2C=CC(C4=CC=CC(NS(N(C)CC)(=O)=O)=C4)=C3	NKCMEGZSWOVKIL-UHFFFAOYSA-N	UNC-AA-1-0017	O43293	DAPK3	DAPK3	5	90.8
FC(F)(F)c1c(ccc(c1)NC(=O)c2cc(c(cc2)C)-c3noc(n3)-c4cnccc4)Cl	LQZIUMJCFXSPTG-UHFFFAOYSA-N	BI00831861	Q08345	DDR1	DDR1	6.01323	97.7
COC(=O)Nc1nc2ccc(cc2[nH]1)S(=O)(=O)c1ccc(NC(=O)Nc2cc(ccc2F)C(F)(F)F)cc1	RJOBEDHRAOYOQX-UHFFFAOYSA-N	GW680908A	Q08345	DDR1	DDR1	8.34679	96.9
COc1ccc(cc1)-c1nn2ncccc2c1-c1ccnc(Nc2cccc(c2)C(F)(F)F)n1	BWBYKJFTJZIURF-UHFFFAOYSA-N	GW827105X	Q08345	DDR1	DDR1	7.79588	99
CNC(=O)c1cncc(\C=C\c2ccccc2Cl)c1	HVTWLTGGYKBXHX-VOTSOKGWSA-N	GW445017X	Q08345	DDR1	DDR1	6.3098	89
O=C(C(N1C)=CC2=C1C(OC3=CC(C(N4CCN(C)CC4)=O)=NC=C3)=CC=C2)NC5=CC(C(C)(C)C)=CC(NS(=O)(C)=O)=C5OC	MAABOYWIPSQEMY-UHFFFAOYSA-N	BI00601359	Q08345	DDR1	DDR1	8.67778	94.1
Cc1ccc2c(c(nn2n1)-c1ccc(cc1)C(F)(F)F)-c1ccnc(Nc2ccc3OCCOc3c2)n1	JLEUOCWABWBHQW-UHFFFAOYSA-N	GW832467X	Q08345	DDR1	DDR1	7.72125	96.9
Nc1nccc(n1)-c1c(nn2cc(ccc12)C(F)(F)F)-c1ccc(F)cc1	JQUJTXXKVLSAEV-UHFFFAOYSA-N	GW568326X	Q08345	DDR1	DDR1	7.17393	96.9
FC(F)(F)c1c(ccc(c1)NC(=O)c2cc(c(cc2)C)-c3noc(n3)-c4cnccc4)Cl	LQZIUMJCFXSPTG-UHFFFAOYSA-N	BI00831861	Q16832	DDR2	DDR2	5.61979	85
O=C(C(N1C)=CC2=C1C(OC3=CC(C(N4CCN(C)CC4)=O)=NC=C3)=CC=C2)NC5=CC(C(C)(C)C)=CC(NS(=O)(C)=O)=C5OC	MAABOYWIPSQEMY-UHFFFAOYSA-N	BI00601359	Q16832	DDR2	DDR2	8.25964	98.8
s1c(nc3c1-c2n(nc(c2C(C3)C)-c4cnc(cc4)NCC)-c5c(cccc5)C)NC(=O)OC	FQXPXUGHKSKDIL-UHFFFAOYSA-N	BI00857480	Q09013	DMPK	DMPK	5	88
O[C@H]([C@H](O)[C@@H](CO)O3)[C@@H]3N1C2=C(C(N)=NC=N2)C(I)=C1	WHSIXKUPQCKWBY-IOSLPCCCSA-N	5-iodotubercidin	Q13627	DYRK1A	DYRK1A	8.79588	99.9
COc1cc2ncn(-c3cc(OCc4ccccc4C(F)(F)F)c(s3)C(=O)N(C)C)c2cc1OC	CKYDKNBLVBVPCS-UHFFFAOYSA-N	GSK1030062A	Q9Y463	DYRK1B	DYRK1B	5	96.8
Clc1ccc(CNc2nccc(n2)-c2cnn3ncccc23)cc1	NEWXQDRWGLAOAY-UHFFFAOYSA-N	GW781673X	Q9Y463	DYRK1B	DYRK1B	6.82391	91.5
O[C@H]([C@H](O)[C@@H](CO)O3)[C@@H]3N1C2=C(C(N)=NC=N2)C(I)=C1	WHSIXKUPQCKWBY-IOSLPCCCSA-N	5-iodotubercidin	Q92630	DYRK2	DYRK2	9.20761	97.6
ClC1=CC(NC2=NC=CC(NCCCN3CCOCC3)=N2)=CC=C1	XEEXZIORUKKBII-UHFFFAOYSA-N	DI00625271	Q92630	DYRK2	DYRK2	5	94.2
S(=O)(=O)(N1CCC(CC1)Oc3c(cc2ncnc(c2c3)N[C@H](C)c4ccccc4)OC)C	HNCQUOKLTSGCPT-MRXNPFEDSA-N	BI00010951	P00533	EGFR	EGFR	9.60206	100
Clc1c(cc(cc1)C#CC2(CCN(CC2)C)OC)-c3nc-4c(cn3)CCc5nc(sc5-4)NC(=O)C	SKJMTJUJMPIXBJ-UHFFFAOYSA-N	BI00047875	P00533	EGFR	EGFR	5	89
Fc1cccc(COc2ccc(Nc3ncnc4sc(cc34)-c3cccs3)cc2Cl)c1	PBIJKZCHYCDPPC-UHFFFAOYSA-N	GW684626B	P00533	EGFR	EGFR	6.58503	99.5
COc1ccc2ncnc(Nc3ccc(OCc4ccccc4)cc3)c2c1	RARTTYYZTRKYDS-UHFFFAOYSA-N	GI261520A	P00533	EGFR	EGFR	8.24413	99.5
O=C(N(CC1=CC=CC=C1)CCCC)C2=CC=C(S(=O)(NC3=CC=CC=C3)=O)C=C2	VNCIWNGCMAKKEO-UHFFFAOYSA-N	TH257	P00533	EGFR	EGFR	5	95.1
Fc1cccc(COc2ccc(Nc3ncnc4sc(cc34)-c3cccs3)cc2Cl)c1	PBIJKZCHYCDPPC-UHFFFAOYSA-N	GW684626B	Q9BQI3	EIF2AK1	EIF2AK1	5	100
NS(=O)(=O)c1ccc(cc1)-c1ccc2c(NC(=O)C3CC3)n[nH]c2c1	ZZTJLVZEYMOZSD-UHFFFAOYSA-N	SB-738482	Q9P2K8	EIF2AK4	GCN2(Kin.Dom.2,S808G)	5	89
Cc1cc(Cl)cc2C(=NNc3ccc(cc3)S(N)(=O)=O)C(=O)Nc12	YWGGNXADJYGMJY-UHFFFAOYSA-N	GW279320X	P29317	EPHA2	EPHA2	5	83
O=C(Nc1n[nH]c2nc(ccc12)-c1ccco1)C1CC1	FJINJXZTEKDFRA-UHFFFAOYSA-N	SB-743899	P29317	EPHA2	EPHA2	5	100
O=C(C1CC1)NC2=NNC3=C2C=CC(C4=CC=CC(NS(N(C)CC)(=O)=O)=C4)=C3	NKCMEGZSWOVKIL-UHFFFAOYSA-N	UNC-AA-1-0017	P29317	EPHA2	EPHA2	5	99.5
FC(F)(F)c1c(ccc(c1)NC(=O)c2cc(c(cc2)C)-c3noc(n3)-c4cnccc4)Cl	LQZIUMJCFXSPTG-UHFFFAOYSA-N	BI00831861	P54764	EPHA4	EPHA4	5	100
FC(F)(F)c1c(ccc(c1)NC(=O)c2cc(c(cc2)C)-c3noc(n3)-c4cnccc4)Cl	LQZIUMJCFXSPTG-UHFFFAOYSA-N	BI00831861	Q9UF33	EPHA6	EPHA6	5	100
COC(=O)Nc1nc2ccc(cc2[nH]1)S(=O)(=O)c1ccc(NC(=O)Nc2cc(ccc2F)C(F)(F)F)cc1	RJOBEDHRAOYOQX-UHFFFAOYSA-N	GW680908A	P29322	EPHA8	EPHA8	5.88606	91.6
FC(F)(F)c1c(ccc(c1)NC(=O)c2cc(c(cc2)C)-c3noc(n3)-c4cnccc4)Cl	LQZIUMJCFXSPTG-UHFFFAOYSA-N	BI00831861	P54753	EPHB3	EPHB3	5	80
Fc1c(c(ccc1NS(=O)(=O)CCC)F)-n2nnc(c2)-c3cncc(c3)OC	PBZQXUCHRRZRTF-UHFFFAOYSA-N	BI00865461	O15197	EPHB6	EPHB6	6.60206	85
Cc1cc(cc(C)c1\C=C\c1cncc(c1)-c1nn[nH]n1)-c1ccccn1	LBJHHPBGZCPQIO-VOTSOKGWSA-N	GW459057A	O15197	EPHB6	EPHB6	8.85387	98.9
S(=O)(=O)(N1CCC(CC1)Oc3c(cc2ncnc(c2c3)N[C@H](C)c4ccccc4)OC)C	HNCQUOKLTSGCPT-MRXNPFEDSA-N	BI00010951	P04626	ERBB2	ERBB2	7.06048	92.5
Fc1cccc(COc2ccc(Nc3ncnc4sc(cc34)-c3cccs3)cc2Cl)c1	PBIJKZCHYCDPPC-UHFFFAOYSA-N	GW684626B	P04626	ERBB2	ERBB2	5.55284	98.5
COc1ccc2ncnc(Nc3ccc(OCc4ccccc4)cc3)c2c1	RARTTYYZTRKYDS-UHFFFAOYSA-N	GI261520A	P04626	ERBB2	ERBB2	7.72125	99.1
COc1ccc2ncnc(Nc3ccc(OCc4ccccc4)cc3)c2c1	RARTTYYZTRKYDS-UHFFFAOYSA-N	GI261520A	Q15303	ERBB4	ERBB4	6.60206	86
ClC1=CC(NC2=NC=CC(NCCCN3CCOCC3)=N2)=CC=C1	XEEXZIORUKKBII-UHFFFAOYSA-N	DI00625271	O75460	ERN1	ERN1	5	100
Cc1cc(Cl)cc2C(=NNc3ccc(cc3)S(N)(=O)=O)C(=O)Nc12	YWGGNXADJYGMJY-UHFFFAOYSA-N	GW279320X	P21802	FGFR2	FGFR2	5	91.2
O=C(Nc1n[nH]c2nc(ccc12)-c1ccco1)C1CC1	FJINJXZTEKDFRA-UHFFFAOYSA-N	SB-743899	P21802	FGFR2	FGFR2	5	100
O=C(C1CC1)NC2=NNC3=C2C=CC(C4=CC=CC(NS(N(C)CC)(=O)=O)=C4)=C3	NKCMEGZSWOVKIL-UHFFFAOYSA-N	UNC-AA-1-0017	P21802	FGFR2	FGFR2	5	99.5
s1c(nc3c1-c2n(nc(c2C(C3)C)-c4cnc(cc4)NCC)-c5c(cccc5)C)NC(=O)OC	FQXPXUGHKSKDIL-UHFFFAOYSA-N	BI00857480	P22455	FGFR4	FGFR4	5	100
O=S(NC1=CC(C2=CC=C(C(NC(C3CC3)=O)=NN4)C4=C2)=CC=C1)(N(CC)CC)=O	UCBIQZUJJSVQHL-UHFFFAOYSA-N	UNC-AA-1-0013	P22455	FGFR4	FGFR4	5	90.1
Clc1c(cc(cc1)C#CC2(CCN(CC2)C)OC)-c3nc-4c(cn3)CCc5nc(sc5-4)NC(=O)C	SKJMTJUJMPIXBJ-UHFFFAOYSA-N	BI00047875	P17948	FLT1	FLT1	5	99.4
Clc1c(cc(cc1)C#CC2(CCN(CC2)C)OC)-c3nc-4c(cn3)CCc5nc(sc5-4)NC(=O)C	SKJMTJUJMPIXBJ-UHFFFAOYSA-N	BI00047875	P36888	FLT3	FLT3(ITD)	5	99.9
CC(C)c1ccc2\C(=N/Nc3ccc(cc3)S(N)(=O)=O)C(=O)Nc2c1	KBESLZOGXNTNCJ-UHFFFAOYSA-N	GW300653X	P36888	FLT3	FLT3	7.48149	83
COc1c(cc(cc1-c1ccc(cc1)S(N)(=O)=O)-c1ccc(Cl)cc1)C(N)=O	PGMGCWOOCLJXIF-UHFFFAOYSA-N	GSK711701A	P36888	FLT3	FLT3	5	100
NC(=O)c1cc(cc(c1N)-c1ccncc1)-c1ccc(F)cc1	INRJBVLMKPWSHK-UHFFFAOYSA-N	GSK620503A	P36888	FLT3	FLT3	5.1549	100
COc1ccc(cc1C(N)=O)-c1ccncc1	QEYUQXQAUUYZDC-UHFFFAOYSA-N	GSK605714A	P36888	FLT3	FLT3	5.04576	93.1
N(c1ncc(o1)-c1ccccc1)c1ccccc1	HFICAVMUTYFODG-UHFFFAOYSA-N	GW549390X	P36888	FLT3	FLT3	8.04096	99.7
COc1cc2ncn(-c3cc(OCc4ccccc4C(F)(F)F)c(s3)C(=O)N(C)C)c2cc1OC	CKYDKNBLVBVPCS-UHFFFAOYSA-N	GSK1030062A	P36888	FLT3	FLT3	5.82391	99.3
N#Cc1cccc(Nc2ncc(o2)-c2ccccc2)c1	VZMXZHOJAGFSNF-UHFFFAOYSA-N	GW627834A	P36888	FLT3	FLT3	7.95861	99.4
Cc1cc(cc(C)c1\C=C\c1cncc(c1)-c1nn[nH]n1)-c1ccccn1	LBJHHPBGZCPQIO-VOTSOKGWSA-N	GW459057A	P36888	FLT3	FLT3	5	99.7
N(c1ncc(o1)-c1ccccc1)c1ccc(Oc2ccccc2)cc1	MKASXHWBPFPYNF-UHFFFAOYSA-N	GW641155A	P36888	FLT3	FLT3	6.19382	89
COc1ccc2ncnc(Nc3ccc(OCc4ccccc4)cc3)c2c1	RARTTYYZTRKYDS-UHFFFAOYSA-N	GI261520A	P42685	FRK	FRK	5	96.5
COc1ccc2ncnc(Nc3ccc(OCc4ccccc4)cc3)c2c1	RARTTYYZTRKYDS-UHFFFAOYSA-N	GI261520A	P06241	FYN	FYN	5	97.3
Clc1c(cc(cc1)C#CC2(CCN(CC2)C)OC)-c3nc-4c(cn3)CCc5nc(sc5-4)NC(=O)C	SKJMTJUJMPIXBJ-UHFFFAOYSA-N	BI00047875	O14976	GAK	GAK	5.16115	91.1
COc1ccc(cc1)-c1nn2ncccc2c1-c1ccnc(Nc2cccc(c2)C(F)(F)F)n1	BWBYKJFTJZIURF-UHFFFAOYSA-N	GW827105X	O14976	GAK	GAK	7.18046	88
CN1CCC(NC(C2=CC(OC)=C(NC3=NC=C(N(C(C(F)(F)CN4C5CCCC5)=O)C)C4=N3)C=C2F)=O)CC1	GWRSATNRNFYMDI-UHFFFAOYSA-N	TAK960	O14976	GAK	GAK	7.63827	83
Nc1nccc(n1)-c1c(nn2cc(ccc12)C(F)(F)F)-c1ccc(F)cc1	JQUJTXXKVLSAEV-UHFFFAOYSA-N	GW568326X	O14976	GAK	GAK	7.35655	86
O=C(C1CC1)NC2=NNC3=C2C=CC(C4=CC=CC(NS(N(C)CC)(=O)=O)=C4)=C3	NKCMEGZSWOVKIL-UHFFFAOYSA-N	UNC-AA-1-0017	P32298	GRK4	GRK4	5.79588	100
O=C(NC=C1)C2=C1C(C(C(C)C)=NO3)=C3C4=C2C=C(C)C=C4	RHCWRLPKOJKBJP-UHFFFAOYSA-N	MO 286/LN 989	P32298	GRK4	GRK4	6.72125	87
CN1CCC(CNC(C=C2)=NN3C2=NC=C3C4=CC=CC(OC(F)(F)F)=C4)CC1	MHXGEROHKGDZGO-UHFFFAOYSA-N	SGI-1776	Q8WTQ7	GRK7	GRK7	6.92082	99.8
Cc1ccc2c(c(nn2n1)-c1ccc(cc1)C(F)(F)F)-c1ccnc(Nc2ccc3OCCOc3c2)n1	JLEUOCWABWBHQW-UHFFFAOYSA-N	GW832467X	Q8WTQ7	GRK7	GRK7	5	100
Fc1ccc(cc1)-c1c(nc2SCCn12)-c1ccncc1	GLHFDXWSDZWRNN-UHFFFAOYSA-N	SKF-86055	Q8TF76	GSG2	HASPIN	6.45593	84
COc1ccc(cc1C(N)=O)-c1ccncc1	QEYUQXQAUUYZDC-UHFFFAOYSA-N	GSK605714A	Q8TF76	GSG2	HASPIN	6.5376	77
O=S(C2=CC=CC1=CN=CC=C12)(NCCNC/C=C/C3=CC=C(Br)C=C3)=O	ZKZXNDJNWUTGDK-NSCUHMNNSA-N	H89	Q8TF76	GSG2	HASPIN	7.46852	98.7
CN1CCC(CNC(C=C2)=NN3C2=NC=C3C4=CC=CC(OC(F)(F)F)=C4)CC1	MHXGEROHKGDZGO-UHFFFAOYSA-N	SGI-1776	Q8TF76	GSG2	HASPIN	8.11919	98.7
O[C@H]([C@H](O)[C@@H](CO)O3)[C@@H]3N1C2=C(C(N)=NC=N2)C(I)=C1	WHSIXKUPQCKWBY-IOSLPCCCSA-N	5-iodotubercidin	Q8TF76	GSG2	HASPIN	10.2291	99.2
O=C(OC)C1=CC=C(C2=C(C(N)=C(C(N)=O)S3)C3=NC(N4CCC(N)CC4)=C2)C=C1	LBVMBECAHIBYAO-UHFFFAOYSA-N	BI00604549	Q8TF76	GSG2	HASPIN	6.72125	95.7
CC1=CN=C(N1)C2=CN=C(N=C2C3=C(C=C(C=C3)Cl)Cl)NCCNC4=NC=C(C=C4)C#N	AQGNHMOJWBZFQQ-UHFFFAOYSA-N	CHIR99021	P49840	GSK3A	GSK3A	7.56864	93.6
CC1=CN=C(N1)C2=CN=C(N=C2C3=C(C=C(C=C3)Cl)Cl)NCCNC4=NC=C(C=C4)C#N	AQGNHMOJWBZFQQ-UHFFFAOYSA-N	CHIR99021	P49841	GSK3B	GSK3B	7.82391	99.1
Fc1c(c(ccc1NS(=O)(=O)CCC)F)-n2nnc(c2)-c3cncc(c3)OC	PBZQXUCHRRZRTF-UHFFFAOYSA-N	BI00865461	P08631	HCK	HCK	5	97.6
Clc1ccc(CNc2nccc(n2)-c2cnn3ncccc23)cc1	NEWXQDRWGLAOAY-UHFFFAOYSA-N	GW781673X	Q86Z02	HIPK1	HIPK1	6.36653	77
O[C@H]([C@H](O)[C@@H](CO)O3)[C@@H]3N1C2=C(C(N)=NC=N2)C(I)=C1	WHSIXKUPQCKWBY-IOSLPCCCSA-N	5-iodotubercidin	Q86Z02	HIPK1	HIPK1	7.16749	95.2
O[C@H]([C@H](O)[C@@H](CO)O3)[C@@H]3N1C2=C(C(N)=NC=N2)C(I)=C1	WHSIXKUPQCKWBY-IOSLPCCCSA-N	5-iodotubercidin	Q9H2X6	HIPK2	HIPK2	7.13077	97.6
Clc1ccc(CNc2nccc(n2)-c2cnn3ncccc23)cc1	NEWXQDRWGLAOAY-UHFFFAOYSA-N	GW781673X	Q9H422	HIPK3	HIPK3	6.3098	71
O[C@H]([C@H](O)[C@@H](CO)O3)[C@@H]3N1C2=C(C(N)=NC=N2)C(I)=C1	WHSIXKUPQCKWBY-IOSLPCCCSA-N	5-iodotubercidin	Q9H422	HIPK3	HIPK3	7.30103	94.9
Clc1c(cccc1)-n2nc(c4c2-c3sc(nc3CC4)NC(=O)NCc5[nH]ccn5)-c6cnccc6	JXKHIJZYDXHNSW-UHFFFAOYSA-N	BI00048423	Q9UPZ9	ICK	ICK	5	100
O=C(OC)C1=CC=C(C2=C(C(N)=C(C(N)=O)S3)C3=NC(N4CCC(N)CC4)=C2)C=C1	LBVMBECAHIBYAO-UHFFFAOYSA-N	BI00604549	O14920	IKBKB	IKK-beta	6.3279	87
CN1CCC(NC(C2=CC(OC)=C(NC3=NC=C(N(C(C(F)(F)CN4C5CCCC5)=O)C)C4=N3)C=C2F)=O)CC1	GWRSATNRNFYMDI-UHFFFAOYSA-N	TAK960	P06213	INSR	INSR	6.82391	80
CN1CCC(CC1)COC2=CN=C(N=C2)C3=CC(=CC=C3)CN4C(=O)C=CC(=N4)C5=CC=CC(=C5)C#N	AHYMHWXQRWRBKT-UHFFFAOYSA-N	EMD-1214063	P51617	IRAK1	IRAK1	6.88606	94.5
O[C@H]([C@H](O)[C@@H](CO)O3)[C@@H]3N1C2=C(C(N)=NC=N2)C(I)=C1	WHSIXKUPQCKWBY-IOSLPCCCSA-N	5-iodotubercidin	Q9NWZ3	IRAK4	IRAK4	7.30103	95.4
CN1CCC(CC1)COC2=CN=C(N=C2)C3=CC(=CC=C3)CN4C(=O)C=CC(=N4)C5=CC=CC(=C5)C#N	AHYMHWXQRWRBKT-UHFFFAOYSA-N	EMD-1214063	Q9NWZ3	IRAK4	IRAK4	6.69897	77
COc1ccc(cc1)-c1coc2ncnc(N)c12	QGHMHWPBFHABJY-UHFFFAOYSA-N	GW642125X	P23458	JAK1	JAK1(JH2domain-pseudokinase)	5	98.9
NS(=O)(=O)c1ccc(cc1)-c1ccc2c(NC(=O)C3CC3)n[nH]c2c1	ZZTJLVZEYMOZSD-UHFFFAOYSA-N	SB-738482	P23458	JAK1	JAK1(JH1domain-catalytic)	5	91.3
FC(F)(F)c1c(ccc(c1)NC(=O)c2cc(c(cc2)C)-c3noc(n3)-c4cnccc4)Cl	LQZIUMJCFXSPTG-UHFFFAOYSA-N	BI00831861	P10721	KIT	KIT	6.18709	98.7
N(c1ncc(o1)-c1ccccc1)c1ccccc1	HFICAVMUTYFODG-UHFFFAOYSA-N	GW549390X	P10721	KIT	KIT	7.30103	99.9
COc1ccc(cc1)-c1coc2ncnc(N)c12	QGHMHWPBFHABJY-UHFFFAOYSA-N	GW642125X	P10721	KIT	KIT	7.52288	99.3
COc1ccc(cc1)-c1nn2ncccc2c1-c1ccnc(Nc2cccc(c2)C(F)(F)F)n1	BWBYKJFTJZIURF-UHFFFAOYSA-N	GW827105X	P10721	KIT	KIT	6.76955	95.8
NS(=O)(=O)c1ccc(Nc2cc(n[nH]2)-c2cccc(O)c2)cc1	PVLOKYREDKFWTF-UHFFFAOYSA-N	GW831090X	P10721	KIT	KIT	7.05552	85
N#Cc1cccc(Nc2ncc(o2)-c2ccccc2)c1	VZMXZHOJAGFSNF-UHFFFAOYSA-N	GW627834A	P10721	KIT	KIT	6.95861	98.7
CNC(=O)c1cncc(\C=C\c2ccccc2Cl)c1	HVTWLTGGYKBXHX-VOTSOKGWSA-N	GW445017X	P10721	KIT	KIT	6.05061	100
N(c1ncc(o1)-c1ccccc1)c1ccc(Oc2ccccc2)cc1	MKASXHWBPFPYNF-UHFFFAOYSA-N	GW641155A	P10721	KIT	KIT	5.5376	98.7
Cc1ccc2c(c(nn2n1)-c1ccc(cc1)C(F)(F)F)-c1ccnc(Nc2ccc3OCCOc3c2)n1	JLEUOCWABWBHQW-UHFFFAOYSA-N	GW832467X	P10721	KIT	KIT	6.18709	79
CCS(=O)(=O)c1ccc(OC)c(Nc2ncc(o2)-c2ccccc2Cl)c1	QAAZSECJUMWUTP-UHFFFAOYSA-N	GW622055X	O95835	LATS1	LATS1	5	99.3
NC(=O)c1cc(cc(c1N)-c1ccncc1)-c1ccc(F)cc1	INRJBVLMKPWSHK-UHFFFAOYSA-N	GSK620503A	O95835	LATS1	LATS1	5.42022	96.3
Cc1cc(Cl)cc2C(=NNc3ccc(cc3)S(N)(=O)=O)C(=O)Nc12	YWGGNXADJYGMJY-UHFFFAOYSA-N	GW279320X	O95835	LATS1	LATS1	5	100
N(c1ncc(o1)-c1ccccc1)c1ccccc1	HFICAVMUTYFODG-UHFFFAOYSA-N	GW549390X	O95835	LATS1	LATS1	5.58503	94.5
Cc1ccc(cc1-c1ccc(cc1)C(=O)NCC1CC1)C(=O)NC1CCC1	RPNGVORGBYYVHT-UHFFFAOYSA-N	GW782912X	O95835	LATS1	LATS1	5	82
O=C(NCC1=CC=CC=C1)C2=CC=C(S(=O)(NCC3=CC=CC=C3)=O)C=C2	QDGVJMITKNOVTP-UHFFFAOYSA-N	TH263	O95835	LATS1	LATS1	5	91.4
O[C@H]([C@H](O)[C@@H](CO)O3)[C@@H]3N1C2=C(C(N)=NC=N2)C(I)=C1	WHSIXKUPQCKWBY-IOSLPCCCSA-N	5-iodotubercidin	Q9NRM7	LATS2	LATS2	6.67778	100
COC(=O)Nc1nc2ccc(cc2[nH]1)S(=O)(=O)c1ccc(NC(=O)Nc2cc(ccc2F)C(F)(F)F)cc1	RJOBEDHRAOYOQX-UHFFFAOYSA-N	GW680908A	P06239	LCK	LCK	6.49485	81
O=C(N(CC1=CC=CC=C1)CCCC)C2=CC=C(S(=O)(NC3=CC=CC=C3)=O)C=C2	VNCIWNGCMAKKEO-UHFFFAOYSA-N	TH257	P06239	LCK	LCK	5	100
O=C(C1=CC=C(C=C1)S(=O)(NC2=CC=CC=C2)=O)N(CC)CC3=CC=CC=C3	HSFGCMJKYHQRQQ-UHFFFAOYSA-N	TH251	P53667	LIMK1	LIMK1	7.10791	96.3
O=C(N(CC1=CC=CC=C1)CCCC)C2=CC=C(S(=O)(NC3=CC=CC=C3)=O)C=C2	VNCIWNGCMAKKEO-UHFFFAOYSA-N	TH257	P53667	LIMK1	LIMK1	6.92082	91
O=C(C1=CC=C(C=C1)S(=O)(NC2=CC=CC=C2)=O)N(CC)CC3=CC=CC=C3	HSFGCMJKYHQRQQ-UHFFFAOYSA-N	TH251	P53671	LIMK2	LIMK2	7.35655	99.4
O=C(N(CC1=CC=CC=C1)CCCC)C2=CC=C(S(=O)(NC3=CC=CC=C3)=O)C=C2	VNCIWNGCMAKKEO-UHFFFAOYSA-N	TH257	P53671	LIMK2	LIMK2	7.19382	97.9
O=C(C1=CC=C(C=C1)S(=O)(NC2=CC=CC(Cl)=C2)=O)N(CCC)CC3=CC=CC=C3	VMGWOAVOASXXIH-UHFFFAOYSA-N	TH300	P53671	LIMK2	LIMK2	6.85387	93.8
O[C@H]([C@H](O)[C@@H](CO)O3)[C@@H]3N1C2=C(C(N)=NC=N2)C(I)=C1	WHSIXKUPQCKWBY-IOSLPCCCSA-N	5-iodotubercidin	Q5S007	LRRK2	LRRK2	6.69897	81
Fc1ccc(cc1)-c1cc(ccn1)-c1c[nH]nc1-c1ccccn1	HZJPBOLTWHOKEL-UHFFFAOYSA-N	GW680975X	P29376	LTK	LTK	5	100
O=C(NCC1=CC=CC=C1)C2=CC=C(S(=O)(NCC3=CC=CC=C3)=O)C=C2	QDGVJMITKNOVTP-UHFFFAOYSA-N	TH263	P29376	LTK	LTK	5	100
COc1cc2ncn(-c3cc(OCc4ccccc4C(F)(F)F)c(s3)C(=O)N(C)C)c2cc1OC	CKYDKNBLVBVPCS-UHFFFAOYSA-N	GSK1030062A	P07948	LYN	LYN	5	85
O=C(C1=CC=C(C=C1)S(=O)(NC2=CC=CC=C2)=O)N(CC)CC3=CC=CC=C3	HSFGCMJKYHQRQQ-UHFFFAOYSA-N	TH251	P20794	MAK	MAK	5	100
Cc1cc(cc(C)c1\C=C\c1cncc(c1)-c1nn[nH]n1)-c1ccccn1	LBJHHPBGZCPQIO-VOTSOKGWSA-N	GW459057A	Q02750	MAP2K1	MEK1	6.284	82
O[C@H]([C@H](O)[C@@H](CO)O3)[C@@H]3N1C2=C(C(N)=NC=N2)C(I)=C1	WHSIXKUPQCKWBY-IOSLPCCCSA-N	5-iodotubercidin	Q02750	MAP2K1	MEK1	7.3279	97.4
O[C@H]([C@H](O)[C@@H](CO)O3)[C@@H]3N1C2=C(C(N)=NC=N2)C(I)=C1	WHSIXKUPQCKWBY-IOSLPCCCSA-N	5-iodotubercidin	P36507	MAP2K2	MEK2	6.67778	93.3
O[C@H]([C@H](O)[C@@H](CO)O3)[C@@H]3N1C2=C(C(N)=NC=N2)C(I)=C1	WHSIXKUPQCKWBY-IOSLPCCCSA-N	5-iodotubercidin	P46734	MAP2K3	MEK3	7.04576	91.5
Fc1c(c(ccc1NS(=O)(=O)CCC)F)-n2nnc(c2)-c3cncc(c3)OC	PBZQXUCHRRZRTF-UHFFFAOYSA-N	BI00865461	Q13163	MAP2K5	MEK5	8.88606	100
CNC(=O)c1cncc(\C=C\c2ccccc2Cl)c1	HVTWLTGGYKBXHX-VOTSOKGWSA-N	GW445017X	Q13163	MAP2K5	MEK5	6.3279	85
Cc1cc(cc(C)c1\C=C\c1cncc(c1)-c1nn[nH]n1)-c1ccccn1	LBJHHPBGZCPQIO-VOTSOKGWSA-N	GW459057A	Q13163	MAP2K5	MEK5	7.26761	95.2
COc1ccc2ncnc(Nc3ccc(OCc4ccccc4)cc3)c2c1	RARTTYYZTRKYDS-UHFFFAOYSA-N	GI261520A	Q13163	MAP2K5	MEK5	7.4437	99.9
O[C@H]([C@H](O)[C@@H](CO)O3)[C@@H]3N1C2=C(C(N)=NC=N2)C(I)=C1	WHSIXKUPQCKWBY-IOSLPCCCSA-N	5-iodotubercidin	Q13163	MAP2K5	MEK5	7.17393	98.4
FC(F)(F)c1c(ccc(c1)NC(=O)c2cc(c(cc2)C)-c3noc(n3)-c4cnccc4)Cl	LQZIUMJCFXSPTG-UHFFFAOYSA-N	BI00831861	P52564	MAP2K6	MEK6	5	93.3
s1c(nc3c1-c2n(nc(c2C(C3)C)-c4cnc(cc4)NCC)-c5c(cccc5)C)NC(=O)OC	FQXPXUGHKSKDIL-UHFFFAOYSA-N	BI00857480	Q6ZN16	MAP3K15	MAP3K15	5	100
Fc1ccc(cc1)-c1c(nc2SCCn12)-c1ccncc1	GLHFDXWSDZWRNN-UHFFFAOYSA-N	SKF-86055	Q56UN5	MAP3K19	YSK4	6.88606	95.8
COc1ccc(cc1C(N)=O)-c1ccncc1	QEYUQXQAUUYZDC-UHFFFAOYSA-N	GSK605714A	Q56UN5	MAP3K19	YSK4	6.31876	82
CCn1c(nc2ccc(F)cc12)-c1nonc1N	CFCWMGRWMVZFQN-UHFFFAOYSA-N	GW785404X	Q56UN5	MAP3K19	YSK4	6.63827	83
O[C@H]([C@H](O)[C@@H](CO)O3)[C@@H]3N1C2=C(C(N)=NC=N2)C(I)=C1	WHSIXKUPQCKWBY-IOSLPCCCSA-N	5-iodotubercidin	Q56UN5	MAP3K19	YSK4	7.50864	97.2
ClC1=CC=C(F)C(C2=NC(N=CC=N3)=C3C(NC4=CC=NC=C4)=N2)=C1	BERLXWPRSBJFHO-UHFFFAOYSA-N	SD-208	P53779	MAPK10	JNK3	6.79588	84
O=C(C(N1C)=CC2=C1C(OC3=CC(C(N4CCN(C)CC4)=O)=NC=C3)=CC=C2)NC5=CC(C(C)(C)C)=CC(NS(=O)(C)=O)=C5OC	MAABOYWIPSQEMY-UHFFFAOYSA-N	BI00601359	Q15759	MAPK11	p38-beta	6.95861	91.7
Fc1ccc(cc1)-c1ncn(CCCN2CCOCC2)c1-c1ccncc1	ANWALZPQHPAZFO-UHFFFAOYSA-N	SB-210313	Q16539	MAPK14	p38-alpha	6.72125	83
Cc1ccc(cc1-c1ccc2[nH]ncc2c1)C(=O)NC1CC1	HZKJOEBOIMSMJP-UHFFFAOYSA-N	GW820759X	Q16539	MAPK14	p38-alpha	6.79588	94.5
CN1CCC(CC1)n1cnc(c1-c1ccnc(NCCO)n1)-c1ccc(F)cc1	XKOQKLFWCLUSAU-UHFFFAOYSA-N	SB-226879	Q16539	MAPK14	p38-alpha	7.22915	99.4
COc1ccc(cc1)-c1nn2ncccc2c1-c1ccnc(Nc2cccc(c2)C(F)(F)F)n1	BWBYKJFTJZIURF-UHFFFAOYSA-N	GW827105X	Q16539	MAPK14	p38-alpha	7.10237	97.5
Cc1nnc(o1)-c1ccc(C)c(c1)-c1ccc(cc1)C(=O)NCc1ccc(Cl)cc1	PGONBMCLDBGMIY-UHFFFAOYSA-N	GW708893X	Q16539	MAPK14	p38-alpha	6.56864	87
Cc1ccc(cc1-c1ccc(cc1)C(=O)NCC1CC1)C(=O)NC1CCC1	RPNGVORGBYYVHT-UHFFFAOYSA-N	GW782912X	Q16539	MAPK14	p38-alpha	6.82391	95.3
CN1CCC(CC1)n1cnc(c1-c1ccnc(N)n1)-c1ccc(F)cc1	SVRAGOOKTLUHES-UHFFFAOYSA-N	SB-220455	Q16539	MAPK14	p38-alpha	8.06048	99.8
O=S(C2=CC=CC1=CN=CC=C12)(NCCNC/C=C/C3=CC=C(Br)C=C3)=O	ZKZXNDJNWUTGDK-NSCUHMNNSA-N	H89	Q16539	MAPK14	p38-alpha	5	81
C[C@H]1COCCN1C2=NC(=NC3=C2C=CC(=N3)C4=CC(=CC=C4)C(=O)NC)N5CCOC[C@@H]5C	JUSFANSTBFGBAF-IRXDYDNUSA-N	AZD2014	Q16539	MAPK14	p38-alpha	5	100
O=C(C(N1C)=CC2=C1C(OC3=CC(C(N4CCN(C)CC4)=O)=NC=C3)=CC=C2)NC5=CC(C(C)(C)C)=CC(NS(=O)(C)=O)=C5OC	MAABOYWIPSQEMY-UHFFFAOYSA-N	BI00601359	Q16539	MAPK14	p38-alpha	8.25964	100
Cc1ccc2c(c(nn2n1)-c1ccc(cc1)C(F)(F)F)-c1ccnc(Nc2ccc3OCCOc3c2)n1	JLEUOCWABWBHQW-UHFFFAOYSA-N	GW832467X	Q16539	MAPK14	p38-alpha	6.55284	91.8
Nc1nccc(n1)-c1c(nn2cc(ccc12)C(F)(F)F)-c1ccc(F)cc1	JQUJTXXKVLSAEV-UHFFFAOYSA-N	GW568326X	Q16539	MAPK14	p38-alpha	8.25181	97.8
CN1CCC(CC1)n1cnc(c1-c1ccnc(N)n1)-c1ccc(F)cc1	SVRAGOOKTLUHES-UHFFFAOYSA-N	SB-220455	P45984	MAPK9	JNK2	6.76955	81
O=C(C(N1C)=CC2=C1C(OC3=CC(C(N4CCN(C)CC4)=O)=NC=C3)=CC=C2)NC5=CC(C(C)(C)C)=CC(NS(=O)(C)=O)=C5OC	MAABOYWIPSQEMY-UHFFFAOYSA-N	BI00601359	P45984	MAPK9	JNK2	7.56864	98.9
S(=O)(=O)(N1CCC(CC1)Oc3c(cc2ncnc(c2c3)N[C@H](C)c4ccccc4)OC)C	HNCQUOKLTSGCPT-MRXNPFEDSA-N	BI00010951	Q9P0L2	MARK1	MARK1	5	99.6
NS(=O)(=O)c1ccc(Nc2cc(n[nH]2)-c2cccc(O)c2)cc1	PVLOKYREDKFWTF-UHFFFAOYSA-N	GW831090X	Q9P0L2	MARK1	MARK1	5	84
S(=O)(=O)(N1CCC(CC1)Oc3c(cc2ncnc(c2c3)N[C@H](C)c4ccccc4)OC)C	HNCQUOKLTSGCPT-MRXNPFEDSA-N	BI00010951	Q96L34	MARK4	MARK4	5	88
ClC1=CC(NC2=NC=CC(NCCCN3CCOCC3)=N2)=CC=C1	XEEXZIORUKKBII-UHFFFAOYSA-N	DI00625271	P42679	MATK	CTK	5	100
COc1ccc(cc1C(N)=O)-c1ccncc1	QEYUQXQAUUYZDC-UHFFFAOYSA-N	GSK605714A	Q14680	MELK	MELK	5	81
COC(=O)Nc1nc2ccc(cc2[nH]1)S(=O)(=O)c1ccc(NC(=O)Nc2cc(ccc2F)C(F)(F)F)cc1	RJOBEDHRAOYOQX-UHFFFAOYSA-N	GW680908A	Q14680	MELK	MELK	5	94.4
CS(=O)(=O)Nc1cccc(c1)-c1ccc2c(NC(=O)C3CC3)n[nH]c2c1	FUQAHBLEGDXXKS-UHFFFAOYSA-N	SB-742864	Q14680	MELK	MELK	5	83
CNC(=O)c1cncc(\C=C\c2ccccc2Cl)c1	HVTWLTGGYKBXHX-VOTSOKGWSA-N	GW445017X	Q14680	MELK	MELK	5	94.8
S(=O)(=O)(N1CCC(CC1)Oc3c(cc2ncnc(c2c3)N[C@H](C)c4ccccc4)OC)C	HNCQUOKLTSGCPT-MRXNPFEDSA-N	BI00010951	Q12866	MERTK	MERTK	5	100
Fc1ccc(cc1)-c1ncn(CCCN2CCOCC2)c1-c1ccncc1	ANWALZPQHPAZFO-UHFFFAOYSA-N	SB-210313	Q8N4C8	MINK1	MINK	5	99.9
NS(=O)(=O)c1cccc(c1)-c1cc2ccncc2cc1OCc1ccccc1	WFQYBHCSVMMJEF-UHFFFAOYSA-N	GSK980961A	Q9HBH9	MKNK2	MKNK2	6.24413	76
O=C(C1=CC=C(C=C1)S(=O)(NC2=CC=CC=C2)=O)N(CC)CC3=CC=CC=C3	HSFGCMJKYHQRQQ-UHFFFAOYSA-N	TH251	Q04912	MST1R	MST1R	5	98.3
Clc1c(cccc1)-n2nc(c4c2-c3sc(nc3CC4)NC(=O)NCc5[nH]ccn5)-c6cnccc6	JXKHIJZYDXHNSW-UHFFFAOYSA-N	BI00048423	P42345	MTOR	MTOR	6.35655	82
s1c(nc3c1-c2n(nc(c2C(C3)C)-c4cnc(cc4)NCC)-c5c(cccc5)C)NC(=O)OC	FQXPXUGHKSKDIL-UHFFFAOYSA-N	BI00857480	P42345	MTOR	MTOR	9.88606	100
C[C@H]1COCCN1C2=NC(=NC3=C2C=CC(=N3)C4=CC(=CC=C4)C(=O)NC)N5CCOC[C@@H]5C	JUSFANSTBFGBAF-IRXDYDNUSA-N	AZD2014	P42345	MTOR	MTOR	9.49485	94.3
CC(N1CCN(C2=NC=NC(CC)=C2C#CC3=CC=C(N)N=C3)CC1)=O	GKROGJIGFRYBLZ-UHFFFAOYSA-N	BI00862142	P42345	MTOR	MTOR	8.33724	92.5
CN1CCC(NC(C2=CC(OC)=C(NC3=NC=C(N(C(C(F)(F)CN4C5CCCC5)=O)C)C4=N3)C=C2F)=O)CC1	GWRSATNRNFYMDI-UHFFFAOYSA-N	TAK960	Q15746	MYLK	MYLK	7.76955	90
O=S(NC1=CC(C2=CC=C(C(NC(C3CC3)=O)=NN4)C4=C2)=CC=C1)(N(CC)CC)=O	UCBIQZUJJSVQHL-UHFFFAOYSA-N	UNC-AA-1-0013	Q9H1R3	MYLK2	MYLK2	6.01773	28
O=C(C1CC1)NC2=NNC3=C2C=CC(C4=CC=CC(NS(N(C)CC)(=O)=O)=C4)=C3	NKCMEGZSWOVKIL-UHFFFAOYSA-N	UNC-AA-1-0017	Q9H1R3	MYLK2	MYLK2	6.13668	46
O=C(C1CC1)NC2=NNC3=C2C=CC(C4=CC=CC(NS(CC(C)C)(=O)=O)=C4)=C3	SENOTLIGBLGKGP-UHFFFAOYSA-N	UNC-AA-1-0022	Q9H1R3	MYLK2	MYLK2	5.88606	41
CC(C)OC(N(CC1)CCN1C2=NC3=C(C4=CN=C(C(F)(F)F)C=C4)C=NN3C=C2)=O	NDDGTHBFQLPYJL-UHFFFAOYSA-N	NK-92	Q86YV6	MYLK4	MYLK4	5.33724	38
C[C@H]1COCCN1C2=NC(=NC3=C2C=CC(=N3)C4=CC(=CC=C4)C(=O)NC)N5CCOC[C@@H]5C	JUSFANSTBFGBAF-IRXDYDNUSA-N	AZD2014	Q86YV6	MYLK4	MYLK4	5	100
Clc1c(cccc1)-n2nc(c4c2-c3sc(nc3CC4)NC(=O)NCc5[nH]ccn5)-c6cnccc6	JXKHIJZYDXHNSW-UHFFFAOYSA-N	BI00048423	Q8NEV4	MYO3A	MYO3A	5	100
FC(F)(F)c1c(ccc(c1)NC(=O)c2cc(c(cc2)C)-c3noc(n3)-c4cnccc4)Cl	LQZIUMJCFXSPTG-UHFFFAOYSA-N	BI00831861	Q96PY6	NEK1	NEK1	5	91.3
Clc1c(cc(cc1)C#CC2(CCN(CC2)C)OC)-c3nc-4c(cn3)CCc5nc(sc5-4)NC(=O)C	SKJMTJUJMPIXBJ-UHFFFAOYSA-N	BI00047875	P51955	NEK2	NEK2	5.39794	82
Clc1c(cc(cc1)C#CC2(CCN(CC2)C)OC)-c3nc-4c(cn3)CCc5nc(sc5-4)NC(=O)C	SKJMTJUJMPIXBJ-UHFFFAOYSA-N	BI00047875	P51956	NEK3	NEK3	5.92082	78
FC(F)(F)c1c(ccc(c1)NC(=O)c2cc(c(cc2)C)-c3noc(n3)-c4cnccc4)Cl	LQZIUMJCFXSPTG-UHFFFAOYSA-N	BI00831861	P51956	NEK3	NEK3	5	100
Clc1c(cc(cc1)C#CC2(CCN(CC2)C)OC)-c3nc-4c(cn3)CCc5nc(sc5-4)NC(=O)C	SKJMTJUJMPIXBJ-UHFFFAOYSA-N	BI00047875	Q6P3R8	NEK5	NEK5	6.37675	81
CCn1c(nc2ccncc12)-c1nonc1N	XDQUYQKTDSDQRL-UHFFFAOYSA-N	SB-738561	Q6P3R8	NEK5	NEK5	5	72
O=C(Nc1n[nH]c2nc(ccc12)-c1ccco1)C1CC1	FJINJXZTEKDFRA-UHFFFAOYSA-N	SB-743899	Q8TDX7	NEK7	NEK7	5	100
O=C(Nc1n[nH]c2nc(ccc12)-c1ccco1)C1CC1	FJINJXZTEKDFRA-UHFFFAOYSA-N	SB-743899	Q8TD19	NEK9	NEK9	5	100
CN1CCC(CC1)n1cnc(c1-c1ccnc(NCCO)n1)-c1ccc(F)cc1	XKOQKLFWCLUSAU-UHFFFAOYSA-N	SB-226879	Q9UBE8	NLK	NLK	7.49485	100
COc1ccc(cc1)-c1nn2ncccc2c1-c1ccnc(Nc2cccc(c2)C(F)(F)F)n1	BWBYKJFTJZIURF-UHFFFAOYSA-N	GW827105X	Q9UBE8	NLK	NLK	6.79588	79
CN1CCC(CC1)n1cnc(c1-c1ccnc(N)n1)-c1ccc(F)cc1	SVRAGOOKTLUHES-UHFFFAOYSA-N	SB-220455	Q9UBE8	NLK	NLK	7.04576	90.7
O[C@H]([C@H](O)[C@@H](CO)O3)[C@@H]3N1C2=C(C(N)=NC=N2)C(I)=C1	WHSIXKUPQCKWBY-IOSLPCCCSA-N	5-iodotubercidin	Q16620	NTRK2	TRKB	6.82391	80
O=S(C2=CC=CC1=CN=CC=C12)(NCCNC/C=C/C3=CC=C(Br)C=C3)=O	ZKZXNDJNWUTGDK-NSCUHMNNSA-N	H89	Q9H093	NUAK2	SNARK	6.07572	93.3
O[C@H]([C@H](O)[C@@H](CO)O3)[C@@H]3N1C2=C(C(N)=NC=N2)C(I)=C1	WHSIXKUPQCKWBY-IOSLPCCCSA-N	5-iodotubercidin	O95747	OXSR1	OSR1	6.95861	85
Fc1ccc(cc1)-c1cc(ccn1)-c1c[nH]nc1-c1ccccn1	HZJPBOLTWHOKEL-UHFFFAOYSA-N	GW680975X	O75914	PAK3	PAK3	5	100
O=C(NCC1=CC=CC=C1)C2=CC=C(S(=O)(NCC3=CC=CC=C3)=O)C=C2	QDGVJMITKNOVTP-UHFFFAOYSA-N	TH263	O75914	PAK3	PAK3	5	100
s1c(nc3c1-c2n(nc(c2CC3)-c4cnccc4)-c5ccc(cc5)C6(CC6)N(C)C)NC(=O)OC	GGDDUQGGATVHON-UHFFFAOYSA-N	BI00822448	Q9NQU5	PAK6	PAK6	5	78
CC(C)c1ccc2\C(=N/Nc3ccc(cc3)S(N)(=O)=O)C(=O)Nc2c1	KBESLZOGXNTNCJ-UHFFFAOYSA-N	GW300653X	P16234	PDGFRA	PDGFRA	7.09151	90.8
N(c1ncc(o1)-c1ccccc1)c1ccccc1	HFICAVMUTYFODG-UHFFFAOYSA-N	GW549390X	P16234	PDGFRA	PDGFRA	6.92082	91.9
NS(=O)(=O)c1ccc(Nc2cc(n[nH]2)-c2cccc(O)c2)cc1	PVLOKYREDKFWTF-UHFFFAOYSA-N	GW831090X	P16234	PDGFRA	PDGFRA	7.21467	93.6
N#Cc1cccc(Nc2ncc(o2)-c2ccccc2)c1	VZMXZHOJAGFSNF-UHFFFAOYSA-N	GW627834A	P16234	PDGFRA	PDGFRA	6.85387	86
Clc1c(cccc1)-n2nc(c4c2-c3sc(nc3CC4)NC(=O)NCc5[nH]ccn5)-c6cnccc6	JXKHIJZYDXHNSW-UHFFFAOYSA-N	BI00048423	P09619	PDGFRB	PDGFRB	6.25964	82
FC(F)(F)c1c(ccc(c1)NC(=O)c2cc(c(cc2)C)-c3noc(n3)-c4cnccc4)Cl	LQZIUMJCFXSPTG-UHFFFAOYSA-N	BI00831861	P09619	PDGFRB	PDGFRB	5.95861	98.4
N(c1ncc(o1)-c1ccccc1)c1ccccc1	HFICAVMUTYFODG-UHFFFAOYSA-N	GW549390X	P09619	PDGFRB	PDGFRB	8.03621	100
COc1ccc(cc1)-c1coc2ncnc(N)c12	QGHMHWPBFHABJY-UHFFFAOYSA-N	GW642125X	P09619	PDGFRB	PDGFRB	7.34679	98.2
NS(=O)(=O)c1ccc(Nc2cc(n[nH]2)-c2cccc(O)c2)cc1	PVLOKYREDKFWTF-UHFFFAOYSA-N	GW831090X	P09619	PDGFRB	PDGFRB	6.88606	89
N#Cc1cccc(Nc2ncc(o2)-c2ccccc2)c1	VZMXZHOJAGFSNF-UHFFFAOYSA-N	GW627834A	P09619	PDGFRB	PDGFRB	8.27572	99.9
N(c1ncc(o1)-c1ccccc1)c1ccc(Oc2ccccc2)cc1	MKASXHWBPFPYNF-UHFFFAOYSA-N	GW641155A	P09619	PDGFRB	PDGFRB	6.95861	99.8
CC(C)c1ccc2\C(=N/Nc3ccc(cc3)S(N)(=O)=O)C(=O)Nc2c1	KBESLZOGXNTNCJ-UHFFFAOYSA-N	GW300653X	P15735	PHKG2	PHKG2	5	91.2
O=C(C1CC1)NC2=NNC3=C2C=CC(C4=CC=CC(NS(N(C)CC)(=O)=O)=C4)=C3	NKCMEGZSWOVKIL-UHFFFAOYSA-N	UNC-AA-1-0017	P15735	PHKG2	PHKG2	5	85
Clc1c(cccc1)-n2nc(c4c2-c3sc(nc3CC4)NC(=O)NCc5[nH]ccn5)-c6cnccc6	JXKHIJZYDXHNSW-UHFFFAOYSA-N	BI00048423	Q9UBF8	PI4KB	PIK4CB	6.92082	100
s1c(nc3c1-c2n(nc(c2CC3)-c4cnccc4)-c5ccc(cc5)C6(CC6)N(C)C)NC(=O)OC	GGDDUQGGATVHON-UHFFFAOYSA-N	BI00822448	Q9UBF8	PI4KB	PIK4CB	6.85387	93.9
s1c(nc3c1-c2n(nc(c2C(C3)C)-c4cnc(cc4)NCC)-c5c(cccc5)C)NC(=O)OC	FQXPXUGHKSKDIL-UHFFFAOYSA-N	BI00857480	Q9UBF8	PI4KB	PIK4CB	6.63827	95.5
CC(C)OC(N(CC1)CCN1C2=NC3=C(C4=CN=C(C(F)(F)F)C=C4)C=NN3C=C2)=O	NDDGTHBFQLPYJL-UHFFFAOYSA-N	NK-92	Q9UBF8	PI4KB	PIK4CB	5.3098	76
Clc1c(cc(cc1)C#CC2(CCN(CC2)C)OC)-c3nc-4c(cn3)CCc5nc(sc5-4)NC(=O)C	SKJMTJUJMPIXBJ-UHFFFAOYSA-N	BI00047875	O00750	PIK3C2B	PIK3C2B	7.11919	93
Clc1c(cccc1)-n2nc(c4c2-c3sc(nc3CC4)NC(=O)NCc5[nH]ccn5)-c6cnccc6	JXKHIJZYDXHNSW-UHFFFAOYSA-N	BI00048423	O00750	PIK3C2B	PIK3C2B	7.16115	90
s1c(nc3c1-c2n(nc(c2CC3)-c4cnccc4)-c5ccc(cc5)C6(CC6)N(C)C)NC(=O)OC	GGDDUQGGATVHON-UHFFFAOYSA-N	BI00822448	O00750	PIK3C2B	PIK3C2B	7.92082	100
NS(=O)(=O)c1cccc(c1)-c1cc2ccncc2cc1OCc1ccccc1	WFQYBHCSVMMJEF-UHFFFAOYSA-N	GSK980961A	O00750	PIK3C2B	PIK3C2B	5	100
Clc1c(cc(cc1)C#CC2(CCN(CC2)C)OC)-c3nc-4c(cn3)CCc5nc(sc5-4)NC(=O)C	SKJMTJUJMPIXBJ-UHFFFAOYSA-N	BI00047875	O75747	PIK3C2G	PIK3C2G	7.67778	97.5
Clc1c(cccc1)-n2nc(c4c2-c3sc(nc3CC4)NC(=O)NCc5[nH]ccn5)-c6cnccc6	JXKHIJZYDXHNSW-UHFFFAOYSA-N	BI00048423	O75747	PIK3C2G	PIK3C2G	8.08619	97.8
s1c(nc3c1-c2n(nc(c2CC3)-c4cnccc4)-c5ccc(cc5)C6(CC6)N(C)C)NC(=O)OC	GGDDUQGGATVHON-UHFFFAOYSA-N	BI00822448	O75747	PIK3C2G	PIK3C2G	9.10237	100
s1c(nc3c1-c2n(nc(c2C(C3)C)-c4cnc(cc4)NCC)-c5c(cccc5)C)NC(=O)OC	FQXPXUGHKSKDIL-UHFFFAOYSA-N	BI00857480	O75747	PIK3C2G	PIK3C2G	7.46852	92.2
CC(N1CCN(C2=NC=NC(CC)=C2C#CC3=CC=C(N)N=C3)CC1)=O	GKROGJIGFRYBLZ-UHFFFAOYSA-N	BI00862142	O75747	PIK3C2G	PIK3C2G	6.72125	81
O=C(N(C)C)/C(C#N)=C/C(O1)=CC=C1C2=NC3=CN=C(NC=C4)C4=C3N2C5CCCCC5	GJMZWYLOARVASY-NTCAYCPXSA-N	FM-381	O75747	PIK3C2G	PIK3C2G	7.07572	82
Clc1c(cccc1)-n2nc(c4c2-c3sc(nc3CC4)NC(=O)NCc5[nH]ccn5)-c6cnccc6	JXKHIJZYDXHNSW-UHFFFAOYSA-N	BI00048423	Q8NEB9	PIK3C3	VPS34	7.30103	95.2
CC(N1CCN(C2=NC=NC(CC)=C2C#CC3=CC=C(N)N=C3)CC1)=O	GKROGJIGFRYBLZ-UHFFFAOYSA-N	BI00862142	Q8NEB9	PIK3C3	VPS34	7.04576	98
Clc1c(cc(cc1)C#CC2(CCN(CC2)C)OC)-c3nc-4c(cn3)CCc5nc(sc5-4)NC(=O)C	SKJMTJUJMPIXBJ-UHFFFAOYSA-N	BI00047875	P42336	PIK3CA	PIK3CA	7.19382	83
Clc1c(cccc1)-n2nc(c4c2-c3sc(nc3CC4)NC(=O)NCc5[nH]ccn5)-c6cnccc6	JXKHIJZYDXHNSW-UHFFFAOYSA-N	BI00048423	P42336	PIK3CA	PIK3CA	7.38722	82
s1c(nc3c1-c2n(nc(c2CC3)-c4cnccc4)-c5ccc(cc5)C6(CC6)N(C)C)NC(=O)OC	GGDDUQGGATVHON-UHFFFAOYSA-N	BI00822448	P42336	PIK3CA	PIK3CA	8.92082	100
s1c(nc3c1-c2n(nc(c2C(C3)C)-c4cnc(cc4)NCC)-c5c(cccc5)C)NC(=O)OC	FQXPXUGHKSKDIL-UHFFFAOYSA-N	BI00857480	P42336	PIK3CA	PIK3CA	7.88606	94.9
NS(=O)(=O)c1cccc(c1)-c1cc2ccncc2cc1OCc1ccccc1	WFQYBHCSVMMJEF-UHFFFAOYSA-N	GSK980961A	P42336	PIK3CA	PIK3CA	5	100
C[C@H]1COCCN1C2=NC(=NC3=C2C=CC(=N3)C4=CC(=CC=C4)C(=O)NC)N5CCOC[C@@H]5C	JUSFANSTBFGBAF-IRXDYDNUSA-N	AZD2014	P42336	PIK3CA	PIK3CA	7.63827	85
CC(N1CCN(C2=NC=NC(CC)=C2C#CC3=CC=C(N)N=C3)CC1)=O	GKROGJIGFRYBLZ-UHFFFAOYSA-N	BI00862142	P42336	PIK3CA	PIK3CA	7.72125	95.4
Clc1c(cc(cc1)C#CC2(CCN(CC2)C)OC)-c3nc-4c(cn3)CCc5nc(sc5-4)NC(=O)C	SKJMTJUJMPIXBJ-UHFFFAOYSA-N	BI00047875	P42338	PIK3CB	PIK3CB	6.95861	85
Clc1c(cccc1)-n2nc(c4c2-c3sc(nc3CC4)NC(=O)NCc5[nH]ccn5)-c6cnccc6	JXKHIJZYDXHNSW-UHFFFAOYSA-N	BI00048423	P42338	PIK3CB	PIK3CB	6.92082	82
s1c(nc3c1-c2n(nc(c2CC3)-c4cnccc4)-c5ccc(cc5)C6(CC6)N(C)C)NC(=O)OC	GGDDUQGGATVHON-UHFFFAOYSA-N	BI00822448	P42338	PIK3CB	PIK3CB	8.00877	96
CC(N1CCN(C2=NC=NC(CC)=C2C#CC3=CC=C(N)N=C3)CC1)=O	GKROGJIGFRYBLZ-UHFFFAOYSA-N	BI00862142	P42338	PIK3CB	PIK3CB	6.5376	100
Clc1c(cc(cc1)C#CC2(CCN(CC2)C)OC)-c3nc-4c(cn3)CCc5nc(sc5-4)NC(=O)C	SKJMTJUJMPIXBJ-UHFFFAOYSA-N	BI00047875	O00329	PIK3CD	PIK3CD	7.49485	100
s1c(nc3c1-c2n(nc(c2CC3)-c4cnccc4)-c5ccc(cc5)C6(CC6)N(C)C)NC(=O)OC	GGDDUQGGATVHON-UHFFFAOYSA-N	BI00822448	O00329	PIK3CD	PIK3CD	8.31876	99.6
COc1ccc(cc1)-c1nn2ncccc2c1-c1ccnc(Nc2cccc(c2)C(F)(F)F)n1	BWBYKJFTJZIURF-UHFFFAOYSA-N	GW827105X	O00329	PIK3CD	PIK3CD	5	89
CNC(=O)c1cncc(\C=C\c2ccccc2Cl)c1	HVTWLTGGYKBXHX-VOTSOKGWSA-N	GW445017X	O00329	PIK3CD	PIK3CD	5	88
CC(N1CCN(C2=NC=NC(CC)=C2C#CC3=CC=C(N)N=C3)CC1)=O	GKROGJIGFRYBLZ-UHFFFAOYSA-N	BI00862142	O00329	PIK3CD	PIK3CD	7.61979	100
Clc1c(cc(cc1)C#CC2(CCN(CC2)C)OC)-c3nc-4c(cn3)CCc5nc(sc5-4)NC(=O)C	SKJMTJUJMPIXBJ-UHFFFAOYSA-N	BI00047875	P48736	PIK3CG	PIK3CG	9.31876	100
Clc1c(cccc1)-n2nc(c4c2-c3sc(nc3CC4)NC(=O)NCc5[nH]ccn5)-c6cnccc6	JXKHIJZYDXHNSW-UHFFFAOYSA-N	BI00048423	P48736	PIK3CG	PIK3CG	8.55284	100
s1c(nc3c1-c2n(nc(c2CC3)-c4cnccc4)-c5ccc(cc5)C6(CC6)N(C)C)NC(=O)OC	GGDDUQGGATVHON-UHFFFAOYSA-N	BI00822448	P48736	PIK3CG	PIK3CG	9.34679	100
s1c(nc3c1-c2n(nc(c2C(C3)C)-c4cnc(cc4)NCC)-c5c(cccc5)C)NC(=O)OC	FQXPXUGHKSKDIL-UHFFFAOYSA-N	BI00857480	P48736	PIK3CG	PIK3CG	9.10791	100
NS(=O)(=O)c1cccc(c1)-c1cc2ccncc2cc1OCc1ccccc1	WFQYBHCSVMMJEF-UHFFFAOYSA-N	GSK980961A	P48736	PIK3CG	PIK3CG	5	98
CC(N1CCN(C2=NC=NC(CC)=C2C#CC3=CC=C(N)N=C3)CC1)=O	GKROGJIGFRYBLZ-UHFFFAOYSA-N	BI00862142	P48736	PIK3CG	PIK3CG	7.22185	98.3
s1c(nc3c1-c2n(nc(c2CC3)-c4cnccc4)-c5ccc(cc5)C6(CC6)N(C)C)NC(=O)OC	GGDDUQGGATVHON-UHFFFAOYSA-N	BI00822448	Q9Y2I7	PIKFYVE	PIKFYVE	6.39794	93.3
s1c(nc3c1-c2n(nc(c2C(C3)C)-c4cnc(cc4)NCC)-c5c(cccc5)C)NC(=O)OC	FQXPXUGHKSKDIL-UHFFFAOYSA-N	BI00857480	Q9Y2I7	PIKFYVE	PIKFYVE	6	85
s1c(nc3c1-c2n(nc(c2CC3)-c4cnccc4)-c5ccc(cc5)C6(CC6)N(C)C)NC(=O)OC	GGDDUQGGATVHON-UHFFFAOYSA-N	BI00822448	P11309	PIM1	PIM1	5	100
CN1CCC(CNC(C=C2)=NN3C2=NC=C3C4=CC=CC(OC(F)(F)F)=C4)CC1	MHXGEROHKGDZGO-UHFFFAOYSA-N	SGI-1776	Q9P1W9	PIM2	PIM2	6.17393	84
CN1CCC(CNC(C=C2)=NN3C2=NC=C3C4=CC=CC(OC(F)(F)F)=C4)CC1	MHXGEROHKGDZGO-UHFFFAOYSA-N	SGI-1776	Q86V86	PIM3	PIM3	6.56864	90.1
O=C(NC=C1)C2=C1C(C(C(C)C)=NO3)=C3C4=C2C=C(C)C=C4	RHCWRLPKOJKBJP-UHFFFAOYSA-N	MO 286/LN 989	P78356	PIP4K2B	PIP5K2B	6.95861	85
Clc1c(cccc1)-n2nc(c4c2-c3sc(nc3CC4)NC(=O)NCc5[nH]ccn5)-c6cnccc6	JXKHIJZYDXHNSW-UHFFFAOYSA-N	BI00048423	Q8TBX8	PIP4K2C	PIP5K2C	8.30103	96.8
s1c(nc3c1-c2n(nc(c2CC3)-c4cnccc4)-c5ccc(cc5)C6(CC6)N(C)C)NC(=O)OC	GGDDUQGGATVHON-UHFFFAOYSA-N	BI00822448	Q8TBX8	PIP4K2C	PIP5K2C	7.39794	94.9
CN1CCC(CC1)n1cnc(c1-c1ccnc(NCCO)n1)-c1ccc(F)cc1	XKOQKLFWCLUSAU-UHFFFAOYSA-N	SB-226879	Q8TBX8	PIP4K2C	PIP5K2C	7	96.5
CN1CCC(CC1)n1cnc(c1-c1ccnc(N)n1)-c1ccc(F)cc1	SVRAGOOKTLUHES-UHFFFAOYSA-N	SB-220455	Q8TBX8	PIP4K2C	PIP5K2C	6.63827	88
CN1CCC(NC(C2=CC(OC)=C(NC3=NC=C(N(C(C(F)(F)CN4C5CCCC5)=O)C)C4=N3)C=C2F)=O)CC1	GWRSATNRNFYMDI-UHFFFAOYSA-N	TAK960	Q8TBX8	PIP4K2C	PIP5K2C	6.74473	95
CS(=O)(=O)Nc1cccc(c1)-c1ccc2c(NC(=O)C3CC3)n[nH]c2c1	FUQAHBLEGDXXKS-UHFFFAOYSA-N	SB-742864	Q99755	PIP5K1A	PIP5K1A	6.46852	84
Clc1c(cccc1)-n2nc(c4c2-c3sc(nc3CC4)NC(=O)NCc5[nH]ccn5)-c6cnccc6	JXKHIJZYDXHNSW-UHFFFAOYSA-N	BI00048423	O60331	PIP5K1C	PIP5K1C	6	84
NS(=O)(=O)c1cccc(c1)-c1ccc2c(NC(=O)C3CC3)n[nH]c2c1	AXXSVTAXFAAJTE-UHFFFAOYSA-N	SB-741905	O60331	PIP5K1C	PIP5K1C	6.76955	99.1
CS(=O)(=O)Nc1cccc(c1)-c1ccc2c(NC(=O)C3CC3)n[nH]c2c1	FUQAHBLEGDXXKS-UHFFFAOYSA-N	SB-742864	O60331	PIP5K1C	PIP5K1C	6.85387	92.5
NS(=O)(=O)c1ccc(Nc2cc(n[nH]2)-c2cccc(O)c2)cc1	PVLOKYREDKFWTF-UHFFFAOYSA-N	GW831090X	O60331	PIP5K1C	PIP5K1C	5.85387	80
N#Cc1cccc(Nc2ncc(o2)-c2ccccc2)c1	VZMXZHOJAGFSNF-UHFFFAOYSA-N	GW627834A	O60331	PIP5K1C	PIP5K1C	5	84
O=C(OC)C1=CC=C(C2=C(C(N)=C(C(N)=O)S3)C3=NC(N4CCC(N)CC4)=C2)C=C1	LBVMBECAHIBYAO-UHFFFAOYSA-N	BI00604549	O60331	PIP5K1C	PIP5K1C	5	83
O=S(NC1=CC(C2=CC=C(C(NC(C3CC3)=O)=NN4)C4=C2)=CC=C1)(N(CC)CC)=O	UCBIQZUJJSVQHL-UHFFFAOYSA-N	UNC-AA-1-0013	O60331	PIP5K1C	PIP5K1C	6.58503	100
O=C(C1CC1)NC2=NNC3=C2C=CC(C4=CC=CC(NS(N(C)CC)(=O)=O)=C4)=C3	NKCMEGZSWOVKIL-UHFFFAOYSA-N	UNC-AA-1-0017	O60331	PIP5K1C	PIP5K1C	7.02228	97.8
O=C(C1CC1)NC2=NNC3=C2C=CC(C4=CC=CC(NS(CC(C)C)(=O)=O)=C4)=C3	SENOTLIGBLGKGP-UHFFFAOYSA-N	UNC-AA-1-0022	O60331	PIP5K1C	PIP5K1C	5.88606	3
O=S(C2=CC=CC1=CN=CC=C12)(NCCNC/C=C/C3=CC=C(Br)C=C3)=O	ZKZXNDJNWUTGDK-NSCUHMNNSA-N	H89	Q16512	PKN1	PKN1	6.67778	80
Fc1ccc(cc1)-c1c(nc2SCCn12)-c1ccncc1	GLHFDXWSDZWRNN-UHFFFAOYSA-N	SKF-86055	P53350	PLK1	PLK1	7.46852	90
NC(=O)c1sc(cc1OCc1ccccc1Br)-n1cnc2ccccc12	BWZJWBWWGBNPLH-UHFFFAOYSA-N	GSK1023156A	P53350	PLK1	PLK1	8.20066	99.5
COc1cc2ncn(-c3cc(OCc4ccccc4C(F)(F)F)c(s3)C(C)=O)c2cc1OC	JFNQBWFEGWHHDQ-UHFFFAOYSA-N	GSK1030059A	P53350	PLK1	PLK1	6.65758	85
CN1CCC(NC(C2=CC(OC)=C(NC3=NC=C(N(C(C(F)(F)CN4C5CCCC5)=O)C)C4=N3)C=C2F)=O)CC1	GWRSATNRNFYMDI-UHFFFAOYSA-N	TAK960	P53350	PLK1	PLK1	10.4685	99.8
NC(=O)c1sc(cc1OCc1ccccc1Br)-n1cnc2ccccc12	BWZJWBWWGBNPLH-UHFFFAOYSA-N	GSK1023156A	Q9NYY3	PLK2	PLK2	7.82391	98.6
COc1cc2ncn(-c3cc(OCc4ccccc4C(F)(F)F)c(s3)C(C)=O)c2cc1OC	JFNQBWFEGWHHDQ-UHFFFAOYSA-N	GSK1030059A	Q9NYY3	PLK2	PLK2	6.61979	94.1
CN1CCC(NC(C2=CC(OC)=C(NC3=NC=C(N(C(C(F)(F)CN4C5CCCC5)=O)C)C4=N3)C=C2F)=O)CC1	GWRSATNRNFYMDI-UHFFFAOYSA-N	TAK960	Q9NYY3	PLK2	PLK2	8.82391	99.4
NC(=O)c1sc(cc1OCc1ccccc1Br)-n1cnc2ccccc12	BWZJWBWWGBNPLH-UHFFFAOYSA-N	GSK1023156A	Q9H4B4	PLK3	PLK3	7.38722	97.3
CN1CCC(NC(C2=CC(OC)=C(NC3=NC=C(N(C(C(F)(F)CN4C5CCCC5)=O)C)C4=N3)C=C2F)=O)CC1	GWRSATNRNFYMDI-UHFFFAOYSA-N	TAK960	Q9H4B4	PLK3	PLK3	9.37675	99.5
Fc1c(c(ccc1NS(=O)(=O)CCC)F)-n2nnc(c2)-c3cncc(c3)OC	PBZQXUCHRRZRTF-UHFFFAOYSA-N	BI00865461	Q13131	PRKAA1	AMPK-alpha1	5	93.8
O=S(C2=CC=CC1=CN=CC=C12)(NCCNC/C=C/C3=CC=C(Br)C=C3)=O	ZKZXNDJNWUTGDK-NSCUHMNNSA-N	H89	P22694	PRKACB	PKAC-beta	7.16749	95.3
O=S(C2=CC=CC1=CN=CC=C12)(NCCNC/C=C/C3=CC=C(Br)C=C3)=O	ZKZXNDJNWUTGDK-NSCUHMNNSA-N	H89	Q05655	PRKCD	PRKCD	6.48149	82
O=S(C2=CC=CC1=CN=CC=C12)(NCCNC/C=C/C3=CC=C(Br)C=C3)=O	ZKZXNDJNWUTGDK-NSCUHMNNSA-N	H89	P24723	PRKCH	PRKCH	6.56864	90.7
O=S(NC1=CC(C2=CC=C(C(NC(C3CC3)=O)=NN4)C4=C2)=CC=C1)(N(CC)CC)=O	UCBIQZUJJSVQHL-UHFFFAOYSA-N	UNC-AA-1-0013	P24723	PRKCH	PRKCH	5	100
O=S(C2=CC=CC1=CN=CC=C12)(NCCNC/C=C/C3=CC=C(Br)C=C3)=O	ZKZXNDJNWUTGDK-NSCUHMNNSA-N	H89	Q13976	PRKG1	PRKG1	7.50864	92.6
O=S(C2=CC=CC1=CN=CC=C12)(NCCNC/C=C/C3=CC=C(Br)C=C3)=O	ZKZXNDJNWUTGDK-NSCUHMNNSA-N	H89	P51817	PRKX	PRKX	8.08092	92.3
CC(C)OC(N(CC1)CCN1C2=NC3=C(C4=CN=C(C(F)(F)F)C=C4)C=NN3C=C2)=O	NDDGTHBFQLPYJL-UHFFFAOYSA-N	NK-92	Q13523	PRPF4B	PRP4	5	0
CN1CCC(NC(C2=CC(OC)=C(NC3=NC=C(N(C(C(F)(F)CN4C5CCCC5)=O)C)C4=N3)C=C2F)=O)CC1	GWRSATNRNFYMDI-UHFFFAOYSA-N	TAK960	Q05397	PTK2	FAK	6.85387	89
S(=O)(=O)(N1CCC(CC1)Oc3c(cc2ncnc(c2c3)N[C@H](C)c4ccccc4)OC)C	HNCQUOKLTSGCPT-MRXNPFEDSA-N	BI00010951	Q14289	PTK2B	PYK2	5	100
Fc1c(c(ccc1NS(=O)(=O)CCC)F)-n2nnc(c2)-c3cncc(c3)OC	PBZQXUCHRRZRTF-UHFFFAOYSA-N	BI00865461	Q13882	PTK6	BRK	6.95861	85
COc1ccc2ncnc(Nc3ccc(OCc4ccccc4)cc3)c2c1	RARTTYYZTRKYDS-UHFFFAOYSA-N	GI261520A	Q13882	PTK6	BRK	5	90.7
Fc1c(c(ccc1NS(=O)(=O)CCC)F)-n2nnc(c2)-c3cncc(c3)OC	PBZQXUCHRRZRTF-UHFFFAOYSA-N	BI00865461	P04049	RAF1	RAF1	7.74473	82
C[C@H]1COCCN1C2=NC(=NC3=C2C=CC(=N3)C4=CC(=CC=C4)C(=O)NC)N5CCOC[C@@H]5C	JUSFANSTBFGBAF-IRXDYDNUSA-N	AZD2014	P04049	RAF1	RAF1	5	100
Clc1c(cc(cc1)C#CC2(CCN(CC2)C)OC)-c3nc-4c(cn3)CCc5nc(sc5-4)NC(=O)C	SKJMTJUJMPIXBJ-UHFFFAOYSA-N	BI00047875	Q9BRS2	RIOK1	RIOK1	5	89
CS(=O)(=O)Nc1cccc(c1)-c1ccc2c(NC(=O)C3CC3)n[nH]c2c1	FUQAHBLEGDXXKS-UHFFFAOYSA-N	SB-742864	Q9BRS2	RIOK1	RIOK1	6.92082	91.3
CC(C)OC(N(CC1)CCN1C2=NC3=C(C4=CN=C(C(F)(F)F)C=C4)C=NN3C=C2)=O	NDDGTHBFQLPYJL-UHFFFAOYSA-N	NK-92	Q9BRS2	RIOK1	RIOK1	5.48149	64
O=S(NC1=CC(C2=CC=C(C(NC(C3CC3)=O)=NN4)C4=C2)=CC=C1)(N(CC)CC)=O	UCBIQZUJJSVQHL-UHFFFAOYSA-N	UNC-AA-1-0013	Q9BRS2	RIOK1	RIOK1	7.14267	86
O=C(C1CC1)NC2=NNC3=C2C=CC(C4=CC=CC(NS(N(C)CC)(=O)=O)=C4)=C3	NKCMEGZSWOVKIL-UHFFFAOYSA-N	UNC-AA-1-0017	Q9BRS2	RIOK1	RIOK1	6.79588	71
O=C(NC=C1)C2=C1C(C(C(C)C)=NO3)=C3C4=C2C=C(C)C=C4	RHCWRLPKOJKBJP-UHFFFAOYSA-N	MO 286/LN 989	Q9BRS2	RIOK1	RIOK1	7.46852	91.2
s1c(nc3c1-c2n(nc(c2C(C3)C)-c4cnc(cc4)NCC)-c5c(cccc5)C)NC(=O)OC	FQXPXUGHKSKDIL-UHFFFAOYSA-N	BI00857480	Q9BVS4	RIOK2	RIOK2	5	80
NC(=O)c1sc(cc1OCc1ccccc1Br)-n1cnc2ccccc12	BWZJWBWWGBNPLH-UHFFFAOYSA-N	GSK1023156A	Q9BVS4	RIOK2	RIOK2	6.58503	90.9
Clc1ccc(CNc2nccc(n2)-c2cnn3ncccc23)cc1	NEWXQDRWGLAOAY-UHFFFAOYSA-N	GW781673X	Q9BVS4	RIOK2	RIOK2	7.46218	96.8
CC(N1CCN(C2=NC=NC(CC)=C2C#CC3=CC=C(N)N=C3)CC1)=O	GKROGJIGFRYBLZ-UHFFFAOYSA-N	BI00862142	Q9BVS4	RIOK2	RIOK2	6.85387	94.1
CS(=O)(=O)Nc1cccc(c1)-c1ccc2c(NC(=O)C3CC3)n[nH]c2c1	FUQAHBLEGDXXKS-UHFFFAOYSA-N	SB-742864	O14730	RIOK3	RIOK3	6.85387	85
CC(C)OC(N(CC1)CCN1C2=NC3=C(C4=CN=C(C(F)(F)F)C=C4)C=NN3C=C2)=O	NDDGTHBFQLPYJL-UHFFFAOYSA-N	NK-92	O14730	RIOK3	RIOK3	5.49485	51
ClC1=CC(NC2=NC=CC(NCCCN3CCOCC3)=N2)=CC=C1	XEEXZIORUKKBII-UHFFFAOYSA-N	DI00625271	O14730	RIOK3	RIOK3	5.92082	100
O=S(NC1=CC(C2=CC=C(C(NC(C3CC3)=O)=NN4)C4=C2)=CC=C1)(N(CC)CC)=O	UCBIQZUJJSVQHL-UHFFFAOYSA-N	UNC-AA-1-0013	O14730	RIOK3	RIOK3	6.5376	56
O=C(C1CC1)NC2=NNC3=C2C=CC(C4=CC=CC(NS(N(C)CC)(=O)=O)=C4)=C3	NKCMEGZSWOVKIL-UHFFFAOYSA-N	UNC-AA-1-0017	O14730	RIOK3	RIOK3	6.95861	53
O=C(NC=C1)C2=C1C(C(C(C)C)=NO3)=C3C4=C2C=C(C)C=C4	RHCWRLPKOJKBJP-UHFFFAOYSA-N	MO 286/LN 989	O14730	RIOK3	RIOK3	7.38722	85
s1c(nc3c1-c2n(nc(c2C(C3)C)-c4cnc(cc4)NCC)-c5c(cccc5)C)NC(=O)OC	FQXPXUGHKSKDIL-UHFFFAOYSA-N	BI00857480	O43353	RIPK2	RIPK2	5	100
O=S(NC1=CC(C2=CC=C(C(NC(C3CC3)=O)=NN4)C4=C2)=CC=C1)(N(CC)CC)=O	UCBIQZUJJSVQHL-UHFFFAOYSA-N	UNC-AA-1-0013	O43353	RIPK2	RIPK2	5	100
Clc1c(cccc1)-n2nc(c4c2-c3sc(nc3CC4)NC(=O)NCc5[nH]ccn5)-c6cnccc6	JXKHIJZYDXHNSW-UHFFFAOYSA-N	BI00048423	P57078	RIPK4	RIPK4	5.50864	100
O=C(NCC1CC1)c1ccc(cc1)-c1cccc(c1)C(=O)NC1CC1	GTPHSWNKNONVOX-UHFFFAOYSA-N	GW806776X	Q13464	ROCK1	ROCK1	5.95861	74
CN(C)CCCn1c(nc2cnccc12)-c1nonc1N	KFWBJWDHALYVMK-UHFFFAOYSA-N	SB-751399	Q13464	ROCK1	ROCK1	7.14267	82
O=S(C2=CC=CC1=CN=CC=C12)(NCCNC/C=C/C3=CC=C(Br)C=C3)=O	ZKZXNDJNWUTGDK-NSCUHMNNSA-N	H89	Q13464	ROCK1	ROCK1	7.26761	98.9
O=C(NCC1CC1)c1ccc(cc1)-c1cccc(c1)C(=O)NC1CC1	GTPHSWNKNONVOX-UHFFFAOYSA-N	GW806776X	O75116	ROCK2	ROCK2	5.79588	81
CN(C)CCCn1c(nc2cnccc12)-c1nonc1N	KFWBJWDHALYVMK-UHFFFAOYSA-N	SB-751399	O75116	ROCK2	ROCK2	7.16115	89
Clc1c(cc(cc1)C#CC2(CCN(CC2)C)OC)-c3nc-4c(cn3)CCc5nc(sc5-4)NC(=O)C	SKJMTJUJMPIXBJ-UHFFFAOYSA-N	BI00047875	Q15418	RPS6KA1	RSK1(Kin.Dom.1-N-terminal)	5	81
C[C@H]1COCCN1C2=NC(=NC3=C2C=CC(=N3)C4=CC(=CC=C4)C(=O)NC)N5CCOC[C@@H]5C	JUSFANSTBFGBAF-IRXDYDNUSA-N	AZD2014	Q15418	RPS6KA1	RSK1(Kin.Dom.1-N-terminal)	5	100
O=S(NC1=CC(C2=CC=C(C(NC(C3CC3)=O)=NN4)C4=C2)=CC=C1)(N(CC)CC)=O	UCBIQZUJJSVQHL-UHFFFAOYSA-N	UNC-AA-1-0013	O75582	RPS6KA5	RPS6KA5(Kin.Dom.1-N-terminal)	5	95.5
s1c(nc3c1-c2n(nc(c2CC3)-c4cnccc4)-c5ccc(cc5)C6(CC6)N(C)C)NC(=O)OC	GGDDUQGGATVHON-UHFFFAOYSA-N	BI00822448	Q9UK32	RPS6KA6	RSK4(Kin.Dom.2-C-terminal)	6.76955	81
NC(=O)c1sc(cc1OCc1ccccc1Br)-n1cnc2ccccc12	BWZJWBWWGBNPLH-UHFFFAOYSA-N	GSK1023156A	Q9UK32	RPS6KA6	RSK4(Kin.Dom.2-C-terminal)	6.4437	81
CN1CCC(CC1)n1cnc(c1-c1ccnc(N)n1)-c1ccc(F)cc1	SVRAGOOKTLUHES-UHFFFAOYSA-N	SB-220455	Q9UK32	RPS6KA6	RSK4(Kin.Dom.2-C-terminal)	6.284	86
Nc1nccc(n1)-c1c(nn2cc(ccc12)C(F)(F)F)-c1ccc(F)cc1	JQUJTXXKVLSAEV-UHFFFAOYSA-N	GW568326X	Q9UK32	RPS6KA6	RSK4(Kin.Dom.2-C-terminal)	6.95861	84
ClC1=CC=C(F)C(C2=NC(N=CC=N3)=C3C(NC4=CC=NC=C4)=N2)=C1	BERLXWPRSBJFHO-UHFFFAOYSA-N	SD-208	Q9UK32	RPS6KA6	RSK4(Kin.Dom.2-C-terminal)	6.55284	81
COc1cc2ncn(-c3cc(OCc4ccccc4C(F)(F)F)c(s3)C(=O)N(C)C)c2cc1OC	CKYDKNBLVBVPCS-UHFFFAOYSA-N	GSK1030062A	P0C264	SGK110	SgK110	5	90.6
CC(C)OC(N(CC1)CCN1C2=NC3=C(C4=CN=C(C(F)(F)F)C=C4)C=NN3C=C2)=O	NDDGTHBFQLPYJL-UHFFFAOYSA-N	NK-92	Q96BR1	SGK3	SGK3	5	60
O=S(C2=CC=CC1=CN=CC=C12)(NCCNC/C=C/C3=CC=C(Br)C=C3)=O	ZKZXNDJNWUTGDK-NSCUHMNNSA-N	H89	Q96BR1	SGK3	SGK3	6.22915	92.4
O=C(N(CC1=CC=CC=C1)CCCC)C2=CC=C(S(=O)(NC3=CC=CC=C3)=O)C=C2	VNCIWNGCMAKKEO-UHFFFAOYSA-N	TH257	Q9H2G2	SLK	SLK	5	100
Fc1cccc(COc2ccc(Nc3ncnc4sc(cc34)-c3cccs3)cc2Cl)c1	PBIJKZCHYCDPPC-UHFFFAOYSA-N	GW684626B	Q9NRH2	SNRK	SNRK	5	94.3
Fc1c(c(ccc1NS(=O)(=O)CCC)F)-n2nnc(c2)-c3cncc(c3)OC	PBZQXUCHRRZRTF-UHFFFAOYSA-N	BI00865461	Q9H3Y6	SRMS	SRMS	7.27572	98
CC(C)OC(N(CC1)CCN1C2=NC3=C(C4=CN=C(C(F)(F)F)C=C4)C=NN3C=C2)=O	NDDGTHBFQLPYJL-UHFFFAOYSA-N	NK-92	Q96SB4	SRPK1	SRPK1	5	42
CC(C)OC(N(CC1)CCN1C2=NC3=C(C4=CN=C(C(F)(F)F)C=C4)C=NN3C=C2)=O	NDDGTHBFQLPYJL-UHFFFAOYSA-N	NK-92	P78362	SRPK2	SRPK2	5	0
COc1ccc(cc1C(N)=O)-c1ccncc1	QEYUQXQAUUYZDC-UHFFFAOYSA-N	GSK605714A	Q9UPE1	SRPK3	SRPK3	5	97.6
COc1cc2ncn(-c3cc(OCc4ccccc4C(F)(F)F)c(s3)C(=O)N(C)C)c2cc1OC	CKYDKNBLVBVPCS-UHFFFAOYSA-N	GSK1030062A	Q9UPE1	SRPK3	SRPK3	5	100
O=S(NC1=CC(C2=CC=C(C(NC(C3CC3)=O)=NN4)C4=C2)=CC=C1)(N(CC)CC)=O	UCBIQZUJJSVQHL-UHFFFAOYSA-N	UNC-AA-1-0013	Q9UPE1	SRPK3	SRPK3	5.50864	61
O=C(C1CC1)NC2=NNC3=C2C=CC(C4=CC=CC(NS(N(C)CC)(=O)=O)=C4)=C3	NKCMEGZSWOVKIL-UHFFFAOYSA-N	UNC-AA-1-0017	Q9UPE1	SRPK3	SRPK3	6	100
O=C(C1CC1)NC2=NNC3=C2C=CC(C4=CC=CC(NS(CC(C)C)(=O)=O)=C4)=C3	SENOTLIGBLGKGP-UHFFFAOYSA-N	UNC-AA-1-0022	Q9UPE1	SRPK3	SRPK3	5.38722	37
Fc1c(c(ccc1NS(=O)(=O)CCC)F)-n2nnc(c2)-c3cncc(c3)OC	PBZQXUCHRRZRTF-UHFFFAOYSA-N	BI00865461	O94804	STK10	LOK	5	88
NC(=O)c1sc(cc1OCc1ccccc1Br)-n1cnc2ccccc12	BWZJWBWWGBNPLH-UHFFFAOYSA-N	GSK1023156A	O94804	STK10	LOK	6.4318	81
COC(=O)Nc1nc2ccc(cc2[nH]1)S(=O)(=O)c1ccc(NC(=O)Nc2cc(ccc2F)C(F)(F)F)cc1	RJOBEDHRAOYOQX-UHFFFAOYSA-N	GW680908A	O94804	STK10	LOK	5.95861	94.8
ClC1=CC=C(F)C(C2=NC(N=CC=N3)=C3C(NC4=CC=NC=C4)=N2)=C1	BERLXWPRSBJFHO-UHFFFAOYSA-N	SD-208	O94804	STK10	LOK	6.20066	81
Clc1c(cccc1)-n2nc(c4c2-c3sc(nc3CC4)NC(=O)NCc5[nH]ccn5)-c6cnccc6	JXKHIJZYDXHNSW-UHFFFAOYSA-N	BI00048423	O75716	STK16	STK16	6.33724	80
CNC(=O)c1cncc(\C=C\c2ccccc2Cl)c1	HVTWLTGGYKBXHX-VOTSOKGWSA-N	GW445017X	Q13188	STK3	MST2	5	100
N(c1ncc(o1)-c1ccccc1)c1ccc(Oc2ccccc2)cc1	MKASXHWBPFPYNF-UHFFFAOYSA-N	GW641155A	Q13188	STK3	MST2	5	100
Fc1cccc(COc2ccc(Nc3ncnc4sc(cc34)-c3cccs3)cc2Cl)c1	PBIJKZCHYCDPPC-UHFFFAOYSA-N	GW684626B	Q8WU08	STK32A	YANK1	5	100
COc1ccc2ncnc(Nc3ccc(OCc4ccccc4)cc3)c2c1	RARTTYYZTRKYDS-UHFFFAOYSA-N	GI261520A	Q86UX6	STK32C	YANK3	5	100
O=C(NCC1=CC=CC=C1)C2=CC=C(S(=O)(NCC3=CC=CC=C3)=O)C=C2	QDGVJMITKNOVTP-UHFFFAOYSA-N	TH263	Q86UX6	STK32C	YANK3	5	100
COC(=O)Nc1nc2ccc(cc2[nH]1)S(=O)(=O)c1ccc(NC(=O)Nc2cc(ccc2F)C(F)(F)F)cc1	RJOBEDHRAOYOQX-UHFFFAOYSA-N	GW680908A	Q9BYT3	STK33	STK33	5	81
CN1CCC(NC(C2=CC(OC)=C(NC3=NC=C(N(C(C(F)(F)CN4C5CCCC5)=O)C)C4=N3)C=C2F)=O)CC1	GWRSATNRNFYMDI-UHFFFAOYSA-N	TAK960	Q9BYT3	STK33	STK33	6.69897	83
COc1ccc(cc1)-c1nn2ncccc2c1-c1ccnc(Nc2cccc(c2)C(F)(F)F)n1	BWBYKJFTJZIURF-UHFFFAOYSA-N	GW827105X	Q9NRP7	STK36	STK36	7.56864	92.2
Fc1ccc(cc1)-c1ncn(CCCN2CCOCC2)c1-c1ccncc1	ANWALZPQHPAZFO-UHFFFAOYSA-N	SB-210313	Q15208	STK38	NDR1	5	99
O[C@H]([C@H](O)[C@@H](CO)O3)[C@@H]3N1C2=C(C(N)=NC=N2)C(I)=C1	WHSIXKUPQCKWBY-IOSLPCCCSA-N	5-iodotubercidin	Q15208	STK38	NDR1	6.55284	80
O[C@H]([C@H](O)[C@@H](CO)O3)[C@@H]3N1C2=C(C(N)=NC=N2)C(I)=C1	WHSIXKUPQCKWBY-IOSLPCCCSA-N	5-iodotubercidin	Q9Y2H1	STK38L	NDR2	6.284	80
Fc1ccc(cc1)-c1cc(ccn1)-c1c[nH]nc1-c1ccccn1	HZJPBOLTWHOKEL-UHFFFAOYSA-N	GW680975X	Q13043	STK4	MST1	5	90.8
O=C(NCC1=CC=CC=C1)C2=CC=C(S(=O)(NCC3=CC=CC=C3)=O)C=C2	QDGVJMITKNOVTP-UHFFFAOYSA-N	TH263	Q13043	STK4	MST1	5	100
O=C(N(CC1=CC=CC=C1)CCCC)C2=CC=C(S(=O)(NC3=CC=CC=C3)=O)C=C2	VNCIWNGCMAKKEO-UHFFFAOYSA-N	TH257	P43405	SYK	SYK	5	98.3
NS(=O)(=O)c1cccc(c1)-c1ccc2c(NC(=O)C3CC3)n[nH]c2c1	AXXSVTAXFAAJTE-UHFFFAOYSA-N	SB-741905	Q7L7X3	TAOK1	TAOK1	6.65758	78
C[C@H]1COCCN1C2=NC(=NC3=C2C=CC(=N3)C4=CC(=CC=C4)C(=O)NC)N5CCOC[C@@H]5C	JUSFANSTBFGBAF-IRXDYDNUSA-N	AZD2014	P36897	TGFBR1	TGFBR1	5	100
ClC1=CC=C(F)C(C2=NC(N=CC=N3)=C3C(NC4=CC=NC=C4)=N2)=C1	BERLXWPRSBJFHO-UHFFFAOYSA-N	SD-208	P36897	TGFBR1	TGFBR1	7.69897	100
Clc1c(cccc1)-n2nc(c4c2-c3sc(nc3CC4)NC(=O)NCc5[nH]ccn5)-c6cnccc6	JXKHIJZYDXHNSW-UHFFFAOYSA-N	BI00048423	P37173	TGFBR2	TGFBR2	6.4437	81
Clc1ccc(CNc2nccc(n2)-c2cnn3ncccc23)cc1	NEWXQDRWGLAOAY-UHFFFAOYSA-N	GW781673X	P37173	TGFBR2	TGFBR2	6.60206	73
s1c(nc3c1-c2n(nc(c2C(C3)C)-c4cnc(cc4)NCC)-c5c(cccc5)C)NC(=O)OC	FQXPXUGHKSKDIL-UHFFFAOYSA-N	BI00857480	Q59H18	TNNI3K	TNNI3K	5	100
O=S(NC1=CC(C2=CC=C(C(NC(C3CC3)=O)=NN4)C4=C2)=CC=C1)(N(CC)CC)=O	UCBIQZUJJSVQHL-UHFFFAOYSA-N	UNC-AA-1-0013	Q59H18	TNNI3K	TNNI3K	5	100
COc1c(cc(cc1-c1ccc(cc1)S(N)(=O)=O)-c1ccc(Cl)cc1)C(N)=O	PGMGCWOOCLJXIF-UHFFFAOYSA-N	GSK711701A	Q9BXA7	TSSK1B	TSSK1B	5	100
NC(=O)c1cc(cc(c1N)-c1ccncc1)-c1ccc(F)cc1	INRJBVLMKPWSHK-UHFFFAOYSA-N	GSK620503A	Q9BXA7	TSSK1B	TSSK1B	5	100
Cc1cc(cc(C)c1\C=C\c1cncc(c1)-c1nn[nH]n1)-c1ccccn1	LBJHHPBGZCPQIO-VOTSOKGWSA-N	GW459057A	Q9BXA7	TSSK1B	TSSK1B	5	93.6
O=C(NCC1=CC=CC=C1)C2=CC=C(S(=O)(NCC3=CC=CC=C3)=O)C=C2	QDGVJMITKNOVTP-UHFFFAOYSA-N	TH263	Q9BXA7	TSSK1B	TSSK1B	5	100
s1c(nc3c1-c2n(nc(c2C(C3)C)-c4cnc(cc4)NCC)-c5c(cccc5)C)NC(=O)OC	FQXPXUGHKSKDIL-UHFFFAOYSA-N	BI00857480	Q96PN8	TSSK3	TSSK3	5	100
CN1CCC(NC(C2=CC(OC)=C(NC3=NC=C(N(C(C(F)(F)CN4C5CCCC5)=O)C)C4=N3)C=C2F)=O)CC1	GWRSATNRNFYMDI-UHFFFAOYSA-N	TAK960	P33981	TTK	TTK	6.79588	94.8
Clc1c(cc(cc1)C#CC2(CCN(CC2)C)OC)-c3nc-4c(cn3)CCc5nc(sc5-4)NC(=O)C	SKJMTJUJMPIXBJ-UHFFFAOYSA-N	BI00047875	P29597	TYK2	TYK2(JH2domain-pseudokinase)	7.19382	99.2
NS(=O)(=O)c1cccc(c1)-c1ccc2c(NC(=O)C3CC3)n[nH]c2c1	AXXSVTAXFAAJTE-UHFFFAOYSA-N	SB-741905	Q06418	TYRO3	TYRO3	5	100
COc1c(cc(cc1-c1ccc(cc1)S(N)(=O)=O)-c1ccc(Cl)cc1)C(N)=O	PGMGCWOOCLJXIF-UHFFFAOYSA-N	GSK711701A	Q86Y07	VRK2	VRK2	5	100
S(=O)(=O)(N1CCC(CC1)Oc3c(cc2ncnc(c2c3)N[C@H](C)c4ccccc4)OC)C	HNCQUOKLTSGCPT-MRXNPFEDSA-N	BI00010951	P0C1S8	WEE2	WEE2	5	100
Fc1c(c(ccc1NS(=O)(=O)CCC)F)-n2nnc(c2)-c3cncc(c3)OC	PBZQXUCHRRZRTF-UHFFFAOYSA-N	BI00865461	Q9NYL2	ZAK	ZAK	7.10791	99.1

## Sheet: Round 2
Compound SMILES	Compound InchiKeys	Compound Name	UniProt ID	Entrez Gene Symbol	DiscoveRx Gene Symbol	pKd (-logM)	Inhibition (%)
C[C@@H](OC1=C(N)N=CC(C2=C(C#N)N(C)N=C2C3)=C1)C4=CC(F)=CC=C4C(N3C)=O	IIXWYSCJSQVBQM-LLVKDONJSA-N	PFE-PKIS 10	Q9UM73	ALK	ALK	9	100
C[C@@H](OC1=C(N)N=CC(C2=C(C#N)N(C)N=C2C3)=C1)C4=CC(F)=CC=C4C(N3C)=O	IIXWYSCJSQVBQM-LLVKDONJSA-N	PFE-PKIS 10	Q9UIK4	DAPK2	DAPK2	5	83
C[C@@H](OC1=C(N)N=CC(C2=C(C#N)N(C)N=C2C3)=C1)C4=CC(F)=CC=C4C(N3C)=O	IIXWYSCJSQVBQM-LLVKDONJSA-N	PFE-PKIS 10	O15075	DCLK1	DCAMKL1	6.92082	88
C[C@@H](OC1=C(N)N=CC(C2=C(C#N)N(C)N=C2C3)=C1)C4=CC(F)=CC=C4C(N3C)=O	IIXWYSCJSQVBQM-LLVKDONJSA-N	PFE-PKIS 10	Q8N568	DCLK2	DCAMKL2	6.31876	91.8
C[C@@H](OC1=C(N)N=CC(C2=C(C#N)N(C)N=C2C3)=C1)C4=CC(F)=CC=C4C(N3C)=O	IIXWYSCJSQVBQM-LLVKDONJSA-N	PFE-PKIS 10	O15197	EPHB6	EPHB6	5.63827	82
C[C@@H](OC1=C(N)N=CC(C2=C(C#N)N(C)N=C2C3)=C1)C4=CC(F)=CC=C4C(N3C)=O	IIXWYSCJSQVBQM-LLVKDONJSA-N	PFE-PKIS 10	Q05397	PTK2	FAK	8.30103	100
C[C@@H](OC1=C(N)N=CC(C2=C(C#N)N(C)N=C2C3)=C1)C4=CC(F)=CC=C4C(N3C)=O	IIXWYSCJSQVBQM-LLVKDONJSA-N	PFE-PKIS 10	P16591	FER	FER	7.49485	98.8
C[C@@H](OC1=C(N)N=CC(C2=C(C#N)N(C)N=C2C3)=C1)C4=CC(F)=CC=C4C(N3C)=O	IIXWYSCJSQVBQM-LLVKDONJSA-N	PFE-PKIS 10	P07332	FES	FES	6.92082	93.8
C[C@@H](OC1=C(N)N=CC(C2=C(C#N)N(C)N=C2C3)=C1)C4=CC(F)=CC=C4C(N3C)=O	IIXWYSCJSQVBQM-LLVKDONJSA-N	PFE-PKIS 10	P42685	FRK	FRK	6.82391	92
C[C@@H](OC1=C(N)N=CC(C2=C(C#N)N(C)N=C2C3)=C1)C4=CC(F)=CC=C4C(N3C)=O	IIXWYSCJSQVBQM-LLVKDONJSA-N	PFE-PKIS 10	Q15835	GRK1	GRK1	6.74473	95.8
C[C@@H](OC1=C(N)N=CC(C2=C(C#N)N(C)N=C2C3)=C1)C4=CC(F)=CC=C4C(N3C)=O	IIXWYSCJSQVBQM-LLVKDONJSA-N	PFE-PKIS 10	Q8WTQ7	GRK7	GRK7	6.88606	94.3
C[C@@H](OC1=C(N)N=CC(C2=C(C#N)N(C)N=C2C3)=C1)C4=CC(F)=CC=C4C(N3C)=O	IIXWYSCJSQVBQM-LLVKDONJSA-N	PFE-PKIS 10	O94804	STK10	LOK	6.33724	92.8
C[C@@H](OC1=C(N)N=CC(C2=C(C#N)N(C)N=C2C3)=C1)C4=CC(F)=CC=C4C(N3C)=O	IIXWYSCJSQVBQM-LLVKDONJSA-N	PFE-PKIS 10	P29376	LTK	LTK	6.24413	98.1
C[C@@H](OC1=C(N)N=CC(C2=C(C#N)N(C)N=C2C3)=C1)C4=CC(F)=CC=C4C(N3C)=O	IIXWYSCJSQVBQM-LLVKDONJSA-N	PFE-PKIS 10	P46734	MAP2K3	MEK3	6.19382	83
C[C@@H](OC1=C(N)N=CC(C2=C(C#N)N(C)N=C2C3)=C1)C4=CC(F)=CC=C4C(N3C)=O	IIXWYSCJSQVBQM-LLVKDONJSA-N	PFE-PKIS 10	P15735	PHKG2	PHKG2	6.92082	100
C[C@@H](OC1=C(N)N=CC(C2=C(C#N)N(C)N=C2C3)=C1)C4=CC(F)=CC=C4C(N3C)=O	IIXWYSCJSQVBQM-LLVKDONJSA-N	PFE-PKIS 10	O00444	PLK4	PLK4	7.40893	97.9
C[C@@H](OC1=C(N)N=CC(C2=C(C#N)N(C)N=C2C3)=C1)C4=CC(F)=CC=C4C(N3C)=O	IIXWYSCJSQVBQM-LLVKDONJSA-N	PFE-PKIS 10	Q14289	PTK2B	PYK2	8.09151	99.6
C[C@@H](OC1=C(N)N=CC(C2=C(C#N)N(C)N=C2C3)=C1)C4=CC(F)=CC=C4C(N3C)=O	IIXWYSCJSQVBQM-LLVKDONJSA-N	PFE-PKIS 10	Q6XUX3	DSTYK	RIPK5	6.42022	89
C[C@@H](OC1=C(N)N=CC(C2=C(C#N)N(C)N=C2C3)=C1)C4=CC(F)=CC=C4C(N3C)=O	IIXWYSCJSQVBQM-LLVKDONJSA-N	PFE-PKIS 10	P08922	ROS1	ROS1	9.39794	98.5
C[C@@H](OC1=C(N)N=CC(C2=C(C#N)N(C)N=C2C3)=C1)C4=CC(F)=CC=C4C(N3C)=O	IIXWYSCJSQVBQM-LLVKDONJSA-N	PFE-PKIS 10	Q9H2G2	SLK	SLK	6.63827	98.3
C[C@@H](OC1=C(N)N=CC(C2=C(C#N)N(C)N=C2C3)=C1)C4=CC(F)=CC=C4C(N3C)=O	IIXWYSCJSQVBQM-LLVKDONJSA-N	PFE-PKIS 10	Q13470	TNK1	TNK1	7.00436	93.4
C[C@@H](OC1=C(N)N=CC(C2=C(C#N)N(C)N=C2C3)=C1)C4=CC(F)=CC=C4C(N3C)=O	IIXWYSCJSQVBQM-LLVKDONJSA-N	PFE-PKIS 10	Q07912	TNK2	TNK2	7.65758	99.4
C[C@@H](OC1=C(N)N=CC(C2=C(C#N)N(C)N=C2C3)=C1)C4=CC(F)=CC=C4C(N3C)=O	IIXWYSCJSQVBQM-LLVKDONJSA-N	PFE-PKIS 10	P04629	NTRK1	TRKA	6.76955	97.7
C[C@@H](OC1=C(N)N=CC(C2=C(C#N)N(C)N=C2C3)=C1)C4=CC(F)=CC=C4C(N3C)=O	IIXWYSCJSQVBQM-LLVKDONJSA-N	PFE-PKIS 10	Q16620	NTRK2	TRKB	6.39794	93.4
NC(C(C=C1)=CC=C1C2=CC3=NC=NC(SCC(O)=O)=C3S2)=O	MAUXTEABCSHUTA-UHFFFAOYSA-N	PFE-PKIS 14	Q96GD4	AURKB	AURKB	6.284	80
NC(C(C=C1)=CC=C1C2=CC3=NC=NC(SCC(O)=O)=C3S2)=O	MAUXTEABCSHUTA-UHFFFAOYSA-N	PFE-PKIS 14	Q8N5S9	CAMKK1	CAMKK1	6.46852	75
NC(C(C=C1)=CC=C1C2=CC3=NC=NC(SCC(O)=O)=C3S2)=O	MAUXTEABCSHUTA-UHFFFAOYSA-N	PFE-PKIS 14	Q96RR4	CAMKK2	CAMKK2	6.76955	81
NC(C(C=C1)=CC=C1C2=CC3=NC=NC(SCC(O)=O)=C3S2)=O	MAUXTEABCSHUTA-UHFFFAOYSA-N	PFE-PKIS 14	P49759	CLK1	CLK1	6.79588	82
NC(C(C=C1)=CC=C1C2=CC3=NC=NC(SCC(O)=O)=C3S2)=O	MAUXTEABCSHUTA-UHFFFAOYSA-N	PFE-PKIS 14	Q9HAZ1	CLK4	CLK4	7.50864	87
NC(C(C=C1)=CC=C1C2=CC3=NC=NC(SCC(O)=O)=C3S2)=O	MAUXTEABCSHUTA-UHFFFAOYSA-N	PFE-PKIS 14	P68400	CSNK2A1	CSNK2A1	5.69897	74
NC(C(C=C1)=CC=C1C2=CC3=NC=NC(SCC(O)=O)=C3S2)=O	MAUXTEABCSHUTA-UHFFFAOYSA-N	PFE-PKIS 14	P19784	CSNK2A2	CSNK2A2	6.21467	78
NC(C(C=C1)=CC=C1C2=CC3=NC=NC(SCC(O)=O)=C3S2)=O	MAUXTEABCSHUTA-UHFFFAOYSA-N	PFE-PKIS 14	Q9UEE5	STK17A	DRAK1	6.56864	98.3
NC(C(C=C1)=CC=C1C2=CC3=NC=NC(SCC(O)=O)=C3S2)=O	MAUXTEABCSHUTA-UHFFFAOYSA-N	PFE-PKIS 14	O94768	STK17B	DRAK2	7.95861	100
NC(C(C=C1)=CC=C1C2=CC3=NC=NC(SCC(O)=O)=C3S2)=O	MAUXTEABCSHUTA-UHFFFAOYSA-N	PFE-PKIS 14	Q13627	DYRK1A	DYRK1A	7.38722	94.8
NC(C(C=C1)=CC=C1C2=CC3=NC=NC(SCC(O)=O)=C3S2)=O	MAUXTEABCSHUTA-UHFFFAOYSA-N	PFE-PKIS 14	Q86Z02	HIPK1	HIPK1	6.76955	94.8
NC(C(C=C1)=CC=C1C2=CC3=NC=NC(SCC(O)=O)=C3S2)=O	MAUXTEABCSHUTA-UHFFFAOYSA-N	PFE-PKIS 14	Q9H2X6	HIPK2	HIPK2	6.79588	96.1
NC(C(C=C1)=CC=C1C2=CC3=NC=NC(SCC(O)=O)=C3S2)=O	MAUXTEABCSHUTA-UHFFFAOYSA-N	PFE-PKIS 14	Q9H422	HIPK3	HIPK3	6.69897	92
NC(C(C=C1)=CC=C1C2=CC3=NC=NC(SCC(O)=O)=C3S2)=O	MAUXTEABCSHUTA-UHFFFAOYSA-N	PFE-PKIS 14	Q8NE63	HIPK4	HIPK4	6.25964	79
NC(C(C=C1)=CC=C1C2=CC3=NC=NC(SCC(O)=O)=C3S2)=O	MAUXTEABCSHUTA-UHFFFAOYSA-N	PFE-PKIS 14	P09619	PDGFRB	PDGFRB	6.92082	80
NC(C(C=C1)=CC=C1C2=CC3=NC=NC(SCC(O)=O)=C3S2)=O	MAUXTEABCSHUTA-UHFFFAOYSA-N	PFE-PKIS 14	O60331	PIP5K1C	PIP5K1C	6.3279	93
NC(C(C=C1)=CC=C1C2=CC3=NC=NC(SCC(O)=O)=C3S2)=O	MAUXTEABCSHUTA-UHFFFAOYSA-N	PFE-PKIS 14	P19525	EIF2AK2	PRKR	5	100
CS(C1=CC(CNC2=NC(NC3=CC=C(N(C(C)C)C(C4)=O)C4=C3)=NC=C2C(F)(F)F)=CC=C1)(=O)=O	OXZSOVAKZDHECN-UHFFFAOYSA-N	PFE-PKIS 18	O14965	AURKA	AURKA	6.67778	97.3
CS(C1=CC(CNC2=NC(NC3=CC=C(N(C(C)C)C(C4)=O)C4=C3)=NC=C2C(F)(F)F)=CC=C1)(=O)=O	OXZSOVAKZDHECN-UHFFFAOYSA-N	PFE-PKIS 18	Q96GD4	AURKB	AURKB	6.76955	81
CS(C1=CC(CNC2=NC(NC3=CC=C(N(C(C)C)C(C4)=O)C4=C3)=NC=C2C(F)(F)F)=CC=C1)(=O)=O	OXZSOVAKZDHECN-UHFFFAOYSA-N	PFE-PKIS 18	P19784	CSNK2A2	CSNK2A2	6.1549	82
CS(C1=CC(CNC2=NC(NC3=CC=C(N(C(C)C)C(C4)=O)C4=C3)=NC=C2C(F)(F)F)=CC=C1)(=O)=O	OXZSOVAKZDHECN-UHFFFAOYSA-N	PFE-PKIS 18	O94768	STK17B	DRAK2	5.61979	82
CS(C1=CC(CNC2=NC(NC3=CC=C(N(C(C)C)C(C4)=O)C4=C3)=NC=C2C(F)(F)F)=CC=C1)(=O)=O	OXZSOVAKZDHECN-UHFFFAOYSA-N	PFE-PKIS 18	Q05397	PTK2	FAK	8.61979	100
CS(C1=CC(CNC2=NC(NC3=CC=C(N(C(C)C)C(C4)=O)C4=C3)=NC=C2C(F)(F)F)=CC=C1)(=O)=O	OXZSOVAKZDHECN-UHFFFAOYSA-N	PFE-PKIS 18	P36888	FLT3	FLT3	7.21467	97.6
CS(C1=CC(CNC2=NC(NC3=CC=C(N(C(C)C)C(C4)=O)C4=C3)=NC=C2C(F)(F)F)=CC=C1)(=O)=O	OXZSOVAKZDHECN-UHFFFAOYSA-N	PFE-PKIS 18	P35916	FLT4	FLT4	6.55284	89
CS(C1=CC(CNC2=NC(NC3=CC=C(N(C(C)C)C(C4)=O)C4=C3)=NC=C2C(F)(F)F)=CC=C1)(=O)=O	OXZSOVAKZDHECN-UHFFFAOYSA-N	PFE-PKIS 18	P23458	JAK1	JAK1(JH2domain-pseudokinase)	6.35655	88
CS(C1=CC(CNC2=NC(NC3=CC=C(N(C(C)C)C(C4)=O)C4=C3)=NC=C2C(F)(F)F)=CC=C1)(=O)=O	OXZSOVAKZDHECN-UHFFFAOYSA-N	PFE-PKIS 18	O60674	JAK2	JAK2(JH1domain-catalytic)	7.04576	100
CS(C1=CC(CNC2=NC(NC3=CC=C(N(C(C)C)C(C4)=O)C4=C3)=NC=C2C(F)(F)F)=CC=C1)(=O)=O	OXZSOVAKZDHECN-UHFFFAOYSA-N	PFE-PKIS 18	P52333	JAK3	JAK3(JH1domain-catalytic)	7.76955	100
CS(C1=CC(CNC2=NC(NC3=CC=C(N(C(C)C)C(C4)=O)C4=C3)=NC=C2C(F)(F)F)=CC=C1)(=O)=O	OXZSOVAKZDHECN-UHFFFAOYSA-N	PFE-PKIS 18	P08581	MET	MET	6	81
CS(C1=CC(CNC2=NC(NC3=CC=C(N(C(C)C)C(C4)=O)C4=C3)=NC=C2C(F)(F)F)=CC=C1)(=O)=O	OXZSOVAKZDHECN-UHFFFAOYSA-N	PFE-PKIS 18	P80192	MAP3K9	MLK1	7.95861	99.7
CS(C1=CC(CNC2=NC(NC3=CC=C(N(C(C)C)C(C4)=O)C4=C3)=NC=C2C(F)(F)F)=CC=C1)(=O)=O	OXZSOVAKZDHECN-UHFFFAOYSA-N	PFE-PKIS 18	Q02779	MAP3K10	MLK2	7.13077	90.2
CS(C1=CC(CNC2=NC(NC3=CC=C(N(C(C)C)C(C4)=O)C4=C3)=NC=C2C(F)(F)F)=CC=C1)(=O)=O	OXZSOVAKZDHECN-UHFFFAOYSA-N	PFE-PKIS 18	Q16584	MAP3K11	MLK3	7.55284	98.8
CS(C1=CC(CNC2=NC(NC3=CC=C(N(C(C)C)C(C4)=O)C4=C3)=NC=C2C(F)(F)F)=CC=C1)(=O)=O	OXZSOVAKZDHECN-UHFFFAOYSA-N	PFE-PKIS 18	Q16539	MAPK14	p38-alpha	5	96.4
CS(C1=CC(CNC2=NC(NC3=CC=C(N(C(C)C)C(C4)=O)C4=C3)=NC=C2C(F)(F)F)=CC=C1)(=O)=O	OXZSOVAKZDHECN-UHFFFAOYSA-N	PFE-PKIS 18	P07949	RET	RET	6.45593	86
CS(C1=CC(CNC2=NC(NC3=CC=C(N(C(C)C)C(C4)=O)C4=C3)=NC=C2C(F)(F)F)=CC=C1)(=O)=O	OXZSOVAKZDHECN-UHFFFAOYSA-N	PFE-PKIS 18	O14730	RIOK3	RIOK3	6.20761	88
CS(C1=CC(CNC2=NC(NC3=CC=C(N(C(C)C)C(C4)=O)C4=C3)=NC=C2C(F)(F)F)=CC=C1)(=O)=O	OXZSOVAKZDHECN-UHFFFAOYSA-N	PFE-PKIS 18	Q9H093	NUAK2	SNARK	5.88606	82
CS(C1=CC(CNC2=NC(NC3=CC=C(N(C(C)C)C(C4)=O)C4=C3)=NC=C2C(F)(F)F)=CC=C1)(=O)=O	OXZSOVAKZDHECN-UHFFFAOYSA-N	PFE-PKIS 18	O75716	STK16	STK16	7.3098	94.7
CS(C1=CC(CNC2=NC(NC3=CC=C(N(C(C)C)C(C4)=O)C4=C3)=NC=C2C(F)(F)F)=CC=C1)(=O)=O	OXZSOVAKZDHECN-UHFFFAOYSA-N	PFE-PKIS 18	P43405	SYK	SYK	6.4437	87
CS(C1=CC(CNC2=NC(NC3=CC=C(N(C(C)C)C(C4)=O)C4=C3)=NC=C2C(F)(F)F)=CC=C1)(=O)=O	OXZSOVAKZDHECN-UHFFFAOYSA-N	PFE-PKIS 18	Q9UHD2	TBK1	TBK1	6.37675	86
CS(C1=CC(CNC2=NC(NC3=CC=C(N(C(C)C)C(C4)=O)C4=C3)=NC=C2C(F)(F)F)=CC=C1)(=O)=O	OXZSOVAKZDHECN-UHFFFAOYSA-N	PFE-PKIS 18	P04629	NTRK1	TRKA	6.42022	96.7
CS(C1=CC(CNC2=NC(NC3=CC=C(N(C(C)C)C(C4)=O)C4=C3)=NC=C2C(F)(F)F)=CC=C1)(=O)=O	OXZSOVAKZDHECN-UHFFFAOYSA-N	PFE-PKIS 18	Q16620	NTRK2	TRKB	5.67778	84
CS(C1=CC(CNC2=NC(NC3=CC=C(N(C(C)C)C(C4)=O)C4=C3)=NC=C2C(F)(F)F)=CC=C1)(=O)=O	OXZSOVAKZDHECN-UHFFFAOYSA-N	PFE-PKIS 18	P33981	TTK	TTK	7.56864	99.1
CS(C1=CC(CNC2=NC(NC3=CC=C(N(C(C)C)C(C4)=O)C4=C3)=NC=C2C(F)(F)F)=CC=C1)(=O)=O	OXZSOVAKZDHECN-UHFFFAOYSA-N	PFE-PKIS 18	P29597	TYK2	TYK2(JH1domain-catalytic)	6.58503	92.2
CS(C1=CC(CNC2=NC(NC3=CC=C(N(C(C)C)C(C4)=O)C4=C3)=NC=C2C(F)(F)F)=CC=C1)(=O)=O	OXZSOVAKZDHECN-UHFFFAOYSA-N	PFE-PKIS 18	Q56UN5	MAP3K19	YSK4	7.5376	99.8
COc1cc(Nc2ncc3N(C)C(=O)C(F)(F)CN(C4CCCC4)c3n2)ccc1C(=O)NC5CCN(C)CC5	JMBATVPHKFZTAF-UHFFFAOYSA-N	TPKI-30	Q8NI60	CABC1	ADCK3	5	100
COc1cc(Nc2ncc3N(C)C(=O)C(F)(F)CN(C4CCCC4)c3n2)ccc1C(=O)NC5CCN(C)CC5	JMBATVPHKFZTAF-UHFFFAOYSA-N	TPKI-30	O14965	AURKA	AURKA	5.05061	81
COc1cc(Nc2ncc3N(C)C(=O)C(F)(F)CN(C4CCCC4)c3n2)ccc1C(=O)NC5CCN(C)CC5	JMBATVPHKFZTAF-UHFFFAOYSA-N	TPKI-30	Q13873	BMPR2	BMPR2	5.88606	92.2
COc1cc(Nc2ncc3N(C)C(=O)C(F)(F)CN(C4CCCC4)c3n2)ccc1C(=O)NC5CCN(C)CC5	JMBATVPHKFZTAF-UHFFFAOYSA-N	TPKI-30	P51813	BMX	BMX	5	100
COc1cc(Nc2ncc3N(C)C(=O)C(F)(F)CN(C4CCCC4)c3n2)ccc1C(=O)NC5CCN(C)CC5	JMBATVPHKFZTAF-UHFFFAOYSA-N	TPKI-30	P22607	FGFR3	FGFR3	5	100
COc1cc(Nc2ncc3N(C)C(=O)C(F)(F)CN(C4CCCC4)c3n2)ccc1C(=O)NC5CCN(C)CC5	JMBATVPHKFZTAF-UHFFFAOYSA-N	TPKI-30	P52564	MAP2K6	MEK6	5	100
COc1cc(Nc2ncc3N(C)C(=O)C(F)(F)CN(C4CCCC4)c3n2)ccc1C(=O)NC5CCN(C)CC5	JMBATVPHKFZTAF-UHFFFAOYSA-N	TPKI-30	Q9Y6E0	STK24	MST3	5	82
COc1cc(Nc2ncc3N(C)C(=O)C(F)(F)CN(C4CCCC4)c3n2)ccc1C(=O)NC5CCN(C)CC5	JMBATVPHKFZTAF-UHFFFAOYSA-N	TPKI-30	Q96PY6	NEK1	NEK1	5	100
COc1cc(Nc2ncc3N(C)C(=O)C(F)(F)CN(C4CCCC4)c3n2)ccc1C(=O)NC5CCN(C)CC5	JMBATVPHKFZTAF-UHFFFAOYSA-N	TPKI-30	Q8IY84	MGC42105	NIM1	5.25181	80
COc1cc(Nc2ncc3N(C)C(=O)C(F)(F)CN(C4CCCC4)c3n2)ccc1C(=O)NC5CCN(C)CC5	JMBATVPHKFZTAF-UHFFFAOYSA-N	TPKI-30	Q8TBX8	PIP4K2C	PIP5K2C	5.48149	87
COc1cc(Nc2ncc3N(C)C(=O)C(F)(F)CN(C4CCCC4)c3n2)ccc1C(=O)NC5CCN(C)CC5	JMBATVPHKFZTAF-UHFFFAOYSA-N	TPKI-30	P53350	PLK1	PLK1	8.08092	99.9
COc1cc(Nc2ncc3N(C)C(=O)C(F)(F)CN(C4CCCC4)c3n2)ccc1C(=O)NC5CCN(C)CC5	JMBATVPHKFZTAF-UHFFFAOYSA-N	TPKI-30	Q9NYY3	PLK2	PLK2	7.17392	99.7
COc1cc(Nc2ncc3N(C)C(=O)C(F)(F)CN(C4CCCC4)c3n2)ccc1C(=O)NC5CCN(C)CC5	JMBATVPHKFZTAF-UHFFFAOYSA-N	TPKI-30	Q9H4B4	PLK3	PLK3	6.42022	99
COc1cc(Nc2ncc3N(C)C(=O)C(F)(F)CN(C4CCCC4)c3n2)ccc1C(=O)NC5CCN(C)CC5	JMBATVPHKFZTAF-UHFFFAOYSA-N	TPKI-30	Q9H2G2	SLK	SLK	5	94.8
COc1cc(Nc2ncc3N(C)C(=O)C(F)(F)CN(C4CCCC4)c3n2)ccc1C(=O)NC5CCN(C)CC5	JMBATVPHKFZTAF-UHFFFAOYSA-N	TPKI-30	O75716	STK16	STK16	5.95861	93.4
COc1cc(Nc2ncc3N(C)C(=O)C(F)(F)CN(C4CCCC4)c3n2)ccc1C(=O)NC5CCN(C)CC5	JMBATVPHKFZTAF-UHFFFAOYSA-N	TPKI-30	O00506	STK25	YSK1	5	98.4
CN1CCC(CC1)NC(=O)c2ccc(Nc3ncc4N(C)C(=O)C(F)(F)CN(C5CCCC5)c4n3)cc2C	WQQPBXGJFFKXKX-UHFFFAOYSA-N	TPKI-31	O14965	AURKA	AURKA	7.27572	97.3
CN1CCC(CC1)NC(=O)c2ccc(Nc3ncc4N(C)C(=O)C(F)(F)CN(C5CCCC5)c4n3)cc2C	WQQPBXGJFFKXKX-UHFFFAOYSA-N	TPKI-31	Q9NSY1	BMP2K	BIKE	7.4437	91
CN1CCC(CC1)NC(=O)c2ccc(Nc3ncc4N(C)C(=O)C(F)(F)CN(C5CCCC5)c4n3)cc2C	WQQPBXGJFFKXKX-UHFFFAOYSA-N	TPKI-31	P49760	CLK2	CLK2	7.13077	84
CN1CCC(CC1)NC(=O)c2ccc(Nc3ncc4N(C)C(=O)C(F)(F)CN(C5CCCC5)c4n3)cc2C	WQQPBXGJFFKXKX-UHFFFAOYSA-N	TPKI-31	Q9C098	DCLK3	DCAMKL3	5.63827	79
CN1CCC(CC1)NC(=O)c2ccc(Nc3ncc4N(C)C(=O)C(F)(F)CN(C5CCCC5)c4n3)cc2C	WQQPBXGJFFKXKX-UHFFFAOYSA-N	TPKI-31	O14976	GAK	GAK	7.4318	87
CN1CCC(CC1)NC(=O)c2ccc(Nc3ncc4N(C)C(=O)C(F)(F)CN(C5CCCC5)c4n3)cc2C	WQQPBXGJFFKXKX-UHFFFAOYSA-N	TPKI-31	Q9P2K8	EIF2AK4	GCN2(Kin.Dom.2,S808G)	7.30103	93
CN1CCC(CC1)NC(=O)c2ccc(Nc3ncc4N(C)C(=O)C(F)(F)CN(C5CCCC5)c4n3)cc2C	WQQPBXGJFFKXKX-UHFFFAOYSA-N	TPKI-31	P51617	IRAK1	IRAK1	7.02228	93.5
CN1CCC(CC1)NC(=O)c2ccc(Nc3ncc4N(C)C(=O)C(F)(F)CN(C5CCCC5)c4n3)cc2C	WQQPBXGJFFKXKX-UHFFFAOYSA-N	TPKI-31	P23458	JAK1	JAK1(JH2domain-pseudokinase)	6.82391	86
CN1CCC(CC1)NC(=O)c2ccc(Nc3ncc4N(C)C(=O)C(F)(F)CN(C5CCCC5)c4n3)cc2C	WQQPBXGJFFKXKX-UHFFFAOYSA-N	TPKI-31	Q9Y6R4	MAP3K4	MAP3K4	7.13077	82
CN1CCC(CC1)NC(=O)c2ccc(Nc3ncc4N(C)C(=O)C(F)(F)CN(C5CCCC5)c4n3)cc2C	WQQPBXGJFFKXKX-UHFFFAOYSA-N	TPKI-31	P08581	MET	MET	7.33724	80
CN1CCC(CC1)NC(=O)c2ccc(Nc3ncc4N(C)C(=O)C(F)(F)CN(C5CCCC5)c4n3)cc2C	WQQPBXGJFFKXKX-UHFFFAOYSA-N	TPKI-31	Q8IY84	MGC42105	NIM1	7.1079	86
CN1CCC(CC1)NC(=O)c2ccc(Nc3ncc4N(C)C(=O)C(F)(F)CN(C5CCCC5)c4n3)cc2C	WQQPBXGJFFKXKX-UHFFFAOYSA-N	TPKI-31	P48736	PIK3CG	PIK3CG	7.09152	83
CN1CCC(CC1)NC(=O)c2ccc(Nc3ncc4N(C)C(=O)C(F)(F)CN(C5CCCC5)c4n3)cc2C	WQQPBXGJFFKXKX-UHFFFAOYSA-N	TPKI-31	Q8TBX8	PIP4K2C	PIP5K2C	7.61979	88
CN1CCC(CC1)NC(=O)c2ccc(Nc3ncc4N(C)C(=O)C(F)(F)CN(C5CCCC5)c4n3)cc2C	WQQPBXGJFFKXKX-UHFFFAOYSA-N	TPKI-31	P53350	PLK1	PLK1	9.76955	100
CN1CCC(CC1)NC(=O)c2ccc(Nc3ncc4N(C)C(=O)C(F)(F)CN(C5CCCC5)c4n3)cc2C	WQQPBXGJFFKXKX-UHFFFAOYSA-N	TPKI-31	Q9NYY3	PLK2	PLK2	8.65758	99.7
CN1CCC(CC1)NC(=O)c2ccc(Nc3ncc4N(C)C(=O)C(F)(F)CN(C5CCCC5)c4n3)cc2C	WQQPBXGJFFKXKX-UHFFFAOYSA-N	TPKI-31	Q9H4B4	PLK3	PLK3	7.74473	99.4
CN1CCC(CC1)NC(=O)c2ccc(Nc3ncc4N(C)C(=O)C(F)(F)CN(C5CCCC5)c4n3)cc2C	WQQPBXGJFFKXKX-UHFFFAOYSA-N	TPKI-31	Q9BRS2	RIOK1	RIOK1	7.07572	93.2
CN1CCC(CC1)NC(=O)c2ccc(Nc3ncc4N(C)C(=O)C(F)(F)CN(C5CCCC5)c4n3)cc2C	WQQPBXGJFFKXKX-UHFFFAOYSA-N	TPKI-31	O14730	RIOK3	RIOK3	5.4437	93.4
CN1CCC(CC1)NC(=O)c2ccc(Nc3ncc4N(C)C(=O)C(F)(F)CN(C5CCCC5)c4n3)cc2C	WQQPBXGJFFKXKX-UHFFFAOYSA-N	TPKI-31	Q9H2G2	SLK	SLK	7.61979	98.4
CN1CCC(CC1)NC(=O)c2ccc(Nc3ncc4N(C)C(=O)C(F)(F)CN(C5CCCC5)c4n3)cc2C	WQQPBXGJFFKXKX-UHFFFAOYSA-N	TPKI-31	O75716	STK16	STK16	7.48149	93.5
CN1CCC(CC1)NC(=O)c2ccc(Nc3ncc4N(C)C(=O)C(F)(F)CN(C5CCCC5)c4n3)cc2C	WQQPBXGJFFKXKX-UHFFFAOYSA-N	TPKI-31	P29597	TYK2	TYK2(JH1domain-catalytic)	6.79588	90.4
CN1CCC(CC1)NC(=O)c2ccc(Nc3ncc4N(C)C(=O)C(F)(F)CN(C5CCCC5)c4n3)cc2C	WQQPBXGJFFKXKX-UHFFFAOYSA-N	TPKI-31	Q56UN5	MAP3K19	YSK4	7.34679	93.6
CC1=CC(=NN1C1=CC=CC=C1)C(=O)NC1=CC=C(OC2=NN3C=C(NC(=O)C4CC4)N=C3C=C2)C=C1	MZTUKIVBKFNLSN-UHFFFAOYSA-N	TPKI-35	P00519	ABL1	ABL1-phosphorylated	8.13668	99.1
CC1=CC(=NN1C1=CC=CC=C1)C(=O)NC1=CC=C(OC2=NN3C=C(NC(=O)C4CC4)N=C3C=C2)C=C1	MZTUKIVBKFNLSN-UHFFFAOYSA-N	TPKI-35	P42684	ABL2	ABL2	6.58503	81
CC1=CC(=NN1C1=CC=CC=C1)C(=O)NC1=CC=C(OC2=NN3C=C(NC(=O)C4CC4)N=C3C=C2)C=C1	MZTUKIVBKFNLSN-UHFFFAOYSA-N	TPKI-35	Q92772	CDKL2	CDKL2	6.79588	94
CC1=CC(=NN1C1=CC=CC=C1)C(=O)NC1=CC=C(OC2=NN3C=C(NC(=O)C4CC4)N=C3C=C2)C=C1	MZTUKIVBKFNLSN-UHFFFAOYSA-N	TPKI-35	P07333	CSF1R	CSF1R	7.17392	100
CC1=CC(=NN1C1=CC=CC=C1)C(=O)NC1=CC=C(OC2=NN3C=C(NC(=O)C4CC4)N=C3C=C2)C=C1	MZTUKIVBKFNLSN-UHFFFAOYSA-N	TPKI-35	Q08345	DDR1	DDR1	8.72125	99
CC1=CC(=NN1C1=CC=CC=C1)C(=O)NC1=CC=C(OC2=NN3C=C(NC(=O)C4CC4)N=C3C=C2)C=C1	MZTUKIVBKFNLSN-UHFFFAOYSA-N	TPKI-35	Q16832	DDR2	DDR2	7.61979	100
CC1=CC(=NN1C1=CC=CC=C1)C(=O)NC1=CC=C(OC2=NN3C=C(NC(=O)C4CC4)N=C3C=C2)C=C1	MZTUKIVBKFNLSN-UHFFFAOYSA-N	TPKI-35	O15197	EPHB6	EPHB6	6.76955	89
CC1=CC(=NN1C1=CC=CC=C1)C(=O)NC1=CC=C(OC2=NN3C=C(NC(=O)C4CC4)N=C3C=C2)C=C1	MZTUKIVBKFNLSN-UHFFFAOYSA-N	TPKI-35	P21860	ERBB3	ERBB3	6.3098	87
CC1=CC(=NN1C1=CC=CC=C1)C(=O)NC1=CC=C(OC2=NN3C=C(NC(=O)C4CC4)N=C3C=C2)C=C1	MZTUKIVBKFNLSN-UHFFFAOYSA-N	TPKI-35	P17948	FLT1	FLT1	6.69897	88
CC1=CC(=NN1C1=CC=CC=C1)C(=O)NC1=CC=C(OC2=NN3C=C(NC(=O)C4CC4)N=C3C=C2)C=C1	MZTUKIVBKFNLSN-UHFFFAOYSA-N	TPKI-35	P36888	FLT3	FLT3	8.24413	97.5
CC1=CC(=NN1C1=CC=CC=C1)C(=O)NC1=CC=C(OC2=NN3C=C(NC(=O)C4CC4)N=C3C=C2)C=C1	MZTUKIVBKFNLSN-UHFFFAOYSA-N	TPKI-35	P35916	FLT4	FLT4	7.31876	94
CC1=CC(=NN1C1=CC=CC=C1)C(=O)NC1=CC=C(OC2=NN3C=C(NC(=O)C4CC4)N=C3C=C2)C=C1	MZTUKIVBKFNLSN-UHFFFAOYSA-N	TPKI-35	P10721	KIT	KIT	8.20066	100
CC1=CC(=NN1C1=CC=CC=C1)C(=O)NC1=CC=C(OC2=NN3C=C(NC(=O)C4CC4)N=C3C=C2)C=C1	MZTUKIVBKFNLSN-UHFFFAOYSA-N	TPKI-35	P06239	LCK	LCK	7.00436	92.3
CC1=CC(=NN1C1=CC=CC=C1)C(=O)NC1=CC=C(OC2=NN3C=C(NC(=O)C4CC4)N=C3C=C2)C=C1	MZTUKIVBKFNLSN-UHFFFAOYSA-N	TPKI-35	O94804	STK10	LOK	6.92082	91.7
CC1=CC(=NN1C1=CC=CC=C1)C(=O)NC1=CC=C(OC2=NN3C=C(NC(=O)C4CC4)N=C3C=C2)C=C1	MZTUKIVBKFNLSN-UHFFFAOYSA-N	TPKI-35	Q13163	MAP2K5	MEK5	7	93.8
CC1=CC(=NN1C1=CC=CC=C1)C(=O)NC1=CC=C(OC2=NN3C=C(NC(=O)C4CC4)N=C3C=C2)C=C1	MZTUKIVBKFNLSN-UHFFFAOYSA-N	TPKI-35	Q12866	MERTK	MERTK	6.76955	88
CC1=CC(=NN1C1=CC=CC=C1)C(=O)NC1=CC=C(OC2=NN3C=C(NC(=O)C4CC4)N=C3C=C2)C=C1	MZTUKIVBKFNLSN-UHFFFAOYSA-N	TPKI-35	P08581	MET	MET	6.79588	82
CC1=CC(=NN1C1=CC=CC=C1)C(=O)NC1=CC=C(OC2=NN3C=C(NC(=O)C4CC4)N=C3C=C2)C=C1	MZTUKIVBKFNLSN-UHFFFAOYSA-N	TPKI-35	P16234	PDGFRA	PDGFRA	7.82391	97.7
CC1=CC(=NN1C1=CC=CC=C1)C(=O)NC1=CC=C(OC2=NN3C=C(NC(=O)C4CC4)N=C3C=C2)C=C1	MZTUKIVBKFNLSN-UHFFFAOYSA-N	TPKI-35	P09619	PDGFRB	PDGFRB	8.49485	100
CC1=CC(=NN1C1=CC=CC=C1)C(=O)NC1=CC=C(OC2=NN3C=C(NC(=O)C4CC4)N=C3C=C2)C=C1	MZTUKIVBKFNLSN-UHFFFAOYSA-N	TPKI-35	P07949	RET	RET	6.85387	81
CC1=CC(=NN1C1=CC=CC=C1)C(=O)NC1=CC=C(OC2=NN3C=C(NC(=O)C4CC4)N=C3C=C2)C=C1	MZTUKIVBKFNLSN-UHFFFAOYSA-N	TPKI-35	P35590	TIE1	TIE1	6.45593	82
CC1=CC(=NN1C1=CC=CC=C1)C(=O)NC1=CC=C(OC2=NN3C=C(NC(=O)C4CC4)N=C3C=C2)C=C1	MZTUKIVBKFNLSN-UHFFFAOYSA-N	TPKI-35	P04629	NTRK1	TRKA	6.74473	100
NC1=C(C2=CC=C(NC(NC3=CC=CC(C)=C3)=O)C=C2)C=NC4=C(Br)C=NN41	GXRCQVMXTRWVSJ-UHFFFAOYSA-N	AKI00000050a	P51451	BLK	BLK	6.76955	88
NC1=C(C2=CC=C(NC(NC3=CC=CC(C)=C3)=O)C=C2)C=NC4=C(Br)C=NN41	GXRCQVMXTRWVSJ-UHFFFAOYSA-N	AKI00000050a	Q6P2M8	PNCK	CAMK1B	5	100
NC1=C(C2=CC=C(NC(NC3=CC=CC(C)=C3)=O)C=C2)C=NC4=C(Br)C=NN41	GXRCQVMXTRWVSJ-UHFFFAOYSA-N	AKI00000050a	P07333	CSF1R	CSF1R	8.24413	99.9
NC1=C(C2=CC=C(NC(NC3=CC=CC(C)=C3)=O)C=C2)C=NC4=C(Br)C=NN41	GXRCQVMXTRWVSJ-UHFFFAOYSA-N	AKI00000050a	P48729	CSNK1A1	CSNK1A1	6.33724	82
NC1=C(C2=CC=C(NC(NC3=CC=CC(C)=C3)=O)C=C2)C=NC4=C(Br)C=NN41	GXRCQVMXTRWVSJ-UHFFFAOYSA-N	AKI00000050a	P48730	CSNK1D	CSNK1D	6.55284	83
NC1=C(C2=CC=C(NC(NC3=CC=CC(C)=C3)=O)C=C2)C=NC4=C(Br)C=NN41	GXRCQVMXTRWVSJ-UHFFFAOYSA-N	AKI00000050a	P49674	CSNK1E	CSNK1E	6.72125	91.1
NC1=C(C2=CC=C(NC(NC3=CC=CC(C)=C3)=O)C=C2)C=NC4=C(Br)C=NN41	GXRCQVMXTRWVSJ-UHFFFAOYSA-N	AKI00000050a	Q9C098	DCLK3	DCAMKL3	6.35655	83
NC1=C(C2=CC=C(NC(NC3=CC=CC(C)=C3)=O)C=C2)C=NC4=C(Br)C=NN41	GXRCQVMXTRWVSJ-UHFFFAOYSA-N	AKI00000050a	Q08345	DDR1	DDR1	8.29243	100
NC1=C(C2=CC=C(NC(NC3=CC=CC(C)=C3)=O)C=C2)C=NC4=C(Br)C=NN41	GXRCQVMXTRWVSJ-UHFFFAOYSA-N	AKI00000050a	Q16832	DDR2	DDR2	7.74473	99.9
NC1=C(C2=CC=C(NC(NC3=CC=CC(C)=C3)=O)C=C2)C=NC4=C(Br)C=NN41	GXRCQVMXTRWVSJ-UHFFFAOYSA-N	AKI00000050a	Q9Y463	DYRK1B	DYRK1B	6.72125	85
NC1=C(C2=CC=C(NC(NC3=CC=CC(C)=C3)=O)C=C2)C=NC4=C(Br)C=NN41	GXRCQVMXTRWVSJ-UHFFFAOYSA-N	AKI00000050a	O15197	EPHB6	EPHB6	6.88606	100
NC1=C(C2=CC=C(NC(NC3=CC=CC(C)=C3)=O)C=C2)C=NC4=C(Br)C=NN41	GXRCQVMXTRWVSJ-UHFFFAOYSA-N	AKI00000050a	P36888	FLT3	FLT3	8.05552	99.6
NC1=C(C2=CC=C(NC(NC3=CC=CC(C)=C3)=O)C=C2)C=NC4=C(Br)C=NN41	GXRCQVMXTRWVSJ-UHFFFAOYSA-N	AKI00000050a	P35916	FLT4	FLT4	6.52288	80
NC1=C(C2=CC=C(NC(NC3=CC=CC(C)=C3)=O)C=C2)C=NC4=C(Br)C=NN41	GXRCQVMXTRWVSJ-UHFFFAOYSA-N	AKI00000050a	P25098	ADRBK1	GRK2	5	100
NC1=C(C2=CC=C(NC(NC3=CC=CC(C)=C3)=O)C=C2)C=NC4=C(Br)C=NN41	GXRCQVMXTRWVSJ-UHFFFAOYSA-N	AKI00000050a	P10721	KIT	KIT	8.85387	100
NC1=C(C2=CC=C(NC(NC3=CC=CC(C)=C3)=O)C=C2)C=NC4=C(Br)C=NN41	GXRCQVMXTRWVSJ-UHFFFAOYSA-N	AKI00000050a	P06239	LCK	LCK	6.22915	82
NC1=C(C2=CC=C(NC(NC3=CC=CC(C)=C3)=O)C=C2)C=NC4=C(Br)C=NN41	GXRCQVMXTRWVSJ-UHFFFAOYSA-N	AKI00000050a	P49137	MAPKAPK2	MAPKAPK2	5	100
NC1=C(C2=CC=C(NC(NC3=CC=CC(C)=C3)=O)C=C2)C=NC4=C(Br)C=NN41	GXRCQVMXTRWVSJ-UHFFFAOYSA-N	AKI00000050a	Q13163	MAP2K5	MEK5	6.5376	89
NC1=C(C2=CC=C(NC(NC3=CC=CC(C)=C3)=O)C=C2)C=NC4=C(Br)C=NN41	GXRCQVMXTRWVSJ-UHFFFAOYSA-N	AKI00000050a	Q9H1R3	MYLK2	MYLK2	6.88606	89
NC1=C(C2=CC=C(NC(NC3=CC=CC(C)=C3)=O)C=C2)C=NC4=C(Br)C=NN41	GXRCQVMXTRWVSJ-UHFFFAOYSA-N	AKI00000050a	P16234	PDGFRA	PDGFRA	8.22185	99.9
NC1=C(C2=CC=C(NC(NC3=CC=CC(C)=C3)=O)C=C2)C=NC4=C(Br)C=NN41	GXRCQVMXTRWVSJ-UHFFFAOYSA-N	AKI00000050a	P09619	PDGFRB	PDGFRB	9.19382	100
NC1=C(C2=CC=C(NC(NC3=CC=CC(C)=C3)=O)C=C2)C=NC4=C(Br)C=NN41	GXRCQVMXTRWVSJ-UHFFFAOYSA-N	AKI00000050a	P07949	RET	RET	6.79588	92.9
NC1=C(C2=CC=C(NC(NC3=CC=CC(C)=C3)=O)C=C2)C=NC4=C(Br)C=NN41	GXRCQVMXTRWVSJ-UHFFFAOYSA-N	AKI00000050a	O00141	SGK1	SGK	6.5376	87
NC1=C(C2=CC=C(NC(NC3=CC=CC(C)=C3)=O)C=C2)C=NC4=C(Br)C=NN41	GXRCQVMXTRWVSJ-UHFFFAOYSA-N	AKI00000050a	Q16288	NTRK3	TRKC	6.49485	85
NC1=C(C2=CC=C(NC(NC3=CC=CC(C)=C3)=O)C=C2)C=NC4=C(Br)C=NN41	GXRCQVMXTRWVSJ-UHFFFAOYSA-N	AKI00000050a	P35968	KDR	VEGFR2	7.67778	99.3
CC1=CC=CC(C2=C(N(C=CN=C3)C3=N2)C4=CC=NC(NC5CCCCC5)=N4)=C1	WVTJDZKJXWDTPS-UHFFFAOYSA-N	AKI00000063a	Q8NI60	CABC1	ADCK3	6.22185	83
CC1=CC=CC(C2=C(N(C=CN=C3)C3=N2)C4=CC=NC(NC5CCCCC5)=N4)=C1	WVTJDZKJXWDTPS-UHFFFAOYSA-N	AKI00000063a	O43683	BUB1	BUB1	6.37675	92.9
CC1=CC=CC(C2=C(N(C=CN=C3)C3=N2)C4=CC=NC(NC5CCCCC5)=N4)=C1	WVTJDZKJXWDTPS-UHFFFAOYSA-N	AKI00000063a	Q6P2M8	PNCK	CAMK1B	5	91.4
CC1=CC=CC(C2=C(N(C=CN=C3)C3=N2)C4=CC=NC(NC5CCCCC5)=N4)=C1	WVTJDZKJXWDTPS-UHFFFAOYSA-N	AKI00000063a	P48730	CSNK1D	CSNK1D	6.14267	82
CC1=CC=CC(C2=C(N(C=CN=C3)C3=N2)C4=CC=NC(NC5CCCCC5)=N4)=C1	WVTJDZKJXWDTPS-UHFFFAOYSA-N	AKI00000063a	P49674	CSNK1E	CSNK1E	6.14267	86
CC1=CC=CC(C2=C(N(C=CN=C3)C3=N2)C4=CC=NC(NC5CCCCC5)=N4)=C1	WVTJDZKJXWDTPS-UHFFFAOYSA-N	AKI00000063a	O14976	GAK	GAK	7	97.9
CC1=CC=CC(C2=C(N(C=CN=C3)C3=N2)C4=CC=NC(NC5CCCCC5)=N4)=C1	WVTJDZKJXWDTPS-UHFFFAOYSA-N	AKI00000063a	P45983	MAPK8	JNK1	7.74473	100
CC1=CC=CC(C2=C(N(C=CN=C3)C3=N2)C4=CC=NC(NC5CCCCC5)=N4)=C1	WVTJDZKJXWDTPS-UHFFFAOYSA-N	AKI00000063a	P45984	MAPK9	JNK2	8.61979	100
CC1=CC=CC(C2=C(N(C=CN=C3)C3=N2)C4=CC=NC(NC5CCCCC5)=N4)=C1	WVTJDZKJXWDTPS-UHFFFAOYSA-N	AKI00000063a	P53779	MAPK10	JNK3	8.63827	100
CC1=CC=CC(C2=C(N(C=CN=C3)C3=N2)C4=CC=NC(NC5CCCCC5)=N4)=C1	WVTJDZKJXWDTPS-UHFFFAOYSA-N	AKI00000063a	P45985	MAP2K4	MEK4	6.67778	85
CC1=CC=CC(C2=C(N(C=CN=C3)C3=N2)C4=CC=NC(NC5CCCCC5)=N4)=C1	WVTJDZKJXWDTPS-UHFFFAOYSA-N	AKI00000063a	Q9UBE8	NLK	NLK	8.38722	90
CC1=CC=CC(C2=C(N(C=CN=C3)C3=N2)C4=CC=NC(NC5CCCCC5)=N4)=C1	WVTJDZKJXWDTPS-UHFFFAOYSA-N	AKI00000063a	Q16539	MAPK14	p38-alpha	9.3279	100
CC1=CC=CC(C2=C(N(C=CN=C3)C3=N2)C4=CC=NC(NC5CCCCC5)=N4)=C1	WVTJDZKJXWDTPS-UHFFFAOYSA-N	AKI00000063a	Q15759	MAPK11	p38-beta	8.05552	100
CC1=CC=CC(C2=C(N(C=CN=C3)C3=N2)C4=CC=NC(NC5CCCCC5)=N4)=C1	WVTJDZKJXWDTPS-UHFFFAOYSA-N	AKI00000063a	Q9BZL6	PRKD2	PRKD2	6.63827	90.8
CC1=CC=CC(C2=C(N(C=CN=C3)C3=N2)C4=CC=NC(NC5CCCCC5)=N4)=C1	WVTJDZKJXWDTPS-UHFFFAOYSA-N	AKI00000063a	Q15418	RPS6KA1	RSK1(Kin.Dom.2-C-terminal)	7.08092	92.4
CC1=CC=CC(C2=C(N(C=CN=C3)C3=N2)C4=CC=NC(NC5CCCCC5)=N4)=C1	WVTJDZKJXWDTPS-UHFFFAOYSA-N	AKI00000063a	Q9UK32	RPS6KA6	RSK4(Kin.Dom.2-C-terminal)	7.0655	98.7
CC1=CC=CC(C2=C(N(C=CN=C3)C3=N2)C4=CC=NC(NC5CCCCC5)=N4)=C1	WVTJDZKJXWDTPS-UHFFFAOYSA-N	AKI00000063a	Q9NRP7	STK36	STK36	6.56864	87
CC1=CC=CC(C2=C(N(C=CN=C3)C3=N2)C4=CC=NC(NC5CCCCC5)=N4)=C1	WVTJDZKJXWDTPS-UHFFFAOYSA-N	AKI00000063a	Q9NYL2	ZAK	ZAK	6.82391	84
O=C(NC1=C2C(C(F)=CC=C2)=NC=C1)NC3=NC=CN=C3	NSDIHUXUFJHXRA-UHFFFAOYSA-N	AKI00000070a	P11802	CDK4	CDK4-cyclinD1	7.33724	98.5
O=C(NC1=C2C(C(F)=CC=C2)=NC=C1)NC3=NC=CN=C3	NSDIHUXUFJHXRA-UHFFFAOYSA-N	AKI00000070a	P11802	CDK4	CDK4-cyclinD3	7.3098	95.8
O=C(NC1=C2C(C(F)=CC=C2)=NC=C1)NC3=NC=CN=C3	NSDIHUXUFJHXRA-UHFFFAOYSA-N	AKI00000070a	P50613	CDK7	CDK7	7.37675	96.9
O=C(NC1=C2C(C(F)=CC=C2)=NC=C1)NC3=NC=CN=C3	NSDIHUXUFJHXRA-UHFFFAOYSA-N	AKI00000070a	O76039	CDKL5	CDKL5	6.55284	82
O=C(NC1=C2C(C(F)=CC=C2)=NC=C1)NC3=NC=CN=C3	NSDIHUXUFJHXRA-UHFFFAOYSA-N	AKI00000070a	P48729	CSNK1A1	CSNK1A1	5.69897	99
O=C(NC1=C2C(C(F)=CC=C2)=NC=C1)NC3=NC=CN=C3	NSDIHUXUFJHXRA-UHFFFAOYSA-N	AKI00000070a	P19784	CSNK2A2	CSNK2A2	6.85387	91.9
O=C(NC1=C2C(C(F)=CC=C2)=NC=C1)NC3=NC=CN=C3	NSDIHUXUFJHXRA-UHFFFAOYSA-N	AKI00000070a	Q13627	DYRK1A	DYRK1A	6.76955	89
O=C(NC1=C2C(C(F)=CC=C2)=NC=C1)NC3=NC=CN=C3	NSDIHUXUFJHXRA-UHFFFAOYSA-N	AKI00000070a	Q8TD08	MAPK15	ERK8	7.4437	99.5
O=C(NC1=C2C(C(F)=CC=C2)=NC=C1)NC3=NC=CN=C3	NSDIHUXUFJHXRA-UHFFFAOYSA-N	AKI00000070a	P49840	GSK3A	GSK3A	7.72125	100
O=C(NC1=C2C(C(F)=CC=C2)=NC=C1)NC3=NC=CN=C3	NSDIHUXUFJHXRA-UHFFFAOYSA-N	AKI00000070a	P49841	GSK3B	GSK3B	7.88606	99.1
O=C(NC1=C2C(C(F)=CC=C2)=NC=C1)NC3=NC=CN=C3	NSDIHUXUFJHXRA-UHFFFAOYSA-N	AKI00000070a	Q86Z02	HIPK1	HIPK1	6.18709	79
O=C(NC1=C2C(C(F)=CC=C2)=NC=C1)NC3=NC=CN=C3	NSDIHUXUFJHXRA-UHFFFAOYSA-N	AKI00000070a	Q9Y6R4	MAP3K4	MAP3K4	5	100
O=C(NC1=C2C(C(F)=CC=C2)=NC=C1)NC3=NC=CN=C3	NSDIHUXUFJHXRA-UHFFFAOYSA-N	AKI00000070a	Q9NRP7	STK36	STK36	6.79588	89
O=C(NC1=C2C(C(F)=CC=C2)=NC=C1)NC3=NC=CN=C3	NSDIHUXUFJHXRA-UHFFFAOYSA-N	AKI00000070a	P37173	TGFBR2	TGFBR2	7.05552	90.6
O=C(NC1=C2C(C(F)=CC=C2)=NC=C1)NC3=NC=CN=C3	NSDIHUXUFJHXRA-UHFFFAOYSA-N	AKI00000070a	P29597	TYK2	TYK2(JH2domain-pseudokinase)	6.72125	90
O=C(NC1=C2C(C(F)=CC=C2)=NC=C1)NC3=NC=CN=C3	NSDIHUXUFJHXRA-UHFFFAOYSA-N	AKI00000070a	Q56UN5	MAP3K19	YSK4	6.74473	87
OC(C1=CC2=C(C3=CC(C4=CC=CC=C4)=CC=C3)C=NC=C2S1)=O	FHBDMVQPDQSYLR-UHFFFAOYSA-N	AKI00000074a	Q9BWU1	CDK19	CDK11	7.61979	99.1
OC(C1=CC2=C(C3=CC(C4=CC=CC=C4)=CC=C3)C=NC=C2S1)=O	FHBDMVQPDQSYLR-UHFFFAOYSA-N	AKI00000074a	P49336	CDK8	CDK8	7.36653	95.3
OC(C1=CC2=C(C3=CC(C4=CC=CC=C4)=CC=C3)C=NC=C2S1)=O	FHBDMVQPDQSYLR-UHFFFAOYSA-N	AKI00000074a	P53355	DAPK1	DAPK1	6.24413	94.5
OC(C1=CC2=C(C3=CC(C4=CC=CC=C4)=CC=C3)C=NC=C2S1)=O	FHBDMVQPDQSYLR-UHFFFAOYSA-N	AKI00000074a	Q9UIK4	DAPK2	DAPK2	6.72125	93.9
OC(C1=CC2=C(C3=CC(C4=CC=CC=C4)=CC=C3)C=NC=C2S1)=O	FHBDMVQPDQSYLR-UHFFFAOYSA-N	AKI00000074a	O43293	DAPK3	DAPK3	7.37675	87
OC(C1=CC2=C(C3=CC(C4=CC=CC=C4)=CC=C3)C=NC=C2S1)=O	FHBDMVQPDQSYLR-UHFFFAOYSA-N	AKI00000074a	Q86Z02	HIPK1	HIPK1	7.04576	90.2
OC(C1=CC2=C(C3=CC(C4=CC=CC=C4)=CC=C3)C=NC=C2S1)=O	FHBDMVQPDQSYLR-UHFFFAOYSA-N	AKI00000074a	Q9H2X6	HIPK2	HIPK2	6.85387	92
OC(C1=CC2=C(C3=CC(C4=CC=CC=C4)=CC=C3)C=NC=C2S1)=O	FHBDMVQPDQSYLR-UHFFFAOYSA-N	AKI00000074a	Q9H422	HIPK3	HIPK3	6.52288	84
OC(C1=CC2=C(C3=CC(C4=CC=CC=C4)=CC=C3)C=NC=C2S1)=O	FHBDMVQPDQSYLR-UHFFFAOYSA-N	AKI00000074a	Q8NE63	HIPK4	HIPK4	6.69897	89
OC(C1=CC2=C(C3=CC(C4=CC=CC=C4)=CC=C3)C=NC=C2S1)=O	FHBDMVQPDQSYLR-UHFFFAOYSA-N	AKI00000074a	Q13163	MAP2K5	MEK5	5.63827	95
OC(C1=CC2=C(C3=CC(C4=CC=CC=C4)=CC=C3)C=NC=C2S1)=O	FHBDMVQPDQSYLR-UHFFFAOYSA-N	AKI00000074a	Q9Y2I7	PIKFYVE	PIKFYVE	6.29243	81
O=C1C2=C(C(C3=CC=CC=N3)=NN1C4=C(Cl)C=NC=C4Cl)N=C(NC5=CC=C(N6CCN(C)CC6)C=C5)N=C2	BYOVZPSNQRPTQJ-UHFFFAOYSA-N	AKI00000021a	Q08345	DDR1	DDR1	7.00436	98
O=C1C2=C(C(C3=CC=CC=N3)=NN1C4=C(Cl)C=NC=C4Cl)N=C(NC5=CC=C(N6CCN(C)CC6)C=C5)N=C2	BYOVZPSNQRPTQJ-UHFFFAOYSA-N	AKI00000021a	Q16832	DDR2	DDR2	6.67778	91.2
O=C1C2=C(C(C3=CC=CC=N3)=NN1C4=C(Cl)C=NC=C4Cl)N=C(NC5=CC=C(N6CCN(C)CC6)C=C5)N=C2	BYOVZPSNQRPTQJ-UHFFFAOYSA-N	AKI00000021a	Q9P2K8	EIF2AK4	GCN2(Kin.Dom.2,S808G)	7.25181	99.9
O=C1C2=C(C(C3=CC=CC=N3)=NN1C4=C(Cl)C=NC=C4Cl)N=C(NC5=CC=C(N6CCN(C)CC6)C=C5)N=C2	BYOVZPSNQRPTQJ-UHFFFAOYSA-N	AKI00000021a	O60674	JAK2	JAK2(JH1domain-catalytic)	6.92082	96.7
O=C1C2=C(C(C3=CC=CC=N3)=NN1C4=C(Cl)C=NC=C4Cl)N=C(NC5=CC=C(N6CCN(C)CC6)C=C5)N=C2	BYOVZPSNQRPTQJ-UHFFFAOYSA-N	AKI00000021a	P52333	JAK3	JAK3(JH1domain-catalytic)	6.4437	93.3
O=C1C2=C(C(C3=CC=CC=N3)=NN1C4=C(Cl)C=NC=C4Cl)N=C(NC5=CC=C(N6CCN(C)CC6)C=C5)N=C2	BYOVZPSNQRPTQJ-UHFFFAOYSA-N	AKI00000021a	Q9Y2U5	MAP3K2	MAP3K2	7.08619	98
O=C1C2=C(C(C3=CC=CC=N3)=NN1C4=C(Cl)C=NC=C4Cl)N=C(NC5=CC=C(N6CCN(C)CC6)C=C5)N=C2	BYOVZPSNQRPTQJ-UHFFFAOYSA-N	AKI00000021a	Q99759	MAP3K3	MAP3K3	7.05061	98.6
O=C1C2=C(C(C3=CC=CC=N3)=NN1C4=C(Cl)C=NC=C4Cl)N=C(NC5=CC=C(N6CCN(C)CC6)C=C5)N=C2	BYOVZPSNQRPTQJ-UHFFFAOYSA-N	AKI00000021a	Q9Y6R4	MAP3K4	MAP3K4	7.46852	96.4
O=C1C2=C(C(C3=CC=CC=N3)=NN1C4=C(Cl)C=NC=C4Cl)N=C(NC5=CC=C(N6CCN(C)CC6)C=C5)N=C2	BYOVZPSNQRPTQJ-UHFFFAOYSA-N	AKI00000021a	Q9Y4K4	MAP4K5	MAP4K5	6.95861	82
O=C1C2=C(C(C3=CC=CC=N3)=NN1C4=C(Cl)C=NC=C4Cl)N=C(NC5=CC=C(N6CCN(C)CC6)C=C5)N=C2	BYOVZPSNQRPTQJ-UHFFFAOYSA-N	AKI00000021a	P42345	MTOR	MTOR	5	82
O=C1C2=C(C(C3=CC=CC=N3)=NN1C4=C(Cl)C=NC=C4Cl)N=C(NC5=CC=C(N6CCN(C)CC6)C=C5)N=C2	BYOVZPSNQRPTQJ-UHFFFAOYSA-N	AKI00000021a	P29597	TYK2	TYK2(JH1domain-catalytic)	6.18046	92.3
O=C1C2=C(C(C3=CC=CC=N3)=NN1C4=C(Cl)C=NC=C4Cl)N=C(NC5=CC=C(N6CCN(C)CC6)C=C5)N=C2	BYOVZPSNQRPTQJ-UHFFFAOYSA-N	AKI00000021a	P30291	WEE1	WEE1	7.3279	98.6
O=C1C2=C(C(C3=CC=CC=N3)=NN1C4=C(Cl)C=NC=C4Cl)N=C(NC5=CC=C(N6CCN(C)CC6)C=C5)N=C2	BYOVZPSNQRPTQJ-UHFFFAOYSA-N	AKI00000021a	P0C1S8	WEE2	WEE2	7.284	99.6
O=C1C2=C(C(C3=CC=CC=N3)=NN1C4=C(Cl)C=NC=C4Cl)N=C(NC5=CC=C(N6CCN(C)CC6)C=C5)N=C2	BYOVZPSNQRPTQJ-UHFFFAOYSA-N	AKI00000021a	Q56UN5	MAP3K19	YSK4	7.50864	99.2
O=C(NC1=CC(Cl)=CC=C1)NC(C=C2)=CC=C2C3=C4C(N(C)N=C4N)=CN=C3	UUVMNPKFPGJBNX-UHFFFAOYSA-N	AKI00000047a	Q8NI60	CABC1	ADCK3	5	82
O=C(NC1=CC(Cl)=CC=C1)NC(C=C2)=CC=C2C3=C4C(N(C)N=C4N)=CN=C3	UUVMNPKFPGJBNX-UHFFFAOYSA-N	AKI00000047a	P30530	AXL	AXL	6.74473	83
O=C(NC1=CC(Cl)=CC=C1)NC(C=C2)=CC=C2C3=C4C(N(C)N=C4N)=CN=C3	UUVMNPKFPGJBNX-UHFFFAOYSA-N	AKI00000047a	P49760	CLK2	CLK2	5.16115	100
O=C(NC1=CC(Cl)=CC=C1)NC(C=C2)=CC=C2C3=C4C(N(C)N=C4N)=CN=C3	UUVMNPKFPGJBNX-UHFFFAOYSA-N	AKI00000047a	P07333	CSF1R	CSF1R	8.82391	100
O=C(NC1=CC(Cl)=CC=C1)NC(C=C2)=CC=C2C3=C4C(N(C)N=C4N)=CN=C3	UUVMNPKFPGJBNX-UHFFFAOYSA-N	AKI00000047a	P49674	CSNK1E	CSNK1E	5	91.3
O=C(NC1=CC(Cl)=CC=C1)NC(C=C2)=CC=C2C3=C4C(N(C)N=C4N)=CN=C3	UUVMNPKFPGJBNX-UHFFFAOYSA-N	AKI00000047a	Q08345	DDR1	DDR1	7.38722	100
O=C(NC1=CC(Cl)=CC=C1)NC(C=C2)=CC=C2C3=C4C(N(C)N=C4N)=CN=C3	UUVMNPKFPGJBNX-UHFFFAOYSA-N	AKI00000047a	Q16832	DDR2	DDR2	7.22915	97.6
O=C(NC1=CC(Cl)=CC=C1)NC(C=C2)=CC=C2C3=C4C(N(C)N=C4N)=CN=C3	UUVMNPKFPGJBNX-UHFFFAOYSA-N	AKI00000047a	O94768	STK17B	DRAK2	5	82
O=C(NC1=CC(Cl)=CC=C1)NC(C=C2)=CC=C2C3=C4C(N(C)N=C4N)=CN=C3	UUVMNPKFPGJBNX-UHFFFAOYSA-N	AKI00000047a	P29323	EPHB2	EPHB2	5.39794	82
O=C(NC1=CC(Cl)=CC=C1)NC(C=C2)=CC=C2C3=C4C(N(C)N=C4N)=CN=C3	UUVMNPKFPGJBNX-UHFFFAOYSA-N	AKI00000047a	P54753	EPHB3	EPHB3	5.85387	87
O=C(NC1=CC(Cl)=CC=C1)NC(C=C2)=CC=C2C3=C4C(N(C)N=C4N)=CN=C3	UUVMNPKFPGJBNX-UHFFFAOYSA-N	AKI00000047a	O15197	EPHB6	EPHB6	7.14267	99
O=C(NC1=CC(Cl)=CC=C1)NC(C=C2)=CC=C2C3=C4C(N(C)N=C4N)=CN=C3	UUVMNPKFPGJBNX-UHFFFAOYSA-N	AKI00000047a	P17948	FLT1	FLT1	7.46852	98.4
O=C(NC1=CC(Cl)=CC=C1)NC(C=C2)=CC=C2C3=C4C(N(C)N=C4N)=CN=C3	UUVMNPKFPGJBNX-UHFFFAOYSA-N	AKI00000047a	P36888	FLT3	FLT3	9.5376	97.3
O=C(NC1=CC(Cl)=CC=C1)NC(C=C2)=CC=C2C3=C4C(N(C)N=C4N)=CN=C3	UUVMNPKFPGJBNX-UHFFFAOYSA-N	AKI00000047a	P35916	FLT4	FLT4	6.85387	82
O=C(NC1=CC(Cl)=CC=C1)NC(C=C2)=CC=C2C3=C4C(N(C)N=C4N)=CN=C3	UUVMNPKFPGJBNX-UHFFFAOYSA-N	AKI00000047a	Q8NE63	HIPK4	HIPK4	6.38722	88
O=C(NC1=CC(Cl)=CC=C1)NC(C=C2)=CC=C2C3=C4C(N(C)N=C4N)=CN=C3	UUVMNPKFPGJBNX-UHFFFAOYSA-N	AKI00000047a	P10721	KIT	KIT	9.05552	100
O=C(NC1=CC(Cl)=CC=C1)NC(C=C2)=CC=C2C3=C4C(N(C)N=C4N)=CN=C3	UUVMNPKFPGJBNX-UHFFFAOYSA-N	AKI00000047a	Q8IVH8	MAP4K3	MAP4K3	5	86
O=C(NC1=CC(Cl)=CC=C1)NC(C=C2)=CC=C2C3=C4C(N(C)N=C4N)=CN=C3	UUVMNPKFPGJBNX-UHFFFAOYSA-N	AKI00000047a	Q8WXR4	MYO3B	MYO3B	5	88
O=C(NC1=CC(Cl)=CC=C1)NC(C=C2)=CC=C2C3=C4C(N(C)N=C4N)=CN=C3	UUVMNPKFPGJBNX-UHFFFAOYSA-N	AKI00000047a	P16234	PDGFRA	PDGFRA	8.67778	99.9
O=C(NC1=CC(Cl)=CC=C1)NC(C=C2)=CC=C2C3=C4C(N(C)N=C4N)=CN=C3	UUVMNPKFPGJBNX-UHFFFAOYSA-N	AKI00000047a	P09619	PDGFRB	PDGFRB	8.72125	100
O=C(NC1=CC(Cl)=CC=C1)NC(C=C2)=CC=C2C3=C4C(N(C)N=C4N)=CN=C3	UUVMNPKFPGJBNX-UHFFFAOYSA-N	AKI00000047a	Q96Q40	CDK15	PFTAIRE2	5	83
O=C(NC1=CC(Cl)=CC=C1)NC(C=C2)=CC=C2C3=C4C(N(C)N=C4N)=CN=C3	UUVMNPKFPGJBNX-UHFFFAOYSA-N	AKI00000047a	Q8TBX8	PIP4K2C	PIP5K2C	6.56864	84
O=C(NC1=CC(Cl)=CC=C1)NC(C=C2)=CC=C2C3=C4C(N(C)N=C4N)=CN=C3	UUVMNPKFPGJBNX-UHFFFAOYSA-N	AKI00000047a	P07949	RET	RET	5.85387	87
O=C(NC1=CC(Cl)=CC=C1)NC(C=C2)=CC=C2C3=C4C(N(C)N=C4N)=CN=C3	UUVMNPKFPGJBNX-UHFFFAOYSA-N	AKI00000047a	P57078	RIPK4	RIPK4	5	80
O=C(NC1=CC(Cl)=CC=C1)NC(C=C2)=CC=C2C3=C4C(N(C)N=C4N)=CN=C3	UUVMNPKFPGJBNX-UHFFFAOYSA-N	AKI00000047a	Q15349	RPS6KA2	RSK3(Kin.Dom.1-N-terminal)	5	85
O=C(NC1=CC(Cl)=CC=C1)NC(C=C2)=CC=C2C3=C4C(N(C)N=C4N)=CN=C3	UUVMNPKFPGJBNX-UHFFFAOYSA-N	AKI00000047a	P12931	SRC	SRC	5	80
O=C(NC1=CC(Cl)=CC=C1)NC(C=C2)=CC=C2C3=C4C(N(C)N=C4N)=CN=C3	UUVMNPKFPGJBNX-UHFFFAOYSA-N	AKI00000047a	Q16288	NTRK3	TRKC	6.95861	93.4
O=C(NC1=CC(Cl)=CC=C1)NC(C=C2)=CC=C2C3=C4C(N(C)N=C4N)=CN=C3	UUVMNPKFPGJBNX-UHFFFAOYSA-N	AKI00000047a	P35968	KDR	VEGFR2	8.69897	100
O=C(NC1=CC(Cl)=CC=C1)NC(C=C2)=CC=C2C3=C4C(N(C)N=C4N)=CN=C3	UUVMNPKFPGJBNX-UHFFFAOYSA-N	AKI00000047a	Q56UN5	MAP3K19	YSK4	7.3279	96.1
CC(C(=O)NC1CCN(C1)c1ccnc(Nc2ccc(F)cc2)n1)c1ccc(Cl)cc1	UTVWMEXPPUFQCD-UHFFFAOYSA-N	GSK1379713	Q9BYP7	WNK3	WNK3	5	73
COc1cc(Nc2nccc(n2)N2CCC(C2)NC(=O)Nc2ccc3OCOc3c2)cc(OC)c1OC	RPMUHLTUQBLTIL-UHFFFAOYSA-N	GSK1379766	O14965	AURKA	AURKA	5	86
COc1cc(Nc2nccc(n2)N2CCC(C2)NC(=O)Nc2ccc3OCOc3c2)cc(OC)c1OC	RPMUHLTUQBLTIL-UHFFFAOYSA-N	GSK1379766	Q9UQB9	AURKC	AURKC	5	90.1
COc1cc(Nc2nccc(n2)N2CCC(C2)NC(=O)Nc2ccc3OCOc3c2)cc(OC)c1OC	RPMUHLTUQBLTIL-UHFFFAOYSA-N	GSK1379766	O15197	EPHB6	EPHB6	5.79588	97.6
COc1cc(Nc2nccc(n2)N2CCC(C2)NC(=O)Nc2ccc3OCOc3c2)cc(OC)c1OC	RPMUHLTUQBLTIL-UHFFFAOYSA-N	GSK1379766	Q92918	MAP4K1	HPK1	5	78
COc1cc(Nc2nccc(n2)N2CCC(C2)NC(=O)Nc2ccc3OCOc3c2)cc(OC)c1OC	RPMUHLTUQBLTIL-UHFFFAOYSA-N	GSK1379766	P51617	IRAK1	IRAK1	5	80
COc1cc(Nc2nccc(n2)N2CCC(C2)NC(=O)Nc2ccc3OCOc3c2)cc(OC)c1OC	RPMUHLTUQBLTIL-UHFFFAOYSA-N	GSK1379766	Q9Y616	IRAK3	IRAK3	5	85
COc1cc(Nc2nccc(n2)N2CCC(C2)NC(=O)Nc2ccc3OCOc3c2)cc(OC)c1OC	RPMUHLTUQBLTIL-UHFFFAOYSA-N	GSK1379766	O60674	JAK2	JAK2(JH1domain-catalytic)	5.55284	89
COc1cc(Nc2nccc(n2)N2CCC(C2)NC(=O)Nc2ccc3OCOc3c2)cc(OC)c1OC	RPMUHLTUQBLTIL-UHFFFAOYSA-N	GSK1379766	Q13163	MAP2K5	MEK5	5.37675	98.8
COc1cc(Nc2nccc(n2)N2CCC(C2)NC(=O)Nc2ccc3OCOc3c2)cc(OC)c1OC	RPMUHLTUQBLTIL-UHFFFAOYSA-N	GSK1379766	Q6P3R8	NEK5	NEK5	5	100
COc1cc(Nc2nccc(n2)N2CCC(C2)NC(=O)Nc2ccc3OCOc3c2)cc(OC)c1OC	RPMUHLTUQBLTIL-UHFFFAOYSA-N	GSK1379766	Q9UBF8	PI4KB	PIK4CB	5	80
COc1cc(Nc2nccc(n2)N2CCC(C2)NC(=O)Nc2ccc3OCOc3c2)cc(OC)c1OC	RPMUHLTUQBLTIL-UHFFFAOYSA-N	GSK1379766	Q8TBX8	PIP4K2C	PIP5K2C	5.61979	92.3
COc1cc(Nc2nccc(n2)N2CCC(C2)NC(=O)Nc2ccc3OCOc3c2)cc(OC)c1OC	RPMUHLTUQBLTIL-UHFFFAOYSA-N	GSK1379766	Q9BRS2	RIOK1	RIOK1	5	79
COc1cc(Nc2nccc(n2)N2CCC(C2)NC(=O)Nc2ccc3OCOc3c2)cc(OC)c1OC	RPMUHLTUQBLTIL-UHFFFAOYSA-N	GSK1379766	O14730	RIOK3	RIOK3	5	81
COc1cc(Nc2nccc(n2)N2CCC(C2)NC(=O)Nc2ccc3OCOc3c2)cc(OC)c1OC	RPMUHLTUQBLTIL-UHFFFAOYSA-N	GSK1379766	Q6PHR2	ULK3	ULK3	5	86
Fc1ccc(Nc2nccc(n2)N2CCC(C2)NC(=O)c2cccc(c2)C#N)cc1	FRVXLNNIXWWUAQ-UHFFFAOYSA-N	GSK1379708	Q96J92	WNK4	WNK4	5	76
COc1cc(Nc2nccc(n2)N2CCC(C2)NC(=O)Nc2cccc(c2)C(C)=O)cc(OC)c1OC	FHPPXPQIIDRCLD-UHFFFAOYSA-N	GSK1379753	Q13705	ACVR2B	ACVR2B	5	100
COc1cc(Nc2nccc(n2)N2CCC(C2)NC(=O)Nc2cccc(c2)C(C)=O)cc(OC)c1OC	FHPPXPQIIDRCLD-UHFFFAOYSA-N	GSK1379753	O14965	AURKA	AURKA	5.92082	83
COc1cc(Nc2nccc(n2)N2CCC(C2)NC(=O)Nc2cccc(c2)C(C)=O)cc(OC)c1OC	FHPPXPQIIDRCLD-UHFFFAOYSA-N	GSK1379753	O15197	EPHB6	EPHB6	6.39794	88
COc1cc(Nc2nccc(n2)N2CCC(C2)NC(=O)Nc2cccc(c2)C(C)=O)cc(OC)c1OC	FHPPXPQIIDRCLD-UHFFFAOYSA-N	GSK1379753	Q9Y616	IRAK3	IRAK3	6.95861	86
COc1cc(Nc2nccc(n2)N2CCC(C2)NC(=O)Nc2cccc(c2)C(C)=O)cc(OC)c1OC	FHPPXPQIIDRCLD-UHFFFAOYSA-N	GSK1379753	O60674	JAK2	JAK2(JH1domain-catalytic)	6.25181	91.4
COc1cc(Nc2nccc(n2)N2CCC(C2)NC(=O)Nc2cccc(c2)C(C)=O)cc(OC)c1OC	FHPPXPQIIDRCLD-UHFFFAOYSA-N	GSK1379753	P10721	KIT	KIT	5.95861	86
COc1cc(Nc2nccc(n2)N2CCC(C2)NC(=O)Nc2cccc(c2)C(C)=O)cc(OC)c1OC	FHPPXPQIIDRCLD-UHFFFAOYSA-N	GSK1379753	P29376	LTK	LTK	5.67778	100
COc1cc(Nc2nccc(n2)N2CCC(C2)NC(=O)Nc2cccc(c2)C(C)=O)cc(OC)c1OC	FHPPXPQIIDRCLD-UHFFFAOYSA-N	GSK1379753	Q13163	MAP2K5	MEK5	7.40893	99.6
COc1cc(Nc2nccc(n2)N2CCC(C2)NC(=O)Nc2cccc(c2)C(C)=O)cc(OC)c1OC	FHPPXPQIIDRCLD-UHFFFAOYSA-N	GSK1379753	Q13043	STK4	MST1	5	89
COc1cc(Nc2nccc(n2)N2CCC(C2)NC(=O)Nc2cccc(c2)C(C)=O)cc(OC)c1OC	FHPPXPQIIDRCLD-UHFFFAOYSA-N	GSK1379753	Q6P3R8	NEK5	NEK5	6.36653	100
COc1cc(Nc2nccc(n2)N2CCC(C2)NC(=O)Nc2cccc(c2)C(C)=O)cc(OC)c1OC	FHPPXPQIIDRCLD-UHFFFAOYSA-N	GSK1379753	O75914	PAK3	PAK3	5	100
COc1cc(Nc2nccc(n2)N2CCC(C2)NC(=O)Nc2cccc(c2)C(C)=O)cc(OC)c1OC	FHPPXPQIIDRCLD-UHFFFAOYSA-N	GSK1379753	Q8TBX8	PIP4K2C	PIP5K2C	6.74473	86
COc1cc(Nc2nccc(n2)N2CCC(C2)NC(=O)Nc2cccc(c2)C(C)=O)cc(OC)c1OC	FHPPXPQIIDRCLD-UHFFFAOYSA-N	GSK1379753	O75716	STK16	STK16	6.18709	83
COc1cccc(CNC(=O)NC2CCN(C2)c2ccnc(Nc3cc(OC)c(OC)c(OC)c3)n2)c1	DNUXCMSJSBRGFX-UHFFFAOYSA-N	GSK1379765	Q96D53	ADCK4	ADCK4	5.26761	92.3
COc1cccc(CNC(=O)NC2CCN(C2)c2ccnc(Nc3cc(OC)c(OC)c(OC)c3)n2)c1	DNUXCMSJSBRGFX-UHFFFAOYSA-N	GSK1379765	O14965	AURKA	AURKA	5.16749	85
COc1cccc(CNC(=O)NC2CCN(C2)c2ccnc(Nc3cc(OC)c(OC)c(OC)c3)n2)c1	DNUXCMSJSBRGFX-UHFFFAOYSA-N	GSK1379765	Q96GD4	AURKB	AURKB	5.92082	91.4
COc1cccc(CNC(=O)NC2CCN(C2)c2ccnc(Nc3cc(OC)c(OC)c(OC)c3)n2)c1	DNUXCMSJSBRGFX-UHFFFAOYSA-N	GSK1379765	O43683	BUB1	BUB1	5	81
COc1cccc(CNC(=O)NC2CCN(C2)c2ccnc(Nc3cc(OC)c(OC)c(OC)c3)n2)c1	DNUXCMSJSBRGFX-UHFFFAOYSA-N	GSK1379765	O15197	EPHB6	EPHB6	5.58503	92.6
COc1cccc(CNC(=O)NC2CCN(C2)c2ccnc(Nc3cc(OC)c(OC)c(OC)c3)n2)c1	DNUXCMSJSBRGFX-UHFFFAOYSA-N	GSK1379765	P14616	INSRR	INSRR	5	96.4
COc1cccc(CNC(=O)NC2CCN(C2)c2ccnc(Nc3cc(OC)c(OC)c(OC)c3)n2)c1	DNUXCMSJSBRGFX-UHFFFAOYSA-N	GSK1379765	Q9Y616	IRAK3	IRAK3	5.49485	86
COc1cccc(CNC(=O)NC2CCN(C2)c2ccnc(Nc3cc(OC)c(OC)c(OC)c3)n2)c1	DNUXCMSJSBRGFX-UHFFFAOYSA-N	GSK1379765	O60674	JAK2	JAK2(JH1domain-catalytic)	5.63827	89
COc1cccc(CNC(=O)NC2CCN(C2)c2ccnc(Nc3cc(OC)c(OC)c(OC)c3)n2)c1	DNUXCMSJSBRGFX-UHFFFAOYSA-N	GSK1379765	P53671	LIMK2	LIMK2	5	82
COc1cccc(CNC(=O)NC2CCN(C2)c2ccnc(Nc3cc(OC)c(OC)c(OC)c3)n2)c1	DNUXCMSJSBRGFX-UHFFFAOYSA-N	GSK1379765	Q13163	MAP2K5	MEK5	7.13668	99.9
COc1cccc(CNC(=O)NC2CCN(C2)c2ccnc(Nc3cc(OC)c(OC)c(OC)c3)n2)c1	DNUXCMSJSBRGFX-UHFFFAOYSA-N	GSK1379765	O15146	MUSK	MUSK	5	83
COc1cccc(CNC(=O)NC2CCN(C2)c2ccnc(Nc3cc(OC)c(OC)c(OC)c3)n2)c1	DNUXCMSJSBRGFX-UHFFFAOYSA-N	GSK1379765	Q6P3R8	NEK5	NEK5	5.26761	95.9
COc1cccc(CNC(=O)NC2CCN(C2)c2ccnc(Nc3cc(OC)c(OC)c(OC)c3)n2)c1	DNUXCMSJSBRGFX-UHFFFAOYSA-N	GSK1379765	P42338	PIK3CB	PIK3CB	5	83
COc1cccc(CNC(=O)NC2CCN(C2)c2ccnc(Nc3cc(OC)c(OC)c(OC)c3)n2)c1	DNUXCMSJSBRGFX-UHFFFAOYSA-N	GSK1379765	Q8TBX8	PIP4K2C	PIP5K2C	5.25181	90.3
COc1cccc(CNC(=O)NC2CCN(C2)c2ccnc(Nc3cc(OC)c(OC)c(OC)c3)n2)c1	DNUXCMSJSBRGFX-UHFFFAOYSA-N	GSK1379765	P35590	TIE1	TIE1	5	100
COc1cccc(CNC(=O)NC2CCN(C2)c2ccnc(Nc3cc(OC)c(OC)c(OC)c3)n2)c1	DNUXCMSJSBRGFX-UHFFFAOYSA-N	GSK1379765	Q6PHR2	ULK3	ULK3	5.79588	90
Oc1ccc(cc1)-c1c[nH]c(=O)c2cc(sc12)-c1ccncc1	CCZJKJIDVXAPAV-UHFFFAOYSA-N	GSK1033723	Q9Y243	AKT3	AKT3	5	97.2
Oc1ccc(cc1)-c1c[nH]c(=O)c2cc(sc12)-c1ccncc1	CCZJKJIDVXAPAV-UHFFFAOYSA-N	GSK1033723	P30530	AXL	AXL	5	96.1
Oc1ccc(cc1)-c1c[nH]c(=O)c2cc(sc12)-c1ccncc1	CCZJKJIDVXAPAV-UHFFFAOYSA-N	GSK1033723	P49759	CLK1	CLK1	6.82391	95.7
Oc1ccc(cc1)-c1c[nH]c(=O)c2cc(sc12)-c1ccncc1	CCZJKJIDVXAPAV-UHFFFAOYSA-N	GSK1033723	Q9HAZ1	CLK4	CLK4	6.88606	95.9
Oc1ccc(cc1)-c1c[nH]c(=O)c2cc(sc12)-c1ccncc1	CCZJKJIDVXAPAV-UHFFFAOYSA-N	GSK1033723	Q09013	DMPK	DMPK	5.09152	78
Oc1ccc(cc1)-c1c[nH]c(=O)c2cc(sc12)-c1ccncc1	CCZJKJIDVXAPAV-UHFFFAOYSA-N	GSK1033723	Q13627	DYRK1A	DYRK1A	6.88606	90
Oc1ccc(cc1)-c1c[nH]c(=O)c2cc(sc12)-c1ccncc1	CCZJKJIDVXAPAV-UHFFFAOYSA-N	GSK1033723	Q9Y463	DYRK1B	DYRK1B	5	84
Oc1ccc(cc1)-c1c[nH]c(=O)c2cc(sc12)-c1ccncc1	CCZJKJIDVXAPAV-UHFFFAOYSA-N	GSK1033723	Q92630	DYRK2	DYRK2	6.36653	87
Oc1ccc(cc1)-c1c[nH]c(=O)c2cc(sc12)-c1ccncc1	CCZJKJIDVXAPAV-UHFFFAOYSA-N	GSK1033723	Q8TF76	GSG2	HASPIN	5	88
Oc1ccc(cc1)-c1c[nH]c(=O)c2cc(sc12)-c1ccncc1	CCZJKJIDVXAPAV-UHFFFAOYSA-N	GSK1033723	Q9H422	HIPK3	HIPK3	6.76955	90.1
Oc1ccc(cc1)-c1c[nH]c(=O)c2cc(sc12)-c1ccncc1	CCZJKJIDVXAPAV-UHFFFAOYSA-N	GSK1033723	P06213	INSR	INSR	5	100
Oc1ccc(cc1)-c1c[nH]c(=O)c2cc(sc12)-c1ccncc1	CCZJKJIDVXAPAV-UHFFFAOYSA-N	GSK1033723	Q02763	TEK	TIE2	5	89
Oc1ccc(cc1)-c1c[nH]c(=O)c2cc(sc12)-c1ccncc1	CCZJKJIDVXAPAV-UHFFFAOYSA-N	GSK1033723	Q56UN5	MAP3K19	YSK4	6.4318	98.8
COc1cccc(NC(=O)NC2CCN(C2)c2ccnc(Nc3cc(OC)c(OC)c(OC)c3)n2)c1	JWYSBCWFKGORAC-UHFFFAOYSA-N	GSK1379763	P27037	ACVR2A	ACVR2A	5	89
COc1cccc(NC(=O)NC2CCN(C2)c2ccnc(Nc3cc(OC)c(OC)c(OC)c3)n2)c1	JWYSBCWFKGORAC-UHFFFAOYSA-N	GSK1379763	Q9UQB9	AURKC	AURKC	6.05061	89
COc1cccc(NC(=O)NC2CCN(C2)c2ccnc(Nc3cc(OC)c(OC)c(OC)c3)n2)c1	JWYSBCWFKGORAC-UHFFFAOYSA-N	GSK1379763	O15197	EPHB6	EPHB6	6.55284	94.3
COc1cccc(NC(=O)NC2CCN(C2)c2ccnc(Nc3cc(OC)c(OC)c(OC)c3)n2)c1	JWYSBCWFKGORAC-UHFFFAOYSA-N	GSK1379763	Q9H422	HIPK3	HIPK3	5	85
COc1cccc(NC(=O)NC2CCN(C2)c2ccnc(Nc3cc(OC)c(OC)c(OC)c3)n2)c1	JWYSBCWFKGORAC-UHFFFAOYSA-N	GSK1379763	Q9Y616	IRAK3	IRAK3	6.82391	86
COc1cccc(NC(=O)NC2CCN(C2)c2ccnc(Nc3cc(OC)c(OC)c(OC)c3)n2)c1	JWYSBCWFKGORAC-UHFFFAOYSA-N	GSK1379763	O60674	JAK2	JAK2(JH1domain-catalytic)	6.06048	88
COc1cccc(NC(=O)NC2CCN(C2)c2ccnc(Nc3cc(OC)c(OC)c(OC)c3)n2)c1	JWYSBCWFKGORAC-UHFFFAOYSA-N	GSK1379763	P10721	KIT	KIT	6.69897	98.5
COc1cccc(NC(=O)NC2CCN(C2)c2ccnc(Nc3cc(OC)c(OC)c(OC)c3)n2)c1	JWYSBCWFKGORAC-UHFFFAOYSA-N	GSK1379763	Q13233	MAP3K1	MAP3K1	5	80
COc1cccc(NC(=O)NC2CCN(C2)c2ccnc(Nc3cc(OC)c(OC)c(OC)c3)n2)c1	JWYSBCWFKGORAC-UHFFFAOYSA-N	GSK1379763	Q9Y4K4	MAP4K5	MAP4K5	5	81
COc1cccc(NC(=O)NC2CCN(C2)c2ccnc(Nc3cc(OC)c(OC)c(OC)c3)n2)c1	JWYSBCWFKGORAC-UHFFFAOYSA-N	GSK1379763	Q13163	MAP2K5	MEK5	7.61979	99.9
COc1cccc(NC(=O)NC2CCN(C2)c2ccnc(Nc3cc(OC)c(OC)c(OC)c3)n2)c1	JWYSBCWFKGORAC-UHFFFAOYSA-N	GSK1379763	Q6P3R8	NEK5	NEK5	6.4318	100
COc1cccc(NC(=O)NC2CCN(C2)c2ccnc(Nc3cc(OC)c(OC)c(OC)c3)n2)c1	JWYSBCWFKGORAC-UHFFFAOYSA-N	GSK1379763	P09619	PDGFRB	PDGFRB	5.65758	83
COc1cccc(NC(=O)NC2CCN(C2)c2ccnc(Nc3cc(OC)c(OC)c(OC)c3)n2)c1	JWYSBCWFKGORAC-UHFFFAOYSA-N	GSK1379763	Q8TBX8	PIP4K2C	PIP5K2C	6.61979	91.1
COc1cccc(NC(=O)NC2CCN(C2)c2ccnc(Nc3cc(OC)c(OC)c(OC)c3)n2)c1	JWYSBCWFKGORAC-UHFFFAOYSA-N	GSK1379763	Q9BRS2	RIOK1	RIOK1	5.65758	85
COc1cccc(NC(=O)NC2CCN(C2)c2ccnc(Nc3cc(OC)c(OC)c(OC)c3)n2)c1	JWYSBCWFKGORAC-UHFFFAOYSA-N	GSK1379763	O14730	RIOK3	RIOK3	5	82
COc1cccc(NC(=O)NC2CCN(C2)c2ccnc(Nc3cc(OC)c(OC)c(OC)c3)n2)c1	JWYSBCWFKGORAC-UHFFFAOYSA-N	GSK1379763	Q16288	NTRK3	TRKC	6.25181	89
COc1cccc(NC(=O)NC2CCN(C2)c2ccnc(Nc3cc(OC)c(OC)c(OC)c3)n2)c1	JWYSBCWFKGORAC-UHFFFAOYSA-N	GSK1379763	Q6PHR2	ULK3	ULK3	6.13668	88
CS(=O)(=O)c1ccccc1-c1nc(c([nH]1)-c1ccncc1)-c1ccc(F)cc1	SCVJGNCJNHIZPW-UHFFFAOYSA-N	SB-213663	O96017	CHEK2	CHEK2	5	100
CS(=O)(=O)c1ccccc1-c1nc(c([nH]1)-c1ccncc1)-c1ccc(F)cc1	SCVJGNCJNHIZPW-UHFFFAOYSA-N	SB-213663	O14578	CIT	CIT	6.58503	97.2
CS(=O)(=O)c1ccccc1-c1nc(c([nH]1)-c1ccncc1)-c1ccc(F)cc1	SCVJGNCJNHIZPW-UHFFFAOYSA-N	SB-213663	Q6DT37	CDC42BPG	DMPK2	6.5376	87
CS(=O)(=O)c1ccccc1-c1nc(c([nH]1)-c1ccncc1)-c1ccc(F)cc1	SCVJGNCJNHIZPW-UHFFFAOYSA-N	SB-213663	P45983	MAPK8	JNK1	6.65758	93.2
CS(=O)(=O)c1ccccc1-c1nc(c([nH]1)-c1ccncc1)-c1ccc(F)cc1	SCVJGNCJNHIZPW-UHFFFAOYSA-N	SB-213663	P45984	MAPK9	JNK2	7.33724	99.3
CS(=O)(=O)c1ccccc1-c1nc(c([nH]1)-c1ccncc1)-c1ccc(F)cc1	SCVJGNCJNHIZPW-UHFFFAOYSA-N	SB-213663	P53779	MAPK10	JNK3	7.18709	99.3
CS(=O)(=O)c1ccccc1-c1nc(c([nH]1)-c1ccncc1)-c1ccc(F)cc1	SCVJGNCJNHIZPW-UHFFFAOYSA-N	SB-213663	Q15746	MYLK	MYLK	5	100
CS(=O)(=O)c1ccccc1-c1nc(c([nH]1)-c1ccncc1)-c1ccc(F)cc1	SCVJGNCJNHIZPW-UHFFFAOYSA-N	SB-213663	Q16539	MAPK14	p38-alpha	7.26761	98.1
CS(=O)(=O)c1ccccc1-c1nc(c([nH]1)-c1ccncc1)-c1ccc(F)cc1	SCVJGNCJNHIZPW-UHFFFAOYSA-N	SB-213663	Q9UHD2	TBK1	TBK1	5	94.3
NC(=O)c1cc(cc2c(c[nH]c12)C1CCNCC1)-c1ccccc1	VNEKCIHPKSZINU-UHFFFAOYSA-N	GSK301362	Q6P2M8	PNCK	CAMK1B	6.50864	87
NC(=O)c1cc(cc2c(c[nH]c12)C1CCNCC1)-c1ccccc1	VNEKCIHPKSZINU-UHFFFAOYSA-N	GSK301362	O14920	IKBKB	IKK-beta	7.67778	98
NC(=O)c1cc(cc2c(c[nH]c12)C1CCNCC1)-c1ccccc1	VNEKCIHPKSZINU-UHFFFAOYSA-N	GSK301362	P23458	JAK1	JAK1(JH2domain-pseudokinase)	6.40893	86
NC(=O)c1cc(cc2c(c[nH]c12)C1CCNCC1)-c1ccccc1	VNEKCIHPKSZINU-UHFFFAOYSA-N	GSK301362	O60674	JAK2	JAK2(JH1domain-catalytic)	6.74473	95.1
NC(=O)c1cc(cc2c(c[nH]c12)C1CCNCC1)-c1ccccc1	VNEKCIHPKSZINU-UHFFFAOYSA-N	GSK301362	Q13188	STK3	MST2	5.65758	86
NC(=O)c1cc(cc2c(c[nH]c12)C1CCNCC1)-c1ccccc1	VNEKCIHPKSZINU-UHFFFAOYSA-N	GSK301362	Q86YV6	MYLK4	MYLK4	6.85387	99
NC(=O)c1cc(cc2c(c[nH]c12)C1CCNCC1)-c1ccccc1	VNEKCIHPKSZINU-UHFFFAOYSA-N	GSK301362	Q9H093	NUAK2	SNARK	6.69897	91.8
NC(=O)c1cc(cc2c(c[nH]c12)C1CCNCC1)-c1ccccc1	VNEKCIHPKSZINU-UHFFFAOYSA-N	GSK301362	Q7L7X3	TAOK1	TAOK1	7.16749	95.8
NC(=O)c1cc(cc2c(c[nH]c12)C1CCNCC1)-c1ccccc1	VNEKCIHPKSZINU-UHFFFAOYSA-N	GSK301362	Q9H2K8	TAOK3	TAOK3	7.49485	90
NC(=O)c1cc(cc2c(c[nH]c12)C1CCNCC1)-c1ccccc1	VNEKCIHPKSZINU-UHFFFAOYSA-N	GSK301362	P29597	TYK2	TYK2(JH2domain-pseudokinase)	8.5376	99.7
Fc1ccc(CNc2nccc(NCCNC(=O)c3cc4ccccc4s3)n2)cc1	HPIYDXWBJUHQIS-UHFFFAOYSA-N	GSK1379944	O14936	CASK	CASK	5	82
Fc1ccc(CNc2nccc(NCCNC(=O)c3cc4ccccc4s3)n2)cc1	HPIYDXWBJUHQIS-UHFFFAOYSA-N	GSK1379944	Q00526	CDK3	CDK3	5	83
Fc1ccc(CNc2nccc(NCCNC(=O)c3cc4ccccc4s3)n2)cc1	HPIYDXWBJUHQIS-UHFFFAOYSA-N	GSK1379944	P11802	CDK4	CDK4-cyclinD1	5	84
Fc1ccc(CNc2nccc(NCCNC(=O)c3cc4ccccc4s3)n2)cc1	HPIYDXWBJUHQIS-UHFFFAOYSA-N	GSK1379944	O14757	CHEK1	CHEK1	5	100
Fc1ccc(CNc2nccc(NCCNC(=O)c3cc4ccccc4s3)n2)cc1	HPIYDXWBJUHQIS-UHFFFAOYSA-N	GSK1379944	P78368	CSNK1G2	CSNK1G2	5	98.8
Fc1ccc(CNc2nccc(NCCNC(=O)c3cc4ccccc4s3)n2)cc1	HPIYDXWBJUHQIS-UHFFFAOYSA-N	GSK1379944	O43293	DAPK3	DAPK3	5	81
Fc1ccc(CNc2nccc(NCCNC(=O)c3cc4ccccc4s3)n2)cc1	HPIYDXWBJUHQIS-UHFFFAOYSA-N	GSK1379944	Q08345	DDR1	DDR1	5	100
Fc1ccc(CNc2nccc(NCCNC(=O)c3cc4ccccc4s3)n2)cc1	HPIYDXWBJUHQIS-UHFFFAOYSA-N	GSK1379944	P29323	EPHB2	EPHB2	5	80
Fc1ccc(CNc2nccc(NCCNC(=O)c3cc4ccccc4s3)n2)cc1	HPIYDXWBJUHQIS-UHFFFAOYSA-N	GSK1379944	P27361	MAPK3	ERK1	5	95.4
Fc1ccc(CNc2nccc(NCCNC(=O)c3cc4ccccc4s3)n2)cc1	HPIYDXWBJUHQIS-UHFFFAOYSA-N	GSK1379944	P22455	FGFR4	FGFR4	5	79
Fc1ccc(CNc2nccc(NCCNC(=O)c3cc4ccccc4s3)n2)cc1	HPIYDXWBJUHQIS-UHFFFAOYSA-N	GSK1379944	O14920	IKBKB	IKK-beta	5	83
Fc1ccc(CNc2nccc(NCCNC(=O)c3cc4ccccc4s3)n2)cc1	HPIYDXWBJUHQIS-UHFFFAOYSA-N	GSK1379944	P51617	IRAK1	IRAK1	5	83
Fc1ccc(CNc2nccc(NCCNC(=O)c3cc4ccccc4s3)n2)cc1	HPIYDXWBJUHQIS-UHFFFAOYSA-N	GSK1379944	Q6P3R8	NEK5	NEK5	5	85
Fc1ccc(CNc2nccc(NCCNC(=O)c3cc4ccccc4s3)n2)cc1	HPIYDXWBJUHQIS-UHFFFAOYSA-N	GSK1379944	Q9UBE8	NLK	NLK	5	88
Fc1ccc(CNc2nccc(NCCNC(=O)c3cc4ccccc4s3)n2)cc1	HPIYDXWBJUHQIS-UHFFFAOYSA-N	GSK1379944	P09619	PDGFRB	PDGFRB	5	86
Fc1ccc(CNc2nccc(NCCNC(=O)c3cc4ccccc4s3)n2)cc1	HPIYDXWBJUHQIS-UHFFFAOYSA-N	GSK1379944	O60331	PIP5K1C	PIP5K1C	5	100
Fc1ccc(CNc2nccc(NCCNC(=O)c3cc4ccccc4s3)n2)cc1	HPIYDXWBJUHQIS-UHFFFAOYSA-N	GSK1379944	Q02156	PRKCE	PRKCE	5	86
Fc1ccc(CNc2nccc(NCCNC(=O)c3cc4ccccc4s3)n2)cc1	HPIYDXWBJUHQIS-UHFFFAOYSA-N	GSK1379944	O94806	PRKD3	PRKD3	5	100
Fc1ccc(CNc2nccc(NCCNC(=O)c3cc4ccccc4s3)n2)cc1	HPIYDXWBJUHQIS-UHFFFAOYSA-N	GSK1379944	P07949	RET	RET	5	79
COc1cc(Nc2nccc(n2)N2CCC(C2)NC(=O)Nc2cccc(c2)C(C)=O)cc(OC)c1OC	FHPPXPQIIDRCLD-UHFFFAOYSA-N	GSK1379753	Q16288	NTRK3	TRKC	6.5376	92.3
Cc1ccc2c(cnn2n1)-c1ccnc(Nc2ccc(cc2)C(F)(F)F)n1	LOAIUSJMQXSEBK-UHFFFAOYSA-N	GW819776	Q8IVW4	CDKL3	CDKL3	5	77
Cc1ccc2c(cnn2n1)-c1ccnc(Nc2ccc(cc2)C(F)(F)F)n1	LOAIUSJMQXSEBK-UHFFFAOYSA-N	GW819776	P49759	CLK1	CLK1	5.3098	83
Cc1ccc2c(cnn2n1)-c1ccnc(Nc2ccc(cc2)C(F)(F)F)n1	LOAIUSJMQXSEBK-UHFFFAOYSA-N	GW819776	Q8TD08	MAPK15	ERK8	5.61979	99.4
Cc1ccc2c(cnn2n1)-c1ccnc(Nc2ccc(cc2)C(F)(F)F)n1	LOAIUSJMQXSEBK-UHFFFAOYSA-N	GW819776	Q86Z02	HIPK1	HIPK1	5.01323	89
Cc1ccc2c(cnn2n1)-c1ccnc(Nc2ccc(cc2)C(F)(F)F)n1	LOAIUSJMQXSEBK-UHFFFAOYSA-N	GW819776	Q9H2X6	HIPK2	HIPK2	5.30103	80
Cc1ccc2c(cnn2n1)-c1ccnc(Nc2ccc(cc2)C(F)(F)F)n1	LOAIUSJMQXSEBK-UHFFFAOYSA-N	GW819776	Q9H422	HIPK3	HIPK3	5	79
Cc1ccc2c(cnn2n1)-c1ccnc(Nc2ccc(cc2)C(F)(F)F)n1	LOAIUSJMQXSEBK-UHFFFAOYSA-N	GW819776	P45983	MAPK8	JNK1	5.09152	91.5
Cc1ccc2c(cnn2n1)-c1ccnc(Nc2ccc(cc2)C(F)(F)F)n1	LOAIUSJMQXSEBK-UHFFFAOYSA-N	GW819776	P53779	MAPK10	JNK3	5	78
Cc1ccc2c(cnn2n1)-c1ccnc(Nc2ccc(cc2)C(F)(F)F)n1	LOAIUSJMQXSEBK-UHFFFAOYSA-N	GW819776	P10721	KIT	KIT	5	78
Cc1ccc2c(cnn2n1)-c1ccnc(Nc2ccc(cc2)C(F)(F)F)n1	LOAIUSJMQXSEBK-UHFFFAOYSA-N	GW819776	P46734	MAP2K3	MEK3	5.39794	90.7
Cc1ccc2c(cnn2n1)-c1ccnc(Nc2ccc(cc2)C(F)(F)F)n1	LOAIUSJMQXSEBK-UHFFFAOYSA-N	GW819776	P51956	NEK3	NEK3	5	78
Cc1ccc2c(cnn2n1)-c1ccnc(Nc2ccc(cc2)C(F)(F)F)n1	LOAIUSJMQXSEBK-UHFFFAOYSA-N	GW819776	Q6P3R8	NEK5	NEK5	5	84
Cc1ccc2c(cnn2n1)-c1ccnc(Nc2ccc(cc2)C(F)(F)F)n1	LOAIUSJMQXSEBK-UHFFFAOYSA-N	GW819776	Q8TBX8	PIP4K2C	PIP5K2C	5	82
Cc1ccc2c(cnn2n1)-c1ccnc(Nc2ccc(cc2)C(F)(F)F)n1	LOAIUSJMQXSEBK-UHFFFAOYSA-N	GW819776	Q9BVS4	RIOK2	RIOK2	5.07058	84
CC(C)(C)c1ccc2nccc(Nc3cccc(O)c3)c2c1	YLGOFBVUMIJIPS-UHFFFAOYSA-N	GW856795	P00519	ABL1	ABL1-phosphorylated	7.3098	85
CC(C)(C)c1ccc2nccc(Nc3cccc(O)c3)c2c1	YLGOFBVUMIJIPS-UHFFFAOYSA-N	GW856795	P04626	ERBB2	ERBB2	6.3098	88
CC(C)(C)c1ccc2nccc(Nc3cccc(O)c3)c2c1	YLGOFBVUMIJIPS-UHFFFAOYSA-N	GW856795	P42685	FRK	FRK	7.03152	84
CC(C)(C)c1ccc2nccc(Nc3cccc(O)c3)c2c1	YLGOFBVUMIJIPS-UHFFFAOYSA-N	GW856795	P06239	LCK	LCK	6.03152	85
CC(C)(C)c1ccc2nccc(Nc3cccc(O)c3)c2c1	YLGOFBVUMIJIPS-UHFFFAOYSA-N	GW856795	Q12851	MAP4K2	MAP4K2	5.55284	100
CC(C)(C)c1ccc2nccc(Nc3cccc(O)c3)c2c1	YLGOFBVUMIJIPS-UHFFFAOYSA-N	GW856795	P16234	PDGFRA	PDGFRA	5.95861	81
CC(C)(C)c1ccc2nccc(Nc3cccc(O)c3)c2c1	YLGOFBVUMIJIPS-UHFFFAOYSA-N	GW856795	O15530	PDPK1	PDPK1	5	96.3
CC(C)(C)c1ccc2nccc(Nc3cccc(O)c3)c2c1	YLGOFBVUMIJIPS-UHFFFAOYSA-N	GW856795	P17612	PRKACA	PKAC-alpha	5	90.5
CC(C)(C)c1ccc2nccc(Nc3cccc(O)c3)c2c1	YLGOFBVUMIJIPS-UHFFFAOYSA-N	GW856795	P07949	RET	RET	6.88606	94.7
CC(C)(C)c1ccc2nccc(Nc3cccc(O)c3)c2c1	YLGOFBVUMIJIPS-UHFFFAOYSA-N	GW856795	P12931	SRC	SRC	6.14267	96.7
CC(C)(C)c1ccc2nccc(Nc3cccc(O)c3)c2c1	YLGOFBVUMIJIPS-UHFFFAOYSA-N	GW856795	Q7L7X3	TAOK1	TAOK1	5	100
CC(C)(C)c1ccc2nccc(Nc3cccc(O)c3)c2c1	YLGOFBVUMIJIPS-UHFFFAOYSA-N	GW856795	P37173	TGFBR2	TGFBR2	6.69897	88
CC(C)(C)c1ccc2nccc(Nc3cccc(O)c3)c2c1	YLGOFBVUMIJIPS-UHFFFAOYSA-N	GW856795	Q86Y07	VRK2	VRK2	5	100
CCn1c(nc2c(nc(OCCN)cc12)C#CC(C)(C)O)-c1nonc1N	UZANYRRVDZSQGV-UHFFFAOYSA-N	GSK902056	P31749	AKT1	AKT1	7.00436	91.9
CCn1c(nc2c(nc(OCCN)cc12)C#CC(C)(C)O)-c1nonc1N	UZANYRRVDZSQGV-UHFFFAOYSA-N	GSK902056	P31751	AKT2	AKT2	7	98.3
CCn1c(nc2c(nc(OCCN)cc12)C#CC(C)(C)O)-c1nonc1N	UZANYRRVDZSQGV-UHFFFAOYSA-N	GSK902056	Q9Y243	AKT3	AKT3	7.34679	71
CCn1c(nc2c(nc(OCCN)cc12)C#CC(C)(C)O)-c1nonc1N	UZANYRRVDZSQGV-UHFFFAOYSA-N	GSK902056	P21802	FGFR2	FGFR2	5	100
CCn1c(nc2c(nc(OCCN)cc12)C#CC(C)(C)O)-c1nonc1N	UZANYRRVDZSQGV-UHFFFAOYSA-N	GSK902056	Q9P286	PAK7	PAK7	5.95861	93.4
CCn1c(nc2c(nc(OCCN)cc12)C#CC(C)(C)O)-c1nonc1N	UZANYRRVDZSQGV-UHFFFAOYSA-N	GSK902056	Q05655	PRKCD	PRKCD	6	81
CCn1c(nc2c(nc(OCCN)cc12)C#CC(C)(C)O)-c1nonc1N	UZANYRRVDZSQGV-UHFFFAOYSA-N	GSK902056	Q02156	PRKCE	PRKCE	7.49485	97.9
CCn1c(nc2c(nc(OCCN)cc12)C#CC(C)(C)O)-c1nonc1N	UZANYRRVDZSQGV-UHFFFAOYSA-N	GSK902056	P24723	PRKCH	PRKCH	7.38722	96.5
CCn1c(nc2c(nc(OCCN)cc12)C#CC(C)(C)O)-c1nonc1N	UZANYRRVDZSQGV-UHFFFAOYSA-N	GSK902056	Q04759	PRKCQ	PRKCQ	7.39794	89
CCn1c(nc2c(nc(OCCN)cc12)C#CC(C)(C)O)-c1nonc1N	UZANYRRVDZSQGV-UHFFFAOYSA-N	GSK902056	Q13237	PRKG2	PRKG2	7.49485	97
CCn1c(nc2c(nc(OCCN)cc12)C#CC(C)(C)O)-c1nonc1N	UZANYRRVDZSQGV-UHFFFAOYSA-N	GSK902056	P51817	PRKX	PRKX	6.92082	91.6
CCn1c(nc2c(nc(OCCN)cc12)C#CC(C)(C)O)-c1nonc1N	UZANYRRVDZSQGV-UHFFFAOYSA-N	GSK902056	O75676	RPS6KA4	RPS6KA4(Kin.Dom.2-C-terminal)	6.36653	79
CCn1c(nc2c(nc(OCCN)cc12)C#CC(C)(C)O)-c1nonc1N	UZANYRRVDZSQGV-UHFFFAOYSA-N	GSK902056	Q56UN5	MAP3K19	YSK4	8.01323	99.7
