# Supplementary material for: Crowdsourced mapping of unexplored target space of kinase inhibitors
Source: Nat Commun. 2021 Jun 3;12:3307. doi: 10.1038/s41467-021-23165-1 (PMC8175708; doi:10.1038/s41467-021-23165-1)
Supplement: Supplementary file 5 — Supplementary Data 2 [file 41467_2021_23165_MOESM5_ESM.xlsx]

## Sheet: DiscoverX Kd profiling
Compound SMILES	Compound InchiKeys	Compound Name	UniProt ID	Entrez Gene Symbol	DiscoveRx Gene Symbol	Kd (nM)
O=C1C2=C(C(C3=CC=CC=N3)=NN1C4=C(Cl)C=NC=C4Cl)N=C(NC5=CC=C(N6CCN(C)CC6)C=C5)N=C2	BYOVZPSNQRPTQJ-UHFFFAOYSA-N	AKI00000021a	O14965	AURKA	AURKA	10000
O=C1C2=C(C(C3=CC=CC=N3)=NN1C4=C(Cl)C=NC=C4Cl)N=C(NC5=CC=C(N6CCN(C)CC6)C=C5)N=C2	BYOVZPSNQRPTQJ-UHFFFAOYSA-N	AKI00000021a	Q96GD4	AURKB	AURKB	10000
O=C1C2=C(C(C3=CC=CC=N3)=NN1C4=C(Cl)C=NC=C4Cl)N=C(NC5=CC=C(N6CCN(C)CC6)C=C5)N=C2	BYOVZPSNQRPTQJ-UHFFFAOYSA-N	AKI00000021a	P22607	FGFR3	FGFR3	10000
O=C1C2=C(C(C3=CC=CC=N3)=NN1C4=C(Cl)C=NC=C4Cl)N=C(NC5=CC=C(N6CCN(C)CC6)C=C5)N=C2	BYOVZPSNQRPTQJ-UHFFFAOYSA-N	AKI00000021a	P36888	FLT3	FLT3(ITD)	1200
O=C1C2=C(C(C3=CC=CC=N3)=NN1C4=C(Cl)C=NC=C4Cl)N=C(NC5=CC=C(N6CCN(C)CC6)C=C5)N=C2	BYOVZPSNQRPTQJ-UHFFFAOYSA-N	AKI00000021a	P06239	LCK	LCK	530
O=C(NC1=CC(Cl)=CC=C1)NC(C=C2)=CC=C2C3=C4C(N(C)N=C4N)=CN=C3	UUVMNPKFPGJBNX-UHFFFAOYSA-N	AKI00000047a	Q96GD4	AURKB	AURKB	1500
O=C(NC1=CC(Cl)=CC=C1)NC(C=C2)=CC=C2C3=C4C(N(C)N=C4N)=CN=C3	UUVMNPKFPGJBNX-UHFFFAOYSA-N	AKI00000047a	P49336	CDK8	CDK8	2700
O=C(NC1=CC(Cl)=CC=C1)NC(C=C2)=CC=C2C3=C4C(N(C)N=C4N)=CN=C3	UUVMNPKFPGJBNX-UHFFFAOYSA-N	AKI00000047a	P42685	FRK	FRK	5100
O=C(NC1=CC(Cl)=CC=C1)NC(C=C2)=CC=C2C3=C4C(N(C)N=C4N)=CN=C3	UUVMNPKFPGJBNX-UHFFFAOYSA-N	AKI00000047a	Q9Y4K4	MAP4K5	MAP4K5	700
O=C(NC1=CC(Cl)=CC=C1)NC(C=C2)=CC=C2C3=C4C(N(C)N=C4N)=CN=C3	UUVMNPKFPGJBNX-UHFFFAOYSA-N	AKI00000047a	P42345	MTOR	MTOR	3200
O=C(NC1=CC(Cl)=CC=C1)NC(C=C2)=CC=C2C3=C4C(N(C)N=C4N)=CN=C3	UUVMNPKFPGJBNX-UHFFFAOYSA-N	AKI00000047a	Q9UBE8	NLK	NLK	10000
NC1=C(C2=CC=C(NC(NC3=CC=CC(C)=C3)=O)C=C2)C=NC4=C(Br)C=NN41	GXRCQVMXTRWVSJ-UHFFFAOYSA-N	AKI00000050a	Q96GD4	AURKB	AURKB	1900
NC1=C(C2=CC=C(NC(NC3=CC=CC(C)=C3)=O)C=C2)C=NC4=C(Br)C=NN41	GXRCQVMXTRWVSJ-UHFFFAOYSA-N	AKI00000050a	P30530	AXL	AXL	2800
NC1=C(C2=CC=C(NC(NC3=CC=CC(C)=C3)=O)C=C2)C=NC4=C(Br)C=NN41	GXRCQVMXTRWVSJ-UHFFFAOYSA-N	AKI00000050a	P17948	FLT1	FLT1	41
NC1=C(C2=CC=C(NC(NC3=CC=CC(C)=C3)=O)C=C2)C=NC4=C(Br)C=NN41	GXRCQVMXTRWVSJ-UHFFFAOYSA-N	AKI00000050a	P42685	FRK	FRK	8500
NC1=C(C2=CC=C(NC(NC3=CC=CC(C)=C3)=O)C=C2)C=NC4=C(Br)C=NN41	GXRCQVMXTRWVSJ-UHFFFAOYSA-N	AKI00000050a	Q9Y4K4	MAP4K5	MAP4K5	1000
NC1=C(C2=CC=C(NC(NC3=CC=CC(C)=C3)=O)C=C2)C=NC4=C(Br)C=NN41	GXRCQVMXTRWVSJ-UHFFFAOYSA-N	AKI00000050a	P42345	MTOR	MTOR	10000
Fc1ccc(Nc2nccc(n2)N2CCC(C2)NC(=O)c2cccc(c2)C#N)cc1	FRVXLNNIXWWUAQ-UHFFFAOYSA-N	GSK1379708	P23458	JAK1	JAK1(JH2domain-pseudokinase)	10000
Fc1ccc(Nc2nccc(n2)N2CCC(C2)NC(=O)c2cccc(c2)C#N)cc1	FRVXLNNIXWWUAQ-UHFFFAOYSA-N	GSK1379708	O60674	JAK2	JAK2(JH1domain-catalytic)	6100
CC(C(=O)NC1CCN(C1)c1ccnc(Nc2ccc(F)cc2)n1)c1ccc(Cl)cc1	UTVWMEXPPUFQCD-UHFFFAOYSA-N	GSK1379713	O14965	AURKA	AURKA	10000
CC(C(=O)NC1CCN(C1)c1ccnc(Nc2ccc(F)cc2)n1)c1ccc(Cl)cc1	UTVWMEXPPUFQCD-UHFFFAOYSA-N	GSK1379713	O60674	JAK2	JAK2(JH1domain-catalytic)	10000
CC(C(=O)NC1CCN(C1)c1ccnc(Nc2ccc(F)cc2)n1)c1ccc(Cl)cc1	FHPPXPQIIDRCLD-UHFFFAOYSA-N	GSK1379753	Q96GD4	AURKB	AURKB	430
CC(C(=O)NC1CCN(C1)c1ccnc(Nc2ccc(F)cc2)n1)c1ccc(Cl)cc1	FHPPXPQIIDRCLD-UHFFFAOYSA-N	GSK1379753	Q9UQB9	AURKC	AURKC	1400
CC(C(=O)NC1CCN(C1)c1ccnc(Nc2ccc(F)cc2)n1)c1ccc(Cl)cc1	FHPPXPQIIDRCLD-UHFFFAOYSA-N	GSK1379753	Q08345	DDR1	DDR1	5900
COc1cccc(NC(=O)NC2CCN(C2)c2ccnc(Nc3cc(OC)c(OC)c(OC)c3)n2)c1	JWYSBCWFKGORAC-UHFFFAOYSA-N	GSK1379763	Q96GD4	AURKB	AURKB	280
COc1cccc(NC(=O)NC2CCN(C2)c2ccnc(Nc3cc(OC)c(OC)c(OC)c3)n2)c1	JWYSBCWFKGORAC-UHFFFAOYSA-N	GSK1379763	Q08345	DDR1	DDR1	16
COc1cc(Nc2nccc(n2)N2CCC(C2)NC(=O)Nc2ccc3OCOc3c2)cc(OC)c1OC	RPMUHLTUQBLTIL-UHFFFAOYSA-N	GSK1379766	Q08345	DDR1	DDR1	10000
Cc1ccc2c(cnn2n1)-c1ccnc(Nc2ccc(cc2)C(F)(F)F)n1	LOAIUSJMQXSEBK-UHFFFAOYSA-N	GW819776	Q96GD4	AURKB	AURKB	10000
Cc1ccc2c(cnn2n1)-c1ccnc(Nc2ccc(cc2)C(F)(F)F)n1	LOAIUSJMQXSEBK-UHFFFAOYSA-N	GW819776	P11802	CDK4	CDK4-cyclinD1	10000
Cc1ccc2c(cnn2n1)-c1ccnc(Nc2ccc(cc2)C(F)(F)F)n1	LOAIUSJMQXSEBK-UHFFFAOYSA-N	GW819776	P11802	CDK4	CDK4-cyclinD1	10000
Cc1ccc2c(cnn2n1)-c1ccnc(Nc2ccc(cc2)C(F)(F)F)n1	LOAIUSJMQXSEBK-UHFFFAOYSA-N	GW819776	Q9HAZ1	CLK4	CLK4	280
Cc1ccc2c(cnn2n1)-c1ccnc(Nc2ccc(cc2)C(F)(F)F)n1	LOAIUSJMQXSEBK-UHFFFAOYSA-N	GW819776	Q08345	DDR1	DDR1	10000
Cc1ccc2c(cnn2n1)-c1ccnc(Nc2ccc(cc2)C(F)(F)F)n1	LOAIUSJMQXSEBK-UHFFFAOYSA-N	GW819776	P49841	GSK3B	GSK3B	10000
Cc1ccc2c(cnn2n1)-c1ccnc(Nc2ccc(cc2)C(F)(F)F)n1	LOAIUSJMQXSEBK-UHFFFAOYSA-N	GW819776	P23458	JAK1	JAK1(JH2domain-pseudokinase)	10000
Cc1ccc2c(cnn2n1)-c1ccnc(Nc2ccc(cc2)C(F)(F)F)n1	LOAIUSJMQXSEBK-UHFFFAOYSA-N	GW819776	O60674	JAK2	JAK2(JH1domain-catalytic)	10000
C[C@@H](OC1=C(N)N=CC(C2=C(C#N)N(C)N=C2C3)=C1)C4=CC(F)=CC=C4C(N3C)=O	IIXWYSCJSQVBQM-LLVKDONJSA-N	PFE-PKIS 10	P30530	AXL	AXL	5800
C[C@@H](OC1=C(N)N=CC(C2=C(C#N)N(C)N=C2C3)=C1)C4=CC(F)=CC=C4C(N3C)=O	IIXWYSCJSQVBQM-LLVKDONJSA-N	PFE-PKIS 10	P51451	BLK	BLK	6700
C[C@@H](OC1=C(N)N=CC(C2=C(C#N)N(C)N=C2C3)=C1)C4=CC(F)=CC=C4C(N3C)=O	IIXWYSCJSQVBQM-LLVKDONJSA-N	PFE-PKIS 10	O14757	CHEK1	CHEK1	10000
C[C@@H](OC1=C(N)N=CC(C2=C(C#N)N(C)N=C2C3)=C1)C4=CC(F)=CC=C4C(N3C)=O	IIXWYSCJSQVBQM-LLVKDONJSA-N	PFE-PKIS 10	P07333	CSF1R	CSF1R	10000
C[C@@H](OC1=C(N)N=CC(C2=C(C#N)N(C)N=C2C3)=C1)C4=CC(F)=CC=C4C(N3C)=O	IIXWYSCJSQVBQM-LLVKDONJSA-N	PFE-PKIS 10	P49674	CSNK1E	CSNK1E	10000
C[C@@H](OC1=C(N)N=CC(C2=C(C#N)N(C)N=C2C3)=C1)C4=CC(F)=CC=C4C(N3C)=O	IIXWYSCJSQVBQM-LLVKDONJSA-N	PFE-PKIS 10	Q08345	DDR1	DDR1	10000
C[C@@H](OC1=C(N)N=CC(C2=C(C#N)N(C)N=C2C3)=C1)C4=CC(F)=CC=C4C(N3C)=O	IIXWYSCJSQVBQM-LLVKDONJSA-N	PFE-PKIS 10	P17948	FLT1	FLT1	10000
C[C@@H](OC1=C(N)N=CC(C2=C(C#N)N(C)N=C2C3)=C1)C4=CC(F)=CC=C4C(N3C)=O	IIXWYSCJSQVBQM-LLVKDONJSA-N	PFE-PKIS 10	P36888	FLT3	FLT3(ITD)	10000
C[C@@H](OC1=C(N)N=CC(C2=C(C#N)N(C)N=C2C3)=C1)C4=CC(F)=CC=C4C(N3C)=O	IIXWYSCJSQVBQM-LLVKDONJSA-N	PFE-PKIS 10	P35916	FLT4	FLT4	10000
C[C@@H](OC1=C(N)N=CC(C2=C(C#N)N(C)N=C2C3)=C1)C4=CC(F)=CC=C4C(N3C)=O	IIXWYSCJSQVBQM-LLVKDONJSA-N	PFE-PKIS 10	P23458	JAK1	JAK1(JH2domain-pseudokinase)	10000
C[C@@H](OC1=C(N)N=CC(C2=C(C#N)N(C)N=C2C3)=C1)C4=CC(F)=CC=C4C(N3C)=O	IIXWYSCJSQVBQM-LLVKDONJSA-N	PFE-PKIS 10	O60674	JAK2	JAK2(JH1domain-catalytic)	170
C[C@@H](OC1=C(N)N=CC(C2=C(C#N)N(C)N=C2C3)=C1)C4=CC(F)=CC=C4C(N3C)=O	IIXWYSCJSQVBQM-LLVKDONJSA-N	PFE-PKIS 10	P52333	JAK3	JAK3(JH1domain-catalytic)	10000
C[C@@H](OC1=C(N)N=CC(C2=C(C#N)N(C)N=C2C3)=C1)C4=CC(F)=CC=C4C(N3C)=O	IIXWYSCJSQVBQM-LLVKDONJSA-N	PFE-PKIS 10	P10721	KIT	KIT	10000
C[C@@H](OC1=C(N)N=CC(C2=C(C#N)N(C)N=C2C3)=C1)C4=CC(F)=CC=C4C(N3C)=O	IIXWYSCJSQVBQM-LLVKDONJSA-N	PFE-PKIS 10	Q12866	MERTK	MERTK	3200
C[C@@H](OC1=C(N)N=CC(C2=C(C#N)N(C)N=C2C3)=C1)C4=CC(F)=CC=C4C(N3C)=O	IIXWYSCJSQVBQM-LLVKDONJSA-N	PFE-PKIS 10	P08581	MET	MET	6300
C[C@@H](OC1=C(N)N=CC(C2=C(C#N)N(C)N=C2C3)=C1)C4=CC(F)=CC=C4C(N3C)=O	IIXWYSCJSQVBQM-LLVKDONJSA-N	PFE-PKIS 10	Q16539	MAPK14	p38-alpha	10000
C[C@@H](OC1=C(N)N=CC(C2=C(C#N)N(C)N=C2C3)=C1)C4=CC(F)=CC=C4C(N3C)=O	IIXWYSCJSQVBQM-LLVKDONJSA-N	PFE-PKIS 10	P16234	PDGFRA	PDGFRA	10000
C[C@@H](OC1=C(N)N=CC(C2=C(C#N)N(C)N=C2C3)=C1)C4=CC(F)=CC=C4C(N3C)=O	IIXWYSCJSQVBQM-LLVKDONJSA-N	PFE-PKIS 10	P09619	PDGFRB	PDGFRB	10000
C[C@@H](OC1=C(N)N=CC(C2=C(C#N)N(C)N=C2C3)=C1)C4=CC(F)=CC=C4C(N3C)=O	IIXWYSCJSQVBQM-LLVKDONJSA-N	PFE-PKIS 10	P48736	PIK3CG	PIK3CG	10000
C[C@@H](OC1=C(N)N=CC(C2=C(C#N)N(C)N=C2C3)=C1)C4=CC(F)=CC=C4C(N3C)=O	IIXWYSCJSQVBQM-LLVKDONJSA-N	PFE-PKIS 10	P07949	RET	RET	10000
C[C@@H](OC1=C(N)N=CC(C2=C(C#N)N(C)N=C2C3)=C1)C4=CC(F)=CC=C4C(N3C)=O	IIXWYSCJSQVBQM-LLVKDONJSA-N	PFE-PKIS 10	Q16288	NTRK3	TRKC	290
C[C@@H](OC1=C(N)N=CC(C2=C(C#N)N(C)N=C2C3)=C1)C4=CC(F)=CC=C4C(N3C)=O	IIXWYSCJSQVBQM-LLVKDONJSA-N	PFE-PKIS 10	P33981	TTK	TTK	10000
CS(C1=CC(CNC2=NC(NC3=CC=C(N(C(C)C)C(C4)=O)C4=C3)=NC=C2C(F)(F)F)=CC=C1)(=O)=O	OXZSOVAKZDHECN-UHFFFAOYSA-N	PFE-PKIS 18	Q9UM73	ALK	ALK	2600
CS(C1=CC(CNC2=NC(NC3=CC=C(N(C(C)C)C(C4)=O)C4=C3)=NC=C2C(F)(F)F)=CC=C1)(=O)=O	OXZSOVAKZDHECN-UHFFFAOYSA-N	PFE-PKIS 18	Q9UQB9	AURKC	AURKC	790
CS(C1=CC(CNC2=NC(NC3=CC=C(N(C(C)C)C(C4)=O)C4=C3)=NC=C2C(F)(F)F)=CC=C1)(=O)=O	OXZSOVAKZDHECN-UHFFFAOYSA-N	PFE-PKIS 18	P42685	FRK	FRK	10000
CS(C1=CC(CNC2=NC(NC3=CC=C(N(C(C)C)C(C4)=O)C4=C3)=NC=C2C(F)(F)F)=CC=C1)(=O)=O	OXZSOVAKZDHECN-UHFFFAOYSA-N	PFE-PKIS 18	P29376	LTK	LTK	8900
CS(C1=CC(CNC2=NC(NC3=CC=C(N(C(C)C)C(C4)=O)C4=C3)=NC=C2C(F)(F)F)=CC=C1)(=O)=O	OXZSOVAKZDHECN-UHFFFAOYSA-N	PFE-PKIS 18	O00444	PLK4	PLK4	180
CS(C1=CC(CNC2=NC(NC3=CC=C(N(C(C)C)C(C4)=O)C4=C3)=NC=C2C(F)(F)F)=CC=C1)(=O)=O	OXZSOVAKZDHECN-UHFFFAOYSA-N	PFE-PKIS 18	Q14289	PTK2B	PYK2	3100
CS(C1=CC(CNC2=NC(NC3=CC=C(N(C(C)C)C(C4)=O)C4=C3)=NC=C2C(F)(F)F)=CC=C1)(=O)=O	OXZSOVAKZDHECN-UHFFFAOYSA-N	PFE-PKIS 18	P08922	ROS1	ROS1	760
CS(=O)(=O)c1ccccc1-c1nc(c([nH]1)-c1ccncc1)-c1ccc(F)cc1	SCVJGNCJNHIZPW-UHFFFAOYSA-N	SB-213663	Q15759	MAPK11	p38-beta	730
COc1cc(Nc2ncc3N(C)C(=O)C(F)(F)CN(C4CCCC4)c3n2)ccc1C(=O)NC5CCN(C)CC5	JMBATVPHKFZTAF-UHFFFAOYSA-N	TPKI-30	Q9UM73	ALK	ALK	2500
COc1cc(Nc2ncc3N(C)C(=O)C(F)(F)CN(C4CCCC4)c3n2)ccc1C(=O)NC5CCN(C)CC5	JMBATVPHKFZTAF-UHFFFAOYSA-N	TPKI-30	Q96GD4	AURKB	AURKB	320
COc1cc(Nc2ncc3N(C)C(=O)C(F)(F)CN(C4CCCC4)c3n2)ccc1C(=O)NC5CCN(C)CC5	JMBATVPHKFZTAF-UHFFFAOYSA-N	TPKI-30	P11802	CDK4	CDK4-cyclinD1	450
COc1cc(Nc2ncc3N(C)C(=O)C(F)(F)CN(C4CCCC4)c3n2)ccc1C(=O)NC5CCN(C)CC5	JMBATVPHKFZTAF-UHFFFAOYSA-N	TPKI-30	P11802	CDK4	CDK4-cyclinD1	210
COc1cc(Nc2ncc3N(C)C(=O)C(F)(F)CN(C4CCCC4)c3n2)ccc1C(=O)NC5CCN(C)CC5	JMBATVPHKFZTAF-UHFFFAOYSA-N	TPKI-30	Q05397	PTK2	FAK	220
COc1cc(Nc2ncc3N(C)C(=O)C(F)(F)CN(C4CCCC4)c3n2)ccc1C(=O)NC5CCN(C)CC5	JMBATVPHKFZTAF-UHFFFAOYSA-N	TPKI-30	P23458	JAK1	JAK1(JH2domain-pseudokinase)	630
COc1cc(Nc2ncc3N(C)C(=O)C(F)(F)CN(C4CCCC4)c3n2)ccc1C(=O)NC5CCN(C)CC5	JMBATVPHKFZTAF-UHFFFAOYSA-N	TPKI-30	O60674	JAK2	JAK2(JH1domain-catalytic)	290
COc1cc(Nc2ncc3N(C)C(=O)C(F)(F)CN(C4CCCC4)c3n2)ccc1C(=O)NC5CCN(C)CC5	JMBATVPHKFZTAF-UHFFFAOYSA-N	TPKI-30	O00444	PLK4	PLK4	120
COc1cc(Nc2ncc3N(C)C(=O)C(F)(F)CN(C4CCCC4)c3n2)ccc1C(=O)NC5CCN(C)CC5	JMBATVPHKFZTAF-UHFFFAOYSA-N	TPKI-30	Q14289	PTK2B	PYK2	64
COc1cc(Nc2ncc3N(C)C(=O)C(F)(F)CN(C4CCCC4)c3n2)ccc1C(=O)NC5CCN(C)CC5	JMBATVPHKFZTAF-UHFFFAOYSA-N	TPKI-30	P08922	ROS1	ROS1	10000
COc1cc(Nc2ncc3N(C)C(=O)C(F)(F)CN(C4CCCC4)c3n2)ccc1C(=O)NC5CCN(C)CC5	JMBATVPHKFZTAF-UHFFFAOYSA-N	TPKI-30	P33981	TTK	TTK	330
CN1CCC(CC1)NC(=O)c2ccc(Nc3ncc4N(C)C(=O)C(F)(F)CN(C5CCCC5)c4n3)cc2C	WQQPBXGJFFKXKX-UHFFFAOYSA-N	TPKI-31	Q96GD4	AURKB	AURKB	2200
CN1CCC(CC1)NC(=O)c2ccc(Nc3ncc4N(C)C(=O)C(F)(F)CN(C5CCCC5)c4n3)cc2C	WQQPBXGJFFKXKX-UHFFFAOYSA-N	TPKI-31	P11802	CDK4	CDK4-cyclinD1	4600
CN1CCC(CC1)NC(=O)c2ccc(Nc3ncc4N(C)C(=O)C(F)(F)CN(C5CCCC5)c4n3)cc2C	WQQPBXGJFFKXKX-UHFFFAOYSA-N	TPKI-31	P11802	CDK4	CDK4-cyclinD1	2100
CN1CCC(CC1)NC(=O)c2ccc(Nc3ncc4N(C)C(=O)C(F)(F)CN(C5CCCC5)c4n3)cc2C	WQQPBXGJFFKXKX-UHFFFAOYSA-N	TPKI-31	O60674	JAK2	JAK2(JH1domain-catalytic)	2200
CN1CCC(CC1)NC(=O)c2ccc(Nc3ncc4N(C)C(=O)C(F)(F)CN(C5CCCC5)c4n3)cc2C	WQQPBXGJFFKXKX-UHFFFAOYSA-N	TPKI-31	P33981	TTK	TTK	670
