# Supplementary material for: Crowdsourced mapping of unexplored target space of kinase inhibitors
Source: Nat Commun. 2021 Jun 3;12:3307. doi: 10.1038/s41467-021-23165-1 (PMC8175708; doi:10.1038/s41467-021-23165-1)
Supplement: Supplementary file 7 — Source Data [file 41467_2021_23165_MOESM7_ESM.zip]

Archive with 160 entries (113 files):
- source_data/
- source_data/.DS_Store
- __MACOSX/
- __MACOSX/source_data/
- __MACOSX/source_data/._.DS_Store
- source_data/Fig2_SuppFig2/
- source_data/Fig2_SuppFig2/Fig2_SuppFig2.csv
- source_data/Fig3/
- source_data/Fig3/Fig3.csv
- source_data/Fig4/
- source_data/Fig4/Fig4.csv
- source_data/Fig5/
- source_data/Fig5/Fig5a.csv
- __MACOSX/source_data/Fig5/
- __MACOSX/source_data/Fig5/._Fig5a.csv
- source_data/Fig5/Fig5b.csv
- __MACOSX/source_data/Fig5/._Fig5b.csv
- source_data/Fig5/Fig5c.csv
- __MACOSX/source_data/Fig5/._Fig5c.csv
- source_data/Fig5/Fig5d.csv
- __MACOSX/source_data/Fig5/._Fig5d.csv
- source_data/Fig6/
- source_data/Fig6/Fig6_bioactivity_types_n_training_data_points.csv
- source_data/Fig6/Fig6_bioactivity_types_pred.csv
- source_data/Fig6/Fig6_protein_kernels_pred.csv
- source_data/Fig6/Fig6_results.csv
- source_data/Fig7/
- source_data/Fig7/Fig7a.csv
- __MACOSX/source_data/Fig7/
- __MACOSX/source_data/Fig7/._Fig7a.csv
- source_data/Fig7/Fig7b.csv
- __MACOSX/source_data/Fig7/._Fig7b.csv
- source_data/Fig8/
- source_data/Fig8/Fig8a.csv
- __MACOSX/source_data/Fig8/
- __MACOSX/source_data/Fig8/._Fig8a.csv
- source_data/Fig8/Fig8a_spline.csv
- __MACOSX/source_data/Fig8/._Fig8a_spline.csv
- source_data/Fig8/Fig8b_left.csv
- __MACOSX/source_data/Fig8/._Fig8b_left.csv
- source_data/Fig8/Fig8b_right.csv
- __MACOSX/source_data/Fig8/._Fig8b_right.csv
- source_data/Fig8/Fig8c_left.csv
- __MACOSX/source_data/Fig8/._Fig8c_left.csv
- source_data/Fig8/Fig8c_right.csv
- __MACOSX/source_data/Fig8/._Fig8c_right.csv
- source_data/Fig8/Fig8d_left.csv
- __MACOSX/source_data/Fig8/._Fig8d_left.csv
- source_data/Fig8/Fig8d_right.csv
- __MACOSX/source_data/Fig8/._Fig8d_right.csv
- source_data/Fig8/Fig8e.csv
- __MACOSX/source_data/Fig8/._Fig8e.csv
- source_data/SuppFig10/
- source_data/SuppFig10/.DS_Store
- __MACOSX/source_data/SuppFig10/
- __MACOSX/source_data/SuppFig10/._.DS_Store
- source_data/SuppFig10/SuppFig10_compound_kernels_pred.csv
- source_data/SuppFig10/SuppFig10_results.csv
- source_data/SuppFig11/
- source_data/SuppFig11/SuppFig11.csv
- source_data/SuppFig12/
- source_data/SuppFig12/SuppFig12.csv
- source_data/SuppFig13/
- source_data/SuppFig13/SuppFig13__90_submissions.csv
- source_data/SuppFig13/SuppFig13__ensemble.csv
- source_data/SuppFig13/SuppFig13__qed.csv
- source_data/SuppFig14/
- source_data/SuppFig14/SuppFig14__90_submissions.csv
- source_data/SuppFig14/SuppFig14__ensemble.csv
- source_data/SuppFig14/SuppFig14__qed.csv
- source_data/SuppFig15/
- source_data/SuppFig15/SuppFig15a.csv
- __MACOSX/source_data/SuppFig15/
- __MACOSX/source_data/SuppFig15/._SuppFig15a.csv
- source_data/SuppFig15/SuppFig15b.csv
- __MACOSX/source_data/SuppFig15/._SuppFig15b.csv
- source_data/SuppFig16/
- source_data/SuppFig16/SuppFig16.csv
- __MACOSX/source_data/SuppFig16/
- __MACOSX/source_data/SuppFig16/._SuppFig16.csv
- source_data/SuppFig17/
- source_data/SuppFig17/SuppFig17a.csv
- __MACOSX/source_data/SuppFig17/
- __MACOSX/source_data/SuppFig17/._SuppFig17a.csv
- source_data/SuppFig17/SuppFig17b.csv
- __MACOSX/source_data/SuppFig17/._SuppFig17b.csv
- source_data/SuppFig18/
- source_data/SuppFig18/SuppFig18b.csv
- __MACOSX/source_data/SuppFig18/
- __MACOSX/source_data/SuppFig18/._SuppFig18b.csv
- source_data/SuppFig19/
- source_data/SuppFig19/SuppFig19a.csv
- __MACOSX/source_data/SuppFig19/
- __MACOSX/source_data/SuppFig19/._SuppFig19a.csv
- source_data/SuppFig19/SuppFig19b.csv
- __MACOSX/source_data/SuppFig19/._SuppFig19b.csv
- source_data/SuppFig19/SuppFig19c.csv
- __MACOSX/source_data/SuppFig19/._SuppFig19c.csv
- source_data/SuppFig19/SuppFig19d.csv
- __MACOSX/source_data/SuppFig19/._SuppFig19d.csv
- source_data/SuppFig20/
- source_data/SuppFig20/SuppFig20.csv
- source_data/SuppFig21/
- source_data/SuppFig21/.DS_Store
- __MACOSX/source_data/SuppFig21/
- __MACOSX/source_data/SuppFig21/._.DS_Store
- source_data/SuppFig21/SuppFig21_document_term_matrix_binary.csv
- source_data/SuppFig21/SuppFig21_ml_methods_ngrams_mapping.csv
- source_data/SuppFig21/SuppFig21_problem_classes_ngrams_mapping.csv
- source_data/SuppFig21/SuppFig21_publications.csv
- source_data/SuppFig21/SuppFig21a_counts.csv
- source_data/SuppFig21/SuppFig21b_counts.csv
- source_data/SuppFig21/SuppFig21c_counts.csv
- source_data/SuppFig21/SuppFig21d_cooccurrence_matrix.csv
- source_data/SuppFig22/
- source_data/SuppFig22/SuppFig22a-d.csv
- __MACOSX/source_data/SuppFig22/
- __MACOSX/source_data/SuppFig22/._SuppFig22a-d.csv
- source_data/SuppFig22/SuppFig22e.csv
- __MACOSX/source_data/SuppFig22/._SuppFig22e.csv
- source_data/SuppFig23/
- source_data/SuppFig23/SuppFig23.csv
- source_data/SuppFig24/
- source_data/SuppFig24/SuppFig24.csv
- source_data/SuppFig25/
- source_data/SuppFig25/SuppFig25.csv
- source_data/SuppFig26/
- source_data/SuppFig26/.DS_Store
- __MACOSX/source_data/SuppFig26/
- __MACOSX/source_data/SuppFig26/._.DS_Store
- source_data/SuppFig26/SuppFig26a.csv
- source_data/SuppFig26/SuppFig26b.csv
- __MACOSX/source_data/SuppFig26/._SuppFig26b.csv
- source_data/SuppFig4_SuppFig5/
- source_data/SuppFig4_SuppFig5/.DS_Store
- __MACOSX/source_data/SuppFig4_SuppFig5/
- __MACOSX/source_data/SuppFig4_SuppFig5/._.DS_Store
- source_data/SuppFig4_SuppFig5/SuppFig4_SuppFig5.csv
- __MACOSX/source_data/SuppFig4_SuppFig5/._SuppFig4_SuppFig5.csv
- source_data/SuppFig6_SuppFig7/
- source_data/SuppFig6_SuppFig7/SuppFig6a-7a.csv
- __MACOSX/source_data/SuppFig6_SuppFig7/
- __MACOSX/source_data/SuppFig6_SuppFig7/._SuppFig6a-7a.csv
- source_data/SuppFig6_SuppFig7/SuppFig6b-7b.csv
- __MACOSX/source_data/SuppFig6_SuppFig7/._SuppFig6b-7b.csv
- source_data/SuppFig6_SuppFig7/SuppFig6c-7c.csv
- __MACOSX/source_data/SuppFig6_SuppFig7/._SuppFig6c-7c.csv
- source_data/SuppFig6_SuppFig7/SuppFig6d-7d.csv
- __MACOSX/source_data/SuppFig6_SuppFig7/._SuppFig6d-7d.csv
- source_data/SuppFig8/
- source_data/SuppFig8/.DS_Store
- __MACOSX/source_data/SuppFig8/
- __MACOSX/source_data/SuppFig8/._.DS_Store
- source_data/SuppFig8/SuppFig8.csv
- source_data/SuppFig9/
- source_data/SuppFig9/SuppFig9a.csv
- __MACOSX/source_data/SuppFig9/
- __MACOSX/source_data/SuppFig9/._SuppFig9a.csv
- source_data/SuppFig9/SuppFig9b.csv
- __MACOSX/source_data/SuppFig9/._SuppFig9b.csv
