# Supplementary material for: Crowdsourced mapping of unexplored target space of kinase inhibitors
Source: Nat Commun. 2021 Jun 3;12:3307. doi: 10.1038/s41467-021-23165-1 (PMC8175708; doi:10.1038/s41467-021-23165-1)
Supplement: Supplementary file 7 — Source Data [file 41467_2021_23165_MOESM7_ESM.zip › source_data/Fig2_SuppFig2/Fig2_SuppFig2.csv]

round	Compound_Name	UniProt_Id	pKd	selectivity_index	kinase_group
Round1	SB-742864	Q2M2I8	7	0.032258064516129	Other
Round1	NK-92	Q2M2I8	5.85387196432176	0.010752688172043	Other
Round1	UNC-AA-1-0013	Q2M2I8	7.58502665202918	0.043010752688172	Other
Round1	UNC-AA-1-0017	Q2M2I8	6.88605664769316	0.0537634408602151	Other
Round1	BI01078627	P00519	5.22914798835786	0.0591397849462366	TK
Round1	GSK980961A	P36896	5	0.0268817204301075	TKL
Round1	SD-208	P36896	7.76955107862173	0.0376344086021505	TKL
Round1	GW680908A	P25098	5	0.0376344086021505	AGC
Round1	GI261520A	P31751	5	0.0483870967741935	AGC
Round1	H89	P31751	5	0.0537634408602151	AGC
Round1	NK-92	Q8NFD2	5	0.010752688172043	TKL
Round1	DI00625271	Q9UQB9	5	0.0268817204301075	Other
Round1	BI00857480	Q9NSY1	5	0.0752688172043011	Other
Round1	SB-742864	Q9NSY1	6.85387196432176	0.032258064516129	Other
Round1	NK-92	Q9NSY1	5.50863830616573	0.010752688172043	Other
Round1	UNC-AA-1-0013	Q9NSY1	6.03151705144607	0.043010752688172	Other
Round1	UNC-AA-1-0017	Q9NSY1	6.35654732351381	0.0537634408602151	Other
Round1	UNC-AA-1-0022	Q9NSY1	6.08618614761628	0.010752688172043	Other
Round1	GSK980961A	P36894	5	0.0268817204301075	TKL
Round1	BI00865461	P15056	7.69897000433602	0.0483870967741935	TKL
Round1	BI00010951	Q8IWQ3	5	0.0483870967741935	CAMK
Round1	GW831090X	Q8IWQ3	5	0.0268817204301075	CAMK
Round1	GW827105X	O43683	6.74472749489669	0.032258064516129	Other
Round1	SGI-1776	Q14012	5	0.043010752688172	CAMK
Round1	BI00857480	Q16566	5	0.0752688172043011	CAMK
Round1	TAK960	Q96RR4	7.1739251972991704	0.0698924731182796	Other
Round1	SD-208	Q5VT25	6.72124639904717	0.0376344086021505	AGC
Round1	SD-208	Q9Y5S2	7.03151705144607	0.0376344086021505	AGC
Round1	SD-208	Q6DT37	7.58502665202918	0.0376344086021505	AGC
Round1	5-iodotubercidin	Q14004	7.13076828026902	0.102150537634409	CMGC
Round1	SB-743899	Q96Q40	5	0.032258064516129	CMGC
Round1	GW781673X	Q9BWU1	6.74472749489669	0.0161290322580645	CMGC
Round1	NK-92	P24941	5	0.010752688172043	CMGC
Round1	GW781673X	P50613	6.65757731917779	0.0161290322580645	CMGC
Round1	5-iodotubercidin	P50613	6.76955107862173	0.102150537634409	CMGC
Round1	GW781673X	P49336	6.07058107428571	0.0161290322580645	CMGC
Round1	GW300653X	Q92772	6.46852108295774	0.032258064516129	CMGC
Round1	SB-743899	Q92772	6.35654732351381	0.032258064516129	CMGC
Round1	UNC-AA-1-0013	Q92772	6.05551732784983	0.043010752688172	CMGC
Round1	UNC-AA-1-0017	Q92772	5.79588001734407	0.0537634408602151	CMGC
Round1	UNC-AA-1-0022	Q92772	6.67778070526608	0.010752688172043	CMGC
Round1	5-iodotubercidin	O15111	6.95860731484177	0.102150537634409	Other
Round1	GW781673X	P49759	6.42021640338319	0.0161290322580645	CMGC
Round1	GW781673X	P49760	6.65757731917779	0.0161290322580645	CMGC
Round1	5-iodotubercidin	P49760	8.11350927482752	0.102150537634409	CMGC
Round1	TAK960	P49760	6.29242982390206	0.0698924731182796	CMGC
Round1	GW781673X	Q9HAZ1	6	0.0161290322580645	CMGC
Round1	UNC-AA-1-0013	Q9HAZ1	5	0.043010752688172	CMGC
Round1	AZD2014	P07333	5	0.032258064516129	TK
Round1	SB-226879	P48729	7.95860731484177	0.021505376344086	CK1
Round1	SB-220455	P48729	8.39794000867204	0.0376344086021505	CK1
Round1	5-iodotubercidin	P48729	7.26760624017703	0.102150537634409	CK1
Round1	GW568326X	P48729	6.76955107862173	0.0161290322580645	CK1
Round1	BI00010951	Q8N752	5	0.0483870967741935	CK1
Round1	SB-220455	Q8N752	6.69897000433602	0.0376344086021505	CK1
Round1	SB-220455	P48730	8.72124639904717	0.0376344086021505	CK1
Round1	NK-92	P48730	5	0.010752688172043	CK1
Round1	GW832467X	P48730	5	0.010752688172043	CK1
Round1	SB-226879	P49674	7.69897000433602	0.021505376344086	CK1
Round1	GW781673X	P49674	6.54515513999149	0.0161290322580645	CK1
Round1	SB-220455	P49674	8.26760624017703	0.0376344086021505	CK1
Round1	GW568326X	P49674	6.49485002168009	0.0161290322580645	CK1
Round1	BI00047875	Q9HCP0	5	0.0698924731182796	CK1
Round1	TAK960	P53355	6.85387196432176	0.0698924731182796	CAMK
Round1	GW300653X	Q9UIK4	5	0.032258064516129	CAMK
Round1	UNC-AA-1-0017	Q9UIK4	5	0.0537634408602151	CAMK
Round1	GW300653X	O43293	5	0.032258064516129	CAMK
Round1	TAK960	O43293	6.29242982390206	0.0698924731182796	CAMK
Round1	UNC-AA-1-0017	O43293	5	0.0537634408602151	CAMK
Round1	BI00831861	Q08345	6.01322826573375	0.0483870967741935	TK
Round1	GW680908A	Q08345	8.34678748622466	0.0376344086021505	TK
Round1	GW827105X	Q08345	7.79588001734407	0.032258064516129	TK
Round1	GW445017X	Q08345	6.30980391997149	0.032258064516129	TK
Round1	BI00601359	Q08345	8.67778070526608	0.0161290322580645	TK
Round1	GW832467X	Q08345	7.72124639904717	0.010752688172043	TK
Round1	GW568326X	Q08345	7.1739251972991704	0.0161290322580645	TK
Round1	BI00831861	Q16832	5.61978875828839	0.0483870967741935	TK
Round1	BI00601359	Q16832	8.25963731050576	0.0161290322580645	TK
Round1	BI00857480	Q09013	5	0.0752688172043011	AGC
Round1	5-iodotubercidin	Q13627	8.79588001734407	0.102150537634409	CMGC
Round1	GSK1030062A	Q9Y463	5	0.0268817204301075	CMGC
Round1	GW781673X	Q9Y463	6.82390874094432	0.0161290322580645	CMGC
Round1	5-iodotubercidin	Q92630	9.20760831050175	0.102150537634409	CMGC
Round1	DI00625271	Q92630	5	0.0268817204301075	CMGC
Round1	BI00010951	P00533	9.60205999132796	0.0483870967741935	TK
Round1	BI00047875	P00533	5	0.0698924731182796	TK
Round1	GW684626B	P00533	6.58502665202918	0.0268817204301075	TK
Round1	GI261520A	P00533	8.24412514432751	0.0483870967741935	TK
Round1	TH257	P00533	5	0.032258064516129	TK
Round1	GW684626B	Q9BQI3	5	0.0268817204301075	Other
Round1	SB-738482	Q9P2K8	5	0	Other
Round1	GW279320X	P29317	5	0.0161290322580645	TK
Round1	SB-743899	P29317	5	0.032258064516129	TK
Round1	UNC-AA-1-0017	P29317	5	0.0537634408602151	TK
Round1	BI00831861	P54764	5	0.0483870967741935	TK
Round1	BI00831861	Q9UF33	5	0.0483870967741935	TK
Round1	GW680908A	P29322	5.88605664769316	0.0376344086021505	TK
Round1	BI00831861	P54753	5	0.0483870967741935	TK
Round1	BI00865461	O15197	6.60205999132796	0.0483870967741935	TK
Round1	GW459057A	O15197	8.85387196432176	0.0268817204301075	TK
Round1	BI00010951	P04626	7.06048074738138	0.0483870967741935	TK
Round1	GW684626B	P04626	5.55284196865778	0.0268817204301075	TK
Round1	GI261520A	P04626	7.72124639904717	0.0483870967741935	TK
Round1	GI261520A	Q15303	6.60205999132796	0.0483870967741935	TK
Round1	DI00625271	O75460	5	0.0268817204301075	Other
Round1	GW279320X	P21802	5	0.0161290322580645	TK
Round1	SB-743899	P21802	5	0.032258064516129	TK
Round1	UNC-AA-1-0017	P21802	5	0.0537634408602151	TK
Round1	BI00857480	P22455	5	0.0752688172043011	TK
Round1	UNC-AA-1-0013	P22455	5	0.043010752688172	TK
Round1	BI00047875	P17948	5	0.0698924731182796	TK
Round1	BI00047875	P36888	5	0.0698924731182796	TK
Round1	GW300653X	P36888	7.48148606012211	0.032258064516129	TK
Round1	GSK711701A	P36888	5	0.0161290322580645	TK
Round1	GSK620503A	P36888	5.15490195998574	0.0161290322580645	TK
Round1	GSK605714A	P36888	5.04575749056067	0.021505376344086	TK
Round1	GW549390X	P36888	8.04095860767891	0.0268817204301075	TK
Round1	GSK1030062A	P36888	5.82390874094432	0.0268817204301075	TK
Round1	GW627834A	P36888	7.95860731484177	0.0268817204301075	TK
Round1	GW459057A	P36888	5	0.0268817204301075	TK
Round1	GW641155A	P36888	6.19382002601611	0.021505376344086	TK
Round1	GI261520A	P42685	5	0.0483870967741935	TK
Round1	GI261520A	P06241	5	0.0483870967741935	TK
Round1	BI00047875	O14976	5.16115090926274	0.0698924731182796	Other
Round1	GW827105X	O14976	7.18045606445813	0.032258064516129	Other
Round1	TAK960	O14976	7.63827216398241	0.0698924731182796	Other
Round1	GW568326X	O14976	7.35654732351381	0.0161290322580645	Other
Round1	UNC-AA-1-0017	P32298	5.79588001734407	0.0537634408602151	AGC
Round1	MO 286/LN 989	P32298	6.72124639904717	0.0483870967741935	AGC
Round1	SGI-1776	Q8WTQ7	6.92081875395237	0.043010752688172	AGC
Round1	GW832467X	Q8WTQ7	5	0.010752688172043	AGC
Round1	SKF-86055	Q8TF76	6.45593195564972	0.0161290322580645	Other
Round1	GSK605714A	Q8TF76	6.53760200210104	0.021505376344086	Other
Round1	H89	Q8TF76	7.46852108295774	0.0537634408602151	Other
Round1	SGI-1776	Q8TF76	8.11918640771921	0.043010752688172	Other
Round1	5-iodotubercidin	Q8TF76	10.2291479883579	0.102150537634409	Other
Round1	BI00604549	Q8TF76	6.72124639904717	0.010752688172043	Other
Round1	CHIR99021	P49840	7.56863623584101	0.010752688172043	CMGC
Round1	CHIR99021	P49841	7.82390874094432	0.010752688172043	CMGC
Round1	BI00865461	P08631	5	0.0483870967741935	TK
Round1	GW781673X	Q86Z02	6.36653154442041	0.0161290322580645	CMGC
Round1	5-iodotubercidin	Q86Z02	7.16749108729376	0.102150537634409	CMGC
Round1	5-iodotubercidin	Q9H2X6	7.13076828026902	0.102150537634409	CMGC
Round1	GW781673X	Q9H422	6.30980391997149	0.0161290322580645	CMGC
Round1	5-iodotubercidin	Q9H422	7.30102999566398	0.102150537634409	CMGC
Round1	BI00048423	Q9UPZ9	5	0.0806451612903226	CMGC
Round1	BI00604549	O14920	6.32790214206428	0.010752688172043	Other
Round1	TAK960	P06213	6.82390874094432	0.0698924731182796	TK
Round1	EMD-1214063	P51617	6.88605664769316	0.00537634408602151	TKL
Round1	5-iodotubercidin	Q9NWZ3	7.30102999566398	0.102150537634409	TKL
Round1	EMD-1214063	Q9NWZ3	6.69897000433602	0.00537634408602151	TKL
Round1	GW642125X	P23458	5	0.010752688172043	TK
Round1	SB-738482	P23458	5	0	TK
Round1	BI00831861	P10721	6.18708664335714	0.0483870967741935	TK
Round1	GW549390X	P10721	7.30102999566398	0.0268817204301075	TK
Round1	GW642125X	P10721	7.52287874528034	0.010752688172043	TK
Round1	GW827105X	P10721	6.76955107862173	0.032258064516129	TK
Round1	GW831090X	P10721	7.05551732784983	0.0268817204301075	TK
Round1	GW627834A	P10721	6.95860731484177	0.0268817204301075	TK
Round1	GW445017X	P10721	6.05060999335509	0.032258064516129	TK
Round1	GW641155A	P10721	5.53760200210104	0.021505376344086	TK
Round1	GW832467X	P10721	6.18708664335714	0.010752688172043	TK
Round1	GW622055X	O95835	5	0.00537634408602151	AGC
Round1	GSK620503A	O95835	5.42021640338319	0.0161290322580645	AGC
Round1	GW279320X	O95835	5	0.0161290322580645	AGC
Round1	GW549390X	O95835	5.58502665202918	0.0268817204301075	AGC
Round1	GW782912X	O95835	5	0.00537634408602151	AGC
Round1	TH263	O95835	5	0.032258064516129	AGC
Round1	5-iodotubercidin	Q9NRM7	6.67778070526608	0.102150537634409	AGC
Round1	GW680908A	P06239	6.49485002168009	0.0376344086021505	TK
Round1	TH257	P06239	5	0.032258064516129	TK
Round1	TH251	P53667	7.10790539730952	0.021505376344086	TKL
Round1	TH257	P53667	6.92081875395237	0.032258064516129	TKL
Round1	TH251	P53671	7.35654732351381	0.021505376344086	TKL
Round1	TH257	P53671	7.19382002601611	0.032258064516129	TKL
Round1	TH300	P53671	6.85387196432176	0.00537634408602151	TKL
Round1	5-iodotubercidin	Q5S007	6.69897000433602	0.102150537634409	TKL
Round1	GW680975X	P29376	5	0.0161290322580645	TK
Round1	TH263	P29376	5	0.032258064516129	TK
Round1	GSK1030062A	P07948	5	0.0268817204301075	TK
Round1	TH251	P20794	5	0.021505376344086	CMGC
Round1	GW459057A	Q02750	6.2839966563652	0.0268817204301075	STE
Round1	5-iodotubercidin	Q02750	7.32790214206428	0.102150537634409	STE
Round1	5-iodotubercidin	P36507	6.67778070526608	0.102150537634409	STE
Round1	5-iodotubercidin	P46734	7.04575749056067	0.102150537634409	STE
Round1	BI00865461	Q13163	8.88605664769316	0.0483870967741935	STE
Round1	GW445017X	Q13163	6.32790214206428	0.032258064516129	STE
Round1	GW459057A	Q13163	7.26760624017703	0.0268817204301075	STE
Round1	GI261520A	Q13163	7.44369749923271	0.0483870967741935	STE
Round1	5-iodotubercidin	Q13163	7.1739251972991704	0.102150537634409	STE
Round1	BI00831861	P52564	5	0.0483870967741935	STE
Round1	BI00857480	Q6ZN16	5	0.0752688172043011	STE
Round1	SKF-86055	Q56UN5	6.88605664769316	0.0161290322580645	STE
Round1	GSK605714A	Q56UN5	6.31875876262441	0.021505376344086	STE
Round1	GW785404X	Q56UN5	6.63827216398241	0.00537634408602151	STE
Round1	5-iodotubercidin	Q56UN5	7.50863830616573	0.102150537634409	STE
Round1	SD-208	P53779	6.79588001734407	0.0376344086021505	CMGC
Round1	BI00601359	Q15759	6.95860731484177	0.0161290322580645	CMGC
Round1	SB-210313	Q16539	6.72124639904717	0.010752688172043	CMGC
Round1	GW820759X	Q16539	6.79588001734407	0	CMGC
Round1	SB-226879	Q16539	7.22914798835786	0.021505376344086	CMGC
Round1	GW827105X	Q16539	7.10237290870956	0.032258064516129	CMGC
Round1	GW708893X	Q16539	6.56863623584101	0	CMGC
Round1	GW782912X	Q16539	6.82390874094432	0.00537634408602151	CMGC
Round1	SB-220455	Q16539	8.06048074738138	0.0376344086021505	CMGC
Round1	H89	Q16539	5	0.0537634408602151	CMGC
Round1	AZD2014	Q16539	5	0.032258064516129	CMGC
Round1	BI00601359	Q16539	8.25963731050576	0.0161290322580645	CMGC
Round1	GW832467X	Q16539	6.55284196865778	0.010752688172043	CMGC
Round1	GW568326X	Q16539	8.2518119729938	0.0161290322580645	CMGC
Round1	SB-220455	P45984	6.76955107862173	0.0376344086021505	CMGC
Round1	BI00601359	P45984	7.56863623584101	0.0161290322580645	CMGC
Round1	BI00010951	Q9P0L2	5	0.0483870967741935	CAMK
Round1	GW831090X	Q9P0L2	5	0.0268817204301075	CAMK
Round1	BI00010951	Q96L34	5	0.0483870967741935	CAMK
Round1	DI00625271	P42679	5	0.0268817204301075	TK
Round1	GSK605714A	Q14680	5	0.021505376344086	CAMK
Round1	GW680908A	Q14680	5	0.0376344086021505	CAMK
Round1	SB-742864	Q14680	5	0.032258064516129	CAMK
Round1	GW445017X	Q14680	5	0.032258064516129	CAMK
Round1	BI00010951	Q12866	5	0.0483870967741935	TK
Round1	SB-210313	Q8N4C8	5	0.010752688172043	STE
Round1	GSK980961A	Q9HBH9	6.24412514432751	0.0268817204301075	CAMK
Round1	TH251	Q04912	5	0.021505376344086	TK
Round1	BI00048423	P42345	6.35654732351381	0.0806451612903226	Atypical
Round1	BI00857480	P42345	9.88605664769316	0.0752688172043011	Atypical
Round1	AZD2014	P42345	9.49485002168009	0.032258064516129	Atypical
Round1	BI00862142	P42345	8.33724216831843	0.043010752688172	Atypical
Round1	TAK960	Q15746	7.76955107862173	0.0698924731182796	CAMK
Round1	UNC-AA-1-0013	Q9H1R3	6.01772876696043	0.043010752688172	CAMK
Round1	UNC-AA-1-0017	Q9H1R3	6.13667713987954	0.0537634408602151	CAMK
Round1	UNC-AA-1-0022	Q9H1R3	5.88605664769316	0.010752688172043	CAMK
Round1	NK-92	Q86YV6	5.33724216831843	0.010752688172043	CAMK
Round1	AZD2014	Q86YV6	5	0.032258064516129	CAMK
Round1	BI00048423	Q8NEV4	5	0.0806451612903226	STE
Round1	BI00831861	Q96PY6	5	0.0483870967741935	Other
Round1	BI00047875	P51955	5.39794000867204	0.0698924731182796	Other
Round1	BI00047875	P51956	5.92081875395237	0.0698924731182796	Other
Round1	BI00831861	P51956	5	0.0483870967741935	Other
Round1	BI00047875	Q6P3R8	6.3767507096021	0.0698924731182796	Other
Round1	SB-738561	Q6P3R8	5	0	Other
Round1	SB-743899	Q8TDX7	5	0.032258064516129	Other
Round1	SB-743899	Q8TD19	5	0.032258064516129	Other
Round1	SB-226879	Q9UBE8	7.49485002168009	0.021505376344086	CMGC
Round1	GW827105X	Q9UBE8	6.79588001734407	0.032258064516129	CMGC
Round1	SB-220455	Q9UBE8	7.04575749056067	0.0376344086021505	CMGC
Round1	5-iodotubercidin	Q16620	6.82390874094432	0.102150537634409	TK
Round1	H89	Q9H093	6.07572071393812	0.0537634408602151	CAMK
Round1	5-iodotubercidin	O95747	6.95860731484177	0.102150537634409	STE
Round1	GW680975X	O75914	5	0.0161290322580645	STE
Round1	TH263	O75914	5	0.032258064516129	STE
Round1	BI00822448	Q9NQU5	5	0.0537634408602151	STE
Round1	GW300653X	P16234	7.09151498112135	0.032258064516129	TK
Round1	GW549390X	P16234	6.92081875395237	0.0268817204301075	TK
Round1	GW831090X	P16234	7.21467016498923	0.0268817204301075	TK
Round1	GW627834A	P16234	6.85387196432176	0.0268817204301075	TK
Round1	BI00048423	P09619	6.25963731050576	0.0806451612903226	TK
Round1	BI00831861	P09619	5.95860731484177	0.0483870967741935	TK
Round1	GW549390X	P09619	8.03621217265444	0.0268817204301075	TK
Round1	GW642125X	P09619	7.34678748622466	0.010752688172043	TK
Round1	GW831090X	P09619	6.88605664769316	0.0268817204301075	TK
Round1	GW627834A	P09619	8.27572413039921	0.0268817204301075	TK
Round1	GW641155A	P09619	6.95860731484177	0.021505376344086	TK
Round1	GW300653X	P15735	5	0.032258064516129	CAMK
Round1	UNC-AA-1-0017	P15735	5	0.0537634408602151	CAMK
Round1	BI00048423	Q9UBF8	6.92081875395237	0.0806451612903226	Unclassified
Round1	BI00822448	Q9UBF8	6.85387196432176	0.0537634408602151	Unclassified
Round1	BI00857480	Q9UBF8	6.63827216398241	0.0752688172043011	Unclassified
Round1	NK-92	Q9UBF8	5.30980391997149	0.010752688172043	Unclassified
Round1	BI00047875	O00750	7.11918640771921	0.0698924731182796	Unclassified
Round1	BI00048423	O00750	7.16115090926274	0.0806451612903226	Unclassified
Round1	BI00822448	O00750	7.92081875395237	0.0537634408602151	Unclassified
Round1	GSK980961A	O00750	5	0.0268817204301075	Unclassified
Round1	BI00047875	O75747	7.67778070526608	0.0698924731182796	Unclassified
Round1	BI00048423	O75747	8.08618614761628	0.0806451612903226	Unclassified
Round1	BI00822448	O75747	9.10237290870956	0.0537634408602151	Unclassified
Round1	BI00857480	O75747	7.46852108295774	0.0752688172043011	Unclassified
Round1	BI00862142	O75747	6.72124639904717	0.043010752688172	Unclassified
Round1	FM-381	O75747	7.07572071393812	0.00537634408602151	Unclassified
Round1	BI00048423	Q8NEB9	7.30102999566398	0.0806451612903226	Unclassified
Round1	BI00862142	Q8NEB9	7.04575749056067	0.043010752688172	Unclassified
Round1	BI00047875	P42336	7.19382002601611	0.0698924731182796	Unclassified
Round1	BI00048423	P42336	7.38721614328026	0.0806451612903226	Unclassified
Round1	BI00822448	P42336	8.92081875395237	0.0537634408602151	Unclassified
Round1	BI00857480	P42336	7.88605664769316	0.0752688172043011	Unclassified
Round1	GSK980961A	P42336	5	0.0268817204301075	Unclassified
Round1	AZD2014	P42336	7.63827216398241	0.032258064516129	Unclassified
Round1	BI00862142	P42336	7.72124639904717	0.043010752688172	Unclassified
Round1	BI00047875	P42338	6.95860731484177	0.0698924731182796	Unclassified
Round1	BI00048423	P42338	6.92081875395237	0.0806451612903226	Unclassified
Round1	BI00822448	P42338	8.0087739243075	0.0537634408602151	Unclassified
Round1	BI00862142	P42338	6.53760200210104	0.043010752688172	Unclassified
Round1	BI00047875	O00329	7.49485002168009	0.0698924731182796	Unclassified
Round1	BI00822448	O00329	8.31875876262441	0.0537634408602151	Unclassified
Round1	GW827105X	O00329	5	0.032258064516129	Unclassified
Round1	GW445017X	O00329	5	0.032258064516129	Unclassified
Round1	BI00862142	O00329	7.61978875828839	0.043010752688172	Unclassified
Round1	BI00047875	P48736	9.31875876262441	0.0698924731182796	Unclassified
Round1	BI00048423	P48736	8.55284196865778	0.0806451612903226	Unclassified
Round1	BI00822448	P48736	9.34678748622466	0.0537634408602151	Unclassified
Round1	BI00857480	P48736	9.10790539730952	0.0752688172043011	Unclassified
Round1	GSK980961A	P48736	5	0.0268817204301075	Unclassified
Round1	BI00862142	P48736	7.22184874961636	0.043010752688172	Unclassified
Round1	BI00822448	Q9Y2I7	6.39794000867204	0.0537634408602151	Unclassified
Round1	BI00857480	Q9Y2I7	6	0.0752688172043011	Unclassified
Round1	BI00822448	P11309	5	0.0537634408602151	CAMK
Round1	SGI-1776	Q9P1W9	6.1739251972991704	0.043010752688172	CAMK
Round1	SGI-1776	Q86V86	6.56863623584101	0.043010752688172	CAMK
Round1	MO 286/LN 989	P78356	6.95860731484177	0.0483870967741935	Unclassified
Round1	BI00048423	Q8TBX8	8.30102999566398	0.0806451612903226	Unclassified
Round1	BI00822448	Q8TBX8	7.39794000867204	0.0537634408602151	Unclassified
Round1	SB-226879	Q8TBX8	7	0.021505376344086	Unclassified
Round1	SB-220455	Q8TBX8	6.63827216398241	0.0376344086021505	Unclassified
Round1	TAK960	Q8TBX8	6.74472749489669	0.0698924731182796	Unclassified
Round1	SB-742864	Q99755	6.46852108295774	0.032258064516129	Unclassified
Round1	BI00048423	O60331	6	0.0806451612903226	Unclassified
Round1	SB-741905	O60331	6.76955107862173	0.010752688172043	Unclassified
Round1	SB-742864	O60331	6.85387196432176	0.032258064516129	Unclassified
Round1	GW831090X	O60331	5.85387196432176	0.0268817204301075	Unclassified
Round1	GW627834A	O60331	5	0.0268817204301075	Unclassified
Round1	BI00604549	O60331	5	0.010752688172043	Unclassified
Round1	UNC-AA-1-0013	O60331	6.58502665202918	0.043010752688172	Unclassified
Round1	UNC-AA-1-0017	O60331	7.02227639471115	0.0537634408602151	Unclassified
Round1	UNC-AA-1-0022	O60331	5.88605664769316	0.010752688172043	Unclassified
Round1	H89	Q16512	6.67778070526608	0.0537634408602151	AGC
Round1	SKF-86055	P53350	7.46852108295774	0.0161290322580645	Other
Round1	GSK1023156A	P53350	8.20065945054642	0.0268817204301075	Other
Round1	GSK1030059A	P53350	6.65757731917779	0.010752688172043	Other
Round1	TAK960	P53350	10.4685210829577	0.0698924731182796	Other
Round1	GSK1023156A	Q9NYY3	7.82390874094432	0.0268817204301075	Other
Round1	GSK1030059A	Q9NYY3	6.61978875828839	0.010752688172043	Other
Round1	TAK960	Q9NYY3	8.82390874094432	0.0698924731182796	Other
Round1	GSK1023156A	Q9H4B4	7.38721614328026	0.0268817204301075	Other
Round1	TAK960	Q9H4B4	9.3767507096021	0.0698924731182796	Other
Round1	BI00865461	Q13131	5	0.0483870967741935	CAMK
Round1	H89	P22694	7.16749108729376	0.0537634408602151	AGC
Round1	H89	Q05655	6.48148606012211	0.0537634408602151	AGC
Round1	H89	P24723	6.56863623584101	0.0537634408602151	AGC
Round1	UNC-AA-1-0013	P24723	5	0.043010752688172	AGC
Round1	H89	Q13976	7.50863830616573	0.0537634408602151	AGC
Round1	H89	P51817	8.08092190762393	0.0537634408602151	AGC
Round1	NK-92	Q13523	5	0.010752688172043	CMGC
Round1	TAK960	Q05397	6.85387196432176	0.0698924731182796	TK
Round1	BI00010951	Q14289	5	0.0483870967741935	TK
Round1	BI00865461	Q13882	6.95860731484177	0.0483870967741935	TK
Round1	GI261520A	Q13882	5	0.0483870967741935	TK
Round1	BI00865461	P04049	7.74472749489669	0.0483870967741935	TKL
Round1	AZD2014	P04049	5	0.032258064516129	TKL
Round1	BI00047875	Q9BRS2	5	0.0698924731182796	Atypical
Round1	SB-742864	Q9BRS2	6.92081875395237	0.032258064516129	Atypical
Round1	NK-92	Q9BRS2	5.48148606012211	0.010752688172043	Atypical
Round1	UNC-AA-1-0013	Q9BRS2	7.14266750356873	0.043010752688172	Atypical
Round1	UNC-AA-1-0017	Q9BRS2	6.79588001734407	0.0537634408602151	Atypical
Round1	MO 286/LN 989	Q9BRS2	7.46852108295774	0.0483870967741935	Atypical
Round1	BI00857480	Q9BVS4	5	0.0752688172043011	Atypical
Round1	GSK1023156A	Q9BVS4	6.58502665202918	0.0268817204301075	Atypical
Round1	GW781673X	Q9BVS4	7.46218090492673	0.0161290322580645	Atypical
Round1	BI00862142	Q9BVS4	6.85387196432176	0.043010752688172	Atypical
Round1	SB-742864	O14730	6.85387196432176	0.032258064516129	Atypical
Round1	NK-92	O14730	5.49485002168009	0.010752688172043	Atypical
Round1	DI00625271	O14730	5.92081875395237	0.0268817204301075	Atypical
Round1	UNC-AA-1-0013	O14730	6.53760200210104	0.043010752688172	Atypical
Round1	UNC-AA-1-0017	O14730	6.95860731484177	0.0537634408602151	Atypical
Round1	MO 286/LN 989	O14730	7.38721614328026	0.0483870967741935	Atypical
Round1	BI00857480	O43353	5	0.0752688172043011	TKL
Round1	UNC-AA-1-0013	O43353	5	0.043010752688172	TKL
Round1	BI00048423	P57078	5.50863830616573	0.0806451612903226	TKL
Round1	GW806776X	Q13464	5.95860731484177	0.00537634408602151	AGC
Round1	SB-751399	Q13464	7.14266750356873	0.010752688172043	AGC
Round1	H89	Q13464	7.26760624017703	0.0537634408602151	AGC
Round1	GW806776X	O75116	5.79588001734407	0.00537634408602151	AGC
Round1	SB-751399	O75116	7.16115090926274	0.010752688172043	AGC
Round1	BI00047875	Q15418	5	0.0698924731182796	AGC
Round1	AZD2014	Q15418	5	0.032258064516129	AGC
Round1	UNC-AA-1-0013	O75582	5	0.043010752688172	AGC
Round1	BI00822448	Q9UK32	6.76955107862173	0.0537634408602151	AGC
Round1	GSK1023156A	Q9UK32	6.44369749923271	0.0268817204301075	AGC
Round1	SB-220455	Q9UK32	6.2839966563652	0.0376344086021505	AGC
Round1	GW568326X	Q9UK32	6.95860731484177	0.0161290322580645	AGC
Round1	SD-208	Q9UK32	6.55284196865778	0.0376344086021505	AGC
Round1	GSK1030062A	P0C264	5	0.0268817204301075	Other
Round1	NK-92	Q96BR1	5	0.010752688172043	AGC
Round1	H89	Q96BR1	6.22914798835786	0.0537634408602151	AGC
Round1	TH257	Q9H2G2	5	0.032258064516129	STE
Round1	GW684626B	Q9NRH2	5	0.0268817204301075	CAMK
Round1	BI00865461	Q9H3Y6	7.27572413039921	0.0483870967741935	TK
Round1	NK-92	Q96SB4	5	0.010752688172043	CMGC
Round1	NK-92	P78362	5	0.010752688172043	CMGC
Round1	GSK605714A	Q9UPE1	5	0.021505376344086	CMGC
Round1	GSK1030062A	Q9UPE1	5	0.0268817204301075	CMGC
Round1	UNC-AA-1-0013	Q9UPE1	5.50863830616573	0.043010752688172	CMGC
Round1	UNC-AA-1-0017	Q9UPE1	6	0.0537634408602151	CMGC
Round1	UNC-AA-1-0022	Q9UPE1	5.38721614328026	0.010752688172043	CMGC
Round1	BI00865461	O94804	5	0.0483870967741935	STE
Round1	GSK1023156A	O94804	6.43179827593301	0.0268817204301075	STE
Round1	GW680908A	O94804	5.95860731484177	0.0376344086021505	STE
Round1	SD-208	O94804	6.20065945054642	0.0376344086021505	STE
Round1	BI00048423	O75716	6.33724216831843	0.0806451612903226	Other
Round1	GW445017X	Q13188	5	0.032258064516129	STE
Round1	GW641155A	Q13188	5	0.021505376344086	STE
Round1	GW684626B	Q8WU08	5	0.0268817204301075	AGC
Round1	GI261520A	Q86UX6	5	0.0483870967741935	AGC
Round1	TH263	Q86UX6	5	0.032258064516129	AGC
Round1	GW680908A	Q9BYT3	5	0.0376344086021505	CAMK
Round1	TAK960	Q9BYT3	6.69897000433602	0.0698924731182796	CAMK
Round1	GW827105X	Q9NRP7	7.56863623584101	0.032258064516129	Other
Round1	SB-210313	Q15208	5	0.010752688172043	AGC
Round1	5-iodotubercidin	Q15208	6.55284196865778	0.102150537634409	AGC
Round1	5-iodotubercidin	Q9Y2H1	6.2839966563652	0.102150537634409	AGC
Round1	GW680975X	Q13043	5	0.0161290322580645	STE
Round1	TH263	Q13043	5	0.032258064516129	STE
Round1	TH257	P43405	5	0.032258064516129	TK
Round1	SB-741905	Q7L7X3	6.65757731917779	0.010752688172043	STE
Round1	AZD2014	P36897	5	0.032258064516129	TKL
Round1	SD-208	P36897	7.69897000433602	0.0376344086021505	TKL
Round1	BI00048423	P37173	6.44369749923271	0.0806451612903226	TKL
Round1	GW781673X	P37173	6.60205999132796	0.0161290322580645	TKL
Round1	BI00857480	Q59H18	5	0.0752688172043011	TKL
Round1	UNC-AA-1-0013	Q59H18	5	0.043010752688172	TKL
Round1	GSK711701A	Q9BXA7	5	0.0161290322580645	CAMK
Round1	GSK620503A	Q9BXA7	5	0.0161290322580645	CAMK
Round1	GW459057A	Q9BXA7	5	0.0268817204301075	CAMK
Round1	TH263	Q9BXA7	5	0.032258064516129	CAMK
Round1	BI00857480	Q96PN8	5	0.0752688172043011	CAMK
Round1	TAK960	P33981	6.79588001734407	0.0698924731182796	Other
Round1	BI00047875	P29597	7.19382002601611	0.0698924731182796	TK
Round1	SB-741905	Q06418	5	0.010752688172043	TK
Round1	GSK711701A	Q86Y07	5	0.0161290322580645	CK1
Round1	BI00010951	P0C1S8	5	0.0483870967741935	Other
Round1	BI00865461	Q9NYL2	7.10790539730952	0.0483870967741935	TKL
Round2	PFE-PKIS 10	Q9UM73	9	0.125	TK
Round2	PFE-PKIS 10	Q9UIK4	5	0.125	CAMK
Round2	PFE-PKIS 10	O15075	6.920819	0.125	CAMK
Round2	PFE-PKIS 10	Q8N568	6.318759	0.125	CAMK
Round2	PFE-PKIS 10	O15197	5.638272	0.125	TK
Round2	PFE-PKIS 10	Q05397	8.30103	0.125	TK
Round2	PFE-PKIS 10	P16591	7.49485	0.125	TK
Round2	PFE-PKIS 10	P07332	6.920819	0.125	TK
Round2	PFE-PKIS 10	P42685	6.823909	0.125	TK
Round2	PFE-PKIS 10	Q15835	6.744727	0.125	AGC
Round2	PFE-PKIS 10	Q8WTQ7	6.886057	0.125	AGC
Round2	PFE-PKIS 10	O94804	6.337242	0.125	STE
Round2	PFE-PKIS 10	P29376	6.244125	0.125	TK
Round2	PFE-PKIS 10	P46734	6.19382	0.125	STE
Round2	PFE-PKIS 10	P15735	6.920819	0.125	CAMK
Round2	PFE-PKIS 10	O00444	7.408935	0.125	Other
Round2	PFE-PKIS 10	Q14289	8.091515	0.125	TK
Round2	PFE-PKIS 10	Q6XUX3	6.420216	0.125	Other
Round2	PFE-PKIS 10	P08922	9.39794	0.125	TK
Round2	PFE-PKIS 10	Q9H2G2	6.638272	0.125	STE
Round2	PFE-PKIS 10	Q13470	7.004365	0.125	TK
Round2	PFE-PKIS 10	Q07912	7.657577	0.125	TK
Round2	PFE-PKIS 10	P04629	6.769551	0.125	TK
Round2	PFE-PKIS 10	Q16620	6.39794	0.125	TK
Round2	PFE-PKIS 14	Q96GD4	6.283997	0.0572916666666667	Other
Round2	PFE-PKIS 14	Q8N5S9	6.468521	0.0572916666666667	Other
Round2	PFE-PKIS 14	Q96RR4	6.769551	0.0572916666666667	Other
Round2	PFE-PKIS 14	P49759	6.79588	0.0572916666666667	CMGC
Round2	PFE-PKIS 14	Q9HAZ1	7.508638	0.0572916666666667	CMGC
Round2	PFE-PKIS 14	P68400	5.69897	0.0572916666666667	CMGC
Round2	PFE-PKIS 14	P19784	6.21467	0.0572916666666667	CMGC
Round2	PFE-PKIS 14	Q9UEE5	6.568636	0.0572916666666667	CAMK
Round2	PFE-PKIS 14	O94768	7.958607	0.0572916666666667	CAMK
Round2	PFE-PKIS 14	Q13627	7.387216	0.0572916666666667	CMGC
Round2	PFE-PKIS 14	Q86Z02	6.769551	0.0572916666666667	CMGC
Round2	PFE-PKIS 14	Q9H2X6	6.79588	0.0572916666666667	CMGC
Round2	PFE-PKIS 14	Q9H422	6.69897	0.0572916666666667	CMGC
Round2	PFE-PKIS 14	Q8NE63	6.259637	0.0572916666666667	CMGC
Round2	PFE-PKIS 14	P09619	6.920819	0.0572916666666667	TK
Round2	PFE-PKIS 14	O60331	6.327902	0.0572916666666667	Unclassified
Round2	PFE-PKIS 14	P19525	5	0.0572916666666667	Other
Round2	PFE-PKIS 18	O14965	6.677781	0.109375	Other
Round2	PFE-PKIS 18	Q96GD4	6.769551	0.109375	Other
Round2	PFE-PKIS 18	P19784	6.154902	0.109375	CMGC
Round2	PFE-PKIS 18	O94768	5.619789	0.109375	CAMK
Round2	PFE-PKIS 18	Q05397	8.619789	0.109375	TK
Round2	PFE-PKIS 18	P36888	7.21467	0.109375	TK
Round2	PFE-PKIS 18	P35916	6.552842	0.109375	TK
Round2	PFE-PKIS 18	P23458	6.356547	0.109375	TK
Round2	PFE-PKIS 18	O60674	7.045757	0.109375	TK
Round2	PFE-PKIS 18	P52333	7.769551	0.109375	TK
Round2	PFE-PKIS 18	P08581	6	0.109375	TK
Round2	PFE-PKIS 18	P80192	7.958607	0.109375	TKL
Round2	PFE-PKIS 18	Q02779	7.130768	0.109375	TKL
Round2	PFE-PKIS 18	Q16584	7.552842	0.109375	TKL
Round2	PFE-PKIS 18	Q16539	5	0.109375	CMGC
Round2	PFE-PKIS 18	P07949	6.455932	0.109375	TK
Round2	PFE-PKIS 18	O14730	6.207608	0.109375	Atypical
Round2	PFE-PKIS 18	Q9H093	5.886057	0.109375	CAMK
Round2	PFE-PKIS 18	O75716	7.309804	0.109375	Other
Round2	PFE-PKIS 18	P43405	6.443697	0.109375	TK
Round2	PFE-PKIS 18	Q9UHD2	6.376751	0.109375	Other
Round2	PFE-PKIS 18	P04629	6.420216	0.109375	TK
Round2	PFE-PKIS 18	Q16620	5.677781	0.109375	TK
Round2	PFE-PKIS 18	P33981	7.568636	0.109375	Other
Round2	PFE-PKIS 18	P29597	6.585027	0.109375	TK
Round2	PFE-PKIS 18	Q56UN5	7.537602	0.109375	STE
Round2	TPKI-30	Q8NI60	5	0.078125	Atypical
Round2	TPKI-30	O14965	5.05061	0.078125	Other
Round2	TPKI-30	Q13873	5.886057	0.078125	TKL
Round2	TPKI-30	P51813	5	0.078125	TK
Round2	TPKI-30	P22607	5	0.078125	TK
Round2	TPKI-30	P52564	5	0.078125	STE
Round2	TPKI-30	Q9Y6E0	5	0.078125	STE
Round2	TPKI-30	Q96PY6	5	0.078125	Other
Round2	TPKI-30	Q8IY84	5.251812	0.078125	CAMK
Round2	TPKI-30	Q8TBX8	5.481486	0.078125	Unclassified
Round2	TPKI-30	P53350	8.080922	0.078125	Other
Round2	TPKI-30	Q9NYY3	7.173925	0.078125	Other
Round2	TPKI-30	Q9H4B4	6.420216	0.078125	Other
Round2	TPKI-30	Q9H2G2	5	0.078125	STE
Round2	TPKI-30	O75716	5.958607	0.078125	Other
Round2	TPKI-30	O00506	5	0.078125	STE
Round2	TPKI-31	O14965	7.275724	0.0885416666666667	Other
Round2	TPKI-31	Q9NSY1	7.443697	0.0885416666666667	Other
Round2	TPKI-31	P49760	7.130768	0.0885416666666667	CMGC
Round2	TPKI-31	Q9C098	5.638272	0.0885416666666667	CAMK
Round2	TPKI-31	O14976	7.431798	0.0885416666666667	Other
Round2	TPKI-31	Q9P2K8	7.30103	0.0885416666666667	Other
Round2	TPKI-31	P51617	7.022276	0.0885416666666667	TKL
Round2	TPKI-31	P23458	6.823909	0.0885416666666667	TK
Round2	TPKI-31	Q9Y6R4	7.130768	0.0885416666666667	STE
Round2	TPKI-31	P08581	7.337242	0.0885416666666667	TK
Round2	TPKI-31	Q8IY84	7.107905	0.0885416666666667	CAMK
Round2	TPKI-31	P48736	7.091515	0.0885416666666667	Unclassified
Round2	TPKI-31	Q8TBX8	7.619789	0.0885416666666667	Unclassified
Round2	TPKI-31	P53350	9.769551	0.0885416666666667	Other
Round2	TPKI-31	Q9NYY3	8.657577	0.0885416666666667	Other
Round2	TPKI-31	Q9H4B4	7.744727	0.0885416666666667	Other
Round2	TPKI-31	Q9BRS2	7.075721	0.0885416666666667	Atypical
Round2	TPKI-31	O14730	5.443697	0.0885416666666667	Atypical
Round2	TPKI-31	Q9H2G2	7.619789	0.0885416666666667	STE
Round2	TPKI-31	O75716	7.481486	0.0885416666666667	Other
Round2	TPKI-31	P29597	6.79588	0.0885416666666667	TK
Round2	TPKI-31	Q56UN5	7.346787	0.0885416666666667	STE
Round2	TPKI-35	P00519	8.136677	0.109375	TK
Round2	TPKI-35	P42684	6.585027	0.109375	TK
Round2	TPKI-35	Q92772	6.79588	0.109375	CMGC
Round2	TPKI-35	P07333	7.173925	0.109375	TK
Round2	TPKI-35	Q08345	8.721246	0.109375	TK
Round2	TPKI-35	Q16832	7.619789	0.109375	TK
Round2	TPKI-35	O15197	6.769551	0.109375	TK
Round2	TPKI-35	P21860	6.309804	0.109375	TK
Round2	TPKI-35	P17948	6.69897	0.109375	TK
Round2	TPKI-35	P36888	8.244125	0.109375	TK
Round2	TPKI-35	P35916	7.318759	0.109375	TK
Round2	TPKI-35	P10721	8.200659	0.109375	TK
Round2	TPKI-35	P06239	7.004365	0.109375	TK
Round2	TPKI-35	O94804	6.920819	0.109375	STE
Round2	TPKI-35	Q13163	7	0.109375	STE
Round2	TPKI-35	Q12866	6.769551	0.109375	TK
Round2	TPKI-35	P08581	6.79588	0.109375	TK
Round2	TPKI-35	P16234	7.823909	0.109375	TK
Round2	TPKI-35	P09619	8.49485	0.109375	TK
Round2	TPKI-35	P07949	6.853872	0.109375	TK
Round2	TPKI-35	P35590	6.455932	0.109375	TK
Round2	TPKI-35	P04629	6.744727	0.109375	TK
Round2	AKI00000050a	P51451	6.769551	0.125	TK
Round2	AKI00000050a	Q6P2M8	5	0.125	CAMK
Round2	AKI00000050a	P07333	8.244125	0.125	TK
Round2	AKI00000050a	P48729	6.337242	0.125	CK1
Round2	AKI00000050a	P48730	6.552842	0.125	CK1
Round2	AKI00000050a	P49674	6.721246	0.125	CK1
Round2	AKI00000050a	Q9C098	6.356547	0.125	CAMK
Round2	AKI00000050a	Q08345	8.29243	0.125	TK
Round2	AKI00000050a	Q16832	7.744727	0.125	TK
Round2	AKI00000050a	Q9Y463	6.721246	0.125	CMGC
Round2	AKI00000050a	O15197	6.886057	0.125	TK
Round2	AKI00000050a	P36888	8.055517	0.125	TK
Round2	AKI00000050a	P35916	6.522879	0.125	TK
Round2	AKI00000050a	P25098	5	0.125	AGC
Round2	AKI00000050a	P10721	8.853872	0.125	TK
Round2	AKI00000050a	P06239	6.229148	0.125	TK
Round2	AKI00000050a	P49137	5	0.125	CAMK
Round2	AKI00000050a	Q13163	6.537602	0.125	STE
Round2	AKI00000050a	Q9H1R3	6.886057	0.125	CAMK
Round2	AKI00000050a	P16234	8.221849	0.125	TK
Round2	AKI00000050a	P09619	9.19382	0.125	TK
Round2	AKI00000050a	P07949	6.79588	0.125	TK
Round2	AKI00000050a	O00141	6.537602	0.125	AGC
Round2	AKI00000050a	Q16288	6.49485	0.125	TK
Round2	AKI00000050a	P35968	7.677781	0.125	TK
Round2	AKI00000063a	Q8NI60	6.221849	0.0729166666666667	Atypical
Round2	AKI00000063a	O43683	6.376751	0.0729166666666667	Other
Round2	AKI00000063a	Q6P2M8	5	0.0729166666666667	CAMK
Round2	AKI00000063a	P48730	6.142668	0.0729166666666667	CK1
Round2	AKI00000063a	P49674	6.142668	0.0729166666666667	CK1
Round2	AKI00000063a	O14976	7	0.0729166666666667	Other
Round2	AKI00000063a	P45983	7.744727	0.0729166666666667	CMGC
Round2	AKI00000063a	P45984	8.619789	0.0729166666666667	CMGC
Round2	AKI00000063a	P53779	8.638272	0.0729166666666667	CMGC
Round2	AKI00000063a	P45985	6.677781	0.0729166666666667	STE
Round2	AKI00000063a	Q9UBE8	8.387216	0.0729166666666667	CMGC
Round2	AKI00000063a	Q16539	9.327902	0.0729166666666667	CMGC
Round2	AKI00000063a	Q15759	8.055517	0.0729166666666667	CMGC
Round2	AKI00000063a	Q9BZL6	6.638272	0.0729166666666667	CAMK
Round2	AKI00000063a	Q15418	7.080922	0.0729166666666667	AGC
Round2	AKI00000063a	Q9UK32	7.065502	0.0729166666666667	AGC
Round2	AKI00000063a	Q9NRP7	6.568636	0.0729166666666667	Other
Round2	AKI00000063a	Q9NYL2	6.823909	0.0729166666666667	TKL
Round2	AKI00000070a	P11802	7.337242	0.0625	CMGC
Round2	AKI00000070a	P11802	7.309804	0.0625	CMGC
Round2	AKI00000070a	P50613	7.376751	0.0625	CMGC
Round2	AKI00000070a	O76039	6.552842	0.0625	CMGC
Round2	AKI00000070a	P48729	5.69897	0.0625	CK1
Round2	AKI00000070a	P19784	6.853872	0.0625	CMGC
Round2	AKI00000070a	Q13627	6.769551	0.0625	CMGC
Round2	AKI00000070a	Q8TD08	7.443697	0.0625	CMGC
Round2	AKI00000070a	P49840	7.721246	0.0625	CMGC
Round2	AKI00000070a	P49841	7.886057	0.0625	CMGC
Round2	AKI00000070a	Q86Z02	6.187087	0.0625	CMGC
Round2	AKI00000070a	Q9Y6R4	5	0.0625	STE
Round2	AKI00000070a	Q9NRP7	6.79588	0.0625	Other
Round2	AKI00000070a	P37173	7.055517	0.0625	TKL
Round2	AKI00000070a	P29597	6.721246	0.0625	TK
Round2	AKI00000070a	Q56UN5	6.744727	0.0625	STE
Round2	AKI00000074a	Q9BWU1	7.619789	0.0572916666666667	CMGC
Round2	AKI00000074a	P49336	7.366532	0.0572916666666667	CMGC
Round2	AKI00000074a	P53355	6.244125	0.0572916666666667	CAMK
Round2	AKI00000074a	Q9UIK4	6.721246	0.0572916666666667	CAMK
Round2	AKI00000074a	O43293	7.376751	0.0572916666666667	CAMK
Round2	AKI00000074a	Q86Z02	7.045757	0.0572916666666667	CMGC
Round2	AKI00000074a	Q9H2X6	6.853872	0.0572916666666667	CMGC
Round2	AKI00000074a	Q9H422	6.522879	0.0572916666666667	CMGC
Round2	AKI00000074a	Q8NE63	6.69897	0.0572916666666667	CMGC
Round2	AKI00000074a	Q13163	5.638272	0.0572916666666667	STE
Round2	AKI00000074a	Q9Y2I7	6.29243	0.0572916666666667	Unclassified
Round2	AKI00000021a	Q08345	7.004365	0.0520833333333333	TK
Round2	AKI00000021a	Q16832	6.677781	0.0520833333333333	TK
Round2	AKI00000021a	Q9P2K8	7.251812	0.0520833333333333	Other
Round2	AKI00000021a	O60674	6.920819	0.0520833333333333	TK
Round2	AKI00000021a	P52333	6.443697	0.0520833333333333	TK
Round2	AKI00000021a	Q9Y2U5	7.086186	0.0520833333333333	STE
Round2	AKI00000021a	Q99759	7.05061	0.0520833333333333	STE
Round2	AKI00000021a	Q9Y6R4	7.468521	0.0520833333333333	STE
Round2	AKI00000021a	Q9Y4K4	6.958607	0.0520833333333333	STE
Round2	AKI00000021a	P42345	5	0.0520833333333333	Atypical
Round2	AKI00000021a	P29597	6.180456	0.0520833333333333	TK
Round2	AKI00000021a	P30291	7.327902	0.0520833333333333	Other
Round2	AKI00000021a	P0C1S8	7.283997	0.0520833333333333	Other
Round2	AKI00000021a	Q56UN5	7.508638	0.0520833333333333	STE
Round2	AKI00000047a	Q8NI60	5	0.135416666666667	Atypical
Round2	AKI00000047a	P30530	6.744727	0.135416666666667	TK
Round2	AKI00000047a	P49760	5.161151	0.135416666666667	CMGC
Round2	AKI00000047a	P07333	8.823909	0.135416666666667	TK
Round2	AKI00000047a	P49674	5	0.135416666666667	CK1
Round2	AKI00000047a	Q08345	7.387216	0.135416666666667	TK
Round2	AKI00000047a	Q16832	7.229148	0.135416666666667	TK
Round2	AKI00000047a	O94768	5	0.135416666666667	CAMK
Round2	AKI00000047a	P29323	5.39794	0.135416666666667	TK
Round2	AKI00000047a	P54753	5.853872	0.135416666666667	TK
Round2	AKI00000047a	O15197	7.142668	0.135416666666667	TK
Round2	AKI00000047a	P17948	7.468521	0.135416666666667	TK
Round2	AKI00000047a	P36888	9.537602	0.135416666666667	TK
Round2	AKI00000047a	P35916	6.853872	0.135416666666667	TK
Round2	AKI00000047a	Q8NE63	6.387216	0.135416666666667	CMGC
Round2	AKI00000047a	P10721	9.055517	0.135416666666667	TK
Round2	AKI00000047a	Q8IVH8	5	0.135416666666667	STE
Round2	AKI00000047a	Q8WXR4	5	0.135416666666667	STE
Round2	AKI00000047a	P16234	8.677781	0.135416666666667	TK
Round2	AKI00000047a	P09619	8.721246	0.135416666666667	TK
Round2	AKI00000047a	Q96Q40	5	0.135416666666667	CMGC
Round2	AKI00000047a	Q8TBX8	6.568636	0.135416666666667	Unclassified
Round2	AKI00000047a	P07949	5.853872	0.135416666666667	TK
Round2	AKI00000047a	P57078	5	0.135416666666667	TKL
Round2	AKI00000047a	Q15349	5	0.135416666666667	AGC
Round2	AKI00000047a	P12931	5	0.135416666666667	TK
Round2	AKI00000047a	Q16288	6.958607	0.135416666666667	TK
Round2	AKI00000047a	P35968	8.69897	0.135416666666667	TK
Round2	AKI00000047a	Q56UN5	7.327902	0.135416666666667	STE
Round2	GSK1379713	Q9BYP7	5	0	Other
Round2	GSK1379766	O14965	5	0.046875	Other
Round2	GSK1379766	Q9UQB9	5	0.046875	Other
Round2	GSK1379766	O15197	5.79588	0.046875	TK
Round2	GSK1379766	Q92918	5	0.046875	STE
Round2	GSK1379766	P51617	5	0.046875	TKL
Round2	GSK1379766	Q9Y616	5	0.046875	TKL
Round2	GSK1379766	O60674	5.552842	0.046875	TK
Round2	GSK1379766	Q13163	5.376751	0.046875	STE
Round2	GSK1379766	Q6P3R8	5	0.046875	Other
Round2	GSK1379766	Q9UBF8	5	0.046875	Unclassified
Round2	GSK1379766	Q8TBX8	5.619789	0.046875	Unclassified
Round2	GSK1379766	Q9BRS2	5	0.046875	Atypical
Round2	GSK1379766	O14730	5	0.046875	Atypical
Round2	GSK1379766	Q6PHR2	5	0.046875	Other
Round2	GSK1379708	Q96J92	5	0	Other
Round2	GSK1379753	Q13705	5	0.0677083333333333	TKL
Round2	GSK1379753	O14965	5.920819	0.0677083333333333	Other
Round2	GSK1379753	O15197	6.39794	0.0677083333333333	TK
Round2	GSK1379753	Q9Y616	6.958607	0.0677083333333333	TKL
Round2	GSK1379753	O60674	6.251812	0.0677083333333333	TK
Round2	GSK1379753	P10721	5.958607	0.0677083333333333	TK
Round2	GSK1379753	P29376	5.677781	0.0677083333333333	TK
Round2	GSK1379753	Q13163	7.408935	0.0677083333333333	STE
Round2	GSK1379753	Q13043	5	0.0677083333333333	STE
Round2	GSK1379753	Q6P3R8	6.366532	0.0677083333333333	Other
Round2	GSK1379753	O75914	5	0.0677083333333333	STE
Round2	GSK1379753	Q8TBX8	6.744727	0.0677083333333333	Unclassified
Round2	GSK1379753	O75716	6.187087	0.0677083333333333	Other
Round2	GSK1379765	Q96D53	5.267606	0.078125	Atypical
Round2	GSK1379765	O14965	5.167491	0.078125	Other
Round2	GSK1379765	Q96GD4	5.920819	0.078125	Other
Round2	GSK1379765	O43683	5	0.078125	Other
Round2	GSK1379765	O15197	5.585027	0.078125	TK
Round2	GSK1379765	P14616	5	0.078125	TK
Round2	GSK1379765	Q9Y616	5.49485	0.078125	TKL
Round2	GSK1379765	O60674	5.638272	0.078125	TK
Round2	GSK1379765	P53671	5	0.078125	TKL
Round2	GSK1379765	Q13163	7.136677	0.078125	STE
Round2	GSK1379765	O15146	5	0.078125	TK
Round2	GSK1379765	Q6P3R8	5.267606	0.078125	Other
Round2	GSK1379765	P42338	5	0.078125	Unclassified
Round2	GSK1379765	Q8TBX8	5.251812	0.078125	Unclassified
Round2	GSK1379765	P35590	5	0.078125	TK
Round2	GSK1379765	Q6PHR2	5.79588	0.078125	Other
Round2	GSK1033723	Q9Y243	5	0.0625	AGC
Round2	GSK1033723	P30530	5	0.0625	TK
Round2	GSK1033723	P49759	6.823909	0.0625	CMGC
Round2	GSK1033723	Q9HAZ1	6.886057	0.0625	CMGC
Round2	GSK1033723	Q09013	5.091515	0.0625	AGC
Round2	GSK1033723	Q13627	6.886057	0.0625	CMGC
Round2	GSK1033723	Q9Y463	5	0.0625	CMGC
Round2	GSK1033723	Q92630	6.366532	0.0625	CMGC
Round2	GSK1033723	Q8TF76	5	0.0625	Other
Round2	GSK1033723	Q9H422	6.769551	0.0625	CMGC
Round2	GSK1033723	P06213	5	0.0625	TK
Round2	GSK1033723	Q02763	5	0.0625	TK
Round2	GSK1033723	Q56UN5	6.431798	0.0625	STE
Round2	GSK1379763	P27037	5	0.078125	TKL
Round2	GSK1379763	Q9UQB9	6.05061	0.078125	Other
Round2	GSK1379763	O15197	6.552842	0.078125	TK
Round2	GSK1379763	Q9H422	5	0.078125	CMGC
Round2	GSK1379763	Q9Y616	6.823909	0.078125	TKL
Round2	GSK1379763	O60674	6.060481	0.078125	TK
Round2	GSK1379763	P10721	6.69897	0.078125	TK
Round2	GSK1379763	Q13233	5	0.078125	STE
Round2	GSK1379763	Q9Y4K4	5	0.078125	STE
Round2	GSK1379763	Q13163	7.619789	0.078125	STE
Round2	GSK1379763	Q6P3R8	6.431798	0.078125	Other
Round2	GSK1379763	P09619	5.657577	0.078125	TK
Round2	GSK1379763	Q8TBX8	6.619789	0.078125	Unclassified
Round2	GSK1379763	Q9BRS2	5.657577	0.078125	Atypical
Round2	GSK1379763	O14730	5	0.078125	Atypical
Round2	GSK1379763	Q16288	6.251812	0.078125	TK
Round2	GSK1379763	Q6PHR2	6.136677	0.078125	Other
Round2	SB-213663	O96017	5	0.046875	CAMK
Round2	SB-213663	O14578	6.585027	0.046875	AGC
Round2	SB-213663	Q6DT37	6.537602	0.046875	AGC
Round2	SB-213663	P45983	6.657577	0.046875	CMGC
Round2	SB-213663	P45984	7.337242	0.046875	CMGC
Round2	SB-213663	P53779	7.187087	0.046875	CMGC
Round2	SB-213663	Q15746	5	0.046875	CAMK
Round2	SB-213663	Q16539	7.267606	0.046875	CMGC
Round2	SB-213663	Q9UHD2	5	0.046875	Other
Round2	GSK301362	Q6P2M8	6.508638	0.03125	CAMK
Round2	GSK301362	O14920	7.677781	0.03125	Other
Round2	GSK301362	P23458	6.408935	0.03125	TK
Round2	GSK301362	O60674	6.744727	0.03125	TK
Round2	GSK301362	Q13188	5.657577	0.03125	STE
Round2	GSK301362	Q86YV6	6.853872	0.03125	CAMK
Round2	GSK301362	Q9H093	6.69897	0.03125	CAMK
Round2	GSK301362	Q7L7X3	7.167491	0.03125	STE
Round2	GSK301362	Q9H2K8	7.49485	0.03125	STE
Round2	GSK301362	P29597	8.537602	0.03125	TK
Round2	GSK1379944	O14936	5	0.0729166666666667	CAMK
Round2	GSK1379944	Q00526	5	0.0729166666666667	CMGC
Round2	GSK1379944	P11802	5	0.0729166666666667	CMGC
Round2	GSK1379944	O14757	5	0.0729166666666667	CAMK
Round2	GSK1379944	P78368	5	0.0729166666666667	CK1
Round2	GSK1379944	O43293	5	0.0729166666666667	CAMK
Round2	GSK1379944	Q08345	5	0.0729166666666667	TK
Round2	GSK1379944	P29323	5	0.0729166666666667	TK
Round2	GSK1379944	P27361	5	0.0729166666666667	CMGC
Round2	GSK1379944	P22455	5	0.0729166666666667	TK
Round2	GSK1379944	O14920	5	0.0729166666666667	Other
Round2	GSK1379944	P51617	5	0.0729166666666667	TKL
Round2	GSK1379944	Q6P3R8	5	0.0729166666666667	Other
Round2	GSK1379944	Q9UBE8	5	0.0729166666666667	CMGC
Round2	GSK1379944	P09619	5	0.0729166666666667	TK
Round2	GSK1379944	O60331	5	0.0729166666666667	Unclassified
Round2	GSK1379944	Q02156	5	0.0729166666666667	AGC
Round2	GSK1379944	O94806	5	0.0729166666666667	CAMK
Round2	GSK1379944	P07949	5	0.0729166666666667	TK
Round2	GSK1379753	Q16288	6.537602	0.0677083333333333	TK
Round2	GW819776	Q8IVW4	5	0.0416666666666667	CMGC
Round2	GW819776	P49759	5.309804	0.0416666666666667	CMGC
Round2	GW819776	Q8TD08	5.619789	0.0416666666666667	CMGC
Round2	GW819776	Q86Z02	5.013228	0.0416666666666667	CMGC
Round2	GW819776	Q9H2X6	5.30103	0.0416666666666667	CMGC
Round2	GW819776	Q9H422	5	0.0416666666666667	CMGC
Round2	GW819776	P45983	5.091515	0.0416666666666667	CMGC
Round2	GW819776	P53779	5	0.0416666666666667	CMGC
Round2	GW819776	P10721	5	0.0416666666666667	TK
Round2	GW819776	P46734	5.39794	0.0416666666666667	STE
Round2	GW819776	P51956	5	0.0416666666666667	Other
Round2	GW819776	Q6P3R8	5	0.0416666666666667	Other
Round2	GW819776	Q8TBX8	5	0.0416666666666667	Unclassified
Round2	GW819776	Q9BVS4	5.070581	0.0416666666666667	Atypical
Round2	GW856795	P00519	7.309804	0.0572916666666667	TK
Round2	GW856795	P04626	6.309804	0.0572916666666667	TK
Round2	GW856795	P42685	7.031517	0.0572916666666667	TK
Round2	GW856795	P06239	6.031517	0.0572916666666667	TK
Round2	GW856795	Q12851	5.552842	0.0572916666666667	STE
Round2	GW856795	P16234	5.958607	0.0572916666666667	TK
Round2	GW856795	O15530	5	0.0572916666666667	AGC
Round2	GW856795	P17612	5	0.0572916666666667	AGC
Round2	GW856795	P07949	6.886057	0.0572916666666667	TK
Round2	GW856795	P12931	6.142668	0.0572916666666667	TK
Round2	GW856795	Q7L7X3	5	0.0572916666666667	STE
Round2	GW856795	P37173	6.69897	0.0572916666666667	TKL
Round2	GW856795	Q86Y07	5	0.0572916666666667	CK1
Round2	GSK902056	P31749	7.004365	0.0625	AGC
Round2	GSK902056	P31751	7	0.0625	AGC
Round2	GSK902056	Q9Y243	7.346787	0.0625	AGC
Round2	GSK902056	P21802	5	0.0625	TK
Round2	GSK902056	Q9P286	5.958607	0.0625	STE
Round2	GSK902056	Q05655	6	0.0625	AGC
Round2	GSK902056	Q02156	7.49485	0.0625	AGC
Round2	GSK902056	P24723	7.387216	0.0625	AGC
Round2	GSK902056	Q04759	7.39794	0.0625	AGC
Round2	GSK902056	Q13237	7.49485	0.0625	AGC
Round2	GSK902056	P51817	6.920819	0.0625	AGC
Round2	GSK902056	O75676	6.366532	0.0625	AGC
Round2	GSK902056	Q56UN5	8.013228	0.0625	STE
