# Supplementary material for: Crowdsourced mapping of unexplored target space of kinase inhibitors
Source: Nat Commun. 2021 Jun 3;12:3307. doi: 10.1038/s41467-021-23165-1 (PMC8175708; doi:10.1038/s41467-021-23165-1)
Supplement: Supplementary file 7 — Source Data [file 41467_2021_23165_MOESM7_ESM.zip › source_data/Fig3/Fig3.csv]

figure_panels	round	object_id	submitter_id	spearman	rmse	baseline_model	deep_learning	spearman_better_than_random	rmse_better_than_random	highlighted_teams	spearman_random_predictions	spearman_replicates	rmse_random_predictions	rmse_replicates
a, c, e, f	Round 1	9681691	3379336	0.3757	1.2821	yes	NA	yes	yes	NA	NA	NA	NA	NA
a, c, e, f	Round 1	9681712	3379393	0.0536	1.5398	no	NA	no	yes	NA	NA	NA	NA	NA
a, c, e, f	Round 1	9681729	3379393	0.0137	1.6139	no	NA	no	no	NA	NA	NA	NA	NA
a, c, e, f	Round 1	9681730	3379393	0.1345	1.5624	no	NA	no	no	NA	NA	NA	NA	NA
a, c, e, f	Round 1	9681768	3361565	0.0681	1.551	no	NA	no	yes	NA	NA	NA	NA	NA
a, c, e, f	Round 1	9681790	3379434	0.0401	1.559	no	NA	no	no	NA	NA	NA	NA	NA
a, c, e, f	Round 1	9681793	3379434	0.2422	1.1794	no	NA	yes	yes	NA	NA	NA	NA	NA
a, c, e, f	Round 1	9681806	3379434	0.2302	1.2058	no	NA	no	yes	NA	NA	NA	NA	NA
a, c, e, f	Round 1	9681826	3343575	0.3529	1.1795	no	NA	yes	yes	NA	NA	NA	NA	NA
a, c, e, f	Round 1	9681836	3343575	0.3344	1.2175	no	NA	yes	yes	NA	NA	NA	NA	NA
a, c, e, f	Round 1	9681850	3379678	-5e-4	1.5347	no	NA	no	yes	NA	NA	NA	NA	NA
a, c, e, f	Round 1	9681854	3379678	-0.0632	1.8667	no	NA	no	no	NA	NA	NA	NA	NA
a, c, e, f	Round 1	9681864	3379678	-0.1554	1.9102	no	NA	no	no	NA	NA	NA	NA	NA
a, c, e, f	Round 1	9681917	3332429	0.5353	1.2525	no	NA	yes	yes	AI Winter is Coming	NA	NA	NA	NA
a, c, e, f	Round 1	9681982	3368024	0.3297	1.2188	no	NA	yes	yes	NA	NA	NA	NA	NA
a, c, e, f	Round 1	9681991	3368024	0.3968	1.3309	no	NA	yes	yes	NA	NA	NA	NA	NA
a, c, e, f	Round 1	9681992	3379017	0.4687	1.1036	no	NA	yes	yes	NA	NA	NA	NA	NA
a, c, e, f	Round 1	9682005	3366764	0.0895	1.3691	no	NA	no	yes	NA	NA	NA	NA	NA
a, c, e, f	Round 1	9682006	3366764	0.0376	1.378	no	NA	no	yes	NA	NA	NA	NA	NA
a, c, e, f	Round 1	9682007	3366764	0.1005	1.3934	no	NA	no	yes	NA	NA	NA	NA	NA
a, c, e, f	Round 1	9682045	3378782	0.3025	1.4137	no	NA	yes	yes	NA	NA	NA	NA	NA
a, c, e, f	Round 1	9682047	3321338	0.2876	1.1639	no	NA	yes	yes	NA	NA	NA	NA	NA
a, c, e, f	Round 1	9682049	3379017	0.452	1.1243	no	NA	yes	yes	NA	NA	NA	NA	NA
a, c, e, f	Round 1	9682086	3378928	0.0059	NA	no	NA	no	no	NA	NA	NA	NA	NA
a, c, e, f	Round 1	9682269	3379235	0.1898	1.1816	no	NA	no	yes	NA	NA	NA	NA	NA
a, c, e, f	Round 1	9682320	3365527	0.2255	1.3187	no	NA	no	yes	NA	NA	NA	NA	NA
a, c, e, f	Round 1	9682503	3321338	0.5523	1.125	no	NA	yes	yes	NA	NA	NA	NA	NA
a, c, e, f	Round 1	9682510	3332429	0.4958	1.192	no	NA	yes	yes	NA	NA	NA	NA	NA
a, c, e, f	Round 1	9682516	3379965	0.2952	1.3529	no	NA	yes	yes	NA	NA	NA	NA	NA
a, c, e, f	Round 1	9682517	3379965	0.114	1.2502	no	NA	no	yes	NA	NA	NA	NA	NA
a, c, e, f	Round 1	9682526	3377646	0.1092	1.5116	no	NA	no	yes	NA	NA	NA	NA	NA
a, c, e, f	Round 1	9682538	3380306	0.1691	1.3332	no	NA	no	yes	NA	NA	NA	NA	NA
a, c, e, f	Round 1	9682567	3365527	0.143	1.4379	no	NA	no	yes	NA	NA	NA	NA	NA
a, c, e, f	Round 1	9682568	3379677	0.1105	1.533	no	NA	no	yes	NA	NA	NA	NA	NA
a, c, e, f	Round 1	9682579	3319559	0.323	1.6494	no	NA	yes	no	NA	NA	NA	NA	NA
a, c, e, f	Round 1	9682584	1946958	NA	NA	no	NA	no	no	NA	NA	NA	NA	NA
a, c, e, f	Round 1	9682585	1946958	NA	1.2428	no	NA	no	yes	NA	NA	NA	NA	NA
a, c, e, f	Round 1	9682586	3378816	0.0274	NA	no	NA	no	no	NA	NA	NA	NA	NA
a, c, e, f	Round 1	9682587	1946958	NA	1.2428	no	NA	no	yes	NA	NA	NA	NA	NA
a, c, e, f	Round 1	9682609	3380306	0.0806	NA	no	NA	no	no	NA	NA	NA	NA	NA
a, c, e, f	Round 1	9682610	3380306	0.1555	1.5978	no	NA	no	no	NA	NA	NA	NA	NA
a, c, e, f	Round 1	9682611	3379179	0.1129	1.3569	no	NA	no	yes	NA	NA	NA	NA	NA
a, c, e, f	Round 1	9682612	3379179	-0.0506	1.7494	no	NA	no	no	NA	NA	NA	NA	NA
a, c, e, f	Round 1	9682633	3379198	0.2933	NA	no	NA	yes	no	NA	NA	NA	NA	NA
a, c, e, f	Round 1	9682641	3343575	0.2933	1.3909	no	NA	yes	yes	NA	NA	NA	NA	NA
a, c, e, f	Round 1	9682643	3380541	0.3192	1.2072	no	NA	yes	yes	NA	NA	NA	NA	NA
a, c, e, f	Round 1	9682650	3378762	0.0353	1.3339	no	NA	no	yes	NA	NA	NA	NA	NA
a, c, e, f	Round 1	9682651	3380588	0.1634	1.4237	no	NA	no	yes	NA	NA	NA	NA	NA
a, c, e, f	Round 1	9682653	3380588	0.18	1.223	no	NA	no	yes	NA	NA	NA	NA	NA
a, c, e, f	Round 1	9682655	3329042	0.2804	1.2977	no	NA	yes	yes	NA	NA	NA	NA	NA
a, c, e, f	Round 1	9682658	3379977	0.348	1.2572	no	NA	yes	yes	NA	NA	NA	NA	NA
a, c, e, f	Round 1	9682659	3325229	0.1562	1.4876	no	NA	no	yes	NA	NA	NA	NA	NA
a, c, e, f	Round 1	9682660	3361565	0.1934	1.2389	no	NA	no	yes	NA	NA	NA	NA	NA
a, c, e, f	Round 1	9682665	3378631	0.3413	1.1451	no	NA	yes	yes	NA	NA	NA	NA	NA
a, c, e, f	Round 1	9682667	3333779	0.5353	1.0734	no	NA	yes	yes	NA	NA	NA	NA	NA
a, c, e, f	Round 1	9682669	3380541	0.3264	1.2154	no	NA	yes	yes	NA	NA	NA	NA	NA
a, c, e, f	Round 1	9682670	3379592	0.0982	1.6579	no	NA	no	no	NA	NA	NA	NA	NA
a, c, e, f	Round 1	9682671	3379965	0.3321	1.2672	no	NA	yes	yes	NA	NA	NA	NA	NA
a, c, e, f	Round 1	9682677	3319559	0.309	1.1574	no	NA	yes	yes	NA	NA	NA	NA	NA
a, c, e, f	Round 1	9682682	3379970	0.0616	1.5503	no	NA	no	yes	NA	NA	NA	NA	NA
a, c, e, f	Round 1	9682684	3379970	-0.1015	1.8544	no	NA	no	no	NA	NA	NA	NA	NA
a, c, e, f	Round 1	9682686	3379815	0.0685	1.3943	no	NA	no	yes	NA	NA	NA	NA	NA
a, c, e, f	Round 1	9682687	3379886	0.1791	1.3883	no	NA	no	yes	NA	NA	NA	NA	NA
a, c, e, f	Round 1	9682688	3379977	0.3468	1.2566	no	NA	yes	yes	NA	NA	NA	NA	NA
a, c, e, f	Round 1	9682692	3380541	0.3409	1.2052	no	NA	yes	yes	NA	NA	NA	NA	NA
a, c, e, f	Round 1	9682693	3371544	0.1657	1.5047	no	NA	no	yes	NA	NA	NA	NA	NA
a, c, e, f	Round 1	9682705	3368024	0.4273	1.0971	no	NA	yes	yes	Gregory Koytiger	NA	NA	NA	NA
a, c, e, f	Round 1	9682706	3319559	0.2634	1.3456	no	NA	yes	yes	NA	NA	NA	NA	NA
a, c, e, f	Round 1	9682708	3378782	0.4835	1.1686	no	NA	yes	yes	NA	NA	NA	NA	NA
a, c, e, f	Round 1	9682709	3378762	0.2779	1.1836	no	NA	yes	yes	NA	NA	NA	NA	NA
a, c, e, f	Round 1	9682710	3321338	0.5523	1.199	no	NA	yes	yes	NA	NA	NA	NA	NA
a, c, e, f	Round 1	9682712	3359259	0.0972	1.4191	no	NA	no	yes	NA	NA	NA	NA	NA
a, c, e, f	Round 1	9682719	3322614	0.0396	NA	no	NA	no	no	NA	NA	NA	NA	NA
a, c, e, f	Round 1	9682720	3378816	0.0075	NA	no	NA	no	no	NA	NA	NA	NA	NA
a, c, e, f	Round 1	9682721	3343829	0.0331	1.687	no	NA	no	no	NA	NA	NA	NA	NA
a, c, e, f	Round 1	9682722	3378782	0.4852	1.1867	no	NA	yes	yes	NA	NA	NA	NA	NA
a, c, e, f	Round 1	9682723	3379179	-0.1179	1.5708	no	NA	no	no	NA	NA	NA	NA	NA
a, c, e, f	Round 1	9682724	3322614	0.1382	1.287	no	NA	no	yes	NA	NA	NA	NA	NA
a, c, e, f	Round 1	9682727	3379794	-0.0348	1.347	no	NA	no	yes	NA	NA	NA	NA	NA
a, c, e, f	Round 1	9682730	3379198	0.3576	1.4056	no	NA	yes	yes	NA	NA	NA	NA	NA
a, c, e, f	Round 1	9682731	3378631	0.0724	1.4941	no	NA	no	yes	NA	NA	NA	NA	NA
a, c, e, f	Round 1	9682732	3378773	0.3059	1.3318	no	NA	yes	yes	NA	NA	NA	NA	NA
a, c, e, f	Round 1	9682735	3380806	0.0976	1.3722	no	NA	no	yes	NA	NA	NA	NA	NA
a, c, e, f	Round 1	9682738	3380809	0.3212	1.359	no	NA	yes	yes	NA	NA	NA	NA	NA
a, c, e, f	Round 1	9682739	3371544	0.2436	1.2072	no	NA	yes	yes	NA	NA	NA	NA	NA
a, c, e, f	Round 1	9682740	3379970	0.0957	1.4796	no	NA	no	yes	NA	NA	NA	NA	NA
a, c, e, f	Round 1	9682741	3380787	0.5214	1.0421	no	NA	yes	yes	NA	NA	NA	NA	NA
a, c, e, f	Round 1	9682742	3380568	0.0515	NA	no	NA	no	no	NA	NA	NA	NA	NA
a, c, e, f	Round 1	9682743	3379815	0.2235	1.2559	no	NA	no	yes	NA	NA	NA	NA	NA
a, c, e, f	Round 1	9682745	3380767	-0.0055	1.3329	no	NA	no	yes	NA	NA	NA	NA	NA
a, c, e, f	Round 1	9682746	3378631	0.2023	1.2977	no	NA	no	yes	NA	NA	NA	NA	NA
a, c, e, f	Round 1	9682749	3379052	0.2903	1.2118	no	NA	yes	yes	NA	NA	NA	NA	NA
a, c, e, f	Round 1	9682751	3380809	0.3492	1.1912	no	NA	yes	yes	NA	NA	NA	NA	NA
a, c, e, f	Round 1	9682753	3343829	0.2228	1.2579	no	NA	no	yes	NA	NA	NA	NA	NA
a, c, e, f	Round 1	9682760	3322614	0.2581	1.1972	no	NA	yes	yes	NA	NA	NA	NA	NA
a, c, e, f	Round 1	9682762	3378773	0.3492	1.2495	no	NA	yes	yes	NA	NA	NA	NA	NA
a, c, e, f	Round 1	9682763	3333779	0.5433	1.0975	no	NA	yes	yes	NA	NA	NA	NA	NA
a, c, e, f	Round 1	9682764	3380869	0.0441	1.3327	no	NA	no	yes	NA	NA	NA	NA	NA
a, c, e, f	Round 1	9682765	3379235	-0.0544	1.6785	no	NA	no	no	NA	NA	NA	NA	NA
a, c, e, f	Round 1	9682766	3380869	0.0729	1.3192	no	NA	no	yes	NA	NA	NA	NA	NA
a, c, e, f	Round 1	9682769	3379017	0.4812	1.0977	no	NA	yes	yes	NA	NA	NA	NA	NA
a, c, e, f	Round 1	9682771	3361565	0.2006	1.2068	no	NA	no	yes	NA	NA	NA	NA	NA
a, c, e, f	Round 1	9682773	3377646	0.1985	1.1888	no	NA	no	yes	NA	NA	NA	NA	NA
a, c, e, f	Round 1	9682774	3329042	0.3851	1.1497	no	NA	yes	yes	NA	NA	NA	NA	NA
a, c, e, f	Round 1	9682777	3380889	0.1243	NA	no	NA	no	no	NA	NA	NA	NA	NA
a, c, e, f	Round 1	9682779	3378762	0.1188	1.3353	no	NA	no	yes	NA	NA	NA	NA	NA
a, c, e, f	Round 1	9682782	3379110	0.3323	1.1945	no	NA	yes	yes	NA	NA	NA	NA	NA
a, c, e, f	Round 1	9682783	3380836	0.0851	1.398	no	NA	no	yes	NA	NA	NA	NA	NA
a, c, e, f	Round 1	9682784	3379110	0.3377	1.1989	no	NA	yes	yes	NA	NA	NA	NA	NA
a, c, e, f	Round 1	9682785	3333779	-0.0196	NA	no	NA	no	no	NA	NA	NA	NA	NA
a, c, e, f	Round 1	9682786	3379110	0.2206	1.3763	no	NA	no	yes	NA	NA	NA	NA	NA
a, c, e, f	Round 1	9682787	3377646	0.3634	1.156	no	NA	yes	yes	Q.E.D	NA	NA	NA	NA
a, c, e, f	Round 1	9682788	3379677	-0.1257	1.6116	no	NA	no	no	NA	NA	NA	NA	NA
a, c, e, f	Round 1	9682790	3337435	0.0529	1.5305	no	NA	no	yes	NA	NA	NA	NA	NA
a, c, e, f	Round 1	9682793	3378841	0.0263	1.6524	no	NA	no	no	NA	NA	NA	NA	NA
a, c, e, f	Round 1	9682794	3378841	0.0263	1.6524	no	NA	no	no	NA	NA	NA	NA	NA
a, c, e, f	Round 1	9682795	3379677	-0.1334	1.6984	no	NA	no	no	NA	NA	NA	NA	NA
a, c, e, f	Round 1	9682796	3380806	0.037	1.3179	no	NA	no	yes	NA	NA	NA	NA	NA
a, c, e, f	Round 1	9682797	3379886	0.2535	1.2562	no	NA	yes	yes	NA	NA	NA	NA	NA
a, c, e, f	Round 1	9682798	3379886	0.2432	1.2119	no	NA	yes	yes	NA	NA	NA	NA	NA
a, c, e, f	Round 1	9682799	3380908	0.5383	1.0624	no	NA	yes	yes	NA	NA	NA	NA	NA
a, c, e, f	Round 1	9682800	3380906	0.1498	1.2274	no	NA	no	yes	NA	NA	NA	NA	NA
a, c, e, f	Round 1	9682801	3379815	0.1822	1.1961	no	NA	no	yes	NA	NA	NA	NA	NA
a, c, e, f	Round 1	9682802	3380906	0.1498	1.2274	no	NA	no	yes	NA	NA	NA	NA	NA
a, c, e, f	Round 1	9682806	3380714	0.278	1.2035	no	NA	yes	yes	NA	NA	NA	NA	NA
a, c, e, f	Round 1	9682808	3380838	0.0506	1.3754	no	NA	no	yes	NA	NA	NA	NA	NA
a, c, e, f	Round 1	9682812	3340411	-0.0212	1.9216	no	NA	no	no	NA	NA	NA	NA	NA
a, c, e, f	Round 1	9682813	3340411	0.0212	1.7876	no	NA	no	no	NA	NA	NA	NA	NA
a, c, e, f	Round 1	9682814	3379428	-0.1166	NA	no	NA	no	no	NA	NA	NA	NA	NA
a, c, e, f	Round 1	9682815	3380568	0.0546	NA	no	NA	no	no	NA	NA	NA	NA	NA
a, c, e, f	Round 1	9682816	3379198	0.4035	1.279	no	NA	yes	yes	NA	NA	NA	NA	NA
a, c, e, f	Round 1	9682817	3380908	0.4978	1.057	no	NA	yes	yes	NA	NA	NA	NA	NA
a, c, e, f	Round 1	9682818	1967374	0.074	NA	no	NA	no	no	NA	NA	NA	NA	NA
a, c, e, f	Round 1	9682820	3379216	0.0506	1.4499	no	NA	no	yes	NA	NA	NA	NA	NA
a, c, e, f	Round 1	9682822	3379052	0.3748	1.0964	no	NA	yes	yes	NA	NA	NA	NA	NA
a, c, e, f	Round 1	9682823	3380568	0.0474	NA	no	NA	no	no	NA	NA	NA	NA	NA
a, c, e, f	Round 1	9682824	3379216	-0.1086	1.5443	no	NA	no	yes	NA	NA	NA	NA	NA
a, c, e, f	Round 1	9682826	3380920	0.1243	NA	no	NA	no	no	NA	NA	NA	NA	NA
a, c, e, f	Round 1	9682827	3378773	0.0076	NA	no	NA	no	no	NA	NA	NA	NA	NA
a, c, e, f	Round 1	9682828	3380809	0.3181	1.1414	no	NA	yes	yes	NA	NA	NA	NA	NA
a, c, e, f	Round 1	9682829	3380920	0.0747	NA	no	NA	no	no	NA	NA	NA	NA	NA
a, c, e, f	Round 1	9682830	3380920	-0.0464	NA	no	NA	no	no	NA	NA	NA	NA	NA
a, c, e, f	Round 1	9682831	3323475	-0.0979	1.6717	no	NA	no	no	Zahraa Sobhy	NA	NA	NA	NA
a, c, e, f	Round 1	9682832	3379428	-0.0513	1.3427	no	NA	no	yes	NA	NA	NA	NA	NA
a, c, e, f	Round 1	9682833	3324878	0.3655	1.2248000000000001	no	NA	yes	yes	NA	NA	NA	NA	NA
a, c, e, f	Round 1	9682834	3359259	0.197	1.3127	no	NA	no	yes	NA	NA	NA	NA	NA
a, c, e, f	Round 1	9682835	3380935	0.1369	NA	no	NA	no	no	NA	NA	NA	NA	NA
a, c, e, f	Round 1	9682836	2223251	-0.2547	NA	no	NA	no	no	NA	NA	NA	NA	NA
a, c, e, f	Round 1	9682838	3371544	0.1134	1.5835	no	NA	no	no	NA	NA	NA	NA	NA
a, c, e, f	Round 1	9682840	3325046	0.3358	1.3351	no	NA	yes	yes	NA	NA	NA	NA	NA
a, c, e, f	Round 1	9682842	3380939	0.2403	1.6647	no	NA	yes	no	NA	NA	NA	NA	NA
a, c, e, f	Round 1	9682847	3325046	0.3717	1.2782	no	NA	yes	yes	NA	NA	NA	NA	NA
a, c, e, f	Round 1	9682853	3337435	-0.0168	1.452	no	NA	no	yes	NA	NA	NA	NA	NA
a, c, e, f	Round 1	9682854	3325046	0.3629	1.2766	no	NA	yes	yes	NA	NA	NA	NA	NA
a, c, e, f	Round 1	9682861	3379209	-0.1029	1.8121	no	NA	no	no	NA	NA	NA	NA	NA
a, c, e, f	Round 1	9682862	2223251	-0.2294	NA	no	NA	no	no	NA	NA	NA	NA	NA
a, c, e, f	Round 1	9682863	3379209	-0.0265	1.5084	no	NA	no	yes	NA	NA	NA	NA	NA
a, c, e, f	Round 1	9682866	3323475	-0.1204	1.6884	no	NA	no	no	NA	NA	NA	NA	NA
a, c, e, f	Round 1	9682869	3373942	0.0545	1.2831	no	NA	no	yes	NA	NA	NA	NA	NA
a, c, e, f	Round 1	9682876	3324878	0.275	1.3002	no	NA	yes	yes	NA	NA	NA	NA	NA
a, c, e, f	Round 1	9682877	3379470	-0.0093	NA	no	NA	no	no	NA	NA	NA	NA	NA
a, c, e, f	Round 1	9682878	3379470	-0.006	NA	no	NA	no	no	NA	NA	NA	NA	NA
a, c, e, f	Round 1	9682879	3379470	-0.0915	NA	no	NA	no	no	NA	NA	NA	NA	NA
a, c, e, f	Round 1	9682880	3340500	0.0134	1.4973	no	NA	no	yes	NA	NA	NA	NA	NA
a, c, e, f	Round 1	9682881	3343829	0.2754	1.2314	no	NA	yes	yes	NA	NA	NA	NA	NA
a, c, e, f	Round 1	9682882	3329042	0.3346	1.1713	no	NA	yes	yes	NA	NA	NA	NA	NA
a, c, e, f	Round 1	9682883	3379740	0.2754	1.2314	no	NA	yes	yes	NA	NA	NA	NA	NA
a, c, e, f	Round 1	9682884	3337435	0.0393	1.4084	no	NA	no	yes	NA	NA	NA	NA	NA
a, c, e, f	Round 1	9682885	3380927	-0.077	1.5956	no	NA	no	no	NA	NA	NA	NA	NA
a, c, e, f	Round 1	9682886	3380927	-0.0961	1.6551	no	NA	no	no	NA	NA	NA	NA	NA
a, c, e, f	Round 2	9685944	3379336	0.40059216278647436	1.122717613473905	yes	no	yes	yes	NA	NA	NA	NA	NA
a, c, e, f	Round 2	9685952	3387887	0.22967088172956468	1.147433795254967	no	no	yes	yes	NA	NA	NA	NA	NA
a, c, e, f	Round 2	9685954	3388038	0.29462770843588454	1.2175710396846826	no	no	yes	yes	NA	NA	NA	NA	NA
a, c, e, f	Round 2	9685956	3388037	0.0907706109819316	1.222494701731645	no	no	no	yes	NA	NA	NA	NA	NA
a, c, e, f	Round 2	9685960	3334430	0.2890182420930729	NA	no	no	yes	no	NA	NA	NA	NA	NA
a, c, e, f	Round 2	9685961	3334430	0.17859188798016554	1.5816485403471219	no	no	no	no	NA	NA	NA	NA	NA
a, c, e, f	Round 2	9685962	3388037	0.361776214394909	1.0584878020367943	no	no	yes	yes	NA	NA	NA	NA	NA
a, c, e, f	Round 2	9685965	3388136	0.3292074431634473	1.252880589059639	no	no	yes	yes	NA	NA	NA	NA	NA
a, c, e, f	Round 2	9686038	3387887	-0.050900593087487685	1.242765685095076	no	no	no	yes	NA	NA	NA	NA	NA
a, c, e, f	Round 2	9686047	3380543	0.2908433103405505	1.140023394692847	no	no	yes	yes	NA	NA	NA	NA	NA
a, c, e, f	Round 2	9686049	3388045	-0.11381454799200477	1.3567652130841779	no	no	no	yes	NA	NA	NA	NA	NA
a, c, e, f	Round 2	9686059	3388317	0.034901011623971	1.6742156311252552	no	no	no	no	NA	NA	NA	NA	NA
a, c, e, f	Round 2	9686080	3388135	-0.018904092511119568	1.363731184123279	no	no	no	yes	NA	NA	NA	NA	NA
a, c, e, f	Round 2	9686081	3388135	-0.05253550266972404	1.2998136807094816	no	no	no	yes	NA	NA	NA	NA	NA
a, c, e, f	Round 2	9686085	3383197	0.12855657676502585	1.2320440216447928	no	no	no	yes	NA	NA	NA	NA	NA
a, c, e, f	Round 2	9686092	3380927	0.16586241954202435	1.4068407268539813	no	no	no	no	NA	NA	NA	NA	NA
a, c, e, f	Round 2	9686093	3380927	0.15123727993263425	1.443591288583974	no	no	no	no	NA	NA	NA	NA	NA
a, c, e, f	Round 2	9686117	3388136	0.34519231521330823	1.319133703564001	no	no	yes	yes	NA	NA	NA	NA	NA
a, c, e, f	Round 2	9686120	3388045	0.4749195618808992	1.0175357956510949	no	no	yes	yes	NA	NA	NA	NA	NA
a, c, e, f	Round 2	9686144	3388038	0.2738807759372995	1.0682302273135391	no	no	yes	yes	NA	NA	NA	NA	NA
a, c, e, f	Round 2	9686177	3380306	0.03303862253269862	1.2196261762092953	no	no	no	yes	NA	NA	NA	NA	NA
a, c, e, f	Round 2	9686178	3380306	0.36877337894447554	1.2136086546174825	no	no	yes	yes	NA	NA	NA	NA	NA
a, c, e, f	Round 2	9686189	3377646	0.24733490760233284	1.1610373123060358	no	no	yes	yes	NA	NA	NA	NA	NA
a, c, e, f	Round 2	9686191	3386576	0.4496336053938999	1.0466108640980003	no	no	yes	yes	NA	NA	NA	NA	NA
a, c, e, f	Round 2	9686203	2223251	0.3011890826629843	1.1494123035766037	no	no	yes	yes	NA	NA	NA	NA	NA
a, c, e, f	Round 2	9686206	3379046	0.1473887993283896	NA	no	no	no	no	NA	NA	NA	NA	NA
a, c, e, f	Round 2	9686207	3388372	0.11241225191153476	1.219141114474235	no	no	no	yes	NA	NA	NA	NA	NA
a, c, e, f	Round 2	9686208	3380028	0.353275819772257	1.189676707914357	no	yes	yes	yes	NA	NA	NA	NA	NA
a, c, e, f	Round 2	9686218	3380669	0.11589209191472599	1.5301017552689893	no	no	no	no	NA	NA	NA	NA	NA
a, c, e, f	Round 2	9686226	3388039	0.2873205245370192	1.200780195718391	no	no	yes	yes	NA	NA	NA	NA	NA
a, c, e, f	Round 2	9686228	3379198	0.3296340902058853	1.3716121551588867	no	yes	yes	yes	NA	NA	NA	NA	NA
a, c, e, f	Round 2	9686229	3388372	0.18456153548401524	1.177800481111257	no	no	no	yes	NA	NA	NA	NA	NA
a, c, e, f	Round 2	9686230	3379046	0.14308110510943112	NA	no	no	no	no	NA	NA	NA	NA	NA
a, c, e, f	Round 2	9686232	3385484	0.5070859070337999	0.9697356159098623	no	no	yes	yes	NA	NA	NA	NA	NA
a, c, e, f	Round 2	9686233	3380669	0.2863829758451192	1.1559874461363928	no	yes	yes	yes	NA	NA	NA	NA	NA
a, c, e, f	Round 2	9686235	3331369	0.16830746166049124	1.4392012164182724	no	no	no	no	NA	NA	NA	NA	NA
a, c, e, f	Round 2	9686237	3379179	0.25116878385585867	1.1410291289693864	no	no	yes	yes	NA	NA	NA	NA	NA
a, c, e, f	Round 2	9686240	3379052	0.35808057983141467	0.9941665195329598	no	no	yes	yes	NA	NA	NA	NA	NA
a, c, e, f	Round 2	9686246	3388456	-0.09749132483672196	NA	no	no	no	no	NA	NA	NA	NA	NA
a, c, e, f	Round 2	9686247	3388456	-0.07822172408691386	NA	no	no	no	no	NA	NA	NA	NA	NA
a, c, e, f	Round 2	9686248	3388499	-0.09550828476365798	NA	no	no	no	no	NA	NA	NA	NA	NA
a, c, e, f	Round 2	9686249	3388039	0.4898096145257188	0.9654720051522866	no	no	yes	yes	NA	NA	NA	NA	NA
a, c, e, f	Round 2	9686250	3380714	0.05896772305488238	1.3348815771598643	no	no	no	yes	NA	NA	NA	NA	NA
a, c, e, f	Round 2	9686251	3388371	0.20298559113367978	1.3316486258745872	no	no	yes	yes	NA	NA	NA	NA	NA
a, c, e, f	Round 2	9686255	3388499	-0.025603746326457278	1.825363658312043	no	no	no	no	NA	NA	NA	NA	NA
a, c, e, f	Round 2	9686256	3340411	0.026686970355434412	1.6188662289256688	no	no	no	no	NA	NA	NA	NA	NA
a, c, e, f	Round 2	9686257	3383197	0.2955303344056983	1.1963518660905643	no	no	yes	yes	NA	NA	NA	NA	NA
a, c, e, f	Round 2	9686258	3340411	1.7248547860178142e-4	1.646963409273599	no	no	no	no	NA	NA	NA	NA	NA
a, c, e, f	Round 2	9686259	3384808	0.41934951932289477	1.0242247164758451	no	no	yes	yes	NA	NA	NA	NA	NA
a, c, e, f	Round 2	9686260	3323475	0.3659066479528791	1.0466720806002792	no	no	yes	yes	Zahraa Sobhy	NA	NA	NA	NA
a, c, e, f	Round 2	9686261	3388520	0.06507185312793094	1.3680974140998525	no	no	no	yes	NA	NA	NA	NA	NA
a, c, e, f	Round 2	9686263	3324878	0.36985458472778476	1.118001053399614	no	no	yes	yes	NA	NA	NA	NA	NA
a, c, e, f	Round 2	9686265	3361565	0.08682486970834788	1.167043123348087	no	no	no	yes	NA	NA	NA	NA	NA
a, c, e, f	Round 2	9686266	3380028	0.21264804653442237	1.1538017555977695	no	yes	yes	yes	NA	NA	NA	NA	NA
a, c, e, f	Round 2	9686267	3388317	-0.04141702357050312	1.645238959016964	no	no	no	no	NA	NA	NA	NA	NA
a, c, e, f	Round 2	9686268	3388520	0.04609657363566844	1.3680426318240841	no	no	no	yes	NA	NA	NA	NA	NA
a, c, e, f	Round 2	9686270	3380320	0.1735930479185555	1.1770754296631893	no	no	no	yes	NA	NA	NA	NA	NA
a, c, e, f	Round 2	9686271	3368024	0.44540706940764624	0.9857106939484543	no	no	yes	yes	NA	NA	NA	NA	NA
a, c, e, f	Round 2	9686273	3388085	0.18949894465053954	1.5632152967151327	no	no	no	no	NA	NA	NA	NA	NA
a, c, e, f	Round 2	9686274	3388085	0.23547224510345058	1.5490245015617419	no	no	yes	no	NA	NA	NA	NA	NA
a, c, e, f	Round 2	9686275	3380843	0.07243351746861464	1.4399799975884564	no	no	no	no	NA	NA	NA	NA	NA
a, c, e, f	Round 2	9686276	3324878	0.47677959493232264	1.2483972612141903	no	no	yes	yes	NA	NA	NA	NA	NA
a, c, e, f	Round 2	9686279	3379110	0.1809988849401469	1.2243407443609073	no	no	no	yes	NA	NA	NA	NA	NA
a, c, e, f	Round 2	9686280	3379110	0.3632197628678135	1.1156381205765038	no	yes	yes	yes	NA	NA	NA	NA	NA
a, c, e, f	Round 2	9686281	3361565	0.22432573894947866	1.286838505933034	no	no	yes	yes	NA	NA	NA	NA	NA
a, c, e, f	Round 2	9686282	3332429	0.5153971706374326	0.938988254236409	no	no	yes	yes	AI Winter is Coming	NA	NA	NA	NA
a, c, e, f	Round 2	9686283	3380714	0.2051994774932428	1.3065072046620005	no	no	yes	yes	NA	NA	NA	NA	NA
a, c, e, f	Round 2	9686284	3384808	0.47498020686357983	0.9793229885532948	no	no	yes	yes	NA	NA	NA	NA	NA
a, c, e, f	Round 2	9686285	3377646	0.5322713551870358	0.9623505874277543	no	no	yes	yes	Q.E.D	NA	NA	NA	NA
a, c, e, f	Round 2	9686286	3386576	0.47489231174232216	0.9847291322896304	no	no	yes	yes	NA	NA	NA	NA	NA
a, c, e, f	Round 2	9686287	3385484	0.5152979736545167	0.9703315697305601	no	no	yes	yes	Olivier Labayle	NA	NA	NA	NA
a, c, e, f	Round 2	9686288	3385627	0.5000019567125519	0.9627337935162623	no	no	yes	yes	NA	NA	NA	NA	NA
a, c, e, f	Round 2	9686289	3323475	0.3653911653557014	1.179504146992084	no	no	yes	yes	NA	NA	NA	NA	NA
a, c, e, f	Round 2	9686290	2223251	0.3074345975199326	1.1128379756391558	no	yes	yes	yes	NA	NA	NA	NA	NA
a, c, e, f	Round 2	9686291	3388576	0.501427060044123	0.9591385248014925	no	no	yes	yes	NA	NA	NA	NA	NA
a, c, e, f	Round 2	9686292	3378762	0.2804394833722138	1.2924906675182022	no	no	yes	yes	NA	NA	NA	NA	NA
a, c, e, f	Round 2	9686293	3388576	0.5053117599147371	0.9620422281076486	no	no	yes	yes	NA	NA	NA	NA	NA
a, c, e, f	Round 2	9686294	3381089	0.29275670907136847	1.391685753521539	no	no	yes	yes	NA	NA	NA	NA	NA
a, c, e, f	Round 2	9686298	3343575	-0.01902391265974902	1.1227102359387393	no	no	no	yes	NA	NA	NA	NA	NA
a, c, e, f	Round 2	9686303	3371983	-0.060135689879715945	NA	no	no	no	no	NA	NA	NA	NA	NA
a, c, e, f	Round 2	9686304	3378762	0.2696695566980806	1.3249320561950149	no	yes	yes	yes	NA	NA	NA	NA	NA
a, c, e, f	Round 2	9686305	3368024	0.5267339232021931	0.8971252893620388	no	yes	yes	yes	Gregory Koytiger	NA	NA	NA	NA
a, c, e, f	Round 2	9686307	3381089	0.39237150644774127	1.1316011997987563	no	no	yes	yes	NA	NA	NA	NA	NA
a, c, e, f	Round 2	9686310	3385590	-0.08325954433725437	NA	no	no	no	no	NA	NA	NA	NA	NA
a, c, e, f	Round 2	9686311	3343575	-0.022585627941464063	1.1699681139006795	no	no	no	yes	NA	NA	NA	NA	NA
a, c, e, f	Round 2	9686312	3384382	0.4837863462808923	1.0022384264867812	no	no	yes	yes	DMIS_DK (RF)	NA	NA	NA	NA
a, c, e, f	Round 2	9686314	3385590	NA	NA	no	no	no	no	NA	NA	NA	NA	NA
a, c, e, f	Round 2	9686315	3387604	0.1707395938175139	1.568392166040175	no	no	no	no	NA	NA	NA	NA	NA
a, c, e, f	Round 2	9686316	3361766	0.3286442897527234	1.1459493279309798	no	no	yes	yes	NA	NA	NA	NA	NA
a, c, e, f	Round 2	9686317	3380320	0.258927412141329	1.1250186453764335	no	yes	yes	yes	NA	NA	NA	NA	NA
a, c, e, f	Round 2	9686319	3387604	0.20009352207861206	1.5075528739200745	no	yes	yes	no	NA	NA	NA	NA	NA
a, c, e, f	Round 2	9686320	3332429	0.39965612604890494	1.0613752082058159	no	no	yes	yes	NA	NA	NA	NA	NA
a, c, e, f	Round 2	9686322	3380843	0.13075989510803976	1.33981006217518	no	yes	no	yes	NA	NA	NA	NA	NA
a, c, e, f	Round 2	9686323	3379052	0.20213413295013016	1.1503805475382658	no	no	yes	yes	NA	NA	NA	NA	NA
a, c, e, f	Round 2	9686325	3361766	0.3944444643990923	1.1459838889022798	no	yes	yes	yes	NA	NA	NA	NA	NA
a, c, e, f	Round 2	9686326	3371544	0.4123485450045332	1.0664098780179887	no	yes	yes	yes	NA	NA	NA	NA	NA
a, c, e, f	Round 2	9686327	3371544	0.19349366648490132	1.1270878617588167	no	no	yes	yes	NA	NA	NA	NA	NA
a, c, e, f	Round 2	9686328	3337435	0.10372589057369669	1.2715354596740223	no	no	no	yes	NA	NA	NA	NA	NA
a, c, e, f	Round 2	9686329	3337435	0.2088096478539049	1.2546449351344235	no	yes	yes	yes	NA	NA	NA	NA	NA
a, c, e, f	Round 2	9686330	3384382	0.4852456110197465	0.9491595417440877	no	yes	yes	yes	DMIS_DK (DL)	NA	NA	NA	NA
b, d	Round 1	NA	NA	NA	NA	NA	NA	NA	NA	NA	-0.08540914841294898	0.8279362644712369	1.6564980214984444	0.5381917383570226
b, d	Round 1	NA	NA	NA	NA	NA	NA	NA	NA	NA	0.07609624001003806	0.8211154567189773	1.7564051453077512	0.4781066180278956
b, d	Round 1	NA	NA	NA	NA	NA	NA	NA	NA	NA	0.042683237828760136	0.8435554206306339	1.679318695350396	0.560180562086452
b, d	Round 1	NA	NA	NA	NA	NA	NA	NA	NA	NA	-0.0753918853081497	0.8507997986228277	1.7179166606687728	0.5506467573222028
b, d	Round 1	NA	NA	NA	NA	NA	NA	NA	NA	NA	0.0037015779610511564	0.8229485022571609	1.6439335900027217	0.48146011083751983
b, d	Round 1	NA	NA	NA	NA	NA	NA	NA	NA	NA	-0.03665057748637053	0.8404057061485435	1.7373628002781323	0.48490553039796996
b, d	Round 1	NA	NA	NA	NA	NA	NA	NA	NA	NA	0.048442729954913166	0.8286985090486333	1.6646524212258884	0.5682461011609344
b, d	Round 1	NA	NA	NA	NA	NA	NA	NA	NA	NA	-0.03020151553601205	0.7938450469616942	1.6997879991362423	0.536606888914211
b, d	Round 1	NA	NA	NA	NA	NA	NA	NA	NA	NA	-0.04138729245239035	0.8543795281069977	1.7081187551673365	0.47724692982766115
b, d	Round 1	NA	NA	NA	NA	NA	NA	NA	NA	NA	0.05526677238766857	0.8571650836774471	1.6717507261596718	0.515156420384402
b, d	Round 1	NA	NA	NA	NA	NA	NA	NA	NA	NA	0.0347346450831442	0.8447545311348543	1.7247278670028432	0.5360236970951665
b, d	Round 1	NA	NA	NA	NA	NA	NA	NA	NA	NA	-0.09201509434316499	0.8310407597621758	1.7699183105550387	0.5473500539141339
b, d	Round 1	NA	NA	NA	NA	NA	NA	NA	NA	NA	-0.007392751748918044	0.8440862827394797	1.686123195431118	0.49759503251428605
b, d	Round 1	NA	NA	NA	NA	NA	NA	NA	NA	NA	-0.04110939151075792	0.8458465213123255	1.6410597579080641	0.5805223273351914
b, d	Round 1	NA	NA	NA	NA	NA	NA	NA	NA	NA	-0.048794398831228034	0.8490066736655429	1.7275972550053362	0.4360802387420171
b, d	Round 1	NA	NA	NA	NA	NA	NA	NA	NA	NA	-0.01280229598980923	0.8107186960442324	1.666574967204452	0.5291618117217924
b, d	Round 1	NA	NA	NA	NA	NA	NA	NA	NA	NA	-8.563103891849168e-4	0.8218392747299382	1.6741069001015991	0.5165804579573797
b, d	Round 1	NA	NA	NA	NA	NA	NA	NA	NA	NA	-5.487223518875987e-4	0.8717129432115015	1.7511841459374184	0.5391100543031779
b, d	Round 1	NA	NA	NA	NA	NA	NA	NA	NA	NA	-0.03868443689016291	0.8582201156865327	1.7291678518369382	0.5162086188088294
b, d	Round 1	NA	NA	NA	NA	NA	NA	NA	NA	NA	-0.017234199972276397	0.8532205562075942	1.7042340179891426	0.565744633387326
b, d	Round 1	NA	NA	NA	NA	NA	NA	NA	NA	NA	0.023604331014793326	0.8292197221038722	1.6916188961460608	0.5544463810385485
b, d	Round 1	NA	NA	NA	NA	NA	NA	NA	NA	NA	0.028991345918262936	0.8577234777345266	1.681376251784069	0.5415809099973548
b, d	Round 1	NA	NA	NA	NA	NA	NA	NA	NA	NA	-0.045742338538966205	0.8419829320230798	1.6627709500631276	0.5168153152639953
b, d	Round 1	NA	NA	NA	NA	NA	NA	NA	NA	NA	0.030810237894157797	0.8426742702153328	1.693255169400274	0.501607950884051
b, d	Round 1	NA	NA	NA	NA	NA	NA	NA	NA	NA	-0.10855409215688053	0.8457151508466999	1.6888128056931715	0.5393351148857385
b, d	Round 1	NA	NA	NA	NA	NA	NA	NA	NA	NA	-0.01518066651167317	0.8179684371049915	1.7358710696807238	0.5198053037814373
b, d	Round 1	NA	NA	NA	NA	NA	NA	NA	NA	NA	-0.08591531534970694	0.8401492915390659	1.7517726204624269	0.5141758053692373
b, d	Round 1	NA	NA	NA	NA	NA	NA	NA	NA	NA	-0.04173755324511638	0.8320772865183546	1.7317956352685224	0.47654433671092844
b, d	Round 1	NA	NA	NA	NA	NA	NA	NA	NA	NA	-0.031149859833101416	0.809713783221637	1.7537819257726293	0.5359326301469038
b, d	Round 1	NA	NA	NA	NA	NA	NA	NA	NA	NA	-0.01384130522464722	0.8636810219668771	1.6800254752701185	0.5483269867128492
b, d	Round 1	NA	NA	NA	NA	NA	NA	NA	NA	NA	0.028939950867269974	0.834367842060788	1.6973576174088378	0.6338028203873997
b, d	Round 1	NA	NA	NA	NA	NA	NA	NA	NA	NA	-0.01643503430873891	0.8474256363696113	1.6723178779066044	0.48937672642347096
b, d	Round 1	NA	NA	NA	NA	NA	NA	NA	NA	NA	0.01921623407731255	0.8689705567965798	1.7669056858654897	0.573064284761228
b, d	Round 1	NA	NA	NA	NA	NA	NA	NA	NA	NA	0.03697490607300194	0.8641281535026081	1.7340349907323658	0.5162758148891115
b, d	Round 1	NA	NA	NA	NA	NA	NA	NA	NA	NA	-0.055878975841353415	0.8793980754177347	1.6632213235336848	0.5415009827508692
b, d	Round 1	NA	NA	NA	NA	NA	NA	NA	NA	NA	0.07081393176677254	0.8052051408075762	1.703576784259017	0.5344248117817757
b, d	Round 1	NA	NA	NA	NA	NA	NA	NA	NA	NA	0.05915093185407373	0.8195610762070249	1.6639480629608723	0.510947740337106
b, d	Round 1	NA	NA	NA	NA	NA	NA	NA	NA	NA	0.020847029553797084	0.8435217559433851	1.6385544187666574	0.5475504680859287
b, d	Round 1	NA	NA	NA	NA	NA	NA	NA	NA	NA	0.08209123411642598	0.8301925031119012	1.7288579549856127	0.4780153578016378
b, d	Round 1	NA	NA	NA	NA	NA	NA	NA	NA	NA	-0.06098022800315285	0.8483506307792771	1.6342270098697524	0.5558949034869262
b, d	Round 1	NA	NA	NA	NA	NA	NA	NA	NA	NA	-0.019924969483699557	0.8372601091617445	1.7396638684916799	0.5406211094487537
b, d	Round 1	NA	NA	NA	NA	NA	NA	NA	NA	NA	0.12759971343934431	0.8244120235271115	1.6909768750942782	0.5698330432294401
b, d	Round 1	NA	NA	NA	NA	NA	NA	NA	NA	NA	0.03176026406886718	0.8707088443965798	1.650013618602314	0.47580343873142616
b, d	Round 1	NA	NA	NA	NA	NA	NA	NA	NA	NA	0.03225090297271478	0.8309722505155858	1.6138972479900842	0.5648508932057813
b, d	Round 1	NA	NA	NA	NA	NA	NA	NA	NA	NA	-0.004956571573045274	0.8743005313545985	1.7174533691896943	0.5007118448467162
b, d	Round 1	NA	NA	NA	NA	NA	NA	NA	NA	NA	-0.012234760076637296	0.8564819138004763	1.7604967750208655	0.5794144927602544
b, d	Round 1	NA	NA	NA	NA	NA	NA	NA	NA	NA	-0.003131617015031762	0.8605453329369869	1.7041731487606884	0.5331462926458358
b, d	Round 1	NA	NA	NA	NA	NA	NA	NA	NA	NA	-0.0017792309548089655	0.8692793160024338	1.720180382695355	0.5309928289472869
b, d	Round 1	NA	NA	NA	NA	NA	NA	NA	NA	NA	0.04571006995672177	0.8548844587543657	1.663448788658987	0.5080486647528661
b, d	Round 1	NA	NA	NA	NA	NA	NA	NA	NA	NA	-0.015368371876753259	0.8523023710450592	1.6990087405373537	0.5341421098774842
b, d	Round 1	NA	NA	NA	NA	NA	NA	NA	NA	NA	-0.02546749939687086	0.8437337080225439	1.6654249834542476	0.51659031297902
b, d	Round 1	NA	NA	NA	NA	NA	NA	NA	NA	NA	0.08444950033371582	0.8239581450348069	1.698681740293506	0.49968059648129193
b, d	Round 1	NA	NA	NA	NA	NA	NA	NA	NA	NA	0.03015770849102566	0.8403930445947984	1.6499084681674245	0.49701686002793005
b, d	Round 1	NA	NA	NA	NA	NA	NA	NA	NA	NA	-0.03018418828518261	0.8537211061234704	1.686602473925206	0.5206456217535681
b, d	Round 1	NA	NA	NA	NA	NA	NA	NA	NA	NA	0.037487956973972045	0.880099378884874	1.7483275638360696	0.4963063830223783
b, d	Round 1	NA	NA	NA	NA	NA	NA	NA	NA	NA	-0.06034940655534879	0.8281792743611956	1.6363230042296066	0.481667090786216
b, d	Round 1	NA	NA	NA	NA	NA	NA	NA	NA	NA	-0.03725562318181207	0.8006030703883107	1.7700379046877752	0.5507186797044591
b, d	Round 1	NA	NA	NA	NA	NA	NA	NA	NA	NA	0.04332133437510658	0.8503365416668086	1.710658756936949	0.5863474453679852
b, d	Round 1	NA	NA	NA	NA	NA	NA	NA	NA	NA	0.04059923500383155	0.7973635040277689	1.7209568034952583	0.5332602559511188
b, d	Round 1	NA	NA	NA	NA	NA	NA	NA	NA	NA	-0.036727552722560904	0.8012440379603522	1.6727875536535253	0.4635244041370626
b, d	Round 1	NA	NA	NA	NA	NA	NA	NA	NA	NA	0.03137726533270043	0.8743404200381254	1.7430725606327835	0.5113615843845778
b, d	Round 1	NA	NA	NA	NA	NA	NA	NA	NA	NA	0.0059378884941735065	0.7935461801496686	1.7223754194996592	0.560116177769434
b, d	Round 1	NA	NA	NA	NA	NA	NA	NA	NA	NA	0.007203990321146317	0.8548290470955554	1.7270178181873737	0.5413651043621016
b, d	Round 1	NA	NA	NA	NA	NA	NA	NA	NA	NA	0.03220607897846977	0.8439966617209324	1.7173734338431823	0.4859295326815507
b, d	Round 1	NA	NA	NA	NA	NA	NA	NA	NA	NA	-0.09540834111169137	0.8629291420467217	1.8015368373470737	0.5162024218663385
b, d	Round 1	NA	NA	NA	NA	NA	NA	NA	NA	NA	0.02956678274490563	0.8491593761584625	1.6530533875587756	0.5165729650670591
b, d	Round 1	NA	NA	NA	NA	NA	NA	NA	NA	NA	0.06725120649295505	0.8558408828892752	1.6992329510997959	0.4718278772705576
b, d	Round 1	NA	NA	NA	NA	NA	NA	NA	NA	NA	0.04557438545756302	0.8346507887983547	1.6353815360363029	0.45601346549014404
b, d	Round 1	NA	NA	NA	NA	NA	NA	NA	NA	NA	-0.12248954341481547	0.8520132732295636	1.6975090313231174	0.5058088140201388
b, d	Round 1	NA	NA	NA	NA	NA	NA	NA	NA	NA	-0.051362625956988366	0.8392770033625012	1.6798225691973274	0.5579073045377053
b, d	Round 1	NA	NA	NA	NA	NA	NA	NA	NA	NA	0.052656654775140005	0.8205877007574736	1.5848608968462479	0.5279299984390493
b, d	Round 1	NA	NA	NA	NA	NA	NA	NA	NA	NA	-0.03163427970109827	0.8298060781058414	1.707015980546712	0.5473703059381223
b, d	Round 1	NA	NA	NA	NA	NA	NA	NA	NA	NA	-0.04328527178985886	0.8578829572601078	1.6887042901983906	0.5518470586824742
b, d	Round 1	NA	NA	NA	NA	NA	NA	NA	NA	NA	0.005995971942213501	0.8199524050486723	1.765732991625597	0.4591121436670819
b, d	Round 1	NA	NA	NA	NA	NA	NA	NA	NA	NA	0.003543559691635952	0.853480194351879	1.7204342134156572	0.5733139542920663
b, d	Round 1	NA	NA	NA	NA	NA	NA	NA	NA	NA	-0.05520297837840714	0.8634475786667435	1.7437345962186428	0.5538834381994302
b, d	Round 1	NA	NA	NA	NA	NA	NA	NA	NA	NA	0.03652490602606582	0.8677837670848825	1.7574086241884495	0.5308761607525848
b, d	Round 1	NA	NA	NA	NA	NA	NA	NA	NA	NA	0.03230671784163941	0.8221024646464512	1.7010342182350053	0.47585768484159935
b, d	Round 1	NA	NA	NA	NA	NA	NA	NA	NA	NA	0.051372208748079136	0.8658929977773552	1.7037784402707121	0.5523456586012364
b, d	Round 1	NA	NA	NA	NA	NA	NA	NA	NA	NA	0.03515186807320658	0.8790891740056066	1.6625161417783028	0.5253397090679316
b, d	Round 1	NA	NA	NA	NA	NA	NA	NA	NA	NA	-0.06894208020256377	0.7853960453295943	1.6712264481067538	0.5372207319458213
b, d	Round 1	NA	NA	NA	NA	NA	NA	NA	NA	NA	0.0077645249298070335	0.8805049756980209	1.7061574889295403	0.5586117075425915
b, d	Round 1	NA	NA	NA	NA	NA	NA	NA	NA	NA	0.030239846700375144	0.8482407504997584	1.6768997206767409	0.5653968254420999
b, d	Round 1	NA	NA	NA	NA	NA	NA	NA	NA	NA	0.008523951345392577	0.8537499697288394	1.6385455376155036	0.5532600753720193
b, d	Round 1	NA	NA	NA	NA	NA	NA	NA	NA	NA	0.006847627832868614	0.851666765088195	1.6080271076992538	0.5362759027577919
b, d	Round 1	NA	NA	NA	NA	NA	NA	NA	NA	NA	0.056918337097088614	0.8684230003314546	1.6853670261619895	0.5324007016840573
b, d	Round 1	NA	NA	NA	NA	NA	NA	NA	NA	NA	0.07251970769436324	0.8752822745366492	1.732272772497037	0.5322183707849463
b, d	Round 1	NA	NA	NA	NA	NA	NA	NA	NA	NA	-0.10104278759246807	0.861248620432615	1.6671985366227018	0.4891931263239641
b, d	Round 1	NA	NA	NA	NA	NA	NA	NA	NA	NA	0.006691643461970635	0.8001067185647092	1.7183560284969936	0.542751204133556
b, d	Round 1	NA	NA	NA	NA	NA	NA	NA	NA	NA	-0.06463608236099946	0.8832243955223081	1.7847567916822606	0.5067081854946904
b, d	Round 1	NA	NA	NA	NA	NA	NA	NA	NA	NA	-0.06499709934780697	0.8255578310147016	1.779335177579567	0.47596338229265006
b, d	Round 1	NA	NA	NA	NA	NA	NA	NA	NA	NA	-0.07431415377461838	0.8444025828785617	1.686332981032435	0.4904592142246964
b, d	Round 1	NA	NA	NA	NA	NA	NA	NA	NA	NA	-0.014988971576424674	0.8164723915023457	1.6116604511214112	0.5531296996954224
b, d	Round 1	NA	NA	NA	NA	NA	NA	NA	NA	NA	0.017552035729025892	0.8418306259883495	1.695802431975794	0.49479536040702266
b, d	Round 1	NA	NA	NA	NA	NA	NA	NA	NA	NA	0.011640548802143292	0.8426562165085544	1.6816016665355404	0.5090873264463764
b, d	Round 1	NA	NA	NA	NA	NA	NA	NA	NA	NA	0.022442779394292504	0.8509459934486114	1.7081775375891297	0.5464799125378077
b, d	Round 1	NA	NA	NA	NA	NA	NA	NA	NA	NA	0.02088516515099506	0.8707233881016483	1.6393741469924679	0.5691045771268971
b, d	Round 1	NA	NA	NA	NA	NA	NA	NA	NA	NA	0.03312278050824308	0.8300841234133103	1.7846578138012485	0.5681713189626844
b, d	Round 1	NA	NA	NA	NA	NA	NA	NA	NA	NA	-0.03170077253723833	0.7997060706749965	1.6706860683469176	0.5613074747737534
b, d	Round 1	NA	NA	NA	NA	NA	NA	NA	NA	NA	0.044558531375074976	0.8231557058503268	1.7456192818186673	0.44917793714390913
b, d	Round 1	NA	NA	NA	NA	NA	NA	NA	NA	NA	-0.06515539141125333	0.8682706416090978	1.6713330312292338	0.514096263033033
b, d	Round 1	NA	NA	NA	NA	NA	NA	NA	NA	NA	0.039676901139702854	0.8615672914717099	1.6853746414256625	0.510485041021923
b, d	Round 1	NA	NA	NA	NA	NA	NA	NA	NA	NA	0.06862807756225059	0.8485353037904884	1.6990422581860163	0.5309565331494296
b, d	Round 1	NA	NA	NA	NA	NA	NA	NA	NA	NA	0.05649528620550573	0.8376360422815415	1.6907135181718622	0.5211783705980305
b, d	Round 1	NA	NA	NA	NA	NA	NA	NA	NA	NA	0.021604187390267263	0.8337649216486187	1.6884478170675739	0.5283611885513544
b, d	Round 1	NA	NA	NA	NA	NA	NA	NA	NA	NA	0.0331759356637221	0.85795315124294	1.7109986092420064	0.5271445535152172
b, d	Round 1	NA	NA	NA	NA	NA	NA	NA	NA	NA	-0.01897689898064135	0.8339367627842346	1.6935640540076016	0.5602303171215569
b, d	Round 1	NA	NA	NA	NA	NA	NA	NA	NA	NA	-0.001081447309668559	0.8092879103006575	1.6950676138450538	0.5528245373728213
b, d	Round 1	NA	NA	NA	NA	NA	NA	NA	NA	NA	0.024960119943689175	0.8570995922964396	1.7215826316436855	0.516408667052378
b, d	Round 1	NA	NA	NA	NA	NA	NA	NA	NA	NA	-0.012734512410379392	0.8351833827862328	1.8030944834869687	0.527467290635785
b, d	Round 1	NA	NA	NA	NA	NA	NA	NA	NA	NA	-0.0035005740287430537	0.819069950647512	1.6649455339917238	0.5162051367300076
b, d	Round 1	NA	NA	NA	NA	NA	NA	NA	NA	NA	-0.05620615970859553	0.8392737981173057	1.7176125591469416	0.5395759768974894
b, d	Round 1	NA	NA	NA	NA	NA	NA	NA	NA	NA	0.06930599158341502	0.837124120256723	1.788390765621456	0.5137863516905609
b, d	Round 1	NA	NA	NA	NA	NA	NA	NA	NA	NA	-0.03444203749069491	0.8579430229771473	1.73476754010499	0.5680845967524144
b, d	Round 1	NA	NA	NA	NA	NA	NA	NA	NA	NA	-0.017270692805287383	0.8193838772338403	1.7278649717113763	0.5427266066920744
b, d	Round 1	NA	NA	NA	NA	NA	NA	NA	NA	NA	-0.021452466383568854	0.816048352869166	1.6408105501719856	0.527112229412599
b, d	Round 1	NA	NA	NA	NA	NA	NA	NA	NA	NA	0.030978699450190293	0.8335088466145979	1.7263531084082049	0.570549519753721
b, d	Round 1	NA	NA	NA	NA	NA	NA	NA	NA	NA	-0.05451708521690589	0.863377391543382	1.7292536616461844	0.49759853578580865
b, d	Round 1	NA	NA	NA	NA	NA	NA	NA	NA	NA	0.07877981264978488	0.8588307372397869	1.7104102266184429	0.4628949679815439
b, d	Round 1	NA	NA	NA	NA	NA	NA	NA	NA	NA	-0.030127004446102158	0.8385083099681795	1.768699139114877	0.5606153339348654
b, d	Round 1	NA	NA	NA	NA	NA	NA	NA	NA	NA	-0.01674692482366882	0.7904189787967675	1.6820750227379124	0.567316338741331
b, d	Round 1	NA	NA	NA	NA	NA	NA	NA	NA	NA	0.01460550347906164	0.8185141927756286	1.7155722952258534	0.4812395654877264
b, d	Round 1	NA	NA	NA	NA	NA	NA	NA	NA	NA	-0.02600378367705697	0.8271531492998923	1.6636339251982315	0.5207750796962035
b, d	Round 1	NA	NA	NA	NA	NA	NA	NA	NA	NA	-0.008284811815886499	0.8559616836212313	1.6955814290644564	0.5292366599957312
b, d	Round 1	NA	NA	NA	NA	NA	NA	NA	NA	NA	0.007479114209034077	0.8419848577911944	1.701675230491113	0.48912854279364393
b, d	Round 1	NA	NA	NA	NA	NA	NA	NA	NA	NA	0.06999102424938974	0.8458431986296661	1.7259249529191045	0.5578973937420163
b, d	Round 1	NA	NA	NA	NA	NA	NA	NA	NA	NA	0.07869591433594934	0.8568301731256968	1.7576093426745885	0.5128199758382446
b, d	Round 1	NA	NA	NA	NA	NA	NA	NA	NA	NA	-0.018236403466639215	0.8160937057810771	1.7028432695820492	0.5592659935938488
b, d	Round 1	NA	NA	NA	NA	NA	NA	NA	NA	NA	0.03042829522068268	0.8311253933689304	1.6659318631870372	0.5439494344927908
b, d	Round 1	NA	NA	NA	NA	NA	NA	NA	NA	NA	-0.07815184648259155	0.8408466836463945	1.6971834305327471	0.5296402575235791
b, d	Round 1	NA	NA	NA	NA	NA	NA	NA	NA	NA	0.05923213134103065	0.8679065005911866	1.7087049298314203	0.49258433987381023
b, d	Round 1	NA	NA	NA	NA	NA	NA	NA	NA	NA	0.011750418435506485	0.8396600365110628	1.664694973202031	0.5526210647171383
b, d	Round 1	NA	NA	NA	NA	NA	NA	NA	NA	NA	0.023124057170696967	0.8483235492130874	1.7217048563753685	0.49084364949608617
b, d	Round 1	NA	NA	NA	NA	NA	NA	NA	NA	NA	-0.005528253510117706	0.832011352788424	1.729090145044154	0.4552816897395218
b, d	Round 1	NA	NA	NA	NA	NA	NA	NA	NA	NA	0.030979051471087506	0.7829963477848012	1.652366774279185	0.4331221655992569
b, d	Round 1	NA	NA	NA	NA	NA	NA	NA	NA	NA	0.04843408588621495	0.8586406260713304	1.7318713411102624	0.5504582287739378
b, d	Round 1	NA	NA	NA	NA	NA	NA	NA	NA	NA	0.020832401129846273	0.8314726062020427	1.6901475690874714	0.5277755335325995
b, d	Round 1	NA	NA	NA	NA	NA	NA	NA	NA	NA	-0.044212181925651316	0.8955763968331285	1.6605259340437732	0.5847869148906156
b, d	Round 1	NA	NA	NA	NA	NA	NA	NA	NA	NA	0.1153231411028048	0.8271936131763493	1.690064689176667	0.534418788308384
b, d	Round 1	NA	NA	NA	NA	NA	NA	NA	NA	NA	0.11768707876788306	0.8289073053892436	1.6037325144189005	0.506747091965127
b, d	Round 1	NA	NA	NA	NA	NA	NA	NA	NA	NA	-0.031265127120221864	0.86264588521307906	1.7155543677741105	0.5842393530071224
b, d	Round 1	NA	NA	NA	NA	NA	NA	NA	NA	NA	0.043830004571578055	0.8308109360665121	1.7475254792215096	0.5917511913182698
b, d	Round 1	NA	NA	NA	NA	NA	NA	NA	NA	NA	0.022607798968218927	0.8492101978856319	1.7260657000794053	0.5189694425126226
b, d	Round 1	NA	NA	NA	NA	NA	NA	NA	NA	NA	-0.0020754369830964254	0.8502819898816649	1.6359041391831537	0.5531820041359962
b, d	Round 1	NA	NA	NA	NA	NA	NA	NA	NA	NA	-0.025599702800490513	0.8428547893751083	1.6332725082045871	0.496921217163386
b, d	Round 1	NA	NA	NA	NA	NA	NA	NA	NA	NA	-0.026564435626016757	0.8700741193229343	1.7379968707225781	0.5767390667523864
b, d	Round 1	NA	NA	NA	NA	NA	NA	NA	NA	NA	-0.025299076954271388	0.8646902542802622	1.70048619945822	0.4884012837984528
b, d	Round 1	NA	NA	NA	NA	NA	NA	NA	NA	NA	0.0670315454530947	0.875567165615415	1.7102912423219019	0.487887244174151
b, d	Round 1	NA	NA	NA	NA	NA	NA	NA	NA	NA	0.00682017020288607	0.823601509187041	1.6913039370903848	0.544443765881936
b, d	Round 1	NA	NA	NA	NA	NA	NA	NA	NA	NA	-0.028981606673440068	0.8571573725228777	1.6810632454387653	0.539529047069002
b, d	Round 1	NA	NA	NA	NA	NA	NA	NA	NA	NA	0.02860776048060083	0.8115203405725683	1.656344654567403	0.5121361087843161
b, d	Round 1	NA	NA	NA	NA	NA	NA	NA	NA	NA	0.008310900475713218	0.8398227816499558	1.7340918777155006	0.4963392484963444
b, d	Round 1	NA	NA	NA	NA	NA	NA	NA	NA	NA	-0.014981148889819962	0.8339213012672124	1.6999935962775659	0.5207519765797177
b, d	Round 1	NA	NA	NA	NA	NA	NA	NA	NA	NA	0.029922480304821936	0.8364240604507734	1.6592106377662816	0.5223592287446088
b, d	Round 1	NA	NA	NA	NA	NA	NA	NA	NA	NA	0.02968666541712286	0.8469684661191501	1.7401855904790926	0.5610818236462622
b, d	Round 1	NA	NA	NA	NA	NA	NA	NA	NA	NA	0.09522259141826246	0.8530810029966817	1.7227166771621891	0.5721179699470271
b, d	Round 1	NA	NA	NA	NA	NA	NA	NA	NA	NA	-0.008595998289021986	0.8530546389229375	1.6904640689400319	0.6287895483683684
b, d	Round 1	NA	NA	NA	NA	NA	NA	NA	NA	NA	0.060100019306390536	0.8741663397771581	1.6390720083531516	0.5130505040582151
b, d	Round 1	NA	NA	NA	NA	NA	NA	NA	NA	NA	-0.018358867625436	0.8241769426103288	1.7041294064020074	0.4979033154436305
b, d	Round 1	NA	NA	NA	NA	NA	NA	NA	NA	NA	0.0011263495307796121	0.8525593419060045	1.618551855334997	0.49363403541911155
b, d	Round 1	NA	NA	NA	NA	NA	NA	NA	NA	NA	-0.024895543665767263	0.8164509100401701	1.754770681300893	0.5226355115552395
b, d	Round 1	NA	NA	NA	NA	NA	NA	NA	NA	NA	0.06915266692596264	0.85861000055871906	1.7869351659964767	0.5042534880248031
b, d	Round 1	NA	NA	NA	NA	NA	NA	NA	NA	NA	0.041300656198243156	0.8463201069299524	1.692266175390873	0.47748985747829065
b, d	Round 1	NA	NA	NA	NA	NA	NA	NA	NA	NA	-0.013246155227760648	0.8365129064829551	1.7179245326286143	0.5280987928907928
b, d	Round 1	NA	NA	NA	NA	NA	NA	NA	NA	NA	0.018943456995406206	0.8728831721124883	1.6529521654300738	0.5890789950251422
b, d	Round 1	NA	NA	NA	NA	NA	NA	NA	NA	NA	-0.06582094558758234	0.8520311381095061	1.680896725038793	0.5187437792749461
b, d	Round 1	NA	NA	NA	NA	NA	NA	NA	NA	NA	0.07409597904521294	0.8476455306310702	1.627885334132294	0.5388693968222936
b, d	Round 1	NA	NA	NA	NA	NA	NA	NA	NA	NA	-0.12567384622413	0.8392777154342617	1.6552945512181565	0.5320875274205242
b, d	Round 1	NA	NA	NA	NA	NA	NA	NA	NA	NA	0.0033977448133241	0.8337736120067544	1.6737836126636156	0.5712667319913661
b, d	Round 1	NA	NA	NA	NA	NA	NA	NA	NA	NA	-0.02621491798851817	0.8537366021440066	1.6901571439968042	0.5378613354973759
b, d	Round 1	NA	NA	NA	NA	NA	NA	NA	NA	NA	-0.07460633111930441	0.8444046626143644	1.711973383178822	0.5734597248480762
b, d	Round 1	NA	NA	NA	NA	NA	NA	NA	NA	NA	-0.04031319846813022	0.8240261277499572	1.6685293639845509	0.5397275713599815
b, d	Round 1	NA	NA	NA	NA	NA	NA	NA	NA	NA	-0.1036292806914504	0.8439879345476365	1.678368931481739	0.5002008974193688
b, d	Round 1	NA	NA	NA	NA	NA	NA	NA	NA	NA	-0.0033870277326756436	0.8755248209188864	1.6820950124042149	0.5187079741228147
b, d	Round 1	NA	NA	NA	NA	NA	NA	NA	NA	NA	0.04706851859906321	0.8352274025864712	1.6534924125318018	0.4478091898829418
b, d	Round 1	NA	NA	NA	NA	NA	NA	NA	NA	NA	-0.048737840807075966	0.8782596431918762	1.7563784723116929	0.5307993914817484
b, d	Round 1	NA	NA	NA	NA	NA	NA	NA	NA	NA	-0.01774189233292228	0.852220257103066	1.6903822595826024	0.5135459754982029
b, d	Round 1	NA	NA	NA	NA	NA	NA	NA	NA	NA	0.07488458408183407	0.8146097605244992	1.7555209130434848	0.4980958211853234
b, d	Round 1	NA	NA	NA	NA	NA	NA	NA	NA	NA	-0.03598240271002897	0.8710903310949647	1.700064404594531	0.51634741317282
b, d	Round 1	NA	NA	NA	NA	NA	NA	NA	NA	NA	0.03393430601661601	0.8525018317059242	1.733750675282984	0.5681700645015089
b, d	Round 1	NA	NA	NA	NA	NA	NA	NA	NA	NA	0.024046469261691707	0.8452060210920377	1.6662457538736872	0.5810349011000877
b, d	Round 1	NA	NA	NA	NA	NA	NA	NA	NA	NA	0.10441952849225852	0.8647341758225965	1.7803826682445205	0.5181595803627119
b, d	Round 1	NA	NA	NA	NA	NA	NA	NA	NA	NA	0.04796351217350844	0.8222174701715841	1.790101966315264	0.5624708694491661
b, d	Round 1	NA	NA	NA	NA	NA	NA	NA	NA	NA	-0.05630245698069955	0.8564715188737352	1.7301901571803902	0.5768623163268595
b, d	Round 1	NA	NA	NA	NA	NA	NA	NA	NA	NA	0.01187135717041535	0.8313598215088777	1.7126588165305339	0.46490685323759884
b, d	Round 1	NA	NA	NA	NA	NA	NA	NA	NA	NA	-0.018398176625624683	0.8717209961234689	1.7279214075322185	0.5081034788368336
b, d	Round 1	NA	NA	NA	NA	NA	NA	NA	NA	NA	0.014927954620907912	0.8295319424125508	1.6402846675187723	0.4880535147276183
b, d	Round 1	NA	NA	NA	NA	NA	NA	NA	NA	NA	-0.044490943362810266	0.86090686526708	1.721424687513354	0.5321732686246371
b, d	Round 1	NA	NA	NA	NA	NA	NA	NA	NA	NA	-0.04640930079888404	0.8351682690450681	1.706405018244563	0.5429459252441848
b, d	Round 1	NA	NA	NA	NA	NA	NA	NA	NA	NA	5.280313458181326e-6	0.8463461912616558	1.7940040930401164	0.43656368210180674
b, d	Round 1	NA	NA	NA	NA	NA	NA	NA	NA	NA	-0.046750526388581626	0.7964261771482949	1.7505899833976317	0.5654068226181123
b, d	Round 1	NA	NA	NA	NA	NA	NA	NA	NA	NA	-0.022415243537443914	0.792685642385742	1.6596023730013965	0.5222123951246936
b, d	Round 1	NA	NA	NA	NA	NA	NA	NA	NA	NA	0.0037792963524689803	0.815059266787349	1.7302652078675995	0.47879742484528826
b, d	Round 1	NA	NA	NA	NA	NA	NA	NA	NA	NA	0.04531557187124608	0.8657389181231077	1.7069717719085093	0.49306848111133683
b, d	Round 1	NA	NA	NA	NA	NA	NA	NA	NA	NA	0.06755468761978488	0.8316931288526918	1.7014151749844684	0.47250494255555203
b, d	Round 1	NA	NA	NA	NA	NA	NA	NA	NA	NA	-0.02867961185706512	0.8238976519293613	1.7210574438349364	0.4854505699451654
b, d	Round 1	NA	NA	NA	NA	NA	NA	NA	NA	NA	-0.06305449158325857	0.8487205475981783	1.705745513497449	0.5070944259181366
b, d	Round 1	NA	NA	NA	NA	NA	NA	NA	NA	NA	-0.020412283745740153	0.8536202247324671	1.7704495274754237	0.526385506095598
b, d	Round 1	NA	NA	NA	NA	NA	NA	NA	NA	NA	-0.016676559757659425	0.8441670461577038	1.6831385936250258	0.48487885743652465
b, d	Round 1	NA	NA	NA	NA	NA	NA	NA	NA	NA	0.049440318064179194	0.8557900928903102	1.6708419492788835	0.5572882445908862
b, d	Round 1	NA	NA	NA	NA	NA	NA	NA	NA	NA	-0.06004072334192681	0.84002472050032	1.7367370344415851	0.5245140963881767
b, d	Round 1	NA	NA	NA	NA	NA	NA	NA	NA	NA	-0.04215606697846853	0.8420634250483348	1.7218298566023729	0.487606000260091
b, d	Round 1	NA	NA	NA	NA	NA	NA	NA	NA	NA	0.021794356901627836	0.8669530685954548	1.7293232916127907	0.6022458243527474
b, d	Round 1	NA	NA	NA	NA	NA	NA	NA	NA	NA	-0.030932310918624344	0.8202331971343748	1.7013156785797992	0.508992814428048
b, d	Round 1	NA	NA	NA	NA	NA	NA	NA	NA	NA	0.03701753971499762	0.8376620852123857	1.6995147230950616	0.5783411205060106
b, d	Round 1	NA	NA	NA	NA	NA	NA	NA	NA	NA	0.08191197725287899	0.8430271768083936	1.7029801430033846	0.4774677452434123
b, d	Round 1	NA	NA	NA	NA	NA	NA	NA	NA	NA	-0.02328438313266056	0.8608046089097486	1.7006558129827039	0.5215688345204158
b, d	Round 1	NA	NA	NA	NA	NA	NA	NA	NA	NA	-0.02102257064120685	0.8650395660878375	1.771657204433493	0.568166836687787
b, d	Round 1	NA	NA	NA	NA	NA	NA	NA	NA	NA	0.014207015823417556	0.8189022221736568	1.6981421701072108	0.5357927332543808
b, d	Round 1	NA	NA	NA	NA	NA	NA	NA	NA	NA	-0.0437550632339049	0.7918631725470239	1.717446041535587	0.5339057340276222
b, d	Round 1	NA	NA	NA	NA	NA	NA	NA	NA	NA	-0.015062426603642931	0.8257434002158516	1.678526022265636	0.5324079111336215
b, d	Round 1	NA	NA	NA	NA	NA	NA	NA	NA	NA	-0.011970353269397993	0.8068450468007192	1.6867701391160057	0.544162775386742
b, d	Round 1	NA	NA	NA	NA	NA	NA	NA	NA	NA	0.05372014901905075	0.8441099838399554	1.6940895582190796	0.5084533162745147
b, d	Round 1	NA	NA	NA	NA	NA	NA	NA	NA	NA	0.02083306605820767	0.7986490238915115	1.7217776372257838	0.5019561793359187
b, d	Round 1	NA	NA	NA	NA	NA	NA	NA	NA	NA	0.021254278618438448	0.8471820219214078	1.6887428114530996	0.4923912608587
b, d	Round 1	NA	NA	NA	NA	NA	NA	NA	NA	NA	0.053528414970369226	0.8442888359723016	1.7251448802622449	0.561136982896791
b, d	Round 1	NA	NA	NA	NA	NA	NA	NA	NA	NA	-0.009124498996036401	0.8581950480872893	1.6914473601019728	0.5376848105113644
b, d	Round 1	NA	NA	NA	NA	NA	NA	NA	NA	NA	-0.03656417591282147	0.8430758378040805	1.7337963276212867	0.5888003954217531
b, d	Round 1	NA	NA	NA	NA	NA	NA	NA	NA	NA	-5.448501220182656e-5	0.8269613126404841	1.6962773326037492	0.5368660521220544
b, d	Round 1	NA	NA	NA	NA	NA	NA	NA	NA	NA	0.0017779793249522113	0.8054398218444951	1.721205672115226	0.5129185798507169
b, d	Round 1	NA	NA	NA	NA	NA	NA	NA	NA	NA	0.020989754470900075	0.8092566761123622	1.7520893910118052	0.6051810274433537
b, d	Round 1	NA	NA	NA	NA	NA	NA	NA	NA	NA	-0.11827002537366627	0.8446548413015111	1.7383407709300185	0.5326521627055995
b, d	Round 1	NA	NA	NA	NA	NA	NA	NA	NA	NA	0.05043094398236704	0.8359983422227303	1.6744920332364157	0.5736178346643577
b, d	Round 1	NA	NA	NA	NA	NA	NA	NA	NA	NA	0.025176026093979252	0.8372518675245815	1.6227900011210354	0.4602355412216738
b, d	Round 1	NA	NA	NA	NA	NA	NA	NA	NA	NA	-0.009732399972088654	0.8377993801544328	1.7620251750715015	0.5522522023985371
b, d	Round 1	NA	NA	NA	NA	NA	NA	NA	NA	NA	0.008955528965374599	0.8665103355125869	1.7242408323647098	0.5424220382049968
b, d	Round 1	NA	NA	NA	NA	NA	NA	NA	NA	NA	-0.01838280504644642	0.8578190620923086	1.8139155388485784	0.5954047583808286
b, d	Round 1	NA	NA	NA	NA	NA	NA	NA	NA	NA	-0.03283956013971944	0.8639967204114997	1.6482972653400438	0.5468764564845601
b, d	Round 1	NA	NA	NA	NA	NA	NA	NA	NA	NA	0.005131956206722943	0.8417136221389097	1.7178572050148684	0.5950095372933478
b, d	Round 1	NA	NA	NA	NA	NA	NA	NA	NA	NA	-0.02544477449228417	0.7763266756868509	1.683908428344198	0.6089971819025318
b, d	Round 1	NA	NA	NA	NA	NA	NA	NA	NA	NA	0.07139601787702925	0.7976653246992114	1.7063818563704058	0.5091645601961119
b, d	Round 1	NA	NA	NA	NA	NA	NA	NA	NA	NA	-0.10960342733803674	0.8346800683724386	1.7593921451690677	0.43503829640623953
b, d	Round 1	NA	NA	NA	NA	NA	NA	NA	NA	NA	0.09801877163168413	0.8441035429189533	1.7239524539859707	0.5888067494075434
b, d	Round 1	NA	NA	NA	NA	NA	NA	NA	NA	NA	-0.04323258599557612	0.8233009020982863	1.7682998174227442	0.5558983712862084
b, d	Round 1	NA	NA	NA	NA	NA	NA	NA	NA	NA	0.028801684881531668	0.8755409668008645	1.7052847119811168	0.5377866710288788
b, d	Round 1	NA	NA	NA	NA	NA	NA	NA	NA	NA	-0.007605215917102052	0.8517481926145817	1.7855942061790184	0.507821929166348
b, d	Round 1	NA	NA	NA	NA	NA	NA	NA	NA	NA	-0.0124956857883375	0.7788352304130295	1.6563804462351706	0.505729194572221
b, d	Round 1	NA	NA	NA	NA	NA	NA	NA	NA	NA	-0.05852151848985851	0.8235671033530739	1.716923187712706	0.5397077785431242
b, d	Round 1	NA	NA	NA	NA	NA	NA	NA	NA	NA	-0.024589246371759726	0.8304085050133162	1.6866248593504305	0.565582050157206
b, d	Round 1	NA	NA	NA	NA	NA	NA	NA	NA	NA	0.04830657609455813	0.8284797830217541	1.7626424867700161	0.4677935091466465
b, d	Round 1	NA	NA	NA	NA	NA	NA	NA	NA	NA	-0.05565059250592881	0.8516240491417036	1.7148014871093722	0.5157139842452012
b, d	Round 1	NA	NA	NA	NA	NA	NA	NA	NA	NA	-0.015773352362279256	0.8374575878567952	1.6852209005007714	0.5205957925785626
b, d	Round 1	NA	NA	NA	NA	NA	NA	NA	NA	NA	0.0053100005538462116	0.8680165436794326	1.745501856532341	0.5671011388070109
b, d	Round 1	NA	NA	NA	NA	NA	NA	NA	NA	NA	-0.0828849630127732	0.8614466541010836	1.6903977123931562	0.5143713472543389
b, d	Round 1	NA	NA	NA	NA	NA	NA	NA	NA	NA	0.04324475027324644	0.84080627410313	1.7892963472045953	0.5998131086232041
b, d	Round 1	NA	NA	NA	NA	NA	NA	NA	NA	NA	0.0027689181506042396	0.8016130357985732	1.7365450001720597	0.5063678834299244
b, d	Round 1	NA	NA	NA	NA	NA	NA	NA	NA	NA	-0.05402601606529502	0.8198476532525315	1.723632206049621	0.5571051372197209
b, d	Round 1	NA	NA	NA	NA	NA	NA	NA	NA	NA	0.02287905062623735	0.8201538056508919	1.6797222964787957	0.5112086572383467
b, d	Round 1	NA	NA	NA	NA	NA	NA	NA	NA	NA	-0.05692842836280869	0.8355399249912068	1.6924425209045921	0.5439444132009192
b, d	Round 1	NA	NA	NA	NA	NA	NA	NA	NA	NA	0.07911454540960057	0.8318391681492512	1.6707609489120014	0.45285637493274233
b, d	Round 1	NA	NA	NA	NA	NA	NA	NA	NA	NA	-0.0033906261685138117	0.8586818495406259	1.6306794940011164	0.49432584299184495
b, d	Round 1	NA	NA	NA	NA	NA	NA	NA	NA	NA	-0.015307354921236497	0.8244023478169035	1.6808015483151602	0.5789930278965587
b, d	Round 1	NA	NA	NA	NA	NA	NA	NA	NA	NA	-0.07167563980971471	0.8617682882597096	1.738538973688259	0.49163644144082824
b, d	Round 1	NA	NA	NA	NA	NA	NA	NA	NA	NA	-0.051909744658121995	0.8422951768664425	1.6919758703021197	0.5527699662852348
b, d	Round 1	NA	NA	NA	NA	NA	NA	NA	NA	NA	0.046893446872849735	0.819748828132067	1.7222697760750916	0.5545702132715863
b, d	Round 1	NA	NA	NA	NA	NA	NA	NA	NA	NA	0.011502048135806846	0.8597940121783497	1.6791023284617141	0.5380029915672189
b, d	Round 1	NA	NA	NA	NA	NA	NA	NA	NA	NA	-0.00592893151801111	0.8598124303317803	1.6714209918564802	0.5487103228615018
b, d	Round 1	NA	NA	NA	NA	NA	NA	NA	NA	NA	-0.03021512701070425	0.8440154489315218	1.7563464658632586	0.49015694294196066
b, d	Round 1	NA	NA	NA	NA	NA	NA	NA	NA	NA	0.04830059173930552	0.8556480806574999	1.6852584723353916	0.4765862772443561
b, d	Round 1	NA	NA	NA	NA	NA	NA	NA	NA	NA	-0.06220322682693369	0.824826547131008	1.7293847488176814	0.5654582658229168
b, d	Round 1	NA	NA	NA	NA	NA	NA	NA	NA	NA	-0.019543535284853746	0.8214340891449131	1.78131666025197	0.5141478989901408
b, d	Round 1	NA	NA	NA	NA	NA	NA	NA	NA	NA	0.06305034555935807	0.8759832460376903	1.7721178328691327	0.5749045034400441
b, d	Round 1	NA	NA	NA	NA	NA	NA	NA	NA	NA	0.03837727910062885	0.8443659201216768	1.6818921708588577	0.5525502341855192
b, d	Round 1	NA	NA	NA	NA	NA	NA	NA	NA	NA	0.007559961675093786	0.855690492255011	1.7276674495214486	0.5166543384745272
b, d	Round 1	NA	NA	NA	NA	NA	NA	NA	NA	NA	0.039897461788522735	0.8104425365556482	1.7446475075436956	0.4797066547389366
b, d	Round 1	NA	NA	NA	NA	NA	NA	NA	NA	NA	0.016745360286347877	0.8159372665632327	1.634037137995385	0.5113387586141372
b, d	Round 1	NA	NA	NA	NA	NA	NA	NA	NA	NA	0.047692808103552344	0.8153219876161708	1.710783786073667	0.5797568679405845
b, d	Round 1	NA	NA	NA	NA	NA	NA	NA	NA	NA	0.055230866256152936	0.8592692812379751	1.7841503986724896	0.5287318583719335
b, d	Round 1	NA	NA	NA	NA	NA	NA	NA	NA	NA	-0.029285752728631313	0.8217933727531469	1.6317123547072132	0.564090235572827
b, d	Round 1	NA	NA	NA	NA	NA	NA	NA	NA	NA	-0.04771408581111717	0.8403765478769999	1.7599337724334145	0.4906454744640247
b, d	Round 1	NA	NA	NA	NA	NA	NA	NA	NA	NA	0.004116493258565138	0.8259498601451142	1.7669322854061946	0.5180417716616502
b, d	Round 1	NA	NA	NA	NA	NA	NA	NA	NA	NA	0.012965281665218426	0.8590476629873496	1.7510213099783094	0.5110955323821804
b, d	Round 1	NA	NA	NA	NA	NA	NA	NA	NA	NA	-0.011026663470838433	0.805466932360161	1.6596644207262987	0.4928459445567154
b, d	Round 1	NA	NA	NA	NA	NA	NA	NA	NA	NA	-0.001677575142380719	0.8797879916628705	1.7393400203216334	0.523595178799818
b, d	Round 1	NA	NA	NA	NA	NA	NA	NA	NA	NA	-0.04752982242814315	0.8727575618989082	1.6967779448508171	0.5972696928479448
b, d	Round 1	NA	NA	NA	NA	NA	NA	NA	NA	NA	-0.0018068450385236026	0.8291828483459643	1.6815383471811147	0.5160919285656084
b, d	Round 1	NA	NA	NA	NA	NA	NA	NA	NA	NA	0.09741079242876582	0.8092548929925873	1.699576595775446	0.5380621003394351
b, d	Round 1	NA	NA	NA	NA	NA	NA	NA	NA	NA	0.0161817357164783	0.8366385625888584	1.6603294530408954	0.49614994175587634
b, d	Round 1	NA	NA	NA	NA	NA	NA	NA	NA	NA	-0.0089513829414741	0.8626706486284217	1.6517911813313058	0.513915267338943
b, d	Round 1	NA	NA	NA	NA	NA	NA	NA	NA	NA	0.04950133501969596	0.8299725439083445	1.7971046829283985	0.4854182574240081
b, d	Round 1	NA	NA	NA	NA	NA	NA	NA	NA	NA	0.009165372533546027	0.8517065384107175	1.7466873851980653	0.46179758830400947
b, d	Round 1	NA	NA	NA	NA	NA	NA	NA	NA	NA	-0.015102752553090227	0.8313520531829327	1.682495311439486	0.5145328193264335
b, d	Round 1	NA	NA	NA	NA	NA	NA	NA	NA	NA	-0.12038891738085188	0.8309949278808233	1.625453740780118	0.586252232776484
b, d	Round 1	NA	NA	NA	NA	NA	NA	NA	NA	NA	-0.009983038850903661	0.8168537365164057	1.7243756514792583	0.5308577715255026
b, d	Round 1	NA	NA	NA	NA	NA	NA	NA	NA	NA	-0.018822909394827576	0.8144699348411004	1.729863959372019	0.4904137214536951
b, d	Round 1	NA	NA	NA	NA	NA	NA	NA	NA	NA	0.007787914762755125	0.8673018954934149	1.814480530548834	0.48830848660112025
b, d	Round 1	NA	NA	NA	NA	NA	NA	NA	NA	NA	0.03339958627375085	0.8275260302057382	1.747672607841626	0.4557768439367985
b, d	Round 1	NA	NA	NA	NA	NA	NA	NA	NA	NA	0.03455597492109255	0.8641886454889469	1.6708786057809801	0.5708904972601813
b, d	Round 1	NA	NA	NA	NA	NA	NA	NA	NA	NA	-0.04348737089829162	0.8570349845231303	1.5951174358794924	0.4762028967401213
b, d	Round 1	NA	NA	NA	NA	NA	NA	NA	NA	NA	-0.020047511869362385	0.8380746822888966	1.6545029596873715	0.5768013196590628
b, d	Round 1	NA	NA	NA	NA	NA	NA	NA	NA	NA	-0.020067498833637426	0.8136226847211122	1.6786523764278958	0.5364397483246186
b, d	Round 1	NA	NA	NA	NA	NA	NA	NA	NA	NA	-0.01385260900679103	0.8094462826118158	1.8159761031193116	0.45438562185226494
b, d	Round 1	NA	NA	NA	NA	NA	NA	NA	NA	NA	0.038017474630245074	0.8372946833165043	1.7221933758368637	0.5384343153575589
b, d	Round 1	NA	NA	NA	NA	NA	NA	NA	NA	NA	0.059209171755845814	0.8603931769129114	1.7085071274604877	0.5257524855488779
b, d	Round 1	NA	NA	NA	NA	NA	NA	NA	NA	NA	-0.04056763134994851	0.825361863443121	1.6781577834597776	0.49040757871103463
b, d	Round 1	NA	NA	NA	NA	NA	NA	NA	NA	NA	-0.018279193562366992	0.812719177565975	1.6942228139784934	0.5144517391683152
b, d	Round 1	NA	NA	NA	NA	NA	NA	NA	NA	NA	0.03545096849553778	0.8326776240863493	1.7290137171087057	0.5524492601381563
b, d	Round 1	NA	NA	NA	NA	NA	NA	NA	NA	NA	0.007977302005455229	0.8493722771528923	1.7535999061252294	0.47868478863936703
b, d	Round 1	NA	NA	NA	NA	NA	NA	NA	NA	NA	0.01235198303540892	0.8656545021050537	1.7150701406863773	0.5358070782639544
b, d	Round 1	NA	NA	NA	NA	NA	NA	NA	NA	NA	0.017727185682105413	0.8111589522313017	1.7456866349845066	0.5348693010547368
b, d	Round 1	NA	NA	NA	NA	NA	NA	NA	NA	NA	-0.00813539850173648	0.829368047238417	1.717369946929766	0.5678413698737426
b, d	Round 1	NA	NA	NA	NA	NA	NA	NA	NA	NA	0.08161690551414921	0.8307511444972645	1.6607739212270014	0.54468439836229
b, d	Round 1	NA	NA	NA	NA	NA	NA	NA	NA	NA	-0.020128789583185352	0.7933744025265147	1.7519559679037102	0.5499412398815795
b, d	Round 1	NA	NA	NA	NA	NA	NA	NA	NA	NA	-0.043773016299662716	0.8311012977007932	1.748536146744257	0.5606122809380341
b, d	Round 1	NA	NA	NA	NA	NA	NA	NA	NA	NA	0.003386323690881219	0.8451567689620192	1.727947932431	0.5578163465343365
b, d	Round 1	NA	NA	NA	NA	NA	NA	NA	NA	NA	-0.07281063340919253	0.8396003002934197	1.7745284894227438	0.5049066506052389
b, d	Round 1	NA	NA	NA	NA	NA	NA	NA	NA	NA	-0.018368020168763512	0.8652520307582114	1.6744078648171665	0.5159825976279467
b, d	Round 1	NA	NA	NA	NA	NA	NA	NA	NA	NA	0.017670001843024963	0.8475999319254495	1.6776820718646677	0.5052592980002063
b, d	Round 1	NA	NA	NA	NA	NA	NA	NA	NA	NA	-0.02667027657577852	0.8402600266055592	1.7755728826909136	0.5376406032747874
b, d	Round 1	NA	NA	NA	NA	NA	NA	NA	NA	NA	0.07397813027151294	0.8122390828455719	1.6782623282656988	0.5030008291906715
b, d	Round 1	NA	NA	NA	NA	NA	NA	NA	NA	NA	0.10259891552531061	0.8604995748515049	1.6601796830340931	0.5606454202963248
b, d	Round 1	NA	NA	NA	NA	NA	NA	NA	NA	NA	-0.06388244473350141	0.8411563775643607	1.7490948264920811	0.5474500407474959
b, d	Round 1	NA	NA	NA	NA	NA	NA	NA	NA	NA	-0.007033925114359856	0.8734854455912844	1.7003232555380805	0.5143020695659981
b, d	Round 1	NA	NA	NA	NA	NA	NA	NA	NA	NA	-0.014699141037720057	0.7972333070822555	1.6569114548016284	0.523906374961914
b, d	Round 1	NA	NA	NA	NA	NA	NA	NA	NA	NA	-0.028102727833400554	0.8311399672754552	1.6867851316596465	0.5400125427058808
b, d	Round 1	NA	NA	NA	NA	NA	NA	NA	NA	NA	0.045962508053455864	0.8841895153960532	1.7041311639330385	0.5181127462700452
b, d	Round 1	NA	NA	NA	NA	NA	NA	NA	NA	NA	0.025416651933940226	0.8516711818344498	1.694851412048276	0.517316949953063
b, d	Round 1	NA	NA	NA	NA	NA	NA	NA	NA	NA	0.0052306785116744215	0.865451782139355	1.741814865745672	0.5584097534653144
b, d	Round 1	NA	NA	NA	NA	NA	NA	NA	NA	NA	-0.06088463477284326	0.8465168873795482	1.698109446992003	0.6066209568735401
b, d	Round 1	NA	NA	NA	NA	NA	NA	NA	NA	NA	0.06721213217336451	0.8285546039940478	1.7274001846054914	0.557478390931623
b, d	Round 1	NA	NA	NA	NA	NA	NA	NA	NA	NA	-0.043850382670183326	0.8423776525572857	1.7045166517583128	0.5422169023126042
b, d	Round 1	NA	NA	NA	NA	NA	NA	NA	NA	NA	-0.09524445582732262	0.855516811776	1.6408906983248217	0.5398020248358336
b, d	Round 1	NA	NA	NA	NA	NA	NA	NA	NA	NA	0.018639232713348913	0.8041260265377841	1.674085410349472	0.564892760896669
b, d	Round 1	NA	NA	NA	NA	NA	NA	NA	NA	NA	-0.003985111237038982	0.8888464676970582	1.699599824145716	0.488888331686602
b, d	Round 1	NA	NA	NA	NA	NA	NA	NA	NA	NA	-0.044161178008988576	0.8586218499289081	1.7474312409056265	0.5115125259341513
b, d	Round 1	NA	NA	NA	NA	NA	NA	NA	NA	NA	0.09672685493891577	0.8437880620126545	1.7166024048598572	0.4817622377418705
b, d	Round 1	NA	NA	NA	NA	NA	NA	NA	NA	NA	0.05081902746482685	0.8581794761918234	1.7525177237622618	0.5183847507087884
b, d	Round 1	NA	NA	NA	NA	NA	NA	NA	NA	NA	0.016089545354841757	0.8237467859098294	1.6213127784944148	0.49755126854678644
b, d	Round 1	NA	NA	NA	NA	NA	NA	NA	NA	NA	0.004472581952811677	0.8351530111414107	1.6489773875143308	0.5669897929176693
b, d	Round 1	NA	NA	NA	NA	NA	NA	NA	NA	NA	0.025766365138603926	0.8510884945406744	1.730996141334084	0.5747615294447256
b, d	Round 1	NA	NA	NA	NA	NA	NA	NA	NA	NA	0.037432807033408816	0.8257809802081206	1.7159009794240727	0.5353973605559413
b, d	Round 1	NA	NA	NA	NA	NA	NA	NA	NA	NA	0.05507104876881864	0.7969611577355292	1.690862937802067	0.5891510748575051
b, d	Round 1	NA	NA	NA	NA	NA	NA	NA	NA	NA	-0.012350653178686121	0.8743430875867355	1.6517897717898424	0.5390452408315217
b, d	Round 1	NA	NA	NA	NA	NA	NA	NA	NA	NA	-0.017560640684291078	0.8193009768565899	1.672802290131488	0.5549213884962511
b, d	Round 1	NA	NA	NA	NA	NA	NA	NA	NA	NA	-0.005252151786404358	0.8690671948815066	1.6994450422444507	0.5598466703424791
b, d	Round 1	NA	NA	NA	NA	NA	NA	NA	NA	NA	0.07124871668826249	0.809795475260027	1.7647078776238385	0.5153477318743244
b, d	Round 1	NA	NA	NA	NA	NA	NA	NA	NA	NA	-0.08428858767025685	0.8514406920616896	1.735943483449029	0.5594851742991802
b, d	Round 1	NA	NA	NA	NA	NA	NA	NA	NA	NA	0.027931098089293154	0.8474364843205819	1.6678732649025971	0.5099736457725446
b, d	Round 1	NA	NA	NA	NA	NA	NA	NA	NA	NA	-0.01775264852700376	0.8335691592027922	1.732069964315341	0.5704584249448587
b, d	Round 1	NA	NA	NA	NA	NA	NA	NA	NA	NA	-0.06316975887037901	0.8650189566409304	1.6773869888257513	0.594781411155507
b, d	Round 1	NA	NA	NA	NA	NA	NA	NA	NA	NA	0.09997123598135448	0.8614769605330669	1.6757954718524681	0.5622122075328639
b, d	Round 1	NA	NA	NA	NA	NA	NA	NA	NA	NA	-0.047536549938623204	0.8304749716703855	1.7076801801551647	0.5638513942283981
b, d	Round 1	NA	NA	NA	NA	NA	NA	NA	NA	NA	-0.03624794380682595	0.8512437064354863	1.6691831035572602	0.5392643922105832
b, d	Round 1	NA	NA	NA	NA	NA	NA	NA	NA	NA	0.018811996747014	0.7842426387096106	1.7093316861264973	0.4699847573454412
b, d	Round 1	NA	NA	NA	NA	NA	NA	NA	NA	NA	0.06212269226833817	0.841556448288249	1.7083643998990723	0.5525067337930265
b, d	Round 1	NA	NA	NA	NA	NA	NA	NA	NA	NA	0.031580850751588084	0.8295807639192362	1.7547364602346784	0.49136962205608387
b, d	Round 1	NA	NA	NA	NA	NA	NA	NA	NA	NA	0.050853642853052716	0.8577577473157355	1.766585360198778	0.5091052719907672
b, d	Round 1	NA	NA	NA	NA	NA	NA	NA	NA	NA	-0.06976850792891869	0.8360823168578463	1.6782419076040527	0.530716803895303
b, d	Round 1	NA	NA	NA	NA	NA	NA	NA	NA	NA	0.0567823788038987	0.8336082062390996	1.5739800102601837	0.5956405856072768
b, d	Round 1	NA	NA	NA	NA	NA	NA	NA	NA	NA	0.033286704906044844	0.8678814360777463	1.7101527179670648	0.5101757875728432
b, d	Round 1	NA	NA	NA	NA	NA	NA	NA	NA	NA	0.03257163312350802	0.8405838714356434	1.7034712469203919	0.4907409470774684
b, d	Round 1	NA	NA	NA	NA	NA	NA	NA	NA	NA	0.06463721665055715	0.8234535857547793	1.7327627651665227	0.540543653283144
b, d	Round 1	NA	NA	NA	NA	NA	NA	NA	NA	NA	0.0930096707180882	0.8635027919672407	1.7011759974148417	0.5914957885583677
b, d	Round 1	NA	NA	NA	NA	NA	NA	NA	NA	NA	-0.07010805164099626	0.8457018389465492	1.70687234595382	0.5516214913104426
b, d	Round 1	NA	NA	NA	NA	NA	NA	NA	NA	NA	0.020286416718270323	0.8547468774549019	1.7075885027646414	0.5735394885465567
b, d	Round 1	NA	NA	NA	NA	NA	NA	NA	NA	NA	0.021634891435190762	0.810419990505065	1.6964739296048872	0.5016519688401279
b, d	Round 1	NA	NA	NA	NA	NA	NA	NA	NA	NA	0.06417759469909723	0.8463211790591547	1.671464527055052	0.48165840207314037
b, d	Round 1	NA	NA	NA	NA	NA	NA	NA	NA	NA	-0.03190846486659347	0.8510125416631421	1.7284945682288082	0.4846644147315898
b, d	Round 1	NA	NA	NA	NA	NA	NA	NA	NA	NA	0.06881058084073854	0.8522695644983137	1.6819363733232573	0.5305090579213276
b, d	Round 1	NA	NA	NA	NA	NA	NA	NA	NA	NA	0.01722453895431958	0.8706951545544384	1.725554288844882	0.49854406024903
b, d	Round 1	NA	NA	NA	NA	NA	NA	NA	NA	NA	-0.001743872411355662	0.835332894385602	1.7219770372179062	0.5443216859106698
b, d	Round 1	NA	NA	NA	NA	NA	NA	NA	NA	NA	0.04511621070312498	0.8268442561312112	1.7006108685233607	0.5270271508727835
b, d	Round 1	NA	NA	NA	NA	NA	NA	NA	NA	NA	0.03559322405144449	0.834631069774252	1.7545487212647772	0.5468001440256403
b, d	Round 1	NA	NA	NA	NA	NA	NA	NA	NA	NA	0.023460628261864746	0.8307269218375006	1.7379722357430833	0.533878216929529
b, d	Round 1	NA	NA	NA	NA	NA	NA	NA	NA	NA	0.017448893606142747	0.8043220562260909	1.7211472800204144	0.4994301683953544
b, d	Round 1	NA	NA	NA	NA	NA	NA	NA	NA	NA	-0.07167474020075516	0.8396983251363768	1.6305426907810718	0.4732246892597411
b, d	Round 1	NA	NA	NA	NA	NA	NA	NA	NA	NA	-0.014136807211140256	0.8531254282285212	1.7170800239458612	0.5346884410482337
b, d	Round 1	NA	NA	NA	NA	NA	NA	NA	NA	NA	0.025880107001836454	0.8181878938255278	1.742222366090923	0.5574403579133508
b, d	Round 1	NA	NA	NA	NA	NA	NA	NA	NA	NA	0.012748280338803685	0.8691266564761067	1.6822562923425903	0.5214669962756184
b, d	Round 1	NA	NA	NA	NA	NA	NA	NA	NA	NA	0.009088592864520769	0.8164676284276525	1.7387285898894709	0.5965610793964355
b, d	Round 1	NA	NA	NA	NA	NA	NA	NA	NA	NA	-0.015581696540463784	0.8379769821810582	1.7807766610081373	0.5246161175022961
b, d	Round 1	NA	NA	NA	NA	NA	NA	NA	NA	NA	-0.03278777395439624	0.8711718018290533	1.5910053746516457	0.554532487128245
b, d	Round 1	NA	NA	NA	NA	NA	NA	NA	NA	NA	-0.0014371448695848625	0.8701995291237751	1.7305740724059993	0.5261941753456706
b, d	Round 1	NA	NA	NA	NA	NA	NA	NA	NA	NA	0.03007337992942685	0.8555372736715035	1.67311598384335	0.4667873740539388
b, d	Round 1	NA	NA	NA	NA	NA	NA	NA	NA	NA	-0.02661078504414968	0.8773322213960627	1.6624992264226948	0.5571831696035442
b, d	Round 1	NA	NA	NA	NA	NA	NA	NA	NA	NA	-0.05721102291640395	0.853551440063926	1.732083435023553	0.510964733819516
b, d	Round 1	NA	NA	NA	NA	NA	NA	NA	NA	NA	-0.03324438417151334	0.8243628236242727	1.685122744648306	0.49999682564443
b, d	Round 1	NA	NA	NA	NA	NA	NA	NA	NA	NA	-0.027224553035155464	0.8239025231687978	1.6473474364194653	0.5357927362254776
b, d	Round 1	NA	NA	NA	NA	NA	NA	NA	NA	NA	0.014781122793337449	0.8297927134361268	1.728456255620049	0.5367073770609921
b, d	Round 1	NA	NA	NA	NA	NA	NA	NA	NA	NA	0.001562112288095154	0.8149080731266531	1.7632324809655908	0.5084878002248439
b, d	Round 1	NA	NA	NA	NA	NA	NA	NA	NA	NA	-0.019114030676821974	0.8060465721332448	1.6381951988511587	0.5129723245229547
b, d	Round 1	NA	NA	NA	NA	NA	NA	NA	NA	NA	-0.0440071884231748	0.8270147286396947	1.7228833072786092	0.5612689158672612
b, d	Round 1	NA	NA	NA	NA	NA	NA	NA	NA	NA	-0.015026520472127299	0.8868243804749398	1.6913246543860134	0.5320905090386828
b, d	Round 1	NA	NA	NA	NA	NA	NA	NA	NA	NA	-0.07840878262412336	0.8074764670202822	1.750166658840328	0.48764400555393067
b, d	Round 1	NA	NA	NA	NA	NA	NA	NA	NA	NA	0.021885569427438793	0.8560386962103937	1.7125090041178825	0.5132914864823007
b, d	Round 1	NA	NA	NA	NA	NA	NA	NA	NA	NA	-0.07944352849476176	0.8600216934370701	1.7428957841946784	0.5123958421357855
b, d	Round 1	NA	NA	NA	NA	NA	NA	NA	NA	NA	0.04760398149715583	0.8265412066863019	1.6778611201181246	0.5587018096520122
b, d	Round 1	NA	NA	NA	NA	NA	NA	NA	NA	NA	-0.0026026469468210635	0.8310953094620169	1.6933246421595962	0.5019635657011684
b, d	Round 1	NA	NA	NA	NA	NA	NA	NA	NA	NA	-0.011112947704088418	0.8217194414404559	1.7100915191067791	0.4938410198165423
b, d	Round 1	NA	NA	NA	NA	NA	NA	NA	NA	NA	-0.054996459452042706	0.8145441087643834	1.7350517110555361	0.5134072633477988
b, d	Round 1	NA	NA	NA	NA	NA	NA	NA	NA	NA	-0.005384902778086338	0.8406921664270741	1.67980461683239	0.5050212578238814
b, d	Round 1	NA	NA	NA	NA	NA	NA	NA	NA	NA	-0.07835179435220803	0.8396967446595439	1.7509974698460105	0.5149333194978973
b, d	Round 1	NA	NA	NA	NA	NA	NA	NA	NA	NA	0.07165068543944567	0.8461900951846826	1.7003084449572465	0.5721278638107687
b, d	Round 1	NA	NA	NA	NA	NA	NA	NA	NA	NA	0.02596869892763483	0.8489311202794765	1.7178600914675723	0.5440908379250153
b, d	Round 1	NA	NA	NA	NA	NA	NA	NA	NA	NA	0.00916826692758977	0.832521422536792	1.6727454268353663	0.5851257355561532
b, d	Round 1	NA	NA	NA	NA	NA	NA	NA	NA	NA	0.07288311060058521	0.8288165892871442	1.8035873519663872	0.5205132559307676
b, d	Round 1	NA	NA	NA	NA	NA	NA	NA	NA	NA	0.03294892129845333	0.7910870382037763	1.6081661498202842	0.5819397153575727
b, d	Round 1	NA	NA	NA	NA	NA	NA	NA	NA	NA	-0.055724438667477304	0.8265453879348336	1.6625389585831085	0.5336960627925007
b, d	Round 1	NA	NA	NA	NA	NA	NA	NA	NA	NA	0.020831071273123468	0.8560422917565105	1.6601463274863457	0.5045848594113509
b, d	Round 1	NA	NA	NA	NA	NA	NA	NA	NA	NA	-0.006827836435758689	0.8300418468516917	1.7172812447562342	0.5309160886001407
b, d	Round 1	NA	NA	NA	NA	NA	NA	NA	NA	NA	0.016624969139501344	0.822384375761325	1.7492531113823218	0.6280165630820607
b, d	Round 1	NA	NA	NA	NA	NA	NA	NA	NA	NA	0.13425067893097042	0.8328515859538399	1.6219867330540578	0.585195080801275
b, d	Round 1	NA	NA	NA	NA	NA	NA	NA	NA	NA	-0.06930544399535268	0.7936227581779045	1.7774464845212796	0.5339170178383296
b, d	Round 1	NA	NA	NA	NA	NA	NA	NA	NA	NA	-0.03191186773526651	0.8540197029226201	1.7271985129389638	0.5327974784531155
b, d	Round 1	NA	NA	NA	NA	NA	NA	NA	NA	NA	-0.03927493238851967	0.8578237233046874	1.6869144243482992	0.5058377354598969
b, d	Round 1	NA	NA	NA	NA	NA	NA	NA	NA	NA	0.018731227507820337	0.8665324302986637	1.685773309284515	0.5064966931103689
b, d	Round 1	NA	NA	NA	NA	NA	NA	NA	NA	NA	0.010488423519001148	0.8380473934294432	1.7166621137661673	0.47103340139819955
b, d	Round 1	NA	NA	NA	NA	NA	NA	NA	NA	NA	0.02797498336114559	0.8405716527725282	1.6878016196943788	0.5244345241282835
b, d	Round 1	NA	NA	NA	NA	NA	NA	NA	NA	NA	0.03226357572501441	0.8532625425763655	1.7383888626599695	0.48030605633409945
b, d	Round 1	NA	NA	NA	NA	NA	NA	NA	NA	NA	-0.0985403883744864	0.8376591858283828	1.7025444061029054	0.5309936661906808
b, d	Round 1	NA	NA	NA	NA	NA	NA	NA	NA	NA	0.0094196098481992	0.8383575182290448	1.7165728532820599	0.4978626415017893
b, d	Round 1	NA	NA	NA	NA	NA	NA	NA	NA	NA	0.015317250619791459	0.8389739331751471	1.7070279403428144	0.4496903220054046
b, d	Round 1	NA	NA	NA	NA	NA	NA	NA	NA	NA	0.035059482144404915	0.8185367007832397	1.7561658858296407	0.46188861952602467
b, d	Round 1	NA	NA	NA	NA	NA	NA	NA	NA	NA	5.720339579696436e-4	0.8295967205245831	1.6735868528048397	0.527235643370552
b, d	Round 1	NA	NA	NA	NA	NA	NA	NA	NA	NA	-0.050355142149167365	0.8405720403179943	1.7522650679602123	0.4430420597161139
b, d	Round 1	NA	NA	NA	NA	NA	NA	NA	NA	NA	0.008458358118212059	0.8073498471843512	1.6819734420946244	0.5505468688414041
b, d	Round 1	NA	NA	NA	NA	NA	NA	NA	NA	NA	0.0018965321404466379	0.891112323072252	1.7135717347274229	0.5452524023591336
b, d	Round 1	NA	NA	NA	NA	NA	NA	NA	NA	NA	0.029156639286220528	0.8317459434279464	1.7227941477161828	0.5772927252021147
b, d	Round 1	NA	NA	NA	NA	NA	NA	NA	NA	NA	0.03156258477836608	0.8579019816532139	1.7101651442430092	0.5103058094642523
b, d	Round 1	NA	NA	NA	NA	NA	NA	NA	NA	NA	-0.01810189237047117	0.8545239824560055	1.704598779143543	0.524654047663134
b, d	Round 1	NA	NA	NA	NA	NA	NA	NA	NA	NA	0.012922765363521813	0.8474085483785091	1.6904085075184443	0.4807581053433081
b, d	Round 1	NA	NA	NA	NA	NA	NA	NA	NA	NA	0.013760418645154487	0.861469772594881	1.7279731949137318	0.5678864918875768
b, d	Round 1	NA	NA	NA	NA	NA	NA	NA	NA	NA	-0.039392937615951765	0.8108439485368771	1.7471027208588454	0.5112325130778195
b, d	Round 1	NA	NA	NA	NA	NA	NA	NA	NA	NA	0.001766479975643283	0.810770597760778	1.6687143723352171	0.5012836065653157
b, d	Round 1	NA	NA	NA	NA	NA	NA	NA	NA	NA	0.04762338175993552	0.84669027432928	1.758717897210772	0.5190811184993243
b, d	Round 1	NA	NA	NA	NA	NA	NA	NA	NA	NA	-0.03237035539716875	0.8078617607693521	1.707377735456564	0.5056936585690791
b, d	Round 1	NA	NA	NA	NA	NA	NA	NA	NA	NA	-0.003625111199490086	0.8835144254574201	1.7233382796311603	0.5429309449496774
b, d	Round 1	NA	NA	NA	NA	NA	NA	NA	NA	NA	0.03836597531848505	0.8728890075975335	1.7407321731199552	0.5293513320476474
b, d	Round 1	NA	NA	NA	NA	NA	NA	NA	NA	NA	0.006536597813465221	0.8387778167322297	1.6827174988137987	0.5847293886605108
b, d	Round 1	NA	NA	NA	NA	NA	NA	NA	NA	NA	0.023350250153872248	0.8342108912185194	1.7688682729056064	0.5151807574624349
b, d	Round 1	NA	NA	NA	NA	NA	NA	NA	NA	NA	0.09758911056992026	0.8511880108764678	1.7072616676022376	0.5753472557086722
b, d	Round 1	NA	NA	NA	NA	NA	NA	NA	NA	NA	-0.010597941131467132	0.8499046058508818	1.6466055396452746	0.6001202161489939
b, d	Round 1	NA	NA	NA	NA	NA	NA	NA	NA	NA	0.050663356001393066	0.842826454639661	1.767426965770461	0.49177100300210147
b, d	Round 1	NA	NA	NA	NA	NA	NA	NA	NA	NA	0.016462922186484714	0.8462990062236498	1.6232918652832762	0.5093918408970407
b, d	Round 1	NA	NA	NA	NA	NA	NA	NA	NA	NA	-0.019121305775364358	0.8312267655245901	1.6902030241260273	0.5303766802010317
b, d	Round 1	NA	NA	NA	NA	NA	NA	NA	NA	NA	0.06254081486736009	0.8037815262103553	1.7396195320499341	0.5510559499655492
b, d	Round 1	NA	NA	NA	NA	NA	NA	NA	NA	NA	0.011609922984085839	0.8468133127944294	1.7330312050902186	0.5112514312409986
b, d	Round 1	NA	NA	NA	NA	NA	NA	NA	NA	NA	-0.0288989991028943	0.8815364770748547	1.7259108204842122	0.48965115186786756
b, d	Round 1	NA	NA	NA	NA	NA	NA	NA	NA	NA	-0.03731546673433812	0.8431607871457318	1.708455976938231	0.5229546432630812
b, d	Round 1	NA	NA	NA	NA	NA	NA	NA	NA	NA	-0.08027906965101118	0.8250250771672961	1.7276515188325368	0.529262744757374
b, d	Round 1	NA	NA	NA	NA	NA	NA	NA	NA	NA	0.06814502666440955	0.8177797676580874	1.7229766912224005	0.5180433693868369
b, d	Round 1	NA	NA	NA	NA	NA	NA	NA	NA	NA	-0.027140068019824562	0.8295546392417539	1.6589597221345493	0.5426182176499773
b, d	Round 1	NA	NA	NA	NA	NA	NA	NA	NA	NA	-0.07818599250962113	0.8521846919757761	1.6715501710906253	0.534999814393145
b, d	Round 1	NA	NA	NA	NA	NA	NA	NA	NA	NA	0.06251022816273566	0.850376017426866	1.7687969936641548	0.5590139367864719
b, d	Round 1	NA	NA	NA	NA	NA	NA	NA	NA	NA	0.12959539813250567	0.8003717904555453	1.7495661171675974	0.5511758781093241
b, d	Round 1	NA	NA	NA	NA	NA	NA	NA	NA	NA	0.07569822171559028	0.8165695870926297	1.660981141671722	0.50331329718766
b, d	Round 1	NA	NA	NA	NA	NA	NA	NA	NA	NA	0.023523092414403382	0.8226306710375486	1.669838302437279	0.5002635540122892
b, d	Round 1	NA	NA	NA	NA	NA	NA	NA	NA	NA	0.04380391591175134	0.8330090162612869	1.6632670805016736	0.5217731509728317
b, d	Round 1	NA	NA	NA	NA	NA	NA	NA	NA	NA	-0.057228780414996655	0.8683849032082769	1.6729033838389264	0.5380023452722196
b, d	Round 1	NA	NA	NA	NA	NA	NA	NA	NA	NA	-0.01480341745016088	0.8130499723980853	1.7384132602166413	0.5349650865922569
b, d	Round 1	NA	NA	NA	NA	NA	NA	NA	NA	NA	-0.05512928867059073	0.853407244725729	1.7369183081119077	0.5609564449128737
b, d	Round 1	NA	NA	NA	NA	NA	NA	NA	NA	NA	0.1102507937680098	0.8013140819541473	1.6782324282296084	0.511697767083713
b, d	Round 1	NA	NA	NA	NA	NA	NA	NA	NA	NA	-0.05793548192286643	0.866032780832147	1.7516311512564582	0.575003120176532
b, d	Round 1	NA	NA	NA	NA	NA	NA	NA	NA	NA	-0.011651344109657794	0.8658901573700785	1.7299627339305348	0.5400075841306193
b, d	Round 1	NA	NA	NA	NA	NA	NA	NA	NA	NA	-0.026918099287415835	0.8297649228409588	1.6936139377989246	0.6075429476366057
b, d	Round 1	NA	NA	NA	NA	NA	NA	NA	NA	NA	-0.012112804392469818	0.8539674184341447	1.633173620616403	0.5743249040571841
b, d	Round 1	NA	NA	NA	NA	NA	NA	NA	NA	NA	-0.003959061690645287	0.8539512272260316	1.7449588814773371	0.4915467991737888
b, d	Round 1	NA	NA	NA	NA	NA	NA	NA	NA	NA	-0.08274262923000045	0.8225683914666003	1.7628639570022862	0.49908142520963
b, d	Round 1	NA	NA	NA	NA	NA	NA	NA	NA	NA	0.005595254820887073	0.8340083196526014	1.7244345381407111	0.5405527134208103
b, d	Round 1	NA	NA	NA	NA	NA	NA	NA	NA	NA	-0.06536316196747452	0.8536988205860013	1.6725756451710738	0.5690580511818812
b, d	Round 1	NA	NA	NA	NA	NA	NA	NA	NA	NA	-0.02846538758439505	0.8529896417644157	1.6997322225986444	0.5357586255600635
b, d	Round 1	NA	NA	NA	NA	NA	NA	NA	NA	NA	-0.01620266140314591	0.8268854304459697	1.762156357171049	0.4987044540460237
b, d	Round 1	NA	NA	NA	NA	NA	NA	NA	NA	NA	0.0010792178439862157	0.8897362638915063	1.7225119893857272	0.5204334521273345
b, d	Round 1	NA	NA	NA	NA	NA	NA	NA	NA	NA	-0.03571873905801711	0.8564386023271341	1.7077973424897388	0.5311893294938508
b, d	Round 1	NA	NA	NA	NA	NA	NA	NA	NA	NA	0.05786570355835238	0.8486924486461455	1.6719901486382405	0.5727791191362278
b, d	Round 1	NA	NA	NA	NA	NA	NA	NA	NA	NA	-7.972882187523566e-4	0.803929854057324	1.6622816631287947	0.5011180791850712
b, d	Round 1	NA	NA	NA	NA	NA	NA	NA	NA	NA	-0.014547615598186764	0.8301904558762793	1.6881376369160592	0.44153124628220913
b, d	Round 1	NA	NA	NA	NA	NA	NA	NA	NA	NA	0.08791784489364744	0.8177416667373912	1.7081611095378813	0.6288984628463178
b, d	Round 1	NA	NA	NA	NA	NA	NA	NA	NA	NA	-0.025376912685988285	0.8578355346172245	1.75309299608752	0.5441514309229621
b, d	Round 1	NA	NA	NA	NA	NA	NA	NA	NA	NA	0.05956103619932581	0.8453854605893193	1.6374313901743156	0.487297352599553
b, d	Round 1	NA	NA	NA	NA	NA	NA	NA	NA	NA	-0.01988452619395319	0.8305932416955041	1.742535346001487	0.5946301295301335
b, d	Round 1	NA	NA	NA	NA	NA	NA	NA	NA	NA	-0.08406157330498809	0.8679463862282543	1.7471503516488507	0.5772651030986046
b, d	Round 1	NA	NA	NA	NA	NA	NA	NA	NA	NA	-0.029663158243875696	0.8370735692032969	1.752770902028888	0.5895764890824164
b, d	Round 1	NA	NA	NA	NA	NA	NA	NA	NA	NA	0.009700952771937707	0.8457475217271954	1.6940501505066365	0.534662112071211
b, d	Round 1	NA	NA	NA	NA	NA	NA	NA	NA	NA	-0.007198592667389066	0.838763764351286	1.6815440698047956	0.5409237800504642
b, d	Round 1	NA	NA	NA	NA	NA	NA	NA	NA	NA	-0.04872786688165496	0.8708622100851333	1.726492505082095	0.527326761676076
b, d	Round 1	NA	NA	NA	NA	NA	NA	NA	NA	NA	0.006203155796939326	0.8511268524515474	1.714207127990275	0.4919586404414111
b, d	Round 1	NA	NA	NA	NA	NA	NA	NA	NA	NA	-0.0795752234237521	0.8651916175256686	1.69731449641744	0.5349566246219227
b, d	Round 1	NA	NA	NA	NA	NA	NA	NA	NA	NA	-0.03036598752187614	0.8892838325391678	1.6464143923088725	0.5000621614035038
b, d	Round 1	NA	NA	NA	NA	NA	NA	NA	NA	NA	0.03579716149122936	0.8144911714005116	1.677012139541513	0.5050036680772676
b, d	Round 1	NA	NA	NA	NA	NA	NA	NA	NA	NA	-0.02544125428331205	0.8448836928101168	1.7353998658871166	0.4709932401544573
b, d	Round 1	NA	NA	NA	NA	NA	NA	NA	NA	NA	-0.0014433247920025859	0.8981467557604235	1.7389568626437835	0.5400099315023063
b, d	Round 1	NA	NA	NA	NA	NA	NA	NA	NA	NA	-0.06399786847435394	0.8355615553416489	1.633152981572489	0.5173492160241526
b, d	Round 1	NA	NA	NA	NA	NA	NA	NA	NA	NA	-0.013010575020659715	0.8406559543151567	1.7644919102845882	0.6125179452276841
b, d	Round 1	NA	NA	NA	NA	NA	NA	NA	NA	NA	-0.007951721820257817	0.8107643280902125	1.6639263294179434	0.5655274174919169
b, d	Round 1	NA	NA	NA	NA	NA	NA	NA	NA	NA	-0.07325417973967978	0.8750736448228728	1.7759559757025534	0.4830850555606692
b, d	Round 1	NA	NA	NA	NA	NA	NA	NA	NA	NA	-0.014023769389702153	0.8716665029140922	1.7057161326768442	0.5027298971821359
b, d	Round 1	NA	NA	NA	NA	NA	NA	NA	NA	NA	-0.018109167469013556	0.7754098998744906	1.6663565076951803	0.5139778637579944
b, d	Round 1	NA	NA	NA	NA	NA	NA	NA	NA	NA	-0.07544840421886877	0.8257894804604085	1.7592792468027318	0.5496943158005709
b, d	Round 1	NA	NA	NA	NA	NA	NA	NA	NA	NA	-0.011429062469784873	0.8175825329416927	1.6669924177226505	0.533170614858512
b, d	Round 1	NA	NA	NA	NA	NA	NA	NA	NA	NA	-0.04313206447270555	0.8572958111888755	1.736850651328051	0.5051641963694579
b, d	Round 1	NA	NA	NA	NA	NA	NA	NA	NA	NA	-0.06334866371302882	0.8380773221571814	1.6071143520008127	0.5373075627787904
b, d	Round 1	NA	NA	NA	NA	NA	NA	NA	NA	NA	0.012025151189064009	0.8338657522479673	1.7120404997279273	0.509599136337052
b, d	Round 1	NA	NA	NA	NA	NA	NA	NA	NA	NA	0.019611397091149632	0.8428736083190673	1.6951641626990188	0.5182610918091687
b, d	Round 1	NA	NA	NA	NA	NA	NA	NA	NA	NA	-0.04168944372249739	0.8455364499092375	1.7560986148271953	0.5738474758922824
b, d	Round 1	NA	NA	NA	NA	NA	NA	NA	NA	NA	-0.03691795691451963	0.8581936619528518	1.674983847016073	0.5336233364325262
b, d	Round 1	NA	NA	NA	NA	NA	NA	NA	NA	NA	-0.1265273404461372	0.854831868908847	1.7614787183047769	0.48831165218634187
b, d	Round 1	NA	NA	NA	NA	NA	NA	NA	NA	NA	-0.006077875470964847	0.8145099587896584	1.6134610619312795	0.5551157249382055
b, d	Round 1	NA	NA	NA	NA	NA	NA	NA	NA	NA	-0.03060512705138222	0.8843172956147586	1.6842745811815931	0.5042184029146044
b, d	Round 1	NA	NA	NA	NA	NA	NA	NA	NA	NA	-0.05970395668359391	0.851736127349362	1.7208197480473861	0.46954143538571347
b, d	Round 1	NA	NA	NA	NA	NA	NA	NA	NA	NA	0.03547216797623655	0.7899175921994521	1.7114948589960186	0.542880538468709
b, d	Round 1	NA	NA	NA	NA	NA	NA	NA	NA	NA	0.06973807767802635	0.8605929579917804	1.6775582153402895	0.5307772388287315
b, d	Round 1	NA	NA	NA	NA	NA	NA	NA	NA	NA	-0.055692561219563105	0.853132237315324	1.7181873089554507	0.5266632978046514
b, d	Round 1	NA	NA	NA	NA	NA	NA	NA	NA	NA	-0.09588755889309611	0.825604468468651	1.7491492052312216	0.46393102211144055
b, d	Round 1	NA	NA	NA	NA	NA	NA	NA	NA	NA	0.04698747556583839	0.8123344342629243	1.7137459170099953	0.49626884406958616
b, d	Round 1	NA	NA	NA	NA	NA	NA	NA	NA	NA	0.0313335756280131	0.8610535106266235	1.6496568905494557	0.5244857177407142
b, d	Round 1	NA	NA	NA	NA	NA	NA	NA	NA	NA	0.10361398733913818	0.8687087889853677	1.7163650630796552	0.5242189566367527
b, d	Round 1	NA	NA	NA	NA	NA	NA	NA	NA	NA	-0.08215315068090227	0.8435042041543791	1.7292701149157568	0.4786613951213684
b, d	Round 1	NA	NA	NA	NA	NA	NA	NA	NA	NA	-0.09040968348471275	0.8395959981530033	1.7591920977730278	0.49570208739316096
b, d	Round 1	NA	NA	NA	NA	NA	NA	NA	NA	NA	-0.026602610336647754	0.8831374600092963	1.7087929192108928	0.5275351480247452
b, d	Round 1	NA	NA	NA	NA	NA	NA	NA	NA	NA	0.05294046184515899	0.861210908370775	1.6724488800856383	0.5597584728282985
b, d	Round 1	NA	NA	NA	NA	NA	NA	NA	NA	NA	-0.09786306105481732	0.8500610617244274	1.6786817796576383	0.44615139638355944
b, d	Round 1	NA	NA	NA	NA	NA	NA	NA	NA	NA	0.03091283242897861	0.8470484773886807	1.7007897448717086	0.47768896194293614
b, d	Round 1	NA	NA	NA	NA	NA	NA	NA	NA	NA	0.10751336193098951	0.836003111877338	1.698645403097644	0.4614997908642685
b, d	Round 1	NA	NA	NA	NA	NA	NA	NA	NA	NA	-1.3177315585639174e-4	0.8271449618250815	1.68415542549031	0.5091580066891465
b, d	Round 1	NA	NA	NA	NA	NA	NA	NA	NA	NA	0.01860043218778954	0.8461592930990778	1.7524850272879995	0.5016986907225529
b, d	Round 1	NA	NA	NA	NA	NA	NA	NA	NA	NA	-0.005136454251520652	0.8381886142741722	1.707896520555944	0.5533802738214113
b, d	Round 1	NA	NA	NA	NA	NA	NA	NA	NA	NA	0.04479082605380194	0.8506326677863931	1.6899995982476455	0.5467342209476502
b, d	Round 1	NA	NA	NA	NA	NA	NA	NA	NA	NA	-0.035844684312353	0.7891564817786852	1.7466243782628135	0.5034339880310602
b, d	Round 1	NA	NA	NA	NA	NA	NA	NA	NA	NA	-0.10451367452554623	0.8063182841261982	1.5898315350429053	0.5406066990657639
b, d	Round 1	NA	NA	NA	NA	NA	NA	NA	NA	NA	0.023172753394811306	0.8522099491923187	1.669165989265671	0.5159147854344333
b, d	Round 1	NA	NA	NA	NA	NA	NA	NA	NA	NA	-0.0426679053630149	0.8481504653813754	1.701688754954226	0.46750075088056015
b, d	Round 1	NA	NA	NA	NA	NA	NA	NA	NA	NA	0.040244515279740836	0.8353328073383898	1.7883634766850465	0.5791034042774064
b, d	Round 1	NA	NA	NA	NA	NA	NA	NA	NA	NA	-0.08856869241915959	0.828035541789035	1.7800630252666096	0.5700322654659183
b, d	Round 1	NA	NA	NA	NA	NA	NA	NA	NA	NA	-0.023882075502693664	0.8616548880200411	1.6584040396918986	0.5127978513461217
b, d	Round 1	NA	NA	NA	NA	NA	NA	NA	NA	NA	-0.04073034323132655	0.8333877694634245	1.6991946578008892	0.4568934303594814
b, d	Round 1	NA	NA	NA	NA	NA	NA	NA	NA	NA	-0.10625394850106372	0.7814746069508685	1.727986905567064	0.5649176184756195
b, d	Round 1	NA	NA	NA	NA	NA	NA	NA	NA	NA	0.026978177520540023	0.8776579756508166	1.6586709826381454	0.5126357752053591
b, d	Round 1	NA	NA	NA	NA	NA	NA	NA	NA	NA	0.0034331815836434504	0.8768994640607016	1.721378532268566	0.5742489429443565
b, d	Round 1	NA	NA	NA	NA	NA	NA	NA	NA	NA	-0.02930018558541701	0.836867412493118	1.6723299796705668	0.5549397127734694
b, d	Round 1	NA	NA	NA	NA	NA	NA	NA	NA	NA	-0.008691200385001345	0.8870397335085701	1.6298282773387052	0.5733630853309529
b, d	Round 1	NA	NA	NA	NA	NA	NA	NA	NA	NA	-0.1244577313645613	0.8704153583935254	1.716712006389991	0.4942922266026698
b, d	Round 1	NA	NA	NA	NA	NA	NA	NA	NA	NA	-0.05729061875260691	0.7962868217414629	1.743236621213873	0.49451144138781716
b, d	Round 1	NA	NA	NA	NA	NA	NA	NA	NA	NA	0.030281502506545238	0.8320997527227141	1.7203186808321393	0.5131246287075854
b, d	Round 1	NA	NA	NA	NA	NA	NA	NA	NA	NA	-0.011869362385331147	0.8822255386780369	1.6418827202624253	0.5490841581016848
b, d	Round 1	NA	NA	NA	NA	NA	NA	NA	NA	NA	-0.09650645074382797	0.8864123670411975	1.7292778043791432	0.5182123899718302
b, d	Round 1	NA	NA	NA	NA	NA	NA	NA	NA	NA	-0.07505034681098795	0.8306541227135812	1.7237662309831465	0.5158219810464488
b, d	Round 1	NA	NA	NA	NA	NA	NA	NA	NA	NA	0.06515848137246219	0.8443120311639244	1.6658996115085283	0.5479364834847034
b, d	Round 1	NA	NA	NA	NA	NA	NA	NA	NA	NA	0.012643808359197742	0.8190025139174196	1.6505808475322836	0.5526648078487852
b, d	Round 1	NA	NA	NA	NA	NA	NA	NA	NA	NA	0.0035096092317714977	0.8312502738585198	1.7202546849949527	0.566623968719906
b, d	Round 1	NA	NA	NA	NA	NA	NA	NA	NA	NA	-0.03413065545039431	0.8644529460813896	1.63311410494666	0.4872560142025432
b, d	Round 1	NA	NA	NA	NA	NA	NA	NA	NA	NA	-0.003997197287843263	0.8178519497184801	1.707394886311887	0.5501363283390344
b, d	Round 1	NA	NA	NA	NA	NA	NA	NA	NA	NA	-0.06496522189989276	0.8561125854547516	1.663713412855566	0.5590459838429078
b, d	Round 1	NA	NA	NA	NA	NA	NA	NA	NA	NA	-0.013891605099515524	0.8251066122635874	1.7259188156569758	0.5801477530581847
b, d	Round 1	NA	NA	NA	NA	NA	NA	NA	NA	NA	0.021666025727877517	0.7888240615121024	1.7153800485907116	0.5231188979554637
b, d	Round 1	NA	NA	NA	NA	NA	NA	NA	NA	NA	0.008594590205433138	0.8463085433108875	1.665013581848162	0.49262193584110797
b, d	Round 1	NA	NA	NA	NA	NA	NA	NA	NA	NA	-0.008792817083996566	0.8379613868825913	1.7098793820838276	0.5707318199754181
b, d	Round 1	NA	NA	NA	NA	NA	NA	NA	NA	NA	-0.02889680875064498	0.8356078819644193	1.6918521276985838	0.5671371630244166
b, d	Round 1	NA	NA	NA	NA	NA	NA	NA	NA	NA	0.0535086235732593	0.8559453084536651	1.7135009750461192	0.5403030367153306
b, d	Round 1	NA	NA	NA	NA	NA	NA	NA	NA	NA	-0.08524139089871093	0.8129829121507899	1.6380914739285137	0.5787837004344244
b, d	Round 1	NA	NA	NA	NA	NA	NA	NA	NA	NA	-0.03261266311474974	0.8226115998690312	1.6933652636877097	0.5228906891550383
b, d	Round 1	NA	NA	NA	NA	NA	NA	NA	NA	NA	-0.06647410080564285	0.8200104448764558	1.751129246883296	0.5262432717466968
b, d	Round 1	NA	NA	NA	NA	NA	NA	NA	NA	NA	0.0017897524682923044	0.8479182334092557	1.7467568029409843	0.508310127536853
b, d	Round 1	NA	NA	NA	NA	NA	NA	NA	NA	NA	0.026725622083506866	0.8269145054499443	1.6668080161182515	0.5332450283952488
b, d	Round 1	NA	NA	NA	NA	NA	NA	NA	NA	NA	-0.08331634506559009	0.8479763748048603	1.6714107391220432	0.5656800993313943
b, d	Round 1	NA	NA	NA	NA	NA	NA	NA	NA	NA	0.06211835067727256	0.8161276110834865	1.7252028174984457	0.541840510565474
b, d	Round 1	NA	NA	NA	NA	NA	NA	NA	NA	NA	0.02188795534685323	0.8633046748406985	1.651519267036339	0.5045905202899235
b, d	Round 1	NA	NA	NA	NA	NA	NA	NA	NA	NA	0.03172999027170694	0.8507289743142326	1.7014467529347073	0.5328050687155222
b, d	Round 1	NA	NA	NA	NA	NA	NA	NA	NA	NA	-0.002384198423384451	0.8197840565479757	1.6539153994040112	0.47812161273449694
b, d	Round 1	NA	NA	NA	NA	NA	NA	NA	NA	NA	-0.009822556435207972	0.8288181819748696	1.766254037591245	0.5148609707120337
b, d	Round 1	NA	NA	NA	NA	NA	NA	NA	NA	NA	-0.06394264030692466	0.8195735589561458	1.7228019787408357	0.47927166211995204
b, d	Round 1	NA	NA	NA	NA	NA	NA	NA	NA	NA	-0.01927427841191952	0.8323672844563146	1.6992182079691192	0.5702751599305548
b, d	Round 1	NA	NA	NA	NA	NA	NA	NA	NA	NA	-0.050659953132720016	0.8426322184149778	1.7242000070051344	0.5494108264444018
b, d	Round 1	NA	NA	NA	NA	NA	NA	NA	NA	NA	0.06521073691898169	0.8186605910978993	1.6987908139829035	0.493704523477896
b, d	Round 1	NA	NA	NA	NA	NA	NA	NA	NA	NA	-8.98944031180603e-4	0.8384420757065458	1.7314452863890986	0.49330056658872806
b, d	Round 1	NA	NA	NA	NA	NA	NA	NA	NA	NA	-0.017704695458116867	0.8198464909798416	1.6649544949981376	0.47524226163021666
b, d	Round 1	NA	NA	NA	NA	NA	NA	NA	NA	NA	0.08952873163272297	0.8521686992298771	1.6661755679841816	0.5849919971207433
b, d	Round 1	NA	NA	NA	NA	NA	NA	NA	NA	NA	-0.06256737288838309	0.8443528503840018	1.717932314036858	0.4910982466352807
b, d	Round 1	NA	NA	NA	NA	NA	NA	NA	NA	NA	-0.0019124513076872291	0.8434987334162537	1.769708677795978	0.5478725492443486
b, d	Round 1	NA	NA	NA	NA	NA	NA	NA	NA	NA	0.021141983952227793	0.8587880082992042	1.7005940043118786	0.49828315698945214
b, d	Round 1	NA	NA	NA	NA	NA	NA	NA	NA	NA	-9.135333416983929e-4	0.832015664629803	1.757783145080154	0.5540247258418984
b, d	Round 1	NA	NA	NA	NA	NA	NA	NA	NA	NA	-0.01361116178473656	0.8457281215517923	1.6908142617212016	0.5048730435334672
b, d	Round 1	NA	NA	NA	NA	NA	NA	NA	NA	NA	0.026732858068616226	0.8557935801591573	1.7865289379769334	0.4764059879018021
b, d	Round 1	NA	NA	NA	NA	NA	NA	NA	NA	NA	0.09862092293308192	0.801867418670107	1.8080809063031293	0.48909090942589384
b, d	Round 1	NA	NA	NA	NA	NA	NA	NA	NA	NA	-0.009544107905513211	0.8668067113311382	1.74152138846671	0.5208049932774764
b, d	Round 1	NA	NA	NA	NA	NA	NA	NA	NA	NA	0.01028558125534094	0.8277594028950274	1.6609390865693971	0.4884509180868609
b, d	Round 1	NA	NA	NA	NA	NA	NA	NA	NA	NA	-0.05347964051938884	0.8367875835782829	1.7374997388472342	0.47942007836861383
b, d	Round 1	NA	NA	NA	NA	NA	NA	NA	NA	NA	-0.03324594870883428	0.8131053337375127	1.7278558999459706	0.5102336125268273
b, d	Round 1	NA	NA	NA	NA	NA	NA	NA	NA	NA	-0.05944087973307741	0.8550813639605493	1.7331438929480698	0.5158975599186717
b, d	Round 1	NA	NA	NA	NA	NA	NA	NA	NA	NA	-0.010271735100050597	0.8283478320318155	1.6615263698590421	0.492134448413618
b, d	Round 1	NA	NA	NA	NA	NA	NA	NA	NA	NA	0.039943263618593336	0.845396424898202	1.6849921360774862	0.5125682646522806
b, d	Round 1	NA	NA	NA	NA	NA	NA	NA	NA	NA	-0.10293427410005467	0.8213043037085789	1.718199017251181	0.5390589446011356
b, d	Round 1	NA	NA	NA	NA	NA	NA	NA	NA	NA	0.00893084838913673	0.8582214603876065	1.6575612760238314	0.49918967391939456
b, d	Round 1	NA	NA	NA	NA	NA	NA	NA	NA	NA	0.02899553105559646	0.8555884801225772	1.6296990507468236	0.503821565661281
b, d	Round 1	NA	NA	NA	NA	NA	NA	NA	NA	NA	0.06365511746076843	0.8384626105347963	1.7559137876921875	0.5526596535688602
b, d	Round 1	NA	NA	NA	NA	NA	NA	NA	NA	NA	-0.004276545426497568	0.8680245705152951	1.6817646036821197	0.5267390703389054
b, d	Round 1	NA	NA	NA	NA	NA	NA	NA	NA	NA	-0.07114005957132304	0.8450260687960189	1.718617700047981	0.5156055500980483
b, d	Round 1	NA	NA	NA	NA	NA	NA	NA	NA	NA	-0.04223855720871522	0.8244919964231661	1.6820078952595983	0.5027060295886174
b, d	Round 1	NA	NA	NA	NA	NA	NA	NA	NA	NA	-0.045641973469827735	0.8737371137271364	1.7721609580904503	0.5390874285308431
b, d	Round 1	NA	NA	NA	NA	NA	NA	NA	NA	NA	-0.019873300638675425	0.8178345988168665	1.6930934490099567	0.5339724157496928
b, d	Round 1	NA	NA	NA	NA	NA	NA	NA	NA	NA	-0.01553765481487925	0.8484140472161852	1.6540894849843129	0.5207007646353512
b, d	Round 1	NA	NA	NA	NA	NA	NA	NA	NA	NA	0.0485131732477886	0.8211795798444386	1.6975431484590777	0.5485499541342367
b, d	Round 1	NA	NA	NA	NA	NA	NA	NA	NA	NA	-0.041539169912820854	0.7893810812828944	1.7622948106542942	0.49644450723517614
b, d	Round 1	NA	NA	NA	NA	NA	NA	NA	NA	NA	-0.017047863577352135	0.8173587027685087	1.645190403562977	0.5110316931086794
b, d	Round 1	NA	NA	NA	NA	NA	NA	NA	NA	NA	0.04561874009061174	0.8103799497455356	1.6354966542693326	0.5053807097487931
b, d	Round 1	NA	NA	NA	NA	NA	NA	NA	NA	NA	-0.05037595049553591	0.8897662991335434	1.6891484273371857	0.5439561153229963
b, d	Round 1	NA	NA	NA	NA	NA	NA	NA	NA	NA	-0.03971488028316874	0.872068053916571	1.6670305658600464	0.49468888314105786
b, d	Round 1	NA	NA	NA	NA	NA	NA	NA	NA	NA	0.013801526863262253	0.8037767283920577	1.6909215388503032	0.5168440610243863
b, d	Round 1	NA	NA	NA	NA	NA	NA	NA	NA	NA	0.1440448390138033	0.8421783664816788	1.6570320952538433	0.5192834146355695
b, d	Round 1	NA	NA	NA	NA	NA	NA	NA	NA	NA	-0.03286298908610055	0.8341761744460094	1.7701012960620077	0.5314874754479126
b, d	Round 1	NA	NA	NA	NA	NA	NA	NA	NA	NA	-0.016735621041525008	0.8425623132265311	1.6806694804999551	0.4867476963242223
b, d	Round 1	NA	NA	NA	NA	NA	NA	NA	NA	NA	0.03200175040435467	0.8274181864728966	1.7337206868385282	0.5066637845325948
b, d	Round 1	NA	NA	NA	NA	NA	NA	NA	NA	NA	0.02327460477440467	0.8473816145839818	1.7106829767629441	0.5248695465943666
b, d	Round 1	NA	NA	NA	NA	NA	NA	NA	NA	NA	-0.019789910799469183	0.8729848497930274	1.6993131976381077	0.5387320032632424
b, d	Round 1	NA	NA	NA	NA	NA	NA	NA	NA	NA	0.024952258143651436	0.8555198810776722	1.6626590052572825	0.4961275995024561
b, d	Round 1	NA	NA	NA	NA	NA	NA	NA	NA	NA	0.029943562445221637	0.8125690056112099	1.6532380655055385	0.5907131380990929
b, d	Round 1	NA	NA	NA	NA	NA	NA	NA	NA	NA	-0.04519056533930277	0.8366927721711943	1.7617928537507326	0.5106047457032155
b, d	Round 1	NA	NA	NA	NA	NA	NA	NA	NA	NA	0.10631660822076747	0.8282532360335771	1.6594574301936977	0.5704949106213315
b, d	Round 1	NA	NA	NA	NA	NA	NA	NA	NA	NA	0.02494948108990676	0.7891392045980036	1.7107204136289647	0.5876458878379338
b, d	Round 1	NA	NA	NA	NA	NA	NA	NA	NA	NA	0.016474030401463405	0.8608231338773406	1.6782893367938392	0.515761094763002
b, d	Round 1	NA	NA	NA	NA	NA	NA	NA	NA	NA	0.051684451283906266	0.8807630681301363	1.6752295283989056	0.5593099166433046
b, d	Round 1	NA	NA	NA	NA	NA	NA	NA	NA	NA	0.05328806292443942	0.8277889987563295	1.7135785360763804	0.4860008255627933
b, d	Round 1	NA	NA	NA	NA	NA	NA	NA	NA	NA	-0.12127299830748353	0.8188400516193396	1.6850272779476054	0.5322395139067954
b, d	Round 1	NA	NA	NA	NA	NA	NA	NA	NA	NA	0.0036137291904802284	0.8768185000845853	1.707243514813573	0.5505834427940398
b, d	Round 1	NA	NA	NA	NA	NA	NA	NA	NA	NA	-0.012125750938800618	0.8385140523631075	1.6275296118585354	0.527931919376391
b, d	Round 1	NA	NA	NA	NA	NA	NA	NA	NA	NA	-0.03818973018928086	0.8464848368530281	1.7160944663752455	0.500688886218301
b, d	Round 1	NA	NA	NA	NA	NA	NA	NA	NA	NA	-0.0117786583341495	0.8723622146458249	1.6798454401224308	0.5131097056067194
b, d	Round 1	NA	NA	NA	NA	NA	NA	NA	NA	NA	-0.008273664487474783	0.8083129634313552	1.6870805262514974	0.581766580544767
b, d	Round 1	NA	NA	NA	NA	NA	NA	NA	NA	NA	-0.011054473121718188	0.8235184112789804	1.7110188418300125	0.4979696802362788
b, d	Round 1	NA	NA	NA	NA	NA	NA	NA	NA	NA	0.04482227325395288	0.8614679364024868	1.6965324706921308	0.5235409742944392
b, d	Round 1	NA	NA	NA	NA	NA	NA	NA	NA	NA	-0.0025426860539959377	0.8468617594670194	1.7492980246692922	0.5257946420143715
b, d	Round 1	NA	NA	NA	NA	NA	NA	NA	NA	NA	-0.03431276759455203	0.8325983393408283	1.692210355044238	0.4942822001906718
b, d	Round 1	NA	NA	NA	NA	NA	NA	NA	NA	NA	0.01550319588038549	0.8478414468600164	1.6406181048402353	0.561323908867471
b, d	Round 1	NA	NA	NA	NA	NA	NA	NA	NA	NA	0.03057978154678295	0.8307274543140162	1.7060153960884945	0.499163478053387
b, d	Round 1	NA	NA	NA	NA	NA	NA	NA	NA	NA	-0.05675018844852031	0.8538693707542043	1.7454428725556972	0.5379799305656604
b, d	Round 1	NA	NA	NA	NA	NA	NA	NA	NA	NA	0.08964403803327646	0.7902418186789454	1.7165214590880142	0.5863782303489247
b, d	Round 1	NA	NA	NA	NA	NA	NA	NA	NA	NA	0.035052637293625795	0.8141720840701143	1.6840934600047641	0.6205219892900684
b, d	Round 1	NA	NA	NA	NA	NA	NA	NA	NA	NA	0.07015166311881753	0.8590525002153104	1.7764731017839401	0.48989723681016195
b, d	Round 1	NA	NA	NA	NA	NA	NA	NA	NA	NA	0.019515490953375847	0.8109211547910817	1.6815048594966377	0.5289981097137023
b, d	Round 1	NA	NA	NA	NA	NA	NA	NA	NA	NA	-0.06763866416048649	0.854955878193266	1.6644111975160552	0.5305767369725938
b, d	Round 1	NA	NA	NA	NA	NA	NA	NA	NA	NA	-0.11256677836420113	0.8235631977388773	1.667860601780983	0.5501160237953032
b, d	Round 1	NA	NA	NA	NA	NA	NA	NA	NA	NA	-0.019009363130050912	0.8041465333768991	1.6742690699335712	0.5773176179616583
b, d	Round 1	NA	NA	NA	NA	NA	NA	NA	NA	NA	9.150196521532884e-4	0.8553639073444175	1.743354368054217	0.5473308034358332
b, d	Round 1	NA	NA	NA	NA	NA	NA	NA	NA	NA	0.02712332747049048	0.8526249213804924	1.708450396973162	0.5139232647563174
b, d	Round 1	NA	NA	NA	NA	NA	NA	NA	NA	NA	0.002525945504661852	0.831845040166522	1.762647159326318	0.48990225842627544
b, d	Round 1	NA	NA	NA	NA	NA	NA	NA	NA	NA	-0.07958296788349077	0.8459504058624988	1.6820098785509277	0.5320293937131434
b, d	Round 1	NA	NA	NA	NA	NA	NA	NA	NA	NA	-0.01894713365811042	0.8633654665057332	1.7213211010206413	0.5300728990713375
b, d	Round 1	NA	NA	NA	NA	NA	NA	NA	NA	NA	0.04978451627478657	0.784872321939784	1.7115405427853254	0.46113959480186
b, d	Round 1	NA	NA	NA	NA	NA	NA	NA	NA	NA	0.006572034583784572	0.8354481747160046	1.7069313270222293	0.5859716584755574
b, d	Round 1	NA	NA	NA	NA	NA	NA	NA	NA	NA	0.04080195992719269	0.8526464452110931	1.760428129262505	0.5352901154450533
b, d	Round 1	NA	NA	NA	NA	NA	NA	NA	NA	NA	-0.05480018824513046	0.8358269271138409	1.6587491866705033	0.545835941339435
b, d	Round 1	NA	NA	NA	NA	NA	NA	NA	NA	NA	0.08040090799487958	0.848386548817909	1.7639018509173772	0.5314783539993396
b, d	Round 1	NA	NA	NA	NA	NA	NA	NA	NA	NA	0.014807954608391615	0.8191605497969341	1.7839587665390753	0.5528103986543645
b, d	Round 1	NA	NA	NA	NA	NA	NA	NA	NA	NA	0.0517397967916346	0.8487163399388212	1.6525311134593625	0.5028599825947235
b, d	Round 1	NA	NA	NA	NA	NA	NA	NA	NA	NA	-0.0913037383367654	0.8166345684393956	1.6824967570455736	0.5519979693341834
b, d	Round 1	NA	NA	NA	NA	NA	NA	NA	NA	NA	0.04142812687646695	0.8681565019026457	1.7558944494469508	0.5109390450440032
b, d	Round 1	NA	NA	NA	NA	NA	NA	NA	NA	NA	0.028077069421337097	0.838506506168127	1.7041637562450778	0.5516246295403154
b, d	Round 1	NA	NA	NA	NA	NA	NA	NA	NA	NA	0.02792527018777264	0.8325814526727119	1.6581229417682195	0.5287455814693967
b, d	Round 1	NA	NA	NA	NA	NA	NA	NA	NA	NA	0.01856413492194367	0.8361641389409045	1.7190962676996677	0.5611495379761966
b, d	Round 1	NA	NA	NA	NA	NA	NA	NA	NA	NA	-0.0650947264766338	0.8045245169251791	1.7637566461595826	0.5182672820303681
b, d	Round 1	NA	NA	NA	NA	NA	NA	NA	NA	NA	-0.007551982534756979	0.8499027945289589	1.700482001174813	0.5245715811829088
b, d	Round 1	NA	NA	NA	NA	NA	NA	NA	NA	NA	-0.03207774780471946	0.826378271606387	1.7320650308876724	0.5303580132923167
b, d	Round 1	NA	NA	NA	NA	NA	NA	NA	NA	NA	-0.08942124791877422	0.8487739395209603	1.6483717677179168	0.46476460174601403
b, d	Round 1	NA	NA	NA	NA	NA	NA	NA	NA	NA	0.07622414093602511	0.8580919699127788	1.7289407762433429	0.5071248749245036
b, d	Round 1	NA	NA	NA	NA	NA	NA	NA	NA	NA	0.02480980702057961	0.7645538273040892	1.6903620086781292	0.5120725797314644
b, d	Round 1	NA	NA	NA	NA	NA	NA	NA	NA	NA	0.025358842279931397	0.8459793992887368	1.6463604355045864	0.5649353278626138
b, d	Round 1	NA	NA	NA	NA	NA	NA	NA	NA	NA	-0.08651249924511074	0.8077613346232566	1.68734933962083	0.5860545685804949
b, d	Round 1	NA	NA	NA	NA	NA	NA	NA	NA	NA	-0.017210614572163184	0.8438155554251374	1.6961202176103094	0.4944466883784928
b, d	Round 1	NA	NA	NA	NA	NA	NA	NA	NA	NA	-0.09143242153141293	0.8613535268509219	1.6733946590671012	0.5121120586793455
b, d	Round 1	NA	NA	NA	NA	NA	NA	NA	NA	NA	-0.07148809089836672	0.8353723077432296	1.6908490697174765	0.554015831503968
b, d	Round 1	NA	NA	NA	NA	NA	NA	NA	NA	NA	-0.030538008400313784	0.8342182119670928	1.718439512610665	0.5499724209028342
b, d	Round 1	NA	NA	NA	NA	NA	NA	NA	NA	NA	-0.02032056274529989	0.8362897345060387	1.6988431402630881	0.5248366500147406
b, d	Round 1	NA	NA	NA	NA	NA	NA	NA	NA	NA	-0.04083407205570504	0.8232594606612926	1.6708613999027646	0.4887461276334904
b, d	Round 1	NA	NA	NA	NA	NA	NA	NA	NA	NA	0.11558711766228086	0.8330806113002301	1.6118626716116793	0.542106309960057
b, d	Round 1	NA	NA	NA	NA	NA	NA	NA	NA	NA	0.02646579154793132	0.8816978738885891	1.7797318382244283	0.5696681597744834
b, d	Round 1	NA	NA	NA	NA	NA	NA	NA	NA	NA	0.044530017682400794	0.8763108951235843	1.6942173547714485	0.491705199136713
b, d	Round 1	NA	NA	NA	NA	NA	NA	NA	NA	NA	0.07981979972044848	0.82341016953520485	1.6962866898379536	0.48378751297254985
b, d	Round 1	NA	NA	NA	NA	NA	NA	NA	NA	NA	-0.0033758412908309037	0.7946443091537464	1.783512538353606	0.5240055967277418
b, d	Round 1	NA	NA	NA	NA	NA	NA	NA	NA	NA	-0.08567824883215111	0.834235618233254	1.7432686012801388	0.5569637106451024
b, d	Round 1	NA	NA	NA	NA	NA	NA	NA	NA	NA	-0.036797956902003326	0.8680440899223482	1.6306281673955294	0.5006283502512034
b, d	Round 1	NA	NA	NA	NA	NA	NA	NA	NA	NA	0.004894459441403852	0.8487047845180239	1.651080571473195	0.4870538944603854
b, d	Round 1	NA	NA	NA	NA	NA	NA	NA	NA	NA	0.026011997497991917	0.865566424789416	1.6575309840954213	0.5292143587850475
b, d	Round 1	NA	NA	NA	NA	NA	NA	NA	NA	NA	-0.01050981856686504	0.8472919577514096	1.7012268524555416	0.4936574369723192
b, d	Round 1	NA	NA	NA	NA	NA	NA	NA	NA	NA	-0.013807159197617647	0.8615026346145099	1.6699982701750646	0.5075167608299428
b, d	Round 1	NA	NA	NA	NA	NA	NA	NA	NA	NA	0.023529937265182505	0.8310197260429217	1.7032370773184358	0.46797367610178037
b, d	Round 1	NA	NA	NA	NA	NA	NA	NA	NA	NA	0.03319791741308135	0.8538406328434026	1.7674754620762414	0.5053598072270874
b, d	Round 1	NA	NA	NA	NA	NA	NA	NA	NA	NA	0.0014170014515777264	0.8142201737982255	1.733225857005682	0.48868666934514354
b, d	Round 1	NA	NA	NA	NA	NA	NA	NA	NA	NA	0.02071951976214026	0.8768490408826415	1.7506183600879037	0.5028788593697101
b, d	Round 1	NA	NA	NA	NA	NA	NA	NA	NA	NA	0.07121378839257245	0.8195105702975081	1.7009081625926568	0.5506589098631607
b, d	Round 1	NA	NA	NA	NA	NA	NA	NA	NA	NA	-0.006735489620390052	0.893375818965638	1.6760256342220838	0.5418845290315302
b, d	Round 1	NA	NA	NA	NA	NA	NA	NA	NA	NA	-0.05010039635988489	0.8419037758079317	1.7096529085536145	0.49747279867127714
b, d	Round 1	NA	NA	NA	NA	NA	NA	NA	NA	NA	-0.028037877761447484	0.844981068046579	1.7007575386989888	0.5331924275489639
b, d	Round 1	NA	NA	NA	NA	NA	NA	NA	NA	NA	-0.08565521102010025	0.8521239500554543	1.6858257606479954	0.5397189531954105
b, d	Round 1	NA	NA	NA	NA	NA	NA	NA	NA	NA	-0.029600342070439847	0.8576377245911972	1.6607876827762522	0.5993842290742174
b, d	Round 1	NA	NA	NA	NA	NA	NA	NA	NA	NA	-0.034927317854218286	0.8507032242026409	1.709429692168639	0.4801046856887004
b, d	Round 1	NA	NA	NA	NA	NA	NA	NA	NA	NA	0.018609545617684027	0.8267451457565201	1.5625646098406223	0.5499689128453813
b, d	Round 1	NA	NA	NA	NA	NA	NA	NA	NA	NA	-0.02489577834636541	0.8565413850600301	1.6770353811561904	0.5003867882904643
b, d	Round 1	NA	NA	NA	NA	NA	NA	NA	NA	NA	0.0016576272915387004	0.8660879834017264	1.7190807364689529	0.5106324937809029
b, d	Round 1	NA	NA	NA	NA	NA	NA	NA	NA	NA	-0.025832114819516538	0.841231623530219	1.764222182942633	0.5925194118243142
b, d	Round 1	NA	NA	NA	NA	NA	NA	NA	NA	NA	-0.03338855628563821	0.8010342866683244	1.6915419634277582	0.45486421554609124
b, d	Round 1	NA	NA	NA	NA	NA	NA	NA	NA	NA	-0.023995778252493164	0.8297341210324503	1.7107091019335925	0.4992283712244262
b, d	Round 1	NA	NA	NA	NA	NA	NA	NA	NA	NA	0.01243380833729422	0.8832991071219803	1.7261391781543256	0.5332810768828723
b, d	Round 1	NA	NA	NA	NA	NA	NA	NA	NA	NA	-0.05273891032478856	0.8630180040972034	1.6332500812481885	0.5809364160784756
b, d	Round 1	NA	NA	NA	NA	NA	NA	NA	NA	NA	-0.010114538212728888	0.8668881015036425	1.6779993605990562	0.5170093951365243
b, d	Round 1	NA	NA	NA	NA	NA	NA	NA	NA	NA	0.06250975880153938	0.8548768653554308	1.7048319356676773	0.5828999327898923
b, d	Round 1	NA	NA	NA	NA	NA	NA	NA	NA	NA	-0.11839820009368449	0.840803571463694	1.7534561533656847	0.4936535629641373
b, d	Round 1	NA	NA	NA	NA	NA	NA	NA	NA	NA	-0.022196599446842182	0.8385490831451309	1.6396749181355754	0.47383322459949273
b, d	Round 1	NA	NA	NA	NA	NA	NA	NA	NA	NA	-0.008780652806326237	0.8275466142077675	1.719913640894494	0.5223562426626435
b, d	Round 1	NA	NA	NA	NA	NA	NA	NA	NA	NA	-2.101955890686403e-4	0.8619734411470954	1.6302071966211598	0.522218260932211
b, d	Round 1	NA	NA	NA	NA	NA	NA	NA	NA	NA	0.007233012488449803	0.8460112508895653	1.6678688154323331	0.5212385519924027
b, d	Round 1	NA	NA	NA	NA	NA	NA	NA	NA	NA	-0.1464058431714048	0.8641473445141002	1.6582345173947708	0.5577995955053403
b, d	Round 1	NA	NA	NA	NA	NA	NA	NA	NA	NA	0.009467836711117256	0.8366846274169879	1.666858485636359	0.562154268473429
b, d	Round 1	NA	NA	NA	NA	NA	NA	NA	NA	NA	-0.017252622399230495	0.8439817311124033	1.6802903189829144	0.5954692673767285
b, d	Round 1	NA	NA	NA	NA	NA	NA	NA	NA	NA	-0.009779570772315074	0.8360902815526474	1.7441373093671653	0.524454060152978
b, d	Round 1	NA	NA	NA	NA	NA	NA	NA	NA	NA	-0.09620907131254981	0.8249451405708874	1.7372962578033933	0.5377894814165073
b, d	Round 1	NA	NA	NA	NA	NA	NA	NA	NA	NA	0.0372294562951193	0.8363788069204805	1.7613810508082015	0.5368078092211588
b, d	Round 1	NA	NA	NA	NA	NA	NA	NA	NA	NA	0.023039767722531183	0.8371659695712095	1.7767172502722899	0.5998364621087577
b, d	Round 1	NA	NA	NA	NA	NA	NA	NA	NA	NA	-0.02071666448152954	0.8139075557316803	1.7249743759874345	0.5108470954539093
b, d	Round 1	NA	NA	NA	NA	NA	NA	NA	NA	NA	0.058036199012902114	0.8247632508478111	1.6801158722028446	0.561668156250058
b, d	Round 1	NA	NA	NA	NA	NA	NA	NA	NA	NA	-0.016898684943800254	0.8363582947126373	1.7082698876356652	0.5931348841027987
b, d	Round 1	NA	NA	NA	NA	NA	NA	NA	NA	NA	-0.03327512732986986	0.826871909330047	1.7411663521555178	0.5660033749557551
b, d	Round 1	NA	NA	NA	NA	NA	NA	NA	NA	NA	-0.0023668320591219874	0.8553688602592653	1.6960213738326595	0.5027493047386535
b, d	Round 1	NA	NA	NA	NA	NA	NA	NA	NA	NA	-0.021750119608878186	0.7935208386553391	1.6843322738031403	0.5211983487904668
b, d	Round 1	NA	NA	NA	NA	NA	NA	NA	NA	NA	-0.044874294119874224	0.8456740350440464	1.6966237310988095	0.5253315488495807
b, d	Round 1	NA	NA	NA	NA	NA	NA	NA	NA	NA	-0.06577068482614705	0.8730168398620848	1.6631568894677005	0.525292973542547
b, d	Round 1	NA	NA	NA	NA	NA	NA	NA	NA	NA	0.04749149126378005	0.8183538680815505	1.7502931337352499	0.4603826035562143
b, d	Round 1	NA	NA	NA	NA	NA	NA	NA	NA	NA	0.030932076238026202	0.8405730029006142	1.7029764041813762	0.5777946242443655
b, d	Round 1	NA	NA	NA	NA	NA	NA	NA	NA	NA	0.033470264247224435	0.8567427559130167	1.6444964450252078	0.4982236637663529
b, d	Round 1	NA	NA	NA	NA	NA	NA	NA	NA	NA	0.007322425796341673	0.8399121268313527	1.7984965313112236	0.47140752463609475
b, d	Round 1	NA	NA	NA	NA	NA	NA	NA	NA	NA	0.027641189323722483	0.8243941855505543	1.712935906614976	0.49591365855616454
b, d	Round 1	NA	NA	NA	NA	NA	NA	NA	NA	NA	-0.07017763443834518	0.8312148144827278	1.7372350448405585	0.5694440529044859
b, d	Round 1	NA	NA	NA	NA	NA	NA	NA	NA	NA	-0.021738268238672045	0.8510039079363273	1.6924057066445148	0.49695972258955384
b, d	Round 1	NA	NA	NA	NA	NA	NA	NA	NA	NA	-0.015067159329038782	0.8360845133222605	1.6432721446985747	0.5750208204264279
b, d	Round 1	NA	NA	NA	NA	NA	NA	NA	NA	NA	-0.022173326954193162	0.8012577149405431	1.6251344887839012	0.5654575145424526
b, d	Round 1	NA	NA	NA	NA	NA	NA	NA	NA	NA	-0.04275117786192207	0.8649032420808652	1.6843937184695297	0.5413984331067612
b, d	Round 1	NA	NA	NA	NA	NA	NA	NA	NA	NA	-0.01999236192879916	0.8429718395713939	1.7062256805134894	0.5703063411509379
b, d	Round 1	NA	NA	NA	NA	NA	NA	NA	NA	NA	-0.09493100077507179	0.8049371450601944	1.7026244101615307	0.4800531780714633
b, d	Round 1	NA	NA	NA	NA	NA	NA	NA	NA	NA	-0.01355871067105196	0.8323770333864005	1.8072864741126464	0.531685374527276
b, d	Round 1	NA	NA	NA	NA	NA	NA	NA	NA	NA	-0.056720227558824256	0.8330495482018193	1.6923666832742326	0.4674859636501618
b, d	Round 1	NA	NA	NA	NA	NA	NA	NA	NA	NA	0.004488422893186222	0.8110965450706987	1.6854012389318722	0.5198099260977112
b, d	Round 1	NA	NA	NA	NA	NA	NA	NA	NA	NA	-0.003329530986131002	0.8322347734473974	1.7266834393600137	0.5789376796872526
b, d	Round 1	NA	NA	NA	NA	NA	NA	NA	NA	NA	0.051907593419305696	0.8893362753120733	1.7721199790248925	0.5102691473436358
b, d	Round 1	NA	NA	NA	NA	NA	NA	NA	NA	NA	-0.05979677286015884	0.8566072996298754	1.7202072315105401	0.5267280720926378
b, d	Round 1	NA	NA	NA	NA	NA	NA	NA	NA	NA	-0.007002282347043791	0.8234673759373232	1.692710540563693	0.4721948794763211
b, d	Round 1	NA	NA	NA	NA	NA	NA	NA	NA	NA	0.0474334860426061	0.8587021173045026	1.6966341334686252	0.4655834146683686
b, d	Round 1	NA	NA	NA	NA	NA	NA	NA	NA	NA	0.038363080924441295	0.8026188569508123	1.6571756301172895	0.5318823802865775
b, d	Round 1	NA	NA	NA	NA	NA	NA	NA	NA	NA	-0.0077613176282991005	0.8453411025886793	1.7123213590177202	0.4791797224466637
b, d	Round 1	NA	NA	NA	NA	NA	NA	NA	NA	NA	0.061440906017304404	0.8277604805628597	1.6516675601857354	0.46867953525683675
b, d	Round 1	NA	NA	NA	NA	NA	NA	NA	NA	NA	-0.06504982425552273	0.8562406890303067	1.6805456354793336	0.5915600291287743
b, d	Round 1	NA	NA	NA	NA	NA	NA	NA	NA	NA	-0.008507914837852917	0.8130413120486727	1.7056855774744846	0.5897542635572601
b, d	Round 1	NA	NA	NA	NA	NA	NA	NA	NA	NA	0.03933790501568761	0.8786667864617289	1.7222156457881252	0.504871077775346
b, d	Round 1	NA	NA	NA	NA	NA	NA	NA	NA	NA	-0.0011671057279901672	0.838465483420076	1.779998940509373	0.4841085312538044
b, d	Round 1	NA	NA	NA	NA	NA	NA	NA	NA	NA	-0.08032948686617855	0.8152820078904846	1.736905784895285	0.5692220338548275
b, d	Round 1	NA	NA	NA	NA	NA	NA	NA	NA	NA	0.056968284951059704	0.8669164767044882	1.6662210458170017	0.5254735551498912
b, d	Round 1	NA	NA	NA	NA	NA	NA	NA	NA	NA	-0.06446042393329063	0.8017994444460438	1.7518264605036051	0.48766521765650567
b, d	Round 1	NA	NA	NA	NA	NA	NA	NA	NA	NA	-0.05096038341177402	0.8672642062059348	1.7069829385923534	0.5315588671181547
b, d	Round 1	NA	NA	NA	NA	NA	NA	NA	NA	NA	-0.05069652419259705	0.8410218302018012	1.6698916986784127	0.5260346121313737
b, d	Round 1	NA	NA	NA	NA	NA	NA	NA	NA	NA	0.03983570167777853	0.8071850542326581	1.5745014049021129	0.5369761901877154
b, d	Round 1	NA	NA	NA	NA	NA	NA	NA	NA	NA	-0.033007317653957514	0.8215324956245122	1.755215283675974	0.46524778964388763
b, d	Round 1	NA	NA	NA	NA	NA	NA	NA	NA	NA	0.022098150935921868	0.8652353867225369	1.7330941163694955	0.5077063479147416
b, d	Round 1	NA	NA	NA	NA	NA	NA	NA	NA	NA	0.09320840607128095	0.8747876672798186	1.665950234528395	0.49591844329791307
b, d	Round 1	NA	NA	NA	NA	NA	NA	NA	NA	NA	0.07517132465932982	0.8260159158029227	1.645057116067945	0.4862953773976037
b, d	Round 1	NA	NA	NA	NA	NA	NA	NA	NA	NA	0.05675480383361709	0.837976768462933	1.6971337960991906	0.5770597671616471
b, d	Round 1	NA	NA	NA	NA	NA	NA	NA	NA	NA	0.005529935387737719	0.832763160577403	1.6739635522631744	0.5504377049777794
b, d	Round 1	NA	NA	NA	NA	NA	NA	NA	NA	NA	0.060358480871810255	0.8446649413659544	1.7156353211980453	0.516597258300601
b, d	Round 1	NA	NA	NA	NA	NA	NA	NA	NA	NA	-0.012149218998614758	0.8626905490175516	1.7008392022143888	0.5005134001828933
b, d	Round 1	NA	NA	NA	NA	NA	NA	NA	NA	NA	0.02921703042680891	0.8596931234842573	1.6199963191314546	0.550904127164129
b, d	Round 1	NA	NA	NA	NA	NA	NA	NA	NA	NA	-0.05068256069700763	0.8517462802665291	1.7482309683621537	0.5311246498522927
b, d	Round 1	NA	NA	NA	NA	NA	NA	NA	NA	NA	0.0021196351624130547	0.8519860839651838	1.6897518492332873	0.5879145826115452
b, d	Round 1	NA	NA	NA	NA	NA	NA	NA	NA	NA	-0.003106701758195751	0.8437001510190348	1.7506232291142818	0.5593972257773601
b, d	Round 1	NA	NA	NA	NA	NA	NA	NA	NA	NA	0.01718464325263554	0.8296944627959272	1.7358165183431777	0.5758940904632665
b, d	Round 1	NA	NA	NA	NA	NA	NA	NA	NA	NA	-0.03838240296035494	0.8041628745510022	1.7522393085866061	0.5503064797816279
b, d	Round 1	NA	NA	NA	NA	NA	NA	NA	NA	NA	-0.0027693875118005224	0.8685607379709253	1.7336352252954237	0.5265637523540823
b, d	Round 1	NA	NA	NA	NA	NA	NA	NA	NA	NA	-0.0708812459850061	0.8803058930459894	1.677208338207331	0.57499124208413
b, d	Round 1	NA	NA	NA	NA	NA	NA	NA	NA	NA	0.03387062934765365	0.8753156452074349	1.754092666239627	0.5010882288385596
b, d	Round 1	NA	NA	NA	NA	NA	NA	NA	NA	NA	0.056283760759714294	0.8343309669524803	1.6740940857344502	0.6011031708143816
b, d	Round 1	NA	NA	NA	NA	NA	NA	NA	NA	NA	-0.04608066973462005	0.8549366122639063	1.7311815821047007	0.5050817321718427
b, d	Round 1	NA	NA	NA	NA	NA	NA	NA	NA	NA	-0.04425469822734793	0.8474267227449469	1.704676351591551	0.5024096966205708
b, d	Round 1	NA	NA	NA	NA	NA	NA	NA	NA	NA	-0.01747490403910342	0.8654802160176142	1.735105065509932	0.560079510657972
b, d	Round 1	NA	NA	NA	NA	NA	NA	NA	NA	NA	0.00401515035360108	0.8794745658465747	1.6993388300322139	0.5074345097010393
b, d	Round 1	NA	NA	NA	NA	NA	NA	NA	NA	NA	0.035415961972981684	0.8304954388795108	1.775696137033273	0.43748413049926443
b, d	Round 1	NA	NA	NA	NA	NA	NA	NA	NA	NA	-0.006227836373177196	0.8816373117700453	1.6565916065422368	0.48852371506783143
b, d	Round 1	NA	NA	NA	NA	NA	NA	NA	NA	NA	0.00909641555112548	0.8605498378662481	1.6204171497573432	0.49662476508797493
b, d	Round 1	NA	NA	NA	NA	NA	NA	NA	NA	NA	-0.04501514159219208	0.8237288098230111	1.7020367500426494	0.5511111377953254
b, d	Round 1	NA	NA	NA	NA	NA	NA	NA	NA	NA	-0.0071799355598368255	0.852343672275075	1.6507582096108109	0.5371648026056838
b, d	Round 1	NA	NA	NA	NA	NA	NA	NA	NA	NA	-0.05408452976109828	0.8311057314557682	1.7039920181081707	0.5737631658149405
b, d	Round 1	NA	NA	NA	NA	NA	NA	NA	NA	NA	-0.012291357214222394	0.8039178631427037	1.6864457038577771	0.5158048397615297
b, d	Round 1	NA	NA	NA	NA	NA	NA	NA	NA	NA	-0.07125783011815699	0.832683896031913	1.7754184486379263	0.5949650845333397
b, d	Round 1	NA	NA	NA	NA	NA	NA	NA	NA	NA	-0.015255412282181203	0.7981452207483862	1.7347392260099734	0.5387945285152874
b, d	Round 1	NA	NA	NA	NA	NA	NA	NA	NA	NA	0.006525215804455364	0.8633021113447532	1.6761445202743375	0.5234997667294091
b, d	Round 1	NA	NA	NA	NA	NA	NA	NA	NA	NA	0.047951856370467415	0.8026793449830074	1.7322222294168934	0.5549877280963705
b, d	Round 1	NA	NA	NA	NA	NA	NA	NA	NA	NA	-0.003962034311555078	0.8627275399020542	1.6896354079035352	0.49939449990965873
b, d	Round 1	NA	NA	NA	NA	NA	NA	NA	NA	NA	0.043183224843100373	0.8248887898223255	1.792016807089194	0.5506763861716718
b, d	Round 1	NA	NA	NA	NA	NA	NA	NA	NA	NA	0.04493022632909792	0.8437015526695225	1.7434539935127507	0.47400686190580393
b, d	Round 1	NA	NA	NA	NA	NA	NA	NA	NA	NA	0.03709979526464618	0.8420878927201356	1.6744025096510262	0.4761358484169989
b, d	Round 1	NA	NA	NA	NA	NA	NA	NA	NA	NA	-0.04844237793401596	0.8184479631050527	1.7709806664265002	0.5766965444769916
b, d	Round 1	NA	NA	NA	NA	NA	NA	NA	NA	NA	-0.03787858282957839	0.8149941351064907	1.6884771945601513	0.48185400524958283
b, d	Round 1	NA	NA	NA	NA	NA	NA	NA	NA	NA	-0.04828138704369096	0.8502065760771337	1.5962350709402584	0.4807803800632637
b, d	Round 1	NA	NA	NA	NA	NA	NA	NA	NA	NA	-0.06466248392829037	0.8501588993209351	1.7482457222692833	0.5924291911886641
b, d	Round 1	NA	NA	NA	NA	NA	NA	NA	NA	NA	0.054438741010559684	0.8500972362920507	1.7016887124174314	0.4895498586203061
b, d	Round 1	NA	NA	NA	NA	NA	NA	NA	NA	NA	0.008131956519630406	0.8538473715141367	1.72590097930298	0.5471620980628158
b, d	Round 1	NA	NA	NA	NA	NA	NA	NA	NA	NA	-0.007895554930435977	0.8355619260792178	1.6655551280275591	0.459192227772235
b, d	Round 1	NA	NA	NA	NA	NA	NA	NA	NA	NA	-0.02311455260647224	0.8449003330919364	1.6978053238781838	0.47522821246964364
b, d	Round 1	NA	NA	NA	NA	NA	NA	NA	NA	NA	-0.00763482478590089	0.8339061414143188	1.5922287202028407	0.550199909851001
b, d	Round 1	NA	NA	NA	NA	NA	NA	NA	NA	NA	-0.04237502397653444	0.8834744381275502	1.692580537604764	0.48355686152338057
b, d	Round 1	NA	NA	NA	NA	NA	NA	NA	NA	NA	-0.010491904614540248	0.8192535184035719	1.73072628935899	0.6837587223012757
b, d	Round 1	NA	NA	NA	NA	NA	NA	NA	NA	NA	0.016646520641097326	0.8053584516282016	1.721100673959444	0.5521094723835899
b, d	Round 1	NA	NA	NA	NA	NA	NA	NA	NA	NA	-0.03605358915813185	0.8497768931050796	1.7329941428779698	0.5566179132039603
b, d	Round 1	NA	NA	NA	NA	NA	NA	NA	NA	NA	-0.033379403742310694	0.8305839235300352	1.6163431116471756	0.5117218139679074
b, d	Round 1	NA	NA	NA	NA	NA	NA	NA	NA	NA	-0.03133185463696007	0.8873008094248244	1.667606088792289	0.4803298553255848
b, d	Round 1	NA	NA	NA	NA	NA	NA	NA	NA	NA	-0.023968007715046435	0.8358775864296477	1.677625776762196	0.5119298133354577
b, d	Round 1	NA	NA	NA	NA	NA	NA	NA	NA	NA	0.05544516875568905	0.8207069626941532	1.7151403623934984	0.5133490131698862
b, d	Round 1	NA	NA	NA	NA	NA	NA	NA	NA	NA	0.03134683508180809	0.8553211564868521	1.6309425593729072	0.5151337481742313
b, d	Round 1	NA	NA	NA	NA	NA	NA	NA	NA	NA	0.044324359251562896	0.8350882241751775	1.6855380038618728	0.5005897553122717
b, d	Round 1	NA	NA	NA	NA	NA	NA	NA	NA	NA	0.01171854098759228	0.8395278044570718	1.7119107941065297	0.5430564193576519
b, d	Round 1	NA	NA	NA	NA	NA	NA	NA	NA	NA	-0.011974968654494775	0.7928290861136931	1.7310284530518807	0.5422080284657219
b, d	Round 1	NA	NA	NA	NA	NA	NA	NA	NA	NA	-0.028035570068899094	0.8656928741996868	1.7122845221975633	0.5299648959470918
b, d	Round 1	NA	NA	NA	NA	NA	NA	NA	NA	NA	0.007739531446104974	0.8375661294693123	1.7422982017873134	0.530591083644658
b, d	Round 1	NA	NA	NA	NA	NA	NA	NA	NA	NA	0.028470354990389045	0.8089776441950787	1.7175408537242305	0.54607123395878
b, d	Round 1	NA	NA	NA	NA	NA	NA	NA	NA	NA	-7.612647469376529e-4	0.825493313768126	1.6854007724179993	0.48319575069908216
b, d	Round 1	NA	NA	NA	NA	NA	NA	NA	NA	NA	0.07853590128144992	0.8378428765025477	1.7431968663576858	0.4869844925962064
b, d	Round 1	NA	NA	NA	NA	NA	NA	NA	NA	NA	0.05946947165261764	0.8473433443086267	1.7079306712140234	0.5311881191893766
b, d	Round 1	NA	NA	NA	NA	NA	NA	NA	NA	NA	0.015579858209111678	0.8379209671508572	1.7013509419214077	0.544965575823757
b, d	Round 1	NA	NA	NA	NA	NA	NA	NA	NA	NA	-0.07251669596002043	0.8443874031586572	1.6908040204755457	0.47990953914402185
b, d	Round 1	NA	NA	NA	NA	NA	NA	NA	NA	NA	-0.03763666624632764	0.8676811006691266	1.670526667650522	0.5225580188785899
b, d	Round 1	NA	NA	NA	NA	NA	NA	NA	NA	NA	-0.11055599588589267	0.8260099568055372	1.7073304641967957	0.5544123343472788
b, d	Round 1	NA	NA	NA	NA	NA	NA	NA	NA	NA	0.034566535548008925	0.8544199878208744	1.6882392986868673	0.5173641330211419
b, d	Round 1	NA	NA	NA	NA	NA	NA	NA	NA	NA	-0.010069909785649	0.8249507823630386	1.7138224464799314	0.527018026503494
b, d	Round 1	NA	NA	NA	NA	NA	NA	NA	NA	NA	0.06949295379326767	0.8291728937908582	1.7309024656237888	0.5661861883401931
b, d	Round 1	NA	NA	NA	NA	NA	NA	NA	NA	NA	0.02938643070523397	0.8410834347804288	1.757222282985853	0.47752473721341615
b, d	Round 1	NA	NA	NA	NA	NA	NA	NA	NA	NA	-0.058297046497736274	0.8534746729384931	1.7240069492824808	0.5225754858543906
b, d	Round 1	NA	NA	NA	NA	NA	NA	NA	NA	NA	-0.08966774077368873	0.839220920152359	1.7622929187272691	0.5410712191927689
b, d	Round 1	NA	NA	NA	NA	NA	NA	NA	NA	NA	-0.06617335761912466	0.8440583073585037	1.633704639471069	0.46660722946139666
b, d	Round 1	NA	NA	NA	NA	NA	NA	NA	NA	NA	0.03910122963246202	0.8528242289516954	1.738142863578654	0.48280328508738085
b, d	Round 1	NA	NA	NA	NA	NA	NA	NA	NA	NA	-0.01995039321516487	0.8775681785654831	1.6872806204245925	0.5746657365063885
b, d	Round 1	NA	NA	NA	NA	NA	NA	NA	NA	NA	0.04770106103792031	0.84555357678213094	1.7003233503436301	0.46307043328924574
b, d	Round 1	NA	NA	NA	NA	NA	NA	NA	NA	NA	0.02622540038856849	0.8499658306417013	1.6903795731357203	0.49432628401196793
b, d	Round 1	NA	NA	NA	NA	NA	NA	NA	NA	NA	-0.07818669655141554	0.8212122407222257	1.7439283582174745	0.5503990847169173
b, d	Round 1	NA	NA	NA	NA	NA	NA	NA	NA	NA	0.00740444666539209	0.8347424769144296	1.7237639591152913	0.5354958213527764
b, d	Round 1	NA	NA	NA	NA	NA	NA	NA	NA	NA	-0.10194400020276403	0.8477233343164573	1.6745860851326708	0.5544234168795154
b, d	Round 1	NA	NA	NA	NA	NA	NA	NA	NA	NA	-0.027215400491827954	0.849604121019941	1.7113484197863382	0.5689730015195186
b, d	Round 1	NA	NA	NA	NA	NA	NA	NA	NA	NA	0.027260420053238078	0.8452528273103873	1.726888814730041	0.5187495817537535
b, d	Round 1	NA	NA	NA	NA	NA	NA	NA	NA	NA	0.015227993765631683	0.7724577353341097	1.7536171406670595	0.5189053242173459
b, d	Round 1	NA	NA	NA	NA	NA	NA	NA	NA	NA	0.025649024839533234	0.8689359053458081	1.667332850070956	0.5226182691669509
b, d	Round 1	NA	NA	NA	NA	NA	NA	NA	NA	NA	0.022337368692293996	0.8563331706300386	1.647498494354333	0.4724638831883721
b, d	Round 1	NA	NA	NA	NA	NA	NA	NA	NA	NA	-0.023750732594600532	0.8402284663614151	1.7133747178143406	0.4591595653722936
b, d	Round 1	NA	NA	NA	NA	NA	NA	NA	NA	NA	0.060640254043312025	0.8263319666374808	1.7094514890768056	0.5382124479108329
b, d	Round 1	NA	NA	NA	NA	NA	NA	NA	NA	NA	-0.02058915468987272	0.8068575980671902	1.7414625071987526	0.5288483721470902
b, d	Round 1	NA	NA	NA	NA	NA	NA	NA	NA	NA	0.07716055563604231	0.8433230660117307	1.7610748320391345	0.5162902333135333
b, d	Round 1	NA	NA	NA	NA	NA	NA	NA	NA	NA	0.06194226200180047	0.8591667880165306	1.8113175350905237	0.5275946805830044
b, d	Round 1	NA	NA	NA	NA	NA	NA	NA	NA	NA	-0.09527461228418381	0.8499058350913744	1.6678481372364689	0.5151689381625648
b, d	Round 1	NA	NA	NA	NA	NA	NA	NA	NA	NA	-0.047400122284237005	0.8318389640955584	1.7175621179701592	0.5694542929597147
b, d	Round 1	NA	NA	NA	NA	NA	NA	NA	NA	NA	-0.019988959060126106	0.8310121180091323	1.7074698752831516	0.4860512839481476
b, d	Round 1	NA	NA	NA	NA	NA	NA	NA	NA	NA	-0.017097811431323228	0.8547555721243308	1.6692220393486197	0.5582702382583409
b, d	Round 1	NA	NA	NA	NA	NA	NA	NA	NA	NA	0.03416777409833367	0.8242925663541973	1.7488932086746543	0.5044446235810491
b, d	Round 1	NA	NA	NA	NA	NA	NA	NA	NA	NA	0.02776048529444436	0.8582595615417685	1.7546717765158553	0.5249903346937799
b, d	Round 1	NA	NA	NA	NA	NA	NA	NA	NA	NA	0.04483240363310599	0.8874814300296564	1.7966102359561469	0.5645140447905421
b, d	Round 1	NA	NA	NA	NA	NA	NA	NA	NA	NA	0.01322519042766002	0.8315810139865939	1.71406052479761	0.5171795906620453
b, d	Round 1	NA	NA	NA	NA	NA	NA	NA	NA	NA	-0.058407893966925056	0.8397963596343775	1.666557971003142	0.4850515723649053
b, d	Round 1	NA	NA	NA	NA	NA	NA	NA	NA	NA	-0.1151827238782502	0.849923903447618	1.7258036060587933	0.6029739683818282
b, d	Round 1	NA	NA	NA	NA	NA	NA	NA	NA	NA	0.03903649690080802	0.829331714347477	1.6427818126297133	0.5337072680201643
b, d	Round 1	NA	NA	NA	NA	NA	NA	NA	NA	NA	-0.03625392816207856	0.8552395810016981	1.7042634858969032	0.4791239367609274
b, d	Round 1	NA	NA	NA	NA	NA	NA	NA	NA	NA	0.051604542540239114	0.8458203640975074	1.6533436355058073	0.4521093739878831
b, d	Round 1	NA	NA	NA	NA	NA	NA	NA	NA	NA	-0.02258906363380064	0.7992744482643447	1.6549102800105602	0.5137442300238844
b, d	Round 1	NA	NA	NA	NA	NA	NA	NA	NA	NA	0.010776689520384826	0.8486713637571499	1.6932623885919875	0.4714391633794909
b, d	Round 1	NA	NA	NA	NA	NA	NA	NA	NA	NA	0.02548768192831102	0.8120683662359576	1.688596454068467	0.5306035855791424
b, d	Round 1	NA	NA	NA	NA	NA	NA	NA	NA	NA	-0.0016924382469296736	0.8455630704462372	1.697565702027975	0.5091506779884443
b, d	Round 1	NA	NA	NA	NA	NA	NA	NA	NA	NA	-0.022199024479689647	0.8453715968595865	1.6853576566277808	0.5147581724089201
b, d	Round 1	NA	NA	NA	NA	NA	NA	NA	NA	NA	-0.025669559391870603	0.861577954345831	1.7276292389486965	0.5871247382520144
b, d	Round 1	NA	NA	NA	NA	NA	NA	NA	NA	NA	-0.048550370122594014	0.8439819389874843	1.7645408265142675	0.5275533047511304
b, d	Round 1	NA	NA	NA	NA	NA	NA	NA	NA	NA	-0.0084585927988102	0.8061766990598566	1.6521544943901185	0.48102441264160145
b, d	Round 1	NA	NA	NA	NA	NA	NA	NA	NA	NA	-0.10015072752549961	0.8570384765894306	1.6126952691816032	0.5626460198329394
b, d	Round 1	NA	NA	NA	NA	NA	NA	NA	NA	NA	-0.02055395260015151	0.8327124357674697	1.7263289729029603	0.5351863934904564
b, d	Round 1	NA	NA	NA	NA	NA	NA	NA	NA	NA	-0.054237189490189255	0.8459397391447054	1.6722278767013332	0.4864198619868067
b, d	Round 1	NA	NA	NA	NA	NA	NA	NA	NA	NA	0.004617106087833751	0.8788532679572633	1.6999283598526136	0.4876728509372575
b, d	Round 1	NA	NA	NA	NA	NA	NA	NA	NA	NA	-0.03013279323418965	0.8638236384239119	1.7269451470050798	0.5485887997745387
b, d	Round 1	NA	NA	NA	NA	NA	NA	NA	NA	NA	0.0995307796120761	0.86864925463722	1.748308403714798	0.503030205203081
b, d	Round 1	NA	NA	NA	NA	NA	NA	NA	NA	NA	-0.007665724397989507	0.8480963382557359	1.7178558310848266	0.5696933294766309
b, d	Round 1	NA	NA	NA	NA	NA	NA	NA	NA	NA	0.05108155682728103	0.8646160768675711	1.7028396015298806	0.5435828016558368
b, d	Round 1	NA	NA	NA	NA	NA	NA	NA	NA	NA	-0.01812184022131319	0.8398361290986379	1.7025787654866387	0.49905091535045304
b, d	Round 1	NA	NA	NA	NA	NA	NA	NA	NA	NA	0.05577411272741723	0.8506775719114182	1.7369438999412665	0.5154139116784601
b, d	Round 1	NA	NA	NA	NA	NA	NA	NA	NA	NA	-0.025521827955340595	0.8034535579995649	1.7197026577931498	0.49696372151819584
b, d	Round 1	NA	NA	NA	NA	NA	NA	NA	NA	NA	0.04681565025456587	0.8482044939884248	1.6603306865484462	0.4713286445440566
b, d	Round 1	NA	NA	NA	NA	NA	NA	NA	NA	NA	-0.08662205597100975	0.8744787581403767	1.7804285367472614	0.49129151018288686
b, d	Round 1	NA	NA	NA	NA	NA	NA	NA	NA	NA	-0.020836781834344908	0.8739401126109854	1.733713818654899	0.5503584648186247
b, d	Round 1	NA	NA	NA	NA	NA	NA	NA	NA	NA	-0.009537028374135946	0.8552549325780358	1.7104430209377854	0.5337359059061032
b, d	Round 1	NA	NA	NA	NA	NA	NA	NA	NA	NA	-0.01896923274776873	0.8255862777162509	1.7119577771328698	0.5516484361001844
b, d	Round 1	NA	NA	NA	NA	NA	NA	NA	NA	NA	-0.03569347178028389	0.8403196709293765	1.7223086064939868	0.5198437038379523
b, d	Round 1	NA	NA	NA	NA	NA	NA	NA	NA	NA	-0.022049572052106604	0.8425027019723903	1.8061793070268768	0.509953488700221
b, d	Round 1	NA	NA	NA	NA	NA	NA	NA	NA	NA	-0.04379503716245498	0.848741296829704	1.7255613525733617	0.5401119453812685
b, d	Round 1	NA	NA	NA	NA	NA	NA	NA	NA	NA	0.014730862031902167	0.8782478891619488	1.7050043940729573	0.5309182425724818
b, d	Round 1	NA	NA	NA	NA	NA	NA	NA	NA	NA	0.00755945320046448	0.8525824063355353	1.6498434558604846	0.5392387305237197
b, d	Round 1	NA	NA	NA	NA	NA	NA	NA	NA	NA	-0.01630404342154299	0.8265118698736196	1.768126342519285	0.5292011458950102
b, d	Round 1	NA	NA	NA	NA	NA	NA	NA	NA	NA	-0.009423442964635511	0.8608200982457217	1.69002253616941	0.5623769027871701
b, d	Round 1	NA	NA	NA	NA	NA	NA	NA	NA	NA	-0.003330626162255662	0.8291310752659751	1.7558686000732542	0.51801660764898
b, d	Round 1	NA	NA	NA	NA	NA	NA	NA	NA	NA	0.03380691356525826	0.8511965561309618	1.6859187954948809	0.5721799318278317
b, d	Round 1	NA	NA	NA	NA	NA	NA	NA	NA	NA	0.023623261916376734	0.8266673396826475	1.751577367895418	0.49996801344435216
b, d	Round 1	NA	NA	NA	NA	NA	NA	NA	NA	NA	-0.06739498747274968	0.7970215742239913	1.6562563126519605	0.5670809592693657
b, d	Round 1	NA	NA	NA	NA	NA	NA	NA	NA	NA	-0.01963979344352474	0.8312278289363211	1.6462264859846594	0.5858239187234712
b, d	Round 1	NA	NA	NA	NA	NA	NA	NA	NA	NA	0.03450180281635492	0.8357410672975382	1.6875183883267404	0.5159360217997874
b, d	Round 1	NA	NA	NA	NA	NA	NA	NA	NA	NA	0.013508762817080867	0.8491095190039811	1.6865773241376216	0.5519776700254192
b, d	Round 1	NA	NA	NA	NA	NA	NA	NA	NA	NA	0.027062818989603023	0.8305462058377373	1.661285377485675	0.51636630158237
b, d	Round 1	NA	NA	NA	NA	NA	NA	NA	NA	NA	0.06433228832670543	0.8291346133632298	1.7851315374808268	0.55380784970684
b, d	Round 1	NA	NA	NA	NA	NA	NA	NA	NA	NA	0.011893886507836923	0.823078097389627	1.6361567985526986	0.4643732365615311
b, d	Round 1	NA	NA	NA	NA	NA	NA	NA	NA	NA	-0.04334218183490814	0.8174554424766963	1.6059442127285841	0.4418229460249808
b, d	Round 1	NA	NA	NA	NA	NA	NA	NA	NA	NA	0.0027486182788650096	0.8260839963001699	1.738953714965241	0.6033641306768631
b, d	Round 1	NA	NA	NA	NA	NA	NA	NA	NA	NA	0.07453925158166902	0.8755066981546659	1.7594696884245915	0.4964624796159739
b, d	Round 1	NA	NA	NA	NA	NA	NA	NA	NA	NA	-0.02515912909091307	0.8371071024679639	1.676742604524949	0.55285464263694
b, d	Round 1	NA	NA	NA	NA	NA	NA	NA	NA	NA	-0.030151411228308864	0.810834281097512	1.7778580801882573	0.531328341898494
b, d	Round 1	NA	NA	NA	NA	NA	NA	NA	NA	NA	-0.08219414155871098	0.8370407833195718	1.7388999774641456	0.5725507465840309
b, d	Round 1	NA	NA	NA	NA	NA	NA	NA	NA	NA	-0.021534330798887176	0.8507370528925543	1.7504283251166972	0.5679481798234663
b, d	Round 1	NA	NA	NA	NA	NA	NA	NA	NA	NA	0.03972035616379204	0.8141674799207744	1.7223284166161101	0.5108321349740708
b, d	Round 1	NA	NA	NA	NA	NA	NA	NA	NA	NA	0.051830579069682296	0.8665574024930323	1.7159380769881272	0.5597876497105657
b, d	Round 1	NA	NA	NA	NA	NA	NA	NA	NA	NA	0.06146519545921204	0.8555396147816445	1.711073634605362	0.5516062356499364
b, d	Round 1	NA	NA	NA	NA	NA	NA	NA	NA	NA	0.05508192230319919	0.8199288340223867	1.689492343452109	0.493934905395092
b, d	Round 1	NA	NA	NA	NA	NA	NA	NA	NA	NA	-0.07378643533626444	0.813015850572467	1.7494625486970783	0.5860073253103255
b, d	Round 1	NA	NA	NA	NA	NA	NA	NA	NA	NA	-0.007122086792394971	0.8701337017664995	1.6304615551200878	0.5182712078954845
b, d	Round 1	NA	NA	NA	NA	NA	NA	NA	NA	NA	0.020103483192019107	0.7936304443762421	1.7794969209609404	0.5506202477121995
b, d	Round 1	NA	NA	NA	NA	NA	NA	NA	NA	NA	-0.097138875842386	0.8135358317786054	1.6839709297721586	0.4827183039457501
b, d	Round 1	NA	NA	NA	NA	NA	NA	NA	NA	NA	-0.05089572890698607	0.8358372205563859	1.7606780795608794	0.5066178157077973
b, d	Round 1	NA	NA	NA	NA	NA	NA	NA	NA	NA	-0.03160740877261108	0.8083270019254942	1.6750690313929877	0.556968181402537
b, d	Round 1	NA	NA	NA	NA	NA	NA	NA	NA	NA	-0.08608236882215058	0.839567495551376	1.6548144007201315	0.5683794342936842
b, d	Round 1	NA	NA	NA	NA	NA	NA	NA	NA	NA	0.05593541652520642	0.8569076725490932	1.6604358326678532	0.46859480489211186
b, d	Round 1	NA	NA	NA	NA	NA	NA	NA	NA	NA	-0.006138853313048585	0.829912632379866	1.7729693925147885	0.49334982135099
b, d	Round 1	NA	NA	NA	NA	NA	NA	NA	NA	NA	-0.01753427823043319	0.8526616362430717	1.660286071767529	0.49991346923051794
b, d	Round 1	NA	NA	NA	NA	NA	NA	NA	NA	NA	0.042439913161920535	0.8344560320557006	1.6681729028628078	0.5587278672879785
b, d	Round 1	NA	NA	NA	NA	NA	NA	NA	NA	NA	0.009401304761544174	0.8423403793439993	1.6223358467714624	0.5503168898509481
b, d	Round 1	NA	NA	NA	NA	NA	NA	NA	NA	NA	0.043223120544784416	0.8406927977747043	1.7082939166994895	0.5223550791485173
b, d	Round 1	NA	NA	NA	NA	NA	NA	NA	NA	NA	-0.0025932597228954073	0.8376704438987623	1.7532921817119065	0.5184961616154103
b, d	Round 1	NA	NA	NA	NA	NA	NA	NA	NA	NA	0.05028395570106448	0.8233832983937597	1.7297308462241003	0.5347382037471347
b, d	Round 1	NA	NA	NA	NA	NA	NA	NA	NA	NA	0.0769598646111984	0.8249255553543463	1.7564866146059457	0.530709618303511
b, d	Round 1	NA	NA	NA	NA	NA	NA	NA	NA	NA	-0.0681731492227535	0.8567803318093569	1.6748896005477145	0.5112998531915376
b, d	Round 1	NA	NA	NA	NA	NA	NA	NA	NA	NA	-0.03891039519274005	0.8130263532966845	1.7175519099357714	0.579899998449259
b, d	Round 1	NA	NA	NA	NA	NA	NA	NA	NA	NA	-0.019916599209032514	0.880912452317744	1.7112768657730246	0.5666709820773365
b, d	Round 1	NA	NA	NA	NA	NA	NA	NA	NA	NA	-0.0675445963540648	0.8281458746305196	1.6719334240889987	0.578024643827315
b, d	Round 1	NA	NA	NA	NA	NA	NA	NA	NA	NA	-0.012531357239254994	0.8328837621363152	1.7075878628542815	0.5129169524175509
b, d	Round 1	NA	NA	NA	NA	NA	NA	NA	NA	NA	0.014067459094389475	0.8313918646687273	1.6552406035405074	0.5415652736922274
b, d	Round 1	NA	NA	NA	NA	NA	NA	NA	NA	NA	-0.010243182293943396	0.8512486292391253	1.7781958293950606	0.45316728231435577
b, d	Round 1	NA	NA	NA	NA	NA	NA	NA	NA	NA	-0.07956810477894183	0.8465656447106469	1.6153171512135118	0.5522719712218476
b, d	Round 1	NA	NA	NA	NA	NA	NA	NA	NA	NA	0.039970643021709835	0.8454885608524445	1.7063881325511772	0.4922653434472928
b, d	Round 1	NA	NA	NA	NA	NA	NA	NA	NA	NA	-0.05816472575381755	0.7981411141913726	1.7042070031566827	0.5599341367597112
b, d	Round 1	NA	NA	NA	NA	NA	NA	NA	NA	NA	0.0025345113464940124	0.8541779561247413	1.7690249771491429	0.5064608963022857
b, d	Round 1	NA	NA	NA	NA	NA	NA	NA	NA	NA	0.016637055190305623	0.8268564952566879	1.6976005795723128	0.5303131395018701
b, d	Round 1	NA	NA	NA	NA	NA	NA	NA	NA	NA	-0.031598999384511016	0.8264872497729479	1.7181524168662456	0.5507841761978707
b, d	Round 1	NA	NA	NA	NA	NA	NA	NA	NA	NA	0.010502504354889634	0.8587326784492558	1.6968860705126378	0.570712144936841
b, d	Round 1	NA	NA	NA	NA	NA	NA	NA	NA	NA	-0.021211488522710667	0.826591121360464	1.675144754051044	0.4819404465421575
b, d	Round 1	NA	NA	NA	NA	NA	NA	NA	NA	NA	-0.027352101940245316	0.7723280317322487	1.6407832057178626	0.49549500048451856
b, d	Round 1	NA	NA	NA	NA	NA	NA	NA	NA	NA	0.10215001065449916	0.8477545571828957	1.6835249029016945	0.5055599160266004
b, d	Round 1	NA	NA	NA	NA	NA	NA	NA	NA	NA	0.05623463428783669	0.8109552751746912	1.6913918492050872	0.5407018520047973
b, d	Round 1	NA	NA	NA	NA	NA	NA	NA	NA	NA	-0.0035936248859061155	0.8623378849641404	1.7072928048142628	0.5133092130511847
b, d	Round 1	NA	NA	NA	NA	NA	NA	NA	NA	NA	-0.050498610221497806	0.8256439206309042	1.6902519719515334	0.4806868972335255
b, d	Round 1	NA	NA	NA	NA	NA	NA	NA	NA	NA	-0.02344232317520972	0.810434252244801	1.7328751271899228	0.5975793541953764
b, d	Round 1	NA	NA	NA	NA	NA	NA	NA	NA	NA	0.029534435935795144	0.85235525475521845	1.6459199330678533	0.5333984836281347
b, d	Round 1	NA	NA	NA	NA	NA	NA	NA	NA	NA	-0.02785936405312793	0.8690900347239295	1.6789277441329766	0.5454822851259364
b, d	Round 1	NA	NA	NA	NA	NA	NA	NA	NA	NA	0.03996039530225765	0.8419695911086816	1.6998583610331448	0.48233656379673073
b, d	Round 1	NA	NA	NA	NA	NA	NA	NA	NA	NA	-0.07555201570294819	0.8397387164580309	1.6617081913764988	0.5384175359977822
b, d	Round 1	NA	NA	NA	NA	NA	NA	NA	NA	NA	-0.0197089459931104	0.8714708127932049	1.6405839612210502	0.6409909701939172
b, d	Round 1	NA	NA	NA	NA	NA	NA	NA	NA	NA	0.06333164936966355	0.8207494031425909	1.6703236034669082	0.5297150208479692
b, d	Round 1	NA	NA	NA	NA	NA	NA	NA	NA	NA	-0.01652018425243121	0.8578668380335625	1.695173514433515	0.5695034646575878
b, d	Round 1	NA	NA	NA	NA	NA	NA	NA	NA	NA	-0.018093600322670177	0.85910847407712	1.6970043392870782	0.5468382907919833
b, d	Round 1	NA	NA	NA	NA	NA	NA	NA	NA	NA	0.03134573990568343	0.8620476314449257	1.6990567091078934	0.5300378530269423
b, d	Round 1	NA	NA	NA	NA	NA	NA	NA	NA	NA	0.06112490859190702	0.8403423104208394	1.7902358626694632	0.5348536350407086
b, d	Round 1	NA	NA	NA	NA	NA	NA	NA	NA	NA	-0.0339346189240802	0.854637718406714	1.7137334984685348	0.5728021732280083
b, d	Round 1	NA	NA	NA	NA	NA	NA	NA	NA	NA	-0.011841161600121157	0.8542257063995169	1.780456029184782	0.5231472796785276
b, d	Round 1	NA	NA	NA	NA	NA	NA	NA	NA	NA	-0.04517664095714639	0.8470251103541622	1.7270899334338763	0.4761841454772115
b, d	Round 1	NA	NA	NA	NA	NA	NA	NA	NA	NA	0.03966892199936605	0.8402134032614201	1.661479385574486	0.5542035388305547
b, d	Round 1	NA	NA	NA	NA	NA	NA	NA	NA	NA	-0.11277689572640373	0.8535938809102774	1.6937474771690382	0.453442168890017
b, d	Round 1	NA	NA	NA	NA	NA	NA	NA	NA	NA	-0.0021349676281582925	0.832094003724293	1.679805635734895	0.5274676287584643
b, d	Round 1	NA	NA	NA	NA	NA	NA	NA	NA	NA	-0.032128869061681255	0.8598431550947513	1.7514751247435825	0.49292599453920494
b, d	Round 1	NA	NA	NA	NA	NA	NA	NA	NA	NA	-0.011523756091134924	0.8674620359168159	1.7198276013946117	0.4744602320033794
b, d	Round 1	NA	NA	NA	NA	NA	NA	NA	NA	NA	-0.030029142636677195	0.8264689136331144	1.7211185868854944	0.5118750136206591
b, d	Round 1	NA	NA	NA	NA	NA	NA	NA	NA	NA	0.02214684716003621	0.8332630132261567	1.7114141674003587	0.5072555519501639
b, d	Round 1	NA	NA	NA	NA	NA	NA	NA	NA	NA	-0.0187119054719067	0.8199498032475143	1.6324173982842873	0.5604390474895015
b, d	Round 1	NA	NA	NA	NA	NA	NA	NA	NA	NA	-0.021584395993157337	0.8352049170516771	1.7077842551873799	0.5100878064784455
b, d	Round 1	NA	NA	NA	NA	NA	NA	NA	NA	NA	0.12712499370273728	0.881584679662797	1.728222656149135	0.4924020409406787
b, d	Round 1	NA	NA	NA	NA	NA	NA	NA	NA	NA	-0.11850036438074205	0.7977756009833207	1.7843779190012565	0.5491972056485979
b, d	Round 1	NA	NA	NA	NA	NA	NA	NA	NA	NA	0.017383183038663163	0.8656567037510211	1.684910596852697	0.5632620807186546
b, d	Round 1	NA	NA	NA	NA	NA	NA	NA	NA	NA	0.037969990922554465	0.8316365827483313	1.6657568118181276	0.5146721777225691
b, d	Round 1	NA	NA	NA	NA	NA	NA	NA	NA	NA	0.00965996189412901	0.8235359734862193	1.7140862795181016	0.5181090066819857
b, d	Round 1	NA	NA	NA	NA	NA	NA	NA	NA	NA	-0.06046694242158461	0.8395370385206407	1.6832836389506571	0.5056996143997977
b, d	Round 1	NA	NA	NA	NA	NA	NA	NA	NA	NA	0.07981655330550752	0.8467556977578374	1.6737749772248098	0.5305722008825017
b, d	Round 1	NA	NA	NA	NA	NA	NA	NA	NA	NA	0.016611162097644024	0.8274645913353991	1.6862477581880262	0.5456893660088372
b, d	Round 1	NA	NA	NA	NA	NA	NA	NA	NA	NA	-0.003723872617874588	0.8799281629003809	1.7932774730380816	0.5339744993900475
b, d	Round 1	NA	NA	NA	NA	NA	NA	NA	NA	NA	0.03925412404215114	0.8769414249436261	1.6944118730739428	0.5419440809859412
b, d	Round 1	NA	NA	NA	NA	NA	NA	NA	NA	NA	0.0182046824724571	0.8045497802848476	1.6850560484345352	0.5287411570145162
b, d	Round 1	NA	NA	NA	NA	NA	NA	NA	NA	NA	-0.009316428611883035	0.8712392418133462	1.7459527843462053	0.47501397025227565
b, d	Round 1	NA	NA	NA	NA	NA	NA	NA	NA	NA	-0.09332954037335492	0.8339838264081628	1.7145263374958983	0.47903050750760995
b, d	Round 1	NA	NA	NA	NA	NA	NA	NA	NA	NA	-0.01526429103147755	0.8108436087479287	1.6912625969436743	0.5321923747360144
b, d	Round 1	NA	NA	NA	NA	NA	NA	NA	NA	NA	0.0014346024964383306	0.8397251837000625	1.7015180397760157	0.4986564626416449
b, d	Round 1	NA	NA	NA	NA	NA	NA	NA	NA	NA	-0.08368768799871584	0.8297249361184721	1.711593473592991	0.5383262871292201
b, d	Round 1	NA	NA	NA	NA	NA	NA	NA	NA	NA	0.0563624569869577	0.8343851080906479	1.7060683118942273	0.4805597411421766
b, d	Round 1	NA	NA	NA	NA	NA	NA	NA	NA	NA	-0.0035347200557726264	0.8568148074245295	1.7451397080557993	0.5010742885656663
b, d	Round 1	NA	NA	NA	NA	NA	NA	NA	NA	NA	-0.024294370200195065	0.84659009428959	1.7612046602403253	0.47258545490772036
b, d	Round 1	NA	NA	NA	NA	NA	NA	NA	NA	NA	-7.040026809911531e-4	0.8412762545387372	1.7203773240373845	0.4845260571445742
b, d	Round 1	NA	NA	NA	NA	NA	NA	NA	NA	NA	-0.05899177929510084	0.8678205939078184	1.723178491668636	0.5257026871802954
b, d	Round 1	NA	NA	NA	NA	NA	NA	NA	NA	NA	0.058277959142420774	0.8260593884025992	1.6768744382736587	0.5337293397949175
b, d	Round 1	NA	NA	NA	NA	NA	NA	NA	NA	NA	0.022108046634476835	0.8297591523066487	1.681657072094578	0.5541462681385045
b, d	Round 1	NA	NA	NA	NA	NA	NA	NA	NA	NA	0.0072424779392415055	0.8898782337529155	1.7185878718852832	0.5456271040936175
b, d	Round 1	NA	NA	NA	NA	NA	NA	NA	NA	NA	0.007218618745097131	0.861378819827366	1.7737111810162773	0.5594321161402454
b, d	Round 1	NA	NA	NA	NA	NA	NA	NA	NA	NA	0.023297955493919737	0.8345465358447529	1.7622481926580993	0.5361798423825894
b, d	Round 1	NA	NA	NA	NA	NA	NA	NA	NA	NA	-0.02058457841820896	0.8454986616736776	1.7190038165896064	0.5168744320817367
b, d	Round 1	NA	NA	NA	NA	NA	NA	NA	NA	NA	0.0313016981800989	0.8216492767087626	1.6228179930231033	0.5652885217971021
b, d	Round 1	NA	NA	NA	NA	NA	NA	NA	NA	NA	0.024874461525367562	0.8317902963711904	1.675472941853158	0.521641688124915
b, d	Round 1	NA	NA	NA	NA	NA	NA	NA	NA	NA	-0.029891658919599363	0.8091516269441082	1.7553991656411176	0.5489213369578965
b, d	Round 1	NA	NA	NA	NA	NA	NA	NA	NA	NA	0.0663336053542222	0.8700015692936981	1.7152393397090384	0.47082762347256507
b, d	Round 1	NA	NA	NA	NA	NA	NA	NA	NA	NA	0.001710665106718655	0.8493212370927633	1.7429797529840119	0.5809082500704597
b, d	Round 1	NA	NA	NA	NA	NA	NA	NA	NA	NA	-0.00839902304031531	0.8443218295534549	1.6956520234419068	0.5206905696029935
b, d	Round 1	NA	NA	NA	NA	NA	NA	NA	NA	NA	0.0910949508312856	0.8241993163743391	1.7975291362174013	0.534498220929671
b, d	Round 1	NA	NA	NA	NA	NA	NA	NA	NA	NA	-0.014070392601866244	0.7858161981388064	1.6413462967288983	0.5219432955115483
b, d	Round 1	NA	NA	NA	NA	NA	NA	NA	NA	NA	-0.11413354515082609	0.8132249662609665	1.7727080413886394	0.5000658205454948
b, d	Round 1	NA	NA	NA	NA	NA	NA	NA	NA	NA	0.05622356518629102	0.8549286744717878	1.643060286253163	0.5210150253338938
b, d	Round 1	NA	NA	NA	NA	NA	NA	NA	NA	NA	-0.015292530930120566	0.870605660405983	1.6456884005076788	0.6253027623308808
b, d	Round 1	NA	NA	NA	NA	NA	NA	NA	NA	NA	-0.021468502891108514	0.8406762684295574	1.6590440913933682	0.5329912222311363
b, d	Round 1	NA	NA	NA	NA	NA	NA	NA	NA	NA	0.03476073374297092	0.8118703502150344	1.6856820006697928	0.5331757962429573
b, d	Round 1	NA	NA	NA	NA	NA	NA	NA	NA	NA	-0.05269130927679888	0.8116245079575609	1.6717986634548807	0.4926952394255118
b, d	Round 1	NA	NA	NA	NA	NA	NA	NA	NA	NA	0.05416737201224219	0.8528215502117805	1.677511613456859	0.5153965285434591
b, d	Round 1	NA	NA	NA	NA	NA	NA	NA	NA	NA	0.006124146662231725	0.8613490316485853	1.715044930486447	0.5254869190313174
b, d	Round 1	NA	NA	NA	NA	NA	NA	NA	NA	NA	0.008795398570576122	0.8529411175456738	1.709677290745281	0.507726327777873
b, d	Round 1	NA	NA	NA	NA	NA	NA	NA	NA	NA	-0.06661064580032812	0.8461621191074828	1.695948993088344	0.5341396151056894
b, d	Round 1	NA	NA	NA	NA	NA	NA	NA	NA	NA	-0.047285559038910976	0.8393224690102865	1.644880026108973	0.44001494864374274
b, d	Round 1	NA	NA	NA	NA	NA	NA	NA	NA	NA	-0.0767137237771811	0.8805655644407328	1.746095002665624	0.4777163795009331
b, d	Round 1	NA	NA	NA	NA	NA	NA	NA	NA	NA	0.00606211275745635	0.788664109985713	1.6896312711695372	0.4775822454816521
b, d	Round 1	NA	NA	NA	NA	NA	NA	NA	NA	NA	0.02083279226417651	0.8116974945721596	1.614344183018957	0.5224266145505624
b, d	Round 1	NA	NA	NA	NA	NA	NA	NA	NA	NA	0.061090566997712335	0.8264387491434692	1.7205105994328762	0.5414500051490447
b, d	Round 1	NA	NA	NA	NA	NA	NA	NA	NA	NA	-0.06612556100396987	0.8699886353070393	1.7075085262950946	0.549456442356538
b, d	Round 1	NA	NA	NA	NA	NA	NA	NA	NA	NA	0.04729533739716687	0.8245315060912756	1.707071022148129	0.5278387446899881
b, d	Round 1	NA	NA	NA	NA	NA	NA	NA	NA	NA	-0.04967730635486898	0.8579940074259391	1.6699637507128438	0.5289795436907904
b, d	Round 1	NA	NA	NA	NA	NA	NA	NA	NA	NA	0.007322386682908649	0.8405474642168262	1.7522992114952431	0.4626923785748993
b, d	Round 1	NA	NA	NA	NA	NA	NA	NA	NA	NA	-0.007709531442975899	0.8369117324948262	1.7058012231789568	0.5129942050087408
b, d	Round 1	NA	NA	NA	NA	NA	NA	NA	NA	NA	-0.008214681430475247	0.8507333977909415	1.7151952617457296	0.5160790170323436
b, d	Round 1	NA	NA	NA	NA	NA	NA	NA	NA	NA	4.66975276868347e-4	0.8154048143127343	1.6310792360396873	0.5822837241135134
b, d	Round 1	NA	NA	NA	NA	NA	NA	NA	NA	NA	-0.05788670747188604	0.8330627112000983	1.7044911465854282	0.526748245582173
b, d	Round 1	NA	NA	NA	NA	NA	NA	NA	NA	NA	-0.07304781726704744	0.8514631163048614	1.6756659610240874	0.4892890983029515
b, d	Round 1	NA	NA	NA	NA	NA	NA	NA	NA	NA	0.018243678565181595	0.8058882010138686	1.7365480322754945	0.48491662549561326
b, d	Round 1	NA	NA	NA	NA	NA	NA	NA	NA	NA	0.009742647691540828	0.8438810358814081	1.709269625732339	0.4746837138570088
b, d	Round 1	NA	NA	NA	NA	NA	NA	NA	NA	NA	0.015687185469328343	0.866837758512391	1.6397535020904435	0.46915719180366977
b, d	Round 1	NA	NA	NA	NA	NA	NA	NA	NA	NA	-1.476532096639593e-4	0.8097594737175945	1.7396508351552356	0.5273767496434715
b, d	Round 1	NA	NA	NA	NA	NA	NA	NA	NA	NA	0.03326214167010604	0.8247370999462366	1.7057297702698866	0.5178476380336322
b, d	Round 1	NA	NA	NA	NA	NA	NA	NA	NA	NA	-0.06605449189616602	0.8160926124232681	1.726008895564321	0.5510701647548426
b, d	Round 1	NA	NA	NA	NA	NA	NA	NA	NA	NA	0.046908818452028	0.8280163330424495	1.707996999785068	0.5511733115444274
b, d	Round 1	NA	NA	NA	NA	NA	NA	NA	NA	NA	0.06924861217716946	0.8663789405774631	1.654347774662357	0.5193064049122724
b, d	Round 1	NA	NA	NA	NA	NA	NA	NA	NA	NA	0.08637196468025707	0.8722032437452066	1.698310758523689	0.5715578727638737
b, d	Round 1	NA	NA	NA	NA	NA	NA	NA	NA	NA	0.05849187050762665	0.8080132786006227	1.6666304743400668	0.5235166631604923
b, d	Round 1	NA	NA	NA	NA	NA	NA	NA	NA	NA	0.05299486863049477	0.8268996115076851	1.6416051600015982	0.5285292439698863
b, d	Round 1	NA	NA	NA	NA	NA	NA	NA	NA	NA	0.006197679916316028	0.7763560092500505	1.7322429039828546	0.5545699758457499
b, d	Round 1	NA	NA	NA	NA	NA	NA	NA	NA	NA	-0.019736599190258063	0.8258794846850566	1.7257212765092358	0.5538122599262847
b, d	Round 1	NA	NA	NA	NA	NA	NA	NA	NA	NA	0.043513694238716476	0.8506647161442937	1.618490753600233	0.5271307241443809
b, d	Round 1	NA	NA	NA	NA	NA	NA	NA	NA	NA	-0.1004044954789565	0.8182114217662112	1.7692906856422714	0.595173082997403
b, d	Round 1	NA	NA	NA	NA	NA	NA	NA	NA	NA	6.457236657860407e-4	0.8587299143734564	1.7339778194641942	0.5261896713444538
b, d	Round 1	NA	NA	NA	NA	NA	NA	NA	NA	NA	0.01819197060672444	0.8785189075994346	1.674006938184385	0.5349280761206778
b, d	Round 1	NA	NA	NA	NA	NA	NA	NA	NA	NA	-0.03524382375424498	0.8765624318057071	1.7637528562628462	0.49891960389224527
b, d	Round 1	NA	NA	NA	NA	NA	NA	NA	NA	NA	0.06792775154396365	0.8677787890914725	1.7512271712541088	0.5450446917425965
b, d	Round 1	NA	NA	NA	NA	NA	NA	NA	NA	NA	-0.09019612414040408	0.8183042053483112	1.6590547834632001	0.5231748887420142
b, d	Round 1	NA	NA	NA	NA	NA	NA	NA	NA	NA	-0.03700029069103423	0.8492169745758242	1.7063699616462624	0.5060883232267044
b, d	Round 1	NA	NA	NA	NA	NA	NA	NA	NA	NA	0.0044709000751916635	0.8655684090479691	1.7391357415495503	0.556914844490952
b, d	Round 1	NA	NA	NA	NA	NA	NA	NA	NA	NA	0.0024206912563954374	0.8480445764128737	1.6764711760332585	0.5808571287112162
b, d	Round 1	NA	NA	NA	NA	NA	NA	NA	NA	NA	-0.027569337947258195	0.8543365289225586	1.705165964408895	0.5960832404995978
b, d	Round 1	NA	NA	NA	NA	NA	NA	NA	NA	NA	0.026173653316678314	0.8817271238366594	1.7512817207791993	0.503306897229296
b, d	Round 1	NA	NA	NA	NA	NA	NA	NA	NA	NA	-0.013385985750819895	0.8850292274054747	1.731598142095568	0.537030912062628
b, d	Round 1	NA	NA	NA	NA	NA	NA	NA	NA	NA	0.005402738503545085	0.8795713619167392	1.6921400139372078	0.526182065109715
b, d	Round 1	NA	NA	NA	NA	NA	NA	NA	NA	NA	-0.006565463527036613	0.8451211026393325	1.683724618762755	0.5697879925279953
b, d	Round 1	NA	NA	NA	NA	NA	NA	NA	NA	NA	-0.01218641587342017	0.8198354516003211	1.6017086185088265	0.5091982049859396
b, d	Round 1	NA	NA	NA	NA	NA	NA	NA	NA	NA	-0.0024893353313517946	0.8403247030129025	1.7016866718348216	0.4982787089752897
b, d	Round 1	NA	NA	NA	NA	NA	NA	NA	NA	NA	-0.011347041600734456	0.8677343917383049	1.6843079420177571	0.5415713865472784
b, d	Round 1	NA	NA	NA	NA	NA	NA	NA	NA	NA	-0.002653259729153557	0.8730893598814893	1.6817579253513775	0.46231872720949707
b, d	Round 1	NA	NA	NA	NA	NA	NA	NA	NA	NA	0.10053705090347337	0.8517836930962395	1.7663628113603353	0.5397061742154453
b, d	Round 1	NA	NA	NA	NA	NA	NA	NA	NA	NA	0.0026177056185351364	0.8351381951687331	1.727279122790668	0.5788081550017863
b, d	Round 1	NA	NA	NA	NA	NA	NA	NA	NA	NA	-0.06715530035518126	0.8420924355048307	1.7680157372884444	0.5494609114355531
b, d	Round 1	NA	NA	NA	NA	NA	NA	NA	NA	NA	-0.12378799205089877	0.8202065133044217	1.65969257984161	0.4546274513113498
b, d	Round 1	NA	NA	NA	NA	NA	NA	NA	NA	NA	-0.02712223229436582	0.8552913598853116	1.6930655383096669	0.5370977811417598
b, d	Round 1	NA	NA	NA	NA	NA	NA	NA	NA	NA	-0.038318726291392574	0.8077228909798512	1.7572441181852987	0.4954613004766346
b, d	Round 1	NA	NA	NA	NA	NA	NA	NA	NA	NA	-0.01826479981901432	0.83520205983247775	1.7223303319966135	0.474432343606364
b, d	Round 1	NA	NA	NA	NA	NA	NA	NA	NA	NA	0.032688543174815454	0.8432075610889282	1.6988803237032872	0.4392042029207421
b, d	Round 1	NA	NA	NA	NA	NA	NA	NA	NA	NA	-0.06742271889676338	0.8211743347934607	1.6727547978688235	0.46461830960495704
b, d	Round 1	NA	NA	NA	NA	NA	NA	NA	NA	NA	-0.07228948602758654	0.8404875622560657	1.738132919064428	0.5265938503462703
b, d	Round 1	NA	NA	NA	NA	NA	NA	NA	NA	NA	-0.09128156102024104	0.8408350303593937	1.7523897108694622	0.4667809462019986
b, d	Round 1	NA	NA	NA	NA	NA	NA	NA	NA	NA	-0.010174968466750296	0.8548064371349272	1.6422399064152882	0.5233995998256937
b, d	Round 1	NA	NA	NA	NA	NA	NA	NA	NA	NA	-0.01922476080571169	0.8240966755655568	1.6964320562807633	0.45715600098504416
b, d	Round 1	NA	NA	NA	NA	NA	NA	NA	NA	NA	-0.01193902340954612	0.8260626900533317	1.7016092389796091	0.4818162658519509
b, d	Round 1	NA	NA	NA	NA	NA	NA	NA	NA	NA	-0.019712035954319265	0.8583811972707271	1.6525788302990887	0.5064224579760602
b, d	Round 1	NA	NA	NA	NA	NA	NA	NA	NA	NA	0.01920978036086366	0.8485856618694269	1.7462104724425922	0.49425772573769516
b, d	Round 1	NA	NA	NA	NA	NA	NA	NA	NA	NA	-0.078174180252848	0.8586073153946047	1.7049862297440974	0.5316593096637172
b, d	Round 1	NA	NA	NA	NA	NA	NA	NA	NA	NA	8.784877057092783e-4	0.8404057467322704	1.777954320583346	0.4707528223671502
b, d	Round 1	NA	NA	NA	NA	NA	NA	NA	NA	NA	0.032727421927240874	0.8220923695114918	1.6989104198887837	0.5087171296572238
b, d	Round 1	NA	NA	NA	NA	NA	NA	NA	NA	NA	0.0014795047175493838	0.8434672041896691	1.717063930207282	0.5194327855297359
b, d	Round 1	NA	NA	NA	NA	NA	NA	NA	NA	NA	-0.0139284108399907	0.8256244478278134	1.6860304915202176	0.5872273455618179
b, d	Round 1	NA	NA	NA	NA	NA	NA	NA	NA	NA	-0.046308153461085105	0.8686399298562323	1.6759506128425452	0.49107903913050077
b, d	Round 1	NA	NA	NA	NA	NA	NA	NA	NA	NA	0.11869460168913706	0.8227467093793861	1.7039950518049334	0.5119246669365245
b, d	Round 1	NA	NA	NA	NA	NA	NA	NA	NA	NA	0.02001211421247606	0.8458833583137976	1.7551712314418513	0.5645382355524475
b, d	Round 1	NA	NA	NA	NA	NA	NA	NA	NA	NA	0.0021027772727798977	0.8863035365191335	1.7417344750668482	0.5366557368951071
b, d	Round 1	NA	NA	NA	NA	NA	NA	NA	NA	NA	-0.06664029378255998	0.8332332084503294	1.6736496925140925	0.5204297258113605
b, d	Round 1	NA	NA	NA	NA	NA	NA	NA	NA	NA	-0.01298386054590462	0.8670344009611312	1.6784554755760805	0.5029472506309117
b, d	Round 1	NA	NA	NA	NA	NA	NA	NA	NA	NA	0.05361266530510199	0.8626355501408699	1.751680916038455	0.5012084849671178
b, d	Round 1	NA	NA	NA	NA	NA	NA	NA	NA	NA	-0.012156415870291093	0.8536137363575056	1.669906883737278	0.4672575532741747
b, d	Round 1	NA	NA	NA	NA	NA	NA	NA	NA	NA	-0.0728251836062773	0.8349871773840786	1.6439070112381045	0.5365996007069951
b, d	Round 1	NA	NA	NA	NA	NA	NA	NA	NA	NA	0.024488177260826832	0.8732648645808223	1.7700226022172125	0.5581372799572064
b, d	Round 1	NA	NA	NA	NA	NA	NA	NA	NA	NA	0.10242908499912229	0.8670159303288264	1.713231226132688	0.518876198592804
b, d	Round 1	NA	NA	NA	NA	NA	NA	NA	NA	NA	-0.023151514800679507	0.8396932955526456	1.672044754864801	0.49651730091130974
b, d	Round 1	NA	NA	NA	NA	NA	NA	NA	NA	NA	-0.05454911911855219	0.8036279187812558	1.7709186213289336	0.4866381416802121
b, d	Round 1	NA	NA	NA	NA	NA	NA	NA	NA	NA	-0.05779115335500948	0.8277325507242226	1.7191433909885114	0.5540042303071796
b, d	Round 1	NA	NA	NA	NA	NA	NA	NA	NA	NA	-0.054743591107545356	0.8508037436424142	1.6898876373596259	0.4751357812664539
b, d	Round 1	NA	NA	NA	NA	NA	NA	NA	NA	NA	-0.017995934080410336	0.819937909333125	1.7318142436941983	0.47604296536483093
b, d	Round 1	NA	NA	NA	NA	NA	NA	NA	NA	NA	0.06429250996532047	0.8275493105405776	1.6899534576005466	0.5330790795673783
b, d	Round 1	NA	NA	NA	NA	NA	NA	NA	NA	NA	-0.030304735885761238	0.842633921420159	1.678515750975739	0.5197468202862757
b, d	Round 1	NA	NA	NA	NA	NA	NA	NA	NA	NA	-0.005267992726778903	0.8325907177727153	1.7168691933395523	0.5030019784219079
b, d	Round 1	NA	NA	NA	NA	NA	NA	NA	NA	NA	-0.07794176823382198	0.8074363922210398	1.6648274733064878	0.524093980650185
b, d	Round 1	NA	NA	NA	NA	NA	NA	NA	NA	NA	0.05794854580949631	0.8418883956209319	1.661329859825838	0.5355812493834698
b, d	Round 1	NA	NA	NA	NA	NA	NA	NA	NA	NA	-0.06673318818599094	0.8279251146033233	1.7051730635250661	0.5133679839977416
b, d	Round 1	NA	NA	NA	NA	NA	NA	NA	NA	NA	-0.055156003145345835	0.876076274822985	1.616043661159123	0.5354091242975824
b, d	Round 1	NA	NA	NA	NA	NA	NA	NA	NA	NA	-0.009449688078194326	0.8393942079051462	1.719558997395515	0.528613310595673
b, d	Round 1	NA	NA	NA	NA	NA	NA	NA	NA	NA	0.010536885062517347	0.8219442646882757	1.725367547458256	0.5161275212463327
b, d	Round 1	NA	NA	NA	NA	NA	NA	NA	NA	NA	-0.09733131393286193	0.8667334986242962	1.7033212131120865	0.5442589411552295
b, d	Round 1	NA	NA	NA	NA	NA	NA	NA	NA	NA	0.05848236594340192	0.8597059749724721	1.7013224849969504	0.5626625755440655
b, d	Round 1	NA	NA	NA	NA	NA	NA	NA	NA	NA	0.02121559543317814	0.83989392541603	1.7377219849741707	0.4453553568156002
b, d	Round 1	NA	NA	NA	NA	NA	NA	NA	NA	NA	-0.0076637687263383285	0.882628280742166	1.8102042744430686	0.6063535377464406
b, d	Round 1	NA	NA	NA	NA	NA	NA	NA	NA	NA	0.008022165113133257	0.8012012940864875	1.654798444613624	0.5525884706226651
b, d	Round 1	NA	NA	NA	NA	NA	NA	NA	NA	NA	-0.07206826045040526	0.8548422111400965	1.6806249859789817	0.581311261168324
b, d	Round 1	NA	NA	NA	NA	NA	NA	NA	NA	NA	0.04442664087891952	0.8460133967550909	1.7722020794380369	0.47812348274205474
b, d	Round 1	NA	NA	NA	NA	NA	NA	NA	NA	NA	-0.00909989664666458	0.874979620534508	1.7216266817136399	0.5202929177860753
b, d	Round 1	NA	NA	NA	NA	NA	NA	NA	NA	NA	-0.059153161319756065	0.8593151351177045	1.7362982550397401	0.4892802001539367
b, d	Round 1	NA	NA	NA	NA	NA	NA	NA	NA	NA	0.026052988375800612	0.8127580062702487	1.7150228095546953	0.5238283709293082
b, d	Round 1	NA	NA	NA	NA	NA	NA	NA	NA	NA	-0.04348079984154366	0.8422875194711699	1.7419118890239635	0.5395269630149659
b, d	Round 1	NA	NA	NA	NA	NA	NA	NA	NA	NA	-0.04028632753964303	0.8012430722926331	1.7072969384532415	0.5507907325238725
b, d	Round 1	NA	NA	NA	NA	NA	NA	NA	NA	NA	-0.02740580468378667	0.8216001661789026	1.751970240981794	0.5496309551582479
b, d	Round 1	NA	NA	NA	NA	NA	NA	NA	NA	NA	0.09211455980334392	0.8056051586388241	1.6592454572651978	0.5293015697511311
b, d	Round 1	NA	NA	NA	NA	NA	NA	NA	NA	NA	-0.10657882467575747	0.8266038364078561	1.7140696752583102	0.48752690578559116
b, d	Round 1	NA	NA	NA	NA	NA	NA	NA	NA	NA	-0.05565575547908792	0.8598964661453344	1.7236563718285358	0.498048834715859
b, d	Round 1	NA	NA	NA	NA	NA	NA	NA	NA	NA	0.07126592659879287	0.8254997020894779	1.7106394134083687	0.5876842007445798
b, d	Round 1	NA	NA	NA	NA	NA	NA	NA	NA	NA	-0.049494216374885665	0.8280346620845829	1.7231413820982164	0.5223040720292925
b, d	Round 1	NA	NA	NA	NA	NA	NA	NA	NA	NA	-0.010820379225072148	0.8679956456430603	1.696308536235756	0.47065726545964437
b, d	Round 1	NA	NA	NA	NA	NA	NA	NA	NA	NA	0.062220554077763134	0.8478110397895088	1.663155114536525	0.4961934039986128
b, d	Round 1	NA	NA	NA	NA	NA	NA	NA	NA	NA	-0.035507995880886135	0.7934715968339525	1.6503219485802414	0.5536973129289527
b, d	Round 1	NA	NA	NA	NA	NA	NA	NA	NA	NA	-0.05913403485100755	0.8280009613431734	1.6755911688753573	0.4971205570964423
b, d	Round 1	NA	NA	NA	NA	NA	NA	NA	NA	NA	0.10766445712275954	0.8405613928816441	1.7993742738825558	0.5496269689577838
b, d	Round 1	NA	NA	NA	NA	NA	NA	NA	NA	NA	-0.045173081634741236	0.8527631758289693	1.6739221746170354	0.5268149313001226
b, d	Round 1	NA	NA	NA	NA	NA	NA	NA	NA	NA	-0.02050392651931437	0.8192731280740175	1.5920188489728386	0.519402837400295
b, d	Round 1	NA	NA	NA	NA	NA	NA	NA	NA	NA	-0.0037276275074448507	0.8038330621067402	1.6997577538899962	0.5401302271838262
b, d	Round 1	NA	NA	NA	NA	NA	NA	NA	NA	NA	0.0426338766762844	0.848988185477928	1.651981976649494	0.5688486501334965
b, d	Round 1	NA	NA	NA	NA	NA	NA	NA	NA	NA	-0.0027213171026145605	0.8730080761602427	1.756709590838017	0.5674391262329438
b, d	Round 1	NA	NA	NA	NA	NA	NA	NA	NA	NA	0.06692077621077196	0.8060759000639334	1.6360799287727654	0.5940604894050067
b, d	Round 1	NA	NA	NA	NA	NA	NA	NA	NA	NA	-0.04235136034955518	0.8584130705891391	1.7118619514725752	0.49787390281358995
b, d	Round 1	NA	NA	NA	NA	NA	NA	NA	NA	NA	0.08219132539153329	0.8733165235546524	1.708416994810603	0.5883250734176566
b, d	Round 1	NA	NA	NA	NA	NA	NA	NA	NA	NA	-0.019730614835005458	0.8428562982294205	1.709744047330688	0.5215041641906177
b, d	Round 1	NA	NA	NA	NA	NA	NA	NA	NA	NA	0.028700420203433656	0.8322597711374867	1.7194199394185186	0.5292199229782268
b, d	Round 1	NA	NA	NA	NA	NA	NA	NA	NA	NA	-0.06530507851943453	0.8585365988492731	1.6962557532050995	0.4833265773772083
b, d	Round 1	NA	NA	NA	NA	NA	NA	NA	NA	NA	-0.055655872819387	0.8112221657606781	1.6559207277914567	0.4943404210325989
b, d	Round 1	NA	NA	NA	NA	NA	NA	NA	NA	NA	-0.059719836737401485	0.8119447252503266	1.7239844483470865	0.49198302360096685
b, d	Round 1	NA	NA	NA	NA	NA	NA	NA	NA	NA	0.022907916339808744	0.8417862421386361	1.6523352841499568	0.528292798203015
b, d	Round 1	NA	NA	NA	NA	NA	NA	NA	NA	NA	0.06287758152569299	0.8638339596533023	1.696878420036446	0.5156746384281118
b, d	Round 1	NA	NA	NA	NA	NA	NA	NA	NA	NA	-0.026101723713347975	0.8001235564466355	1.6800298039168602	0.5357055851998469
b, d	Round 1	NA	NA	NA	NA	NA	NA	NA	NA	NA	0.03249031629625203	0.8573621657428762	1.681577410629164	0.6145211568501431
b, d	Round 1	NA	NA	NA	NA	NA	NA	NA	NA	NA	-0.054953160881685614	0.8490464038318402	1.6924379716967546	0.543396363709
b, d	Round 1	NA	NA	NA	NA	NA	NA	NA	NA	NA	-0.003124263689623331	0.8087076670195941	1.67201129600883	0.5518677282889947
b, d	Round 1	NA	NA	NA	NA	NA	NA	NA	NA	NA	-0.022237981458981114	0.8148729409634297	1.6368725294465447	0.5325927549819408
b, d	Round 1	NA	NA	NA	NA	NA	NA	NA	NA	NA	-0.03755417601608093	0.87638837449195806	1.7487150912237248	0.5157239528932789
b, d	Round 1	NA	NA	NA	NA	NA	NA	NA	NA	NA	-0.02398846404051776	0.8401317692948778	1.7004137797110856	0.532890176383663
b, d	Round 1	NA	NA	NA	NA	NA	NA	NA	NA	NA	-0.017262831005249647	0.8605746803622139	1.6648865605732905	0.5552568563755694
b, d	Round 1	NA	NA	NA	NA	NA	NA	NA	NA	NA	0.040580929917176524	0.8712570832873434	1.5633419040568113	0.5565983768743948
b, d	Round 1	NA	NA	NA	NA	NA	NA	NA	NA	NA	0.005331512942009172	0.81972009218015085	1.732630605417776	0.43765847008652203
b, d	Round 1	NA	NA	NA	NA	NA	NA	NA	NA	NA	-0.047379235711002415	0.8488283218100527	1.70171570905218	0.5225213902065153
b, d	Round 1	NA	NA	NA	NA	NA	NA	NA	NA	NA	0.040281477473948106	0.805879052915475	1.6608647921279691	0.5211816737991295
b, d	Round 1	NA	NA	NA	NA	NA	NA	NA	NA	NA	-0.04872027887564838	0.8528445051575303	1.740825564003904	0.5510359404997464
b, d	Round 1	NA	NA	NA	NA	NA	NA	NA	NA	NA	0.046698896656990514	0.8122981726876731	1.655854491415562	0.5385297611496661
b, d	Round 1	NA	NA	NA	NA	NA	NA	NA	NA	NA	-0.006783794710174155	0.7827166291684092	1.6924280464698123	0.5264216881838041
b, d	Round 1	NA	NA	NA	NA	NA	NA	NA	NA	NA	-0.06092406111333101	0.8707420115085919	1.7568797905798992	0.5462924246792266
b, d	Round 1	NA	NA	NA	NA	NA	NA	NA	NA	NA	-0.04115218160648569	0.8503761404022742	1.7296630099362462	0.5108018565374273
b, d	Round 1	NA	NA	NA	NA	NA	NA	NA	NA	NA	0.1182460097257898	0.8195528593447038	1.6362806528941818	0.6117142570958253
b, d	Round 1	NA	NA	NA	NA	NA	NA	NA	NA	NA	-0.06735927690839916	0.813509035325227	1.6761270578466858	0.577222344636674
b, d	Round 1	NA	NA	NA	NA	NA	NA	NA	NA	NA	0.004867823193514804	0.8334113687531722	1.7849001729754155	0.5418580213080731
b, d	Round 1	NA	NA	NA	NA	NA	NA	NA	NA	NA	-4.978357755239401e-4	0.8625226893878314	1.659301078304656	0.49670336690063743
b, d	Round 1	NA	NA	NA	NA	NA	NA	NA	NA	NA	-0.014591735550637345	0.8414495803454815	1.7520095306436239	0.5010138114134438
b, d	Round 1	NA	NA	NA	NA	NA	NA	NA	NA	NA	0.004138514121357404	0.8171460160010737	1.6994600675736056	0.5288518455740653
b, d	Round 1	NA	NA	NA	NA	NA	NA	NA	NA	NA	-0.03583619669738688	0.8220178989832202	1.7114124359673568	0.5288631515972289
b, d	Round 1	NA	NA	NA	NA	NA	NA	NA	NA	NA	-0.013054812313409367	0.8356191926304187	1.7052599722230934	0.46691531867691294
b, d	Round 1	NA	NA	NA	NA	NA	NA	NA	NA	NA	-0.026783353510649647	0.8213177866906588	1.7499947726871	0.5244712376269068
b, d	Round 1	NA	NA	NA	NA	NA	NA	NA	NA	NA	-0.003036258465320309	0.8459668344472316	1.677573477460884	0.49032798033904984
b, d	Round 1	NA	NA	NA	NA	NA	NA	NA	NA	NA	-0.03205924715089931	0.8733623476051291	1.7178766673428083	0.5109557357993634
b, d	Round 1	NA	NA	NA	NA	NA	NA	NA	NA	NA	0.0497053897997799	0.8499527741334822	1.771734331669302	0.4913498826779067
b, d	Round 1	NA	NA	NA	NA	NA	NA	NA	NA	NA	-0.02914572663840695	0.8417732310117015	1.6999411822172796	0.5109401139896108
b, d	Round 1	NA	NA	NA	NA	NA	NA	NA	NA	NA	0.07831616201472354	0.8322543316922267	1.6726437432786152	0.49304348510960766
b, d	Round 1	NA	NA	NA	NA	NA	NA	NA	NA	NA	-0.008109153388177666	0.8740186057198526	1.6777941498087394	0.5675405693388808
b, d	Round 1	NA	NA	NA	NA	NA	NA	NA	NA	NA	0.04854630232555956	0.8516960615551971	1.69394842847694	0.49281453410774306
b, d	Round 1	NA	NA	NA	NA	NA	NA	NA	NA	NA	0.002509126728461719	0.8520199778760255	1.7105502653855433	0.46060247258006204
b, d	Round 1	NA	NA	NA	NA	NA	NA	NA	NA	NA	0.10196523879689583	0.8343881727182629	1.6463420633878827	0.5423402229266377
b, d	Round 1	NA	NA	NA	NA	NA	NA	NA	NA	NA	0.05790137500926988	0.8395929734743657	1.7339660889928787	0.47588439572852426
b, d	Round 1	NA	NA	NA	NA	NA	NA	NA	NA	NA	0.006592686476421015	0.8042142264835023	1.767918265801946	0.532887328849601
b, d	Round 1	NA	NA	NA	NA	NA	NA	NA	NA	NA	0.0782734110324288	0.8165246785529886	1.7362522178178506	0.48929154993307383
b, d	Round 1	NA	NA	NA	NA	NA	NA	NA	NA	NA	0.04736523310197998	0.8393414064539122	1.6933374485384738	0.449408837138556
b, d	Round 1	NA	NA	NA	NA	NA	NA	NA	NA	NA	0.030285257396115504	0.8162978913320565	1.7327531796817344	0.5373981238795895
b, d	Round 1	NA	NA	NA	NA	NA	NA	NA	NA	NA	0.026405165726744794	0.8371749681711252	1.7421361056982254	0.48848498734256074
b, d	Round 1	NA	NA	NA	NA	NA	NA	NA	NA	NA	-0.03635046011478072	0.8529849692791189	1.7062385196330765	0.550543249805363
b, d	Round 1	NA	NA	NA	NA	NA	NA	NA	NA	NA	0.02810667829013594	0.8353309262755955	1.6290334345814388	0.5208833063291551
b, d	Round 1	NA	NA	NA	NA	NA	NA	NA	NA	NA	-0.008802204307922222	0.8336279568150661	1.6978525914972549	0.5650861460174124
b, d	Round 1	NA	NA	NA	NA	NA	NA	NA	NA	NA	-0.05323866265853065	0.852216211820635	1.6474202098766606	0.5298030406039375
b, d	Round 1	NA	NA	NA	NA	NA	NA	NA	NA	NA	0.051891830705797205	0.8025377995787104	1.644848394807546	0.5043925890441813
b, d	Round 1	NA	NA	NA	NA	NA	NA	NA	NA	NA	-0.056655573054036304	0.8083818588953334	1.6632887498519107	0.5214748814588372
b, d	Round 1	NA	NA	NA	NA	NA	NA	NA	NA	NA	-0.015497993793793356	0.7962785448344698	1.706199834750754	0.49589949507083214
b, d	Round 1	NA	NA	NA	NA	NA	NA	NA	NA	NA	-0.027949637856546323	0.8328544125427895	1.687736056409246	0.5888764254916845
b, d	Round 1	NA	NA	NA	NA	NA	NA	NA	NA	NA	0.02739027665087631	0.8377065397061692	1.6808343455085135	0.4905973062581334
b, d	Round 1	NA	NA	NA	NA	NA	NA	NA	NA	NA	0.01872281811972027	0.8464894243509564	1.6875760353206415	0.5768333091911187
b, d	Round 1	NA	NA	NA	NA	NA	NA	NA	NA	NA	-0.02071838547258258	0.8439773562170496	1.6901440901852538	0.5147446034221345
b, d	Round 1	NA	NA	NA	NA	NA	NA	NA	NA	NA	0.055940540384932506	0.8403855556986706	1.7143028186028333	0.5099045180301494
b, d	Round 1	NA	NA	NA	NA	NA	NA	NA	NA	NA	-0.007746767431214334	0.7991023375672498	1.6879781065603294	0.5461915785004834
b, d	Round 1	NA	NA	NA	NA	NA	NA	NA	NA	NA	0.015643691331806136	0.7982052303090473	1.6418019287485335	0.49284752439959306
b, d	Round 1	NA	NA	NA	NA	NA	NA	NA	NA	NA	0.13677212639083458	0.8375404452439001	1.6360991757424037	0.46714570964477814
b, d	Round 1	NA	NA	NA	NA	NA	NA	NA	NA	NA	-0.019180406172662964	0.8111728552231472	1.7662308430121165	0.5395544704135868
b, d	Round 1	NA	NA	NA	NA	NA	NA	NA	NA	NA	0.055937998011785964	0.869399858522126	1.7068569661526647	0.46210360720093907
b, d	Round 1	NA	NA	NA	NA	NA	NA	NA	NA	NA	-0.05971115355527025	0.8005419568733511	1.776641938021504	0.5226821120158919
b, d	Round 1	NA	NA	NA	NA	NA	NA	NA	NA	NA	-0.03523052518701697	0.8542236223714929	1.5988427945327686	0.5008639393155101
b, d	Round 1	NA	NA	NA	NA	NA	NA	NA	NA	NA	0.02717214103490389	0.8680171421550114	1.6773135963172043	0.4953253777644281
b, d	Round 1	NA	NA	NA	NA	NA	NA	NA	NA	NA	-0.015586077244962426	0.7986940462756174	1.7637736398348787	0.569594042252052
b, d	Round 1	NA	NA	NA	NA	NA	NA	NA	NA	NA	0.10221709019213455	0.8448804923130621	1.7568229434891764	0.508526937331007
b, d	Round 1	NA	NA	NA	NA	NA	NA	NA	NA	NA	0.01171470787115597	0.8056063346785268	1.6545551231100186	0.573598943383642
b, d	Round 1	NA	NA	NA	NA	NA	NA	NA	NA	NA	0.031173288779482534	0.8573409705237891	1.6526387252706443	0.5148010585091293
b, d	Round 1	NA	NA	NA	NA	NA	NA	NA	NA	NA	0.053606993857313566	0.8532252760529155	1.676277425670792	0.46111164562866364
b, d	Round 1	NA	NA	NA	NA	NA	NA	NA	NA	NA	-0.005273312153670107	0.8492340379306437	1.7085981174626037	0.5370947805006281
b, d	Round 1	NA	NA	NA	NA	NA	NA	NA	NA	NA	0.02956447505235724	0.8503075469511127	1.6740639119179483	0.5385471983339766
b, d	Round 1	NA	NA	NA	NA	NA	NA	NA	NA	NA	0.008951617622072241	0.8865272157882104	1.632239771525152	0.4876014405215085
b, d	Round 1	NA	NA	NA	NA	NA	NA	NA	NA	NA	-0.006956480516973196	0.8212485307849781	1.7306627219917654	0.5368532344922703
b, d	Round 1	NA	NA	NA	NA	NA	NA	NA	NA	NA	-0.008962764950483957	0.8707004829846973	1.6787494518425454	0.45988346891622445
b, d	Round 1	NA	NA	NA	NA	NA	NA	NA	NA	NA	-0.022930328336931247	0.8601125853511729	1.6509245036856566	0.5547005791665948
b, d	Round 1	NA	NA	NA	NA	NA	NA	NA	NA	NA	-0.05836060582639956	0.8406010687439103	1.727494717021416	0.5643303162107113
b, d	Round 1	NA	NA	NA	NA	NA	NA	NA	NA	NA	0.04298777501828162	0.82283663069972	1.6906574324687804	0.5006032565411784
b, d	Round 1	NA	NA	NA	NA	NA	NA	NA	NA	NA	0.016796090408979444	0.827795698634904	1.7091299618447233	0.487849383549747
b, d	Round 1	NA	NA	NA	NA	NA	NA	NA	NA	NA	0.07946633162621451	0.8215843516116611	1.7088171102830634	0.5476324477472867
b, d	Round 1	NA	NA	NA	NA	NA	NA	NA	NA	NA	-0.06197914596914169	0.8610374920476528	1.6661450068784414	0.5511494244717428
b, d	Round 1	NA	NA	NA	NA	NA	NA	NA	NA	NA	0.03199173736550064	0.8439142493058389	1.6959672212099204	0.5682712480957589
b, d	Round 1	NA	NA	NA	NA	NA	NA	NA	NA	NA	-0.02428275351058707	0.8105830097363085	1.6758131765143411	0.5530551700294093
b, d	Round 1	NA	NA	NA	NA	NA	NA	NA	NA	NA	-0.0015202609147599389	0.8374496139048486	1.630515317762592	0.5646759911917426
b, d	Round 1	NA	NA	NA	NA	NA	NA	NA	NA	NA	0.0017058541544567568	0.8306363152675829	1.726189267782453	0.5126405090713457
b, d	Round 1	NA	NA	NA	NA	NA	NA	NA	NA	NA	0.005447758064955209	0.8323250535173851	1.7281561414073388	0.5725709587055228
b, d	Round 1	NA	NA	NA	NA	NA	NA	NA	NA	NA	0.007868410207917622	0.8026005819478205	1.6993543532238597	0.5129935404520369
b, d	Round 1	NA	NA	NA	NA	NA	NA	NA	NA	NA	0.024448398899441868	0.8357353479521815	1.7239603329274018	0.5372733893190463
b, d	Round 1	NA	NA	NA	NA	NA	NA	NA	NA	NA	0.10414311386108098	0.833967688510633	1.6646717458679572	0.460546652936336
b, d	Round 1	NA	NA	NA	NA	NA	NA	NA	NA	NA	0.009773742870794563	0.8505538647584017	1.69904414922465	0.5992121290143051
b, d	Round 1	NA	NA	NA	NA	NA	NA	NA	NA	NA	0.039193185313500425	0.8328671475167999	1.6812896829526551	0.509440408184395
b, d	Round 1	NA	NA	NA	NA	NA	NA	NA	NA	NA	0.032187656551515675	0.8494728658703872	1.633880290325802	0.5362152309292477
b, d	Round 1	NA	NA	NA	NA	NA	NA	NA	NA	NA	-0.08148873079413098	0.8575951973211827	1.6883818518249218	0.4674816862380155
b, d	Round 1	NA	NA	NA	NA	NA	NA	NA	NA	NA	0.03179296289887488	0.8559526444096304	1.7605632904797222	0.47638922072314027
b, d	Round 1	NA	NA	NA	NA	NA	NA	NA	NA	NA	0.003883025176847476	0.8574564981748768	1.680127651327303	0.5108500381908
b, d	Round 1	NA	NA	NA	NA	NA	NA	NA	NA	NA	-0.05741382606663114	0.845267056336408	1.704570122893746	0.49465928472558424
b, d	Round 1	NA	NA	NA	NA	NA	NA	NA	NA	NA	0.038115844914299334	0.8433637009754901	1.6577585067764864	0.5907098504506245
b, d	Round 1	NA	NA	NA	NA	NA	NA	NA	NA	NA	-0.004638031774501358	0.839715965209121	1.6794813204618615	0.5428418203685803
b, d	Round 1	NA	NA	NA	NA	NA	NA	NA	NA	NA	0.06642818163527317	0.8369378111191068	1.6985744136617043	0.5393379548492084
b, d	Round 1	NA	NA	NA	NA	NA	NA	NA	NA	NA	0.0331855575682459	0.8653435755276492	1.702483492080405	0.5109780498347332
b, d	Round 1	NA	NA	NA	NA	NA	NA	NA	NA	NA	-0.023706495301850882	0.8583646908721823	1.6891934766901424	0.5333541740775489
b, d	Round 1	NA	NA	NA	NA	NA	NA	NA	NA	NA	0.03588665302598728	0.8387065676542386	1.6369340117557973	0.569041758951386
b, d	Round 1	NA	NA	NA	NA	NA	NA	NA	NA	NA	-0.00379103038237605	0.8130513681907687	1.6936830296737861	0.5674083051540165
b, d	Round 1	NA	NA	NA	NA	NA	NA	NA	NA	NA	-0.014323221832930569	0.7747927451033897	1.7104202711029066	0.537062647531033
b, d	Round 1	NA	NA	NA	NA	NA	NA	NA	NA	NA	-0.10382320509238124	0.8209351670465819	1.7631739471984085	0.5431736356467564
b, d	Round 1	NA	NA	NA	NA	NA	NA	NA	NA	NA	-0.03908233784431164	0.8464955108153985	1.7087586232273713	0.4644617030527169
b, d	Round 1	NA	NA	NA	NA	NA	NA	NA	NA	NA	0.014064916721242944	0.8631825473707131	1.7046971560334705	0.4833698784395288
b, d	Round 1	NA	NA	NA	NA	NA	NA	NA	NA	NA	0.05447824557791349	0.8478275111417645	1.6498931934126293	0.5323880685010234
b, d	Round 1	NA	NA	NA	NA	NA	NA	NA	NA	NA	-0.021252166493055176	0.852909719913579	1.651524182743523	0.5402507213762958
b, d	Round 1	NA	NA	NA	NA	NA	NA	NA	NA	NA	-0.0163180069171324	0.8041020685224964	1.6531270546250538	0.5139256674838203
b, d	Round 1	NA	NA	NA	NA	NA	NA	NA	NA	NA	0.03376826949343097	0.8680258327754481	1.76067409508102	0.5241015503471094
b, d	Round 1	NA	NA	NA	NA	NA	NA	NA	NA	NA	0.016930053917085155	0.8573715430160153	1.7012175978440365	0.5283221996635212
b, d	Round 1	NA	NA	NA	NA	NA	NA	NA	NA	NA	0.01520503418044685	0.8454860791488504	1.72107077488803	0.5015361549002385
b, d	Round 1	NA	NA	NA	NA	NA	NA	NA	NA	NA	-0.02734744744171551	0.8148787695265122	1.7266084838571245	0.6090288777109916
b, d	Round 1	NA	NA	NA	NA	NA	NA	NA	NA	NA	0.007973116868121707	0.8065845509352785	1.6990550317223205	0.5517494962864419
b, d	Round 1	NA	NA	NA	NA	NA	NA	NA	NA	NA	-0.07100977272592154	0.8420476419370204	1.732460479048097	0.531551930103926
b, d	Round 1	NA	NA	NA	NA	NA	NA	NA	NA	NA	-0.04939870137144212	0.8277804213337152	1.6432550941921995	0.49339811146525253
b, d	Round 1	NA	NA	NA	NA	NA	NA	NA	NA	NA	0.055468402134905045	0.82045722691633	1.6620140418502405	0.5097503525467887
b, d	Round 1	NA	NA	NA	NA	NA	NA	NA	NA	NA	-0.004407497200260464	0.8458775834974451	1.722733975477184	0.5125393313181552
b, d	Round 1	NA	NA	NA	NA	NA	NA	NA	NA	NA	-0.06999896427629353	0.8613331897046103	1.7628824347777712	0.5208680919419978
b, d	Round 1	NA	NA	NA	NA	NA	NA	NA	NA	NA	3.6938726147455137e-4	0.8337836717848468	1.7636836504889961	0.5320478555448581
b, d	Round 1	NA	NA	NA	NA	NA	NA	NA	NA	NA	0.007650352818811245	0.837319429821133	1.6937493929510645	0.5497824816993115
b, d	Round 1	NA	NA	NA	NA	NA	NA	NA	NA	NA	0.02991465761821722	0.8426704032358162	1.7268626905153295	0.47844653159111744
b, d	Round 1	NA	NA	NA	NA	NA	NA	NA	NA	NA	0.03149347134221344	0.7857692232814716	1.683046113453552	0.532693815425395
b, d	Round 1	NA	NA	NA	NA	NA	NA	NA	NA	NA	0.056671609561575964	0.8437381194457386	1.622708527912308	0.5012290758090506
b, d	Round 1	NA	NA	NA	NA	NA	NA	NA	NA	NA	0.058355912214436735	0.8660115012630752	1.727459212742602	0.511060733616557
b, d	Round 1	NA	NA	NA	NA	NA	NA	NA	NA	NA	0.017070197347608587	0.8393727082145982	1.8036231590522078	0.5118992153476135
b, d	Round 1	NA	NA	NA	NA	NA	NA	NA	NA	NA	-0.07946684010084382	0.8534787872589595	1.6767769354103397	0.5686735151020309
b, d	Round 1	NA	NA	NA	NA	NA	NA	NA	NA	NA	-0.07918952586070674	0.8149528760382916	1.6901036955936615	0.5434759169308708
b, d	Round 1	NA	NA	NA	NA	NA	NA	NA	NA	NA	-0.003585606632136285	0.8080045245179391	1.6746677293281982	0.5104904850584403
b, d	Round 1	NA	NA	NA	NA	NA	NA	NA	NA	NA	0.012289362429138194	0.8421666376411584	1.6816560572659114	0.5244974961076844
b, d	Round 1	NA	NA	NA	NA	NA	NA	NA	NA	NA	-0.0354008641878346	0.8754953378317016	1.732855443759775	0.49666575451618206
b, d	Round 1	NA	NA	NA	NA	NA	NA	NA	NA	NA	-0.027548490487456632	0.8301061239335923	1.733420334969431	0.5071198571728986
b, d	Round 1	NA	NA	NA	NA	NA	NA	NA	NA	NA	0.01576384779805453	0.846617445967066	1.7007357133441698	0.5803076165717272
b, d	Round 1	NA	NA	NA	NA	NA	NA	NA	NA	NA	-0.030636730705265264	0.8280712919375246	1.6995295244887696	0.565252397626255
b, d	Round 1	NA	NA	NA	NA	NA	NA	NA	NA	NA	0.009982100128511097	0.8550986713206317	1.6525555421351108	0.4899836071475617
b, d	Round 1	NA	NA	NA	NA	NA	NA	NA	NA	NA	0.007920704867870129	0.8202098317985834	1.7126228746381367	0.4679193387391433
b, d	Round 1	NA	NA	NA	NA	NA	NA	NA	NA	NA	-0.01695512562765326	0.8632182117912836	1.664700827156953	0.5354143246372511
b, d	Round 1	NA	NA	NA	NA	NA	NA	NA	NA	NA	-0.07284845609892632	0.8249640967319013	1.6248502554417323	0.49829850099514333
b, d	Round 1	NA	NA	NA	NA	NA	NA	NA	NA	NA	0.05319540320160659	0.8209938234119116	1.7139056113717719	0.4930632145676951
b, d	Round 1	NA	NA	NA	NA	NA	NA	NA	NA	NA	-0.031457604324130826	0.8488973716614167	1.6593825377651463	0.4650462749490421
b, d	Round 1	NA	NA	NA	NA	NA	NA	NA	NA	NA	0.02614455292250878	0.8492497555023755	1.7188683279283161	0.5271282127747794
b, d	Round 1	NA	NA	NA	NA	NA	NA	NA	NA	NA	0.014228723778745636	0.8156570720237335	1.7878776579395599	0.4943951848652479
b, d	Round 1	NA	NA	NA	NA	NA	NA	NA	NA	NA	0.08714547193173111	0.864901676617421	1.6923250777802634	0.5402250054893498
b, d	Round 1	NA	NA	NA	NA	NA	NA	NA	NA	NA	-0.06739776452649435	0.8124937971666765	1.7040943095095955	0.6219590069486591
b, d	Round 1	NA	NA	NA	NA	NA	NA	NA	NA	NA	0.027282362689164296	0.8166918663297182	1.7614784772165062	0.48991533467517007
b, d	Round 1	NA	NA	NA	NA	NA	NA	NA	NA	NA	-0.006221656450759474	0.8687587602650638	1.7057224225223995	0.5691608721539116
b, d	Round 1	NA	NA	NA	NA	NA	NA	NA	NA	NA	0.03944714883412244	0.8257270779538832	1.649944638848674	0.46529268838039467
b, d	Round 1	NA	NA	NA	NA	NA	NA	NA	NA	NA	-0.0582144389271905	0.8265408736658459	1.6768079527143156	0.49786719921755396
b, d	Round 1	NA	NA	NA	NA	NA	NA	NA	NA	NA	-0.06332406136365698	0.8534510195646615	1.759581589741396	0.55723041035016
b, d	Round 1	NA	NA	NA	NA	NA	NA	NA	NA	NA	-0.06494621277144332	0.8300142993243573	1.6779047858087903	0.4464863930097219
b, d	Round 1	NA	NA	NA	NA	NA	NA	NA	NA	NA	-0.014093391300484098	0.8413180853723432	1.6844401885185016	0.5048175098479051
b, d	Round 1	NA	NA	NA	NA	NA	NA	NA	NA	NA	0.039544775962949245	0.8462605687436675	1.694071820693096	0.5906104868579456
b, d	Round 1	NA	NA	NA	NA	NA	NA	NA	NA	NA	-0.00883412086926945	0.8051232289168869	1.655951944868306	0.5113695623851493
b, d	Round 1	NA	NA	NA	NA	NA	NA	NA	NA	NA	0.04523930067685013	0.861654165246955	1.7445316099731933	0.5346286661991543
b, d	Round 1	NA	NA	NA	NA	NA	NA	NA	NA	NA	0.0029142245542867853	0.8272863468881231	1.6522020731833182	0.44494671187305757
b, d	Round 1	NA	NA	NA	NA	NA	NA	NA	NA	NA	-0.05198167426145234	0.8378410174221613	1.693586930402597	0.5080966826202556
b, d	Round 1	NA	NA	NA	NA	NA	NA	NA	NA	NA	0.018964460908939856	0.8400249330581108	1.7224562865392226	0.5435136939613361
b, d	Round 1	NA	NA	NA	NA	NA	NA	NA	NA	NA	-0.05622137483404171	0.8015125167365023	1.6824799997207398	0.6171787481141858
b, d	Round 1	NA	NA	NA	NA	NA	NA	NA	NA	NA	-0.1557365872997744	0.8335129693768735	1.7033674475816407	0.5207849684271979
b, d	Round 1	NA	NA	NA	NA	NA	NA	NA	NA	NA	0.021275165191673034	0.8023727006306625	1.7010469183055066	0.543686957072943
b, d	Round 1	NA	NA	NA	NA	NA	NA	NA	NA	NA	0.003335515341383608	0.8676559454198792	1.7478435834911528	0.5611454796817075
b, d	Round 1	NA	NA	NA	NA	NA	NA	NA	NA	NA	0.02017701644610341	0.8312828660582242	1.7268987483207985	0.48436458207493815
b, d	Round 1	NA	NA	NA	NA	NA	NA	NA	NA	NA	-0.004452712328835706	0.8520158232888071	1.72164706891114	0.6101116935664829
b, d	Round 1	NA	NA	NA	NA	NA	NA	NA	NA	NA	-0.010620196674857542	0.8603547095131775	1.682125767680298	0.4892677190855245
b, d	Round 1	NA	NA	NA	NA	NA	NA	NA	NA	NA	-0.004019804852130884	0.8412363399416154	1.7436396186435756	0.5636504784288566
b, d	Round 1	NA	NA	NA	NA	NA	NA	NA	NA	NA	-0.017350992683284765	0.8372128254517476	1.797128916345397	0.5121895066528804
b, d	Round 1	NA	NA	NA	NA	NA	NA	NA	NA	NA	-0.0548092234481589	0.8012278626372109	1.725079823902752	0.4541318605447588
b, d	Round 1	NA	NA	NA	NA	NA	NA	NA	NA	NA	-0.004521747538122299	0.8716747975790813	1.699874999509004	0.5708881924176983
b, d	Round 1	NA	NA	NA	NA	NA	NA	NA	NA	NA	-0.04655292532494657	0.8418836120024181	1.7018684449676176	0.5307686884073161
b, d	Round 1	NA	NA	NA	NA	NA	NA	NA	NA	NA	0.027102088876358683	0.8503935611374586	1.6802596806655603	0.5585953511803419
b, d	Round 1	NA	NA	NA	NA	NA	NA	NA	NA	NA	0.10900679103069529	0.8203901316461526	1.7040968993256398	0.4698601808663698
b, d	Round 1	NA	NA	NA	NA	NA	NA	NA	NA	NA	-0.036345414481920676	0.8529159500723731	1.7723377596964065	0.5881198808787875
b, d	Round 1	NA	NA	NA	NA	NA	NA	NA	NA	NA	-0.08061892627055295	0.8433679268421568	1.7361748630410683	0.5732000158903034
b, d	Round 1	NA	NA	NA	NA	NA	NA	NA	NA	NA	0.02639335346997168	0.825103896618013	1.670254880964904	0.571405996486922
b, d	Round 1	NA	NA	NA	NA	NA	NA	NA	NA	NA	-0.034489364744653424	0.8768130966216765	1.7022130954206067	0.4624894511262325
b, d	Round 1	NA	NA	NA	NA	NA	NA	NA	NA	NA	-0.04890313417503355	0.8079487493942279	1.7885742969805347	0.5147638781791825
b, d	Round 1	NA	NA	NA	NA	NA	NA	NA	NA	NA	0.05637305672730709	0.8610237805504308	1.6830076256029345	0.5308443193475296
b, d	Round 1	NA	NA	NA	NA	NA	NA	NA	NA	NA	-0.017341918366823295	0.8120871373638441	1.735211683849537	0.5442593147380212
b, d	Round 1	NA	NA	NA	NA	NA	NA	NA	NA	NA	0.01886397849950232	0.8389197708286388	1.7350945150916102	0.4778028845724861
b, d	Round 1	NA	NA	NA	NA	NA	NA	NA	NA	NA	0.013656376913311804	0.8464902846789366	1.77190824196887	0.5392645289952812
b, d	Round 1	NA	NA	NA	NA	NA	NA	NA	NA	NA	0.04344336828614011	0.8263954479772335	1.7032055751375277	0.5368446190625631
b, d	Round 1	NA	NA	NA	NA	NA	NA	NA	NA	NA	0.1056101022800628	0.837009711365938	1.7138669627401186	0.450894603337235
b, d	Round 1	NA	NA	NA	NA	NA	NA	NA	NA	NA	0.05740138799492965	0.8100428676458347	1.774412754172585	0.44603781184775076
b, d	Round 1	NA	NA	NA	NA	NA	NA	NA	NA	NA	0.026711619474484426	0.8159092503320243	1.7136803128164055	0.5451884946438497
b, d	Round 1	NA	NA	NA	NA	NA	NA	NA	NA	NA	-0.08354973492044171	0.8317206064743276	1.7638049058963687	0.5622334153131535
b, d	Round 1	NA	NA	NA	NA	NA	NA	NA	NA	NA	0.06901154565961364	0.8262565053305545	1.7536221625090205	0.5843938820792508
b, d	Round 1	NA	NA	NA	NA	NA	NA	NA	NA	NA	-0.04318212966697572	0.8790372965176584	1.708258165715708	0.5327288598322729
b, d	Round 1	NA	NA	NA	NA	NA	NA	NA	NA	NA	0.05880031904045049	0.8565756577673486	1.7470081575191385	0.4860725930208461
b, d	Round 1	NA	NA	NA	NA	NA	NA	NA	NA	NA	0.10076398704187609	0.7994376733635167	1.7033503123943439	0.4822101715492063
b, d	Round 1	NA	NA	NA	NA	NA	NA	NA	NA	NA	-0.002706806018962818	0.8308782798459452	1.7254754147206801	0.46650776950279443
b, d	Round 1	NA	NA	NA	NA	NA	NA	NA	NA	NA	-0.08019552335807284	0.843049548562958	1.7366652022952767	0.5576243159266056
b, d	Round 1	NA	NA	NA	NA	NA	NA	NA	NA	NA	0.006295111477977729	0.8546451582093727	1.7409324763652045	0.47356107279691995
b, d	Round 1	NA	NA	NA	NA	NA	NA	NA	NA	NA	-0.03712212903490263	0.80875830151041594	1.6800706053279637	0.5056739996348556
b, d	Round 1	NA	NA	NA	NA	NA	NA	NA	NA	NA	-0.03701691390006924	0.8450969813345613	1.7623288560244752	0.49357833632595527
b, d	Round 1	NA	NA	NA	NA	NA	NA	NA	NA	NA	0.08139759649518608	0.8813625842333058	1.6277506477681458	0.5443843295997969
b, d	Round 1	NA	NA	NA	NA	NA	NA	NA	NA	NA	-0.03789082533411477	0.8033691008063463	1.6845630824045343	0.5202737171455332
b, d	Round 1	NA	NA	NA	NA	NA	NA	NA	NA	NA	-0.048515168032872806	0.8439500685555773	1.685576401323799	0.4678111203893929
b, d	Round 1	NA	NA	NA	NA	NA	NA	NA	NA	NA	0.004609439854961132	0.7959107097224061	1.6801326587138001	0.5200245880661125
b, d	Round 1	NA	NA	NA	NA	NA	NA	NA	NA	NA	-0.05445325209421143	0.8654946533496368	1.643062631032041	0.5180700105307084
b, d	Round 1	NA	NA	NA	NA	NA	NA	NA	NA	NA	0.061810293278778954	0.8185818408968256	1.6689134927995335	0.5191260104590528
b, d	Round 1	NA	NA	NA	NA	NA	NA	NA	NA	NA	-0.005220704586253412	0.7921387542517347	1.7243093739121773	0.5696461332269821
b, d	Round 1	NA	NA	NA	NA	NA	NA	NA	NA	NA	0.10205461299135468	0.8504982805763186	1.7319606692750364	0.5173024649441886
b, d	Round 1	NA	NA	NA	NA	NA	NA	NA	NA	NA	-0.09039368609060612	0.8612976025037441	1.753681090873444	0.5025205911095468
b, d	Round 1	NA	NA	NA	NA	NA	NA	NA	NA	NA	0.014540340499644379	0.880755581802123	1.6976727579969242	0.47947768092190757
b, d	Round 1	NA	NA	NA	NA	NA	NA	NA	NA	NA	0.0816811297711739	0.8434816413411808	1.7589000633135112	0.6057589316186469
b, d	Round 1	NA	NA	NA	NA	NA	NA	NA	NA	NA	0.05333179174255976	0.8116240830451529	1.7196422801257365	0.5719370365509971
b, d	Round 1	NA	NA	NA	NA	NA	NA	NA	NA	NA	-0.058791127383689946	0.8517630592979497	1.661499503418172	0.5506622106914624
b, d	Round 1	NA	NA	NA	NA	NA	NA	NA	NA	NA	-0.03423544033746444	0.883302647996391	1.6870254104315994	0.5874179151476916
b, d	Round 1	NA	NA	NA	NA	NA	NA	NA	NA	NA	-0.07634191148285908	0.8124000121680635	1.7042872249561634	0.5163797287192728
b, d	Round 1	NA	NA	NA	NA	NA	NA	NA	NA	NA	0.021626677614255813	0.8482149044313773	1.6573060145174228	0.5316675638474674
b, d	Round 1	NA	NA	NA	NA	NA	NA	NA	NA	NA	0.04393087811534582	0.828743839939376	1.6777083742228192	0.5451992441076949
b, d	Round 1	NA	NA	NA	NA	NA	NA	NA	NA	NA	-0.011103599593595784	0.829231397302276	1.749778653839365	0.5178140414085075
b, d	Round 1	NA	NA	NA	NA	NA	NA	NA	NA	NA	0.0953909356339959	0.8263214289213424	1.7012877021520763	0.46976287074802936
b, d	Round 1	NA	NA	NA	NA	NA	NA	NA	NA	NA	0.044465519631344944	0.8314662586423781	1.6924083711923998	0.5326952392642147
b, d	Round 1	NA	NA	NA	NA	NA	NA	NA	NA	NA	-0.017841475133400276	0.8353808798793861	1.638962596374008	0.5496152947826577
b, d	Round 1	NA	NA	NA	NA	NA	NA	NA	NA	NA	-0.025336469396241918	0.828331944206439	1.6943561321190206	0.5881923173102713
b, d	Round 1	NA	NA	NA	NA	NA	NA	NA	NA	NA	-0.01996971525107851	0.8255645544871539	1.637658173460195	0.5621029603874393
b, d	Round 1	NA	NA	NA	NA	NA	NA	NA	NA	NA	0.02265762948189095	0.7953360404280888	1.7140878212630803	0.5131828907583017
b, d	Round 1	NA	NA	NA	NA	NA	NA	NA	NA	NA	-0.003564368038004489	0.8517663631358537	1.6840515810619883	0.5902532463989599
b, d	Round 1	NA	NA	NA	NA	NA	NA	NA	NA	NA	-0.01823382198005966	0.8629010752755918	1.7026457899361862	0.5096003785962473
b, d	Round 1	NA	NA	NA	NA	NA	NA	NA	NA	NA	0.028660172480852408	0.8438865258825421	1.7236087723292615	0.43207344763638245
b, d	Round 1	NA	NA	NA	NA	NA	NA	NA	NA	NA	0.04258259896559051	0.8268182454273053	1.7321142538415886	0.5443831832684122
b, d	Round 1	NA	NA	NA	NA	NA	NA	NA	NA	NA	-0.0022645895451983877	0.8448295125524465	1.7596684604537203	0.5721172001252405
b, d	Round 1	NA	NA	NA	NA	NA	NA	NA	NA	NA	-0.050455585445171876	0.835901867139046	1.7230508179359516	0.5323288505515505
b, d	Round 1	NA	NA	NA	NA	NA	NA	NA	NA	NA	-0.0032825948665027244	0.8507061214594126	1.6953175594929573	0.4797960738647072
b, d	Round 1	NA	NA	NA	NA	NA	NA	NA	NA	NA	0.012292295936614961	0.7837554578768213	1.7696415792072666	0.5923019073528729
b, d	Round 1	NA	NA	NA	NA	NA	NA	NA	NA	NA	0.004321330307309549	0.837933382109261	1.7421167044108807	0.5520166647494763
b, d	Round 1	NA	NA	NA	NA	NA	NA	NA	NA	NA	-0.035147839389605154	0.8047718493843352	1.676947139785708	0.5486610594846189
b, d	Round 1	NA	NA	NA	NA	NA	NA	NA	NA	NA	-0.05835579487413767	0.8716101673822295	1.7221140754830517	0.5279674590513381
b, d	Round 1	NA	NA	NA	NA	NA	NA	NA	NA	NA	0.09843231795904228	0.8097454370373753	1.7061514668518238	0.5114641018372491
b, d	Round 1	NA	NA	NA	NA	NA	NA	NA	NA	NA	-0.016028958647088254	0.8328570397816826	1.719861484419033	0.46180914077140445
b, d	Round 1	NA	NA	NA	NA	NA	NA	NA	NA	NA	0.005637849349449736	0.8395698954441144	1.6539175807996809	0.5418431931454364
b, d	Round 1	NA	NA	NA	NA	NA	NA	NA	NA	NA	0.03600238967430401	0.81703801125457	1.7828741351115311	0.5184084384819648
b, d	Round 1	NA	NA	NA	NA	NA	NA	NA	NA	NA	0.01541785036952807	0.8757060158410778	1.7287914973519936	0.5093895537834134
b, d	Round 1	NA	NA	NA	NA	NA	NA	NA	NA	NA	-0.04371129530235152	0.8159680802547825	1.67353532888189	0.5163047784600595
b, d	Round 1	NA	NA	NA	NA	NA	NA	NA	NA	NA	0.02902568751245763	0.8450026102996883	1.7337671910611723	0.5254277981986425
b, d	Round 1	NA	NA	NA	NA	NA	NA	NA	NA	NA	0.007366154614462019	0.8582380000929031	1.7029375920511343	0.5503890187802151
b, d	Round 1	NA	NA	NA	NA	NA	NA	NA	NA	NA	-0.0014106259619948852	0.8036647014213172	1.7094263141821682	0.5076897225268989
b, d	Round 1	NA	NA	NA	NA	NA	NA	NA	NA	NA	0.07078577009499558	0.8334645839731375	1.6863282539802578	0.5099061419391236
b, d	Round 1	NA	NA	NA	NA	NA	NA	NA	NA	NA	-0.010259492595514222	0.8398469116818841	1.6812939573869143	0.4842014919774365
b, d	Round 1	NA	NA	NA	NA	NA	NA	NA	NA	NA	-0.004765737133323299	0.7934412097745484	1.720607151572482	0.49101989446900096
b, d	Round 1	NA	NA	NA	NA	NA	NA	NA	NA	NA	0.0845518993013715	0.8623968118856277	1.667885081136696	0.48302336470164065
b, d	Round 1	NA	NA	NA	NA	NA	NA	NA	NA	NA	0.015847863452189147	0.8684198157836189	1.7003331722361439	0.5288042559750216
b, d	Round 1	NA	NA	NA	NA	NA	NA	NA	NA	NA	0.04259323781937291	0.8114400304756386	1.6968690712675039	0.5262771809478715
b, d	Round 1	NA	NA	NA	NA	NA	NA	NA	NA	NA	-0.03609943010163547	0.8521437040145848	1.8211903917486947	0.527586104177248
b, d	Round 1	NA	NA	NA	NA	NA	NA	NA	NA	NA	0.014332687283722272	0.867400170089449	1.790645804477877	0.5803892640205474
b, d	Round 1	NA	NA	NA	NA	NA	NA	NA	NA	NA	0.012723482422266745	0.8370920134924816	1.7324347657051289	0.5769174757969907
b, d	Round 1	NA	NA	NA	NA	NA	NA	NA	NA	NA	-0.03455163333002694	0.8823530179260386	1.7584017807829495	0.56999818256229
b, d	Round 1	NA	NA	NA	NA	NA	NA	NA	NA	NA	0.031607956360673414	0.837702952650627	1.7300780740730446	0.5231634348834505
b, d	Round 1	NA	NA	NA	NA	NA	NA	NA	NA	NA	-0.06836464859083688	0.8464034668278175	1.7382937483636767	0.49096140201712973
b, d	Round 1	NA	NA	NA	NA	NA	NA	NA	NA	NA	0.001609439542053668	0.8196727646512404	1.6461761710270562	0.5111185829107436
b, d	Round 1	NA	NA	NA	NA	NA	NA	NA	NA	NA	0.07792940838898654	0.8277098557222691	1.6627453426303915	0.5272417084067721
b, d	Round 1	NA	NA	NA	NA	NA	NA	NA	NA	NA	6.089570387438892e-4	0.8396437194627041	1.7062146292092473	0.5807573550747194
b, d	Round 1	NA	NA	NA	NA	NA	NA	NA	NA	NA	0.048527449650842214	0.8357371578995089	1.6382056676342094	0.5570395159937064
b, d	Round 1	NA	NA	NA	NA	NA	NA	NA	NA	NA	0.006100991509881774	0.806582267634479	1.6833178583951238	0.5200146356959048
b, d	Round 1	NA	NA	NA	NA	NA	NA	NA	NA	NA	0.04599595003869101	0.8034791159245727	1.7093463397224806	0.5140151762681573
b, d	Round 1	NA	NA	NA	NA	NA	NA	NA	NA	NA	-0.05896303092182852	0.7817369299372101	1.772967329642745	0.5711694483270231
b, d	Round 1	NA	NA	NA	NA	NA	NA	NA	NA	NA	0.05624668122520795	0.800603616559888	1.637253673146393	0.48927648376732275
b, d	Round 1	NA	NA	NA	NA	NA	NA	NA	NA	NA	0.05910935427476967	0.8363145012838795	1.637118648089415	0.5235793123265978
b, d	Round 1	NA	NA	NA	NA	NA	NA	NA	NA	NA	-0.014449675561895756	0.8113989156697508	1.7109483698565224	0.5653114594855865
b, d	Round 1	NA	NA	NA	NA	NA	NA	NA	NA	NA	0.035771581306031947	0.820120504347467	1.7114598292887109	0.5255489779285998
b, d	Round 1	NA	NA	NA	NA	NA	NA	NA	NA	NA	0.029233379841812762	0.8249060720650365	1.6788839354704783	0.5269212930107585
b, d	Round 1	NA	NA	NA	NA	NA	NA	NA	NA	NA	-0.00543340343503556	0.8447415129434039	1.722095698432164	0.47851536617041524
b, d	Round 1	NA	NA	NA	NA	NA	NA	NA	NA	NA	-0.005656819364466165	0.8412037353390306	1.6612793388059641	0.5922244253532436
b, d	Round 1	NA	NA	NA	NA	NA	NA	NA	NA	NA	0.055905455635510366	0.8405539428117711	1.6990944229040201	0.5310669200611371
b, d	Round 1	NA	NA	NA	NA	NA	NA	NA	NA	NA	-0.0012765060001570796	0.8403769210468288	1.6848226009267802	0.48490591601140864
b, d	Round 1	NA	NA	NA	NA	NA	NA	NA	NA	NA	0.014513978045786498	0.8509000934496331	1.6466310490591685	0.47330354468405583
b, d	Round 1	NA	NA	NA	NA	NA	NA	NA	NA	NA	0.007319218494833741	0.8569459134256836	1.6249076673358234	0.5375999384699478
b, d	Round 1	NA	NA	NA	NA	NA	NA	NA	NA	NA	0.013979375643220408	0.8275345746966598	1.6605116489393705	0.526973634481585
b, d	Round 1	NA	NA	NA	NA	NA	NA	NA	NA	NA	-0.03993062997972672	0.8231580280067128	1.6647660016984633	0.5463909723295076
b, d	Round 1	NA	NA	NA	NA	NA	NA	NA	NA	NA	0.03891950862263453	0.8816731554766598	1.7351126706341158	0.5008859153643628
b, d	Round 1	NA	NA	NA	NA	NA	NA	NA	NA	NA	-0.05447413866744602	0.844266535403757	1.6587329804819064	0.5287500775692539
b, d	Round 1	NA	NA	NA	NA	NA	NA	NA	NA	NA	0.01742828082693933	0.8404923503719248	1.6932305543403676	0.5217420712077794
b, d	Round 1	NA	NA	NA	NA	NA	NA	NA	NA	NA	-0.0247331055784204	0.8194121616849628	1.8023105259577397	0.6055600059731938
b, d	Round 1	NA	NA	NA	NA	NA	NA	NA	NA	NA	-0.008105476725473452	0.8452883005745028	1.7454987855621724	0.51264919491206
b, d	Round 1	NA	NA	NA	NA	NA	NA	NA	NA	NA	0.0071656200433501994	0.8357104361297989	1.6633185822506245	0.517364256015602
b, d	Round 1	NA	NA	NA	NA	NA	NA	NA	NA	NA	0.016391618398082754	0.8275212400867654	1.6512054541060468	0.5056214775392457
b, d	Round 1	NA	NA	NA	NA	NA	NA	NA	NA	NA	0.06714755589544259	0.8306115390886777	1.6574727953238266	0.5079238379324433
b, d	Round 1	NA	NA	NA	NA	NA	NA	NA	NA	NA	-0.04332266423182939	0.8210961480540868	1.7375004697374923	0.5254085983010229
b, d	Round 1	NA	NA	NA	NA	NA	NA	NA	NA	NA	-0.029169585832551324	0.8452886772225912	1.7136496278751912	0.5064269090497021
b, d	Round 1	NA	NA	NA	NA	NA	NA	NA	NA	NA	0.06927552221908967	0.8427410446589534	1.6916744230674543	0.5509104318313641
b, d	Round 1	NA	NA	NA	NA	NA	NA	NA	NA	NA	-0.0962364507156663	0.8349202823532155	1.6372251762943337	0.547351767886212
b, d	Round 1	NA	NA	NA	NA	NA	NA	NA	NA	NA	-0.00295157788282429	0.8407395640180987	1.6781126306196208	0.5440180666767924
b, d	Round 1	NA	NA	NA	NA	NA	NA	NA	NA	NA	-0.006688084139565491	0.8369266645348238	1.7862297442992345	0.5658586674879632
b, d	Round 1	NA	NA	NA	NA	NA	NA	NA	NA	NA	-0.01971895903196444	0.8452011508096955	1.6963346102408905	0.5005608919285178
b, d	Round 1	NA	NA	NA	NA	NA	NA	NA	NA	NA	0.014129649452896943	0.8731562402537781	1.6636730316501223	0.5078084898854898
b, d	Round 1	NA	NA	NA	NA	NA	NA	NA	NA	NA	0.041415649691332435	0.8219403472400488	1.7152992707176953	0.5083109436107052
b, d	Round 1	NA	NA	NA	NA	NA	NA	NA	NA	NA	-0.07034222376450835	0.8293493404566137	1.6965831429850926	0.5011402890583364
b, d	Round 1	NA	NA	NA	NA	NA	NA	NA	NA	NA	-0.04436499810847438	0.8136023009315365	1.6301658936608687	0.5068827233206509
b, d	Round 1	NA	NA	NA	NA	NA	NA	NA	NA	NA	0.012781057395677434	0.8344974606815446	1.663282919190456	0.5239832480977392
b, d	Round 1	NA	NA	NA	NA	NA	NA	NA	NA	NA	0.06595909423302157	0.8588938020069259	1.7156692170820325	0.4942971234345915
b, d	Round 1	NA	NA	NA	NA	NA	NA	NA	NA	NA	0.13527713275380784	0.8262533005057104	1.7549107281945622	0.5807336517396813
b, d	Round 1	NA	NA	NA	NA	NA	NA	NA	NA	NA	0.01224148758711735	0.8524432536998818	1.6775229174660344	0.5450839194432734
b, d	Round 1	NA	NA	NA	NA	NA	NA	NA	NA	NA	0.014954629982229984	0.8266757396556103	1.707441455842726	0.5235172705009301
b, d	Round 1	NA	NA	NA	NA	NA	NA	NA	NA	NA	-0.017934956238326596	0.8450990837739424	1.6654049043459522	0.54634008563468
b, d	Round 1	NA	NA	NA	NA	NA	NA	NA	NA	NA	0.01998594732578329	0.8410303085990734	1.6594445457710219	0.5255321982570649
b, d	Round 1	NA	NA	NA	NA	NA	NA	NA	NA	NA	0.012421604946190868	0.8378465878356636	1.705484738512973	0.4891750204732172
b, d	Round 1	NA	NA	NA	NA	NA	NA	NA	NA	NA	-0.002865176309275234	0.8383629478043553	1.696769655012928	0.5764502493871067
b, d	Round 1	NA	NA	NA	NA	NA	NA	NA	NA	NA	-0.042477696738221306	0.8525296345916231	1.6860824044178557	0.5069491079578338
b, d	Round 1	NA	NA	NA	NA	NA	NA	NA	NA	NA	0.04304589757975463	0.8123494465527166	1.7573499643690513	0.503852655158336
b, d	Round 1	NA	NA	NA	NA	NA	NA	NA	NA	NA	1.228161796939953e-4	0.8069833187923833	1.745846936758531	0.49729304322306395
b, d	Round 1	NA	NA	NA	NA	NA	NA	NA	NA	NA	-0.007993455853293962	0.8407736563527041	1.706726506419236	0.48274791667090666
b, d	Round 1	NA	NA	NA	NA	NA	NA	NA	NA	NA	0.0059137163925649435	0.8803321124109901	1.6411418837567944	0.5451267860227894
b, d	Round 1	NA	NA	NA	NA	NA	NA	NA	NA	NA	-1.5367667834958836e-4	0.8739607084837242	1.7012432849425119	0.5821072495086982
b, d	Round 1	NA	NA	NA	NA	NA	NA	NA	NA	NA	0.05462609435474256	0.8414015544533647	1.6770893115671794	0.5162032068033263
b, d	Round 1	NA	NA	NA	NA	NA	NA	NA	NA	NA	0.01946131884863821	0.8567460376370378	1.6437341031292367	0.5700687479071811
b, d	Round 1	NA	NA	NA	NA	NA	NA	NA	NA	NA	0.013409062676303799	0.8109575293833361	1.726342247763935	0.4802057002963905
b, d	Round 1	NA	NA	NA	NA	NA	NA	NA	NA	NA	0.016116768304226158	0.8261859782506138	1.6917157793031472	0.5287238326987699
b, d	Round 1	NA	NA	NA	NA	NA	NA	NA	NA	NA	0.015955660073602093	0.8411807567403152	1.7376539299800984	0.516808484282819
b, d	Round 1	NA	NA	NA	NA	NA	NA	NA	NA	NA	0.029311489367560818	0.8218780306071418	1.8234159882153143	0.49965193799601126
b, d	Round 1	NA	NA	NA	NA	NA	NA	NA	NA	NA	-0.02005678175298897	0.827833172893286	1.670074504631354	0.47395209255970994
b, d	Round 1	NA	NA	NA	NA	NA	NA	NA	NA	NA	0.061525273692336235	0.8500061161292537	1.6645371887771687	0.4571131338114335
b, d	Round 1	NA	NA	NA	NA	NA	NA	NA	NA	NA	-0.013085242564301701	0.8573590398775263	1.7051023254251434	0.5553354150975116
b, d	Round 1	NA	NA	NA	NA	NA	NA	NA	NA	NA	0.005411187005078175	0.8276115614456504	1.7021946678768065	0.49143485307239265
b, d	Round 1	NA	NA	NA	NA	NA	NA	NA	NA	NA	0.031222337024494083	0.8063947602843272	1.7548108159175857	0.5262335984205924
b, d	Round 1	NA	NA	NA	NA	NA	NA	NA	NA	NA	-0.011903195504896533	0.8405178473123539	1.6507716332241278	0.5233019106809456
b, d	Round 1	NA	NA	NA	NA	NA	NA	NA	NA	NA	-0.09299109183740202	0.843585603883376	1.7230228872351603	0.5377439402810593
b, d	Round 1	NA	NA	NA	NA	NA	NA	NA	NA	NA	0.039121412163902185	0.7950594485569492	1.6959393507686364	0.4996033031805892
b, d	Round 1	NA	NA	NA	NA	NA	NA	NA	NA	NA	0.012409479781953562	0.83034447684219	1.6961627339853416	0.5431293746870666
b, d	Round 1	NA	NA	NA	NA	NA	NA	NA	NA	NA	-0.01199213945159212	0.817173799656551	1.6471143181500063	0.4459005175387029
b, d	Round 1	NA	NA	NA	NA	NA	NA	NA	NA	NA	-0.05110224783335049	0.8332064113384956	1.7203851166779458	0.5146644237544274
b, d	Round 1	NA	NA	NA	NA	NA	NA	NA	NA	NA	-0.01812942822731976	0.8397269743464779	1.7066688930038147	0.5441746507727855
b, d	Round 1	NA	NA	NA	NA	NA	NA	NA	NA	NA	-0.04423795767801384	0.8390897358936389	1.671075775820693	0.5005798557534941
b, d	Round 1	NA	NA	NA	NA	NA	NA	NA	NA	NA	-0.016430458037075154	0.8676401278858334	1.7110080692356775	0.4777183499730882
b, d	Round 1	NA	NA	NA	NA	NA	NA	NA	NA	NA	8.935072639903274e-4	0.824117308540905	1.6992936749683671	0.503051485187666
b, d	Round 1	NA	NA	NA	NA	NA	NA	NA	NA	NA	0.0061911088595680685	0.8377546840145502	1.6430774174042342	0.5018382601781023
b, d	Round 1	NA	NA	NA	NA	NA	NA	NA	NA	NA	-0.07983274626677928	0.843968261667647	1.7077974805086529	0.5306488343041668
b, d	Round 1	NA	NA	NA	NA	NA	NA	NA	NA	NA	0.0412227422396602	0.8496938070022232	1.6809829407676196	0.5174779360329724
b, d	Round 1	NA	NA	NA	NA	NA	NA	NA	NA	NA	0.04678455507531213	0.8073953078892423	1.6555827235471718	0.5224784414070138
b, d	Round 1	NA	NA	NA	NA	NA	NA	NA	NA	NA	-0.1308200788339065	0.8883978578160276	1.6351788447398168	0.5070727689159593
b, d	Round 1	NA	NA	NA	NA	NA	NA	NA	NA	NA	0.04136210340152317	0.8379731742696657	1.6466709606856693	0.484478768900311
b, d	Round 1	NA	NA	NA	NA	NA	NA	NA	NA	NA	-6.735724300988193e-4	0.8443216740473101	1.72212302732313	0.49933245567985673
b, d	Round 1	NA	NA	NA	NA	NA	NA	NA	NA	NA	0.0912592272499846	0.8521622187562118	1.6717284038759956	0.5325659694107251
b, d	Round 1	NA	NA	NA	NA	NA	NA	NA	NA	NA	-0.0020626468904977203	0.8230918371598429	1.7784507858511671	0.5568511223664218
b, d	Round 1	NA	NA	NA	NA	NA	NA	NA	NA	NA	-0.02642472244325658	0.8367392686936922	1.691983783512366	0.549551269023027
b, d	Round 1	NA	NA	NA	NA	NA	NA	NA	NA	NA	0.00948289538283133	0.8358032869890396	1.7557819651093014	0.5567362629955619
b, d	Round 1	NA	NA	NA	NA	NA	NA	NA	NA	NA	-0.08093664468700335	0.8730674929260692	1.6902942211841396	0.5451200517865593
b, d	Round 1	NA	NA	NA	NA	NA	NA	NA	NA	NA	-0.02966010739609986	0.8008696978672896	1.6680567411217948	0.5153590588073251
b, d	Round 1	NA	NA	NA	NA	NA	NA	NA	NA	NA	-0.0769598646111984	0.8220050436715572	1.7407739973240384	0.4652449358841719
b, d	Round 1	NA	NA	NA	NA	NA	NA	NA	NA	NA	-0.03782390225021144	0.8643122956011516	1.6697196581557696	0.5070155018974835
b, d	Round 1	NA	NA	NA	NA	NA	NA	NA	NA	NA	0.056462548262065	0.8579066212311647	1.7130368600530088	0.5431192683988763
b, d	Round 1	NA	NA	NA	NA	NA	NA	NA	NA	NA	-0.07584869109243193	0.8473582710386292	1.7225948808048068	0.5368233987710199
b, d	Round 1	NA	NA	NA	NA	NA	NA	NA	NA	NA	-0.0458613216022239	0.8455527464148493	1.732549036338105	0.47957839530648916
b, d	Round 1	NA	NA	NA	NA	NA	NA	NA	NA	NA	-0.019239663023693666	0.8179723344395997	1.703726851948056	0.557631427955581
b, d	Round 1	NA	NA	NA	NA	NA	NA	NA	NA	NA	-0.05199708495406362	0.82294273243195	1.675606577817978	0.5363239098914526
b, d	Round 1	NA	NA	NA	NA	NA	NA	NA	NA	NA	-0.05031614605644287	0.8108893722393087	1.682787269927973	0.49944642810366935
b, d	Round 1	NA	NA	NA	NA	NA	NA	NA	NA	NA	0.04607261236741719	0.847775046173733	1.7638545540194568	0.5422536981057062
b, d	Round 1	NA	NA	NA	NA	NA	NA	NA	NA	NA	0.02593416176627502	0.8620925620041403	1.6913240631320436	0.5622768652428141
b, d	Round 1	NA	NA	NA	NA	NA	NA	NA	NA	NA	0.024457747009934496	0.8374369519981099	1.641091677914683	0.515984440205417
b, d	Round 1	NA	NA	NA	NA	NA	NA	NA	NA	NA	-0.024221736555070303	0.8072205140007759	1.7030894915273542	0.47924451785923106
b, d	Round 1	NA	NA	NA	NA	NA	NA	NA	NA	NA	0.022537551242508603	0.8366350233420875	1.7443120479370542	0.4866692812035945
b, d	Round 1	NA	NA	NA	NA	NA	NA	NA	NA	NA	0.04069111245800391	0.8566869425021995	1.6997611827018821	0.5789475217538017
b, d	Round 1	NA	NA	NA	NA	NA	NA	NA	NA	NA	0.0035813432679367165	0.8611584015949686	1.7090103810773483	0.5044790813417508
b, d	Round 1	NA	NA	NA	NA	NA	NA	NA	NA	NA	-0.05160438608650702	0.8213467789946531	1.6947838699485267	0.49457232272849033
b, d	Round 1	NA	NA	NA	NA	NA	NA	NA	NA	NA	-0.05893635556050645	0.8144997464777248	1.7562498913432656	0.5621898779832867
b, d	Round 1	NA	NA	NA	NA	NA	NA	NA	NA	NA	0.05265168736914601	0.8236649848057743	1.6904071430103993	0.5248762588714986
b, d	Round 1	NA	NA	NA	NA	NA	NA	NA	NA	NA	-0.0382523899089846	0.8447799482637971	1.7046131069017527	0.5440385491564855
b, d	Round 1	NA	NA	NA	NA	NA	NA	NA	NA	NA	-0.005696284818386943	0.8173662572799479	1.7148540699880594	0.5751085819826173
b, d	Round 1	NA	NA	NA	NA	NA	NA	NA	NA	NA	0.021664109169659364	0.8162849696588511	1.616220180345572	0.6106535061963771
b, d	Round 1	NA	NA	NA	NA	NA	NA	NA	NA	NA	-0.024428881296363107	0.8761191072692667	1.6797153148255135	0.5008127904227606
b, d	Round 1	NA	NA	NA	NA	NA	NA	NA	NA	NA	0.051343890622570075	0.8741368256802616	1.7238461321737382	0.5188655209986416
b, d	Round 1	NA	NA	NA	NA	NA	NA	NA	NA	NA	0.022133196571910985	0.8517558201744454	1.7320397535585013	0.4977191061805999
b, d	Round 1	NA	NA	NA	NA	NA	NA	NA	NA	NA	-0.02408026326782407	0.8784643729096355	1.7429389627977425	0.596429935750307
b, d	Round 1	NA	NA	NA	NA	NA	NA	NA	NA	NA	0.09329484675826302	0.8249188553201966	1.7001969316341339	0.48985515878480806
b, d	Round 1	NA	NA	NA	NA	NA	NA	NA	NA	NA	-0.01730847638158815	0.82587345726667	1.697307581252761	0.5156558919870324
b, d	Round 1	NA	NA	NA	NA	NA	NA	NA	NA	NA	0.04448050007619297	0.8638195494793853	1.7660912044099686	0.5071067619001287
b, d	Round 1	NA	NA	NA	NA	NA	NA	NA	NA	NA	-0.046170826197739365	0.8421413051505799	1.6767977758018517	0.5043587897388614
b, d	Round 1	NA	NA	NA	NA	NA	NA	NA	NA	NA	0.03097205016657629	0.8400958775191945	1.6628281460303371	0.5823348616325608
b, d	Round 1	NA	NA	NA	NA	NA	NA	NA	NA	NA	0.015953704401950916	0.8612267975868756	1.795278136087085	0.5005631916513309
b, d	Round 1	NA	NA	NA	NA	NA	NA	NA	NA	NA	0.045353551014711974	0.8129311788146445	1.6534653685827359	0.5164481763597564
b, d	Round 1	NA	NA	NA	NA	NA	NA	NA	NA	NA	0.042512585920478324	0.8507845864910909	1.7828144876931316	0.5334924512700334
b, d	Round 1	NA	NA	NA	NA	NA	NA	NA	NA	NA	-0.011361630911252247	0.8633472773895563	1.6888491829294188	0.5222104316060019
b, d	Round 1	NA	NA	NA	NA	NA	NA	NA	NA	NA	0.048591947701898064	0.8345712375533982	1.6968467140310024	0.5295226247442295
b, d	Round 1	NA	NA	NA	NA	NA	NA	NA	NA	NA	0.02225624743220312	0.860423793460857	1.7251097324413354	0.5529428853782126
b, d	Round 1	NA	NA	NA	NA	NA	NA	NA	NA	NA	-0.022725100153856596	0.8451302629594529	1.6522240569147344	0.4964382919408743
b, d	Round 1	NA	NA	NA	NA	NA	NA	NA	NA	NA	-0.05628203976866125	0.800638811964082	1.635546267344517	0.5405949161471255
b, d	Round 1	NA	NA	NA	NA	NA	NA	NA	NA	NA	0.11262157628386714	0.8553980797271222	1.7474662207353684	0.5294298198980377
b, d	Round 1	NA	NA	NA	NA	NA	NA	NA	NA	NA	-0.04204087791821412	0.8322571487625274	1.6656135851408624	0.4903676477928742
b, d	Round 1	NA	NA	NA	NA	NA	NA	NA	NA	NA	-0.026613601211327373	0.8409771605245027	1.6853397494087963	0.5389471211590887
b, d	Round 1	NA	NA	NA	NA	NA	NA	NA	NA	NA	-0.04638133469427219	0.8510928524044407	1.7207214717860013	0.5009515952958363
b, d	Round 1	NA	NA	NA	NA	NA	NA	NA	NA	NA	0.010325672524190095	0.7905744252471626	1.6776795850869928	0.5240861269042274
b, d	Round 1	NA	NA	NA	NA	NA	NA	NA	NA	NA	0.014784330094845382	0.8567381595463317	1.671447023966725	0.4547909959641564
b, d	Round 1	NA	NA	NA	NA	NA	NA	NA	NA	NA	0.009840079253202528	0.8185752810111029	1.6877175745495747	0.5179179646983025
b, d	Round 1	NA	NA	NA	NA	NA	NA	NA	NA	NA	-0.06959347531613824	0.8910992642065537	1.6893069294952778	0.5117881366138989
b, d	Round 1	NA	NA	NA	NA	NA	NA	NA	NA	NA	0.058465586280634814	0.8494012451548134	1.7405939095956846	0.5309981167924318
b, d	Round 1	NA	NA	NA	NA	NA	NA	NA	NA	NA	-0.04935469875929061	0.8624117435249373	1.686788420257943	0.5231098307167282
b, d	Round 1	NA	NA	NA	NA	NA	NA	NA	NA	NA	-0.012390627107236204	0.8371211005949463	1.6921044255708548	0.4639565621137331
b, d	Round 1	NA	NA	NA	NA	NA	NA	NA	NA	NA	-0.0509064068742015	0.8237426794265715	1.6499490094447193	0.5126622217392994
b, d	Round 1	NA	NA	NA	NA	NA	NA	NA	NA	NA	0.013768593352656414	0.8408642115190096	1.7069652503391723	0.4680306230898425
b, d	Round 1	NA	NA	NA	NA	NA	NA	NA	NA	NA	0.03589373255736454	0.8452669625834337	1.6622283677493923	0.5304855477542968
b, d	Round 1	NA	NA	NA	NA	NA	NA	NA	NA	NA	-0.016592935237855044	0.8361225780156794	1.6278693628693501	0.4908414144056504
b, d	Round 1	NA	NA	NA	NA	NA	NA	NA	NA	NA	-0.05073387752113455	0.8311075003541603	1.7096214496125755	0.5763207750626937
b, d	Round 1	NA	NA	NA	NA	NA	NA	NA	NA	NA	-0.07741577078652108	0.8484344244410149	1.659798092080449	0.4711877869968208
b, d	Round 1	NA	NA	NA	NA	NA	NA	NA	NA	NA	-0.11926115976648341	0.8303190300122556	1.6912800387301439	0.512865947741598
b, d	Round 1	NA	NA	NA	NA	NA	NA	NA	NA	NA	-0.002985450115822698	0.8214201383476386	1.6736437038480725	0.4964011564261276
b, d	Round 1	NA	NA	NA	NA	NA	NA	NA	NA	NA	0.01705658587291639	0.8795543625472227	1.8083534393637242	0.5100829512981425
b, d	Round 1	NA	NA	NA	NA	NA	NA	NA	NA	NA	-0.08466818353775056	0.838323851274125	1.7089306415238688	0.5238162192909032
b, d	Round 1	NA	NA	NA	NA	NA	NA	NA	NA	NA	0.04850183035221177	0.876700366522363	1.6809931729532281	0.47606391885996985
b, d	Round 1	NA	NA	NA	NA	NA	NA	NA	NA	NA	0.006713625211329878	0.8682731021316842	1.7222978125854784	0.48664258902269675
b, d	Round 1	NA	NA	NA	NA	NA	NA	NA	NA	NA	0.009780978855903923	0.7844142522683804	1.8151921709322574	0.5709565237050991
b, d	Round 1	NA	NA	NA	NA	NA	NA	NA	NA	NA	-0.06215808992522451	0.8490079459108509	1.7093207388146878	0.5392982167665666
b, d	Round 1	NA	NA	NA	NA	NA	NA	NA	NA	NA	-0.026228099215447116	0.8231439825837417	1.7428803872505252	0.4692374115861483
b, d	Round 1	NA	NA	NA	NA	NA	NA	NA	NA	NA	-0.046328179538793174	0.8310155182740463	1.6372317245819483	0.5596513260002514
b, d	Round 1	NA	NA	NA	NA	NA	NA	NA	NA	NA	-0.01490487769542401	0.8227694518800872	1.740703613387124	0.48068168793351723
b, d	Round 1	NA	NA	NA	NA	NA	NA	NA	NA	NA	-0.06944327973332774	0.8508852585960774	1.709557255940481	0.544093710867569
b, d	Round 1	NA	NA	NA	NA	NA	NA	NA	NA	NA	-0.024811606238498696	0.8384130730282527	1.668009051937131	0.5331288917692357
b, d	Round 1	NA	NA	NA	NA	NA	NA	NA	NA	NA	0.013257850144234697	0.8671257866755652	1.786984114398949	0.5039622896964021
b, d	Round 1	NA	NA	NA	NA	NA	NA	NA	NA	NA	0.012586585406684267	0.8103336659035275	1.7038937996784924	0.5042431197123433
b, d	Round 1	NA	NA	NA	NA	NA	NA	NA	NA	NA	0.08521671032247305	0.8305169324476805	1.7265547482845753	0.4829714895908779
b, d	Round 1	NA	NA	NA	NA	NA	NA	NA	NA	NA	0.004766988763180053	0.8603981465471919	1.6187530315491945	0.5669287397439422
b, d	Round 1	NA	NA	NA	NA	NA	NA	NA	NA	NA	0.027261006754733426	0.8601321609462198	1.8103373360704214	0.5307344147644971
b, d	Round 1	NA	NA	NA	NA	NA	NA	NA	NA	NA	0.014884773390849896	0.8323802092258015	1.712011897082777	0.4736378292468101
b, d	Round 1	NA	NA	NA	NA	NA	NA	NA	NA	NA	0.07780889990184094	0.8311955762437928	1.6677777106279732	0.4831721874626813
b, d	Round 1	NA	NA	NA	NA	NA	NA	NA	NA	NA	-0.0549098231978955	0.8604020451209906	1.7237809401442676	0.49353757124436276
b, d	Round 1	NA	NA	NA	NA	NA	NA	NA	NA	NA	0.011138332322120713	0.8321476945709692	1.7066417008973083	0.48130105750258445
b, d	Round 1	NA	NA	NA	NA	NA	NA	NA	NA	NA	-0.043550382638892576	0.874720490079111	1.7096173281456202	0.5544532627820401
b, d	Round 1	NA	NA	NA	NA	NA	NA	NA	NA	NA	-0.08471977415590864	0.8313569759398367	1.723064962544812	0.6171193472798449
b, d	Round 1	NA	NA	NA	NA	NA	NA	NA	NA	NA	-0.022023405165413835	0.8643683167640729	1.7012426860116627	0.5164123638572389
b, d	Round 1	NA	NA	NA	NA	NA	NA	NA	NA	NA	0.03859553205690035	0.8527569291443272	1.6784039537403554	0.5923980784859427
b, d	Round 1	NA	NA	NA	NA	NA	NA	NA	NA	NA	0.010825151063901023	0.8272574072598496	1.662270555053072	0.5383666155149648
b, d	Round 1	NA	NA	NA	NA	NA	NA	NA	NA	NA	0.016036429312795752	0.8504924963886391	1.7802631021205342	0.5390001706581659
b, d	Round 1	NA	NA	NA	NA	NA	NA	NA	NA	NA	0.05721352617611746	0.8248440917630077	1.6367800969998803	0.5833505822268996
b, d	Round 1	NA	NA	NA	NA	NA	NA	NA	NA	NA	9.087223894364944e-4	0.8241665371854389	1.6967109964107436	0.5584599163416776
b, d	Round 1	NA	NA	NA	NA	NA	NA	NA	NA	NA	-0.02943105913231386	0.8788028689362214	1.739709066982664	0.5054637803246893
b, d	Round 1	NA	NA	NA	NA	NA	NA	NA	NA	NA	-0.04622601525173562	0.8206740071833316	1.7357605124874378	0.5370295458094881
b, d	Round 1	NA	NA	NA	NA	NA	NA	NA	NA	NA	-0.0019470275824800608	0.8173056849947694	1.6793696510126925	0.5260780110243664
b, d	Round 1	NA	NA	NA	NA	NA	NA	NA	NA	NA	0.01697949329642694	0.8543699960064931	1.6768175070775473	0.496751170538924
b, d	Round 1	NA	NA	NA	NA	NA	NA	NA	NA	NA	-0.031127604289711005	0.808490686818901	1.708838939390416	0.5054338605124833
b, d	Round 1	NA	NA	NA	NA	NA	NA	NA	NA	NA	-0.06360106269632987	0.8611850427788914	1.6281882208012821	0.5358244425421077
b, d	Round 1	NA	NA	NA	NA	NA	NA	NA	NA	NA	0.052497423989301066	0.8775893990444967	1.6977983800444383	0.5775546704982009
b, d	Round 1	NA	NA	NA	NA	NA	NA	NA	NA	NA	0.05915273107199281	0.8370040954970662	1.6751939184503448	0.5062253018161407
b, d	Round 1	NA	NA	NA	NA	NA	NA	NA	NA	NA	-0.06513262739323362	0.8002789705684361	1.750505449945071	0.592185900042256
b, d	Round 1	NA	NA	NA	NA	NA	NA	NA	NA	NA	0.005526728086229787	0.8609189660837645	1.7011023927226905	0.5199828716091162
b, d	Round 1	NA	NA	NA	NA	NA	NA	NA	NA	NA	-0.032707043828635596	0.8548240621183162	1.7008998789441272	0.46670482329023644
b, d	Round 1	NA	NA	NA	NA	NA	NA	NA	NA	NA	-0.07695427139027604	0.8462678193276248	1.7644882733256224	0.4980064453058747
b, d	Round 1	NA	NA	NA	NA	NA	NA	NA	NA	NA	-0.009121800169157774	0.8637214337769562	1.7117758293263432	0.5901262462541228
b, d	Round 1	NA	NA	NA	NA	NA	NA	NA	NA	NA	0.007636311096355785	0.8409657390774685	1.6935039580172697	0.5145470482936733
b, d	Round 1	NA	NA	NA	NA	NA	NA	NA	NA	NA	-0.01121436883591852	0.8220328815904998	1.7171819876007213	0.5283842437713142
b, d	Round 1	NA	NA	NA	NA	NA	NA	NA	NA	NA	0.027043301386524263	0.8708344765920558	1.7000128326608375	0.5561540699957561
b, d	Round 1	NA	NA	NA	NA	NA	NA	NA	NA	NA	-0.05787868921811621	0.8546079445268976	1.744032175268261	0.4950096116223474
b, d	Round 1	NA	NA	NA	NA	NA	NA	NA	NA	NA	0.04705463333033986	0.8328187705819338	1.6846274187999601	0.5026302364034099
b, d	Round 1	NA	NA	NA	NA	NA	NA	NA	NA	NA	0.009091487258564512	0.8489955342156792	1.6812163833242457	0.4723216195359842
b, d	Round 1	NA	NA	NA	NA	NA	NA	NA	NA	NA	-0.046664007474733496	0.8230346627353184	1.6003021617366258	0.541143547945924
b, d	Round 1	NA	NA	NA	NA	NA	NA	NA	NA	NA	-0.023798333642590208	0.8867937945255315	1.740145659724126	0.5070582183606189
b, d	Round 1	NA	NA	NA	NA	NA	NA	NA	NA	NA	0.023970589201625994	0.8580175481182407	1.6690347731227655	0.572627001562661
b, d	Round 1	NA	NA	NA	NA	NA	NA	NA	NA	NA	0.0099178758714864	0.8383531044132787	1.6687403695518908	0.5087455721888434
b, d	Round 1	NA	NA	NA	NA	NA	NA	NA	NA	NA	-0.03367044679743904	0.8467573109161798	1.680341534494066	0.4990466242320172
b, d	Round 1	NA	NA	NA	NA	NA	NA	NA	NA	NA	-0.017211905315452965	0.8300076209716132	1.713872896262022	0.5192426070630575
b, d	Round 1	NA	NA	NA	NA	NA	NA	NA	NA	NA	0.03434006877080248	0.8461201163954414	1.6956163051216013	0.5715586414720502
b, d	Round 1	NA	NA	NA	NA	NA	NA	NA	NA	NA	-0.045258740053062844	0.8602490651888783	1.7000180346614422	0.5301317899711208
b, d	Round 1	NA	NA	NA	NA	NA	NA	NA	NA	NA	0.02518028945817882	0.8419709943877386	1.68767522226433	0.4533110252415583
b, d	Round 1	NA	NA	NA	NA	NA	NA	NA	NA	NA	-0.01804654686274283	0.7938121561432122	1.668349083869393	0.5221418746715284
b, d	Round 1	NA	NA	NA	NA	NA	NA	NA	NA	NA	0.012008997341225278	0.8311446446726399	1.7086214210763027	0.5332622712042454
b, d	Round 1	NA	NA	NA	NA	NA	NA	NA	NA	NA	-0.07091746502398591	0.8340949630983108	1.7151886648244796	0.5627739450215252
b, d	Round 1	NA	NA	NA	NA	NA	NA	NA	NA	NA	0.07909581007518227	0.8353570896344782	1.710306353413606	0.5249595353158385
b, d	Round 1	NA	NA	NA	NA	NA	NA	NA	NA	NA	-0.058792770147876934	0.8306592464137028	1.7281187569170107	0.5119522937082646
b, d	Round 1	NA	NA	NA	NA	NA	NA	NA	NA	NA	0.04425348571092419	0.8807802519594085	1.74163901347164	0.5527237715785366
b, d	Round 1	NA	NA	NA	NA	NA	NA	NA	NA	NA	-0.04250351160401686	0.878599229591922	1.6996940050665124	0.5629167126107579
b, d	Round 1	NA	NA	NA	NA	NA	NA	NA	NA	NA	-0.06432137567889186	0.8523726650607786	1.7289367414393992	0.4620423187796056
b, d	Round 1	NA	NA	NA	NA	NA	NA	NA	NA	NA	0.09590480791705949	0.8673372216149595	1.773400916435804	0.6094402651191
b, d	Round 1	NA	NA	NA	NA	NA	NA	NA	NA	NA	0.02255761643364969	0.8551968870082938	1.8061379769195907	0.523048572633852
b, d	Round 1	NA	NA	NA	NA	NA	NA	NA	NA	NA	0.014938476134391252	0.8396922748866417	1.71680396760839	0.6430345066624804
b, d	Round 1	NA	NA	NA	NA	NA	NA	NA	NA	NA	-0.05564390410888178	0.8409932101970983	1.6862779746458194	0.5691967181009959
b, d	Round 1	NA	NA	NA	NA	NA	NA	NA	NA	NA	-0.10184226616346974	0.8160245219920538	1.7651389452791133	0.5559155286444559
b, d	Round 1	NA	NA	NA	NA	NA	NA	NA	NA	NA	-0.011738567065300345	0.8183035268840265	1.6715662228724821	0.5377594587702675
b, d	Round 1	NA	NA	NA	NA	NA	NA	NA	NA	NA	0.02644122831199252	0.8139737715561225	1.6850729262383395	0.5749562594446871
b, d	Round 1	NA	NA	NA	NA	NA	NA	NA	NA	NA	-0.03255692647269116	0.8247127794833148	1.725400263720121	0.549710540681728
b, d	Round 1	NA	NA	NA	NA	NA	NA	NA	NA	NA	-0.039641503482816524	0.8188832515398468	1.6662679521542747	0.5640230103342235
b, d	Round 1	NA	NA	NA	NA	NA	NA	NA	NA	NA	0.005207249565293305	0.8470744450902712	1.7606059677390398	0.5689086801166556
b, d	Round 1	NA	NA	NA	NA	NA	NA	NA	NA	NA	-0.002193324870229452	0.8206872139718675	1.706427291917081	0.5367022207638157
b, d	Round 1	NA	NA	NA	NA	NA	NA	NA	NA	NA	0.044758401017825404	0.8632137134356137	1.6939149293986473	0.5140614125020191
b, d	Round 1	NA	NA	NA	NA	NA	NA	NA	NA	NA	-0.035785779482219504	0.8341328246759272	1.7195488185566916	0.5614505663282102
b, d	Round 1	NA	NA	NA	NA	NA	NA	NA	NA	NA	-0.10948565679120278	0.8504260858385706	1.756690883774332	0.5553191567732914
b, d	Round 1	NA	NA	NA	NA	NA	NA	NA	NA	NA	-0.06678477880414903	0.8104714450713338	1.6179130187042532	0.4902624603746128
b, d	Round 1	NA	NA	NA	NA	NA	NA	NA	NA	NA	-0.017206429434829668	0.8304228514647387	1.6827420506226105	0.532083120213512
b, d	Round 1	NA	NA	NA	NA	NA	NA	NA	NA	NA	-0.021296442899237853	0.8290429056145042	1.709966291285046	0.44185316225663435
b, d	Round 1	NA	NA	NA	NA	NA	NA	NA	NA	NA	-0.034854332188196314	0.8497948262004168	1.6788132153167912	0.5446175321085749
b, d	Round 1	NA	NA	NA	NA	NA	NA	NA	NA	NA	-0.002786088947701585	0.8232450718739905	1.704993429565594	0.5966644925758412
b, d	Round 1	NA	NA	NA	NA	NA	NA	NA	NA	NA	-0.09357521184617595	0.8598704073603713	1.6921487725535322	0.5537785033988485
b, d	Round 1	NA	NA	NA	NA	NA	NA	NA	NA	NA	-0.045256354133648403	0.8434684392410338	1.7284084601686973	0.4874480886774979
b, d	Round 1	NA	NA	NA	NA	NA	NA	NA	NA	NA	-0.016033065557555726	0.8442627891433321	1.7561691372452444	0.5424513994547455
b, d	Round 1	NA	NA	NA	NA	NA	NA	NA	NA	NA	-0.05748102294456562	0.8229291730818102	1.6932535802358495	0.533673621537557
b, d	Round 1	NA	NA	NA	NA	NA	NA	NA	NA	NA	0.003775580576331742	0.8286629200586679	1.7630488082667883	0.4900155191749327
b, d	Round 1	NA	NA	NA	NA	NA	NA	NA	NA	NA	6.401304448636709e-4	0.8435201947699568	1.7539698188694242	0.478898185634846
b, d	Round 1	NA	NA	NA	NA	NA	NA	NA	NA	NA	0.06082952394571305	0.8470505525663176	1.6903194469848004	0.5097446254459147
b, d	Round 1	NA	NA	NA	NA	NA	NA	NA	NA	NA	0.12515739245448682	0.8339314271730329	1.7229698477294617	0.4851587878068034
b, d	Round 1	NA	NA	NA	NA	NA	NA	NA	NA	NA	-0.025242949177882574	0.8774481342057071	1.71352540909147	0.5274566376628855
b, d	Round 1	NA	NA	NA	NA	NA	NA	NA	NA	NA	-0.04054803552000371	0.8616773936617076	1.67167310730306	0.5706287715919813
b, d	Round 1	NA	NA	NA	NA	NA	NA	NA	NA	NA	-0.09544456015067121	0.8621821710054985	1.7045243932007492	0.5315375900485393
b, d	Round 1	NA	NA	NA	NA	NA	NA	NA	NA	NA	0.04957283437526304	0.8500176439758769	1.7430333033509866	0.5368795233269201
b, d	Round 1	NA	NA	NA	NA	NA	NA	NA	NA	NA	-0.051203082263685244	0.8892537954572451	1.7102558458616464	0.47310350096498033
b, d	Round 1	NA	NA	NA	NA	NA	NA	NA	NA	NA	-0.024126964706854208	0.8222318620068076	1.6596621579114976	0.5271009029877054
b, d	Round 1	NA	NA	NA	NA	NA	NA	NA	NA	NA	-0.021514774082375395	0.8464423947725898	1.7023914616747051	0.5264402623850167
b, d	Round 1	NA	NA	NA	NA	NA	NA	NA	NA	NA	0.002998240208421404	0.837567861027707	1.7185058713423647	0.4852277493636097
b, d	Round 1	NA	NA	NA	NA	NA	NA	NA	NA	NA	-0.0015091918132142698	0.8551792695179338	1.6820651948730105	0.5225308229335025
b, d	Round 1	NA	NA	NA	NA	NA	NA	NA	NA	NA	0.019593561365690886	0.8407578431964051	1.6992607205840633	0.5600784595028979
b, d	Round 1	NA	NA	NA	NA	NA	NA	NA	NA	NA	-0.009166663276835805	0.8289563758317601	1.6967094881442601	0.5362074832777141
b, d	Round 1	NA	NA	NA	NA	NA	NA	NA	NA	NA	0.0018182661609664832	0.8319404642163889	1.714428596432834	0.5663898770684087
b, d	Round 1	NA	NA	NA	NA	NA	NA	NA	NA	NA	-0.08122952607348381	0.8335451256550819	1.7339313896479434	0.4776482092979076
b, d	Round 1	NA	NA	NA	NA	NA	NA	NA	NA	NA	0.021946273475491367	0.8613993078501226	1.7242704717165669	0.5463315364972122
b, d	Round 1	NA	NA	NA	NA	NA	NA	NA	NA	NA	0.016349219436685207	0.8473971893651474	1.7481334443273169	0.5204378957902016
b, d	Round 1	NA	NA	NA	NA	NA	NA	NA	NA	NA	-0.03245851707520387	0.8846725676202183	1.6715177707930788	0.5027145348518223
b, d	Round 1	NA	NA	NA	NA	NA	NA	NA	NA	NA	-0.04383285985218877	0.8032304110177596	1.7133968719968022	0.5230624619288721
b, d	Round 1	NA	NA	NA	NA	NA	NA	NA	NA	NA	-0.02230756425633004	0.8332082974748651	1.7400708898313046	0.5573260921295031
b, d	Round 1	NA	NA	NA	NA	NA	NA	NA	NA	NA	0.06779797317319146	0.805988605665284	1.6913693676691568	0.5240016630927234
b, d	Round 1	NA	NA	NA	NA	NA	NA	NA	NA	NA	0.049308505794889775	0.8109371204310845	1.7539810786886951	0.5950125059582232
b, d	Round 1	NA	NA	NA	NA	NA	NA	NA	NA	NA	0.0037480056060501285	0.8367945823865666	1.6761913322212594	0.550424596622151
b, d	Round 1	NA	NA	NA	NA	NA	NA	NA	NA	NA	0.0386492348004417	0.8517745757465185	1.6745927268723924	0.5247829008906539
b, d	Round 1	NA	NA	NA	NA	NA	NA	NA	NA	NA	-0.03964138614251746	0.8346341940364949	1.6940090626306834	0.5626046925250903
b, d	Round 1	NA	NA	NA	NA	NA	NA	NA	NA	NA	-0.054308141257694	0.8263483314196506	1.6654293164963807	0.502025033564557
b, d	Round 1	NA	NA	NA	NA	NA	NA	NA	NA	NA	-0.013490262163260722	0.8183064713675684	1.721603392975709	0.5191087040341379
b, d	Round 1	NA	NA	NA	NA	NA	NA	NA	NA	NA	0.032269325399668876	0.8372559988006016	1.7309185815123056	0.5152466654454524
b, d	Round 1	NA	NA	NA	NA	NA	NA	NA	NA	NA	-0.028753458018613613	0.8478152822185471	1.6264719645800623	0.53671657462989
b, d	Round 1	NA	NA	NA	NA	NA	NA	NA	NA	NA	0.004145554539301647	0.8365858407774223	1.7177736784918292	0.5082255945661767
b, d	Round 1	NA	NA	NA	NA	NA	NA	NA	NA	NA	-0.018754460887036337	0.8332913974819264	1.7013069079395686	0.5509609992778631
b, d	Round 1	NA	NA	NA	NA	NA	NA	NA	NA	NA	0.05257005763442583	0.8496109019816112	1.761048271049816	0.5822295594227348
b, d	Round 1	NA	NA	NA	NA	NA	NA	NA	NA	NA	0.03038362768016977	0.8629471949714386	1.6934236608738837	0.5512555411308012
b, d	Round 1	NA	NA	NA	NA	NA	NA	NA	NA	NA	-0.03691952145184057	0.8515587475549249	1.7379024325806567	0.5142944077615131
b, d	Round 1	NA	NA	NA	NA	NA	NA	NA	NA	NA	-0.10056024516925634	0.8277540560801119	1.686421225535322	0.5448652770243227
b, d	Round 1	NA	NA	NA	NA	NA	NA	NA	NA	NA	0.035981072853306165	0.8466558211899816	1.7016254935909463	0.5528248834514153
b, d	Round 1	NA	NA	NA	NA	NA	NA	NA	NA	NA	0.0053109783896718	0.8450656826734319	1.7072841019657041	0.528191703918887
b, d	Round 1	NA	NA	NA	NA	NA	NA	NA	NA	NA	-0.05551971895903197	0.7941038931408346	1.726605414898055	0.4957156700701466
b, d	Round 1	NA	NA	NA	NA	NA	NA	NA	NA	NA	-0.015162204971286047	0.8366422906775668	1.7503916327256663	0.5090419021665064
b, d	Round 1	NA	NA	NA	NA	NA	NA	NA	NA	NA	-0.034830512107484966	0.8651758391222848	1.681421244308331	0.4924858568817663
b, d	Round 1	NA	NA	NA	NA	NA	NA	NA	NA	NA	-0.0354921549405116	0.82022164292782	1.6983120291364207	0.5310727250231365
b, d	Round 1	NA	NA	NA	NA	NA	NA	NA	NA	NA	0.060435964582629946	0.8490734101919225	1.7212427579122225	0.5486922551187371
b, d	Round 1	NA	NA	NA	NA	NA	NA	NA	NA	NA	0.03991056478858563	0.852522328111359	1.7079918510805723	0.5253095939483204
b, d	Round 1	NA	NA	NA	NA	NA	NA	NA	NA	NA	-0.08387144290706053	0.827384942776143	1.677981816461663	0.4791299994620843
b, d	Round 1	NA	NA	NA	NA	NA	NA	NA	NA	NA	-0.04536004384459388	0.8245572561898653	1.7122262876540968	0.5547904225831815
b, d	Round 1	NA	NA	NA	NA	NA	NA	NA	NA	NA	0.08853771458020492	0.8612876024653218	1.6566407575304174	0.5275014462964163
b, d	Round 1	NA	NA	NA	NA	NA	NA	NA	NA	NA	0.03573673123720795	0.8184419386828097	1.7268208246959162	0.5367200829852709
b, d	Round 1	NA	NA	NA	NA	NA	NA	NA	NA	NA	-0.03205310634191461	0.8478698521811536	1.758639409352412	0.5034425426524854
b, d	Round 1	NA	NA	NA	NA	NA	NA	NA	NA	NA	0.016978984821797632	0.8731392211724138	1.6949823501407413	0.4464319844172513
b, d	Round 1	NA	NA	NA	NA	NA	NA	NA	NA	NA	-0.0407395740015201	0.8451451305963061	1.7401891286309936	0.5406570752660362
b, d	Round 1	NA	NA	NA	NA	NA	NA	NA	NA	NA	-0.015047485272227929	0.8597573026780619	1.7027096216659976	0.5144401236171037
b, d	Round 1	NA	NA	NA	NA	NA	NA	NA	NA	NA	0.012115151198451232	0.7973154889985817	1.7178495512734067	0.5193681220151384
b, d	Round 1	NA	NA	NA	NA	NA	NA	NA	NA	NA	0.02662568726213166	0.8258163448728535	1.6828566721410152	0.5216351350880403
b, d	Round 1	NA	NA	NA	NA	NA	NA	NA	NA	NA	-0.04184887007550144	0.85577637879176	1.7121214740110224	0.5133034372053387
b, d	Round 1	NA	NA	NA	NA	NA	NA	NA	NA	NA	0.10568285326548664	0.8729413865713805	1.7207796561877202	0.5197323831168471
b, d	Round 1	NA	NA	NA	NA	NA	NA	NA	NA	NA	-0.034462767610197405	0.8433849245429292	1.654019401652693	0.5424186856403238
b, d	Round 1	NA	NA	NA	NA	NA	NA	NA	NA	NA	-0.04023673170656915	0.8472393192619199	1.7045829645139738	0.4889226565507139
b, d	Round 1	NA	NA	NA	NA	NA	NA	NA	NA	NA	-0.00876950547791452	0.886195098429994	1.721416861522954	0.5325620001715019
b, d	Round 1	NA	NA	NA	NA	NA	NA	NA	NA	NA	0.03795888270757577	0.8655945645565211	1.7487628087960208	0.5072980496518448
b, d	Round 1	NA	NA	NA	NA	NA	NA	NA	NA	NA	-0.013131983116764862	0.8253405050756878	1.6874075963298345	0.5544988913526488
b, d	Round 1	NA	NA	NA	NA	NA	NA	NA	NA	NA	-0.027581384884629453	0.8308377860366043	1.7079650220214688	0.47913595507975854
b, d	Round 1	NA	NA	NA	NA	NA	NA	NA	NA	NA	-0.0521489233010611	0.8447188100006389	1.725861404957853	0.5341777336587119
b, d	Round 1	NA	NA	NA	NA	NA	NA	NA	NA	NA	-0.14776566078390205	0.8497464217866268	1.73415331624877	0.5441534269788713
b, d	Round 1	NA	NA	NA	NA	NA	NA	NA	NA	NA	-0.055611948434101534	0.8595516677265079	1.634419110598612	0.5188713490439578
b, d	Round 1	NA	NA	NA	NA	NA	NA	NA	NA	NA	-0.07008712595432866	0.8536526537766504	1.7298194366590798	0.5320922832155437
b, d	Round 1	NA	NA	NA	NA	NA	NA	NA	NA	NA	-0.030190016186703122	0.8584538200729641	1.658245428017512	0.5672154059417818
b, d	Round 1	NA	NA	NA	NA	NA	NA	NA	NA	NA	-0.021715738901250472	0.8562373591022483	1.639512139286262	0.5309166397669525
b, d	Round 1	NA	NA	NA	NA	NA	NA	NA	NA	NA	0.030821619903167657	0.8411501352168236	1.5875736149372215	0.5584994994249842
b, d	Round 1	NA	NA	NA	NA	NA	NA	NA	NA	NA	-0.025565087412264657	0.8645794666909687	1.6916002682661375	0.47204488344253726
b, d	Round 1	NA	NA	NA	NA	NA	NA	NA	NA	NA	0.06178995429360671	0.8613706857119627	1.6996695926461447	0.5327689638954738
b, d	Round 1	NA	NA	NA	NA	NA	NA	NA	NA	NA	-0.0040433902522440945	0.8723848541252607	1.7041099004849039	0.6107132972555593
b, d	Round 1	NA	NA	NA	NA	NA	NA	NA	NA	NA	-0.0625134354642436	0.8619928986566062	1.710739602450133	0.5254662516526625
b, d	Round 1	NA	NA	NA	NA	NA	NA	NA	NA	NA	0.010824642589271717	0.86031573495084	1.6863636190997682	0.5554822102915289
b, d	Round 1	NA	NA	NA	NA	NA	NA	NA	NA	NA	0.13416408179025624	0.8300347406462442	1.7388014366820483	0.6011751938726385
b, d	Round 1	NA	NA	NA	NA	NA	NA	NA	NA	NA	0.07396138972217883	0.8631640464150112	1.6897251632044936	0.4781605835916056
b, d	Round 1	NA	NA	NA	NA	NA	NA	NA	NA	NA	-0.020264161174879915	0.821564388290949	1.6701370804650764	0.5103110028806556
b, d	Round 1	NA	NA	NA	NA	NA	NA	NA	NA	NA	0.056679901609376956	0.8516889319906288	1.6593675794005691	0.5693102497633948
b, d	Round 1	NA	NA	NA	NA	NA	NA	NA	NA	NA	-0.07383603116933832	0.8017349473544416	1.7160476662330804	0.5150295822426404
b, d	Round 1	NA	NA	NA	NA	NA	NA	NA	NA	NA	0.03939387633834433	0.8386992314405031	1.6991162664057422	0.5204009488553515
b, d	Round 1	NA	NA	NA	NA	NA	NA	NA	NA	NA	-0.010767341409892193	0.8411746197139371	1.7044849496211616	0.5906678150829356
b, d	Round 1	NA	NA	NA	NA	NA	NA	NA	NA	NA	0.04147521944982732	0.8344570584468731	1.6234956615112868	0.4798133735655408
b, d	Round 1	NA	NA	NA	NA	NA	NA	NA	NA	NA	-0.018647955008913166	0.8452592898438102	1.6745821195828126	0.44326503119977373
b, d	Round 1	NA	NA	NA	NA	NA	NA	NA	NA	NA	-0.07881681395742518	0.8481336823914499	1.7148538809670848	0.5677334813748351
b, d	Round 1	NA	NA	NA	NA	NA	NA	NA	NA	NA	-0.009250678930970422	0.861879930564376	1.6526109493813292	0.5529531496082647
b, d	Round 1	NA	NA	NA	NA	NA	NA	NA	NA	NA	0.0705791729417651	0.8179724628404051	1.7313704834852985	0.5074159335474084
b, d	Round 1	NA	NA	NA	NA	NA	NA	NA	NA	NA	0.07167102442461794	0.8997130693849551	1.6696001085429861	0.46232568909194366
b, d	Round 1	NA	NA	NA	NA	NA	NA	NA	NA	NA	-0.03304748714967271	0.8654327647871719	1.6915692763622787	0.5300847003050939
b, d	Round 1	NA	NA	NA	NA	NA	NA	NA	NA	NA	0.0028620081212003255	0.8558084651015541	1.7579480572489572	0.5679349497859644
b, d	Round 1	NA	NA	NA	NA	NA	NA	NA	NA	NA	-0.03365437117646635	0.8524804542277653	1.7971563614656603	0.5409850133851658
b, d	Round 1	NA	NA	NA	NA	NA	NA	NA	NA	NA	0.08889130001473794	0.8371452028052296	1.7585695727209667	0.560273001494797
b, d	Round 1	NA	NA	NA	NA	NA	NA	NA	NA	NA	-0.006657497434941062	0.8586515125853306	1.713460179313136	0.4788611960358165
b, d	Round 1	NA	NA	NA	NA	NA	NA	NA	NA	NA	0.008827158678191257	0.8499583208829845	1.786436426193656	0.5645826079019802
b, d	Round 1	NA	NA	NA	NA	NA	NA	NA	NA	NA	0.07202273241436583	0.8225033174903482	1.8102898046762226	0.5098239946455615
b, d	Round 1	NA	NA	NA	NA	NA	NA	NA	NA	NA	0.01361256986832541	0.8421245687050529	1.707071157081839	0.49089812651278203
b, d	Round 1	NA	NA	NA	NA	NA	NA	NA	NA	NA	0.012741005240261302	0.8610557690009552	1.7121545827343607	0.4675527236575293
b, d	Round 1	NA	NA	NA	NA	NA	NA	NA	NA	NA	-0.01888732921901739	0.8486896940845805	1.787707082673852	0.5374281268394553
b, d	Round 1	NA	NA	NA	NA	NA	NA	NA	NA	NA	-0.04586683659628022	0.845298602953991	1.7136120466248252	0.5139850272227195
b, d	Round 1	NA	NA	NA	NA	NA	NA	NA	NA	NA	0.029162897435504296	0.858515147887813	1.675547752570755	0.5098794216723941
b, d	Round 1	NA	NA	NA	NA	NA	NA	NA	NA	NA	0.07537580968717701	0.8586479965969114	1.6628526423413552	0.5277185137845065
b, d	Round 1	NA	NA	NA	NA	NA	NA	NA	NA	NA	-0.003451721350896621	0.8334483480103704	1.7572333053069271	0.5558012764365949
b, d	Round 1	NA	NA	NA	NA	NA	NA	NA	NA	NA	-0.03832361547052052	0.8306084919202226	1.791026304158388	0.5292376851718791
b, d	Round 1	NA	NA	NA	NA	NA	NA	NA	NA	NA	0.031024696847426005	0.8332607694060664	1.6614476273849395	0.5258542554188803
b, d	Round 1	NA	NA	NA	NA	NA	NA	NA	NA	NA	-0.05293381256154499	0.8241616564493095	1.699473840363053	0.4521360539439846
b, d	Round 1	NA	NA	NA	NA	NA	NA	NA	NA	NA	0.031236300520083495	0.8432049619941976	1.6687131316381045	0.5029193501055812
b, d	Round 1	NA	NA	NA	NA	NA	NA	NA	NA	NA	-0.07255721747663284	0.8751992348564871	1.7137474378858488	0.5047782881822489
b, d	Round 1	NA	NA	NA	NA	NA	NA	NA	NA	NA	-0.01515007980704874	0.8314435901720513	1.6292390709189808	0.5281380607194661
b, d	Round 1	NA	NA	NA	NA	NA	NA	NA	NA	NA	-3.786180316681128e-4	0.8392167370235531	1.7002635915649296	0.5305340994225088
b, d	Round 1	NA	NA	NA	NA	NA	NA	NA	NA	NA	0.06111896335008744	0.8511760380375758	1.6250939353895284	0.5776928635198184
b, d	Round 1	NA	NA	NA	NA	NA	NA	NA	NA	NA	-0.024492518851892447	0.8308098114803004	1.6351820051764379	0.5410884765154291
[truncated: 18,271 more rows]
