# Supplementary material for: Crowdsourced mapping of unexplored target space of kinase inhibitors
Source: Nat Commun. 2021 Jun 3;12:3307. doi: 10.1038/s41467-021-23165-1 (PMC8175708; doi:10.1038/s41467-021-23165-1)
Supplement: Supplementary file 7 — Source Data [file 41467_2021_23165_MOESM7_ESM.zip › source_data/Fig4/Fig4.csv]

figure_panels	Compound_Name	UniProt_Id	DiscoveRx_Gene_Symbol	pKd_true	pKd_pred_QED	pKd_pred_AIWiC	pKd_pred_top_4_ensemble	ensemble_model	ensemble_model_type	ensemble_score	ensemble_iteration	ensemble_label
a, b, c	PFE-PKIS 10	Q9UM73	ALK	9	9.10356709357209	8.295	7.940099205968615	NA	NA	NA	NA	NA
a, b, c	PFE-PKIS 10	Q9UIK4	DAPK2	5	6.54962162785173	6.035	6.3640427453922825	NA	NA	NA	NA	NA
a, b, c	PFE-PKIS 10	O15075	DCAMKL1	6.920819	6.80036406239339	6.034	6.3373415839373575	NA	NA	NA	NA	NA
a, b, c	PFE-PKIS 10	Q8N568	DCAMKL2	6.318759	6.91545622285084	5.881	6.332233730820738	NA	NA	NA	NA	NA
a, b, c	PFE-PKIS 10	O15197	EPHB6	5.638272	8.16517041004137	6.546	6.978179978217843	NA	NA	NA	NA	NA
a, b, c	PFE-PKIS 10	Q05397	FAK	8.30103	6.68798504234929	7.643	6.860748260749512	NA	NA	NA	NA	NA
a, b, c	PFE-PKIS 10	P16591	FER	7.49485	7.30459708694651	8.126	7.2193929540079775	NA	NA	NA	NA	NA
a, b, c	PFE-PKIS 10	P07332	FES	6.920819	6.97584410719752	8.054	7.065850827047935	NA	NA	NA	NA	NA
a, b, c	PFE-PKIS 10	P42685	FRK	6.823909	7.21990090390365	7.106	6.85194535779344	NA	NA	NA	NA	NA
a, b, c	PFE-PKIS 10	Q15835	GRK1	6.744727	6.53603506577859	5.983	6.127299252024215	NA	NA	NA	NA	NA
a, b, c	PFE-PKIS 10	Q8WTQ7	GRK7	6.886057	6.59056490631338	6.18	6.239321057282302	NA	NA	NA	NA	NA
a, b, c	PFE-PKIS 10	O94804	LOK	6.337242	7.11441851623599	6.43	6.7894491417824225	NA	NA	NA	NA	NA
a, b, c	PFE-PKIS 10	P29376	LTK	6.244125	8.35428153941788	8.002	7.561928860859615	NA	NA	NA	NA	NA
a, b, c	PFE-PKIS 10	P46734	MEK3	6.19382	5.97225606044722	6.21	6.174279439471805	NA	NA	NA	NA	NA
a, b, c	PFE-PKIS 10	P15735	PHKG2	6.920819	6.72042538002314	6.098	6.448403248338432	NA	NA	NA	NA	NA
a, b, c	PFE-PKIS 10	O00444	PLK4	7.408935	7.37800020045616	6.768	7.013395251789922	NA	NA	NA	NA	NA
a, b, c	PFE-PKIS 10	Q14289	PYK2	8.091515	7.01298022014561	7.591	7.09560761312062	NA	NA	NA	NA	NA
a, b, c	PFE-PKIS 10	Q6XUX3	RIPK5	6.420216	7.01468947400712	6.139	6.622687369573263	NA	NA	NA	NA	NA
a, b, c	PFE-PKIS 10	P08922	ROS1	9.39794	8.00454517574975	8.518	7.57852743369927	NA	NA	NA	NA	NA
a, b, c	PFE-PKIS 10	Q9H2G2	SLK	6.638272	7.0089648149776	6.369	6.684857949510932	NA	NA	NA	NA	NA
a, b, c	PFE-PKIS 10	Q13470	TNK1	7.004365	7.21198155095955	6.903	6.918680775526277	NA	NA	NA	NA	NA
a, b, c	PFE-PKIS 10	Q07912	TNK2	7.657577	7.29993952763613	7.439	7.00829918303969	NA	NA	NA	NA	NA
a, b, c	PFE-PKIS 10	P04629	TRKA	6.769551	7.75283404323472	7.793	7.419299084939242	NA	NA	NA	NA	NA
a, b, c	PFE-PKIS 10	Q16620	TRKB	6.39794	7.69200976967052	8.188	7.3587726401265225	NA	NA	NA	NA	NA
a, b, c	PFE-PKIS 14	Q96GD4	AURKB	6.283997	6.43307515330208	6.306	6.226300589764852	NA	NA	NA	NA	NA
a, b, c	PFE-PKIS 14	Q8N5S9	CAMKK1	6.468521	5.76696546442948	5.547	5.846894349328203	NA	NA	NA	NA	NA
a, b, c	PFE-PKIS 14	Q96RR4	CAMKK2	6.769551	5.70292292324765	5.681	5.75823338666068	NA	NA	NA	NA	NA
a, b, c	PFE-PKIS 14	P49759	CLK1	6.79588	7.42139467404936	6.091	6.540166950792063	NA	NA	NA	NA	NA
a, b, c	PFE-PKIS 14	Q9HAZ1	CLK4	7.508638	7.55890887739089	6.444	6.5892833920831375	NA	NA	NA	NA	NA
a, b, c	PFE-PKIS 14	P68400	CSNK2A1	5.69897	6.64159411029939	6.322	6.218238002365615	NA	NA	NA	NA	NA
a, b, c	PFE-PKIS 14	P19784	CSNK2A2	6.21467	6.90916350614288	6.241	6.388175665208295	NA	NA	NA	NA	NA
a, b, c	PFE-PKIS 14	Q9UEE5	DRAK1	6.568636	6.72717608303725	6.659	6.430964489940397	NA	NA	NA	NA	NA
a, b, c	PFE-PKIS 14	O94768	DRAK2	7.958607	6.6031758844635	7.342	6.614001932216812	NA	NA	NA	NA	NA
a, b, c	PFE-PKIS 14	Q13627	DYRK1A	7.387216	6.31965672334105	6.285	6.285471977894845	NA	NA	NA	NA	NA
a, b, c	PFE-PKIS 14	Q86Z02	HIPK1	6.769551	6.3922718428387	5.92	5.990285605120933	NA	NA	NA	NA	NA
a, b, c	PFE-PKIS 14	Q9H2X6	HIPK2	6.79588	6.66556208982694	6.158	6.239345991248595	NA	NA	NA	NA	NA
a, b, c	PFE-PKIS 14	Q9H422	HIPK3	6.69897	6.64340779047169	5.55	6.060797240408323	NA	NA	NA	NA	NA
a, b, c	PFE-PKIS 14	Q8NE63	HIPK4	6.259637	5.86190187114777	5.972	6.044536041785937	NA	NA	NA	NA	NA
a, b, c	PFE-PKIS 14	P09619	PDGFRB	6.920819	6.39359251376441	6.366	6.349672016309279	NA	NA	NA	NA	NA
a, b, c	PFE-PKIS 14	O60331	PIP5K1C	6.327902	6.39036940996675	5.718	5.882902429284605	NA	NA	NA	NA	NA
a, b, c	PFE-PKIS 14	P19525	PRKR	5	5.60082943400277	6.032	5.667978343030377	NA	NA	NA	NA	NA
a, b, c	PFE-PKIS 18	O14965	AURKA	6.677781	7.24797132597079	7.262	7.160571440625067	NA	NA	NA	NA	NA
a, b, c	PFE-PKIS 18	Q96GD4	AURKB	6.769551	7.6436976836933	6.94	7.081068106066743	NA	NA	NA	NA	NA
a, b, c	PFE-PKIS 18	P19784	CSNK2A2	6.154902	6.34412410310144	6.184	6.600532113902018	NA	NA	NA	NA	NA
a, b, c	PFE-PKIS 18	O94768	DRAK2	5.619789	6.23327730195813	5.789	6.477833881294555	NA	NA	NA	NA	NA
a, b, c	PFE-PKIS 18	Q05397	FAK	8.619789	8.37836070222729	6.89	7.44588309090752	NA	NA	NA	NA	NA
a, b, c	PFE-PKIS 18	P36888	FLT3	7.21467	6.35195766793975	7.1	6.87553804252197	NA	NA	NA	NA	NA
a, b, c	PFE-PKIS 18	P35916	FLT4	6.552842	6.62096311484869	7.259	6.948326584280558	NA	NA	NA	NA	NA
a, b, c	PFE-PKIS 18	P23458	JAK1(JH2domain-pseudokinase)	6.356547	7.37347427155334	6.867	7.091402921279237	NA	NA	NA	NA	NA
a, b, c	PFE-PKIS 18	O60674	JAK2(JH1domain-catalytic)	7.045757	7.64108235061527	7.268	7.386470826329558	NA	NA	NA	NA	NA
a, b, c	PFE-PKIS 18	P52333	JAK3(JH1domain-catalytic)	7.769551	7.10942123341908	7.111	7.165612691700092	NA	NA	NA	NA	NA
a, b, c	PFE-PKIS 18	P08581	MET	6	7.10435897825552	6.441	6.934554000288105	NA	NA	NA	NA	NA
a, b, c	PFE-PKIS 18	P80192	MLK1	7.958607	6.23507298652239	6.244	6.393274323224385	NA	NA	NA	NA	NA
a, b, c	PFE-PKIS 18	Q02779	MLK2	7.130768	6.30635388463319	6.234	6.3612571169892576	NA	NA	NA	NA	NA
a, b, c	PFE-PKIS 18	Q16584	MLK3	7.552842	6.24559469489962	6.723	6.473894520334977	NA	NA	NA	NA	NA
a, b, c	PFE-PKIS 18	Q16539	p38-alpha	5	6.98536631905192	6.222	7.1481939220390025	NA	NA	NA	NA	NA
a, b, c	PFE-PKIS 18	P07949	RET	6.455932	7.28007344714627	7.128	7.137645877567057	NA	NA	NA	NA	NA
a, b, c	PFE-PKIS 18	O14730	RIOK3	6.207608	6.13554587219516	6.116	6.42208921318724	NA	NA	NA	NA	NA
a, b, c	PFE-PKIS 18	Q9H093	SNARK	5.886057	7.72367667972917	6.241	7.076422746479925	NA	NA	NA	NA	NA
a, b, c	PFE-PKIS 18	O75716	STK16	7.309804	7.18401034281952	6.676	6.9626733649410975	NA	NA	NA	NA	NA
a, b, c	PFE-PKIS 18	P43405	SYK	6.443697	6.85176220357402	6.222	6.74767954177443	NA	NA	NA	NA	NA
a, b, c	PFE-PKIS 18	Q9UHD2	TBK1	6.376751	6.62556889332254	6.61	6.791217137366687	NA	NA	NA	NA	NA
a, b, c	PFE-PKIS 18	P04629	TRKA	6.420216	6.93632545171121	6.849	7.1405345589968725	NA	NA	NA	NA	NA
a, b, c	PFE-PKIS 18	Q16620	TRKB	5.677781	7.18705804866804	6.897	7.0863140493144074	NA	NA	NA	NA	NA
a, b, c	PFE-PKIS 18	P33981	TTK	7.568636	6.40809906041379	7.055	6.806753840190552	NA	NA	NA	NA	NA
a, b, c	PFE-PKIS 18	P29597	TYK2(JH1domain-catalytic)	6.585027	6.97846283156744	6.844	6.736869618092188	NA	NA	NA	NA	NA
a, b, c	PFE-PKIS 18	Q56UN5	YSK4	7.537602	6.92973094189916	6.825	7.070463508421495	NA	NA	NA	NA	NA
a, b, c	TPKI-30	Q8NI60	ADCK3	5	6.72937528965044	5.374	6.2265472524718195	NA	NA	NA	NA	NA
a, b, c	TPKI-30	O14965	AURKA	5.05061	8.19646317857716	6.966	7.0649597572601905	NA	NA	NA	NA	NA
a, b, c	TPKI-30	Q13873	BMPR2	5.886057	5.86002240707165	5.634	6.037394660125372	NA	NA	NA	NA	NA
a, b, c	TPKI-30	P51813	BMX	5	6.62509278436524	5.864	6.376370638441328	NA	NA	NA	NA	NA
a, b, c	TPKI-30	P22607	FGFR3	5	6.87620002244591	6.217	6.45267015251257	NA	NA	NA	NA	NA
a, b, c	TPKI-30	P52564	MEK6	5	5.90335928384059	5.476	5.816284597725137	NA	NA	NA	NA	NA
a, b, c	TPKI-30	Q9Y6E0	MST3	5	6.43369488956609	5.463	6.122097349554785	NA	NA	NA	NA	NA
a, b, c	TPKI-30	Q96PY6	NEK1	5	6.21113720176055	5.458	5.90321659480093	NA	NA	NA	NA	NA
a, b, c	TPKI-30	Q8IY84	NIM1	5.251812	6.56886603378446	5.555	6.056030454043983	NA	NA	NA	NA	NA
a, b, c	TPKI-30	Q8TBX8	PIP5K2C	5.481486	7.29536607417013	6.264	6.65800852987646	NA	NA	NA	NA	NA
a, b, c	TPKI-30	P53350	PLK1	8.080922	8.65004502846295	7.208	7.828059217203292	NA	NA	NA	NA	NA
a, b, c	TPKI-30	Q9NYY3	PLK2	7.173925	8.53233670791314	7.298	7.553223483979573	NA	NA	NA	NA	NA
a, b, c	TPKI-30	Q9H4B4	PLK3	6.420216	8.16447435320431	7.576	7.498059841595735	NA	NA	NA	NA	NA
a, b, c	TPKI-30	Q9H2G2	SLK	5	6.69380391256435	6.708	6.759923446829657	NA	NA	NA	NA	NA
a, b, c	TPKI-30	O75716	STK16	5.958607	7.35244701889107	5.901	6.694305409192517	NA	NA	NA	NA	NA
a, b, c	TPKI-30	O00506	YSK1	5	5.86940240920767	5.387	5.767906893906635	NA	NA	NA	NA	NA
a, b, c	TPKI-31	O14965	AURKA	7.275724	7.56957299369829	7.04	6.936174850575442	NA	NA	NA	NA	NA
a, b, c	TPKI-31	Q9NSY1	BIKE	7.443697	6.56814346795872	5.99	6.545367534608565	NA	NA	NA	NA	NA
a, b, c	TPKI-31	P49760	CLK2	7.130768	6.38524298097431	6.499	6.520426359325477	NA	NA	NA	NA	NA
a, b, c	TPKI-31	Q9C098	DCAMKL3	5.638272	6.92946377933079	5.821	6.398197201224015	NA	NA	NA	NA	NA
a, b, c	TPKI-31	O14976	GAK	7.431798	6.26136959049729	7.065	6.804337666672738	NA	NA	NA	NA	NA
a, b, c	TPKI-31	Q9P2K8	GCN2(Kin.Dom.2,S808G)	7.30103	6.45877728847007	6.112	6.46658709930821	NA	NA	NA	NA	NA
a, b, c	TPKI-31	P51617	IRAK1	7.022276	6.73446800073403	6.044	6.603966250341815	NA	NA	NA	NA	NA
a, b, c	TPKI-31	P23458	JAK1(JH2domain-pseudokinase)	6.823909	6.48996559491909	6.866	6.740724563389175	NA	NA	NA	NA	NA
a, b, c	TPKI-31	Q9Y6R4	MAP3K4	7.130768	5.04359452608189	5.445	5.629464335368633	NA	NA	NA	NA	NA
a, b, c	TPKI-31	P08581	MET	7.337242	6.40204818292141	6.084	6.3499438372230745	NA	NA	NA	NA	NA
a, b, c	TPKI-31	Q8IY84	NIM1	7.107905	6.10132687226289	5.632	5.949009343698558	NA	NA	NA	NA	NA
a, b, c	TPKI-31	P48736	PIK3CG	7.091515	6.13114566521889	6.32	6.369540940502195	NA	NA	NA	NA	NA
a, b, c	TPKI-31	Q8TBX8	PIP5K2C	7.619789	7.23533654536426	6.322	6.61559098070996	NA	NA	NA	NA	NA
a, b, c	TPKI-31	P53350	PLK1	9.769551	7.45682849682516	6.065	7.196164293828815	NA	NA	NA	NA	NA
a, b, c	TPKI-31	Q9NYY3	PLK2	8.657577	7.29666951507188	7.263	7.207443983054228	NA	NA	NA	NA	NA
a, b, c	TPKI-31	Q9H4B4	PLK3	7.744727	7.24389887833049	7.548	7.202258963912247	NA	NA	NA	NA	NA
a, b, c	TPKI-31	Q9BRS2	RIOK1	7.075721	6.42788039732088	5.933	6.2858423976530675	NA	NA	NA	NA	NA
a, b, c	TPKI-31	O14730	RIOK3	5.443697	6.52046091689507	5.819	6.230548922630717	NA	NA	NA	NA	NA
a, b, c	TPKI-31	Q9H2G2	SLK	7.619789	6.33065424027723	6.908	6.708676910292848	NA	NA	NA	NA	NA
a, b, c	TPKI-31	O75716	STK16	7.481486	7.31132715858472	6.222	6.7522909241508975	NA	NA	NA	NA	NA
a, b, c	TPKI-31	P29597	TYK2(JH1domain-catalytic)	6.79588	6.44906407999195	6.482	6.403531373966815	NA	NA	NA	NA	NA
a, b, c	TPKI-31	Q56UN5	YSK4	7.346787	6.93276726935267	5.773	6.698788216803372	NA	NA	NA	NA	NA
a, b, c	TPKI-35	P00519	ABL1-phosphorylated	8.136677	8.16435771465236	7.072	7.2058988877213	NA	NA	NA	NA	NA
a, b, c	TPKI-35	P42684	ABL2	6.585027	7.99350017950405	6.282	6.954784408345227	NA	NA	NA	NA	NA
a, b, c	TPKI-35	Q92772	CDKL2	6.79588	7.42248700213612	6.257	6.767300085474992	NA	NA	NA	NA	NA
a, b, c	TPKI-35	P07333	CSF1R	7.173925	7.62049095073595	7.173	7.565106489523423	NA	NA	NA	NA	NA
a, b, c	TPKI-35	Q08345	DDR1	8.721246	8.25212020542902	6.766	7.665725098950815	NA	NA	NA	NA	NA
a, b, c	TPKI-35	Q16832	DDR2	7.619789	7.55324627991297	6.564	7.3280288488605825	NA	NA	NA	NA	NA
a, b, c	TPKI-35	O15197	EPHB6	6.769551	7.9077848518614	6.566	7.113764311035055	NA	NA	NA	NA	NA
a, b, c	TPKI-35	P21860	ERBB3	6.309804	7.26847182979086	6.3	6.6189552775066325	NA	NA	NA	NA	NA
a, b, c	TPKI-35	P17948	FLT1	6.69897	7.03605546333586	7.64	7.520486367912947	NA	NA	NA	NA	NA
a, b, c	TPKI-35	P36888	FLT3	8.244125	7.27977532550178	7.018	7.498237155086175	NA	NA	NA	NA	NA
a, b, c	TPKI-35	P35916	FLT4	7.318759	7.44469334738374	7.598	7.51488824533802	NA	NA	NA	NA	NA
a, b, c	TPKI-35	P10721	KIT	8.200659	7.50694795356854	7.27	7.574549194630595	NA	NA	NA	NA	NA
a, b, c	TPKI-35	P06239	LCK	7.004365	7.37517440553145	6.817	6.797682095477658	NA	NA	NA	NA	NA
a, b, c	TPKI-35	O94804	LOK	6.920819	7.00085077970167	6.525	6.886637109011048	NA	NA	NA	NA	NA
a, b, c	TPKI-35	Q13163	MEK5	7	7.8382260609638	6.656	7.18090195189079	NA	NA	NA	NA	NA
a, b, c	TPKI-35	Q12866	MERTK	6.769551	7.13719692394082	6.831	7.101875986648115	NA	NA	NA	NA	NA
a, b, c	TPKI-35	P08581	MET	6.79588	7.74736397946363	7.356	7.42875436026383	NA	NA	NA	NA	NA
a, b, c	TPKI-35	P16234	PDGFRA	7.823909	7.35158531618885	6.942	7.513869050974785	NA	NA	NA	NA	NA
a, b, c	TPKI-35	P09619	PDGFRB	8.49485	7.45255244344437	7.115	7.588298608107053	NA	NA	NA	NA	NA
a, b, c	TPKI-35	P07949	RET	6.853872	7.73435462690687	6.956	7.273071230430908	NA	NA	NA	NA	NA
a, b, c	TPKI-35	P35590	TIE1	6.455932	7.35955421408223	6.923	7.023550074705588	NA	NA	NA	NA	NA
a, b, c	TPKI-35	P04629	TRKA	6.744727	6.78821353359992	6.968	7.070512919892748	NA	NA	NA	NA	NA
a, b, c	AKI00000050a	P51451	BLK	6.769551	7.04414488633844	7.274	6.731951898503953	NA	NA	NA	NA	NA
a, b, c	AKI00000050a	Q6P2M8	CAMK1B	5	5.12347140509294	5.358	5.6757288547836	NA	NA	NA	NA	NA
a, b, c	AKI00000050a	P07333	CSF1R	8.244125	7.49342366528882	7.304	7.317170453034658	NA	NA	NA	NA	NA
a, b, c	AKI00000050a	P48729	CSNK1A1	6.337242	5.44884511095304	5.949	5.85441810477388	NA	NA	NA	NA	NA
a, b, c	AKI00000050a	P48730	CSNK1D	6.552842	5.41404341656569	6.024	6.051420310199468	NA	NA	NA	NA	NA
a, b, c	AKI00000050a	P49674	CSNK1E	6.721246	5.59519591953925	6.019	6.050066510261165	NA	NA	NA	NA	NA
a, b, c	AKI00000050a	Q9C098	DCAMKL3	6.356547	5.29374276466523	5.615	5.73267847583584	NA	NA	NA	NA	NA
a, b, c	AKI00000050a	Q08345	DDR1	8.29243	8.04022505105496	7.091	7.404429396730317	NA	NA	NA	NA	NA
a, b, c	AKI00000050a	Q16832	DDR2	7.744727	7.59691145803033	6.205	6.927795003262937	NA	NA	NA	NA	NA
a, b, c	AKI00000050a	Q9Y463	DYRK1B	6.721246	5.62429789064341	6.214	6.032785970045093	NA	NA	NA	NA	NA
a, b, c	AKI00000050a	O15197	EPHB6	6.886057	7.50362477189416	6.651	6.74633019366626	NA	NA	NA	NA	NA
a, b, c	AKI00000050a	P36888	FLT3	8.055517	7.87025207804476	7.837	7.510280817594937	NA	NA	NA	NA	NA
a, b, c	AKI00000050a	P35916	FLT4	6.522879	7.49739530079218	7.878	7.295947841813145	NA	NA	NA	NA	NA
a, b, c	AKI00000050a	P25098	GRK2	5	5.39529123042901	5.745	5.797711901274202	NA	NA	NA	NA	NA
a, b, c	AKI00000050a	P10721	KIT	8.853872	7.02869206385173	7.679	7.31428318182441	NA	NA	NA	NA	NA
a, b, c	AKI00000050a	P06239	LCK	6.229148	6.90087682084795	7.537	6.696756383679798	NA	NA	NA	NA	NA
a, b, c	AKI00000050a	P49137	MAPKAPK2	5	5.23661750525136	5.8	5.650835613247487	NA	NA	NA	NA	NA
a, b, c	AKI00000050a	Q13163	MEK5	6.537602	6.86030738301892	6.567	6.7340385532775855	NA	NA	NA	NA	NA
a, b, c	AKI00000050a	Q9H1R3	MYLK2	6.886057	5.55774050017959	6.382	5.961468509708473	NA	NA	NA	NA	NA
a, b, c	AKI00000050a	P16234	PDGFRA	8.221849	7.46019538157198	7.217	7.307801385943582	NA	NA	NA	NA	NA
a, b, c	AKI00000050a	P09619	PDGFRB	9.19382	7.80111824874286	6.942	7.326309793804692	NA	NA	NA	NA	NA
a, b, c	AKI00000050a	P07949	RET	6.79588	7.34156289627105	7.018	6.980496604394967	NA	NA	NA	NA	NA
a, b, c	AKI00000050a	O00141	SGK	6.537602	5.57718821778095	5.702	5.699056688468918	NA	NA	NA	NA	NA
a, b, c	AKI00000050a	Q16288	TRKC	6.49485	7.32481828308126	7.65	6.973997434977935	NA	NA	NA	NA	NA
a, b, c	AKI00000050a	P35968	VEGFR2	7.677781	7.46979307389174	6.617	7.003369811253098	NA	NA	NA	NA	NA
a, b, c	AKI00000063a	Q8NI60	ADCK3	6.221849	5.80690814124247	5.907	5.951162772160178	NA	NA	NA	NA	NA
a, b, c	AKI00000063a	O43683	BUB1	6.376751	6.61517524060895	6.56	6.558326014963632	NA	NA	NA	NA	NA
a, b, c	AKI00000063a	Q6P2M8	CAMK1B	5	5.73297430910784	5.289	5.926903184264493	NA	NA	NA	NA	NA
a, b, c	AKI00000063a	P48730	CSNK1D	6.142668	7.1093348734211	7.468	6.985438047140487	NA	NA	NA	NA	NA
a, b, c	AKI00000063a	P49674	CSNK1E	6.142668	7.22381221534916	6.951	6.83866077469081	NA	NA	NA	NA	NA
a, b, c	AKI00000063a	O14976	GAK	7	6.3409033807421	6.475	6.559967898989325	NA	NA	NA	NA	NA
a, b, c	AKI00000063a	P45983	JNK1	7.744727	6.6008203702344	7.051	6.663918288444285	NA	NA	NA	NA	NA
a, b, c	AKI00000063a	P45984	JNK2	8.619789	6.86161292538354	7.418	6.8982543138805745	NA	NA	NA	NA	NA
a, b, c	AKI00000063a	P53779	JNK3	8.638272	6.79141927311614	6.992	6.846439013581318	NA	NA	NA	NA	NA
a, b, c	AKI00000063a	P45985	MEK4	6.677781	6.29552424244582	5.8	6.0917772713609075	NA	NA	NA	NA	NA
a, b, c	AKI00000063a	Q9UBE8	NLK	8.387216	7.04525635361658	6.14	6.530973190122083	NA	NA	NA	NA	NA
a, b, c	AKI00000063a	Q16539	p38-alpha	9.327902	7.46887986061455	7.405	7.446535614703542	NA	NA	NA	NA	NA
a, b, c	AKI00000063a	Q15759	p38-beta	8.055517	6.95133101211597	6.519	6.8175826916496325	NA	NA	NA	NA	NA
a, b, c	AKI00000063a	Q9BZL6	PRKD2	6.638272	6.34194283238076	6.737	6.479580074101308	NA	NA	NA	NA	NA
a, b, c	AKI00000063a	Q15418	RSK1(Kin.Dom.2-C-terminal)	7.080922	5.98018669069047	6.102	6.119858643352245	NA	NA	NA	NA	NA
a, b, c	AKI00000063a	Q9UK32	RSK4(Kin.Dom.2-C-terminal)	7.065502	6.20034040376683	5.706	6.178556779086728	NA	NA	NA	NA	NA
a, b, c	AKI00000063a	Q9NRP7	STK36	6.568636	5.68103678317595	6.005	5.93850573794688	NA	NA	NA	NA	NA
a, b, c	AKI00000063a	Q9NYL2	ZAK	6.823909	5.80944296902418	6.008	5.95327217487582	NA	NA	NA	NA	NA
a, b, c	AKI00000070a	P11802	CDK4-cyclinD1	7.337242	6.0686003979563	5.83	5.894870180924032	NA	NA	NA	NA	NA
a, b, c	AKI00000070a	P11802	CDK4-cyclinD3	7.309804	6.0686003979563	5.83	5.894858508424033	NA	NA	NA	NA	NA
a, b, c	AKI00000070a	P50613	CDK7	7.376751	6.53878888106707	6.161	6.136305028553105	NA	NA	NA	NA	NA
a, b, c	AKI00000070a	O76039	CDKL5	6.552842	6.49939861901427	5.966	6.127448919654058	NA	NA	NA	NA	NA
a, b, c	AKI00000070a	P48729	CSNK1A1	5.69897	5.45596753605653	5.984	5.801634639787277	NA	NA	NA	NA	NA
a, b, c	AKI00000070a	P19784	CSNK2A2	6.853872	6.34425697406097	5.924	6.042301691926142	NA	NA	NA	NA	NA
a, b, c	AKI00000070a	Q13627	DYRK1A	6.769551	6.52185634626315	6.703	6.366575926363695	NA	NA	NA	NA	NA
a, b, c	AKI00000070a	Q8TD08	ERK8	7.443697	6.46676268836801	6.191	6.249228818131815	NA	NA	NA	NA	NA
a, b, c	AKI00000070a	P49840	GSK3A	7.721246	7.73690240141344	8.123	7.0155294938859125	NA	NA	NA	NA	NA
a, b, c	AKI00000070a	P49841	GSK3B	7.886057	7.80214390785804	8.113	7.153456621527877	NA	NA	NA	NA	NA
a, b, c	AKI00000070a	Q86Z02	HIPK1	6.187087	5.78969723834357	5.353	5.648697753985477	NA	NA	NA	NA	NA
a, b, c	AKI00000070a	Q9Y6R4	MAP3K4	5	5.17826970722304	5.633	5.481118844919663	NA	NA	NA	NA	NA
a, b, c	AKI00000070a	Q9NRP7	STK36	6.79588	5.60059131467324	5.802	5.718842850581559	NA	NA	NA	NA	NA
a, b, c	AKI00000070a	P37173	TGFBR2	7.055517	5.72167032557227	5.681	5.785583890264652	NA	NA	NA	NA	NA
a, b, c	AKI00000070a	P29597	TYK2(JH2domain-pseudokinase)	6.721246	6.04242345823776	6.386	6.06547889429401	NA	NA	NA	NA	NA
a, b, c	AKI00000070a	Q56UN5	YSK4	6.744727	5.86805008288669	7.086	6.45219919170262	NA	NA	NA	NA	NA
a, b, c	AKI00000074a	Q9BWU1	CDK11	7.619789	5.98722582185014	4.997	5.721616235018605	NA	NA	NA	NA	NA
a, b, c	AKI00000074a	P49336	CDK8	7.366532	6.50296745275519	7.628	6.493608592413453	NA	NA	NA	NA	NA
a, b, c	AKI00000074a	P53355	DAPK1	6.244125	5.70643178419317	5.952	5.808582468702047	NA	NA	NA	NA	NA
a, b, c	AKI00000074a	Q9UIK4	DAPK2	6.721246	5.73903476454534	5.539	5.706328924834807	NA	NA	NA	NA	NA
a, b, c	AKI00000074a	O43293	DAPK3	7.376751	6.2978692551853	6.942	6.272672599696563	NA	NA	NA	NA	NA
a, b, c	AKI00000074a	Q86Z02	HIPK1	7.045757	5.65334244212981	5.806	5.76092229997841	NA	NA	NA	NA	NA
a, b, c	AKI00000074a	Q9H2X6	HIPK2	6.853872	5.92064764546368	6.43	6.13503065844248	NA	NA	NA	NA	NA
a, b, c	AKI00000074a	Q9H422	HIPK3	6.522879	5.81440055364528	5.685	5.89361462923642	NA	NA	NA	NA	NA
a, b, c	AKI00000074a	Q8NE63	HIPK4	6.69897	5.98740073795023	6.374	6.1339847977712525	NA	NA	NA	NA	NA
a, b, c	AKI00000074a	Q13163	MEK5	5.638272	6.73538107323628	6.502	6.470692884615825	NA	NA	NA	NA	NA
a, b, c	AKI00000074a	Q9Y2I7	PIKFYVE	6.29243	4.79068962097141	6.082	5.39757678257885	NA	NA	NA	NA	NA
a, b, c	AKI00000021a	Q08345	DDR1	7.004365	7.76255669616014	6.4	7.380604830123563	NA	NA	NA	NA	NA
a, b, c	AKI00000021a	Q16832	DDR2	6.677781	7.29499112781995	6.168	7.020827619327292	NA	NA	NA	NA	NA
a, b, c	AKI00000021a	Q9P2K8	GCN2(Kin.Dom.2,S808G)	7.251812	6.41534289022269	6.759	6.910923727391532	NA	NA	NA	NA	NA
a, b, c	AKI00000021a	O60674	JAK2(JH1domain-catalytic)	6.920819	7.24922523278239	7.483	7.498430188285003	NA	NA	NA	NA	NA
a, b, c	AKI00000021a	P52333	JAK3(JH1domain-catalytic)	6.443697	6.81181273634516	7.154	7.18602192984528	NA	NA	NA	NA	NA
a, b, c	AKI00000021a	Q9Y2U5	MAP3K2	7.086186	7.15840484507939	6.133	6.867391122948727	NA	NA	NA	NA	NA
a, b, c	AKI00000021a	Q99759	MAP3K3	7.05061	6.81576530489183	5.857	6.64364093111356	NA	NA	NA	NA	NA
a, b, c	AKI00000021a	Q9Y6R4	MAP3K4	7.468521	5.5963562758673	5.992	6.261122352960152	NA	NA	NA	NA	NA
a, b, c	AKI00000021a	Q9Y4K4	MAP4K5	6.958607	7.05849623091629	6.392	6.94653040721711	NA	NA	NA	NA	NA
a, b, c	AKI00000021a	P42345	MTOR	5	6.18031756451932	5.039	6.309966058248015	NA	NA	NA	NA	NA
a, b, c	AKI00000021a	P29597	TYK2(JH1domain-catalytic)	6.180456	6.49466097620173	6.89	6.696847597414427	NA	NA	NA	NA	NA
a, b, c	AKI00000021a	P30291	WEE1	7.327902	7.33712850108669	8.619	7.488048250150545	NA	NA	NA	NA	NA
a, b, c	AKI00000021a	P0C1S8	WEE2	7.283997	6.67193729666262	5.512	6.558463945568055	NA	NA	NA	NA	NA
a, b, c	AKI00000021a	Q56UN5	YSK4	7.508638	6.6539024050766	6.713	7.075964894379522	NA	NA	NA	NA	NA
a, b, c	AKI00000047a	Q8NI60	ADCK3	5	6.05053058652813	5.732	5.912591928452643	NA	NA	NA	NA	NA
a, b, c	AKI00000047a	P30530	AXL	6.744727	7.58841865549365	7.639	7.073503589071677	NA	NA	NA	NA	NA
a, b, c	AKI00000047a	P49760	CLK2	5.161151	6.0953847771633	6.487	6.306515749099158	NA	NA	NA	NA	NA
a, b, c	AKI00000047a	P07333	CSF1R	8.823909	8.7170933960376	8.216	7.923337466670067	NA	NA	NA	NA	NA
a, b, c	AKI00000047a	P49674	CSNK1E	5	6.42051548097572	6.352	6.401380921318498	NA	NA	NA	NA	NA
a, b, c	AKI00000047a	Q08345	DDR1	7.387216	8.24431512391264	6.867	7.451697732892953	NA	NA	NA	NA	NA
a, b, c	AKI00000047a	Q16832	DDR2	7.229148	7.91045650323196	6.173	7.07274681726156	NA	NA	NA	NA	NA
a, b, c	AKI00000047a	O94768	DRAK2	5	6.15833952365182	5.949	6.218468445962907	NA	NA	NA	NA	NA
a, b, c	AKI00000047a	P29323	EPHB2	5.39794	6.59091812242113	5.975	6.147028874687373	NA	NA	NA	NA	NA
a, b, c	AKI00000047a	P54753	EPHB3	5.853872	5.76879089637052	5.692	5.872434547388905	NA	NA	NA	NA	NA
a, b, c	AKI00000047a	O15197	EPHB6	7.142668	7.62085291379577	6.647	6.80954559258988	NA	NA	NA	NA	NA
a, b, c	AKI00000047a	P17948	FLT1	7.468521	9.02818417165969	8.747	8.068890559065137	NA	NA	NA	NA	NA
a, b, c	AKI00000047a	P36888	FLT3	9.537602	8.92571206502347	8.917	8.12672776878783	NA	NA	NA	NA	NA
a, b, c	AKI00000047a	P35916	FLT4	6.853872	8.2646409902189	8.654	7.750405309868043	NA	NA	NA	NA	NA
a, b, c	AKI00000047a	Q8NE63	HIPK4	6.387216	7.1650059212552	6.979	6.763803819761812	NA	NA	NA	NA	NA
a, b, c	AKI00000047a	P10721	KIT	9.055517	8.51193330255989	8.852	8.049637265949665	NA	NA	NA	NA	NA
a, b, c	AKI00000047a	Q8IVH8	MAP4K3	5	6.69250301488833	5.867	6.349556099973313	NA	NA	NA	NA	NA
a, b, c	AKI00000047a	Q8WXR4	MYO3B	5	6.15641267128978	5.721	5.79652203959632	NA	NA	NA	NA	NA
a, b, c	AKI00000047a	P16234	PDGFRA	8.677781	8.5755350361601	6.863	7.54268687528883	NA	NA	NA	NA	NA
a, b, c	AKI00000047a	P09619	PDGFRB	8.721246	8.91179985253715	7.169	7.74002502370148	NA	NA	NA	NA	NA
a, b, c	AKI00000047a	Q96Q40	PFTAIRE2	5	5.69271384406987	5.767	5.92497369762842	NA	NA	NA	NA	NA
a, b, c	AKI00000047a	Q8TBX8	PIP5K2C	6.568636	6.17582560356958	5.901	6.118817353487723	NA	NA	NA	NA	NA
a, b, c	AKI00000047a	P07949	RET	5.853872	7.37664385935991	6.969	7.0540210468654	NA	NA	NA	NA	NA
a, b, c	AKI00000047a	P57078	RIPK4	5	6.11737763021494	5.854	5.93129219297146	NA	NA	NA	NA	NA
a, b, c	AKI00000047a	Q15349	RSK3(Kin.Dom.1-N-terminal)	5	5.77780527853095	5.794	5.924979340647012	NA	NA	NA	NA	NA
a, b, c	AKI00000047a	P12931	SRC	5	6.04163877599131	6.33	6.059857436500318	NA	NA	NA	NA	NA
a, b, c	AKI00000047a	Q16288	TRKC	6.958607	7.41384750954367	7.01	6.900517597541755	NA	NA	NA	NA	NA
a, b, c	AKI00000047a	P35968	VEGFR2	8.69897	8.53485094966043	7.405	7.594188995643488	NA	NA	NA	NA	NA
a, b, c	AKI00000047a	Q56UN5	YSK4	7.327902	6.78483380047852	6.781	6.7789186553112675	NA	NA	NA	NA	NA
a, b, c	GSK1379713	Q9BYP7	WNK3	5	6.07442337589278	5.138	5.717217967277017	NA	NA	NA	NA	NA
a, b, c	GSK1379766	O14965	AURKA	5	6.72192991622268	6.806	6.4753222764110845	NA	NA	NA	NA	NA
a, b, c	GSK1379766	Q9UQB9	AURKC	5	6.93735813070708	7.072	6.649751781324195	NA	NA	NA	NA	NA
a, b, c	GSK1379766	O15197	EPHB6	5.79588	7.13414547352148	7.067	6.78327171024942	NA	NA	NA	NA	NA
a, b, c	GSK1379766	Q92918	HPK1	5	5.66962499731928	6.299	6.189819665165095	NA	NA	NA	NA	NA
a, b, c	GSK1379766	P51617	IRAK1	5	6.09914768535183	6.455	6.28135726295081	NA	NA	NA	NA	NA
a, b, c	GSK1379766	Q9Y616	IRAK3	5	6.33046030107506	6.182	6.15379144077919	NA	NA	NA	NA	NA
a, b, c	GSK1379766	O60674	JAK2(JH1domain-catalytic)	5.552842	6.41337799256944	6.87	6.630326154291145	NA	NA	NA	NA	NA
a, b, c	GSK1379766	Q13163	MEK5	5.376751	7.08469150437835	7.33	6.985596544293773	NA	NA	NA	NA	NA
a, b, c	GSK1379766	Q6P3R8	NEK5	5	5.99292862882552	6.334	6.02325970511306	NA	NA	NA	NA	NA
a, b, c	GSK1379766	Q9UBF8	PIK4CB	5	5.56359827174718	5.76	5.756699975685225	NA	NA	NA	NA	NA
a, b, c	GSK1379766	Q8TBX8	PIP5K2C	5.619789	6.30579982636819	6.352	6.272152383665487	NA	NA	NA	NA	NA
a, b, c	GSK1379766	Q9BRS2	RIOK1	5	5.64640917205124	6.15	6.029069774290202	NA	NA	NA	NA	NA
a, b, c	GSK1379766	O14730	RIOK3	5	5.61889849323144	6.252	6.014678531919355	NA	NA	NA	NA	NA
a, b, c	GSK1379766	Q6PHR2	ULK3	5	6.12693224925337	6.371	6.27048956257884	NA	NA	NA	NA	NA
a, b, c	GSK1379708	Q96J92	WNK4	5	5.50667123412712	5.823	5.497278967803682	NA	NA	NA	NA	NA
a, b, c	GSK1379753	Q13705	ACVR2B	5	4.89722505998579	5.917	5.62774876900366	NA	NA	NA	NA	NA
a, b, c	GSK1379753	O14965	AURKA	5.920819	6.80577548220455	6.718	6.424565905408293	NA	NA	NA	NA	NA
a, b, c	GSK1379753	O15197	EPHB6	6.39794	6.91048751391201	7.069	6.628302079098795	NA	NA	NA	NA	NA
a, b, c	GSK1379753	Q9Y616	IRAK3	6.958607	5.87175522796844	6.199	5.929716993754275	NA	NA	NA	NA	NA
a, b, c	GSK1379753	O60674	JAK2(JH1domain-catalytic)	6.251812	6.03094714827235	6.97	6.400348026468612	NA	NA	NA	NA	NA
a, b, c	GSK1379753	P10721	KIT	5.958607	5.97995623334475	6.893	6.537090783125735	NA	NA	NA	NA	NA
a, b, c	GSK1379753	P29376	LTK	5.677781	6.28623359449968	6.483	6.110847870043358	NA	NA	NA	NA	NA
a, b, c	GSK1379753	Q13163	MEK5	7.408935	6.92236475983571	7.348	6.806182239659853	NA	NA	NA	NA	NA
a, b, c	GSK1379753	Q13043	MST1	5	5.33047119838811	6.199	5.763007100895287	NA	NA	NA	NA	NA
a, b, c	GSK1379753	Q6P3R8	NEK5	6.366532	5.61309806151772	6.296	5.85119476803785	NA	NA	NA	NA	NA
a, b, c	GSK1379753	O75914	PAK3	5	5.48145995565563	5.942	5.568464736854027	NA	NA	NA	NA	NA
a, b, c	GSK1379753	Q8TBX8	PIP5K2C	6.744727	6.17054237395594	6.248	6.057050587314167	NA	NA	NA	NA	NA
a, b, c	GSK1379753	O75716	STK16	6.187087	6.47661737019198	6.362	6.2270322172590005	NA	NA	NA	NA	NA
a, b, c	GSK1379765	Q96D53	ADCK4	5.267606	5.50339594169047	5.879	5.653961710106238	NA	NA	NA	NA	NA
a, b, c	GSK1379765	O14965	AURKA	5.167491	6.53862286399072	6.71	6.204739853281675	NA	NA	NA	NA	NA
a, b, c	GSK1379765	Q96GD4	AURKB	5.920819	6.76694246034045	6.976	6.3828013718801575	NA	NA	NA	NA	NA
a, b, c	GSK1379765	O43683	BUB1	5	6.49368285118016	6.154	6.0965569987341794	NA	NA	NA	NA	NA
a, b, c	GSK1379765	O15197	EPHB6	5.585027	6.68038529132193	7.059	6.421325138878116	NA	NA	NA	NA	NA
a, b, c	GSK1379765	P14616	INSRR	5	5.85719809385354	5.646	5.697234528384603	NA	NA	NA	NA	NA
a, b, c	GSK1379765	Q9Y616	IRAK3	5.49485	5.84896437754978	6.049	5.77761374407645	NA	NA	NA	NA	NA
a, b, c	GSK1379765	O60674	JAK2(JH1domain-catalytic)	5.638272	6.53880746270516	7	6.436454426503655	NA	NA	NA	NA	NA
a, b, c	GSK1379765	P53671	LIMK2	5	5.43812247303921	6.118	5.688191412540773	NA	NA	NA	NA	NA
a, b, c	GSK1379765	Q13163	MEK5	7.136677	6.96568085128621	7.179	6.67187378744932	NA	NA	NA	NA	NA
a, b, c	GSK1379765	O15146	MUSK	5	5.75182447647525	5.666	5.759633955761263	NA	NA	NA	NA	NA
a, b, c	GSK1379765	Q6P3R8	NEK5	5.267606	5.43901194246371	6.551	5.75833451545119	NA	NA	NA	NA	NA
a, b, c	GSK1379765	P42338	PIK3CB	5	4.37362434963812	5.996	5.723916071354522	NA	NA	NA	NA	NA
a, b, c	GSK1379765	Q8TBX8	PIP5K2C	5.251812	5.92371361454474	6.382	5.967289114388207	NA	NA	NA	NA	NA
a, b, c	GSK1379765	P35590	TIE1	5	5.90205269126936	6.356	5.918075169480297	NA	NA	NA	NA	NA
a, b, c	GSK1379765	Q6PHR2	ULK3	5.79588	5.87338656472483	6.561	5.977478848375288	NA	NA	NA	NA	NA
a, b, c	GSK1033723	Q9Y243	AKT3	5	5.06436970655944	5.809	5.6991125826547	NA	NA	NA	NA	NA
a, b, c	GSK1033723	P30530	AXL	5	5.49415867152645	6.097	5.83565787512903	NA	NA	NA	NA	NA
a, b, c	GSK1033723	P49759	CLK1	6.823909	7.24487146946635	6.274	6.6360773218944775	NA	NA	NA	NA	NA
a, b, c	GSK1033723	Q9HAZ1	CLK4	6.886057	7.41270201217409	6.52	6.665539393777105	NA	NA	NA	NA	NA
a, b, c	GSK1033723	Q09013	DMPK	5.091515	6.2222220109828	5.396	5.912770845735538	NA	NA	NA	NA	NA
a, b, c	GSK1033723	Q13627	DYRK1A	6.886057	7.04058327670199	6.372	6.675912321233247	NA	NA	NA	NA	NA
a, b, c	GSK1033723	Q9Y463	DYRK1B	5	6.76684073190722	6.292	6.442911413108413	NA	NA	NA	NA	NA
a, b, c	GSK1033723	Q92630	DYRK2	6.366532	5.95742789510338	5.921	5.9362661082726405	NA	NA	NA	NA	NA
a, b, c	GSK1033723	Q8TF76	HASPIN	5	5.758080988789	5.987	5.908205931701337	NA	NA	NA	NA	NA
a, b, c	GSK1033723	Q9H422	HIPK3	6.769551	6.2692385980123	5.375	6.003695611291643	NA	NA	NA	NA	NA
a, b, c	GSK1033723	P06213	INSR	5	4.80733754542426	5.952	5.576256748505252	NA	NA	NA	NA	NA
a, b, c	GSK1033723	Q02763	TIE2	5	5.22779277489612	5.434	5.4941240646468525	NA	NA	NA	NA	NA
a, b, c	GSK1033723	Q56UN5	YSK4	6.431798	5.8075166550082304	6.309	6.322878558992848	NA	NA	NA	NA	NA
a, b, c	GSK1379763	P27037	ACVR2A	5	5.17582912487605	5.707	5.633966608950147	NA	NA	NA	NA	NA
a, b, c	GSK1379763	Q9UQB9	AURKC	6.05061	6.99842656228167	7.078	6.590645564470788	NA	NA	NA	NA	NA
a, b, c	GSK1379763	O15197	EPHB6	6.552842	7.33641553877985	7.139	6.76803023031696	NA	NA	NA	NA	NA
a, b, c	GSK1379763	Q9H422	HIPK3	5	5.966787156217	5.687	5.888275266024725	NA	NA	NA	NA	NA
a, b, c	GSK1379763	Q9Y616	IRAK3	6.823909	6.00658344570484	6.229	5.979850493189581	NA	NA	NA	NA	NA
a, b, c	GSK1379763	O60674	JAK2(JH1domain-catalytic)	6.060481	6.31024612126546	6.844	6.475336833718095	NA	NA	NA	NA	NA
a, b, c	GSK1379763	P10721	KIT	6.69897	6.2497511331858	6.913	6.691939127837203	NA	NA	NA	NA	NA
a, b, c	GSK1379763	Q13233	MAP3K1	5	4.77052388026344	5.776	5.408697194743342	NA	NA	NA	NA	NA
a, b, c	GSK1379763	Q9Y4K4	MAP4K5	5	5.85627489863758	6.293	6.222168894959755	NA	NA	NA	NA	NA
a, b, c	GSK1379763	Q13163	MEK5	7.619789	7.03782041992032	7.324	6.8706009246822095	NA	NA	NA	NA	NA
a, b, c	GSK1379763	Q6P3R8	NEK5	6.431798	5.71597608745908	6.458	5.940748049024395	NA	NA	NA	NA	NA
a, b, c	GSK1379763	P09619	PDGFRB	5.657577	6.22981484966841	6.49	6.596633412715355	NA	NA	NA	NA	NA
a, b, c	GSK1379763	Q8TBX8	PIP5K2C	6.619789	6.02954621244433	6.356	6.09019377493747	NA	NA	NA	NA	NA
a, b, c	GSK1379763	Q9BRS2	RIOK1	5.657577	5.55696465597221	6.198	5.938754739773392	NA	NA	NA	NA	NA
a, b, c	GSK1379763	O14730	RIOK3	5	5.52419841384409	6.272	5.9234326890754625	NA	NA	NA	NA	NA
a, b, c	GSK1379763	Q16288	TRKC	6.251812	5.91784329396438	6.685	6.245798005127993	NA	NA	NA	NA	NA
a, b, c	GSK1379763	Q6PHR2	ULK3	6.136677	5.98034068346727	6.332	6.079099283385263	NA	NA	NA	NA	NA
a, b, c	SB-213663	O96017	CHEK2	5	6.08290360717979	5.986	5.9082998206971125	NA	NA	NA	NA	NA
a, b, c	SB-213663	O14578	CIT	6.585027	6.26709614502633	6.235	6.369854301263162	NA	NA	NA	NA	NA
a, b, c	SB-213663	Q6DT37	DMPK2	6.537602	5.93356720114629	6.104	6.01390311956518	NA	NA	NA	NA	NA
a, b, c	SB-213663	P45983	JNK1	6.657577	6.7235874134945	5.841	6.31863851485215	NA	NA	NA	NA	NA
a, b, c	SB-213663	P45984	JNK2	7.337242	6.89150215502404	6.856	6.614533562133542	NA	NA	NA	NA	NA
a, b, c	SB-213663	P53779	JNK3	7.187087	6.95427751303486	6.476	6.585152145903837	NA	NA	NA	NA	NA
a, b, c	SB-213663	Q15746	MYLK	5	4.72055271662449	5.705	5.5351138180283925	NA	NA	NA	NA	NA
a, b, c	SB-213663	Q16539	p38-alpha	7.267606	7.52063389486035	6.459	6.990856371107832	NA	NA	NA	NA	NA
a, b, c	SB-213663	Q9UHD2	TBK1	5	5.56757016152586	5.903	6.011487983284242	NA	NA	NA	NA	NA
a, b, c	GSK301362	Q6P2M8	CAMK1B	6.508638	5.04624615066496	5.123	5.7206146470020824	NA	NA	NA	NA	NA
a, b, c	GSK301362	O14920	IKK-beta	7.677781	5.74292438443464	6.957	6.398780250286995	NA	NA	NA	NA	NA
a, b, c	GSK301362	P23458	JAK1(JH2domain-pseudokinase)	6.408935	5.9591870405958	6.774	6.498767078662045	NA	NA	NA	NA	NA
a, b, c	GSK301362	O60674	JAK2(JH1domain-catalytic)	6.744727	6.2154592047381	7.116	6.709534961482458	NA	NA	NA	NA	NA
a, b, c	GSK301362	Q13188	MST2	5.657577	5.47490049824667	5.988	6.142146500846117	NA	NA	NA	NA	NA
a, b, c	GSK301362	Q86YV6	MYLK4	6.853872	6.00477727051148	6.286	6.354228073044772	NA	NA	NA	NA	NA
a, b, c	GSK301362	Q9H093	SNARK	6.69897	5.88091997895779	5.993	6.366351588409275	NA	NA	NA	NA	NA
a, b, c	GSK301362	Q7L7X3	TAOK1	7.167491	5.39591391193611	5.862	6.019303973943387	NA	NA	NA	NA	NA
a, b, c	GSK301362	Q9H2K8	TAOK3	7.49485	5.74060822614687	6.002	6.22445119650752	NA	NA	NA	NA	NA
a, b, c	GSK301362	P29597	TYK2(JH2domain-pseudokinase)	8.537602	5.68225726177601	6.784	6.274348533766522	NA	NA	NA	NA	NA
a, b, c	GSK1379944	O14936	CASK	5	5.55161424713194	5.519	5.697243948011115	NA	NA	NA	NA	NA
a, b, c	GSK1379944	Q00526	CDK3	5	5.22562419983389	6.001	5.820779413011508	NA	NA	NA	NA	NA
a, b, c	GSK1379944	P11802	CDK4-cyclinD1	5	5.12839197302005	5.723	5.492037078375932	NA	NA	NA	NA	NA
a, b, c	GSK1379944	O14757	CHEK1	5	5.27977634069016	5.911	5.66013717061749	NA	NA	NA	NA	NA
a, b, c	GSK1379944	P78368	CSNK1G2	5	5.33933011653129	6.006	5.69947062582928	NA	NA	NA	NA	NA
a, b, c	GSK1379944	O43293	DAPK3	5	5.85030195911192	6.182	5.892753183567807	NA	NA	NA	NA	NA
a, b, c	GSK1379944	Q08345	DDR1	5	6.09819048588119	5.956	6.222260092360365	NA	NA	NA	NA	NA
a, b, c	GSK1379944	P29323	EPHB2	5	5.42846464190718	5.58	5.57806695203416	NA	NA	NA	NA	NA
a, b, c	GSK1379944	P27361	ERK1	5	4.84735529854378	5.669	5.5091823151291255	NA	NA	NA	NA	NA
a, b, c	GSK1379944	P22455	FGFR4	5	4.90226434859469	5.389	5.3568986981240725	NA	NA	NA	NA	NA
a, b, c	GSK1379944	O14920	IKK-beta	5	5.83088064829572	5.823	5.795530021600277	NA	NA	NA	NA	NA
a, b, c	GSK1379944	P51617	IRAK1	5	5.78386638856378	6.103	5.964942168000958	NA	NA	NA	NA	NA
a, b, c	GSK1379944	Q6P3R8	NEK5	5	5.50554990871621	5.912	5.721523931582892	NA	NA	NA	NA	NA
a, b, c	GSK1379944	Q9UBE8	NLK	5	6.30328524666815	5.727	6.066976927081297	NA	NA	NA	NA	NA
a, b, c	GSK1379944	P09619	PDGFRB	5	6.51010443294573	5.908	6.402034751528898	NA	NA	NA	NA	NA
a, b, c	GSK1379944	O60331	PIP5K1C	5	5.1889045203711	5.713	5.47757597105998	NA	NA	NA	NA	NA
a, b, c	GSK1379944	Q02156	PRKCE	5	5.81266324799166	5.891	5.793971803082022	NA	NA	NA	NA	NA
a, b, c	GSK1379944	O94806	PRKD3	5	5.88023870468226	6.336	5.824656732633588	NA	NA	NA	NA	NA
a, b, c	GSK1379944	P07949	RET	5	6.08209222474302	6.248	6.02001526168645	NA	NA	NA	NA	NA
a, b, c	GSK1379753	Q16288	TRKC	6.537602	5.62910630380483	6.848	6.2008405818369	NA	NA	NA	NA	NA
a, b, c	GW819776	Q8IVW4	CDKL3	5	6.76070923259332	5.708	6.152114264274785	NA	NA	NA	NA	NA
a, b, c	GW819776	P49759	CLK1	5.309804	7.07747635231456	6.464	6.568421330906425	NA	NA	NA	NA	NA
a, b, c	GW819776	Q8TD08	ERK8	5.619789	7.55283499032535	6.309	6.607554048180885	NA	NA	NA	NA	NA
a, b, c	GW819776	Q86Z02	HIPK1	5.013228	6.56136314695592	5.867	6.0134614229483	NA	NA	NA	NA	NA
a, b, c	GW819776	Q9H2X6	HIPK2	5.30103	6.83605399702863	6.419	6.3700310170970775	NA	NA	NA	NA	NA
a, b, c	GW819776	Q9H422	HIPK3	5	6.99776238935632	5.728	6.240874333427542	NA	NA	NA	NA	NA
a, b, c	GW819776	P45983	JNK1	5.091515	7.17992156770676	6.881	6.65715884963247	NA	NA	NA	NA	NA
a, b, c	GW819776	P53779	JNK3	5	7.37325942058547	7.027	6.7717981602687445	NA	NA	NA	NA	NA
a, b, c	GW819776	P10721	KIT	5	6.61367152546657	6.816	6.719480470775382	NA	NA	NA	NA	NA
a, b, c	GW819776	P46734	MEK3	5.39794	7.07344979426853	6.057	6.288760552209615	NA	NA	NA	NA	NA
a, b, c	GW819776	P51956	NEK3	5	6.92928009203335	5.979	6.260171027022762	NA	NA	NA	NA	NA
a, b, c	GW819776	Q6P3R8	NEK5	5	6.49397047341766	5.858	6.077671540632028	NA	NA	NA	NA	NA
a, b, c	GW819776	Q8TBX8	PIP5K2C	5	6.36604075288091	6.474	6.1325796949146	NA	NA	NA	NA	NA
a, b, c	GW819776	Q9BVS4	RIOK2	5.070581	6.69430448874496	6.039	6.10066221761932	NA	NA	NA	NA	NA
a, b, c	GW856795	P00519	ABL1-phosphorylated	7.309804	6.41135879004492	6.297	6.308625276840835	NA	NA	NA	NA	NA
a, b, c	GW856795	P04626	ERBB2	6.309804	6.03209260774461	6.231	6.062469961654649	NA	NA	NA	NA	NA
a, b, c	GW856795	P42685	FRK	7.031517	6.88467928201206	6.348	6.396892803704143	NA	NA	NA	NA	NA
a, b, c	GW856795	P06239	LCK	6.031517	6.21973912830435	6.214	6.173103120192278	NA	NA	NA	NA	NA
a, b, c	GW856795	Q12851	MAP4K2	5.552842	6.11744102516686	6.221	6.119391773167997	NA	NA	NA	NA	NA
a, b, c	GW856795	P16234	PDGFRA	5.958607	6.06409207339733	6.001	6.1775665022983	NA	NA	NA	NA	NA
a, b, c	GW856795	O15530	PDPK1	5	5.97995429593334	5.882	5.525335343164495	NA	NA	NA	NA	NA
a, b, c	GW856795	P17612	PKAC-alpha	5	6.15341528713111	6.049	5.878350450437938	NA	NA	NA	NA	NA
a, b, c	GW856795	P07949	RET	6.886057	6.98305633702797	7.11	6.637161303982578	NA	NA	NA	NA	NA
a, b, c	GW856795	P12931	SRC	6.142668	6.43909913576934	6.501	6.217912012394987	NA	NA	NA	NA	NA
a, b, c	GW856795	Q7L7X3	TAOK1	5	5.75217624185199	5.792	5.817335555245258	NA	NA	NA	NA	NA
a, b, c	GW856795	P37173	TGFBR2	6.69897	5.98724401456814	5.479	5.875869380924475	NA	NA	NA	NA	NA
a, b, c	GW856795	Q86Y07	VRK2	5	5.65507434357776	5.291	5.51656076972008	NA	NA	NA	NA	NA
a, b, c	GSK902056	P31749	AKT1	7.004365	7.83189923896222	7.583	7.68990685067811	NA	NA	NA	NA	NA
a, b, c	GSK902056	P31751	AKT2	7	7.43468510148552	7.599	7.380519933441702	NA	NA	NA	NA	NA
a, b, c	GSK902056	Q9Y243	AKT3	7.346787	7.38258321889595	7.647	7.38449862837251	NA	NA	NA	NA	NA
a, b, c	GSK902056	P21802	FGFR2	5	5.43253608774183	6.106	6.323797643049615	NA	NA	NA	NA	NA
a, b, c	GSK902056	Q9P286	PAK7	5.958607	7.2969529285548	6.813	7.014595551060035	NA	NA	NA	NA	NA
a, b, c	GSK902056	Q05655	PRKCD	6	7.10569424415343	6.841	6.948589651209865	NA	NA	NA	NA	NA
a, b, c	GSK902056	Q02156	PRKCE	7.49485	7.94184285933272	6.842	7.353199967624848	NA	NA	NA	NA	NA
a, b, c	GSK902056	P24723	PRKCH	7.387216	8.05392116666772	6.933	7.492308905561647	NA	NA	NA	NA	NA
a, b, c	GSK902056	Q04759	PRKCQ	7.39794	7.5406853766145	6.995	7.276777808692888	NA	NA	NA	NA	NA
a, b, c	GSK902056	Q13237	PRKG2	7.49485	7.34140864188776	7.617	7.33632903617283	NA	NA	NA	NA	NA
a, b, c	GSK902056	P51817	PRKX	6.920819	7.30713178678666	7.582	7.114597999409398	NA	NA	NA	NA	NA
a, b, c	GSK902056	O75676	RPS6KA4(Kin.Dom.2-C-terminal)	6.366532	7.41143411614317	6.514	6.87814136769436	NA	NA	NA	NA	NA
a, b, c	GSK902056	Q56UN5	YSK4	8.013228	7.51722536685773	7.736	7.361493090338905	NA	NA	NA	NA	NA
d	NA	NA	NA	NA	NA	NA	NA	spearman_mean_ensemble	Spearman	0.5322713551870358	1	Q.E.D.
d	NA	NA	NA	NA	NA	NA	NA	spearman_mean_ensemble	Spearman	0.5756718151854309	2	+ Gregory Koytiger
d	NA	NA	NA	NA	NA	NA	NA	spearman_mean_ensemble	Spearman	0.5989807543721885	3	+ AI Winter is Coming
d	NA	NA	NA	NA	NA	NA	NA	spearman_mean_ensemble	Spearman	0.6194659473150933	4	+ Oliver Labayle
d	NA	NA	NA	NA	NA	NA	NA	spearman_mean_ensemble	Spearman	0.6139444373521135	5	NA
d	NA	NA	NA	NA	NA	NA	NA	spearman_mean_ensemble	Spearman	0.607542234504687	6	NA
d	NA	NA	NA	NA	NA	NA	NA	spearman_mean_ensemble	Spearman	0.5994686898245354	7	NA
d	NA	NA	NA	NA	NA	NA	NA	spearman_mean_ensemble	Spearman	0.593393192442875	8	NA
d	NA	NA	NA	NA	NA	NA	NA	spearman_mean_ensemble	Spearman	0.5874679657529331	9	NA
d	NA	NA	NA	NA	NA	NA	NA	spearman_mean_ensemble	Spearman	0.5821627784480049	10	NA
d	NA	NA	NA	NA	NA	NA	NA	spearman_mean_ensemble	Spearman	0.5765421411693316	11	NA
d	NA	NA	NA	NA	NA	NA	NA	spearman_mean_ensemble	Spearman	0.5707166341893998	12	NA
d	NA	NA	NA	NA	NA	NA	NA	spearman_mean_ensemble	Spearman	0.5650866173340423	13	NA
d	NA	NA	NA	NA	NA	NA	NA	spearman_mean_ensemble	Spearman	0.5663298555404268	14	NA
d	NA	NA	NA	NA	NA	NA	NA	spearman_mean_ensemble	Spearman	0.5659723455701823	15	NA
d	NA	NA	NA	NA	NA	NA	NA	spearman_mean_ensemble	Spearman	0.5635131192959906	16	NA
d	NA	NA	NA	NA	NA	NA	NA	spearman_mean_ensemble	Spearman	0.5541201150073476	17	NA
d	NA	NA	NA	NA	NA	NA	NA	spearman_mean_ensemble	Spearman	0.5522189241796682	18	NA
d	NA	NA	NA	NA	NA	NA	NA	spearman_mean_ensemble	Spearman	0.5613169160984988	19	NA
d	NA	NA	NA	NA	NA	NA	NA	spearman_mean_ensemble	Spearman	0.5674550098129775	20	NA
d	NA	NA	NA	NA	NA	NA	NA	spearman_mean_ensemble	Spearman	0.5655484874364459	21	NA
d	NA	NA	NA	NA	NA	NA	NA	spearman_mean_ensemble	Spearman	0.5591042245925202	22	NA
d	NA	NA	NA	NA	NA	NA	NA	spearman_mean_ensemble	Spearman	0.5479306804520717	23	NA
d	NA	NA	NA	NA	NA	NA	NA	spearman_mean_ensemble	Spearman	0.5504337439057136	24	NA
d	NA	NA	NA	NA	NA	NA	NA	spearman_mean_ensemble	Spearman	0.5462891557999634	25	NA
d	NA	NA	NA	NA	NA	NA	NA	spearman_mean_ensemble	Spearman	0.5410177349710981	26	NA
d	NA	NA	NA	NA	NA	NA	NA	spearman_mean_ensemble	Spearman	0.5349309820974167	27	NA
d	NA	NA	NA	NA	NA	NA	NA	spearman_mean_ensemble	Spearman	0.5339068310558963	28	NA
d	NA	NA	NA	NA	NA	NA	NA	spearman_mean_ensemble	Spearman	0.5370174936138972	29	NA
d	NA	NA	NA	NA	NA	NA	NA	spearman_mean_ensemble	Spearman	0.5397266115574315	30	NA
d	NA	NA	NA	NA	NA	NA	NA	spearman_mean_ensemble	Spearman	0.5398865580229923	31	NA
d	NA	NA	NA	NA	NA	NA	NA	spearman_mean_ensemble	Spearman	0.5349590220950831	32	NA
d	NA	NA	NA	NA	NA	NA	NA	spearman_mean_ensemble	Spearman	0.5323305685110323	33	NA
d	NA	NA	NA	NA	NA	NA	NA	spearman_mean_ensemble	Spearman	0.5324608952607486	34	NA
d	NA	NA	NA	NA	NA	NA	NA	spearman_mean_ensemble	Spearman	0.5272876144237151	35	NA
d	NA	NA	NA	NA	NA	NA	NA	spearman_mean_ensemble	Spearman	0.529434155230974	36	NA
d	NA	NA	NA	NA	NA	NA	NA	spearman_mean_ensemble	Spearman	0.5306720618885064	37	NA
d	NA	NA	NA	NA	NA	NA	NA	spearman_mean_ensemble	Spearman	0.5247500933673073	38	NA
d	NA	NA	NA	NA	NA	NA	NA	spearman_mean_ensemble	Spearman	0.5205435013230557	39	NA
d	NA	NA	NA	NA	NA	NA	NA	spearman_mean_ensemble	Spearman	0.5208616170712268	40	NA
d	NA	NA	NA	NA	NA	NA	NA	spearman_mean_ensemble	Spearman	0.5237884399262189	41	NA
d	NA	NA	NA	NA	NA	NA	NA	spearman_mean_ensemble	Spearman	0.520474586117524	42	NA
d	NA	NA	NA	NA	NA	NA	NA	spearman_mean_ensemble	Spearman	0.5204776468214946	43	NA
d	NA	NA	NA	NA	NA	NA	NA	spearman_mean_ensemble	Spearman	0.5154174145666013	44	NA
d	NA	NA	NA	NA	NA	NA	NA	spearman_mean_ensemble	Spearman	0.5120175648495707	45	NA
d	NA	NA	NA	NA	NA	NA	NA	spearman_mean_ensemble	Spearman	0.5146633953335836	46	NA
d	NA	NA	NA	NA	NA	NA	NA	spearman_mean_ensemble	Spearman	0.5112679885739297	47	NA
d	NA	NA	NA	NA	NA	NA	NA	spearman_mean_ensemble	Spearman	0.5021547918676323	48	NA
d	NA	NA	NA	NA	NA	NA	NA	spearman_mean_ensemble	Spearman	0.49759296069801773	49	NA
d	NA	NA	NA	NA	NA	NA	NA	spearman_mean_ensemble	Spearman	0.49760164914799887	50	NA
d	NA	NA	NA	NA	NA	NA	NA	spearman_mean_ensemble	Spearman	0.4933779764009435	51	NA
d	NA	NA	NA	NA	NA	NA	NA	spearman_mean_ensemble	Spearman	0.4917458313255193	52	NA
d	NA	NA	NA	NA	NA	NA	NA	spearman_mean_ensemble	Spearman	0.4762443530382425	53	NA
d	NA	NA	NA	NA	NA	NA	NA	spearman_mean_ensemble	Spearman	-0.04610723447235438	54	NA
d	NA	NA	NA	NA	NA	NA	NA	rmse_mean_ensemble	RMSE	0.9623505874277541	1	Q.E.D.
d	NA	NA	NA	NA	NA	NA	NA	rmse_mean_ensemble	RMSE	0.8787064352959769	2	+ Gregory Koytiger
d	NA	NA	NA	NA	NA	NA	NA	rmse_mean_ensemble	RMSE	0.8637603827000865	3	+ AI Winter is Coming
d	NA	NA	NA	NA	NA	NA	NA	rmse_mean_ensemble	RMSE	0.8535757746474489	4	+ Oliver Labayle
d	NA	NA	NA	NA	NA	NA	NA	rmse_mean_ensemble	RMSE	0.8648048807531807	5	NA
d	NA	NA	NA	NA	NA	NA	NA	rmse_mean_ensemble	RMSE	0.8752158943501722	6	NA
d	NA	NA	NA	NA	NA	NA	NA	rmse_mean_ensemble	RMSE	0.8835953943819843	7	NA
d	NA	NA	NA	NA	NA	NA	NA	rmse_mean_ensemble	RMSE	0.8800616466811414	8	NA
d	NA	NA	NA	NA	NA	NA	NA	rmse_mean_ensemble	RMSE	0.8788530010150598	9	NA
d	NA	NA	NA	NA	NA	NA	NA	rmse_mean_ensemble	RMSE	0.8836171738990343	10	NA
d	NA	NA	NA	NA	NA	NA	NA	rmse_mean_ensemble	RMSE	0.8889133559786112	11	NA
d	NA	NA	NA	NA	NA	NA	NA	rmse_mean_ensemble	RMSE	0.8924924451598933	12	NA
d	NA	NA	NA	NA	NA	NA	NA	rmse_mean_ensemble	RMSE	0.8963251763362319	13	NA
d	NA	NA	NA	NA	NA	NA	NA	rmse_mean_ensemble	RMSE	0.8924188406484215	14	NA
d	NA	NA	NA	NA	NA	NA	NA	rmse_mean_ensemble	RMSE	0.8886853850171764	15	NA
d	NA	NA	NA	NA	NA	NA	NA	rmse_mean_ensemble	RMSE	0.8881958309392768	16	NA
d	NA	NA	NA	NA	NA	NA	NA	rmse_mean_ensemble	RMSE	0.8936324882310681	17	NA
d	NA	NA	NA	NA	NA	NA	NA	rmse_mean_ensemble	RMSE	0.894978707878077	18	NA
d	NA	NA	NA	NA	NA	NA	NA	rmse_mean_ensemble	RMSE	0.8924913696655166	19	NA
d	NA	NA	NA	NA	NA	NA	NA	rmse_mean_ensemble	RMSE	0.8912031976432035	20	NA
d	NA	NA	NA	NA	NA	NA	NA	rmse_mean_ensemble	RMSE	0.8911802668531045	21	NA
d	NA	NA	NA	NA	NA	NA	NA	rmse_mean_ensemble	RMSE	0.895578674601325	22	NA
d	NA	NA	NA	NA	NA	NA	NA	rmse_mean_ensemble	RMSE	0.9019992532853907	23	NA
d	NA	NA	NA	NA	NA	NA	NA	rmse_mean_ensemble	RMSE	0.8957759716299668	24	NA
d	NA	NA	NA	NA	NA	NA	NA	rmse_mean_ensemble	RMSE	0.8982689405981701	25	NA
d	NA	NA	NA	NA	NA	NA	NA	rmse_mean_ensemble	RMSE	0.900332242398641	26	NA
d	NA	NA	NA	NA	NA	NA	NA	rmse_mean_ensemble	RMSE	0.9049588004893683	27	NA
d	NA	NA	NA	NA	NA	NA	NA	rmse_mean_ensemble	RMSE	0.904751668237476	28	NA
d	NA	NA	NA	NA	NA	NA	NA	rmse_mean_ensemble	RMSE	0.926437114249536	29	NA
d	NA	NA	NA	NA	NA	NA	NA	rmse_mean_ensemble	RMSE	0.9256307936143607	30	NA
d	NA	NA	NA	NA	NA	NA	NA	rmse_mean_ensemble	RMSE	0.9207237675595701	31	NA
d	NA	NA	NA	NA	NA	NA	NA	rmse_mean_ensemble	RMSE	0.9229626884920237	32	NA
d	NA	NA	NA	NA	NA	NA	NA	rmse_mean_ensemble	RMSE	0.924892864183522	33	NA
d	NA	NA	NA	NA	NA	NA	NA	rmse_mean_ensemble	RMSE	0.9184051607562289	34	NA
d	NA	NA	NA	NA	NA	NA	NA	rmse_mean_ensemble	RMSE	0.921743104123077	35	NA
d	NA	NA	NA	NA	NA	NA	NA	rmse_mean_ensemble	RMSE	0.9251905782143821	36	NA
d	NA	NA	NA	NA	NA	NA	NA	rmse_mean_ensemble	RMSE	0.924233129062959	37	NA
d	NA	NA	NA	NA	NA	NA	NA	rmse_mean_ensemble	RMSE	0.9286437034610808	38	NA
d	NA	NA	NA	NA	NA	NA	NA	rmse_mean_ensemble	RMSE	0.933811250602018	39	NA
d	NA	NA	NA	NA	NA	NA	NA	rmse_mean_ensemble	RMSE	0.9307743205134801	40	NA
d	NA	NA	NA	NA	NA	NA	NA	rmse_mean_ensemble	RMSE	0.9315978071296357	41	NA
d	NA	NA	NA	NA	NA	NA	NA	rmse_mean_ensemble	RMSE	0.9304092263714927	42	NA
d	NA	NA	NA	NA	NA	NA	NA	rmse_mean_ensemble	RMSE	0.9299025017606254	43	NA
d	NA	NA	NA	NA	NA	NA	NA	rmse_mean_ensemble	RMSE	0.9350552772674983	44	NA
d	NA	NA	NA	NA	NA	NA	NA	rmse_mean_ensemble	RMSE	0.9387173109054949	45	NA
d	NA	NA	NA	NA	NA	NA	NA	rmse_mean_ensemble	RMSE	0.9392184936248847	46	NA
d	NA	NA	NA	NA	NA	NA	NA	rmse_mean_ensemble	RMSE	0.9422013062297995	47	NA
d	NA	NA	NA	NA	NA	NA	NA	rmse_mean_ensemble	RMSE	0.947293934052482	48	NA
d	NA	NA	NA	NA	NA	NA	NA	rmse_mean_ensemble	RMSE	0.9517524675932698	49	NA
d	NA	NA	NA	NA	NA	NA	NA	rmse_mean_ensemble	RMSE	0.9532217988419865	50	NA
d	NA	NA	NA	NA	NA	NA	NA	rmse_mean_ensemble	RMSE	0.9547893579959574	51	NA
d	NA	NA	NA	NA	NA	NA	NA	rmse_mean_ensemble	RMSE	0.9656342561440053	52	NA
d	NA	NA	NA	NA	NA	NA	NA	rmse_mean_ensemble	RMSE	0.969736069371435	53	NA
d	NA	NA	NA	NA	NA	NA	NA	rmse_mean_ensemble	RMSE	28.50096385039361	54	NA
