# Supplementary material for: Crowdsourced mapping of unexplored target space of kinase inhibitors
Source: Nat Commun. 2021 Jun 3;12:3307. doi: 10.1038/s41467-021-23165-1 (PMC8175708; doi:10.1038/s41467-021-23165-1)
Supplement: Supplementary file 7 — Source Data [file 41467_2021_23165_MOESM7_ESM.zip › source_data/Fig5/Fig5a.csv]

id	Compound_SMILES	Compound_InchiKeys	Compound_Name	UniProt_Id	Entrez_Gene_Symbol	DiscoveRx_Gene_Symbol	pKd_[M]_pred	comp	threshold	random_iteration	is_random	exp_label	no_of_removed
syn20543796	C[C@@H](OC1=C(N)N=CC(C2=C(C#N)N(C)N=C2C3)=C1)C4=CC(F)=CC=C4C(N3C)=O	IIXWYSCJSQVBQM-LLVKDONJSA-N	PFE-PKIS 10	Q9UM73	ALK	ALK	9.119982812823835	IIXWYSCJSQVBQM-LLVKDONJSA-N_Q9UM73_ALK	0.5	1	Random Control	0.5	1530
syn20543796	C[C@@H](OC1=C(N)N=CC(C2=C(C#N)N(C)N=C2C3)=C1)C4=CC(F)=CC=C4C(N3C)=O	IIXWYSCJSQVBQM-LLVKDONJSA-N	PFE-PKIS 10	Q9UIK4	DAPK2	DAPK2	6.615633424986936	IIXWYSCJSQVBQM-LLVKDONJSA-N_Q9UIK4_DAPK2	0.5	1	Random Control	0.5	1530
syn20543796	OC(C1=CC2=C(C3=CC(C4=CC=CC=C4)=CC=C3)C=NC=C2S1)=O	FHBDMVQPDQSYLR-UHFFFAOYSA-N	AKI00000074a	Q9UIK4	DAPK2	DAPK2	5.7750248984149435	FHBDMVQPDQSYLR-UHFFFAOYSA-N_Q9UIK4_DAPK2	0.5	1	Random Control	0.5	1530
syn20543796	C[C@@H](OC1=C(N)N=CC(C2=C(C#N)N(C)N=C2C3)=C1)C4=CC(F)=CC=C4C(N3C)=O	IIXWYSCJSQVBQM-LLVKDONJSA-N	PFE-PKIS 10	O15075	DCLK1	DCAMKL1	6.853329683164961	IIXWYSCJSQVBQM-LLVKDONJSA-N_O15075_DCAMKL1	0.5	1	Random Control	0.5	1530
syn20543796	C[C@@H](OC1=C(N)N=CC(C2=C(C#N)N(C)N=C2C3)=C1)C4=CC(F)=CC=C4C(N3C)=O	IIXWYSCJSQVBQM-LLVKDONJSA-N	PFE-PKIS 10	Q8N568	DCLK2	DCAMKL2	6.9175764408842335	IIXWYSCJSQVBQM-LLVKDONJSA-N_Q8N568_DCAMKL2	0.5	1	Random Control	0.5	1530
syn20543796	C[C@@H](OC1=C(N)N=CC(C2=C(C#N)N(C)N=C2C3)=C1)C4=CC(F)=CC=C4C(N3C)=O	IIXWYSCJSQVBQM-LLVKDONJSA-N	PFE-PKIS 10	O15197	EPHB6	EPHB6	8.203789113698498	IIXWYSCJSQVBQM-LLVKDONJSA-N_O15197_EPHB6	0.5	1	Random Control	0.5	1530
syn20543796	CC1=CC(=NN1C1=CC=CC=C1)C(=O)NC1=CC=C(OC2=NN3C=C(NC(=O)C4CC4)N=C3C=C2)C=C1	MZTUKIVBKFNLSN-UHFFFAOYSA-N	TPKI-35	O15197	EPHB6	EPHB6	7.974916725040487	MZTUKIVBKFNLSN-UHFFFAOYSA-N_O15197_EPHB6	0.5	1	Random Control	0.5	1530
syn20543796	NC1=C(C2=CC=C(NC(NC3=CC=CC(C)=C3)=O)C=C2)C=NC4=C(Br)C=NN41	GXRCQVMXTRWVSJ-UHFFFAOYSA-N	AKI00000050a	O15197	EPHB6	EPHB6	7.550907883893739	GXRCQVMXTRWVSJ-UHFFFAOYSA-N_O15197_EPHB6	0.5	1	Random Control	0.5	1530
syn20543796	O=C(NC1=CC(Cl)=CC=C1)NC(C=C2)=CC=C2C3=C4C(N(C)N=C4N)=CN=C3	UUVMNPKFPGJBNX-UHFFFAOYSA-N	AKI00000047a	O15197	EPHB6	EPHB6	7.595988159873236	UUVMNPKFPGJBNX-UHFFFAOYSA-N_O15197_EPHB6	0.5	1	Random Control	0.5	1530
syn20543796	COc1cc(Nc2nccc(n2)N2CCC(C2)NC(=O)Nc2ccc3OCOc3c2)cc(OC)c1OC	RPMUHLTUQBLTIL-UHFFFAOYSA-N	GSK1379766	O15197	EPHB6	EPHB6	7.118134738119582	RPMUHLTUQBLTIL-UHFFFAOYSA-N_O15197_EPHB6	0.5	1	Random Control	0.5	1530
syn20543796	COc1cc(Nc2nccc(n2)N2CCC(C2)NC(=O)Nc2cccc(c2)C(C)=O)cc(OC)c1OC	FHPPXPQIIDRCLD-UHFFFAOYSA-N	GSK1379753	O15197	EPHB6	EPHB6	6.877126271414768	FHPPXPQIIDRCLD-UHFFFAOYSA-N_O15197_EPHB6	0.5	1	Random Control	0.5	1530
syn20543796	COc1cccc(CNC(=O)NC2CCN(C2)c2ccnc(Nc3cc(OC)c(OC)c(OC)c3)n2)c1	DNUXCMSJSBRGFX-UHFFFAOYSA-N	GSK1379765	O15197	EPHB6	EPHB6	6.596830910476685	DNUXCMSJSBRGFX-UHFFFAOYSA-N_O15197_EPHB6	0.5	1	Random Control	0.5	1530
syn20543796	COc1cccc(NC(=O)NC2CCN(C2)c2ccnc(Nc3cc(OC)c(OC)c(OC)c3)n2)c1	JWYSBCWFKGORAC-UHFFFAOYSA-N	GSK1379763	O15197	EPHB6	EPHB6	7.287473639723293	JWYSBCWFKGORAC-UHFFFAOYSA-N_O15197_EPHB6	0.5	1	Random Control	0.5	1530
syn20543796	C[C@@H](OC1=C(N)N=CC(C2=C(C#N)N(C)N=C2C3)=C1)C4=CC(F)=CC=C4C(N3C)=O	IIXWYSCJSQVBQM-LLVKDONJSA-N	PFE-PKIS 10	Q05397	PTK2	FAK	6.641620957471743	IIXWYSCJSQVBQM-LLVKDONJSA-N_Q05397_FAK	0.5	1	Random Control	0.5	1530
syn20543796	CS(C1=CC(CNC2=NC(NC3=CC=C(N(C(C)C)C(C4)=O)C4=C3)=NC=C2C(F)(F)F)=CC=C1)(=O)=O	OXZSOVAKZDHECN-UHFFFAOYSA-N	PFE-PKIS 18	Q05397	PTK2	FAK	8.419371971240615	OXZSOVAKZDHECN-UHFFFAOYSA-N_Q05397_FAK	0.5	1	Random Control	0.5	1530
syn20543796	C[C@@H](OC1=C(N)N=CC(C2=C(C#N)N(C)N=C2C3)=C1)C4=CC(F)=CC=C4C(N3C)=O	IIXWYSCJSQVBQM-LLVKDONJSA-N	PFE-PKIS 10	P16591	FER	FER	7.337780825386349	IIXWYSCJSQVBQM-LLVKDONJSA-N_P16591_FER	0.5	1	Random Control	0.5	1530
syn20543796	C[C@@H](OC1=C(N)N=CC(C2=C(C#N)N(C)N=C2C3)=C1)C4=CC(F)=CC=C4C(N3C)=O	IIXWYSCJSQVBQM-LLVKDONJSA-N	PFE-PKIS 10	P07332	FES	FES	6.978620455794998	IIXWYSCJSQVBQM-LLVKDONJSA-N_P07332_FES	0.5	1	Random Control	0.5	1530
syn20543796	C[C@@H](OC1=C(N)N=CC(C2=C(C#N)N(C)N=C2C3)=C1)C4=CC(F)=CC=C4C(N3C)=O	IIXWYSCJSQVBQM-LLVKDONJSA-N	PFE-PKIS 10	P42685	FRK	FRK	7.181577037390068	IIXWYSCJSQVBQM-LLVKDONJSA-N_P42685_FRK	0.5	1	Random Control	0.5	1530
syn20543796	CC(C)(C)c1ccc2nccc(Nc3cccc(O)c3)c2c1	YLGOFBVUMIJIPS-UHFFFAOYSA-N	GW856795	P42685	FRK	FRK	6.889253621718138	YLGOFBVUMIJIPS-UHFFFAOYSA-N_P42685_FRK	0.5	1	Random Control	0.5	1530
syn20543796	C[C@@H](OC1=C(N)N=CC(C2=C(C#N)N(C)N=C2C3)=C1)C4=CC(F)=CC=C4C(N3C)=O	IIXWYSCJSQVBQM-LLVKDONJSA-N	PFE-PKIS 10	Q15835	GRK1	GRK1	6.557539398731909	IIXWYSCJSQVBQM-LLVKDONJSA-N_Q15835_GRK1	0.5	1	Random Control	0.5	1530
syn20543796	C[C@@H](OC1=C(N)N=CC(C2=C(C#N)N(C)N=C2C3)=C1)C4=CC(F)=CC=C4C(N3C)=O	IIXWYSCJSQVBQM-LLVKDONJSA-N	PFE-PKIS 10	Q8WTQ7	GRK7	GRK7	6.687067355694884	IIXWYSCJSQVBQM-LLVKDONJSA-N_Q8WTQ7_GRK7	0.5	1	Random Control	0.5	1530
syn20543796	C[C@@H](OC1=C(N)N=CC(C2=C(C#N)N(C)N=C2C3)=C1)C4=CC(F)=CC=C4C(N3C)=O	IIXWYSCJSQVBQM-LLVKDONJSA-N	PFE-PKIS 10	O94804	STK10	LOK	7.08172560154455	IIXWYSCJSQVBQM-LLVKDONJSA-N_O94804_LOK	0.5	1	Random Control	0.5	1530
syn20543796	CC1=CC(=NN1C1=CC=CC=C1)C(=O)NC1=CC=C(OC2=NN3C=C(NC(=O)C4CC4)N=C3C=C2)C=C1	MZTUKIVBKFNLSN-UHFFFAOYSA-N	TPKI-35	O94804	STK10	LOK	6.824601425552745	MZTUKIVBKFNLSN-UHFFFAOYSA-N_O94804_LOK	0.5	1	Random Control	0.5	1530
syn20543796	C[C@@H](OC1=C(N)N=CC(C2=C(C#N)N(C)N=C2C3)=C1)C4=CC(F)=CC=C4C(N3C)=O	IIXWYSCJSQVBQM-LLVKDONJSA-N	PFE-PKIS 10	P29376	LTK	LTK	8.368109601488639	IIXWYSCJSQVBQM-LLVKDONJSA-N_P29376_LTK	0.5	1	Random Control	0.5	1530
syn20543796	COc1cc(Nc2nccc(n2)N2CCC(C2)NC(=O)Nc2cccc(c2)C(C)=O)cc(OC)c1OC	FHPPXPQIIDRCLD-UHFFFAOYSA-N	GSK1379753	P29376	LTK	LTK	6.256188916348187	FHPPXPQIIDRCLD-UHFFFAOYSA-N_P29376_LTK	0.5	1	Random Control	0.5	1530
syn20543796	C[C@@H](OC1=C(N)N=CC(C2=C(C#N)N(C)N=C2C3)=C1)C4=CC(F)=CC=C4C(N3C)=O	IIXWYSCJSQVBQM-LLVKDONJSA-N	PFE-PKIS 10	P46734	MAP2K3	MEK3	6.012180107202204	IIXWYSCJSQVBQM-LLVKDONJSA-N_P46734_MEK3	0.5	1	Random Control	0.5	1530
syn20543796	Cc1ccc2c(cnn2n1)-c1ccnc(Nc2ccc(cc2)C(F)(F)F)n1	LOAIUSJMQXSEBK-UHFFFAOYSA-N	GW819776	P46734	MAP2K3	MEK3	7.1288224902104895	LOAIUSJMQXSEBK-UHFFFAOYSA-N_P46734_MEK3	0.5	1	Random Control	0.5	1530
syn20543796	C[C@@H](OC1=C(N)N=CC(C2=C(C#N)N(C)N=C2C3)=C1)C4=CC(F)=CC=C4C(N3C)=O	IIXWYSCJSQVBQM-LLVKDONJSA-N	PFE-PKIS 10	P15735	PHKG2	PHKG2	6.8362462914108795	IIXWYSCJSQVBQM-LLVKDONJSA-N_P15735_PHKG2	0.5	1	Random Control	0.5	1530
syn20543796	C[C@@H](OC1=C(N)N=CC(C2=C(C#N)N(C)N=C2C3)=C1)C4=CC(F)=CC=C4C(N3C)=O	IIXWYSCJSQVBQM-LLVKDONJSA-N	PFE-PKIS 10	O00444	PLK4	PLK4	7.388085993544644	IIXWYSCJSQVBQM-LLVKDONJSA-N_O00444_PLK4	0.5	1	Random Control	0.5	1530
syn20543796	C[C@@H](OC1=C(N)N=CC(C2=C(C#N)N(C)N=C2C3)=C1)C4=CC(F)=CC=C4C(N3C)=O	IIXWYSCJSQVBQM-LLVKDONJSA-N	PFE-PKIS 10	Q14289	PTK2B	PYK2	6.990888345962809	IIXWYSCJSQVBQM-LLVKDONJSA-N_Q14289_PYK2	0.5	1	Random Control	0.5	1530
syn20543796	C[C@@H](OC1=C(N)N=CC(C2=C(C#N)N(C)N=C2C3)=C1)C4=CC(F)=CC=C4C(N3C)=O	IIXWYSCJSQVBQM-LLVKDONJSA-N	PFE-PKIS 10	Q6XUX3	DSTYK	RIPK5	7.01060141776059	IIXWYSCJSQVBQM-LLVKDONJSA-N_Q6XUX3_RIPK5	0.5	1	Random Control	0.5	1530
syn20543796	C[C@@H](OC1=C(N)N=CC(C2=C(C#N)N(C)N=C2C3)=C1)C4=CC(F)=CC=C4C(N3C)=O	IIXWYSCJSQVBQM-LLVKDONJSA-N	PFE-PKIS 10	P08922	ROS1	ROS1	7.97555425947412	IIXWYSCJSQVBQM-LLVKDONJSA-N_P08922_ROS1	0.5	1	Random Control	0.5	1530
syn20543796	C[C@@H](OC1=C(N)N=CC(C2=C(C#N)N(C)N=C2C3)=C1)C4=CC(F)=CC=C4C(N3C)=O	IIXWYSCJSQVBQM-LLVKDONJSA-N	PFE-PKIS 10	Q9H2G2	SLK	SLK	7.045259165563584	IIXWYSCJSQVBQM-LLVKDONJSA-N_Q9H2G2_SLK	0.5	1	Random Control	0.5	1530
syn20543796	COc1cc(Nc2ncc3N(C)C(=O)C(F)(F)CN(C4CCCC4)c3n2)ccc1C(=O)NC5CCN(C)CC5	JMBATVPHKFZTAF-UHFFFAOYSA-N	TPKI-30	Q9H2G2	SLK	SLK	6.722555022634091	JMBATVPHKFZTAF-UHFFFAOYSA-N_Q9H2G2_SLK	0.5	1	Random Control	0.5	1530
syn20543796	CN1CCC(CC1)NC(=O)c2ccc(Nc3ncc4N(C)C(=O)C(F)(F)CN(C5CCCC5)c4n3)cc2C	WQQPBXGJFFKXKX-UHFFFAOYSA-N	TPKI-31	Q9H2G2	SLK	SLK	6.313604918869025	WQQPBXGJFFKXKX-UHFFFAOYSA-N_Q9H2G2_SLK	0.5	1	Random Control	0.5	1530
syn20543796	C[C@@H](OC1=C(N)N=CC(C2=C(C#N)N(C)N=C2C3)=C1)C4=CC(F)=CC=C4C(N3C)=O	IIXWYSCJSQVBQM-LLVKDONJSA-N	PFE-PKIS 10	Q13470	TNK1	TNK1	7.221018033867169	IIXWYSCJSQVBQM-LLVKDONJSA-N_Q13470_TNK1	0.5	1	Random Control	0.5	1530
syn20543796	C[C@@H](OC1=C(N)N=CC(C2=C(C#N)N(C)N=C2C3)=C1)C4=CC(F)=CC=C4C(N3C)=O	IIXWYSCJSQVBQM-LLVKDONJSA-N	PFE-PKIS 10	Q07912	TNK2	TNK2	7.304575192088948	IIXWYSCJSQVBQM-LLVKDONJSA-N_Q07912_TNK2	0.5	1	Random Control	0.5	1530
syn20543796	C[C@@H](OC1=C(N)N=CC(C2=C(C#N)N(C)N=C2C3)=C1)C4=CC(F)=CC=C4C(N3C)=O	IIXWYSCJSQVBQM-LLVKDONJSA-N	PFE-PKIS 10	P04629	NTRK1	TRKA	7.765799062216202	IIXWYSCJSQVBQM-LLVKDONJSA-N_P04629_TRKA	0.5	1	Random Control	0.5	1530
syn20543796	CS(C1=CC(CNC2=NC(NC3=CC=C(N(C(C)C)C(C4)=O)C4=C3)=NC=C2C(F)(F)F)=CC=C1)(=O)=O	OXZSOVAKZDHECN-UHFFFAOYSA-N	PFE-PKIS 18	P04629	NTRK1	TRKA	6.955895195233494	OXZSOVAKZDHECN-UHFFFAOYSA-N_P04629_TRKA	0.5	1	Random Control	0.5	1530
syn20543796	CC1=CC(=NN1C1=CC=CC=C1)C(=O)NC1=CC=C(OC2=NN3C=C(NC(=O)C4CC4)N=C3C=C2)C=C1	MZTUKIVBKFNLSN-UHFFFAOYSA-N	TPKI-35	P04629	NTRK1	TRKA	6.812564258535436	MZTUKIVBKFNLSN-UHFFFAOYSA-N_P04629_TRKA	0.5	1	Random Control	0.5	1530
syn20543796	C[C@@H](OC1=C(N)N=CC(C2=C(C#N)N(C)N=C2C3)=C1)C4=CC(F)=CC=C4C(N3C)=O	IIXWYSCJSQVBQM-LLVKDONJSA-N	PFE-PKIS 10	Q16620	NTRK2	TRKB	7.699243018289951	IIXWYSCJSQVBQM-LLVKDONJSA-N_Q16620_TRKB	0.5	1	Random Control	0.5	1530
syn20543796	CS(C1=CC(CNC2=NC(NC3=CC=C(N(C(C)C)C(C4)=O)C4=C3)=NC=C2C(F)(F)F)=CC=C1)(=O)=O	OXZSOVAKZDHECN-UHFFFAOYSA-N	PFE-PKIS 18	Q16620	NTRK2	TRKB	7.191589346842255	OXZSOVAKZDHECN-UHFFFAOYSA-N_Q16620_TRKB	0.5	1	Random Control	0.5	1530
syn20543796	NC(C(C=C1)=CC=C1C2=CC3=NC=NC(SCC(O)=O)=C3S2)=O	MAUXTEABCSHUTA-UHFFFAOYSA-N	PFE-PKIS 14	Q96GD4	AURKB	AURKB	6.430310069893115	MAUXTEABCSHUTA-UHFFFAOYSA-N_Q96GD4_AURKB	0.5	1	Random Control	0.5	1530
syn20543796	CS(C1=CC(CNC2=NC(NC3=CC=C(N(C(C)C)C(C4)=O)C4=C3)=NC=C2C(F)(F)F)=CC=C1)(=O)=O	OXZSOVAKZDHECN-UHFFFAOYSA-N	PFE-PKIS 18	Q96GD4	AURKB	AURKB	7.712994257958802	OXZSOVAKZDHECN-UHFFFAOYSA-N_Q96GD4_AURKB	0.5	1	Random Control	0.5	1530
syn20543796	COc1cccc(CNC(=O)NC2CCN(C2)c2ccnc(Nc3cc(OC)c(OC)c(OC)c3)n2)c1	DNUXCMSJSBRGFX-UHFFFAOYSA-N	GSK1379765	Q96GD4	AURKB	AURKB	6.785404971268165	DNUXCMSJSBRGFX-UHFFFAOYSA-N_Q96GD4_AURKB	0.5	1	Random Control	0.5	1530
syn20543796	NC(C(C=C1)=CC=C1C2=CC3=NC=NC(SCC(O)=O)=C3S2)=O	MAUXTEABCSHUTA-UHFFFAOYSA-N	PFE-PKIS 14	Q8N5S9	CAMKK1	CAMKK1	5.75437218708277	MAUXTEABCSHUTA-UHFFFAOYSA-N_Q8N5S9_CAMKK1	0.5	1	Random Control	0.5	1530
syn20543796	NC(C(C=C1)=CC=C1C2=CC3=NC=NC(SCC(O)=O)=C3S2)=O	MAUXTEABCSHUTA-UHFFFAOYSA-N	PFE-PKIS 14	Q96RR4	CAMKK2	CAMKK2	5.70351790075235	MAUXTEABCSHUTA-UHFFFAOYSA-N_Q96RR4_CAMKK2	0.5	1	Random Control	0.5	1530
syn20543796	NC(C(C=C1)=CC=C1C2=CC3=NC=NC(SCC(O)=O)=C3S2)=O	MAUXTEABCSHUTA-UHFFFAOYSA-N	PFE-PKIS 14	P49759	CLK1	CLK1	7.418660576774111	MAUXTEABCSHUTA-UHFFFAOYSA-N_P49759_CLK1	0.5	1	Random Control	0.5	1530
syn20543796	Oc1ccc(cc1)-c1c[nH]c(=O)c2cc(sc12)-c1ccncc1	CCZJKJIDVXAPAV-UHFFFAOYSA-N	GSK1033723	P49759	CLK1	CLK1	7.253196486978303	CCZJKJIDVXAPAV-UHFFFAOYSA-N_P49759_CLK1	0.5	1	Random Control	0.5	1530
syn20543796	Cc1ccc2c(cnn2n1)-c1ccnc(Nc2ccc(cc2)C(F)(F)F)n1	LOAIUSJMQXSEBK-UHFFFAOYSA-N	GW819776	P49759	CLK1	CLK1	7.086805080543374	LOAIUSJMQXSEBK-UHFFFAOYSA-N_P49759_CLK1	0.5	1	Random Control	0.5	1530
syn20543796	NC(C(C=C1)=CC=C1C2=CC3=NC=NC(SCC(O)=O)=C3S2)=O	MAUXTEABCSHUTA-UHFFFAOYSA-N	PFE-PKIS 14	Q9HAZ1	CLK4	CLK4	7.563406188508293	MAUXTEABCSHUTA-UHFFFAOYSA-N_Q9HAZ1_CLK4	0.5	1	Random Control	0.5	1530
syn20543796	Oc1ccc(cc1)-c1c[nH]c(=O)c2cc(sc12)-c1ccncc1	CCZJKJIDVXAPAV-UHFFFAOYSA-N	GSK1033723	Q9HAZ1	CLK4	CLK4	7.431539548997466	CCZJKJIDVXAPAV-UHFFFAOYSA-N_Q9HAZ1_CLK4	0.5	1	Random Control	0.5	1530
syn20543796	NC(C(C=C1)=CC=C1C2=CC3=NC=NC(SCC(O)=O)=C3S2)=O	MAUXTEABCSHUTA-UHFFFAOYSA-N	PFE-PKIS 14	P68400	CSNK2A1	CSNK2A1	6.67271337997417	MAUXTEABCSHUTA-UHFFFAOYSA-N_P68400_CSNK2A1	0.5	1	Random Control	0.5	1530
syn20543796	NC(C(C=C1)=CC=C1C2=CC3=NC=NC(SCC(O)=O)=C3S2)=O	MAUXTEABCSHUTA-UHFFFAOYSA-N	PFE-PKIS 14	P19784	CSNK2A2	CSNK2A2	6.964439415480702	MAUXTEABCSHUTA-UHFFFAOYSA-N_P19784_CSNK2A2	0.5	1	Random Control	0.5	1530
syn20543796	CS(C1=CC(CNC2=NC(NC3=CC=C(N(C(C)C)C(C4)=O)C4=C3)=NC=C2C(F)(F)F)=CC=C1)(=O)=O	OXZSOVAKZDHECN-UHFFFAOYSA-N	PFE-PKIS 18	P19784	CSNK2A2	CSNK2A2	6.369785943602012	OXZSOVAKZDHECN-UHFFFAOYSA-N_P19784_CSNK2A2	0.5	1	Random Control	0.5	1530
syn20543796	O=C(NC1=C2C(C(F)=CC=C2)=NC=C1)NC3=NC=CN=C3	NSDIHUXUFJHXRA-UHFFFAOYSA-N	AKI00000070a	P19784	CSNK2A2	CSNK2A2	6.419493487408329	NSDIHUXUFJHXRA-UHFFFAOYSA-N_P19784_CSNK2A2	0.5	1	Random Control	0.5	1530
syn20543796	NC(C(C=C1)=CC=C1C2=CC3=NC=NC(SCC(O)=O)=C3S2)=O	MAUXTEABCSHUTA-UHFFFAOYSA-N	PFE-PKIS 14	Q9UEE5	STK17A	DRAK1	6.81148492729121	MAUXTEABCSHUTA-UHFFFAOYSA-N_Q9UEE5_DRAK1	0.5	1	Random Control	0.5	1530
syn20543796	NC(C(C=C1)=CC=C1C2=CC3=NC=NC(SCC(O)=O)=C3S2)=O	MAUXTEABCSHUTA-UHFFFAOYSA-N	PFE-PKIS 14	O94768	STK17B	DRAK2	6.682773371991648	MAUXTEABCSHUTA-UHFFFAOYSA-N_O94768_DRAK2	0.5	1	Random Control	0.5	1530
syn20543796	CS(C1=CC(CNC2=NC(NC3=CC=C(N(C(C)C)C(C4)=O)C4=C3)=NC=C2C(F)(F)F)=CC=C1)(=O)=O	OXZSOVAKZDHECN-UHFFFAOYSA-N	PFE-PKIS 18	O94768	STK17B	DRAK2	6.302490564264162	OXZSOVAKZDHECN-UHFFFAOYSA-N_O94768_DRAK2	0.5	1	Random Control	0.5	1530
syn20543796	O=C(NC1=CC(Cl)=CC=C1)NC(C=C2)=CC=C2C3=C4C(N(C)N=C4N)=CN=C3	UUVMNPKFPGJBNX-UHFFFAOYSA-N	AKI00000047a	O94768	STK17B	DRAK2	6.21248595955936	UUVMNPKFPGJBNX-UHFFFAOYSA-N_O94768_DRAK2	0.5	1	Random Control	0.5	1530
syn20543796	NC(C(C=C1)=CC=C1C2=CC3=NC=NC(SCC(O)=O)=C3S2)=O	MAUXTEABCSHUTA-UHFFFAOYSA-N	PFE-PKIS 14	Q13627	DYRK1A	DYRK1A	6.304225055746947	MAUXTEABCSHUTA-UHFFFAOYSA-N_Q13627_DYRK1A	0.5	1	Random Control	0.5	1530
syn20543796	O=C(NC1=C2C(C(F)=CC=C2)=NC=C1)NC3=NC=CN=C3	NSDIHUXUFJHXRA-UHFFFAOYSA-N	AKI00000070a	Q13627	DYRK1A	DYRK1A	6.481059287190856	NSDIHUXUFJHXRA-UHFFFAOYSA-N_Q13627_DYRK1A	0.5	1	Random Control	0.5	1530
syn20543796	Oc1ccc(cc1)-c1c[nH]c(=O)c2cc(sc12)-c1ccncc1	CCZJKJIDVXAPAV-UHFFFAOYSA-N	GSK1033723	Q13627	DYRK1A	DYRK1A	7.065919795469188	CCZJKJIDVXAPAV-UHFFFAOYSA-N_Q13627_DYRK1A	0.5	1	Random Control	0.5	1530
syn20543796	NC(C(C=C1)=CC=C1C2=CC3=NC=NC(SCC(O)=O)=C3S2)=O	MAUXTEABCSHUTA-UHFFFAOYSA-N	PFE-PKIS 14	Q86Z02	HIPK1	HIPK1	6.3822697701556255	MAUXTEABCSHUTA-UHFFFAOYSA-N_Q86Z02_HIPK1	0.5	1	Random Control	0.5	1530
syn20543796	O=C(NC1=C2C(C(F)=CC=C2)=NC=C1)NC3=NC=CN=C3	NSDIHUXUFJHXRA-UHFFFAOYSA-N	AKI00000070a	Q86Z02	HIPK1	HIPK1	5.759539296067113	NSDIHUXUFJHXRA-UHFFFAOYSA-N_Q86Z02_HIPK1	0.5	1	Random Control	0.5	1530
syn20543796	OC(C1=CC2=C(C3=CC(C4=CC=CC=C4)=CC=C3)C=NC=C2S1)=O	FHBDMVQPDQSYLR-UHFFFAOYSA-N	AKI00000074a	Q86Z02	HIPK1	HIPK1	5.66765483091484	FHBDMVQPDQSYLR-UHFFFAOYSA-N_Q86Z02_HIPK1	0.5	1	Random Control	0.5	1530
syn20543796	Cc1ccc2c(cnn2n1)-c1ccnc(Nc2ccc(cc2)C(F)(F)F)n1	LOAIUSJMQXSEBK-UHFFFAOYSA-N	GW819776	Q86Z02	HIPK1	HIPK1	6.6029102719445065	LOAIUSJMQXSEBK-UHFFFAOYSA-N_Q86Z02_HIPK1	0.5	1	Random Control	0.5	1530
syn20543796	NC(C(C=C1)=CC=C1C2=CC3=NC=NC(SCC(O)=O)=C3S2)=O	MAUXTEABCSHUTA-UHFFFAOYSA-N	PFE-PKIS 14	Q9H2X6	HIPK2	HIPK2	6.665786455965555	MAUXTEABCSHUTA-UHFFFAOYSA-N_Q9H2X6_HIPK2	0.5	1	Random Control	0.5	1530
syn20543796	OC(C1=CC2=C(C3=CC(C4=CC=CC=C4)=CC=C3)C=NC=C2S1)=O	FHBDMVQPDQSYLR-UHFFFAOYSA-N	AKI00000074a	Q9H2X6	HIPK2	HIPK2	5.946365661495702	FHBDMVQPDQSYLR-UHFFFAOYSA-N_Q9H2X6_HIPK2	0.5	1	Random Control	0.5	1530
syn20543796	Cc1ccc2c(cnn2n1)-c1ccnc(Nc2ccc(cc2)C(F)(F)F)n1	LOAIUSJMQXSEBK-UHFFFAOYSA-N	GW819776	Q9H2X6	HIPK2	HIPK2	6.884654764494795	LOAIUSJMQXSEBK-UHFFFAOYSA-N_Q9H2X6_HIPK2	0.5	1	Random Control	0.5	1530
syn20543796	NC(C(C=C1)=CC=C1C2=CC3=NC=NC(SCC(O)=O)=C3S2)=O	MAUXTEABCSHUTA-UHFFFAOYSA-N	PFE-PKIS 14	Q9H422	HIPK3	HIPK3	6.626747887192539	MAUXTEABCSHUTA-UHFFFAOYSA-N_Q9H422_HIPK3	0.5	1	Random Control	0.5	1530
syn20543796	OC(C1=CC2=C(C3=CC(C4=CC=CC=C4)=CC=C3)C=NC=C2S1)=O	FHBDMVQPDQSYLR-UHFFFAOYSA-N	AKI00000074a	Q9H422	HIPK3	HIPK3	5.82139054279117	FHBDMVQPDQSYLR-UHFFFAOYSA-N_Q9H422_HIPK3	0.5	1	Random Control	0.5	1530
syn20543796	Oc1ccc(cc1)-c1c[nH]c(=O)c2cc(sc12)-c1ccncc1	CCZJKJIDVXAPAV-UHFFFAOYSA-N	GSK1033723	Q9H422	HIPK3	HIPK3	6.308137574519645	CCZJKJIDVXAPAV-UHFFFAOYSA-N_Q9H422_HIPK3	0.5	1	Random Control	0.5	1530
syn20543796	COc1cccc(NC(=O)NC2CCN(C2)c2ccnc(Nc3cc(OC)c(OC)c(OC)c3)n2)c1	JWYSBCWFKGORAC-UHFFFAOYSA-N	GSK1379763	Q9H422	HIPK3	HIPK3	5.929871455130196	JWYSBCWFKGORAC-UHFFFAOYSA-N_Q9H422_HIPK3	0.5	1	Random Control	0.5	1530
syn20543796	Cc1ccc2c(cnn2n1)-c1ccnc(Nc2ccc(cc2)C(F)(F)F)n1	LOAIUSJMQXSEBK-UHFFFAOYSA-N	GW819776	Q9H422	HIPK3	HIPK3	7.037281444156007	LOAIUSJMQXSEBK-UHFFFAOYSA-N_Q9H422_HIPK3	0.5	1	Random Control	0.5	1530
syn20543796	NC(C(C=C1)=CC=C1C2=CC3=NC=NC(SCC(O)=O)=C3S2)=O	MAUXTEABCSHUTA-UHFFFAOYSA-N	PFE-PKIS 14	Q8NE63	HIPK4	HIPK4	5.858085974394139	MAUXTEABCSHUTA-UHFFFAOYSA-N_Q8NE63_HIPK4	0.5	1	Random Control	0.5	1530
syn20543796	OC(C1=CC2=C(C3=CC(C4=CC=CC=C4)=CC=C3)C=NC=C2S1)=O	FHBDMVQPDQSYLR-UHFFFAOYSA-N	AKI00000074a	Q8NE63	HIPK4	HIPK4	5.9613785785548785	FHBDMVQPDQSYLR-UHFFFAOYSA-N_Q8NE63_HIPK4	0.5	1	Random Control	0.5	1530
syn20543796	O=C(NC1=CC(Cl)=CC=C1)NC(C=C2)=CC=C2C3=C4C(N(C)N=C4N)=CN=C3	UUVMNPKFPGJBNX-UHFFFAOYSA-N	AKI00000047a	Q8NE63	HIPK4	HIPK4	7.15295997556626	UUVMNPKFPGJBNX-UHFFFAOYSA-N_Q8NE63_HIPK4	0.5	1	Random Control	0.5	1530
syn20543796	NC(C(C=C1)=CC=C1C2=CC3=NC=NC(SCC(O)=O)=C3S2)=O	MAUXTEABCSHUTA-UHFFFAOYSA-N	PFE-PKIS 14	P09619	PDGFRB	PDGFRB	6.3694728946670764	MAUXTEABCSHUTA-UHFFFAOYSA-N_P09619_PDGFRB	0.5	1	Random Control	0.5	1530
syn20543796	CC1=CC(=NN1C1=CC=CC=C1)C(=O)NC1=CC=C(OC2=NN3C=C(NC(=O)C4CC4)N=C3C=C2)C=C1	MZTUKIVBKFNLSN-UHFFFAOYSA-N	TPKI-35	P09619	PDGFRB	PDGFRB	7.4901820847160625	MZTUKIVBKFNLSN-UHFFFAOYSA-N_P09619_PDGFRB	0.5	1	Random Control	0.5	1530
syn20543796	NC1=C(C2=CC=C(NC(NC3=CC=CC(C)=C3)=O)C=C2)C=NC4=C(Br)C=NN41	GXRCQVMXTRWVSJ-UHFFFAOYSA-N	AKI00000050a	P09619	PDGFRB	PDGFRB	7.812412474847056	GXRCQVMXTRWVSJ-UHFFFAOYSA-N_P09619_PDGFRB	0.5	1	Random Control	0.5	1530
syn20543796	O=C(NC1=CC(Cl)=CC=C1)NC(C=C2)=CC=C2C3=C4C(N(C)N=C4N)=CN=C3	UUVMNPKFPGJBNX-UHFFFAOYSA-N	AKI00000047a	P09619	PDGFRB	PDGFRB	8.896295256596833	UUVMNPKFPGJBNX-UHFFFAOYSA-N_P09619_PDGFRB	0.5	1	Random Control	0.5	1530
syn20543796	COc1cccc(NC(=O)NC2CCN(C2)c2ccnc(Nc3cc(OC)c(OC)c(OC)c3)n2)c1	JWYSBCWFKGORAC-UHFFFAOYSA-N	GSK1379763	P09619	PDGFRB	PDGFRB	6.2326009533082525	JWYSBCWFKGORAC-UHFFFAOYSA-N_P09619_PDGFRB	0.5	1	Random Control	0.5	1530
syn20543796	Fc1ccc(CNc2nccc(NCCNC(=O)c3cc4ccccc4s3)n2)cc1	HPIYDXWBJUHQIS-UHFFFAOYSA-N	GSK1379944	P09619	PDGFRB	PDGFRB	6.491890632257062	HPIYDXWBJUHQIS-UHFFFAOYSA-N_P09619_PDGFRB	0.5	1	Random Control	0.5	1530
syn20543796	NC(C(C=C1)=CC=C1C2=CC3=NC=NC(SCC(O)=O)=C3S2)=O	MAUXTEABCSHUTA-UHFFFAOYSA-N	PFE-PKIS 14	O60331	PIP5K1C	PIP5K1C	6.406554509989459	MAUXTEABCSHUTA-UHFFFAOYSA-N_O60331_PIP5K1C	0.5	1	Random Control	0.5	1530
syn20543796	Fc1ccc(CNc2nccc(NCCNC(=O)c3cc4ccccc4s3)n2)cc1	HPIYDXWBJUHQIS-UHFFFAOYSA-N	GSK1379944	O60331	PIP5K1C	PIP5K1C	5.178161748639396	HPIYDXWBJUHQIS-UHFFFAOYSA-N_O60331_PIP5K1C	0.5	1	Random Control	0.5	1530
syn20543796	NC(C(C=C1)=CC=C1C2=CC3=NC=NC(SCC(O)=O)=C3S2)=O	MAUXTEABCSHUTA-UHFFFAOYSA-N	PFE-PKIS 14	P19525	EIF2AK2	PRKR	5.577838752654443	MAUXTEABCSHUTA-UHFFFAOYSA-N_P19525_PRKR	0.5	1	Random Control	0.5	1530
syn20543796	CS(C1=CC(CNC2=NC(NC3=CC=C(N(C(C)C)C(C4)=O)C4=C3)=NC=C2C(F)(F)F)=CC=C1)(=O)=O	OXZSOVAKZDHECN-UHFFFAOYSA-N	PFE-PKIS 18	O14965	AURKA	AURKA	7.298755638928382	OXZSOVAKZDHECN-UHFFFAOYSA-N_O14965_AURKA	0.5	1	Random Control	0.5	1530
syn20543796	COc1cc(Nc2ncc3N(C)C(=O)C(F)(F)CN(C4CCCC4)c3n2)ccc1C(=O)NC5CCN(C)CC5	JMBATVPHKFZTAF-UHFFFAOYSA-N	TPKI-30	O14965	AURKA	AURKA	8.258748785503009	JMBATVPHKFZTAF-UHFFFAOYSA-N_O14965_AURKA	0.5	1	Random Control	0.5	1530
syn20543796	CN1CCC(CC1)NC(=O)c2ccc(Nc3ncc4N(C)C(=O)C(F)(F)CN(C5CCCC5)c4n3)cc2C	WQQPBXGJFFKXKX-UHFFFAOYSA-N	TPKI-31	O14965	AURKA	AURKA	7.603734909299099	WQQPBXGJFFKXKX-UHFFFAOYSA-N_O14965_AURKA	0.5	1	Random Control	0.5	1530
syn20543796	COc1cc(Nc2nccc(n2)N2CCC(C2)NC(=O)Nc2ccc3OCOc3c2)cc(OC)c1OC	RPMUHLTUQBLTIL-UHFFFAOYSA-N	GSK1379766	O14965	AURKA	AURKA	6.740489342469006	RPMUHLTUQBLTIL-UHFFFAOYSA-N_O14965_AURKA	0.5	1	Random Control	0.5	1530
syn20543796	COc1cc(Nc2nccc(n2)N2CCC(C2)NC(=O)Nc2cccc(c2)C(C)=O)cc(OC)c1OC	FHPPXPQIIDRCLD-UHFFFAOYSA-N	GSK1379753	O14965	AURKA	AURKA	6.820422551324207	FHPPXPQIIDRCLD-UHFFFAOYSA-N_O14965_AURKA	0.5	1	Random Control	0.5	1530
syn20543796	COc1cccc(CNC(=O)NC2CCN(C2)c2ccnc(Nc3cc(OC)c(OC)c(OC)c3)n2)c1	DNUXCMSJSBRGFX-UHFFFAOYSA-N	GSK1379765	O14965	AURKA	AURKA	6.560665964399313	DNUXCMSJSBRGFX-UHFFFAOYSA-N_O14965_AURKA	0.5	1	Random Control	0.5	1530
syn20543796	CS(C1=CC(CNC2=NC(NC3=CC=C(N(C(C)C)C(C4)=O)C4=C3)=NC=C2C(F)(F)F)=CC=C1)(=O)=O	OXZSOVAKZDHECN-UHFFFAOYSA-N	PFE-PKIS 18	P36888	FLT3	FLT3	6.381813897888624	OXZSOVAKZDHECN-UHFFFAOYSA-N_P36888_FLT3	0.5	1	Random Control	0.5	1530
syn20543796	CC1=CC(=NN1C1=CC=CC=C1)C(=O)NC1=CC=C(OC2=NN3C=C(NC(=O)C4CC4)N=C3C=C2)C=C1	MZTUKIVBKFNLSN-UHFFFAOYSA-N	TPKI-35	P36888	FLT3	FLT3	7.26807308516085	MZTUKIVBKFNLSN-UHFFFAOYSA-N_P36888_FLT3	0.5	1	Random Control	0.5	1530
syn20543796	NC1=C(C2=CC=C(NC(NC3=CC=CC(C)=C3)=O)C=C2)C=NC4=C(Br)C=NN41	GXRCQVMXTRWVSJ-UHFFFAOYSA-N	AKI00000050a	P36888	FLT3	FLT3	7.8927320938917305	GXRCQVMXTRWVSJ-UHFFFAOYSA-N_P36888_FLT3	0.5	1	Random Control	0.5	1530
syn20543796	O=C(NC1=CC(Cl)=CC=C1)NC(C=C2)=CC=C2C3=C4C(N(C)N=C4N)=CN=C3	UUVMNPKFPGJBNX-UHFFFAOYSA-N	AKI00000047a	P36888	FLT3	FLT3	8.954296173070446	UUVMNPKFPGJBNX-UHFFFAOYSA-N_P36888_FLT3	0.5	1	Random Control	0.5	1530
syn20543796	CS(C1=CC(CNC2=NC(NC3=CC=C(N(C(C)C)C(C4)=O)C4=C3)=NC=C2C(F)(F)F)=CC=C1)(=O)=O	OXZSOVAKZDHECN-UHFFFAOYSA-N	PFE-PKIS 18	P35916	FLT4	FLT4	6.653570726925258	OXZSOVAKZDHECN-UHFFFAOYSA-N_P35916_FLT4	0.5	1	Random Control	0.5	1530
syn20543796	CC1=CC(=NN1C1=CC=CC=C1)C(=O)NC1=CC=C(OC2=NN3C=C(NC(=O)C4CC4)N=C3C=C2)C=C1	MZTUKIVBKFNLSN-UHFFFAOYSA-N	TPKI-35	P35916	FLT4	FLT4	7.444595843262991	MZTUKIVBKFNLSN-UHFFFAOYSA-N_P35916_FLT4	0.5	1	Random Control	0.5	1530
syn20543796	NC1=C(C2=CC=C(NC(NC3=CC=CC(C)=C3)=O)C=C2)C=NC4=C(Br)C=NN41	GXRCQVMXTRWVSJ-UHFFFAOYSA-N	AKI00000050a	P35916	FLT4	FLT4	7.5033583881996035	GXRCQVMXTRWVSJ-UHFFFAOYSA-N_P35916_FLT4	0.5	1	Random Control	0.5	1530
syn20543796	O=C(NC1=CC(Cl)=CC=C1)NC(C=C2)=CC=C2C3=C4C(N(C)N=C4N)=CN=C3	UUVMNPKFPGJBNX-UHFFFAOYSA-N	AKI00000047a	P35916	FLT4	FLT4	8.258751409106019	UUVMNPKFPGJBNX-UHFFFAOYSA-N_P35916_FLT4	0.5	1	Random Control	0.5	1530
syn20543796	CS(C1=CC(CNC2=NC(NC3=CC=C(N(C(C)C)C(C4)=O)C4=C3)=NC=C2C(F)(F)F)=CC=C1)(=O)=O	OXZSOVAKZDHECN-UHFFFAOYSA-N	PFE-PKIS 18	P23458	JAK1	JAK1(JH2domain-pseudokinase)	7.382431252192576	OXZSOVAKZDHECN-UHFFFAOYSA-N_P23458_JAK1(JH2domain-pseudokinase)	0.5	1	Random Control	0.5	1530
syn20543796	CN1CCC(CC1)NC(=O)c2ccc(Nc3ncc4N(C)C(=O)C(F)(F)CN(C5CCCC5)c4n3)cc2C	WQQPBXGJFFKXKX-UHFFFAOYSA-N	TPKI-31	P23458	JAK1	JAK1(JH2domain-pseudokinase)	6.526914793212483	WQQPBXGJFFKXKX-UHFFFAOYSA-N_P23458_JAK1(JH2domain-pseudokinase)	0.5	1	Random Control	0.5	1530
syn20543796	NC(=O)c1cc(cc2c(c[nH]c12)C1CCNCC1)-c1ccccc1	VNEKCIHPKSZINU-UHFFFAOYSA-N	GSK301362	P23458	JAK1	JAK1(JH2domain-pseudokinase)	5.949590234895616	VNEKCIHPKSZINU-UHFFFAOYSA-N_P23458_JAK1(JH2domain-pseudokinase)	0.5	1	Random Control	0.5	1530
syn20543796	CS(C1=CC(CNC2=NC(NC3=CC=C(N(C(C)C)C(C4)=O)C4=C3)=NC=C2C(F)(F)F)=CC=C1)(=O)=O	OXZSOVAKZDHECN-UHFFFAOYSA-N	PFE-PKIS 18	O60674	JAK2	JAK2(JH1domain-catalytic)	7.652770379939701	OXZSOVAKZDHECN-UHFFFAOYSA-N_O60674_JAK2(JH1domain-catalytic)	0.5	1	Random Control	0.5	1530
syn20543796	O=C1C2=C(C(C3=CC=CC=N3)=NN1C4=C(Cl)C=NC=C4Cl)N=C(NC5=CC=C(N6CCN(C)CC6)C=C5)N=C2	BYOVZPSNQRPTQJ-UHFFFAOYSA-N	AKI00000021a	O60674	JAK2	JAK2(JH1domain-catalytic)	7.152270022565287	BYOVZPSNQRPTQJ-UHFFFAOYSA-N_O60674_JAK2(JH1domain-catalytic)	0.5	1	Random Control	0.5	1530
syn20543796	COc1cc(Nc2nccc(n2)N2CCC(C2)NC(=O)Nc2ccc3OCOc3c2)cc(OC)c1OC	RPMUHLTUQBLTIL-UHFFFAOYSA-N	GSK1379766	O60674	JAK2	JAK2(JH1domain-catalytic)	6.4326343561666794	RPMUHLTUQBLTIL-UHFFFAOYSA-N_O60674_JAK2(JH1domain-catalytic)	0.5	1	Random Control	0.5	1530
syn20543796	COc1cc(Nc2nccc(n2)N2CCC(C2)NC(=O)Nc2cccc(c2)C(C)=O)cc(OC)c1OC	FHPPXPQIIDRCLD-UHFFFAOYSA-N	GSK1379753	O60674	JAK2	JAK2(JH1domain-catalytic)	6.03996210064588	FHPPXPQIIDRCLD-UHFFFAOYSA-N_O60674_JAK2(JH1domain-catalytic)	0.5	1	Random Control	0.5	1530
syn20543796	COc1cccc(CNC(=O)NC2CCN(C2)c2ccnc(Nc3cc(OC)c(OC)c(OC)c3)n2)c1	DNUXCMSJSBRGFX-UHFFFAOYSA-N	GSK1379765	O60674	JAK2	JAK2(JH1domain-catalytic)	6.490177310420141	DNUXCMSJSBRGFX-UHFFFAOYSA-N_O60674_JAK2(JH1domain-catalytic)	0.5	1	Random Control	0.5	1530
syn20543796	COc1cccc(NC(=O)NC2CCN(C2)c2ccnc(Nc3cc(OC)c(OC)c(OC)c3)n2)c1	JWYSBCWFKGORAC-UHFFFAOYSA-N	GSK1379763	O60674	JAK2	JAK2(JH1domain-catalytic)	6.291723940179939	JWYSBCWFKGORAC-UHFFFAOYSA-N_O60674_JAK2(JH1domain-catalytic)	0.5	1	Random Control	0.5	1530
syn20543796	NC(=O)c1cc(cc2c(c[nH]c12)C1CCNCC1)-c1ccccc1	VNEKCIHPKSZINU-UHFFFAOYSA-N	GSK301362	O60674	JAK2	JAK2(JH1domain-catalytic)	6.213686782658931	VNEKCIHPKSZINU-UHFFFAOYSA-N_O60674_JAK2(JH1domain-catalytic)	0.5	1	Random Control	0.5	1530
syn20543796	CS(C1=CC(CNC2=NC(NC3=CC=C(N(C(C)C)C(C4)=O)C4=C3)=NC=C2C(F)(F)F)=CC=C1)(=O)=O	OXZSOVAKZDHECN-UHFFFAOYSA-N	PFE-PKIS 18	P52333	JAK3	JAK3(JH1domain-catalytic)	7.09426152731304	OXZSOVAKZDHECN-UHFFFAOYSA-N_P52333_JAK3(JH1domain-catalytic)	0.5	1	Random Control	0.5	1530
syn20543796	O=C1C2=C(C(C3=CC=CC=N3)=NN1C4=C(Cl)C=NC=C4Cl)N=C(NC5=CC=C(N6CCN(C)CC6)C=C5)N=C2	BYOVZPSNQRPTQJ-UHFFFAOYSA-N	AKI00000021a	P52333	JAK3	JAK3(JH1domain-catalytic)	6.782106319431985	BYOVZPSNQRPTQJ-UHFFFAOYSA-N_P52333_JAK3(JH1domain-catalytic)	0.5	1	Random Control	0.5	1530
syn20543796	CS(C1=CC(CNC2=NC(NC3=CC=C(N(C(C)C)C(C4)=O)C4=C3)=NC=C2C(F)(F)F)=CC=C1)(=O)=O	OXZSOVAKZDHECN-UHFFFAOYSA-N	PFE-PKIS 18	P08581	MET	MET	7.112092676589109	OXZSOVAKZDHECN-UHFFFAOYSA-N_P08581_MET	0.5	1	Random Control	0.5	1530
syn20543796	CN1CCC(CC1)NC(=O)c2ccc(Nc3ncc4N(C)C(=O)C(F)(F)CN(C5CCCC5)c4n3)cc2C	WQQPBXGJFFKXKX-UHFFFAOYSA-N	TPKI-31	P08581	MET	MET	6.422966096932771	WQQPBXGJFFKXKX-UHFFFAOYSA-N_P08581_MET	0.5	1	Random Control	0.5	1530
syn20543796	CC1=CC(=NN1C1=CC=CC=C1)C(=O)NC1=CC=C(OC2=NN3C=C(NC(=O)C4CC4)N=C3C=C2)C=C1	MZTUKIVBKFNLSN-UHFFFAOYSA-N	TPKI-35	P08581	MET	MET	7.813446479247071	MZTUKIVBKFNLSN-UHFFFAOYSA-N_P08581_MET	0.5	1	Random Control	0.5	1530
syn20543796	CS(C1=CC(CNC2=NC(NC3=CC=C(N(C(C)C)C(C4)=O)C4=C3)=NC=C2C(F)(F)F)=CC=C1)(=O)=O	OXZSOVAKZDHECN-UHFFFAOYSA-N	PFE-PKIS 18	P80192	MAP3K9	MLK1	6.29865575673738	OXZSOVAKZDHECN-UHFFFAOYSA-N_P80192_MLK1	0.5	1	Random Control	0.5	1530
syn20543796	CS(C1=CC(CNC2=NC(NC3=CC=C(N(C(C)C)C(C4)=O)C4=C3)=NC=C2C(F)(F)F)=CC=C1)(=O)=O	OXZSOVAKZDHECN-UHFFFAOYSA-N	PFE-PKIS 18	Q02779	MAP3K10	MLK2	6.361509683751623	OXZSOVAKZDHECN-UHFFFAOYSA-N_Q02779_MLK2	0.5	1	Random Control	0.5	1530
syn20543796	CS(C1=CC(CNC2=NC(NC3=CC=C(N(C(C)C)C(C4)=O)C4=C3)=NC=C2C(F)(F)F)=CC=C1)(=O)=O	OXZSOVAKZDHECN-UHFFFAOYSA-N	PFE-PKIS 18	Q16584	MAP3K11	MLK3	6.263757943094077	OXZSOVAKZDHECN-UHFFFAOYSA-N_Q16584_MLK3	0.5	1	Random Control	0.5	1530
syn20543796	CS(C1=CC(CNC2=NC(NC3=CC=C(N(C(C)C)C(C4)=O)C4=C3)=NC=C2C(F)(F)F)=CC=C1)(=O)=O	OXZSOVAKZDHECN-UHFFFAOYSA-N	PFE-PKIS 18	Q16539	MAPK14	p38-alpha	7.022765614342211	OXZSOVAKZDHECN-UHFFFAOYSA-N_Q16539_p38-alpha	0.5	1	Random Control	0.5	1530
syn20543796	CC1=CC=CC(C2=C(N(C=CN=C3)C3=N2)C4=CC=NC(NC5CCCCC5)=N4)=C1	WVTJDZKJXWDTPS-UHFFFAOYSA-N	AKI00000063a	Q16539	MAPK14	p38-alpha	7.500340640778296	WVTJDZKJXWDTPS-UHFFFAOYSA-N_Q16539_p38-alpha	0.5	1	Random Control	0.5	1530
syn20543796	CS(=O)(=O)c1ccccc1-c1nc(c([nH]1)-c1ccncc1)-c1ccc(F)cc1	SCVJGNCJNHIZPW-UHFFFAOYSA-N	SB-213663	Q16539	MAPK14	p38-alpha	7.54137519653019	SCVJGNCJNHIZPW-UHFFFAOYSA-N_Q16539_p38-alpha	0.5	1	Random Control	0.5	1530
syn20543796	CS(C1=CC(CNC2=NC(NC3=CC=C(N(C(C)C)C(C4)=O)C4=C3)=NC=C2C(F)(F)F)=CC=C1)(=O)=O	OXZSOVAKZDHECN-UHFFFAOYSA-N	PFE-PKIS 18	P07949	RET	RET	7.308344247838829	OXZSOVAKZDHECN-UHFFFAOYSA-N_P07949_RET	0.5	1	Random Control	0.5	1530
syn20543796	CC1=CC(=NN1C1=CC=CC=C1)C(=O)NC1=CC=C(OC2=NN3C=C(NC(=O)C4CC4)N=C3C=C2)C=C1	MZTUKIVBKFNLSN-UHFFFAOYSA-N	TPKI-35	P07949	RET	RET	7.752857071379544	MZTUKIVBKFNLSN-UHFFFAOYSA-N_P07949_RET	0.5	1	Random Control	0.5	1530
syn20543796	NC1=C(C2=CC=C(NC(NC3=CC=CC(C)=C3)=O)C=C2)C=NC4=C(Br)C=NN41	GXRCQVMXTRWVSJ-UHFFFAOYSA-N	AKI00000050a	P07949	RET	RET	7.36068833289622	GXRCQVMXTRWVSJ-UHFFFAOYSA-N_P07949_RET	0.5	1	Random Control	0.5	1530
syn20543796	O=C(NC1=CC(Cl)=CC=C1)NC(C=C2)=CC=C2C3=C4C(N(C)N=C4N)=CN=C3	UUVMNPKFPGJBNX-UHFFFAOYSA-N	AKI00000047a	P07949	RET	RET	7.363787460332724	UUVMNPKFPGJBNX-UHFFFAOYSA-N_P07949_RET	0.5	1	Random Control	0.5	1530
syn20543796	Fc1ccc(CNc2nccc(NCCNC(=O)c3cc4ccccc4s3)n2)cc1	HPIYDXWBJUHQIS-UHFFFAOYSA-N	GSK1379944	P07949	RET	RET	6.094008165201291	HPIYDXWBJUHQIS-UHFFFAOYSA-N_P07949_RET	0.5	1	Random Control	0.5	1530
syn20543796	CC(C)(C)c1ccc2nccc(Nc3cccc(O)c3)c2c1	YLGOFBVUMIJIPS-UHFFFAOYSA-N	GW856795	P07949	RET	RET	6.998870774527084	YLGOFBVUMIJIPS-UHFFFAOYSA-N_P07949_RET	0.5	1	Random Control	0.5	1530
syn20543796	CS(C1=CC(CNC2=NC(NC3=CC=C(N(C(C)C)C(C4)=O)C4=C3)=NC=C2C(F)(F)F)=CC=C1)(=O)=O	OXZSOVAKZDHECN-UHFFFAOYSA-N	PFE-PKIS 18	O14730	RIOK3	RIOK3	6.172935626008958	OXZSOVAKZDHECN-UHFFFAOYSA-N_O14730_RIOK3	0.5	1	Random Control	0.5	1530
syn20543796	CN1CCC(CC1)NC(=O)c2ccc(Nc3ncc4N(C)C(=O)C(F)(F)CN(C5CCCC5)c4n3)cc2C	WQQPBXGJFFKXKX-UHFFFAOYSA-N	TPKI-31	O14730	RIOK3	RIOK3	6.54223580613702	WQQPBXGJFFKXKX-UHFFFAOYSA-N_O14730_RIOK3	0.5	1	Random Control	0.5	1530
syn20543796	COc1cc(Nc2nccc(n2)N2CCC(C2)NC(=O)Nc2ccc3OCOc3c2)cc(OC)c1OC	RPMUHLTUQBLTIL-UHFFFAOYSA-N	GSK1379766	O14730	RIOK3	RIOK3	5.606061394987684	RPMUHLTUQBLTIL-UHFFFAOYSA-N_O14730_RIOK3	0.5	1	Random Control	0.5	1530
syn20543796	COc1cccc(NC(=O)NC2CCN(C2)c2ccnc(Nc3cc(OC)c(OC)c(OC)c3)n2)c1	JWYSBCWFKGORAC-UHFFFAOYSA-N	GSK1379763	O14730	RIOK3	RIOK3	5.493075402440378	JWYSBCWFKGORAC-UHFFFAOYSA-N_O14730_RIOK3	0.5	1	Random Control	0.5	1530
syn20543796	CS(C1=CC(CNC2=NC(NC3=CC=C(N(C(C)C)C(C4)=O)C4=C3)=NC=C2C(F)(F)F)=CC=C1)(=O)=O	OXZSOVAKZDHECN-UHFFFAOYSA-N	PFE-PKIS 18	Q9H093	NUAK2	SNARK	7.740020983324199	OXZSOVAKZDHECN-UHFFFAOYSA-N_Q9H093_SNARK	0.5	1	Random Control	0.5	1530
syn20543796	NC(=O)c1cc(cc2c(c[nH]c12)C1CCNCC1)-c1ccccc1	VNEKCIHPKSZINU-UHFFFAOYSA-N	GSK301362	Q9H093	NUAK2	SNARK	5.884896807375531	VNEKCIHPKSZINU-UHFFFAOYSA-N_Q9H093_SNARK	0.5	1	Random Control	0.5	1530
syn20543796	CS(C1=CC(CNC2=NC(NC3=CC=C(N(C(C)C)C(C4)=O)C4=C3)=NC=C2C(F)(F)F)=CC=C1)(=O)=O	OXZSOVAKZDHECN-UHFFFAOYSA-N	PFE-PKIS 18	O75716	STK16	STK16	7.229209176009529	OXZSOVAKZDHECN-UHFFFAOYSA-N_O75716_STK16	0.5	1	Random Control	0.5	1530
syn20543796	COc1cc(Nc2ncc3N(C)C(=O)C(F)(F)CN(C4CCCC4)c3n2)ccc1C(=O)NC5CCN(C)CC5	JMBATVPHKFZTAF-UHFFFAOYSA-N	TPKI-30	O75716	STK16	STK16	7.369657428627545	JMBATVPHKFZTAF-UHFFFAOYSA-N_O75716_STK16	0.5	1	Random Control	0.5	1530
syn20543796	CN1CCC(CC1)NC(=O)c2ccc(Nc3ncc4N(C)C(=O)C(F)(F)CN(C5CCCC5)c4n3)cc2C	WQQPBXGJFFKXKX-UHFFFAOYSA-N	TPKI-31	O75716	STK16	STK16	7.320277792612128	WQQPBXGJFFKXKX-UHFFFAOYSA-N_O75716_STK16	0.5	1	Random Control	0.5	1530
syn20543796	COc1cc(Nc2nccc(n2)N2CCC(C2)NC(=O)Nc2cccc(c2)C(C)=O)cc(OC)c1OC	FHPPXPQIIDRCLD-UHFFFAOYSA-N	GSK1379753	O75716	STK16	STK16	6.453867526702222	FHPPXPQIIDRCLD-UHFFFAOYSA-N_O75716_STK16	0.5	1	Random Control	0.5	1530
syn20543796	CS(C1=CC(CNC2=NC(NC3=CC=C(N(C(C)C)C(C4)=O)C4=C3)=NC=C2C(F)(F)F)=CC=C1)(=O)=O	OXZSOVAKZDHECN-UHFFFAOYSA-N	PFE-PKIS 18	P43405	SYK	SYK	6.854818545996382	OXZSOVAKZDHECN-UHFFFAOYSA-N_P43405_SYK	0.5	1	Random Control	0.5	1530
syn20543796	CS(C1=CC(CNC2=NC(NC3=CC=C(N(C(C)C)C(C4)=O)C4=C3)=NC=C2C(F)(F)F)=CC=C1)(=O)=O	OXZSOVAKZDHECN-UHFFFAOYSA-N	PFE-PKIS 18	Q9UHD2	TBK1	TBK1	6.682647559924395	OXZSOVAKZDHECN-UHFFFAOYSA-N_Q9UHD2_TBK1	0.5	1	Random Control	0.5	1530
syn20543796	CS(=O)(=O)c1ccccc1-c1nc(c([nH]1)-c1ccncc1)-c1ccc(F)cc1	SCVJGNCJNHIZPW-UHFFFAOYSA-N	SB-213663	Q9UHD2	TBK1	TBK1	5.534624631987124	SCVJGNCJNHIZPW-UHFFFAOYSA-N_Q9UHD2_TBK1	0.5	1	Random Control	0.5	1530
syn20543796	CS(C1=CC(CNC2=NC(NC3=CC=C(N(C(C)C)C(C4)=O)C4=C3)=NC=C2C(F)(F)F)=CC=C1)(=O)=O	OXZSOVAKZDHECN-UHFFFAOYSA-N	PFE-PKIS 18	P33981	TTK	TTK	6.436193377171549	OXZSOVAKZDHECN-UHFFFAOYSA-N_P33981_TTK	0.5	1	Random Control	0.5	1530
syn20543796	CS(C1=CC(CNC2=NC(NC3=CC=C(N(C(C)C)C(C4)=O)C4=C3)=NC=C2C(F)(F)F)=CC=C1)(=O)=O	OXZSOVAKZDHECN-UHFFFAOYSA-N	PFE-PKIS 18	P29597	TYK2	TYK2(JH1domain-catalytic)	7.003931049714627	OXZSOVAKZDHECN-UHFFFAOYSA-N_P29597_TYK2(JH1domain-catalytic)	0.5	1	Random Control	0.5	1530
syn20543796	CN1CCC(CC1)NC(=O)c2ccc(Nc3ncc4N(C)C(=O)C(F)(F)CN(C5CCCC5)c4n3)cc2C	WQQPBXGJFFKXKX-UHFFFAOYSA-N	TPKI-31	P29597	TYK2	TYK2(JH1domain-catalytic)	6.472414589353606	WQQPBXGJFFKXKX-UHFFFAOYSA-N_P29597_TYK2(JH1domain-catalytic)	0.5	1	Random Control	0.5	1530
syn20543796	O=C(NC1=C2C(C(F)=CC=C2)=NC=C1)NC3=NC=CN=C3	NSDIHUXUFJHXRA-UHFFFAOYSA-N	AKI00000070a	P29597	TYK2	TYK2(JH2domain-pseudokinase)	5.924630020057213	NSDIHUXUFJHXRA-UHFFFAOYSA-N_P29597_TYK2(JH2domain-pseudokinase)	0.5	1	Random Control	0.5	1530
syn20543796	O=C1C2=C(C(C3=CC=CC=N3)=NN1C4=C(Cl)C=NC=C4Cl)N=C(NC5=CC=C(N6CCN(C)CC6)C=C5)N=C2	BYOVZPSNQRPTQJ-UHFFFAOYSA-N	AKI00000021a	P29597	TYK2	TYK2(JH1domain-catalytic)	6.525831613249467	BYOVZPSNQRPTQJ-UHFFFAOYSA-N_P29597_TYK2(JH1domain-catalytic)	0.5	1	Random Control	0.5	1530
syn20543796	NC(=O)c1cc(cc2c(c[nH]c12)C1CCNCC1)-c1ccccc1	VNEKCIHPKSZINU-UHFFFAOYSA-N	GSK301362	P29597	TYK2	TYK2(JH2domain-pseudokinase)	5.591718289821897	VNEKCIHPKSZINU-UHFFFAOYSA-N_P29597_TYK2(JH2domain-pseudokinase)	0.5	1	Random Control	0.5	1530
syn20543796	CS(C1=CC(CNC2=NC(NC3=CC=C(N(C(C)C)C(C4)=O)C4=C3)=NC=C2C(F)(F)F)=CC=C1)(=O)=O	OXZSOVAKZDHECN-UHFFFAOYSA-N	PFE-PKIS 18	Q56UN5	MAP3K19	YSK4	6.945588710633301	OXZSOVAKZDHECN-UHFFFAOYSA-N_Q56UN5_YSK4	0.5	1	Random Control	0.5	1530
syn20543796	CN1CCC(CC1)NC(=O)c2ccc(Nc3ncc4N(C)C(=O)C(F)(F)CN(C5CCCC5)c4n3)cc2C	WQQPBXGJFFKXKX-UHFFFAOYSA-N	TPKI-31	Q56UN5	MAP3K19	YSK4	6.864253974867705	WQQPBXGJFFKXKX-UHFFFAOYSA-N_Q56UN5_YSK4	0.5	1	Random Control	0.5	1530
syn20543796	O=C(NC1=C2C(C(F)=CC=C2)=NC=C1)NC3=NC=CN=C3	NSDIHUXUFJHXRA-UHFFFAOYSA-N	AKI00000070a	Q56UN5	MAP3K19	YSK4	5.841994808157588	NSDIHUXUFJHXRA-UHFFFAOYSA-N_Q56UN5_YSK4	0.5	1	Random Control	0.5	1530
syn20543796	O=C1C2=C(C(C3=CC=CC=N3)=NN1C4=C(Cl)C=NC=C4Cl)N=C(NC5=CC=C(N6CCN(C)CC6)C=C5)N=C2	BYOVZPSNQRPTQJ-UHFFFAOYSA-N	AKI00000021a	Q56UN5	MAP3K19	YSK4	6.544916757610437	BYOVZPSNQRPTQJ-UHFFFAOYSA-N_Q56UN5_YSK4	0.5	1	Random Control	0.5	1530
syn20543796	O=C(NC1=CC(Cl)=CC=C1)NC(C=C2)=CC=C2C3=C4C(N(C)N=C4N)=CN=C3	UUVMNPKFPGJBNX-UHFFFAOYSA-N	AKI00000047a	Q56UN5	MAP3K19	YSK4	6.7336423824347795	UUVMNPKFPGJBNX-UHFFFAOYSA-N_Q56UN5_YSK4	0.5	1	Random Control	0.5	1530
syn20543796	Oc1ccc(cc1)-c1c[nH]c(=O)c2cc(sc12)-c1ccncc1	CCZJKJIDVXAPAV-UHFFFAOYSA-N	GSK1033723	Q56UN5	MAP3K19	YSK4	5.795304397535486	CCZJKJIDVXAPAV-UHFFFAOYSA-N_Q56UN5_YSK4	0.5	1	Random Control	0.5	1530
syn20543796	CCn1c(nc2c(nc(OCCN)cc12)C#CC(C)(C)O)-c1nonc1N	UZANYRRVDZSQGV-UHFFFAOYSA-N	GSK902056	Q56UN5	MAP3K19	YSK4	7.51213020901966	UZANYRRVDZSQGV-UHFFFAOYSA-N_Q56UN5_YSK4	0.5	1	Random Control	0.5	1530
syn20543796	COc1cc(Nc2ncc3N(C)C(=O)C(F)(F)CN(C4CCCC4)c3n2)ccc1C(=O)NC5CCN(C)CC5	JMBATVPHKFZTAF-UHFFFAOYSA-N	TPKI-30	Q8NI60	CABC1	ADCK3	6.805125501350902	JMBATVPHKFZTAF-UHFFFAOYSA-N_Q8NI60_ADCK3	0.5	1	Random Control	0.5	1530
syn20543796	CC1=CC=CC(C2=C(N(C=CN=C3)C3=N2)C4=CC=NC(NC5CCCCC5)=N4)=C1	WVTJDZKJXWDTPS-UHFFFAOYSA-N	AKI00000063a	Q8NI60	CABC1	ADCK3	5.817688363992707	WVTJDZKJXWDTPS-UHFFFAOYSA-N_Q8NI60_ADCK3	0.5	1	Random Control	0.5	1530
syn20543796	O=C(NC1=CC(Cl)=CC=C1)NC(C=C2)=CC=C2C3=C4C(N(C)N=C4N)=CN=C3	UUVMNPKFPGJBNX-UHFFFAOYSA-N	AKI00000047a	Q8NI60	CABC1	ADCK3	5.979515408532763	UUVMNPKFPGJBNX-UHFFFAOYSA-N_Q8NI60_ADCK3	0.5	1	Random Control	0.5	1530
syn20543796	COc1cc(Nc2ncc3N(C)C(=O)C(F)(F)CN(C4CCCC4)c3n2)ccc1C(=O)NC5CCN(C)CC5	JMBATVPHKFZTAF-UHFFFAOYSA-N	TPKI-30	Q13873	BMPR2	BMPR2	5.89992272929823	JMBATVPHKFZTAF-UHFFFAOYSA-N_Q13873_BMPR2	0.5	1	Random Control	0.5	1530
syn20543796	COc1cc(Nc2ncc3N(C)C(=O)C(F)(F)CN(C4CCCC4)c3n2)ccc1C(=O)NC5CCN(C)CC5	JMBATVPHKFZTAF-UHFFFAOYSA-N	TPKI-30	P51813	BMX	BMX	6.663512081523101	JMBATVPHKFZTAF-UHFFFAOYSA-N_P51813_BMX	0.5	1	Random Control	0.5	1530
syn20543796	COc1cc(Nc2ncc3N(C)C(=O)C(F)(F)CN(C4CCCC4)c3n2)ccc1C(=O)NC5CCN(C)CC5	JMBATVPHKFZTAF-UHFFFAOYSA-N	TPKI-30	P22607	FGFR3	FGFR3	6.896007735363366	JMBATVPHKFZTAF-UHFFFAOYSA-N_P22607_FGFR3	0.5	1	Random Control	0.5	1530
syn20543796	COc1cc(Nc2ncc3N(C)C(=O)C(F)(F)CN(C4CCCC4)c3n2)ccc1C(=O)NC5CCN(C)CC5	JMBATVPHKFZTAF-UHFFFAOYSA-N	TPKI-30	P52564	MAP2K6	MEK6	5.9202986402200954	JMBATVPHKFZTAF-UHFFFAOYSA-N_P52564_MEK6	0.5	1	Random Control	0.5	1530
syn20543796	COc1cc(Nc2ncc3N(C)C(=O)C(F)(F)CN(C4CCCC4)c3n2)ccc1C(=O)NC5CCN(C)CC5	JMBATVPHKFZTAF-UHFFFAOYSA-N	TPKI-30	Q9Y6E0	STK24	MST3	6.461290671798887	JMBATVPHKFZTAF-UHFFFAOYSA-N_Q9Y6E0_MST3	0.5	1	Random Control	0.5	1530
syn20543796	COc1cc(Nc2ncc3N(C)C(=O)C(F)(F)CN(C4CCCC4)c3n2)ccc1C(=O)NC5CCN(C)CC5	JMBATVPHKFZTAF-UHFFFAOYSA-N	TPKI-30	Q96PY6	NEK1	NEK1	6.008369631506699	JMBATVPHKFZTAF-UHFFFAOYSA-N_Q96PY6_NEK1	0.5	1	Random Control	0.5	1530
syn20543796	COc1cc(Nc2ncc3N(C)C(=O)C(F)(F)CN(C4CCCC4)c3n2)ccc1C(=O)NC5CCN(C)CC5	JMBATVPHKFZTAF-UHFFFAOYSA-N	TPKI-30	Q8IY84	MGC42105	NIM1	6.396015391827763	JMBATVPHKFZTAF-UHFFFAOYSA-N_Q8IY84_NIM1	0.5	1	Random Control	0.5	1530
syn20543796	CN1CCC(CC1)NC(=O)c2ccc(Nc3ncc4N(C)C(=O)C(F)(F)CN(C5CCCC5)c4n3)cc2C	WQQPBXGJFFKXKX-UHFFFAOYSA-N	TPKI-31	Q8IY84	MGC42105	NIM1	5.967625112017849	WQQPBXGJFFKXKX-UHFFFAOYSA-N_Q8IY84_NIM1	0.5	1	Random Control	0.5	1530
syn20543796	COc1cc(Nc2ncc3N(C)C(=O)C(F)(F)CN(C4CCCC4)c3n2)ccc1C(=O)NC5CCN(C)CC5	JMBATVPHKFZTAF-UHFFFAOYSA-N	TPKI-30	Q8TBX8	PIP4K2C	PIP5K2C	7.345596822093316	JMBATVPHKFZTAF-UHFFFAOYSA-N_Q8TBX8_PIP5K2C	0.5	1	Random Control	0.5	1530
syn20543796	CN1CCC(CC1)NC(=O)c2ccc(Nc3ncc4N(C)C(=O)C(F)(F)CN(C5CCCC5)c4n3)cc2C	WQQPBXGJFFKXKX-UHFFFAOYSA-N	TPKI-31	Q8TBX8	PIP4K2C	PIP5K2C	7.297038490199547	WQQPBXGJFFKXKX-UHFFFAOYSA-N_Q8TBX8_PIP5K2C	0.5	1	Random Control	0.5	1530
syn20543796	O=C(NC1=CC(Cl)=CC=C1)NC(C=C2)=CC=C2C3=C4C(N(C)N=C4N)=CN=C3	UUVMNPKFPGJBNX-UHFFFAOYSA-N	AKI00000047a	Q8TBX8	PIP4K2C	PIP5K2C	6.307172745726683	UUVMNPKFPGJBNX-UHFFFAOYSA-N_Q8TBX8_PIP5K2C	0.5	1	Random Control	0.5	1530
syn20543796	COc1cc(Nc2nccc(n2)N2CCC(C2)NC(=O)Nc2ccc3OCOc3c2)cc(OC)c1OC	RPMUHLTUQBLTIL-UHFFFAOYSA-N	GSK1379766	Q8TBX8	PIP4K2C	PIP5K2C	6.271191057321505	RPMUHLTUQBLTIL-UHFFFAOYSA-N_Q8TBX8_PIP5K2C	0.5	1	Random Control	0.5	1530
syn20543796	COc1cc(Nc2nccc(n2)N2CCC(C2)NC(=O)Nc2cccc(c2)C(C)=O)cc(OC)c1OC	FHPPXPQIIDRCLD-UHFFFAOYSA-N	GSK1379753	Q8TBX8	PIP4K2C	PIP5K2C	6.136685654467916	FHPPXPQIIDRCLD-UHFFFAOYSA-N_Q8TBX8_PIP5K2C	0.5	1	Random Control	0.5	1530
syn20543796	COc1cccc(CNC(=O)NC2CCN(C2)c2ccnc(Nc3cc(OC)c(OC)c(OC)c3)n2)c1	DNUXCMSJSBRGFX-UHFFFAOYSA-N	GSK1379765	Q8TBX8	PIP4K2C	PIP5K2C	5.8919303881840515	DNUXCMSJSBRGFX-UHFFFAOYSA-N_Q8TBX8_PIP5K2C	0.5	1	Random Control	0.5	1530
syn20543796	COc1cccc(NC(=O)NC2CCN(C2)c2ccnc(Nc3cc(OC)c(OC)c(OC)c3)n2)c1	JWYSBCWFKGORAC-UHFFFAOYSA-N	GSK1379763	Q8TBX8	PIP4K2C	PIP5K2C	5.9877435620637005	JWYSBCWFKGORAC-UHFFFAOYSA-N_Q8TBX8_PIP5K2C	0.5	1	Random Control	0.5	1530
syn20543796	Cc1ccc2c(cnn2n1)-c1ccnc(Nc2ccc(cc2)C(F)(F)F)n1	LOAIUSJMQXSEBK-UHFFFAOYSA-N	GW819776	Q8TBX8	PIP4K2C	PIP5K2C	6.346549050324806	LOAIUSJMQXSEBK-UHFFFAOYSA-N_Q8TBX8_PIP5K2C	0.5	1	Random Control	0.5	1530
syn20543796	COc1cc(Nc2ncc3N(C)C(=O)C(F)(F)CN(C4CCCC4)c3n2)ccc1C(=O)NC5CCN(C)CC5	JMBATVPHKFZTAF-UHFFFAOYSA-N	TPKI-30	P53350	PLK1	PLK1	8.784548636128577	JMBATVPHKFZTAF-UHFFFAOYSA-N_P53350_PLK1	0.5	1	Random Control	0.5	1530
syn20543796	CN1CCC(CC1)NC(=O)c2ccc(Nc3ncc4N(C)C(=O)C(F)(F)CN(C5CCCC5)c4n3)cc2C	WQQPBXGJFFKXKX-UHFFFAOYSA-N	TPKI-31	P53350	PLK1	PLK1	7.525301412447869	WQQPBXGJFFKXKX-UHFFFAOYSA-N_P53350_PLK1	0.5	1	Random Control	0.5	1530
syn20543796	COc1cc(Nc2ncc3N(C)C(=O)C(F)(F)CN(C4CCCC4)c3n2)ccc1C(=O)NC5CCN(C)CC5	JMBATVPHKFZTAF-UHFFFAOYSA-N	TPKI-30	Q9NYY3	PLK2	PLK2	8.576716915245653	JMBATVPHKFZTAF-UHFFFAOYSA-N_Q9NYY3_PLK2	0.5	1	Random Control	0.5	1530
syn20543796	CN1CCC(CC1)NC(=O)c2ccc(Nc3ncc4N(C)C(=O)C(F)(F)CN(C5CCCC5)c4n3)cc2C	WQQPBXGJFFKXKX-UHFFFAOYSA-N	TPKI-31	Q9NYY3	PLK2	PLK2	7.296051503921914	WQQPBXGJFFKXKX-UHFFFAOYSA-N_Q9NYY3_PLK2	0.5	1	Random Control	0.5	1530
syn20543796	COc1cc(Nc2ncc3N(C)C(=O)C(F)(F)CN(C4CCCC4)c3n2)ccc1C(=O)NC5CCN(C)CC5	JMBATVPHKFZTAF-UHFFFAOYSA-N	TPKI-30	Q9H4B4	PLK3	PLK3	8.195571902620516	JMBATVPHKFZTAF-UHFFFAOYSA-N_Q9H4B4_PLK3	0.5	1	Random Control	0.5	1530
syn20543796	CN1CCC(CC1)NC(=O)c2ccc(Nc3ncc4N(C)C(=O)C(F)(F)CN(C5CCCC5)c4n3)cc2C	WQQPBXGJFFKXKX-UHFFFAOYSA-N	TPKI-31	Q9H4B4	PLK3	PLK3	7.226813655905302	WQQPBXGJFFKXKX-UHFFFAOYSA-N_Q9H4B4_PLK3	0.5	1	Random Control	0.5	1530
syn20543796	COc1cc(Nc2ncc3N(C)C(=O)C(F)(F)CN(C4CCCC4)c3n2)ccc1C(=O)NC5CCN(C)CC5	JMBATVPHKFZTAF-UHFFFAOYSA-N	TPKI-30	O00506	STK25	YSK1	5.9688189356022345	JMBATVPHKFZTAF-UHFFFAOYSA-N_O00506_YSK1	0.5	1	Random Control	0.5	1530
syn20543796	CN1CCC(CC1)NC(=O)c2ccc(Nc3ncc4N(C)C(=O)C(F)(F)CN(C5CCCC5)c4n3)cc2C	WQQPBXGJFFKXKX-UHFFFAOYSA-N	TPKI-31	Q9NSY1	BMP2K	BIKE	6.591770682508223	WQQPBXGJFFKXKX-UHFFFAOYSA-N_Q9NSY1_BIKE	0.5	1	Random Control	0.5	1530
syn20543796	CN1CCC(CC1)NC(=O)c2ccc(Nc3ncc4N(C)C(=O)C(F)(F)CN(C5CCCC5)c4n3)cc2C	WQQPBXGJFFKXKX-UHFFFAOYSA-N	TPKI-31	P49760	CLK2	CLK2	6.4039923250268975	WQQPBXGJFFKXKX-UHFFFAOYSA-N_P49760_CLK2	0.5	1	Random Control	0.5	1530
syn20543796	O=C(NC1=CC(Cl)=CC=C1)NC(C=C2)=CC=C2C3=C4C(N(C)N=C4N)=CN=C3	UUVMNPKFPGJBNX-UHFFFAOYSA-N	AKI00000047a	P49760	CLK2	CLK2	6.097480906160327	UUVMNPKFPGJBNX-UHFFFAOYSA-N_P49760_CLK2	0.5	1	Random Control	0.5	1530
syn20543796	CN1CCC(CC1)NC(=O)c2ccc(Nc3ncc4N(C)C(=O)C(F)(F)CN(C5CCCC5)c4n3)cc2C	WQQPBXGJFFKXKX-UHFFFAOYSA-N	TPKI-31	Q9C098	DCLK3	DCAMKL3	6.945748031445866	WQQPBXGJFFKXKX-UHFFFAOYSA-N_Q9C098_DCAMKL3	0.5	1	Random Control	0.5	1530
syn20543796	NC1=C(C2=CC=C(NC(NC3=CC=CC(C)=C3)=O)C=C2)C=NC4=C(Br)C=NN41	GXRCQVMXTRWVSJ-UHFFFAOYSA-N	AKI00000050a	Q9C098	DCLK3	DCAMKL3	5.341677629810708	GXRCQVMXTRWVSJ-UHFFFAOYSA-N_Q9C098_DCAMKL3	0.5	1	Random Control	0.5	1530
syn20543796	CN1CCC(CC1)NC(=O)c2ccc(Nc3ncc4N(C)C(=O)C(F)(F)CN(C5CCCC5)c4n3)cc2C	WQQPBXGJFFKXKX-UHFFFAOYSA-N	TPKI-31	O14976	GAK	GAK	6.275936337013667	WQQPBXGJFFKXKX-UHFFFAOYSA-N_O14976_GAK	0.5	1	Random Control	0.5	1530
syn20543796	CC1=CC=CC(C2=C(N(C=CN=C3)C3=N2)C4=CC=NC(NC5CCCCC5)=N4)=C1	WVTJDZKJXWDTPS-UHFFFAOYSA-N	AKI00000063a	O14976	GAK	GAK	6.33313690988376	WVTJDZKJXWDTPS-UHFFFAOYSA-N_O14976_GAK	0.5	1	Random Control	0.5	1530
syn20543796	CN1CCC(CC1)NC(=O)c2ccc(Nc3ncc4N(C)C(=O)C(F)(F)CN(C5CCCC5)c4n3)cc2C	WQQPBXGJFFKXKX-UHFFFAOYSA-N	TPKI-31	Q9P2K8	EIF2AK4	GCN2(Kin.Dom.2,S808G)	6.472167732326278	WQQPBXGJFFKXKX-UHFFFAOYSA-N_Q9P2K8_GCN2(Kin.Dom.2,S808G)	0.5	1	Random Control	0.5	1530
syn20543796	O=C1C2=C(C(C3=CC=CC=N3)=NN1C4=C(Cl)C=NC=C4Cl)N=C(NC5=CC=C(N6CCN(C)CC6)C=C5)N=C2	BYOVZPSNQRPTQJ-UHFFFAOYSA-N	AKI00000021a	Q9P2K8	EIF2AK4	GCN2(Kin.Dom.2,S808G)	6.3771079506037935	BYOVZPSNQRPTQJ-UHFFFAOYSA-N_Q9P2K8_GCN2(Kin.Dom.2,S808G)	0.5	1	Random Control	0.5	1530
syn20543796	CN1CCC(CC1)NC(=O)c2ccc(Nc3ncc4N(C)C(=O)C(F)(F)CN(C5CCCC5)c4n3)cc2C	WQQPBXGJFFKXKX-UHFFFAOYSA-N	TPKI-31	P51617	IRAK1	IRAK1	6.71513353094325	WQQPBXGJFFKXKX-UHFFFAOYSA-N_P51617_IRAK1	0.5	1	Random Control	0.5	1530
syn20543796	COc1cc(Nc2nccc(n2)N2CCC(C2)NC(=O)Nc2ccc3OCOc3c2)cc(OC)c1OC	RPMUHLTUQBLTIL-UHFFFAOYSA-N	GSK1379766	P51617	IRAK1	IRAK1	6.096068146891174	RPMUHLTUQBLTIL-UHFFFAOYSA-N_P51617_IRAK1	0.5	1	Random Control	0.5	1530
syn20543796	Fc1ccc(CNc2nccc(NCCNC(=O)c3cc4ccccc4s3)n2)cc1	HPIYDXWBJUHQIS-UHFFFAOYSA-N	GSK1379944	P51617	IRAK1	IRAK1	5.807704507300249	HPIYDXWBJUHQIS-UHFFFAOYSA-N_P51617_IRAK1	0.5	1	Random Control	0.5	1530
syn20543796	CN1CCC(CC1)NC(=O)c2ccc(Nc3ncc4N(C)C(=O)C(F)(F)CN(C5CCCC5)c4n3)cc2C	WQQPBXGJFFKXKX-UHFFFAOYSA-N	TPKI-31	Q9Y6R4	MAP3K4	MAP3K4	5.043276711835697	WQQPBXGJFFKXKX-UHFFFAOYSA-N_Q9Y6R4_MAP3K4	0.5	1	Random Control	0.5	1530
syn20543796	O=C(NC1=C2C(C(F)=CC=C2)=NC=C1)NC3=NC=CN=C3	NSDIHUXUFJHXRA-UHFFFAOYSA-N	AKI00000070a	Q9Y6R4	MAP3K4	MAP3K4	5.163735776701643	NSDIHUXUFJHXRA-UHFFFAOYSA-N_Q9Y6R4_MAP3K4	0.5	1	Random Control	0.5	1530
syn20543796	O=C1C2=C(C(C3=CC=CC=N3)=NN1C4=C(Cl)C=NC=C4Cl)N=C(NC5=CC=C(N6CCN(C)CC6)C=C5)N=C2	BYOVZPSNQRPTQJ-UHFFFAOYSA-N	AKI00000021a	Q9Y6R4	MAP3K4	MAP3K4	5.54483593506695	BYOVZPSNQRPTQJ-UHFFFAOYSA-N_Q9Y6R4_MAP3K4	0.5	1	Random Control	0.5	1530
syn20543796	CN1CCC(CC1)NC(=O)c2ccc(Nc3ncc4N(C)C(=O)C(F)(F)CN(C5CCCC5)c4n3)cc2C	WQQPBXGJFFKXKX-UHFFFAOYSA-N	TPKI-31	P48736	PIK3CG	PIK3CG	6.220382530883936	WQQPBXGJFFKXKX-UHFFFAOYSA-N_P48736_PIK3CG	0.5	1	Random Control	0.5	1530
syn20543796	CN1CCC(CC1)NC(=O)c2ccc(Nc3ncc4N(C)C(=O)C(F)(F)CN(C5CCCC5)c4n3)cc2C	WQQPBXGJFFKXKX-UHFFFAOYSA-N	TPKI-31	Q9BRS2	RIOK1	RIOK1	6.46083687890615	WQQPBXGJFFKXKX-UHFFFAOYSA-N_Q9BRS2_RIOK1	0.5	1	Random Control	0.5	1530
syn20543796	COc1cc(Nc2nccc(n2)N2CCC(C2)NC(=O)Nc2ccc3OCOc3c2)cc(OC)c1OC	RPMUHLTUQBLTIL-UHFFFAOYSA-N	GSK1379766	Q9BRS2	RIOK1	RIOK1	5.666960076355932	RPMUHLTUQBLTIL-UHFFFAOYSA-N_Q9BRS2_RIOK1	0.5	1	Random Control	0.5	1530
syn20543796	COc1cccc(NC(=O)NC2CCN(C2)c2ccnc(Nc3cc(OC)c(OC)c(OC)c3)n2)c1	JWYSBCWFKGORAC-UHFFFAOYSA-N	GSK1379763	Q9BRS2	RIOK1	RIOK1	5.562912371827081	JWYSBCWFKGORAC-UHFFFAOYSA-N_Q9BRS2_RIOK1	0.5	1	Random Control	0.5	1530
syn20543796	CC1=CC(=NN1C1=CC=CC=C1)C(=O)NC1=CC=C(OC2=NN3C=C(NC(=O)C4CC4)N=C3C=C2)C=C1	MZTUKIVBKFNLSN-UHFFFAOYSA-N	TPKI-35	P00519	ABL1	ABL1-phosphorylated	8.165708929500092	MZTUKIVBKFNLSN-UHFFFAOYSA-N_P00519_ABL1-phosphorylated	0.5	1	Random Control	0.5	1530
syn20543796	CC(C)(C)c1ccc2nccc(Nc3cccc(O)c3)c2c1	YLGOFBVUMIJIPS-UHFFFAOYSA-N	GW856795	P00519	ABL1	ABL1-phosphorylated	6.437231876218442	YLGOFBVUMIJIPS-UHFFFAOYSA-N_P00519_ABL1-phosphorylated	0.5	1	Random Control	0.5	1530
syn20543796	CC1=CC(=NN1C1=CC=CC=C1)C(=O)NC1=CC=C(OC2=NN3C=C(NC(=O)C4CC4)N=C3C=C2)C=C1	MZTUKIVBKFNLSN-UHFFFAOYSA-N	TPKI-35	P42684	ABL2	ABL2	8.025489307224678	MZTUKIVBKFNLSN-UHFFFAOYSA-N_P42684_ABL2	0.5	1	Random Control	0.5	1530
syn20543796	CC1=CC(=NN1C1=CC=CC=C1)C(=O)NC1=CC=C(OC2=NN3C=C(NC(=O)C4CC4)N=C3C=C2)C=C1	MZTUKIVBKFNLSN-UHFFFAOYSA-N	TPKI-35	Q92772	CDKL2	CDKL2	7.443385324029648	MZTUKIVBKFNLSN-UHFFFAOYSA-N_Q92772_CDKL2	0.5	1	Random Control	0.5	1530
syn20543796	CC1=CC(=NN1C1=CC=CC=C1)C(=O)NC1=CC=C(OC2=NN3C=C(NC(=O)C4CC4)N=C3C=C2)C=C1	MZTUKIVBKFNLSN-UHFFFAOYSA-N	TPKI-35	P07333	CSF1R	CSF1R	7.6632707093220285	MZTUKIVBKFNLSN-UHFFFAOYSA-N_P07333_CSF1R	0.5	1	Random Control	0.5	1530
syn20543796	NC1=C(C2=CC=C(NC(NC3=CC=CC(C)=C3)=O)C=C2)C=NC4=C(Br)C=NN41	GXRCQVMXTRWVSJ-UHFFFAOYSA-N	AKI00000050a	P07333	CSF1R	CSF1R	7.521207044992658	GXRCQVMXTRWVSJ-UHFFFAOYSA-N_P07333_CSF1R	0.5	1	Random Control	0.5	1530
syn20543796	O=C(NC1=CC(Cl)=CC=C1)NC(C=C2)=CC=C2C3=C4C(N(C)N=C4N)=CN=C3	UUVMNPKFPGJBNX-UHFFFAOYSA-N	AKI00000047a	P07333	CSF1R	CSF1R	8.749346412047359	UUVMNPKFPGJBNX-UHFFFAOYSA-N_P07333_CSF1R	0.5	1	Random Control	0.5	1530
syn20543796	CC1=CC(=NN1C1=CC=CC=C1)C(=O)NC1=CC=C(OC2=NN3C=C(NC(=O)C4CC4)N=C3C=C2)C=C1	MZTUKIVBKFNLSN-UHFFFAOYSA-N	TPKI-35	Q08345	DDR1	DDR1	8.321249956947947	MZTUKIVBKFNLSN-UHFFFAOYSA-N_Q08345_DDR1	0.5	1	Random Control	0.5	1530
syn20543796	NC1=C(C2=CC=C(NC(NC3=CC=CC(C)=C3)=O)C=C2)C=NC4=C(Br)C=NN41	GXRCQVMXTRWVSJ-UHFFFAOYSA-N	AKI00000050a	Q08345	DDR1	DDR1	8.133997425272858	GXRCQVMXTRWVSJ-UHFFFAOYSA-N_Q08345_DDR1	0.5	1	Random Control	0.5	1530
syn20543796	O=C1C2=C(C(C3=CC=CC=N3)=NN1C4=C(Cl)C=NC=C4Cl)N=C(NC5=CC=C(N6CCN(C)CC6)C=C5)N=C2	BYOVZPSNQRPTQJ-UHFFFAOYSA-N	AKI00000021a	Q08345	DDR1	DDR1	7.6988590822042084	BYOVZPSNQRPTQJ-UHFFFAOYSA-N_Q08345_DDR1	0.5	1	Random Control	0.5	1530
syn20543796	O=C(NC1=CC(Cl)=CC=C1)NC(C=C2)=CC=C2C3=C4C(N(C)N=C4N)=CN=C3	UUVMNPKFPGJBNX-UHFFFAOYSA-N	AKI00000047a	Q08345	DDR1	DDR1	8.275069848833704	UUVMNPKFPGJBNX-UHFFFAOYSA-N_Q08345_DDR1	0.5	1	Random Control	0.5	1530
syn20543796	Fc1ccc(CNc2nccc(NCCNC(=O)c3cc4ccccc4s3)n2)cc1	HPIYDXWBJUHQIS-UHFFFAOYSA-N	GSK1379944	Q08345	DDR1	DDR1	6.305473520047127	HPIYDXWBJUHQIS-UHFFFAOYSA-N_Q08345_DDR1	0.5	1	Random Control	0.5	1530
syn20543796	CC1=CC(=NN1C1=CC=CC=C1)C(=O)NC1=CC=C(OC2=NN3C=C(NC(=O)C4CC4)N=C3C=C2)C=C1	MZTUKIVBKFNLSN-UHFFFAOYSA-N	TPKI-35	Q16832	DDR2	DDR2	7.572298572514555	MZTUKIVBKFNLSN-UHFFFAOYSA-N_Q16832_DDR2	0.5	1	Random Control	0.5	1530
syn20543796	NC1=C(C2=CC=C(NC(NC3=CC=CC(C)=C3)=O)C=C2)C=NC4=C(Br)C=NN41	GXRCQVMXTRWVSJ-UHFFFAOYSA-N	AKI00000050a	Q16832	DDR2	DDR2	7.621280752658387	GXRCQVMXTRWVSJ-UHFFFAOYSA-N_Q16832_DDR2	0.5	1	Random Control	0.5	1530
syn20543796	O=C1C2=C(C(C3=CC=CC=N3)=NN1C4=C(Cl)C=NC=C4Cl)N=C(NC5=CC=C(N6CCN(C)CC6)C=C5)N=C2	BYOVZPSNQRPTQJ-UHFFFAOYSA-N	AKI00000021a	Q16832	DDR2	DDR2	7.2434594919593165	BYOVZPSNQRPTQJ-UHFFFAOYSA-N_Q16832_DDR2	0.5	1	Random Control	0.5	1530
syn20543796	O=C(NC1=CC(Cl)=CC=C1)NC(C=C2)=CC=C2C3=C4C(N(C)N=C4N)=CN=C3	UUVMNPKFPGJBNX-UHFFFAOYSA-N	AKI00000047a	Q16832	DDR2	DDR2	7.892573243037464	UUVMNPKFPGJBNX-UHFFFAOYSA-N_Q16832_DDR2	0.5	1	Random Control	0.5	1530
syn20543796	CC1=CC(=NN1C1=CC=CC=C1)C(=O)NC1=CC=C(OC2=NN3C=C(NC(=O)C4CC4)N=C3C=C2)C=C1	MZTUKIVBKFNLSN-UHFFFAOYSA-N	TPKI-35	P21860	ERBB3	ERBB3	7.089295576877818	MZTUKIVBKFNLSN-UHFFFAOYSA-N_P21860_ERBB3	0.5	1	Random Control	0.5	1530
syn20543796	CC1=CC(=NN1C1=CC=CC=C1)C(=O)NC1=CC=C(OC2=NN3C=C(NC(=O)C4CC4)N=C3C=C2)C=C1	MZTUKIVBKFNLSN-UHFFFAOYSA-N	TPKI-35	P17948	FLT1	FLT1	7.139972136678179	MZTUKIVBKFNLSN-UHFFFAOYSA-N_P17948_FLT1	0.5	1	Random Control	0.5	1530
syn20543796	O=C(NC1=CC(Cl)=CC=C1)NC(C=C2)=CC=C2C3=C4C(N(C)N=C4N)=CN=C3	UUVMNPKFPGJBNX-UHFFFAOYSA-N	AKI00000047a	P17948	FLT1	FLT1	9.073970185214687	UUVMNPKFPGJBNX-UHFFFAOYSA-N_P17948_FLT1	0.5	1	Random Control	0.5	1530
syn20543796	CC1=CC(=NN1C1=CC=CC=C1)C(=O)NC1=CC=C(OC2=NN3C=C(NC(=O)C4CC4)N=C3C=C2)C=C1	MZTUKIVBKFNLSN-UHFFFAOYSA-N	TPKI-35	P10721	KIT	KIT	7.527582545828588	MZTUKIVBKFNLSN-UHFFFAOYSA-N_P10721_KIT	0.5	1	Random Control	0.5	1530
syn20543796	NC1=C(C2=CC=C(NC(NC3=CC=CC(C)=C3)=O)C=C2)C=NC4=C(Br)C=NN41	GXRCQVMXTRWVSJ-UHFFFAOYSA-N	AKI00000050a	P10721	KIT	KIT	6.967657440368054	GXRCQVMXTRWVSJ-UHFFFAOYSA-N_P10721_KIT	0.5	1	Random Control	0.5	1530
syn20543796	O=C(NC1=CC(Cl)=CC=C1)NC(C=C2)=CC=C2C3=C4C(N(C)N=C4N)=CN=C3	UUVMNPKFPGJBNX-UHFFFAOYSA-N	AKI00000047a	P10721	KIT	KIT	8.53305244743113	UUVMNPKFPGJBNX-UHFFFAOYSA-N_P10721_KIT	0.5	1	Random Control	0.5	1530
syn20543796	COc1cc(Nc2nccc(n2)N2CCC(C2)NC(=O)Nc2cccc(c2)C(C)=O)cc(OC)c1OC	FHPPXPQIIDRCLD-UHFFFAOYSA-N	GSK1379753	P10721	KIT	KIT	5.965089988130811	FHPPXPQIIDRCLD-UHFFFAOYSA-N_P10721_KIT	0.5	1	Random Control	0.5	1530
syn20543796	COc1cccc(NC(=O)NC2CCN(C2)c2ccnc(Nc3cc(OC)c(OC)c(OC)c3)n2)c1	JWYSBCWFKGORAC-UHFFFAOYSA-N	GSK1379763	P10721	KIT	KIT	6.213050326652876	JWYSBCWFKGORAC-UHFFFAOYSA-N_P10721_KIT	0.5	1	Random Control	0.5	1530
syn20543796	Cc1ccc2c(cnn2n1)-c1ccnc(Nc2ccc(cc2)C(F)(F)F)n1	LOAIUSJMQXSEBK-UHFFFAOYSA-N	GW819776	P10721	KIT	KIT	6.6090120268688635	LOAIUSJMQXSEBK-UHFFFAOYSA-N_P10721_KIT	0.5	1	Random Control	0.5	1530
syn20543796	CC1=CC(=NN1C1=CC=CC=C1)C(=O)NC1=CC=C(OC2=NN3C=C(NC(=O)C4CC4)N=C3C=C2)C=C1	MZTUKIVBKFNLSN-UHFFFAOYSA-N	TPKI-35	P06239	LCK	LCK	7.305166016235424	MZTUKIVBKFNLSN-UHFFFAOYSA-N_P06239_LCK	0.5	1	Random Control	0.5	1530
syn20543796	NC1=C(C2=CC=C(NC(NC3=CC=CC(C)=C3)=O)C=C2)C=NC4=C(Br)C=NN41	GXRCQVMXTRWVSJ-UHFFFAOYSA-N	AKI00000050a	P06239	LCK	LCK	6.9074939610948904	GXRCQVMXTRWVSJ-UHFFFAOYSA-N_P06239_LCK	0.5	1	Random Control	0.5	1530
syn20543796	CC(C)(C)c1ccc2nccc(Nc3cccc(O)c3)c2c1	YLGOFBVUMIJIPS-UHFFFAOYSA-N	GW856795	P06239	LCK	LCK	6.219451637514062	YLGOFBVUMIJIPS-UHFFFAOYSA-N_P06239_LCK	0.5	1	Random Control	0.5	1530
syn20543796	CC1=CC(=NN1C1=CC=CC=C1)C(=O)NC1=CC=C(OC2=NN3C=C(NC(=O)C4CC4)N=C3C=C2)C=C1	MZTUKIVBKFNLSN-UHFFFAOYSA-N	TPKI-35	Q13163	MAP2K5	MEK5	7.845315220200544	MZTUKIVBKFNLSN-UHFFFAOYSA-N_Q13163_MEK5	0.5	1	Random Control	0.5	1530
syn20543796	NC1=C(C2=CC=C(NC(NC3=CC=CC(C)=C3)=O)C=C2)C=NC4=C(Br)C=NN41	GXRCQVMXTRWVSJ-UHFFFAOYSA-N	AKI00000050a	Q13163	MAP2K5	MEK5	6.900542047780366	GXRCQVMXTRWVSJ-UHFFFAOYSA-N_Q13163_MEK5	0.5	1	Random Control	0.5	1530
syn20543796	OC(C1=CC2=C(C3=CC(C4=CC=CC=C4)=CC=C3)C=NC=C2S1)=O	FHBDMVQPDQSYLR-UHFFFAOYSA-N	AKI00000074a	Q13163	MAP2K5	MEK5	6.732409529948674	FHBDMVQPDQSYLR-UHFFFAOYSA-N_Q13163_MEK5	0.5	1	Random Control	0.5	1530
syn20543796	COc1cc(Nc2nccc(n2)N2CCC(C2)NC(=O)Nc2ccc3OCOc3c2)cc(OC)c1OC	RPMUHLTUQBLTIL-UHFFFAOYSA-N	GSK1379766	Q13163	MAP2K5	MEK5	7.07918723026625	RPMUHLTUQBLTIL-UHFFFAOYSA-N_Q13163_MEK5	0.5	1	Random Control	0.5	1530
syn20543796	COc1cc(Nc2nccc(n2)N2CCC(C2)NC(=O)Nc2cccc(c2)C(C)=O)cc(OC)c1OC	FHPPXPQIIDRCLD-UHFFFAOYSA-N	GSK1379753	Q13163	MAP2K5	MEK5	6.893545170013523	FHPPXPQIIDRCLD-UHFFFAOYSA-N_Q13163_MEK5	0.5	1	Random Control	0.5	1530
syn20543796	COc1cccc(CNC(=O)NC2CCN(C2)c2ccnc(Nc3cc(OC)c(OC)c(OC)c3)n2)c1	DNUXCMSJSBRGFX-UHFFFAOYSA-N	GSK1379765	Q13163	MAP2K5	MEK5	6.94862538484363	DNUXCMSJSBRGFX-UHFFFAOYSA-N_Q13163_MEK5	0.5	1	Random Control	0.5	1530
syn20543796	COc1cccc(NC(=O)NC2CCN(C2)c2ccnc(Nc3cc(OC)c(OC)c(OC)c3)n2)c1	JWYSBCWFKGORAC-UHFFFAOYSA-N	GSK1379763	Q13163	MAP2K5	MEK5	7.015876940633706	JWYSBCWFKGORAC-UHFFFAOYSA-N_Q13163_MEK5	0.5	1	Random Control	0.5	1530
syn20543796	CC1=CC(=NN1C1=CC=CC=C1)C(=O)NC1=CC=C(OC2=NN3C=C(NC(=O)C4CC4)N=C3C=C2)C=C1	MZTUKIVBKFNLSN-UHFFFAOYSA-N	TPKI-35	Q12866	MERTK	MERTK	7.160422777984769	MZTUKIVBKFNLSN-UHFFFAOYSA-N_Q12866_MERTK	0.5	1	Random Control	0.5	1530
syn20543796	CC1=CC(=NN1C1=CC=CC=C1)C(=O)NC1=CC=C(OC2=NN3C=C(NC(=O)C4CC4)N=C3C=C2)C=C1	MZTUKIVBKFNLSN-UHFFFAOYSA-N	TPKI-35	P16234	PDGFRA	PDGFRA	7.371911965737602	MZTUKIVBKFNLSN-UHFFFAOYSA-N_P16234_PDGFRA	0.5	1	Random Control	0.5	1530
syn20543796	NC1=C(C2=CC=C(NC(NC3=CC=CC(C)=C3)=O)C=C2)C=NC4=C(Br)C=NN41	GXRCQVMXTRWVSJ-UHFFFAOYSA-N	AKI00000050a	P16234	PDGFRA	PDGFRA	7.493337882227544	GXRCQVMXTRWVSJ-UHFFFAOYSA-N_P16234_PDGFRA	0.5	1	Random Control	0.5	1530
syn20543796	O=C(NC1=CC(Cl)=CC=C1)NC(C=C2)=CC=C2C3=C4C(N(C)N=C4N)=CN=C3	UUVMNPKFPGJBNX-UHFFFAOYSA-N	AKI00000047a	P16234	PDGFRA	PDGFRA	8.559534932838607	UUVMNPKFPGJBNX-UHFFFAOYSA-N_P16234_PDGFRA	0.5	1	Random Control	0.5	1530
syn20543796	CC(C)(C)c1ccc2nccc(Nc3cccc(O)c3)c2c1	YLGOFBVUMIJIPS-UHFFFAOYSA-N	GW856795	P16234	PDGFRA	PDGFRA	6.072816597713192	YLGOFBVUMIJIPS-UHFFFAOYSA-N_P16234_PDGFRA	0.5	1	Random Control	0.5	1530
syn20543796	CC1=CC(=NN1C1=CC=CC=C1)C(=O)NC1=CC=C(OC2=NN3C=C(NC(=O)C4CC4)N=C3C=C2)C=C1	MZTUKIVBKFNLSN-UHFFFAOYSA-N	TPKI-35	P35590	TIE1	TIE1	7.346381680442063	MZTUKIVBKFNLSN-UHFFFAOYSA-N_P35590_TIE1	0.5	1	Random Control	0.5	1530
syn20543796	COc1cccc(CNC(=O)NC2CCN(C2)c2ccnc(Nc3cc(OC)c(OC)c(OC)c3)n2)c1	DNUXCMSJSBRGFX-UHFFFAOYSA-N	GSK1379765	P35590	TIE1	TIE1	5.848413837242708	DNUXCMSJSBRGFX-UHFFFAOYSA-N_P35590_TIE1	0.5	1	Random Control	0.5	1530
syn20543796	NC1=C(C2=CC=C(NC(NC3=CC=CC(C)=C3)=O)C=C2)C=NC4=C(Br)C=NN41	GXRCQVMXTRWVSJ-UHFFFAOYSA-N	AKI00000050a	P51451	BLK	BLK	7.061794855877152	GXRCQVMXTRWVSJ-UHFFFAOYSA-N_P51451_BLK	0.5	1	Random Control	0.5	1530
syn20543796	NC1=C(C2=CC=C(NC(NC3=CC=CC(C)=C3)=O)C=C2)C=NC4=C(Br)C=NN41	GXRCQVMXTRWVSJ-UHFFFAOYSA-N	AKI00000050a	Q6P2M8	PNCK	CAMK1B	5.127279345257124	GXRCQVMXTRWVSJ-UHFFFAOYSA-N_Q6P2M8_CAMK1B	0.5	1	Random Control	0.5	1530
syn20543796	CC1=CC=CC(C2=C(N(C=CN=C3)C3=N2)C4=CC=NC(NC5CCCCC5)=N4)=C1	WVTJDZKJXWDTPS-UHFFFAOYSA-N	AKI00000063a	Q6P2M8	PNCK	CAMK1B	5.738677528865637	WVTJDZKJXWDTPS-UHFFFAOYSA-N_Q6P2M8_CAMK1B	0.5	1	Random Control	0.5	1530
syn20543796	NC(=O)c1cc(cc2c(c[nH]c12)C1CCNCC1)-c1ccccc1	VNEKCIHPKSZINU-UHFFFAOYSA-N	GSK301362	Q6P2M8	PNCK	CAMK1B	5.013422207513093	VNEKCIHPKSZINU-UHFFFAOYSA-N_Q6P2M8_CAMK1B	0.5	1	Random Control	0.5	1530
syn20543796	NC1=C(C2=CC=C(NC(NC3=CC=CC(C)=C3)=O)C=C2)C=NC4=C(Br)C=NN41	GXRCQVMXTRWVSJ-UHFFFAOYSA-N	AKI00000050a	P48729	CSNK1A1	CSNK1A1	5.482257767862916	GXRCQVMXTRWVSJ-UHFFFAOYSA-N_P48729_CSNK1A1	0.5	1	Random Control	0.5	1530
syn20543796	O=C(NC1=C2C(C(F)=CC=C2)=NC=C1)NC3=NC=CN=C3	NSDIHUXUFJHXRA-UHFFFAOYSA-N	AKI00000070a	P48729	CSNK1A1	CSNK1A1	5.442102116071117	NSDIHUXUFJHXRA-UHFFFAOYSA-N_P48729_CSNK1A1	0.5	1	Random Control	0.5	1530
syn20543796	NC1=C(C2=CC=C(NC(NC3=CC=CC(C)=C3)=O)C=C2)C=NC4=C(Br)C=NN41	GXRCQVMXTRWVSJ-UHFFFAOYSA-N	AKI00000050a	P48730	CSNK1D	CSNK1D	5.422261750936033	GXRCQVMXTRWVSJ-UHFFFAOYSA-N_P48730_CSNK1D	0.5	1	Random Control	0.5	1530
syn20543796	CC1=CC=CC(C2=C(N(C=CN=C3)C3=N2)C4=CC=NC(NC5CCCCC5)=N4)=C1	WVTJDZKJXWDTPS-UHFFFAOYSA-N	AKI00000063a	P48730	CSNK1D	CSNK1D	7.160698335935016	WVTJDZKJXWDTPS-UHFFFAOYSA-N_P48730_CSNK1D	0.5	1	Random Control	0.5	1530
syn20543796	NC1=C(C2=CC=C(NC(NC3=CC=CC(C)=C3)=O)C=C2)C=NC4=C(Br)C=NN41	GXRCQVMXTRWVSJ-UHFFFAOYSA-N	AKI00000050a	P49674	CSNK1E	CSNK1E	5.612918805639851	GXRCQVMXTRWVSJ-UHFFFAOYSA-N_P49674_CSNK1E	0.5	1	Random Control	0.5	1530
syn20543796	CC1=CC=CC(C2=C(N(C=CN=C3)C3=N2)C4=CC=NC(NC5CCCCC5)=N4)=C1	WVTJDZKJXWDTPS-UHFFFAOYSA-N	AKI00000063a	P49674	CSNK1E	CSNK1E	7.277450722130787	WVTJDZKJXWDTPS-UHFFFAOYSA-N_P49674_CSNK1E	0.5	1	Random Control	0.5	1530
syn20543796	O=C(NC1=CC(Cl)=CC=C1)NC(C=C2)=CC=C2C3=C4C(N(C)N=C4N)=CN=C3	UUVMNPKFPGJBNX-UHFFFAOYSA-N	AKI00000047a	P49674	CSNK1E	CSNK1E	6.412815789211926	UUVMNPKFPGJBNX-UHFFFAOYSA-N_P49674_CSNK1E	0.5	1	Random Control	0.5	1530
syn20543796	NC1=C(C2=CC=C(NC(NC3=CC=CC(C)=C3)=O)C=C2)C=NC4=C(Br)C=NN41	GXRCQVMXTRWVSJ-UHFFFAOYSA-N	AKI00000050a	Q9Y463	DYRK1B	DYRK1B	5.6436632332078585	GXRCQVMXTRWVSJ-UHFFFAOYSA-N_Q9Y463_DYRK1B	0.5	1	Random Control	0.5	1530
syn20543796	Oc1ccc(cc1)-c1c[nH]c(=O)c2cc(sc12)-c1ccncc1	CCZJKJIDVXAPAV-UHFFFAOYSA-N	GSK1033723	Q9Y463	DYRK1B	DYRK1B	6.7928861751722955	CCZJKJIDVXAPAV-UHFFFAOYSA-N_Q9Y463_DYRK1B	0.5	1	Random Control	0.5	1530
syn20543796	NC1=C(C2=CC=C(NC(NC3=CC=CC(C)=C3)=O)C=C2)C=NC4=C(Br)C=NN41	GXRCQVMXTRWVSJ-UHFFFAOYSA-N	AKI00000050a	P25098	ADRBK1	GRK2	5.374831623413098	GXRCQVMXTRWVSJ-UHFFFAOYSA-N_P25098_GRK2	0.5	1	Random Control	0.5	1530
syn20543796	NC1=C(C2=CC=C(NC(NC3=CC=CC(C)=C3)=O)C=C2)C=NC4=C(Br)C=NN41	GXRCQVMXTRWVSJ-UHFFFAOYSA-N	AKI00000050a	P49137	MAPKAPK2	MAPKAPK2	5.278384572484575	GXRCQVMXTRWVSJ-UHFFFAOYSA-N_P49137_MAPKAPK2	0.5	1	Random Control	0.5	1530
syn20543796	NC1=C(C2=CC=C(NC(NC3=CC=CC(C)=C3)=O)C=C2)C=NC4=C(Br)C=NN41	GXRCQVMXTRWVSJ-UHFFFAOYSA-N	AKI00000050a	Q9H1R3	MYLK2	MYLK2	5.601867375639737	GXRCQVMXTRWVSJ-UHFFFAOYSA-N_Q9H1R3_MYLK2	0.5	1	Random Control	0.5	1530
syn20543796	NC1=C(C2=CC=C(NC(NC3=CC=CC(C)=C3)=O)C=C2)C=NC4=C(Br)C=NN41	GXRCQVMXTRWVSJ-UHFFFAOYSA-N	AKI00000050a	O00141	SGK1	SGK	5.685349632627899	GXRCQVMXTRWVSJ-UHFFFAOYSA-N_O00141_SGK	0.5	1	Random Control	0.5	1530
syn20543796	NC1=C(C2=CC=C(NC(NC3=CC=CC(C)=C3)=O)C=C2)C=NC4=C(Br)C=NN41	GXRCQVMXTRWVSJ-UHFFFAOYSA-N	AKI00000050a	Q16288	NTRK3	TRKC	7.328719981183354	GXRCQVMXTRWVSJ-UHFFFAOYSA-N_Q16288_TRKC	0.5	1	Random Control	0.5	1530
syn20543796	O=C(NC1=CC(Cl)=CC=C1)NC(C=C2)=CC=C2C3=C4C(N(C)N=C4N)=CN=C3	UUVMNPKFPGJBNX-UHFFFAOYSA-N	AKI00000047a	Q16288	NTRK3	TRKC	7.39315134108658	UUVMNPKFPGJBNX-UHFFFAOYSA-N_Q16288_TRKC	0.5	1	Random Control	0.5	1530
syn20543796	COc1cc(Nc2nccc(n2)N2CCC(C2)NC(=O)Nc2cccc(c2)C(C)=O)cc(OC)c1OC	FHPPXPQIIDRCLD-UHFFFAOYSA-N	GSK1379753	Q16288	NTRK3	TRKC	5.637605319681603	FHPPXPQIIDRCLD-UHFFFAOYSA-N_Q16288_TRKC	0.5	1	Random Control	0.5	1530
syn20543796	COc1cccc(NC(=O)NC2CCN(C2)c2ccnc(Nc3cc(OC)c(OC)c(OC)c3)n2)c1	JWYSBCWFKGORAC-UHFFFAOYSA-N	GSK1379763	Q16288	NTRK3	TRKC	5.886695892376808	JWYSBCWFKGORAC-UHFFFAOYSA-N_Q16288_TRKC	0.5	1	Random Control	0.5	1530
syn20543796	NC1=C(C2=CC=C(NC(NC3=CC=CC(C)=C3)=O)C=C2)C=NC4=C(Br)C=NN41	GXRCQVMXTRWVSJ-UHFFFAOYSA-N	AKI00000050a	P35968	KDR	VEGFR2	7.4673520314608055	GXRCQVMXTRWVSJ-UHFFFAOYSA-N_P35968_VEGFR2	0.5	1	Random Control	0.5	1530
syn20543796	O=C(NC1=CC(Cl)=CC=C1)NC(C=C2)=CC=C2C3=C4C(N(C)N=C4N)=CN=C3	UUVMNPKFPGJBNX-UHFFFAOYSA-N	AKI00000047a	P35968	KDR	VEGFR2	8.5262651110388	UUVMNPKFPGJBNX-UHFFFAOYSA-N_P35968_VEGFR2	0.5	1	Random Control	0.5	1530
syn20543796	CC1=CC=CC(C2=C(N(C=CN=C3)C3=N2)C4=CC=NC(NC5CCCCC5)=N4)=C1	WVTJDZKJXWDTPS-UHFFFAOYSA-N	AKI00000063a	O43683	BUB1	BUB1	6.610743558605014	WVTJDZKJXWDTPS-UHFFFAOYSA-N_O43683_BUB1	0.5	1	Random Control	0.5	1530
syn20543796	COc1cccc(CNC(=O)NC2CCN(C2)c2ccnc(Nc3cc(OC)c(OC)c(OC)c3)n2)c1	DNUXCMSJSBRGFX-UHFFFAOYSA-N	GSK1379765	O43683	BUB1	BUB1	6.453523405637511	DNUXCMSJSBRGFX-UHFFFAOYSA-N_O43683_BUB1	0.5	1	Random Control	0.5	1530
syn20543796	CC1=CC=CC(C2=C(N(C=CN=C3)C3=N2)C4=CC=NC(NC5CCCCC5)=N4)=C1	WVTJDZKJXWDTPS-UHFFFAOYSA-N	AKI00000063a	P45983	MAPK8	JNK1	6.637416469289982	WVTJDZKJXWDTPS-UHFFFAOYSA-N_P45983_JNK1	0.5	1	Random Control	0.5	1530
syn20543796	CS(=O)(=O)c1ccccc1-c1nc(c([nH]1)-c1ccncc1)-c1ccc(F)cc1	SCVJGNCJNHIZPW-UHFFFAOYSA-N	SB-213663	P45983	MAPK8	JNK1	6.707858971656725	SCVJGNCJNHIZPW-UHFFFAOYSA-N_P45983_JNK1	0.5	1	Random Control	0.5	1530
syn20543796	Cc1ccc2c(cnn2n1)-c1ccnc(Nc2ccc(cc2)C(F)(F)F)n1	LOAIUSJMQXSEBK-UHFFFAOYSA-N	GW819776	P45983	MAPK8	JNK1	7.068029885081229	LOAIUSJMQXSEBK-UHFFFAOYSA-N_P45983_JNK1	0.5	1	Random Control	0.5	1530
syn20543796	CC1=CC=CC(C2=C(N(C=CN=C3)C3=N2)C4=CC=NC(NC5CCCCC5)=N4)=C1	WVTJDZKJXWDTPS-UHFFFAOYSA-N	AKI00000063a	P45984	MAPK9	JNK2	6.9002247101445295	WVTJDZKJXWDTPS-UHFFFAOYSA-N_P45984_JNK2	0.5	1	Random Control	0.5	1530
syn20543796	CS(=O)(=O)c1ccccc1-c1nc(c([nH]1)-c1ccncc1)-c1ccc(F)cc1	SCVJGNCJNHIZPW-UHFFFAOYSA-N	SB-213663	P45984	MAPK9	JNK2	6.896588289500001	SCVJGNCJNHIZPW-UHFFFAOYSA-N_P45984_JNK2	0.5	1	Random Control	0.5	1530
syn20543796	CC1=CC=CC(C2=C(N(C=CN=C3)C3=N2)C4=CC=NC(NC5CCCCC5)=N4)=C1	WVTJDZKJXWDTPS-UHFFFAOYSA-N	AKI00000063a	P53779	MAPK10	JNK3	6.84561542524325	WVTJDZKJXWDTPS-UHFFFAOYSA-N_P53779_JNK3	0.5	1	Random Control	0.5	1530
syn20543796	CS(=O)(=O)c1ccccc1-c1nc(c([nH]1)-c1ccncc1)-c1ccc(F)cc1	SCVJGNCJNHIZPW-UHFFFAOYSA-N	SB-213663	P53779	MAPK10	JNK3	6.9631301498053775	SCVJGNCJNHIZPW-UHFFFAOYSA-N_P53779_JNK3	0.5	1	Random Control	0.5	1530
syn20543796	Cc1ccc2c(cnn2n1)-c1ccnc(Nc2ccc(cc2)C(F)(F)F)n1	LOAIUSJMQXSEBK-UHFFFAOYSA-N	GW819776	P53779	MAPK10	JNK3	7.290211276687429	LOAIUSJMQXSEBK-UHFFFAOYSA-N_P53779_JNK3	0.5	1	Random Control	0.5	1530
syn20543796	CC1=CC=CC(C2=C(N(C=CN=C3)C3=N2)C4=CC=NC(NC5CCCCC5)=N4)=C1	WVTJDZKJXWDTPS-UHFFFAOYSA-N	AKI00000063a	P45985	MAP2K4	MEK4	6.325408473717345	WVTJDZKJXWDTPS-UHFFFAOYSA-N_P45985_MEK4	0.5	1	Random Control	0.5	1530
syn20543796	CC1=CC=CC(C2=C(N(C=CN=C3)C3=N2)C4=CC=NC(NC5CCCCC5)=N4)=C1	WVTJDZKJXWDTPS-UHFFFAOYSA-N	AKI00000063a	Q9UBE8	NLK	NLK	7.037483762470957	WVTJDZKJXWDTPS-UHFFFAOYSA-N_Q9UBE8_NLK	0.5	1	Random Control	0.5	1530
syn20543796	Fc1ccc(CNc2nccc(NCCNC(=O)c3cc4ccccc4s3)n2)cc1	HPIYDXWBJUHQIS-UHFFFAOYSA-N	GSK1379944	Q9UBE8	NLK	NLK	6.235390990879194	HPIYDXWBJUHQIS-UHFFFAOYSA-N_Q9UBE8_NLK	0.5	1	Random Control	0.5	1530
syn20543796	CC1=CC=CC(C2=C(N(C=CN=C3)C3=N2)C4=CC=NC(NC5CCCCC5)=N4)=C1	WVTJDZKJXWDTPS-UHFFFAOYSA-N	AKI00000063a	Q15759	MAPK11	p38-beta	6.977270972256465	WVTJDZKJXWDTPS-UHFFFAOYSA-N_Q15759_p38-beta	0.5	1	Random Control	0.5	1530
syn20543796	CC1=CC=CC(C2=C(N(C=CN=C3)C3=N2)C4=CC=NC(NC5CCCCC5)=N4)=C1	WVTJDZKJXWDTPS-UHFFFAOYSA-N	AKI00000063a	Q9BZL6	PRKD2	PRKD2	6.334015203585724	WVTJDZKJXWDTPS-UHFFFAOYSA-N_Q9BZL6_PRKD2	0.5	1	Random Control	0.5	1530
syn20543796	CC1=CC=CC(C2=C(N(C=CN=C3)C3=N2)C4=CC=NC(NC5CCCCC5)=N4)=C1	WVTJDZKJXWDTPS-UHFFFAOYSA-N	AKI00000063a	Q15418	RPS6KA1	RSK1(Kin.Dom.2-C-terminal)	5.9655091611499955	WVTJDZKJXWDTPS-UHFFFAOYSA-N_Q15418_RSK1(Kin.Dom.2-C-terminal)	0.5	1	Random Control	0.5	1530
syn20543796	CC1=CC=CC(C2=C(N(C=CN=C3)C3=N2)C4=CC=NC(NC5CCCCC5)=N4)=C1	WVTJDZKJXWDTPS-UHFFFAOYSA-N	AKI00000063a	Q9UK32	RPS6KA6	RSK4(Kin.Dom.2-C-terminal)	6.098516907543927	WVTJDZKJXWDTPS-UHFFFAOYSA-N_Q9UK32_RSK4(Kin.Dom.2-C-terminal)	0.5	1	Random Control	0.5	1530
syn20543796	CC1=CC=CC(C2=C(N(C=CN=C3)C3=N2)C4=CC=NC(NC5CCCCC5)=N4)=C1	WVTJDZKJXWDTPS-UHFFFAOYSA-N	AKI00000063a	Q9NRP7	STK36	STK36	5.6646572338105905	WVTJDZKJXWDTPS-UHFFFAOYSA-N_Q9NRP7_STK36	0.5	1	Random Control	0.5	1530
syn20543796	O=C(NC1=C2C(C(F)=CC=C2)=NC=C1)NC3=NC=CN=C3	NSDIHUXUFJHXRA-UHFFFAOYSA-N	AKI00000070a	Q9NRP7	STK36	STK36	5.646688621728037	NSDIHUXUFJHXRA-UHFFFAOYSA-N_Q9NRP7_STK36	0.5	1	Random Control	0.5	1530
syn20543796	CC1=CC=CC(C2=C(N(C=CN=C3)C3=N2)C4=CC=NC(NC5CCCCC5)=N4)=C1	WVTJDZKJXWDTPS-UHFFFAOYSA-N	AKI00000063a	Q9NYL2	ZAK	ZAK	5.826461842525216	WVTJDZKJXWDTPS-UHFFFAOYSA-N_Q9NYL2_ZAK	0.5	1	Random Control	0.5	1530
syn20543796	O=C(NC1=C2C(C(F)=CC=C2)=NC=C1)NC3=NC=CN=C3	NSDIHUXUFJHXRA-UHFFFAOYSA-N	AKI00000070a	P11802	CDK4	CDK4-cyclinD1	6.035045211765976	NSDIHUXUFJHXRA-UHFFFAOYSA-N_P11802_CDK4-cyclinD1	0.5	1	Random Control	0.5	1530
syn20543796	O=C(NC1=C2C(C(F)=CC=C2)=NC=C1)NC3=NC=CN=C3	NSDIHUXUFJHXRA-UHFFFAOYSA-N	AKI00000070a	P11802	CDK4	CDK4-cyclinD3	6.035045211765976	NSDIHUXUFJHXRA-UHFFFAOYSA-N_P11802_CDK4-cyclinD3	0.5	1	Random Control	0.5	1530
syn20543796	Fc1ccc(CNc2nccc(NCCNC(=O)c3cc4ccccc4s3)n2)cc1	HPIYDXWBJUHQIS-UHFFFAOYSA-N	GSK1379944	P11802	CDK4	CDK4-cyclinD1	5.135326422086147	HPIYDXWBJUHQIS-UHFFFAOYSA-N_P11802_CDK4-cyclinD1	0.5	1	Random Control	0.5	1530
syn20543796	O=C(NC1=C2C(C(F)=CC=C2)=NC=C1)NC3=NC=CN=C3	NSDIHUXUFJHXRA-UHFFFAOYSA-N	AKI00000070a	P50613	CDK7	CDK7	6.409425046184275	NSDIHUXUFJHXRA-UHFFFAOYSA-N_P50613_CDK7	0.5	1	Random Control	0.5	1530
syn20543796	O=C(NC1=C2C(C(F)=CC=C2)=NC=C1)NC3=NC=CN=C3	NSDIHUXUFJHXRA-UHFFFAOYSA-N	AKI00000070a	O76039	CDKL5	CDKL5	6.4915124538808024	NSDIHUXUFJHXRA-UHFFFAOYSA-N_O76039_CDKL5	0.5	1	Random Control	0.5	1530
syn20543796	O=C(NC1=C2C(C(F)=CC=C2)=NC=C1)NC3=NC=CN=C3	NSDIHUXUFJHXRA-UHFFFAOYSA-N	AKI00000070a	Q8TD08	MAPK15	ERK8	6.406660809325276	NSDIHUXUFJHXRA-UHFFFAOYSA-N_Q8TD08_ERK8	0.5	1	Random Control	0.5	1530
syn20543796	Cc1ccc2c(cnn2n1)-c1ccnc(Nc2ccc(cc2)C(F)(F)F)n1	LOAIUSJMQXSEBK-UHFFFAOYSA-N	GW819776	Q8TD08	MAPK15	ERK8	7.538226391306819	LOAIUSJMQXSEBK-UHFFFAOYSA-N_Q8TD08_ERK8	0.5	1	Random Control	0.5	1530
syn20543796	O=C(NC1=C2C(C(F)=CC=C2)=NC=C1)NC3=NC=CN=C3	NSDIHUXUFJHXRA-UHFFFAOYSA-N	AKI00000070a	P49840	GSK3A	GSK3A	7.670645517880963	NSDIHUXUFJHXRA-UHFFFAOYSA-N_P49840_GSK3A	0.5	1	Random Control	0.5	1530
syn20543796	O=C(NC1=C2C(C(F)=CC=C2)=NC=C1)NC3=NC=CN=C3	NSDIHUXUFJHXRA-UHFFFAOYSA-N	AKI00000070a	P49841	GSK3B	GSK3B	7.640941716414453	NSDIHUXUFJHXRA-UHFFFAOYSA-N_P49841_GSK3B	0.5	1	Random Control	0.5	1530
syn20543796	O=C(NC1=C2C(C(F)=CC=C2)=NC=C1)NC3=NC=CN=C3	NSDIHUXUFJHXRA-UHFFFAOYSA-N	AKI00000070a	P37173	TGFBR2	TGFBR2	5.7173839386181005	NSDIHUXUFJHXRA-UHFFFAOYSA-N_P37173_TGFBR2	0.5	1	Random Control	0.5	1530
syn20543796	CC(C)(C)c1ccc2nccc(Nc3cccc(O)c3)c2c1	YLGOFBVUMIJIPS-UHFFFAOYSA-N	GW856795	P37173	TGFBR2	TGFBR2	5.985026640752985	YLGOFBVUMIJIPS-UHFFFAOYSA-N_P37173_TGFBR2	0.5	1	Random Control	0.5	1530
syn20543796	OC(C1=CC2=C(C3=CC(C4=CC=CC=C4)=CC=C3)C=NC=C2S1)=O	FHBDMVQPDQSYLR-UHFFFAOYSA-N	AKI00000074a	Q9BWU1	CDK19	CDK11	5.974833857149837	FHBDMVQPDQSYLR-UHFFFAOYSA-N_Q9BWU1_CDK11	0.5	1	Random Control	0.5	1530
syn20543796	OC(C1=CC2=C(C3=CC(C4=CC=CC=C4)=CC=C3)C=NC=C2S1)=O	FHBDMVQPDQSYLR-UHFFFAOYSA-N	AKI00000074a	P49336	CDK8	CDK8	6.504944904139826	FHBDMVQPDQSYLR-UHFFFAOYSA-N_P49336_CDK8	0.5	1	Random Control	0.5	1530
syn20543796	OC(C1=CC2=C(C3=CC(C4=CC=CC=C4)=CC=C3)C=NC=C2S1)=O	FHBDMVQPDQSYLR-UHFFFAOYSA-N	AKI00000074a	P53355	DAPK1	DAPK1	5.760752777222171	FHBDMVQPDQSYLR-UHFFFAOYSA-N_P53355_DAPK1	0.5	1	Random Control	0.5	1530
syn20543796	OC(C1=CC2=C(C3=CC(C4=CC=CC=C4)=CC=C3)C=NC=C2S1)=O	FHBDMVQPDQSYLR-UHFFFAOYSA-N	AKI00000074a	O43293	DAPK3	DAPK3	6.3079022503858315	FHBDMVQPDQSYLR-UHFFFAOYSA-N_O43293_DAPK3	0.5	1	Random Control	0.5	1530
syn20543796	Fc1ccc(CNc2nccc(NCCNC(=O)c3cc4ccccc4s3)n2)cc1	HPIYDXWBJUHQIS-UHFFFAOYSA-N	GSK1379944	O43293	DAPK3	DAPK3	5.798514883921451	HPIYDXWBJUHQIS-UHFFFAOYSA-N_O43293_DAPK3	0.5	1	Random Control	0.5	1530
syn20543796	OC(C1=CC2=C(C3=CC(C4=CC=CC=C4)=CC=C3)C=NC=C2S1)=O	FHBDMVQPDQSYLR-UHFFFAOYSA-N	AKI00000074a	Q9Y2I7	PIKFYVE	PIKFYVE	4.8241331306663335	FHBDMVQPDQSYLR-UHFFFAOYSA-N_Q9Y2I7_PIKFYVE	0.5	1	Random Control	0.5	1530
syn20543796	O=C1C2=C(C(C3=CC=CC=N3)=NN1C4=C(Cl)C=NC=C4Cl)N=C(NC5=CC=C(N6CCN(C)CC6)C=C5)N=C2	BYOVZPSNQRPTQJ-UHFFFAOYSA-N	AKI00000021a	Q9Y2U5	MAP3K2	MAP3K2	7.053180783644724	BYOVZPSNQRPTQJ-UHFFFAOYSA-N_Q9Y2U5_MAP3K2	0.5	1	Random Control	0.5	1530
syn20543796	O=C1C2=C(C(C3=CC=CC=N3)=NN1C4=C(Cl)C=NC=C4Cl)N=C(NC5=CC=C(N6CCN(C)CC6)C=C5)N=C2	BYOVZPSNQRPTQJ-UHFFFAOYSA-N	AKI00000021a	Q99759	MAP3K3	MAP3K3	6.740038587972944	BYOVZPSNQRPTQJ-UHFFFAOYSA-N_Q99759_MAP3K3	0.5	1	Random Control	0.5	1530
syn20543796	O=C1C2=C(C(C3=CC=CC=N3)=NN1C4=C(Cl)C=NC=C4Cl)N=C(NC5=CC=C(N6CCN(C)CC6)C=C5)N=C2	BYOVZPSNQRPTQJ-UHFFFAOYSA-N	AKI00000021a	Q9Y4K4	MAP4K5	MAP4K5	7.0418233616304695	BYOVZPSNQRPTQJ-UHFFFAOYSA-N_Q9Y4K4_MAP4K5	0.5	1	Random Control	0.5	1530
syn20543796	COc1cccc(NC(=O)NC2CCN(C2)c2ccnc(Nc3cc(OC)c(OC)c(OC)c3)n2)c1	JWYSBCWFKGORAC-UHFFFAOYSA-N	GSK1379763	Q9Y4K4	MAP4K5	MAP4K5	5.8951658399970555	JWYSBCWFKGORAC-UHFFFAOYSA-N_Q9Y4K4_MAP4K5	0.5	1	Random Control	0.5	1530
syn20543796	O=C1C2=C(C(C3=CC=CC=N3)=NN1C4=C(Cl)C=NC=C4Cl)N=C(NC5=CC=C(N6CCN(C)CC6)C=C5)N=C2	BYOVZPSNQRPTQJ-UHFFFAOYSA-N	AKI00000021a	P42345	MTOR	MTOR	6.225993166672877	BYOVZPSNQRPTQJ-UHFFFAOYSA-N_P42345_MTOR	0.5	1	Random Control	0.5	1530
syn20543796	O=C1C2=C(C(C3=CC=CC=N3)=NN1C4=C(Cl)C=NC=C4Cl)N=C(NC5=CC=C(N6CCN(C)CC6)C=C5)N=C2	BYOVZPSNQRPTQJ-UHFFFAOYSA-N	AKI00000021a	P30291	WEE1	WEE1	7.311152365199346	BYOVZPSNQRPTQJ-UHFFFAOYSA-N_P30291_WEE1	0.5	1	Random Control	0.5	1530
syn20543796	O=C1C2=C(C(C3=CC=CC=N3)=NN1C4=C(Cl)C=NC=C4Cl)N=C(NC5=CC=C(N6CCN(C)CC6)C=C5)N=C2	BYOVZPSNQRPTQJ-UHFFFAOYSA-N	AKI00000021a	P0C1S8	WEE2	WEE2	6.633917356197823	BYOVZPSNQRPTQJ-UHFFFAOYSA-N_P0C1S8_WEE2	0.5	1	Random Control	0.5	1530
syn20543796	O=C(NC1=CC(Cl)=CC=C1)NC(C=C2)=CC=C2C3=C4C(N(C)N=C4N)=CN=C3	UUVMNPKFPGJBNX-UHFFFAOYSA-N	AKI00000047a	P30530	AXL	AXL	7.614952301148093	UUVMNPKFPGJBNX-UHFFFAOYSA-N_P30530_AXL	0.5	1	Random Control	0.5	1530
syn20543796	Oc1ccc(cc1)-c1c[nH]c(=O)c2cc(sc12)-c1ccncc1	CCZJKJIDVXAPAV-UHFFFAOYSA-N	GSK1033723	P30530	AXL	AXL	5.456284012159751	CCZJKJIDVXAPAV-UHFFFAOYSA-N_P30530_AXL	0.5	1	Random Control	0.5	1530
syn20543796	O=C(NC1=CC(Cl)=CC=C1)NC(C=C2)=CC=C2C3=C4C(N(C)N=C4N)=CN=C3	UUVMNPKFPGJBNX-UHFFFAOYSA-N	AKI00000047a	P29323	EPHB2	EPHB2	6.557899808172644	UUVMNPKFPGJBNX-UHFFFAOYSA-N_P29323_EPHB2	0.5	1	Random Control	0.5	1530
syn20543796	Fc1ccc(CNc2nccc(NCCNC(=O)c3cc4ccccc4s3)n2)cc1	HPIYDXWBJUHQIS-UHFFFAOYSA-N	GSK1379944	P29323	EPHB2	EPHB2	5.393611147836475	HPIYDXWBJUHQIS-UHFFFAOYSA-N_P29323_EPHB2	0.5	1	Random Control	0.5	1530
syn20543796	O=C(NC1=CC(Cl)=CC=C1)NC(C=C2)=CC=C2C3=C4C(N(C)N=C4N)=CN=C3	UUVMNPKFPGJBNX-UHFFFAOYSA-N	AKI00000047a	P54753	EPHB3	EPHB3	5.715405751890038	UUVMNPKFPGJBNX-UHFFFAOYSA-N_P54753_EPHB3	0.5	1	Random Control	0.5	1530
syn20543796	O=C(NC1=CC(Cl)=CC=C1)NC(C=C2)=CC=C2C3=C4C(N(C)N=C4N)=CN=C3	UUVMNPKFPGJBNX-UHFFFAOYSA-N	AKI00000047a	Q8IVH8	MAP4K3	MAP4K3	6.852329258305361	UUVMNPKFPGJBNX-UHFFFAOYSA-N_Q8IVH8_MAP4K3	0.5	1	Random Control	0.5	1530
syn20543796	O=C(NC1=CC(Cl)=CC=C1)NC(C=C2)=CC=C2C3=C4C(N(C)N=C4N)=CN=C3	UUVMNPKFPGJBNX-UHFFFAOYSA-N	AKI00000047a	Q8WXR4	MYO3B	MYO3B	6.145037416076321	UUVMNPKFPGJBNX-UHFFFAOYSA-N_Q8WXR4_MYO3B	0.5	1	Random Control	0.5	1530
syn20543796	O=C(NC1=CC(Cl)=CC=C1)NC(C=C2)=CC=C2C3=C4C(N(C)N=C4N)=CN=C3	UUVMNPKFPGJBNX-UHFFFAOYSA-N	AKI00000047a	Q96Q40	CDK15	PFTAIRE2	5.716045497164154	UUVMNPKFPGJBNX-UHFFFAOYSA-N_Q96Q40_PFTAIRE2	0.5	1	Random Control	0.5	1530
syn20543796	O=C(NC1=CC(Cl)=CC=C1)NC(C=C2)=CC=C2C3=C4C(N(C)N=C4N)=CN=C3	UUVMNPKFPGJBNX-UHFFFAOYSA-N	AKI00000047a	P57078	RIPK4	RIPK4	6.116574032760984	UUVMNPKFPGJBNX-UHFFFAOYSA-N_P57078_RIPK4	0.5	1	Random Control	0.5	1530
syn20543796	O=C(NC1=CC(Cl)=CC=C1)NC(C=C2)=CC=C2C3=C4C(N(C)N=C4N)=CN=C3	UUVMNPKFPGJBNX-UHFFFAOYSA-N	AKI00000047a	Q15349	RPS6KA2	RSK3(Kin.Dom.1-N-terminal)	5.807306222008296	UUVMNPKFPGJBNX-UHFFFAOYSA-N_Q15349_RSK3(Kin.Dom.1-N-terminal)	0.5	1	Random Control	0.5	1530
syn20543796	O=C(NC1=CC(Cl)=CC=C1)NC(C=C2)=CC=C2C3=C4C(N(C)N=C4N)=CN=C3	UUVMNPKFPGJBNX-UHFFFAOYSA-N	AKI00000047a	P12931	SRC	SRC	6.077542929632755	UUVMNPKFPGJBNX-UHFFFAOYSA-N_P12931_SRC	0.5	1	Random Control	0.5	1530
syn20543796	CC(C)(C)c1ccc2nccc(Nc3cccc(O)c3)c2c1	YLGOFBVUMIJIPS-UHFFFAOYSA-N	GW856795	P12931	SRC	SRC	6.398110337766556	YLGOFBVUMIJIPS-UHFFFAOYSA-N_P12931_SRC	0.5	1	Random Control	0.5	1530
syn20543796	CC(C(=O)NC1CCN(C1)c1ccnc(Nc2ccc(F)cc2)n1)c1ccc(Cl)cc1	UTVWMEXPPUFQCD-UHFFFAOYSA-N	GSK1379713	Q9BYP7	WNK3	WNK3	5.96308915538678	UTVWMEXPPUFQCD-UHFFFAOYSA-N_Q9BYP7_WNK3	0.5	1	Random Control	0.5	1530
syn20543796	COc1cc(Nc2nccc(n2)N2CCC(C2)NC(=O)Nc2ccc3OCOc3c2)cc(OC)c1OC	RPMUHLTUQBLTIL-UHFFFAOYSA-N	GSK1379766	Q9UQB9	AURKC	AURKC	6.91631990789723	RPMUHLTUQBLTIL-UHFFFAOYSA-N_Q9UQB9_AURKC	0.5	1	Random Control	0.5	1530
syn20543796	COc1cccc(NC(=O)NC2CCN(C2)c2ccnc(Nc3cc(OC)c(OC)c(OC)c3)n2)c1	JWYSBCWFKGORAC-UHFFFAOYSA-N	GSK1379763	Q9UQB9	AURKC	AURKC	6.98335819973305	JWYSBCWFKGORAC-UHFFFAOYSA-N_Q9UQB9_AURKC	0.5	1	Random Control	0.5	1530
syn20543796	COc1cc(Nc2nccc(n2)N2CCC(C2)NC(=O)Nc2ccc3OCOc3c2)cc(OC)c1OC	RPMUHLTUQBLTIL-UHFFFAOYSA-N	GSK1379766	Q92918	MAP4K1	HPK1	5.747909146395828	RPMUHLTUQBLTIL-UHFFFAOYSA-N_Q92918_HPK1	0.5	1	Random Control	0.5	1530
syn20543796	COc1cc(Nc2nccc(n2)N2CCC(C2)NC(=O)Nc2ccc3OCOc3c2)cc(OC)c1OC	RPMUHLTUQBLTIL-UHFFFAOYSA-N	GSK1379766	Q9Y616	IRAK3	IRAK3	6.320367988555856	RPMUHLTUQBLTIL-UHFFFAOYSA-N_Q9Y616_IRAK3	0.5	1	Random Control	0.5	1530
syn20543796	COc1cc(Nc2nccc(n2)N2CCC(C2)NC(=O)Nc2cccc(c2)C(C)=O)cc(OC)c1OC	FHPPXPQIIDRCLD-UHFFFAOYSA-N	GSK1379753	Q9Y616	IRAK3	IRAK3	5.8513087638418835	FHPPXPQIIDRCLD-UHFFFAOYSA-N_Q9Y616_IRAK3	0.5	1	Random Control	0.5	1530
syn20543796	COc1cccc(CNC(=O)NC2CCN(C2)c2ccnc(Nc3cc(OC)c(OC)c(OC)c3)n2)c1	DNUXCMSJSBRGFX-UHFFFAOYSA-N	GSK1379765	Q9Y616	IRAK3	IRAK3	5.844790858947146	DNUXCMSJSBRGFX-UHFFFAOYSA-N_Q9Y616_IRAK3	0.5	1	Random Control	0.5	1530
syn20543796	COc1cccc(NC(=O)NC2CCN(C2)c2ccnc(Nc3cc(OC)c(OC)c(OC)c3)n2)c1	JWYSBCWFKGORAC-UHFFFAOYSA-N	GSK1379763	Q9Y616	IRAK3	IRAK3	5.997920085128835	JWYSBCWFKGORAC-UHFFFAOYSA-N_Q9Y616_IRAK3	0.5	1	Random Control	0.5	1530
syn20543796	COc1cc(Nc2nccc(n2)N2CCC(C2)NC(=O)Nc2ccc3OCOc3c2)cc(OC)c1OC	RPMUHLTUQBLTIL-UHFFFAOYSA-N	GSK1379766	Q6P3R8	NEK5	NEK5	6.014349797815525	RPMUHLTUQBLTIL-UHFFFAOYSA-N_Q6P3R8_NEK5	0.5	1	Random Control	0.5	1530
syn20543796	COc1cc(Nc2nccc(n2)N2CCC(C2)NC(=O)Nc2cccc(c2)C(C)=O)cc(OC)c1OC	FHPPXPQIIDRCLD-UHFFFAOYSA-N	GSK1379753	Q6P3R8	NEK5	NEK5	5.630176453315163	FHPPXPQIIDRCLD-UHFFFAOYSA-N_Q6P3R8_NEK5	0.5	1	Random Control	0.5	1530
syn20543796	COc1cccc(CNC(=O)NC2CCN(C2)c2ccnc(Nc3cc(OC)c(OC)c(OC)c3)n2)c1	DNUXCMSJSBRGFX-UHFFFAOYSA-N	GSK1379765	Q6P3R8	NEK5	NEK5	5.426445369510842	DNUXCMSJSBRGFX-UHFFFAOYSA-N_Q6P3R8_NEK5	0.5	1	Random Control	0.5	1530
syn20543796	COc1cccc(NC(=O)NC2CCN(C2)c2ccnc(Nc3cc(OC)c(OC)c(OC)c3)n2)c1	JWYSBCWFKGORAC-UHFFFAOYSA-N	GSK1379763	Q6P3R8	NEK5	NEK5	5.74866810770855	JWYSBCWFKGORAC-UHFFFAOYSA-N_Q6P3R8_NEK5	0.5	1	Random Control	0.5	1530
syn20543796	Fc1ccc(CNc2nccc(NCCNC(=O)c3cc4ccccc4s3)n2)cc1	HPIYDXWBJUHQIS-UHFFFAOYSA-N	GSK1379944	Q6P3R8	NEK5	NEK5	5.49947239262024	HPIYDXWBJUHQIS-UHFFFAOYSA-N_Q6P3R8_NEK5	0.5	1	Random Control	0.5	1530
syn20543796	Cc1ccc2c(cnn2n1)-c1ccnc(Nc2ccc(cc2)C(F)(F)F)n1	LOAIUSJMQXSEBK-UHFFFAOYSA-N	GW819776	Q6P3R8	NEK5	NEK5	6.556789001408031	LOAIUSJMQXSEBK-UHFFFAOYSA-N_Q6P3R8_NEK5	0.5	1	Random Control	0.5	1530
syn20543796	COc1cc(Nc2nccc(n2)N2CCC(C2)NC(=O)Nc2ccc3OCOc3c2)cc(OC)c1OC	RPMUHLTUQBLTIL-UHFFFAOYSA-N	GSK1379766	Q9UBF8	PI4KB	PIK4CB	5.536430709166266	RPMUHLTUQBLTIL-UHFFFAOYSA-N_Q9UBF8_PIK4CB	0.5	1	Random Control	0.5	1530
syn20543796	COc1cc(Nc2nccc(n2)N2CCC(C2)NC(=O)Nc2ccc3OCOc3c2)cc(OC)c1OC	RPMUHLTUQBLTIL-UHFFFAOYSA-N	GSK1379766	Q6PHR2	ULK3	ULK3	6.110830594350487	RPMUHLTUQBLTIL-UHFFFAOYSA-N_Q6PHR2_ULK3	0.5	1	Random Control	0.5	1530
syn20543796	COc1cccc(CNC(=O)NC2CCN(C2)c2ccnc(Nc3cc(OC)c(OC)c(OC)c3)n2)c1	DNUXCMSJSBRGFX-UHFFFAOYSA-N	GSK1379765	Q6PHR2	ULK3	ULK3	5.8381277487310275	DNUXCMSJSBRGFX-UHFFFAOYSA-N_Q6PHR2_ULK3	0.5	1	Random Control	0.5	1530
syn20543796	COc1cccc(NC(=O)NC2CCN(C2)c2ccnc(Nc3cc(OC)c(OC)c(OC)c3)n2)c1	JWYSBCWFKGORAC-UHFFFAOYSA-N	GSK1379763	Q6PHR2	ULK3	ULK3	5.912430940679547	JWYSBCWFKGORAC-UHFFFAOYSA-N_Q6PHR2_ULK3	0.5	1	Random Control	0.5	1530
syn20543796	Fc1ccc(Nc2nccc(n2)N2CCC(C2)NC(=O)c2cccc(c2)C#N)cc1	FRVXLNNIXWWUAQ-UHFFFAOYSA-N	GSK1379708	Q96J92	WNK4	WNK4	5.501338934662239	FRVXLNNIXWWUAQ-UHFFFAOYSA-N_Q96J92_WNK4	0.5	1	Random Control	0.5	1530
syn20543796	COc1cc(Nc2nccc(n2)N2CCC(C2)NC(=O)Nc2cccc(c2)C(C)=O)cc(OC)c1OC	FHPPXPQIIDRCLD-UHFFFAOYSA-N	GSK1379753	Q13705	ACVR2B	ACVR2B	4.839872617401583	FHPPXPQIIDRCLD-UHFFFAOYSA-N_Q13705_ACVR2B	0.5	1	Random Control	0.5	1530
syn20543796	COc1cc(Nc2nccc(n2)N2CCC(C2)NC(=O)Nc2cccc(c2)C(C)=O)cc(OC)c1OC	FHPPXPQIIDRCLD-UHFFFAOYSA-N	GSK1379753	Q13043	STK4	MST1	5.259743026165447	FHPPXPQIIDRCLD-UHFFFAOYSA-N_Q13043_MST1	0.5	1	Random Control	0.5	1530
syn20543796	COc1cc(Nc2nccc(n2)N2CCC(C2)NC(=O)Nc2cccc(c2)C(C)=O)cc(OC)c1OC	FHPPXPQIIDRCLD-UHFFFAOYSA-N	GSK1379753	O75914	PAK3	PAK3	5.537218273141656	FHPPXPQIIDRCLD-UHFFFAOYSA-N_O75914_PAK3	0.5	1	Random Control	0.5	1530
syn20543796	COc1cccc(CNC(=O)NC2CCN(C2)c2ccnc(Nc3cc(OC)c(OC)c(OC)c3)n2)c1	DNUXCMSJSBRGFX-UHFFFAOYSA-N	GSK1379765	Q96D53	ADCK4	ADCK4	5.437637440312008	DNUXCMSJSBRGFX-UHFFFAOYSA-N_Q96D53_ADCK4	0.5	1	Random Control	0.5	1530
syn20543796	COc1cccc(CNC(=O)NC2CCN(C2)c2ccnc(Nc3cc(OC)c(OC)c(OC)c3)n2)c1	DNUXCMSJSBRGFX-UHFFFAOYSA-N	GSK1379765	P14616	INSRR	INSRR	5.840333608481525	DNUXCMSJSBRGFX-UHFFFAOYSA-N_P14616_INSRR	0.5	1	Random Control	0.5	1530
syn20543796	COc1cccc(CNC(=O)NC2CCN(C2)c2ccnc(Nc3cc(OC)c(OC)c(OC)c3)n2)c1	DNUXCMSJSBRGFX-UHFFFAOYSA-N	GSK1379765	P53671	LIMK2	LIMK2	5.449882586738624	DNUXCMSJSBRGFX-UHFFFAOYSA-N_P53671_LIMK2	0.5	1	Random Control	0.5	1530
syn20543796	COc1cccc(CNC(=O)NC2CCN(C2)c2ccnc(Nc3cc(OC)c(OC)c(OC)c3)n2)c1	DNUXCMSJSBRGFX-UHFFFAOYSA-N	GSK1379765	O15146	MUSK	MUSK	5.7363982041758454	DNUXCMSJSBRGFX-UHFFFAOYSA-N_O15146_MUSK	0.5	1	Random Control	0.5	1530
syn20543796	COc1cccc(CNC(=O)NC2CCN(C2)c2ccnc(Nc3cc(OC)c(OC)c(OC)c3)n2)c1	DNUXCMSJSBRGFX-UHFFFAOYSA-N	GSK1379765	P42338	PIK3CB	PIK3CB	4.412515283176815	DNUXCMSJSBRGFX-UHFFFAOYSA-N_P42338_PIK3CB	0.5	1	Random Control	0.5	1530
syn20543796	Oc1ccc(cc1)-c1c[nH]c(=O)c2cc(sc12)-c1ccncc1	CCZJKJIDVXAPAV-UHFFFAOYSA-N	GSK1033723	Q9Y243	AKT3	AKT3	5.065807502915328	CCZJKJIDVXAPAV-UHFFFAOYSA-N_Q9Y243_AKT3	0.5	1	Random Control	0.5	1530
syn20543796	CCn1c(nc2c(nc(OCCN)cc12)C#CC(C)(C)O)-c1nonc1N	UZANYRRVDZSQGV-UHFFFAOYSA-N	GSK902056	Q9Y243	AKT3	AKT3	7.347698138743993	UZANYRRVDZSQGV-UHFFFAOYSA-N_Q9Y243_AKT3	0.5	1	Random Control	0.5	1530
syn20543796	Oc1ccc(cc1)-c1c[nH]c(=O)c2cc(sc12)-c1ccncc1	CCZJKJIDVXAPAV-UHFFFAOYSA-N	GSK1033723	Q09013	DMPK	DMPK	6.261645954953649	CCZJKJIDVXAPAV-UHFFFAOYSA-N_Q09013_DMPK	0.5	1	Random Control	0.5	1530
syn20543796	Oc1ccc(cc1)-c1c[nH]c(=O)c2cc(sc12)-c1ccncc1	CCZJKJIDVXAPAV-UHFFFAOYSA-N	GSK1033723	Q92630	DYRK2	DYRK2	5.975588370907743	CCZJKJIDVXAPAV-UHFFFAOYSA-N_Q92630_DYRK2	0.5	1	Random Control	0.5	1530
syn20543796	Oc1ccc(cc1)-c1c[nH]c(=O)c2cc(sc12)-c1ccncc1	CCZJKJIDVXAPAV-UHFFFAOYSA-N	GSK1033723	Q8TF76	GSG2	HASPIN	5.831374135290167	CCZJKJIDVXAPAV-UHFFFAOYSA-N_Q8TF76_HASPIN	0.5	1	Random Control	0.5	1530
syn20543796	Oc1ccc(cc1)-c1c[nH]c(=O)c2cc(sc12)-c1ccncc1	CCZJKJIDVXAPAV-UHFFFAOYSA-N	GSK1033723	P06213	INSR	INSR	4.8078012342324445	CCZJKJIDVXAPAV-UHFFFAOYSA-N_P06213_INSR	0.5	1	Random Control	0.5	1530
syn20543796	Oc1ccc(cc1)-c1c[nH]c(=O)c2cc(sc12)-c1ccncc1	CCZJKJIDVXAPAV-UHFFFAOYSA-N	GSK1033723	Q02763	TEK	TIE2	5.182167906479217	CCZJKJIDVXAPAV-UHFFFAOYSA-N_Q02763_TIE2	0.5	1	Random Control	0.5	1530
syn20543796	COc1cccc(NC(=O)NC2CCN(C2)c2ccnc(Nc3cc(OC)c(OC)c(OC)c3)n2)c1	JWYSBCWFKGORAC-UHFFFAOYSA-N	GSK1379763	P27037	ACVR2A	ACVR2A	5.119987573151561	JWYSBCWFKGORAC-UHFFFAOYSA-N_P27037_ACVR2A	0.5	1	Random Control	0.5	1530
syn20543796	COc1cccc(NC(=O)NC2CCN(C2)c2ccnc(Nc3cc(OC)c(OC)c(OC)c3)n2)c1	JWYSBCWFKGORAC-UHFFFAOYSA-N	GSK1379763	Q13233	MAP3K1	MAP3K1	4.770664266757223	JWYSBCWFKGORAC-UHFFFAOYSA-N_Q13233_MAP3K1	0.5	1	Random Control	0.5	1530
syn20543796	CS(=O)(=O)c1ccccc1-c1nc(c([nH]1)-c1ccncc1)-c1ccc(F)cc1	SCVJGNCJNHIZPW-UHFFFAOYSA-N	SB-213663	O96017	CHEK2	CHEK2	6.119694852044318	SCVJGNCJNHIZPW-UHFFFAOYSA-N_O96017_CHEK2	0.5	1	Random Control	0.5	1530
syn20543796	CS(=O)(=O)c1ccccc1-c1nc(c([nH]1)-c1ccncc1)-c1ccc(F)cc1	SCVJGNCJNHIZPW-UHFFFAOYSA-N	SB-213663	O14578	CIT	CIT	6.233794144229158	SCVJGNCJNHIZPW-UHFFFAOYSA-N_O14578_CIT	0.5	1	Random Control	0.5	1530
syn20543796	CS(=O)(=O)c1ccccc1-c1nc(c([nH]1)-c1ccncc1)-c1ccc(F)cc1	SCVJGNCJNHIZPW-UHFFFAOYSA-N	SB-213663	Q6DT37	CDC42BPG	DMPK2	5.92097531369237	SCVJGNCJNHIZPW-UHFFFAOYSA-N_Q6DT37_DMPK2	0.5	1	Random Control	0.5	1530
syn20543796	CS(=O)(=O)c1ccccc1-c1nc(c([nH]1)-c1ccncc1)-c1ccc(F)cc1	SCVJGNCJNHIZPW-UHFFFAOYSA-N	SB-213663	Q15746	MYLK	MYLK	4.706809982577347	SCVJGNCJNHIZPW-UHFFFAOYSA-N_Q15746_MYLK	0.5	1	Random Control	0.5	1530
syn20543796	NC(=O)c1cc(cc2c(c[nH]c12)C1CCNCC1)-c1ccccc1	VNEKCIHPKSZINU-UHFFFAOYSA-N	GSK301362	O14920	IKBKB	IKK-beta	5.680605213363612	VNEKCIHPKSZINU-UHFFFAOYSA-N_O14920_IKK-beta	0.5	1	Random Control	0.5	1530
syn20543796	Fc1ccc(CNc2nccc(NCCNC(=O)c3cc4ccccc4s3)n2)cc1	HPIYDXWBJUHQIS-UHFFFAOYSA-N	GSK1379944	O14920	IKBKB	IKK-beta	5.8466522840092034	HPIYDXWBJUHQIS-UHFFFAOYSA-N_O14920_IKK-beta	0.5	1	Random Control	0.5	1530
syn20543796	NC(=O)c1cc(cc2c(c[nH]c12)C1CCNCC1)-c1ccccc1	VNEKCIHPKSZINU-UHFFFAOYSA-N	GSK301362	Q13188	STK3	MST2	5.413991646058484	VNEKCIHPKSZINU-UHFFFAOYSA-N_Q13188_MST2	0.5	1	Random Control	0.5	1530
syn20543796	NC(=O)c1cc(cc2c(c[nH]c12)C1CCNCC1)-c1ccccc1	VNEKCIHPKSZINU-UHFFFAOYSA-N	GSK301362	Q86YV6	MYLK4	MYLK4	5.996270947134841	VNEKCIHPKSZINU-UHFFFAOYSA-N_Q86YV6_MYLK4	0.5	1	Random Control	0.5	1530
syn20543796	NC(=O)c1cc(cc2c(c[nH]c12)C1CCNCC1)-c1ccccc1	VNEKCIHPKSZINU-UHFFFAOYSA-N	GSK301362	Q7L7X3	TAOK1	TAOK1	5.355772852928074	VNEKCIHPKSZINU-UHFFFAOYSA-N_Q7L7X3_TAOK1	0.5	1	Random Control	0.5	1530
syn20543796	CC(C)(C)c1ccc2nccc(Nc3cccc(O)c3)c2c1	YLGOFBVUMIJIPS-UHFFFAOYSA-N	GW856795	Q7L7X3	TAOK1	TAOK1	5.727046710639677	YLGOFBVUMIJIPS-UHFFFAOYSA-N_Q7L7X3_TAOK1	0.5	1	Random Control	0.5	1530
syn20543796	NC(=O)c1cc(cc2c(c[nH]c12)C1CCNCC1)-c1ccccc1	VNEKCIHPKSZINU-UHFFFAOYSA-N	GSK301362	Q9H2K8	TAOK3	TAOK3	5.699453710981061	VNEKCIHPKSZINU-UHFFFAOYSA-N_Q9H2K8_TAOK3	0.5	1	Random Control	0.5	1530
syn20543796	Fc1ccc(CNc2nccc(NCCNC(=O)c3cc4ccccc4s3)n2)cc1	HPIYDXWBJUHQIS-UHFFFAOYSA-N	GSK1379944	O14936	CASK	CASK	5.54343612253675	HPIYDXWBJUHQIS-UHFFFAOYSA-N_O14936_CASK	0.5	1	Random Control	0.5	1530
syn20543796	Fc1ccc(CNc2nccc(NCCNC(=O)c3cc4ccccc4s3)n2)cc1	HPIYDXWBJUHQIS-UHFFFAOYSA-N	GSK1379944	Q00526	CDK3	CDK3	5.1945765722810995	HPIYDXWBJUHQIS-UHFFFAOYSA-N_Q00526_CDK3	0.5	1	Random Control	0.5	1530
syn20543796	Fc1ccc(CNc2nccc(NCCNC(=O)c3cc4ccccc4s3)n2)cc1	HPIYDXWBJUHQIS-UHFFFAOYSA-N	GSK1379944	O14757	CHEK1	CHEK1	5.366883036662949	HPIYDXWBJUHQIS-UHFFFAOYSA-N_O14757_CHEK1	0.5	1	Random Control	0.5	1530
syn20543796	Fc1ccc(CNc2nccc(NCCNC(=O)c3cc4ccccc4s3)n2)cc1	HPIYDXWBJUHQIS-UHFFFAOYSA-N	GSK1379944	P78368	CSNK1G2	CSNK1G2	5.383097948760142	HPIYDXWBJUHQIS-UHFFFAOYSA-N_P78368_CSNK1G2	0.5	1	Random Control	0.5	1530
syn20543796	Fc1ccc(CNc2nccc(NCCNC(=O)c3cc4ccccc4s3)n2)cc1	HPIYDXWBJUHQIS-UHFFFAOYSA-N	GSK1379944	P27361	MAPK3	ERK1	4.779598732353974	HPIYDXWBJUHQIS-UHFFFAOYSA-N_P27361_ERK1	0.5	1	Random Control	0.5	1530
syn20543796	Fc1ccc(CNc2nccc(NCCNC(=O)c3cc4ccccc4s3)n2)cc1	HPIYDXWBJUHQIS-UHFFFAOYSA-N	GSK1379944	P22455	FGFR4	FGFR4	4.945823352453658	HPIYDXWBJUHQIS-UHFFFAOYSA-N_P22455_FGFR4	0.5	1	Random Control	0.5	1530
syn20543796	Fc1ccc(CNc2nccc(NCCNC(=O)c3cc4ccccc4s3)n2)cc1	HPIYDXWBJUHQIS-UHFFFAOYSA-N	GSK1379944	Q02156	PRKCE	PRKCE	5.7797769716411835	HPIYDXWBJUHQIS-UHFFFAOYSA-N_Q02156_PRKCE	0.5	1	Random Control	0.5	1530
syn20543796	CCn1c(nc2c(nc(OCCN)cc12)C#CC(C)(C)O)-c1nonc1N	UZANYRRVDZSQGV-UHFFFAOYSA-N	GSK902056	Q02156	PRKCE	PRKCE	8.045350550349108	UZANYRRVDZSQGV-UHFFFAOYSA-N_Q02156_PRKCE	0.5	1	Random Control	0.5	1530
syn20543796	Fc1ccc(CNc2nccc(NCCNC(=O)c3cc4ccccc4s3)n2)cc1	HPIYDXWBJUHQIS-UHFFFAOYSA-N	GSK1379944	O94806	PRKD3	PRKD3	5.881709411323659	HPIYDXWBJUHQIS-UHFFFAOYSA-N_O94806_PRKD3	0.5	1	Random Control	0.5	1530
syn20543796	Cc1ccc2c(cnn2n1)-c1ccnc(Nc2ccc(cc2)C(F)(F)F)n1	LOAIUSJMQXSEBK-UHFFFAOYSA-N	GW819776	Q8IVW4	CDKL3	CDKL3	6.77088503470659	LOAIUSJMQXSEBK-UHFFFAOYSA-N_Q8IVW4_CDKL3	0.5	1	Random Control	0.5	1530
syn20543796	Cc1ccc2c(cnn2n1)-c1ccnc(Nc2ccc(cc2)C(F)(F)F)n1	LOAIUSJMQXSEBK-UHFFFAOYSA-N	GW819776	P51956	NEK3	NEK3	6.958141776318311	LOAIUSJMQXSEBK-UHFFFAOYSA-N_P51956_NEK3	0.5	1	Random Control	0.5	1530
syn20543796	Cc1ccc2c(cnn2n1)-c1ccnc(Nc2ccc(cc2)C(F)(F)F)n1	LOAIUSJMQXSEBK-UHFFFAOYSA-N	GW819776	Q9BVS4	RIOK2	RIOK2	6.761048038723148	LOAIUSJMQXSEBK-UHFFFAOYSA-N_Q9BVS4_RIOK2	0.5	1	Random Control	0.5	1530
syn20543796	CC(C)(C)c1ccc2nccc(Nc3cccc(O)c3)c2c1	YLGOFBVUMIJIPS-UHFFFAOYSA-N	GW856795	P04626	ERBB2	ERBB2	6.087599071664306	YLGOFBVUMIJIPS-UHFFFAOYSA-N_P04626_ERBB2	0.5	1	Random Control	0.5	1530
syn20543796	CC(C)(C)c1ccc2nccc(Nc3cccc(O)c3)c2c1	YLGOFBVUMIJIPS-UHFFFAOYSA-N	GW856795	Q12851	MAP4K2	MAP4K2	6.142476698127923	YLGOFBVUMIJIPS-UHFFFAOYSA-N_Q12851_MAP4K2	0.5	1	Random Control	0.5	1530
syn20543796	CC(C)(C)c1ccc2nccc(Nc3cccc(O)c3)c2c1	YLGOFBVUMIJIPS-UHFFFAOYSA-N	GW856795	O15530	PDPK1	PDPK1	5.936845521784089	YLGOFBVUMIJIPS-UHFFFAOYSA-N_O15530_PDPK1	0.5	1	Random Control	0.5	1530
syn20543796	CC(C)(C)c1ccc2nccc(Nc3cccc(O)c3)c2c1	YLGOFBVUMIJIPS-UHFFFAOYSA-N	GW856795	P17612	PRKACA	PKAC-alpha	6.20338050419272	YLGOFBVUMIJIPS-UHFFFAOYSA-N_P17612_PKAC-alpha	0.5	1	Random Control	0.5	1530
syn20543796	CC(C)(C)c1ccc2nccc(Nc3cccc(O)c3)c2c1	YLGOFBVUMIJIPS-UHFFFAOYSA-N	GW856795	Q86Y07	VRK2	VRK2	5.6092677117058045	YLGOFBVUMIJIPS-UHFFFAOYSA-N_Q86Y07_VRK2	0.5	1	Random Control	0.5	1530
syn20543796	CCn1c(nc2c(nc(OCCN)cc12)C#CC(C)(C)O)-c1nonc1N	UZANYRRVDZSQGV-UHFFFAOYSA-N	GSK902056	P31749	AKT1	AKT1	7.818740481981629	UZANYRRVDZSQGV-UHFFFAOYSA-N_P31749_AKT1	0.5	1	Random Control	0.5	1530
syn20543796	CCn1c(nc2c(nc(OCCN)cc12)C#CC(C)(C)O)-c1nonc1N	UZANYRRVDZSQGV-UHFFFAOYSA-N	GSK902056	P31751	AKT2	AKT2	7.4194800906201905	UZANYRRVDZSQGV-UHFFFAOYSA-N_P31751_AKT2	0.5	1	Random Control	0.5	1530
syn20543796	CCn1c(nc2c(nc(OCCN)cc12)C#CC(C)(C)O)-c1nonc1N	UZANYRRVDZSQGV-UHFFFAOYSA-N	GSK902056	P21802	FGFR2	FGFR2	5.351976530251964	UZANYRRVDZSQGV-UHFFFAOYSA-N_P21802_FGFR2	0.5	1	Random Control	0.5	1530
syn20543796	CCn1c(nc2c(nc(OCCN)cc12)C#CC(C)(C)O)-c1nonc1N	UZANYRRVDZSQGV-UHFFFAOYSA-N	GSK902056	Q9P286	PAK7	PAK7	7.35028685896485	UZANYRRVDZSQGV-UHFFFAOYSA-N_Q9P286_PAK7	0.5	1	Random Control	0.5	1530
syn20543796	CCn1c(nc2c(nc(OCCN)cc12)C#CC(C)(C)O)-c1nonc1N	UZANYRRVDZSQGV-UHFFFAOYSA-N	GSK902056	Q05655	PRKCD	PRKCD	7.179310007279373	UZANYRRVDZSQGV-UHFFFAOYSA-N_Q05655_PRKCD	0.5	1	Random Control	0.5	1530
syn20543796	CCn1c(nc2c(nc(OCCN)cc12)C#CC(C)(C)O)-c1nonc1N	UZANYRRVDZSQGV-UHFFFAOYSA-N	GSK902056	P24723	PRKCH	PRKCH	8.138944326522255	UZANYRRVDZSQGV-UHFFFAOYSA-N_P24723_PRKCH	0.5	1	Random Control	0.5	1530
syn20543796	CCn1c(nc2c(nc(OCCN)cc12)C#CC(C)(C)O)-c1nonc1N	UZANYRRVDZSQGV-UHFFFAOYSA-N	GSK902056	Q04759	PRKCQ	PRKCQ	7.604294410426487	UZANYRRVDZSQGV-UHFFFAOYSA-N_Q04759_PRKCQ	0.5	1	Random Control	0.5	1530
syn20543796	CCn1c(nc2c(nc(OCCN)cc12)C#CC(C)(C)O)-c1nonc1N	UZANYRRVDZSQGV-UHFFFAOYSA-N	GSK902056	Q13237	PRKG2	PRKG2	7.352855080153046	UZANYRRVDZSQGV-UHFFFAOYSA-N_Q13237_PRKG2	0.5	1	Random Control	0.5	1530
syn20543796	CCn1c(nc2c(nc(OCCN)cc12)C#CC(C)(C)O)-c1nonc1N	UZANYRRVDZSQGV-UHFFFAOYSA-N	GSK902056	P51817	PRKX	PRKX	7.404775767386229	UZANYRRVDZSQGV-UHFFFAOYSA-N_P51817_PRKX	0.5	1	Random Control	0.5	1530
syn20543796	CCn1c(nc2c(nc(OCCN)cc12)C#CC(C)(C)O)-c1nonc1N	UZANYRRVDZSQGV-UHFFFAOYSA-N	GSK902056	O75676	RPS6KA4	RPS6KA4(Kin.Dom.2-C-terminal)	7.437842290817889	UZANYRRVDZSQGV-UHFFFAOYSA-N_O75676_RPS6KA4(Kin.Dom.2-C-terminal)	0.5	1	Random Control	0.5	1530
syn20543798	C[C@@H](OC1=C(N)N=CC(C2=C(C#N)N(C)N=C2C3)=C1)C4=CC(F)=CC=C4C(N3C)=O	IIXWYSCJSQVBQM-LLVKDONJSA-N	PFE-PKIS 10	Q9UM73	ALK	ALK	9.142010216910142	IIXWYSCJSQVBQM-LLVKDONJSA-N_Q9UM73_ALK	0.5	2	Random Control	0.5	1530
syn20543798	C[C@@H](OC1=C(N)N=CC(C2=C(C#N)N(C)N=C2C3)=C1)C4=CC(F)=CC=C4C(N3C)=O	IIXWYSCJSQVBQM-LLVKDONJSA-N	PFE-PKIS 10	Q9UIK4	DAPK2	DAPK2	6.47696032131441	IIXWYSCJSQVBQM-LLVKDONJSA-N_Q9UIK4_DAPK2	0.5	2	Random Control	0.5	1530
syn20543798	OC(C1=CC2=C(C3=CC(C4=CC=CC=C4)=CC=C3)C=NC=C2S1)=O	FHBDMVQPDQSYLR-UHFFFAOYSA-N	AKI00000074a	Q9UIK4	DAPK2	DAPK2	5.709441109901008	FHBDMVQPDQSYLR-UHFFFAOYSA-N_Q9UIK4_DAPK2	0.5	2	Random Control	0.5	1530
syn20543798	C[C@@H](OC1=C(N)N=CC(C2=C(C#N)N(C)N=C2C3)=C1)C4=CC(F)=CC=C4C(N3C)=O	IIXWYSCJSQVBQM-LLVKDONJSA-N	PFE-PKIS 10	O15075	DCLK1	DCAMKL1	6.772256311858157	IIXWYSCJSQVBQM-LLVKDONJSA-N_O15075_DCAMKL1	0.5	2	Random Control	0.5	1530
syn20543798	C[C@@H](OC1=C(N)N=CC(C2=C(C#N)N(C)N=C2C3)=C1)C4=CC(F)=CC=C4C(N3C)=O	IIXWYSCJSQVBQM-LLVKDONJSA-N	PFE-PKIS 10	Q8N568	DCLK2	DCAMKL2	6.852416059999903	IIXWYSCJSQVBQM-LLVKDONJSA-N_Q8N568_DCAMKL2	0.5	2	Random Control	0.5	1530
syn20543798	C[C@@H](OC1=C(N)N=CC(C2=C(C#N)N(C)N=C2C3)=C1)C4=CC(F)=CC=C4C(N3C)=O	IIXWYSCJSQVBQM-LLVKDONJSA-N	PFE-PKIS 10	O15197	EPHB6	EPHB6	8.2428531329026	IIXWYSCJSQVBQM-LLVKDONJSA-N_O15197_EPHB6	0.5	2	Random Control	0.5	1530
syn20543798	CC1=CC(=NN1C1=CC=CC=C1)C(=O)NC1=CC=C(OC2=NN3C=C(NC(=O)C4CC4)N=C3C=C2)C=C1	MZTUKIVBKFNLSN-UHFFFAOYSA-N	TPKI-35	O15197	EPHB6	EPHB6	7.981670268958091	MZTUKIVBKFNLSN-UHFFFAOYSA-N_O15197_EPHB6	0.5	2	Random Control	0.5	1530
syn20543798	NC1=C(C2=CC=C(NC(NC3=CC=CC(C)=C3)=O)C=C2)C=NC4=C(Br)C=NN41	GXRCQVMXTRWVSJ-UHFFFAOYSA-N	AKI00000050a	O15197	EPHB6	EPHB6	7.564191196888868	GXRCQVMXTRWVSJ-UHFFFAOYSA-N_O15197_EPHB6	0.5	2	Random Control	0.5	1530
syn20543798	O=C(NC1=CC(Cl)=CC=C1)NC(C=C2)=CC=C2C3=C4C(N(C)N=C4N)=CN=C3	UUVMNPKFPGJBNX-UHFFFAOYSA-N	AKI00000047a	O15197	EPHB6	EPHB6	7.739602575623481	UUVMNPKFPGJBNX-UHFFFAOYSA-N_O15197_EPHB6	0.5	2	Random Control	0.5	1530
syn20543798	COc1cc(Nc2nccc(n2)N2CCC(C2)NC(=O)Nc2ccc3OCOc3c2)cc(OC)c1OC	RPMUHLTUQBLTIL-UHFFFAOYSA-N	GSK1379766	O15197	EPHB6	EPHB6	7.148654067840891	RPMUHLTUQBLTIL-UHFFFAOYSA-N_O15197_EPHB6	0.5	2	Random Control	0.5	1530
syn20543798	COc1cc(Nc2nccc(n2)N2CCC(C2)NC(=O)Nc2cccc(c2)C(C)=O)cc(OC)c1OC	FHPPXPQIIDRCLD-UHFFFAOYSA-N	GSK1379753	O15197	EPHB6	EPHB6	6.829346861454785	FHPPXPQIIDRCLD-UHFFFAOYSA-N_O15197_EPHB6	0.5	2	Random Control	0.5	1530
syn20543798	COc1cccc(CNC(=O)NC2CCN(C2)c2ccnc(Nc3cc(OC)c(OC)c(OC)c3)n2)c1	DNUXCMSJSBRGFX-UHFFFAOYSA-N	GSK1379765	O15197	EPHB6	EPHB6	6.613598414176382	DNUXCMSJSBRGFX-UHFFFAOYSA-N_O15197_EPHB6	0.5	2	Random Control	0.5	1530
syn20543798	COc1cccc(NC(=O)NC2CCN(C2)c2ccnc(Nc3cc(OC)c(OC)c(OC)c3)n2)c1	JWYSBCWFKGORAC-UHFFFAOYSA-N	GSK1379763	O15197	EPHB6	EPHB6	7.300222097157108	JWYSBCWFKGORAC-UHFFFAOYSA-N_O15197_EPHB6	0.5	2	Random Control	0.5	1530
syn20543798	C[C@@H](OC1=C(N)N=CC(C2=C(C#N)N(C)N=C2C3)=C1)C4=CC(F)=CC=C4C(N3C)=O	IIXWYSCJSQVBQM-LLVKDONJSA-N	PFE-PKIS 10	Q05397	PTK2	FAK	6.7205595939602025	IIXWYSCJSQVBQM-LLVKDONJSA-N_Q05397_FAK	0.5	2	Random Control	0.5	1530
syn20543798	CS(C1=CC(CNC2=NC(NC3=CC=C(N(C(C)C)C(C4)=O)C4=C3)=NC=C2C(F)(F)F)=CC=C1)(=O)=O	OXZSOVAKZDHECN-UHFFFAOYSA-N	PFE-PKIS 18	Q05397	PTK2	FAK	8.39385031332015	OXZSOVAKZDHECN-UHFFFAOYSA-N_Q05397_FAK	0.5	2	Random Control	0.5	1530
syn20543798	C[C@@H](OC1=C(N)N=CC(C2=C(C#N)N(C)N=C2C3)=C1)C4=CC(F)=CC=C4C(N3C)=O	IIXWYSCJSQVBQM-LLVKDONJSA-N	PFE-PKIS 10	P16591	FER	FER	7.320039625844075	IIXWYSCJSQVBQM-LLVKDONJSA-N_P16591_FER	0.5	2	Random Control	0.5	1530
syn20543798	C[C@@H](OC1=C(N)N=CC(C2=C(C#N)N(C)N=C2C3)=C1)C4=CC(F)=CC=C4C(N3C)=O	IIXWYSCJSQVBQM-LLVKDONJSA-N	PFE-PKIS 10	P07332	FES	FES	6.957363299123154	IIXWYSCJSQVBQM-LLVKDONJSA-N_P07332_FES	0.5	2	Random Control	0.5	1530
syn20543798	C[C@@H](OC1=C(N)N=CC(C2=C(C#N)N(C)N=C2C3)=C1)C4=CC(F)=CC=C4C(N3C)=O	IIXWYSCJSQVBQM-LLVKDONJSA-N	PFE-PKIS 10	P42685	FRK	FRK	7.303977968254785	IIXWYSCJSQVBQM-LLVKDONJSA-N_P42685_FRK	0.5	2	Random Control	0.5	1530
syn20543798	CC(C)(C)c1ccc2nccc(Nc3cccc(O)c3)c2c1	YLGOFBVUMIJIPS-UHFFFAOYSA-N	GW856795	P42685	FRK	FRK	6.873618131124057	YLGOFBVUMIJIPS-UHFFFAOYSA-N_P42685_FRK	0.5	2	Random Control	0.5	1530
syn20543798	C[C@@H](OC1=C(N)N=CC(C2=C(C#N)N(C)N=C2C3)=C1)C4=CC(F)=CC=C4C(N3C)=O	IIXWYSCJSQVBQM-LLVKDONJSA-N	PFE-PKIS 10	Q15835	GRK1	GRK1	6.477283768178126	IIXWYSCJSQVBQM-LLVKDONJSA-N_Q15835_GRK1	0.5	2	Random Control	0.5	1530
syn20543798	C[C@@H](OC1=C(N)N=CC(C2=C(C#N)N(C)N=C2C3)=C1)C4=CC(F)=CC=C4C(N3C)=O	IIXWYSCJSQVBQM-LLVKDONJSA-N	PFE-PKIS 10	Q8WTQ7	GRK7	GRK7	6.588422055721511	IIXWYSCJSQVBQM-LLVKDONJSA-N_Q8WTQ7_GRK7	0.5	2	Random Control	0.5	1530
syn20543798	C[C@@H](OC1=C(N)N=CC(C2=C(C#N)N(C)N=C2C3)=C1)C4=CC(F)=CC=C4C(N3C)=O	IIXWYSCJSQVBQM-LLVKDONJSA-N	PFE-PKIS 10	O94804	STK10	LOK	7.090380702837907	IIXWYSCJSQVBQM-LLVKDONJSA-N_O94804_LOK	0.5	2	Random Control	0.5	1530
syn20543798	CC1=CC(=NN1C1=CC=CC=C1)C(=O)NC1=CC=C(OC2=NN3C=C(NC(=O)C4CC4)N=C3C=C2)C=C1	MZTUKIVBKFNLSN-UHFFFAOYSA-N	TPKI-35	O94804	STK10	LOK	7.052198161136926	MZTUKIVBKFNLSN-UHFFFAOYSA-N_O94804_LOK	0.5	2	Random Control	0.5	1530
syn20543798	C[C@@H](OC1=C(N)N=CC(C2=C(C#N)N(C)N=C2C3)=C1)C4=CC(F)=CC=C4C(N3C)=O	IIXWYSCJSQVBQM-LLVKDONJSA-N	PFE-PKIS 10	P29376	LTK	LTK	8.363827150689707	IIXWYSCJSQVBQM-LLVKDONJSA-N_P29376_LTK	0.5	2	Random Control	0.5	1530
syn20543798	COc1cc(Nc2nccc(n2)N2CCC(C2)NC(=O)Nc2cccc(c2)C(C)=O)cc(OC)c1OC	FHPPXPQIIDRCLD-UHFFFAOYSA-N	GSK1379753	P29376	LTK	LTK	6.26006953147329	FHPPXPQIIDRCLD-UHFFFAOYSA-N_P29376_LTK	0.5	2	Random Control	0.5	1530
syn20543798	C[C@@H](OC1=C(N)N=CC(C2=C(C#N)N(C)N=C2C3)=C1)C4=CC(F)=CC=C4C(N3C)=O	IIXWYSCJSQVBQM-LLVKDONJSA-N	PFE-PKIS 10	P46734	MAP2K3	MEK3	5.877721915361169	IIXWYSCJSQVBQM-LLVKDONJSA-N_P46734_MEK3	0.5	2	Random Control	0.5	1530
syn20543798	Cc1ccc2c(cnn2n1)-c1ccnc(Nc2ccc(cc2)C(F)(F)F)n1	LOAIUSJMQXSEBK-UHFFFAOYSA-N	GW819776	P46734	MAP2K3	MEK3	7.081104953824125	LOAIUSJMQXSEBK-UHFFFAOYSA-N_P46734_MEK3	0.5	2	Random Control	0.5	1530
syn20543798	C[C@@H](OC1=C(N)N=CC(C2=C(C#N)N(C)N=C2C3)=C1)C4=CC(F)=CC=C4C(N3C)=O	IIXWYSCJSQVBQM-LLVKDONJSA-N	PFE-PKIS 10	P15735	PHKG2	PHKG2	6.684674956146313	IIXWYSCJSQVBQM-LLVKDONJSA-N_P15735_PHKG2	0.5	2	Random Control	0.5	1530
syn20543798	C[C@@H](OC1=C(N)N=CC(C2=C(C#N)N(C)N=C2C3)=C1)C4=CC(F)=CC=C4C(N3C)=O	IIXWYSCJSQVBQM-LLVKDONJSA-N	PFE-PKIS 10	O00444	PLK4	PLK4	7.368687986197598	IIXWYSCJSQVBQM-LLVKDONJSA-N_O00444_PLK4	0.5	2	Random Control	0.5	1530
syn20543798	C[C@@H](OC1=C(N)N=CC(C2=C(C#N)N(C)N=C2C3)=C1)C4=CC(F)=CC=C4C(N3C)=O	IIXWYSCJSQVBQM-LLVKDONJSA-N	PFE-PKIS 10	Q14289	PTK2B	PYK2	7.045107576180555	IIXWYSCJSQVBQM-LLVKDONJSA-N_Q14289_PYK2	0.5	2	Random Control	0.5	1530
syn20543798	C[C@@H](OC1=C(N)N=CC(C2=C(C#N)N(C)N=C2C3)=C1)C4=CC(F)=CC=C4C(N3C)=O	IIXWYSCJSQVBQM-LLVKDONJSA-N	PFE-PKIS 10	Q6XUX3	DSTYK	RIPK5	6.994389849899273	IIXWYSCJSQVBQM-LLVKDONJSA-N_Q6XUX3_RIPK5	0.5	2	Random Control	0.5	1530
syn20543798	C[C@@H](OC1=C(N)N=CC(C2=C(C#N)N(C)N=C2C3)=C1)C4=CC(F)=CC=C4C(N3C)=O	IIXWYSCJSQVBQM-LLVKDONJSA-N	PFE-PKIS 10	P08922	ROS1	ROS1	8.028775415433893	IIXWYSCJSQVBQM-LLVKDONJSA-N_P08922_ROS1	0.5	2	Random Control	0.5	1530
syn20543798	C[C@@H](OC1=C(N)N=CC(C2=C(C#N)N(C)N=C2C3)=C1)C4=CC(F)=CC=C4C(N3C)=O	IIXWYSCJSQVBQM-LLVKDONJSA-N	PFE-PKIS 10	Q9H2G2	SLK	SLK	6.98435663684353	IIXWYSCJSQVBQM-LLVKDONJSA-N_Q9H2G2_SLK	0.5	2	Random Control	0.5	1530
syn20543798	COc1cc(Nc2ncc3N(C)C(=O)C(F)(F)CN(C4CCCC4)c3n2)ccc1C(=O)NC5CCN(C)CC5	JMBATVPHKFZTAF-UHFFFAOYSA-N	TPKI-30	Q9H2G2	SLK	SLK	6.583230756499297	JMBATVPHKFZTAF-UHFFFAOYSA-N_Q9H2G2_SLK	0.5	2	Random Control	0.5	1530
syn20543798	CN1CCC(CC1)NC(=O)c2ccc(Nc3ncc4N(C)C(=O)C(F)(F)CN(C5CCCC5)c4n3)cc2C	WQQPBXGJFFKXKX-UHFFFAOYSA-N	TPKI-31	Q9H2G2	SLK	SLK	6.224614882828274	WQQPBXGJFFKXKX-UHFFFAOYSA-N_Q9H2G2_SLK	0.5	2	Random Control	0.5	1530
syn20543798	C[C@@H](OC1=C(N)N=CC(C2=C(C#N)N(C)N=C2C3)=C1)C4=CC(F)=CC=C4C(N3C)=O	IIXWYSCJSQVBQM-LLVKDONJSA-N	PFE-PKIS 10	Q13470	TNK1	TNK1	7.187387682184779	IIXWYSCJSQVBQM-LLVKDONJSA-N_Q13470_TNK1	0.5	2	Random Control	0.5	1530
syn20543798	C[C@@H](OC1=C(N)N=CC(C2=C(C#N)N(C)N=C2C3)=C1)C4=CC(F)=CC=C4C(N3C)=O	IIXWYSCJSQVBQM-LLVKDONJSA-N	PFE-PKIS 10	Q07912	TNK2	TNK2	7.266232799971331	IIXWYSCJSQVBQM-LLVKDONJSA-N_Q07912_TNK2	0.5	2	Random Control	0.5	1530
syn20543798	C[C@@H](OC1=C(N)N=CC(C2=C(C#N)N(C)N=C2C3)=C1)C4=CC(F)=CC=C4C(N3C)=O	IIXWYSCJSQVBQM-LLVKDONJSA-N	PFE-PKIS 10	P04629	NTRK1	TRKA	7.717774716390291	IIXWYSCJSQVBQM-LLVKDONJSA-N_P04629_TRKA	0.5	2	Random Control	0.5	1530
syn20543798	CS(C1=CC(CNC2=NC(NC3=CC=C(N(C(C)C)C(C4)=O)C4=C3)=NC=C2C(F)(F)F)=CC=C1)(=O)=O	OXZSOVAKZDHECN-UHFFFAOYSA-N	PFE-PKIS 18	P04629	NTRK1	TRKA	6.945534258404153	OXZSOVAKZDHECN-UHFFFAOYSA-N_P04629_TRKA	0.5	2	Random Control	0.5	1530
syn20543798	CC1=CC(=NN1C1=CC=CC=C1)C(=O)NC1=CC=C(OC2=NN3C=C(NC(=O)C4CC4)N=C3C=C2)C=C1	MZTUKIVBKFNLSN-UHFFFAOYSA-N	TPKI-35	P04629	NTRK1	TRKA	6.814680322328717	MZTUKIVBKFNLSN-UHFFFAOYSA-N_P04629_TRKA	0.5	2	Random Control	0.5	1530
syn20543798	C[C@@H](OC1=C(N)N=CC(C2=C(C#N)N(C)N=C2C3)=C1)C4=CC(F)=CC=C4C(N3C)=O	IIXWYSCJSQVBQM-LLVKDONJSA-N	PFE-PKIS 10	Q16620	NTRK2	TRKB	7.648019659918439	IIXWYSCJSQVBQM-LLVKDONJSA-N_Q16620_TRKB	0.5	2	Random Control	0.5	1530
syn20543798	CS(C1=CC(CNC2=NC(NC3=CC=C(N(C(C)C)C(C4)=O)C4=C3)=NC=C2C(F)(F)F)=CC=C1)(=O)=O	OXZSOVAKZDHECN-UHFFFAOYSA-N	PFE-PKIS 18	Q16620	NTRK2	TRKB	7.196685357522977	OXZSOVAKZDHECN-UHFFFAOYSA-N_Q16620_TRKB	0.5	2	Random Control	0.5	1530
syn20543798	NC(C(C=C1)=CC=C1C2=CC3=NC=NC(SCC(O)=O)=C3S2)=O	MAUXTEABCSHUTA-UHFFFAOYSA-N	PFE-PKIS 14	Q96GD4	AURKB	AURKB	6.439745916391101	MAUXTEABCSHUTA-UHFFFAOYSA-N_Q96GD4_AURKB	0.5	2	Random Control	0.5	1530
syn20543798	CS(C1=CC(CNC2=NC(NC3=CC=C(N(C(C)C)C(C4)=O)C4=C3)=NC=C2C(F)(F)F)=CC=C1)(=O)=O	OXZSOVAKZDHECN-UHFFFAOYSA-N	PFE-PKIS 18	Q96GD4	AURKB	AURKB	7.590152014756883	OXZSOVAKZDHECN-UHFFFAOYSA-N_Q96GD4_AURKB	0.5	2	Random Control	0.5	1530
syn20543798	COc1cccc(CNC(=O)NC2CCN(C2)c2ccnc(Nc3cc(OC)c(OC)c(OC)c3)n2)c1	DNUXCMSJSBRGFX-UHFFFAOYSA-N	GSK1379765	Q96GD4	AURKB	AURKB	6.723328011290547	DNUXCMSJSBRGFX-UHFFFAOYSA-N_Q96GD4_AURKB	0.5	2	Random Control	0.5	1530
syn20543798	NC(C(C=C1)=CC=C1C2=CC3=NC=NC(SCC(O)=O)=C3S2)=O	MAUXTEABCSHUTA-UHFFFAOYSA-N	PFE-PKIS 14	Q8N5S9	CAMKK1	CAMKK1	5.818548427711712	MAUXTEABCSHUTA-UHFFFAOYSA-N_Q8N5S9_CAMKK1	0.5	2	Random Control	0.5	1530
syn20543798	NC(C(C=C1)=CC=C1C2=CC3=NC=NC(SCC(O)=O)=C3S2)=O	MAUXTEABCSHUTA-UHFFFAOYSA-N	PFE-PKIS 14	Q96RR4	CAMKK2	CAMKK2	5.785137238480396	MAUXTEABCSHUTA-UHFFFAOYSA-N_Q96RR4_CAMKK2	0.5	2	Random Control	0.5	1530
syn20543798	NC(C(C=C1)=CC=C1C2=CC3=NC=NC(SCC(O)=O)=C3S2)=O	MAUXTEABCSHUTA-UHFFFAOYSA-N	PFE-PKIS 14	P49759	CLK1	CLK1	7.376388363820415	MAUXTEABCSHUTA-UHFFFAOYSA-N_P49759_CLK1	0.5	2	Random Control	0.5	1530
syn20543798	Oc1ccc(cc1)-c1c[nH]c(=O)c2cc(sc12)-c1ccncc1	CCZJKJIDVXAPAV-UHFFFAOYSA-N	GSK1033723	P49759	CLK1	CLK1	7.2705367691888	CCZJKJIDVXAPAV-UHFFFAOYSA-N_P49759_CLK1	0.5	2	Random Control	0.5	1530
syn20543798	Cc1ccc2c(cnn2n1)-c1ccnc(Nc2ccc(cc2)C(F)(F)F)n1	LOAIUSJMQXSEBK-UHFFFAOYSA-N	GW819776	P49759	CLK1	CLK1	7.030701163606022	LOAIUSJMQXSEBK-UHFFFAOYSA-N_P49759_CLK1	0.5	2	Random Control	0.5	1530
syn20543798	NC(C(C=C1)=CC=C1C2=CC3=NC=NC(SCC(O)=O)=C3S2)=O	MAUXTEABCSHUTA-UHFFFAOYSA-N	PFE-PKIS 14	Q9HAZ1	CLK4	CLK4	7.510513828402951	MAUXTEABCSHUTA-UHFFFAOYSA-N_Q9HAZ1_CLK4	0.5	2	Random Control	0.5	1530
syn20543798	Oc1ccc(cc1)-c1c[nH]c(=O)c2cc(sc12)-c1ccncc1	CCZJKJIDVXAPAV-UHFFFAOYSA-N	GSK1033723	Q9HAZ1	CLK4	CLK4	7.455909602941911	CCZJKJIDVXAPAV-UHFFFAOYSA-N_Q9HAZ1_CLK4	0.5	2	Random Control	0.5	1530
syn20543798	NC(C(C=C1)=CC=C1C2=CC3=NC=NC(SCC(O)=O)=C3S2)=O	MAUXTEABCSHUTA-UHFFFAOYSA-N	PFE-PKIS 14	P68400	CSNK2A1	CSNK2A1	6.6541050042175	MAUXTEABCSHUTA-UHFFFAOYSA-N_P68400_CSNK2A1	0.5	2	Random Control	0.5	1530
syn20543798	NC(C(C=C1)=CC=C1C2=CC3=NC=NC(SCC(O)=O)=C3S2)=O	MAUXTEABCSHUTA-UHFFFAOYSA-N	PFE-PKIS 14	P19784	CSNK2A2	CSNK2A2	6.8903115317702746	MAUXTEABCSHUTA-UHFFFAOYSA-N_P19784_CSNK2A2	0.5	2	Random Control	0.5	1530
syn20543798	CS(C1=CC(CNC2=NC(NC3=CC=C(N(C(C)C)C(C4)=O)C4=C3)=NC=C2C(F)(F)F)=CC=C1)(=O)=O	OXZSOVAKZDHECN-UHFFFAOYSA-N	PFE-PKIS 18	P19784	CSNK2A2	CSNK2A2	6.294074446571737	OXZSOVAKZDHECN-UHFFFAOYSA-N_P19784_CSNK2A2	0.5	2	Random Control	0.5	1530
syn20543798	O=C(NC1=C2C(C(F)=CC=C2)=NC=C1)NC3=NC=CN=C3	NSDIHUXUFJHXRA-UHFFFAOYSA-N	AKI00000070a	P19784	CSNK2A2	CSNK2A2	6.249762003191343	NSDIHUXUFJHXRA-UHFFFAOYSA-N_P19784_CSNK2A2	0.5	2	Random Control	0.5	1530
syn20543798	NC(C(C=C1)=CC=C1C2=CC3=NC=NC(SCC(O)=O)=C3S2)=O	MAUXTEABCSHUTA-UHFFFAOYSA-N	PFE-PKIS 14	Q9UEE5	STK17A	DRAK1	6.755660091924996	MAUXTEABCSHUTA-UHFFFAOYSA-N_Q9UEE5_DRAK1	0.5	2	Random Control	0.5	1530
syn20543798	NC(C(C=C1)=CC=C1C2=CC3=NC=NC(SCC(O)=O)=C3S2)=O	MAUXTEABCSHUTA-UHFFFAOYSA-N	PFE-PKIS 14	O94768	STK17B	DRAK2	6.603510941774576	MAUXTEABCSHUTA-UHFFFAOYSA-N_O94768_DRAK2	0.5	2	Random Control	0.5	1530
syn20543798	CS(C1=CC(CNC2=NC(NC3=CC=C(N(C(C)C)C(C4)=O)C4=C3)=NC=C2C(F)(F)F)=CC=C1)(=O)=O	OXZSOVAKZDHECN-UHFFFAOYSA-N	PFE-PKIS 18	O94768	STK17B	DRAK2	6.264498933493593	OXZSOVAKZDHECN-UHFFFAOYSA-N_O94768_DRAK2	0.5	2	Random Control	0.5	1530
syn20543798	O=C(NC1=CC(Cl)=CC=C1)NC(C=C2)=CC=C2C3=C4C(N(C)N=C4N)=CN=C3	UUVMNPKFPGJBNX-UHFFFAOYSA-N	AKI00000047a	O94768	STK17B	DRAK2	6.126819898455821	UUVMNPKFPGJBNX-UHFFFAOYSA-N_O94768_DRAK2	0.5	2	Random Control	0.5	1530
syn20543798	NC(C(C=C1)=CC=C1C2=CC3=NC=NC(SCC(O)=O)=C3S2)=O	MAUXTEABCSHUTA-UHFFFAOYSA-N	PFE-PKIS 14	Q13627	DYRK1A	DYRK1A	6.291382731289769	MAUXTEABCSHUTA-UHFFFAOYSA-N_Q13627_DYRK1A	0.5	2	Random Control	0.5	1530
syn20543798	O=C(NC1=C2C(C(F)=CC=C2)=NC=C1)NC3=NC=CN=C3	NSDIHUXUFJHXRA-UHFFFAOYSA-N	AKI00000070a	Q13627	DYRK1A	DYRK1A	6.561227856538868	NSDIHUXUFJHXRA-UHFFFAOYSA-N_Q13627_DYRK1A	0.5	2	Random Control	0.5	1530
syn20543798	Oc1ccc(cc1)-c1c[nH]c(=O)c2cc(sc12)-c1ccncc1	CCZJKJIDVXAPAV-UHFFFAOYSA-N	GSK1033723	Q13627	DYRK1A	DYRK1A	7.015883844029352	CCZJKJIDVXAPAV-UHFFFAOYSA-N_Q13627_DYRK1A	0.5	2	Random Control	0.5	1530
syn20543798	NC(C(C=C1)=CC=C1C2=CC3=NC=NC(SCC(O)=O)=C3S2)=O	MAUXTEABCSHUTA-UHFFFAOYSA-N	PFE-PKIS 14	Q86Z02	HIPK1	HIPK1	6.3688038617438085	MAUXTEABCSHUTA-UHFFFAOYSA-N_Q86Z02_HIPK1	0.5	2	Random Control	0.5	1530
syn20543798	O=C(NC1=C2C(C(F)=CC=C2)=NC=C1)NC3=NC=CN=C3	NSDIHUXUFJHXRA-UHFFFAOYSA-N	AKI00000070a	Q86Z02	HIPK1	HIPK1	5.8305195443221365	NSDIHUXUFJHXRA-UHFFFAOYSA-N_Q86Z02_HIPK1	0.5	2	Random Control	0.5	1530
syn20543798	OC(C1=CC2=C(C3=CC(C4=CC=CC=C4)=CC=C3)C=NC=C2S1)=O	FHBDMVQPDQSYLR-UHFFFAOYSA-N	AKI00000074a	Q86Z02	HIPK1	HIPK1	5.653461938516726	FHBDMVQPDQSYLR-UHFFFAOYSA-N_Q86Z02_HIPK1	0.5	2	Random Control	0.5	1530
syn20543798	Cc1ccc2c(cnn2n1)-c1ccnc(Nc2ccc(cc2)C(F)(F)F)n1	LOAIUSJMQXSEBK-UHFFFAOYSA-N	GW819776	Q86Z02	HIPK1	HIPK1	6.58077861928251	LOAIUSJMQXSEBK-UHFFFAOYSA-N_Q86Z02_HIPK1	0.5	2	Random Control	0.5	1530
syn20543798	NC(C(C=C1)=CC=C1C2=CC3=NC=NC(SCC(O)=O)=C3S2)=O	MAUXTEABCSHUTA-UHFFFAOYSA-N	PFE-PKIS 14	Q9H2X6	HIPK2	HIPK2	6.665950651006439	MAUXTEABCSHUTA-UHFFFAOYSA-N_Q9H2X6_HIPK2	0.5	2	Random Control	0.5	1530
syn20543798	OC(C1=CC2=C(C3=CC(C4=CC=CC=C4)=CC=C3)C=NC=C2S1)=O	FHBDMVQPDQSYLR-UHFFFAOYSA-N	AKI00000074a	Q9H2X6	HIPK2	HIPK2	5.958092264502512	FHBDMVQPDQSYLR-UHFFFAOYSA-N_Q9H2X6_HIPK2	0.5	2	Random Control	0.5	1530
syn20543798	Cc1ccc2c(cnn2n1)-c1ccnc(Nc2ccc(cc2)C(F)(F)F)n1	LOAIUSJMQXSEBK-UHFFFAOYSA-N	GW819776	Q9H2X6	HIPK2	HIPK2	6.82266432234731	LOAIUSJMQXSEBK-UHFFFAOYSA-N_Q9H2X6_HIPK2	0.5	2	Random Control	0.5	1530
syn20543798	NC(C(C=C1)=CC=C1C2=CC3=NC=NC(SCC(O)=O)=C3S2)=O	MAUXTEABCSHUTA-UHFFFAOYSA-N	PFE-PKIS 14	Q9H422	HIPK3	HIPK3	6.622114717261918	MAUXTEABCSHUTA-UHFFFAOYSA-N_Q9H422_HIPK3	0.5	2	Random Control	0.5	1530
syn20543798	OC(C1=CC2=C(C3=CC(C4=CC=CC=C4)=CC=C3)C=NC=C2S1)=O	FHBDMVQPDQSYLR-UHFFFAOYSA-N	AKI00000074a	Q9H422	HIPK3	HIPK3	5.802912073643683	FHBDMVQPDQSYLR-UHFFFAOYSA-N_Q9H422_HIPK3	0.5	2	Random Control	0.5	1530
syn20543798	Oc1ccc(cc1)-c1c[nH]c(=O)c2cc(sc12)-c1ccncc1	CCZJKJIDVXAPAV-UHFFFAOYSA-N	GSK1033723	Q9H422	HIPK3	HIPK3	6.236973164207186	CCZJKJIDVXAPAV-UHFFFAOYSA-N_Q9H422_HIPK3	0.5	2	Random Control	0.5	1530
syn20543798	COc1cccc(NC(=O)NC2CCN(C2)c2ccnc(Nc3cc(OC)c(OC)c(OC)c3)n2)c1	JWYSBCWFKGORAC-UHFFFAOYSA-N	GSK1379763	Q9H422	HIPK3	HIPK3	5.959460374509523	JWYSBCWFKGORAC-UHFFFAOYSA-N_Q9H422_HIPK3	0.5	2	Random Control	0.5	1530
syn20543798	Cc1ccc2c(cnn2n1)-c1ccnc(Nc2ccc(cc2)C(F)(F)F)n1	LOAIUSJMQXSEBK-UHFFFAOYSA-N	GW819776	Q9H422	HIPK3	HIPK3	7.004258727391902	LOAIUSJMQXSEBK-UHFFFAOYSA-N_Q9H422_HIPK3	0.5	2	Random Control	0.5	1530
syn20543798	NC(C(C=C1)=CC=C1C2=CC3=NC=NC(SCC(O)=O)=C3S2)=O	MAUXTEABCSHUTA-UHFFFAOYSA-N	PFE-PKIS 14	Q8NE63	HIPK4	HIPK4	5.908923879798952	MAUXTEABCSHUTA-UHFFFAOYSA-N_Q8NE63_HIPK4	0.5	2	Random Control	0.5	1530
syn20543798	OC(C1=CC2=C(C3=CC(C4=CC=CC=C4)=CC=C3)C=NC=C2S1)=O	FHBDMVQPDQSYLR-UHFFFAOYSA-N	AKI00000074a	Q8NE63	HIPK4	HIPK4	5.941993234438613	FHBDMVQPDQSYLR-UHFFFAOYSA-N_Q8NE63_HIPK4	0.5	2	Random Control	0.5	1530
syn20543798	O=C(NC1=CC(Cl)=CC=C1)NC(C=C2)=CC=C2C3=C4C(N(C)N=C4N)=CN=C3	UUVMNPKFPGJBNX-UHFFFAOYSA-N	AKI00000047a	Q8NE63	HIPK4	HIPK4	7.161541925012022	UUVMNPKFPGJBNX-UHFFFAOYSA-N_Q8NE63_HIPK4	0.5	2	Random Control	0.5	1530
syn20543798	NC(C(C=C1)=CC=C1C2=CC3=NC=NC(SCC(O)=O)=C3S2)=O	MAUXTEABCSHUTA-UHFFFAOYSA-N	PFE-PKIS 14	P09619	PDGFRB	PDGFRB	6.357198412082437	MAUXTEABCSHUTA-UHFFFAOYSA-N_P09619_PDGFRB	0.5	2	Random Control	0.5	1530
syn20543798	CC1=CC(=NN1C1=CC=CC=C1)C(=O)NC1=CC=C(OC2=NN3C=C(NC(=O)C4CC4)N=C3C=C2)C=C1	MZTUKIVBKFNLSN-UHFFFAOYSA-N	TPKI-35	P09619	PDGFRB	PDGFRB	7.444475057243548	MZTUKIVBKFNLSN-UHFFFAOYSA-N_P09619_PDGFRB	0.5	2	Random Control	0.5	1530
syn20543798	NC1=C(C2=CC=C(NC(NC3=CC=CC(C)=C3)=O)C=C2)C=NC4=C(Br)C=NN41	GXRCQVMXTRWVSJ-UHFFFAOYSA-N	AKI00000050a	P09619	PDGFRB	PDGFRB	7.666348341979173	GXRCQVMXTRWVSJ-UHFFFAOYSA-N_P09619_PDGFRB	0.5	2	Random Control	0.5	1530
syn20543798	O=C(NC1=CC(Cl)=CC=C1)NC(C=C2)=CC=C2C3=C4C(N(C)N=C4N)=CN=C3	UUVMNPKFPGJBNX-UHFFFAOYSA-N	AKI00000047a	P09619	PDGFRB	PDGFRB	8.75946914006846	UUVMNPKFPGJBNX-UHFFFAOYSA-N_P09619_PDGFRB	0.5	2	Random Control	0.5	1530
syn20543798	COc1cccc(NC(=O)NC2CCN(C2)c2ccnc(Nc3cc(OC)c(OC)c(OC)c3)n2)c1	JWYSBCWFKGORAC-UHFFFAOYSA-N	GSK1379763	P09619	PDGFRB	PDGFRB	6.200368296618432	JWYSBCWFKGORAC-UHFFFAOYSA-N_P09619_PDGFRB	0.5	2	Random Control	0.5	1530
syn20543798	Fc1ccc(CNc2nccc(NCCNC(=O)c3cc4ccccc4s3)n2)cc1	HPIYDXWBJUHQIS-UHFFFAOYSA-N	GSK1379944	P09619	PDGFRB	PDGFRB	6.649086542432048	HPIYDXWBJUHQIS-UHFFFAOYSA-N_P09619_PDGFRB	0.5	2	Random Control	0.5	1530
syn20543798	NC(C(C=C1)=CC=C1C2=CC3=NC=NC(SCC(O)=O)=C3S2)=O	MAUXTEABCSHUTA-UHFFFAOYSA-N	PFE-PKIS 14	O60331	PIP5K1C	PIP5K1C	6.311737111074285	MAUXTEABCSHUTA-UHFFFAOYSA-N_O60331_PIP5K1C	0.5	2	Random Control	0.5	1530
syn20543798	Fc1ccc(CNc2nccc(NCCNC(=O)c3cc4ccccc4s3)n2)cc1	HPIYDXWBJUHQIS-UHFFFAOYSA-N	GSK1379944	O60331	PIP5K1C	PIP5K1C	5.255234944753861	HPIYDXWBJUHQIS-UHFFFAOYSA-N_O60331_PIP5K1C	0.5	2	Random Control	0.5	1530
syn20543798	NC(C(C=C1)=CC=C1C2=CC3=NC=NC(SCC(O)=O)=C3S2)=O	MAUXTEABCSHUTA-UHFFFAOYSA-N	PFE-PKIS 14	P19525	EIF2AK2	PRKR	5.584038750169413	MAUXTEABCSHUTA-UHFFFAOYSA-N_P19525_PRKR	0.5	2	Random Control	0.5	1530
syn20543798	CS(C1=CC(CNC2=NC(NC3=CC=C(N(C(C)C)C(C4)=O)C4=C3)=NC=C2C(F)(F)F)=CC=C1)(=O)=O	OXZSOVAKZDHECN-UHFFFAOYSA-N	PFE-PKIS 18	O14965	AURKA	AURKA	7.265672731681795	OXZSOVAKZDHECN-UHFFFAOYSA-N_O14965_AURKA	0.5	2	Random Control	0.5	1530
syn20543798	COc1cc(Nc2ncc3N(C)C(=O)C(F)(F)CN(C4CCCC4)c3n2)ccc1C(=O)NC5CCN(C)CC5	JMBATVPHKFZTAF-UHFFFAOYSA-N	TPKI-30	O14965	AURKA	AURKA	8.122337354531117	JMBATVPHKFZTAF-UHFFFAOYSA-N_O14965_AURKA	0.5	2	Random Control	0.5	1530
syn20543798	CN1CCC(CC1)NC(=O)c2ccc(Nc3ncc4N(C)C(=O)C(F)(F)CN(C5CCCC5)c4n3)cc2C	WQQPBXGJFFKXKX-UHFFFAOYSA-N	TPKI-31	O14965	AURKA	AURKA	7.574425655471185	WQQPBXGJFFKXKX-UHFFFAOYSA-N_O14965_AURKA	0.5	2	Random Control	0.5	1530
syn20543798	COc1cc(Nc2nccc(n2)N2CCC(C2)NC(=O)Nc2ccc3OCOc3c2)cc(OC)c1OC	RPMUHLTUQBLTIL-UHFFFAOYSA-N	GSK1379766	O14965	AURKA	AURKA	6.7459659315461264	RPMUHLTUQBLTIL-UHFFFAOYSA-N_O14965_AURKA	0.5	2	Random Control	0.5	1530
syn20543798	COc1cc(Nc2nccc(n2)N2CCC(C2)NC(=O)Nc2cccc(c2)C(C)=O)cc(OC)c1OC	FHPPXPQIIDRCLD-UHFFFAOYSA-N	GSK1379753	O14965	AURKA	AURKA	6.805923611029312	FHPPXPQIIDRCLD-UHFFFAOYSA-N_O14965_AURKA	0.5	2	Random Control	0.5	1530
syn20543798	COc1cccc(CNC(=O)NC2CCN(C2)c2ccnc(Nc3cc(OC)c(OC)c(OC)c3)n2)c1	DNUXCMSJSBRGFX-UHFFFAOYSA-N	GSK1379765	O14965	AURKA	AURKA	6.518973333966324	DNUXCMSJSBRGFX-UHFFFAOYSA-N_O14965_AURKA	0.5	2	Random Control	0.5	1530
syn20543798	CS(C1=CC(CNC2=NC(NC3=CC=C(N(C(C)C)C(C4)=O)C4=C3)=NC=C2C(F)(F)F)=CC=C1)(=O)=O	OXZSOVAKZDHECN-UHFFFAOYSA-N	PFE-PKIS 18	P36888	FLT3	FLT3	6.36547378951878	OXZSOVAKZDHECN-UHFFFAOYSA-N_P36888_FLT3	0.5	2	Random Control	0.5	1530
syn20543798	CC1=CC(=NN1C1=CC=CC=C1)C(=O)NC1=CC=C(OC2=NN3C=C(NC(=O)C4CC4)N=C3C=C2)C=C1	MZTUKIVBKFNLSN-UHFFFAOYSA-N	TPKI-35	P36888	FLT3	FLT3	7.302155862074982	MZTUKIVBKFNLSN-UHFFFAOYSA-N_P36888_FLT3	0.5	2	Random Control	0.5	1530
syn20543798	NC1=C(C2=CC=C(NC(NC3=CC=CC(C)=C3)=O)C=C2)C=NC4=C(Br)C=NN41	GXRCQVMXTRWVSJ-UHFFFAOYSA-N	AKI00000050a	P36888	FLT3	FLT3	7.8552291959921545	GXRCQVMXTRWVSJ-UHFFFAOYSA-N_P36888_FLT3	0.5	2	Random Control	0.5	1530
syn20543798	O=C(NC1=CC(Cl)=CC=C1)NC(C=C2)=CC=C2C3=C4C(N(C)N=C4N)=CN=C3	UUVMNPKFPGJBNX-UHFFFAOYSA-N	AKI00000047a	P36888	FLT3	FLT3	8.6638680755308	UUVMNPKFPGJBNX-UHFFFAOYSA-N_P36888_FLT3	0.5	2	Random Control	0.5	1530
syn20543798	CS(C1=CC(CNC2=NC(NC3=CC=C(N(C(C)C)C(C4)=O)C4=C3)=NC=C2C(F)(F)F)=CC=C1)(=O)=O	OXZSOVAKZDHECN-UHFFFAOYSA-N	PFE-PKIS 18	P35916	FLT4	FLT4	6.653297217961457	OXZSOVAKZDHECN-UHFFFAOYSA-N_P35916_FLT4	0.5	2	Random Control	0.5	1530
syn20543798	CC1=CC(=NN1C1=CC=CC=C1)C(=O)NC1=CC=C(OC2=NN3C=C(NC(=O)C4CC4)N=C3C=C2)C=C1	MZTUKIVBKFNLSN-UHFFFAOYSA-N	TPKI-35	P35916	FLT4	FLT4	7.438467938771981	MZTUKIVBKFNLSN-UHFFFAOYSA-N_P35916_FLT4	0.5	2	Random Control	0.5	1530
syn20543798	NC1=C(C2=CC=C(NC(NC3=CC=CC(C)=C3)=O)C=C2)C=NC4=C(Br)C=NN41	GXRCQVMXTRWVSJ-UHFFFAOYSA-N	AKI00000050a	P35916	FLT4	FLT4	7.483260292991151	GXRCQVMXTRWVSJ-UHFFFAOYSA-N_P35916_FLT4	0.5	2	Random Control	0.5	1530
syn20543798	O=C(NC1=CC(Cl)=CC=C1)NC(C=C2)=CC=C2C3=C4C(N(C)N=C4N)=CN=C3	UUVMNPKFPGJBNX-UHFFFAOYSA-N	AKI00000047a	P35916	FLT4	FLT4	8.238411388644504	UUVMNPKFPGJBNX-UHFFFAOYSA-N_P35916_FLT4	0.5	2	Random Control	0.5	1530
syn20543798	CS(C1=CC(CNC2=NC(NC3=CC=C(N(C(C)C)C(C4)=O)C4=C3)=NC=C2C(F)(F)F)=CC=C1)(=O)=O	OXZSOVAKZDHECN-UHFFFAOYSA-N	PFE-PKIS 18	P23458	JAK1	JAK1(JH2domain-pseudokinase)	7.375697098291759	OXZSOVAKZDHECN-UHFFFAOYSA-N_P23458_JAK1(JH2domain-pseudokinase)	0.5	2	Random Control	0.5	1530
syn20543798	CN1CCC(CC1)NC(=O)c2ccc(Nc3ncc4N(C)C(=O)C(F)(F)CN(C5CCCC5)c4n3)cc2C	WQQPBXGJFFKXKX-UHFFFAOYSA-N	TPKI-31	P23458	JAK1	JAK1(JH2domain-pseudokinase)	6.420420690384824	WQQPBXGJFFKXKX-UHFFFAOYSA-N_P23458_JAK1(JH2domain-pseudokinase)	0.5	2	Random Control	0.5	1530
syn20543798	NC(=O)c1cc(cc2c(c[nH]c12)C1CCNCC1)-c1ccccc1	VNEKCIHPKSZINU-UHFFFAOYSA-N	GSK301362	P23458	JAK1	JAK1(JH2domain-pseudokinase)	5.941272800973937	VNEKCIHPKSZINU-UHFFFAOYSA-N_P23458_JAK1(JH2domain-pseudokinase)	0.5	2	Random Control	0.5	1530
syn20543798	CS(C1=CC(CNC2=NC(NC3=CC=C(N(C(C)C)C(C4)=O)C4=C3)=NC=C2C(F)(F)F)=CC=C1)(=O)=O	OXZSOVAKZDHECN-UHFFFAOYSA-N	PFE-PKIS 18	O60674	JAK2	JAK2(JH1domain-catalytic)	7.638839370396383	OXZSOVAKZDHECN-UHFFFAOYSA-N_O60674_JAK2(JH1domain-catalytic)	0.5	2	Random Control	0.5	1530
syn20543798	O=C1C2=C(C(C3=CC=CC=N3)=NN1C4=C(Cl)C=NC=C4Cl)N=C(NC5=CC=C(N6CCN(C)CC6)C=C5)N=C2	BYOVZPSNQRPTQJ-UHFFFAOYSA-N	AKI00000021a	O60674	JAK2	JAK2(JH1domain-catalytic)	7.249191935203075	BYOVZPSNQRPTQJ-UHFFFAOYSA-N_O60674_JAK2(JH1domain-catalytic)	0.5	2	Random Control	0.5	1530
syn20543798	COc1cc(Nc2nccc(n2)N2CCC(C2)NC(=O)Nc2ccc3OCOc3c2)cc(OC)c1OC	RPMUHLTUQBLTIL-UHFFFAOYSA-N	GSK1379766	O60674	JAK2	JAK2(JH1domain-catalytic)	6.4037725846315166	RPMUHLTUQBLTIL-UHFFFAOYSA-N_O60674_JAK2(JH1domain-catalytic)	0.5	2	Random Control	0.5	1530
syn20543798	COc1cc(Nc2nccc(n2)N2CCC(C2)NC(=O)Nc2cccc(c2)C(C)=O)cc(OC)c1OC	FHPPXPQIIDRCLD-UHFFFAOYSA-N	GSK1379753	O60674	JAK2	JAK2(JH1domain-catalytic)	5.9904425178677645	FHPPXPQIIDRCLD-UHFFFAOYSA-N_O60674_JAK2(JH1domain-catalytic)	0.5	2	Random Control	0.5	1530
syn20543798	COc1cccc(CNC(=O)NC2CCN(C2)c2ccnc(Nc3cc(OC)c(OC)c(OC)c3)n2)c1	DNUXCMSJSBRGFX-UHFFFAOYSA-N	GSK1379765	O60674	JAK2	JAK2(JH1domain-catalytic)	6.524464104322396	DNUXCMSJSBRGFX-UHFFFAOYSA-N_O60674_JAK2(JH1domain-catalytic)	0.5	2	Random Control	0.5	1530
syn20543798	COc1cccc(NC(=O)NC2CCN(C2)c2ccnc(Nc3cc(OC)c(OC)c(OC)c3)n2)c1	JWYSBCWFKGORAC-UHFFFAOYSA-N	GSK1379763	O60674	JAK2	JAK2(JH1domain-catalytic)	6.287457857489647	JWYSBCWFKGORAC-UHFFFAOYSA-N_O60674_JAK2(JH1domain-catalytic)	0.5	2	Random Control	0.5	1530
syn20543798	NC(=O)c1cc(cc2c(c[nH]c12)C1CCNCC1)-c1ccccc1	VNEKCIHPKSZINU-UHFFFAOYSA-N	GSK301362	O60674	JAK2	JAK2(JH1domain-catalytic)	6.142021251932837	VNEKCIHPKSZINU-UHFFFAOYSA-N_O60674_JAK2(JH1domain-catalytic)	0.5	2	Random Control	0.5	1530
syn20543798	CS(C1=CC(CNC2=NC(NC3=CC=C(N(C(C)C)C(C4)=O)C4=C3)=NC=C2C(F)(F)F)=CC=C1)(=O)=O	OXZSOVAKZDHECN-UHFFFAOYSA-N	PFE-PKIS 18	P52333	JAK3	JAK3(JH1domain-catalytic)	7.1409270621276715	OXZSOVAKZDHECN-UHFFFAOYSA-N_P52333_JAK3(JH1domain-catalytic)	0.5	2	Random Control	0.5	1530
syn20543798	O=C1C2=C(C(C3=CC=CC=N3)=NN1C4=C(Cl)C=NC=C4Cl)N=C(NC5=CC=C(N6CCN(C)CC6)C=C5)N=C2	BYOVZPSNQRPTQJ-UHFFFAOYSA-N	AKI00000021a	P52333	JAK3	JAK3(JH1domain-catalytic)	6.794433421605182	BYOVZPSNQRPTQJ-UHFFFAOYSA-N_P52333_JAK3(JH1domain-catalytic)	0.5	2	Random Control	0.5	1530
syn20543798	CS(C1=CC(CNC2=NC(NC3=CC=C(N(C(C)C)C(C4)=O)C4=C3)=NC=C2C(F)(F)F)=CC=C1)(=O)=O	OXZSOVAKZDHECN-UHFFFAOYSA-N	PFE-PKIS 18	P08581	MET	MET	7.092709107280631	OXZSOVAKZDHECN-UHFFFAOYSA-N_P08581_MET	0.5	2	Random Control	0.5	1530
syn20543798	CN1CCC(CC1)NC(=O)c2ccc(Nc3ncc4N(C)C(=O)C(F)(F)CN(C5CCCC5)c4n3)cc2C	WQQPBXGJFFKXKX-UHFFFAOYSA-N	TPKI-31	P08581	MET	MET	6.324237139607701	WQQPBXGJFFKXKX-UHFFFAOYSA-N_P08581_MET	0.5	2	Random Control	0.5	1530
syn20543798	CC1=CC(=NN1C1=CC=CC=C1)C(=O)NC1=CC=C(OC2=NN3C=C(NC(=O)C4CC4)N=C3C=C2)C=C1	MZTUKIVBKFNLSN-UHFFFAOYSA-N	TPKI-35	P08581	MET	MET	7.790211668022756	MZTUKIVBKFNLSN-UHFFFAOYSA-N_P08581_MET	0.5	2	Random Control	0.5	1530
syn20543798	CS(C1=CC(CNC2=NC(NC3=CC=C(N(C(C)C)C(C4)=O)C4=C3)=NC=C2C(F)(F)F)=CC=C1)(=O)=O	OXZSOVAKZDHECN-UHFFFAOYSA-N	PFE-PKIS 18	P80192	MAP3K9	MLK1	6.232998574255297	OXZSOVAKZDHECN-UHFFFAOYSA-N_P80192_MLK1	0.5	2	Random Control	0.5	1530
syn20543798	CS(C1=CC(CNC2=NC(NC3=CC=C(N(C(C)C)C(C4)=O)C4=C3)=NC=C2C(F)(F)F)=CC=C1)(=O)=O	OXZSOVAKZDHECN-UHFFFAOYSA-N	PFE-PKIS 18	Q02779	MAP3K10	MLK2	6.305689859424382	OXZSOVAKZDHECN-UHFFFAOYSA-N_Q02779_MLK2	0.5	2	Random Control	0.5	1530
syn20543798	CS(C1=CC(CNC2=NC(NC3=CC=C(N(C(C)C)C(C4)=O)C4=C3)=NC=C2C(F)(F)F)=CC=C1)(=O)=O	OXZSOVAKZDHECN-UHFFFAOYSA-N	PFE-PKIS 18	Q16584	MAP3K11	MLK3	6.243003019829789	OXZSOVAKZDHECN-UHFFFAOYSA-N_Q16584_MLK3	0.5	2	Random Control	0.5	1530
syn20543798	CS(C1=CC(CNC2=NC(NC3=CC=C(N(C(C)C)C(C4)=O)C4=C3)=NC=C2C(F)(F)F)=CC=C1)(=O)=O	OXZSOVAKZDHECN-UHFFFAOYSA-N	PFE-PKIS 18	Q16539	MAPK14	p38-alpha	6.989567208723102	OXZSOVAKZDHECN-UHFFFAOYSA-N_Q16539_p38-alpha	0.5	2	Random Control	0.5	1530
syn20543798	CC1=CC=CC(C2=C(N(C=CN=C3)C3=N2)C4=CC=NC(NC5CCCCC5)=N4)=C1	WVTJDZKJXWDTPS-UHFFFAOYSA-N	AKI00000063a	Q16539	MAPK14	p38-alpha	7.4919310090624505	WVTJDZKJXWDTPS-UHFFFAOYSA-N_Q16539_p38-alpha	0.5	2	Random Control	0.5	1530
syn20543798	CS(=O)(=O)c1ccccc1-c1nc(c([nH]1)-c1ccncc1)-c1ccc(F)cc1	SCVJGNCJNHIZPW-UHFFFAOYSA-N	SB-213663	Q16539	MAPK14	p38-alpha	7.470747401472177	SCVJGNCJNHIZPW-UHFFFAOYSA-N_Q16539_p38-alpha	0.5	2	Random Control	0.5	1530
syn20543798	CS(C1=CC(CNC2=NC(NC3=CC=C(N(C(C)C)C(C4)=O)C4=C3)=NC=C2C(F)(F)F)=CC=C1)(=O)=O	OXZSOVAKZDHECN-UHFFFAOYSA-N	PFE-PKIS 18	P07949	RET	RET	7.292622225607247	OXZSOVAKZDHECN-UHFFFAOYSA-N_P07949_RET	0.5	2	Random Control	0.5	1530
syn20543798	CC1=CC(=NN1C1=CC=CC=C1)C(=O)NC1=CC=C(OC2=NN3C=C(NC(=O)C4CC4)N=C3C=C2)C=C1	MZTUKIVBKFNLSN-UHFFFAOYSA-N	TPKI-35	P07949	RET	RET	7.753524844913742	MZTUKIVBKFNLSN-UHFFFAOYSA-N_P07949_RET	0.5	2	Random Control	0.5	1530
syn20543798	NC1=C(C2=CC=C(NC(NC3=CC=CC(C)=C3)=O)C=C2)C=NC4=C(Br)C=NN41	GXRCQVMXTRWVSJ-UHFFFAOYSA-N	AKI00000050a	P07949	RET	RET	7.365408652365808	GXRCQVMXTRWVSJ-UHFFFAOYSA-N_P07949_RET	0.5	2	Random Control	0.5	1530
syn20543798	O=C(NC1=CC(Cl)=CC=C1)NC(C=C2)=CC=C2C3=C4C(N(C)N=C4N)=CN=C3	UUVMNPKFPGJBNX-UHFFFAOYSA-N	AKI00000047a	P07949	RET	RET	7.362491907258167	UUVMNPKFPGJBNX-UHFFFAOYSA-N_P07949_RET	0.5	2	Random Control	0.5	1530
syn20543798	Fc1ccc(CNc2nccc(NCCNC(=O)c3cc4ccccc4s3)n2)cc1	HPIYDXWBJUHQIS-UHFFFAOYSA-N	GSK1379944	P07949	RET	RET	6.106269390191345	HPIYDXWBJUHQIS-UHFFFAOYSA-N_P07949_RET	0.5	2	Random Control	0.5	1530
syn20543798	CC(C)(C)c1ccc2nccc(Nc3cccc(O)c3)c2c1	YLGOFBVUMIJIPS-UHFFFAOYSA-N	GW856795	P07949	RET	RET	6.988109817062761	YLGOFBVUMIJIPS-UHFFFAOYSA-N_P07949_RET	0.5	2	Random Control	0.5	1530
syn20543798	CS(C1=CC(CNC2=NC(NC3=CC=C(N(C(C)C)C(C4)=O)C4=C3)=NC=C2C(F)(F)F)=CC=C1)(=O)=O	OXZSOVAKZDHECN-UHFFFAOYSA-N	PFE-PKIS 18	O14730	RIOK3	RIOK3	6.142765369208222	OXZSOVAKZDHECN-UHFFFAOYSA-N_O14730_RIOK3	0.5	2	Random Control	0.5	1530
syn20543798	CN1CCC(CC1)NC(=O)c2ccc(Nc3ncc4N(C)C(=O)C(F)(F)CN(C5CCCC5)c4n3)cc2C	WQQPBXGJFFKXKX-UHFFFAOYSA-N	TPKI-31	O14730	RIOK3	RIOK3	6.512130785278608	WQQPBXGJFFKXKX-UHFFFAOYSA-N_O14730_RIOK3	0.5	2	Random Control	0.5	1530
syn20543798	COc1cc(Nc2nccc(n2)N2CCC(C2)NC(=O)Nc2ccc3OCOc3c2)cc(OC)c1OC	RPMUHLTUQBLTIL-UHFFFAOYSA-N	GSK1379766	O14730	RIOK3	RIOK3	5.688519950475806	RPMUHLTUQBLTIL-UHFFFAOYSA-N_O14730_RIOK3	0.5	2	Random Control	0.5	1530
syn20543798	COc1cccc(NC(=O)NC2CCN(C2)c2ccnc(Nc3cc(OC)c(OC)c(OC)c3)n2)c1	JWYSBCWFKGORAC-UHFFFAOYSA-N	GSK1379763	O14730	RIOK3	RIOK3	5.5925248547039095	JWYSBCWFKGORAC-UHFFFAOYSA-N_O14730_RIOK3	0.5	2	Random Control	0.5	1530
syn20543798	CS(C1=CC(CNC2=NC(NC3=CC=C(N(C(C)C)C(C4)=O)C4=C3)=NC=C2C(F)(F)F)=CC=C1)(=O)=O	OXZSOVAKZDHECN-UHFFFAOYSA-N	PFE-PKIS 18	Q9H093	NUAK2	SNARK	7.762519516933554	OXZSOVAKZDHECN-UHFFFAOYSA-N_Q9H093_SNARK	0.5	2	Random Control	0.5	1530
syn20543798	NC(=O)c1cc(cc2c(c[nH]c12)C1CCNCC1)-c1ccccc1	VNEKCIHPKSZINU-UHFFFAOYSA-N	GSK301362	Q9H093	NUAK2	SNARK	5.8772335422601945	VNEKCIHPKSZINU-UHFFFAOYSA-N_Q9H093_SNARK	0.5	2	Random Control	0.5	1530
syn20543798	CS(C1=CC(CNC2=NC(NC3=CC=C(N(C(C)C)C(C4)=O)C4=C3)=NC=C2C(F)(F)F)=CC=C1)(=O)=O	OXZSOVAKZDHECN-UHFFFAOYSA-N	PFE-PKIS 18	O75716	STK16	STK16	7.179803283824875	OXZSOVAKZDHECN-UHFFFAOYSA-N_O75716_STK16	0.5	2	Random Control	0.5	1530
syn20543798	COc1cc(Nc2ncc3N(C)C(=O)C(F)(F)CN(C4CCCC4)c3n2)ccc1C(=O)NC5CCN(C)CC5	JMBATVPHKFZTAF-UHFFFAOYSA-N	TPKI-30	O75716	STK16	STK16	7.269813854400055	JMBATVPHKFZTAF-UHFFFAOYSA-N_O75716_STK16	0.5	2	Random Control	0.5	1530
syn20543798	CN1CCC(CC1)NC(=O)c2ccc(Nc3ncc4N(C)C(=O)C(F)(F)CN(C5CCCC5)c4n3)cc2C	WQQPBXGJFFKXKX-UHFFFAOYSA-N	TPKI-31	O75716	STK16	STK16	7.290639888728071	WQQPBXGJFFKXKX-UHFFFAOYSA-N_O75716_STK16	0.5	2	Random Control	0.5	1530
syn20543798	COc1cc(Nc2nccc(n2)N2CCC(C2)NC(=O)Nc2cccc(c2)C(C)=O)cc(OC)c1OC	FHPPXPQIIDRCLD-UHFFFAOYSA-N	GSK1379753	O75716	STK16	STK16	6.469214466037115	FHPPXPQIIDRCLD-UHFFFAOYSA-N_O75716_STK16	0.5	2	Random Control	0.5	1530
syn20543798	CS(C1=CC(CNC2=NC(NC3=CC=C(N(C(C)C)C(C4)=O)C4=C3)=NC=C2C(F)(F)F)=CC=C1)(=O)=O	OXZSOVAKZDHECN-UHFFFAOYSA-N	PFE-PKIS 18	P43405	SYK	SYK	6.8677718250966215	OXZSOVAKZDHECN-UHFFFAOYSA-N_P43405_SYK	0.5	2	Random Control	0.5	1530
syn20543798	CS(C1=CC(CNC2=NC(NC3=CC=C(N(C(C)C)C(C4)=O)C4=C3)=NC=C2C(F)(F)F)=CC=C1)(=O)=O	OXZSOVAKZDHECN-UHFFFAOYSA-N	PFE-PKIS 18	Q9UHD2	TBK1	TBK1	6.617497120531185	OXZSOVAKZDHECN-UHFFFAOYSA-N_Q9UHD2_TBK1	0.5	2	Random Control	0.5	1530
syn20543798	CS(=O)(=O)c1ccccc1-c1nc(c([nH]1)-c1ccncc1)-c1ccc(F)cc1	SCVJGNCJNHIZPW-UHFFFAOYSA-N	SB-213663	Q9UHD2	TBK1	TBK1	5.585704350686214	SCVJGNCJNHIZPW-UHFFFAOYSA-N_Q9UHD2_TBK1	0.5	2	Random Control	0.5	1530
syn20543798	CS(C1=CC(CNC2=NC(NC3=CC=C(N(C(C)C)C(C4)=O)C4=C3)=NC=C2C(F)(F)F)=CC=C1)(=O)=O	OXZSOVAKZDHECN-UHFFFAOYSA-N	PFE-PKIS 18	P33981	TTK	TTK	6.497745803159828	OXZSOVAKZDHECN-UHFFFAOYSA-N_P33981_TTK	0.5	2	Random Control	0.5	1530
syn20543798	CS(C1=CC(CNC2=NC(NC3=CC=C(N(C(C)C)C(C4)=O)C4=C3)=NC=C2C(F)(F)F)=CC=C1)(=O)=O	OXZSOVAKZDHECN-UHFFFAOYSA-N	PFE-PKIS 18	P29597	TYK2	TYK2(JH1domain-catalytic)	7.014070161401549	OXZSOVAKZDHECN-UHFFFAOYSA-N_P29597_TYK2(JH1domain-catalytic)	0.5	2	Random Control	0.5	1530
syn20543798	CN1CCC(CC1)NC(=O)c2ccc(Nc3ncc4N(C)C(=O)C(F)(F)CN(C5CCCC5)c4n3)cc2C	WQQPBXGJFFKXKX-UHFFFAOYSA-N	TPKI-31	P29597	TYK2	TYK2(JH1domain-catalytic)	6.406543410396954	WQQPBXGJFFKXKX-UHFFFAOYSA-N_P29597_TYK2(JH1domain-catalytic)	0.5	2	Random Control	0.5	1530
syn20543798	O=C(NC1=C2C(C(F)=CC=C2)=NC=C1)NC3=NC=CN=C3	NSDIHUXUFJHXRA-UHFFFAOYSA-N	AKI00000070a	P29597	TYK2	TYK2(JH2domain-pseudokinase)	6.077229950600156	NSDIHUXUFJHXRA-UHFFFAOYSA-N_P29597_TYK2(JH2domain-pseudokinase)	0.5	2	Random Control	0.5	1530
syn20543798	O=C1C2=C(C(C3=CC=CC=N3)=NN1C4=C(Cl)C=NC=C4Cl)N=C(NC5=CC=C(N6CCN(C)CC6)C=C5)N=C2	BYOVZPSNQRPTQJ-UHFFFAOYSA-N	AKI00000021a	P29597	TYK2	TYK2(JH1domain-catalytic)	6.562332476334899	BYOVZPSNQRPTQJ-UHFFFAOYSA-N_P29597_TYK2(JH1domain-catalytic)	0.5	2	Random Control	0.5	1530
syn20543798	NC(=O)c1cc(cc2c(c[nH]c12)C1CCNCC1)-c1ccccc1	VNEKCIHPKSZINU-UHFFFAOYSA-N	GSK301362	P29597	TYK2	TYK2(JH2domain-pseudokinase)	5.650029997784038	VNEKCIHPKSZINU-UHFFFAOYSA-N_P29597_TYK2(JH2domain-pseudokinase)	0.5	2	Random Control	0.5	1530
syn20543798	CS(C1=CC(CNC2=NC(NC3=CC=C(N(C(C)C)C(C4)=O)C4=C3)=NC=C2C(F)(F)F)=CC=C1)(=O)=O	OXZSOVAKZDHECN-UHFFFAOYSA-N	PFE-PKIS 18	Q56UN5	MAP3K19	YSK4	6.813016583665194	OXZSOVAKZDHECN-UHFFFAOYSA-N_Q56UN5_YSK4	0.5	2	Random Control	0.5	1530
syn20543798	CN1CCC(CC1)NC(=O)c2ccc(Nc3ncc4N(C)C(=O)C(F)(F)CN(C5CCCC5)c4n3)cc2C	WQQPBXGJFFKXKX-UHFFFAOYSA-N	TPKI-31	Q56UN5	MAP3K19	YSK4	6.849243676006679	WQQPBXGJFFKXKX-UHFFFAOYSA-N_Q56UN5_YSK4	0.5	2	Random Control	0.5	1530
syn20543798	O=C(NC1=C2C(C(F)=CC=C2)=NC=C1)NC3=NC=CN=C3	NSDIHUXUFJHXRA-UHFFFAOYSA-N	AKI00000070a	Q56UN5	MAP3K19	YSK4	5.8451723104479445	NSDIHUXUFJHXRA-UHFFFAOYSA-N_Q56UN5_YSK4	0.5	2	Random Control	0.5	1530
syn20543798	O=C1C2=C(C(C3=CC=CC=N3)=NN1C4=C(Cl)C=NC=C4Cl)N=C(NC5=CC=C(N6CCN(C)CC6)C=C5)N=C2	BYOVZPSNQRPTQJ-UHFFFAOYSA-N	AKI00000021a	Q56UN5	MAP3K19	YSK4	6.7057082903079985	BYOVZPSNQRPTQJ-UHFFFAOYSA-N_Q56UN5_YSK4	0.5	2	Random Control	0.5	1530
syn20543798	O=C(NC1=CC(Cl)=CC=C1)NC(C=C2)=CC=C2C3=C4C(N(C)N=C4N)=CN=C3	UUVMNPKFPGJBNX-UHFFFAOYSA-N	AKI00000047a	Q56UN5	MAP3K19	YSK4	6.735461038181833	UUVMNPKFPGJBNX-UHFFFAOYSA-N_Q56UN5_YSK4	0.5	2	Random Control	0.5	1530
syn20543798	Oc1ccc(cc1)-c1c[nH]c(=O)c2cc(sc12)-c1ccncc1	CCZJKJIDVXAPAV-UHFFFAOYSA-N	GSK1033723	Q56UN5	MAP3K19	YSK4	5.971016304364546	CCZJKJIDVXAPAV-UHFFFAOYSA-N_Q56UN5_YSK4	0.5	2	Random Control	0.5	1530
syn20543798	CCn1c(nc2c(nc(OCCN)cc12)C#CC(C)(C)O)-c1nonc1N	UZANYRRVDZSQGV-UHFFFAOYSA-N	GSK902056	Q56UN5	MAP3K19	YSK4	7.544393896753358	UZANYRRVDZSQGV-UHFFFAOYSA-N_Q56UN5_YSK4	0.5	2	Random Control	0.5	1530
syn20543798	COc1cc(Nc2ncc3N(C)C(=O)C(F)(F)CN(C4CCCC4)c3n2)ccc1C(=O)NC5CCN(C)CC5	JMBATVPHKFZTAF-UHFFFAOYSA-N	TPKI-30	Q8NI60	CABC1	ADCK3	6.65370598621504	JMBATVPHKFZTAF-UHFFFAOYSA-N_Q8NI60_ADCK3	0.5	2	Random Control	0.5	1530
syn20543798	CC1=CC=CC(C2=C(N(C=CN=C3)C3=N2)C4=CC=NC(NC5CCCCC5)=N4)=C1	WVTJDZKJXWDTPS-UHFFFAOYSA-N	AKI00000063a	Q8NI60	CABC1	ADCK3	5.82068897843332	WVTJDZKJXWDTPS-UHFFFAOYSA-N_Q8NI60_ADCK3	0.5	2	Random Control	0.5	1530
syn20543798	O=C(NC1=CC(Cl)=CC=C1)NC(C=C2)=CC=C2C3=C4C(N(C)N=C4N)=CN=C3	UUVMNPKFPGJBNX-UHFFFAOYSA-N	AKI00000047a	Q8NI60	CABC1	ADCK3	5.991409612582333	UUVMNPKFPGJBNX-UHFFFAOYSA-N_Q8NI60_ADCK3	0.5	2	Random Control	0.5	1530
syn20543798	COc1cc(Nc2ncc3N(C)C(=O)C(F)(F)CN(C4CCCC4)c3n2)ccc1C(=O)NC5CCN(C)CC5	JMBATVPHKFZTAF-UHFFFAOYSA-N	TPKI-30	Q13873	BMPR2	BMPR2	5.807955704587858	JMBATVPHKFZTAF-UHFFFAOYSA-N_Q13873_BMPR2	0.5	2	Random Control	0.5	1530
syn20543798	COc1cc(Nc2ncc3N(C)C(=O)C(F)(F)CN(C4CCCC4)c3n2)ccc1C(=O)NC5CCN(C)CC5	JMBATVPHKFZTAF-UHFFFAOYSA-N	TPKI-30	P51813	BMX	BMX	6.530597734078522	JMBATVPHKFZTAF-UHFFFAOYSA-N_P51813_BMX	0.5	2	Random Control	0.5	1530
syn20543798	COc1cc(Nc2ncc3N(C)C(=O)C(F)(F)CN(C4CCCC4)c3n2)ccc1C(=O)NC5CCN(C)CC5	JMBATVPHKFZTAF-UHFFFAOYSA-N	TPKI-30	P22607	FGFR3	FGFR3	6.7872432187789755	JMBATVPHKFZTAF-UHFFFAOYSA-N_P22607_FGFR3	0.5	2	Random Control	0.5	1530
syn20543798	COc1cc(Nc2ncc3N(C)C(=O)C(F)(F)CN(C4CCCC4)c3n2)ccc1C(=O)NC5CCN(C)CC5	JMBATVPHKFZTAF-UHFFFAOYSA-N	TPKI-30	P52564	MAP2K6	MEK6	5.862022302038663	JMBATVPHKFZTAF-UHFFFAOYSA-N_P52564_MEK6	0.5	2	Random Control	0.5	1530
syn20543798	COc1cc(Nc2ncc3N(C)C(=O)C(F)(F)CN(C4CCCC4)c3n2)ccc1C(=O)NC5CCN(C)CC5	JMBATVPHKFZTAF-UHFFFAOYSA-N	TPKI-30	Q9Y6E0	STK24	MST3	6.376027879278561	JMBATVPHKFZTAF-UHFFFAOYSA-N_Q9Y6E0_MST3	0.5	2	Random Control	0.5	1530
syn20543798	COc1cc(Nc2ncc3N(C)C(=O)C(F)(F)CN(C4CCCC4)c3n2)ccc1C(=O)NC5CCN(C)CC5	JMBATVPHKFZTAF-UHFFFAOYSA-N	TPKI-30	Q96PY6	NEK1	NEK1	6.199287994129792	JMBATVPHKFZTAF-UHFFFAOYSA-N_Q96PY6_NEK1	0.5	2	Random Control	0.5	1530
syn20543798	COc1cc(Nc2ncc3N(C)C(=O)C(F)(F)CN(C4CCCC4)c3n2)ccc1C(=O)NC5CCN(C)CC5	JMBATVPHKFZTAF-UHFFFAOYSA-N	TPKI-30	Q8IY84	MGC42105	NIM1	6.513504990039581	JMBATVPHKFZTAF-UHFFFAOYSA-N_Q8IY84_NIM1	0.5	2	Random Control	0.5	1530
syn20543798	CN1CCC(CC1)NC(=O)c2ccc(Nc3ncc4N(C)C(=O)C(F)(F)CN(C5CCCC5)c4n3)cc2C	WQQPBXGJFFKXKX-UHFFFAOYSA-N	TPKI-31	Q8IY84	MGC42105	NIM1	6.108353702745714	WQQPBXGJFFKXKX-UHFFFAOYSA-N_Q8IY84_NIM1	0.5	2	Random Control	0.5	1530
syn20543798	COc1cc(Nc2ncc3N(C)C(=O)C(F)(F)CN(C4CCCC4)c3n2)ccc1C(=O)NC5CCN(C)CC5	JMBATVPHKFZTAF-UHFFFAOYSA-N	TPKI-30	Q8TBX8	PIP4K2C	PIP5K2C	7.237565092458632	JMBATVPHKFZTAF-UHFFFAOYSA-N_Q8TBX8_PIP5K2C	0.5	2	Random Control	0.5	1530
syn20543798	CN1CCC(CC1)NC(=O)c2ccc(Nc3ncc4N(C)C(=O)C(F)(F)CN(C5CCCC5)c4n3)cc2C	WQQPBXGJFFKXKX-UHFFFAOYSA-N	TPKI-31	Q8TBX8	PIP4K2C	PIP5K2C	7.191147909597762	WQQPBXGJFFKXKX-UHFFFAOYSA-N_Q8TBX8_PIP5K2C	0.5	2	Random Control	0.5	1530
syn20543798	O=C(NC1=CC(Cl)=CC=C1)NC(C=C2)=CC=C2C3=C4C(N(C)N=C4N)=CN=C3	UUVMNPKFPGJBNX-UHFFFAOYSA-N	AKI00000047a	Q8TBX8	PIP4K2C	PIP5K2C	6.142245420593913	UUVMNPKFPGJBNX-UHFFFAOYSA-N_Q8TBX8_PIP5K2C	0.5	2	Random Control	0.5	1530
syn20543798	COc1cc(Nc2nccc(n2)N2CCC(C2)NC(=O)Nc2ccc3OCOc3c2)cc(OC)c1OC	RPMUHLTUQBLTIL-UHFFFAOYSA-N	GSK1379766	Q8TBX8	PIP4K2C	PIP5K2C	6.336273113123689	RPMUHLTUQBLTIL-UHFFFAOYSA-N_Q8TBX8_PIP5K2C	0.5	2	Random Control	0.5	1530
syn20543798	COc1cc(Nc2nccc(n2)N2CCC(C2)NC(=O)Nc2cccc(c2)C(C)=O)cc(OC)c1OC	FHPPXPQIIDRCLD-UHFFFAOYSA-N	GSK1379753	Q8TBX8	PIP4K2C	PIP5K2C	6.187516718070225	FHPPXPQIIDRCLD-UHFFFAOYSA-N_Q8TBX8_PIP5K2C	0.5	2	Random Control	0.5	1530
syn20543798	COc1cccc(CNC(=O)NC2CCN(C2)c2ccnc(Nc3cc(OC)c(OC)c(OC)c3)n2)c1	DNUXCMSJSBRGFX-UHFFFAOYSA-N	GSK1379765	Q8TBX8	PIP4K2C	PIP5K2C	5.92511361378551	DNUXCMSJSBRGFX-UHFFFAOYSA-N_Q8TBX8_PIP5K2C	0.5	2	Random Control	0.5	1530
syn20543798	COc1cccc(NC(=O)NC2CCN(C2)c2ccnc(Nc3cc(OC)c(OC)c(OC)c3)n2)c1	JWYSBCWFKGORAC-UHFFFAOYSA-N	GSK1379763	Q8TBX8	PIP4K2C	PIP5K2C	6.048536716500808	JWYSBCWFKGORAC-UHFFFAOYSA-N_Q8TBX8_PIP5K2C	0.5	2	Random Control	0.5	1530
syn20543798	Cc1ccc2c(cnn2n1)-c1ccnc(Nc2ccc(cc2)C(F)(F)F)n1	LOAIUSJMQXSEBK-UHFFFAOYSA-N	GW819776	Q8TBX8	PIP4K2C	PIP5K2C	6.346660466863101	LOAIUSJMQXSEBK-UHFFFAOYSA-N_Q8TBX8_PIP5K2C	0.5	2	Random Control	0.5	1530
syn20543798	COc1cc(Nc2ncc3N(C)C(=O)C(F)(F)CN(C4CCCC4)c3n2)ccc1C(=O)NC5CCN(C)CC5	JMBATVPHKFZTAF-UHFFFAOYSA-N	TPKI-30	P53350	PLK1	PLK1	8.588780453759853	JMBATVPHKFZTAF-UHFFFAOYSA-N_P53350_PLK1	0.5	2	Random Control	0.5	1530
syn20543798	CN1CCC(CC1)NC(=O)c2ccc(Nc3ncc4N(C)C(=O)C(F)(F)CN(C5CCCC5)c4n3)cc2C	WQQPBXGJFFKXKX-UHFFFAOYSA-N	TPKI-31	P53350	PLK1	PLK1	7.430731468001002	WQQPBXGJFFKXKX-UHFFFAOYSA-N_P53350_PLK1	0.5	2	Random Control	0.5	1530
syn20543798	COc1cc(Nc2ncc3N(C)C(=O)C(F)(F)CN(C4CCCC4)c3n2)ccc1C(=O)NC5CCN(C)CC5	JMBATVPHKFZTAF-UHFFFAOYSA-N	TPKI-30	Q9NYY3	PLK2	PLK2	8.500095593056285	JMBATVPHKFZTAF-UHFFFAOYSA-N_Q9NYY3_PLK2	0.5	2	Random Control	0.5	1530
syn20543798	CN1CCC(CC1)NC(=O)c2ccc(Nc3ncc4N(C)C(=O)C(F)(F)CN(C5CCCC5)c4n3)cc2C	WQQPBXGJFFKXKX-UHFFFAOYSA-N	TPKI-31	Q9NYY3	PLK2	PLK2	7.286327526409482	WQQPBXGJFFKXKX-UHFFFAOYSA-N_Q9NYY3_PLK2	0.5	2	Random Control	0.5	1530
syn20543798	COc1cc(Nc2ncc3N(C)C(=O)C(F)(F)CN(C4CCCC4)c3n2)ccc1C(=O)NC5CCN(C)CC5	JMBATVPHKFZTAF-UHFFFAOYSA-N	TPKI-30	Q9H4B4	PLK3	PLK3	8.126312603226145	JMBATVPHKFZTAF-UHFFFAOYSA-N_Q9H4B4_PLK3	0.5	2	Random Control	0.5	1530
syn20543798	CN1CCC(CC1)NC(=O)c2ccc(Nc3ncc4N(C)C(=O)C(F)(F)CN(C5CCCC5)c4n3)cc2C	WQQPBXGJFFKXKX-UHFFFAOYSA-N	TPKI-31	Q9H4B4	PLK3	PLK3	7.24514234769521	WQQPBXGJFFKXKX-UHFFFAOYSA-N_Q9H4B4_PLK3	0.5	2	Random Control	0.5	1530
syn20543798	COc1cc(Nc2ncc3N(C)C(=O)C(F)(F)CN(C4CCCC4)c3n2)ccc1C(=O)NC5CCN(C)CC5	JMBATVPHKFZTAF-UHFFFAOYSA-N	TPKI-30	O00506	STK25	YSK1	5.735576483653241	JMBATVPHKFZTAF-UHFFFAOYSA-N_O00506_YSK1	0.5	2	Random Control	0.5	1530
syn20543798	CN1CCC(CC1)NC(=O)c2ccc(Nc3ncc4N(C)C(=O)C(F)(F)CN(C5CCCC5)c4n3)cc2C	WQQPBXGJFFKXKX-UHFFFAOYSA-N	TPKI-31	Q9NSY1	BMP2K	BIKE	6.50780940927309	WQQPBXGJFFKXKX-UHFFFAOYSA-N_Q9NSY1_BIKE	0.5	2	Random Control	0.5	1530
syn20543798	CN1CCC(CC1)NC(=O)c2ccc(Nc3ncc4N(C)C(=O)C(F)(F)CN(C5CCCC5)c4n3)cc2C	WQQPBXGJFFKXKX-UHFFFAOYSA-N	TPKI-31	P49760	CLK2	CLK2	6.352604916672484	WQQPBXGJFFKXKX-UHFFFAOYSA-N_P49760_CLK2	0.5	2	Random Control	0.5	1530
syn20543798	O=C(NC1=CC(Cl)=CC=C1)NC(C=C2)=CC=C2C3=C4C(N(C)N=C4N)=CN=C3	UUVMNPKFPGJBNX-UHFFFAOYSA-N	AKI00000047a	P49760	CLK2	CLK2	6.102629947235208	UUVMNPKFPGJBNX-UHFFFAOYSA-N_P49760_CLK2	0.5	2	Random Control	0.5	1530
syn20543798	CN1CCC(CC1)NC(=O)c2ccc(Nc3ncc4N(C)C(=O)C(F)(F)CN(C5CCCC5)c4n3)cc2C	WQQPBXGJFFKXKX-UHFFFAOYSA-N	TPKI-31	Q9C098	DCLK3	DCAMKL3	6.875691291399467	WQQPBXGJFFKXKX-UHFFFAOYSA-N_Q9C098_DCAMKL3	0.5	2	Random Control	0.5	1530
syn20543798	NC1=C(C2=CC=C(NC(NC3=CC=CC(C)=C3)=O)C=C2)C=NC4=C(Br)C=NN41	GXRCQVMXTRWVSJ-UHFFFAOYSA-N	AKI00000050a	Q9C098	DCLK3	DCAMKL3	5.3458099660726	GXRCQVMXTRWVSJ-UHFFFAOYSA-N_Q9C098_DCAMKL3	0.5	2	Random Control	0.5	1530
syn20543798	CN1CCC(CC1)NC(=O)c2ccc(Nc3ncc4N(C)C(=O)C(F)(F)CN(C5CCCC5)c4n3)cc2C	WQQPBXGJFFKXKX-UHFFFAOYSA-N	TPKI-31	O14976	GAK	GAK	6.135000218434264	WQQPBXGJFFKXKX-UHFFFAOYSA-N_O14976_GAK	0.5	2	Random Control	0.5	1530
syn20543798	CC1=CC=CC(C2=C(N(C=CN=C3)C3=N2)C4=CC=NC(NC5CCCCC5)=N4)=C1	WVTJDZKJXWDTPS-UHFFFAOYSA-N	AKI00000063a	O14976	GAK	GAK	6.390183706367798	WVTJDZKJXWDTPS-UHFFFAOYSA-N_O14976_GAK	0.5	2	Random Control	0.5	1530
syn20543798	CN1CCC(CC1)NC(=O)c2ccc(Nc3ncc4N(C)C(=O)C(F)(F)CN(C5CCCC5)c4n3)cc2C	WQQPBXGJFFKXKX-UHFFFAOYSA-N	TPKI-31	Q9P2K8	EIF2AK4	GCN2(Kin.Dom.2,S808G)	6.4217198009612195	WQQPBXGJFFKXKX-UHFFFAOYSA-N_Q9P2K8_GCN2(Kin.Dom.2,S808G)	0.5	2	Random Control	0.5	1530
syn20543798	O=C1C2=C(C(C3=CC=CC=N3)=NN1C4=C(Cl)C=NC=C4Cl)N=C(NC5=CC=C(N6CCN(C)CC6)C=C5)N=C2	BYOVZPSNQRPTQJ-UHFFFAOYSA-N	AKI00000021a	Q9P2K8	EIF2AK4	GCN2(Kin.Dom.2,S808G)	6.413670417066513	BYOVZPSNQRPTQJ-UHFFFAOYSA-N_Q9P2K8_GCN2(Kin.Dom.2,S808G)	0.5	2	Random Control	0.5	1530
syn20543798	CN1CCC(CC1)NC(=O)c2ccc(Nc3ncc4N(C)C(=O)C(F)(F)CN(C5CCCC5)c4n3)cc2C	WQQPBXGJFFKXKX-UHFFFAOYSA-N	TPKI-31	P51617	IRAK1	IRAK1	6.690555694961287	WQQPBXGJFFKXKX-UHFFFAOYSA-N_P51617_IRAK1	0.5	2	Random Control	0.5	1530
syn20543798	COc1cc(Nc2nccc(n2)N2CCC(C2)NC(=O)Nc2ccc3OCOc3c2)cc(OC)c1OC	RPMUHLTUQBLTIL-UHFFFAOYSA-N	GSK1379766	P51617	IRAK1	IRAK1	6.091016620440691	RPMUHLTUQBLTIL-UHFFFAOYSA-N_P51617_IRAK1	0.5	2	Random Control	0.5	1530
syn20543798	Fc1ccc(CNc2nccc(NCCNC(=O)c3cc4ccccc4s3)n2)cc1	HPIYDXWBJUHQIS-UHFFFAOYSA-N	GSK1379944	P51617	IRAK1	IRAK1	5.815713788949442	HPIYDXWBJUHQIS-UHFFFAOYSA-N_P51617_IRAK1	0.5	2	Random Control	0.5	1530
syn20543798	CN1CCC(CC1)NC(=O)c2ccc(Nc3ncc4N(C)C(=O)C(F)(F)CN(C5CCCC5)c4n3)cc2C	WQQPBXGJFFKXKX-UHFFFAOYSA-N	TPKI-31	Q9Y6R4	MAP3K4	MAP3K4	4.978894093264357	WQQPBXGJFFKXKX-UHFFFAOYSA-N_Q9Y6R4_MAP3K4	0.5	2	Random Control	0.5	1530
syn20543798	O=C(NC1=C2C(C(F)=CC=C2)=NC=C1)NC3=NC=CN=C3	NSDIHUXUFJHXRA-UHFFFAOYSA-N	AKI00000070a	Q9Y6R4	MAP3K4	MAP3K4	5.187935404917631	NSDIHUXUFJHXRA-UHFFFAOYSA-N_Q9Y6R4_MAP3K4	0.5	2	Random Control	0.5	1530
syn20543798	O=C1C2=C(C(C3=CC=CC=N3)=NN1C4=C(Cl)C=NC=C4Cl)N=C(NC5=CC=C(N6CCN(C)CC6)C=C5)N=C2	BYOVZPSNQRPTQJ-UHFFFAOYSA-N	AKI00000021a	Q9Y6R4	MAP3K4	MAP3K4	5.598175071182519	BYOVZPSNQRPTQJ-UHFFFAOYSA-N_Q9Y6R4_MAP3K4	0.5	2	Random Control	0.5	1530
syn20543798	CN1CCC(CC1)NC(=O)c2ccc(Nc3ncc4N(C)C(=O)C(F)(F)CN(C5CCCC5)c4n3)cc2C	WQQPBXGJFFKXKX-UHFFFAOYSA-N	TPKI-31	P48736	PIK3CG	PIK3CG	6.184290676317725	WQQPBXGJFFKXKX-UHFFFAOYSA-N_P48736_PIK3CG	0.5	2	Random Control	0.5	1530
syn20543798	CN1CCC(CC1)NC(=O)c2ccc(Nc3ncc4N(C)C(=O)C(F)(F)CN(C5CCCC5)c4n3)cc2C	WQQPBXGJFFKXKX-UHFFFAOYSA-N	TPKI-31	Q9BRS2	RIOK1	RIOK1	6.421005456464507	WQQPBXGJFFKXKX-UHFFFAOYSA-N_Q9BRS2_RIOK1	0.5	2	Random Control	0.5	1530
syn20543798	COc1cc(Nc2nccc(n2)N2CCC(C2)NC(=O)Nc2ccc3OCOc3c2)cc(OC)c1OC	RPMUHLTUQBLTIL-UHFFFAOYSA-N	GSK1379766	Q9BRS2	RIOK1	RIOK1	5.673812604463901	RPMUHLTUQBLTIL-UHFFFAOYSA-N_Q9BRS2_RIOK1	0.5	2	Random Control	0.5	1530
syn20543798	COc1cccc(NC(=O)NC2CCN(C2)c2ccnc(Nc3cc(OC)c(OC)c(OC)c3)n2)c1	JWYSBCWFKGORAC-UHFFFAOYSA-N	GSK1379763	Q9BRS2	RIOK1	RIOK1	5.578287124008937	JWYSBCWFKGORAC-UHFFFAOYSA-N_Q9BRS2_RIOK1	0.5	2	Random Control	0.5	1530
syn20543798	CC1=CC(=NN1C1=CC=CC=C1)C(=O)NC1=CC=C(OC2=NN3C=C(NC(=O)C4CC4)N=C3C=C2)C=C1	MZTUKIVBKFNLSN-UHFFFAOYSA-N	TPKI-35	P00519	ABL1	ABL1-phosphorylated	8.165969369474869	MZTUKIVBKFNLSN-UHFFFAOYSA-N_P00519_ABL1-phosphorylated	0.5	2	Random Control	0.5	1530
syn20543798	CC(C)(C)c1ccc2nccc(Nc3cccc(O)c3)c2c1	YLGOFBVUMIJIPS-UHFFFAOYSA-N	GW856795	P00519	ABL1	ABL1-phosphorylated	6.419266633023684	YLGOFBVUMIJIPS-UHFFFAOYSA-N_P00519_ABL1-phosphorylated	0.5	2	Random Control	0.5	1530
syn20543798	CC1=CC(=NN1C1=CC=CC=C1)C(=O)NC1=CC=C(OC2=NN3C=C(NC(=O)C4CC4)N=C3C=C2)C=C1	MZTUKIVBKFNLSN-UHFFFAOYSA-N	TPKI-35	P42684	ABL2	ABL2	8.009592186080702	MZTUKIVBKFNLSN-UHFFFAOYSA-N_P42684_ABL2	0.5	2	Random Control	0.5	1530
syn20543798	CC1=CC(=NN1C1=CC=CC=C1)C(=O)NC1=CC=C(OC2=NN3C=C(NC(=O)C4CC4)N=C3C=C2)C=C1	MZTUKIVBKFNLSN-UHFFFAOYSA-N	TPKI-35	Q92772	CDKL2	CDKL2	7.448961264883895	MZTUKIVBKFNLSN-UHFFFAOYSA-N_Q92772_CDKL2	0.5	2	Random Control	0.5	1530
syn20543798	CC1=CC(=NN1C1=CC=CC=C1)C(=O)NC1=CC=C(OC2=NN3C=C(NC(=O)C4CC4)N=C3C=C2)C=C1	MZTUKIVBKFNLSN-UHFFFAOYSA-N	TPKI-35	P07333	CSF1R	CSF1R	7.671268067211389	MZTUKIVBKFNLSN-UHFFFAOYSA-N_P07333_CSF1R	0.5	2	Random Control	0.5	1530
syn20543798	NC1=C(C2=CC=C(NC(NC3=CC=CC(C)=C3)=O)C=C2)C=NC4=C(Br)C=NN41	GXRCQVMXTRWVSJ-UHFFFAOYSA-N	AKI00000050a	P07333	CSF1R	CSF1R	7.52179023922441	GXRCQVMXTRWVSJ-UHFFFAOYSA-N_P07333_CSF1R	0.5	2	Random Control	0.5	1530
syn20543798	O=C(NC1=CC(Cl)=CC=C1)NC(C=C2)=CC=C2C3=C4C(N(C)N=C4N)=CN=C3	UUVMNPKFPGJBNX-UHFFFAOYSA-N	AKI00000047a	P07333	CSF1R	CSF1R	8.656847149657233	UUVMNPKFPGJBNX-UHFFFAOYSA-N_P07333_CSF1R	0.5	2	Random Control	0.5	1530
syn20543798	CC1=CC(=NN1C1=CC=CC=C1)C(=O)NC1=CC=C(OC2=NN3C=C(NC(=O)C4CC4)N=C3C=C2)C=C1	MZTUKIVBKFNLSN-UHFFFAOYSA-N	TPKI-35	Q08345	DDR1	DDR1	8.256287157071911	MZTUKIVBKFNLSN-UHFFFAOYSA-N_Q08345_DDR1	0.5	2	Random Control	0.5	1530
syn20543798	NC1=C(C2=CC=C(NC(NC3=CC=CC(C)=C3)=O)C=C2)C=NC4=C(Br)C=NN41	GXRCQVMXTRWVSJ-UHFFFAOYSA-N	AKI00000050a	Q08345	DDR1	DDR1	8.003056500898674	GXRCQVMXTRWVSJ-UHFFFAOYSA-N_Q08345_DDR1	0.5	2	Random Control	0.5	1530
syn20543798	O=C1C2=C(C(C3=CC=CC=N3)=NN1C4=C(Cl)C=NC=C4Cl)N=C(NC5=CC=C(N6CCN(C)CC6)C=C5)N=C2	BYOVZPSNQRPTQJ-UHFFFAOYSA-N	AKI00000021a	Q08345	DDR1	DDR1	7.7736728196247284	BYOVZPSNQRPTQJ-UHFFFAOYSA-N_Q08345_DDR1	0.5	2	Random Control	0.5	1530
syn20543798	O=C(NC1=CC(Cl)=CC=C1)NC(C=C2)=CC=C2C3=C4C(N(C)N=C4N)=CN=C3	UUVMNPKFPGJBNX-UHFFFAOYSA-N	AKI00000047a	Q08345	DDR1	DDR1	8.222449116775467	UUVMNPKFPGJBNX-UHFFFAOYSA-N_Q08345_DDR1	0.5	2	Random Control	0.5	1530
syn20543798	Fc1ccc(CNc2nccc(NCCNC(=O)c3cc4ccccc4s3)n2)cc1	HPIYDXWBJUHQIS-UHFFFAOYSA-N	GSK1379944	Q08345	DDR1	DDR1	5.9899211588074515	HPIYDXWBJUHQIS-UHFFFAOYSA-N_Q08345_DDR1	0.5	2	Random Control	0.5	1530
syn20543798	CC1=CC(=NN1C1=CC=CC=C1)C(=O)NC1=CC=C(OC2=NN3C=C(NC(=O)C4CC4)N=C3C=C2)C=C1	MZTUKIVBKFNLSN-UHFFFAOYSA-N	TPKI-35	Q16832	DDR2	DDR2	7.540607702686019	MZTUKIVBKFNLSN-UHFFFAOYSA-N_Q16832_DDR2	0.5	2	Random Control	0.5	1530
syn20543798	NC1=C(C2=CC=C(NC(NC3=CC=CC(C)=C3)=O)C=C2)C=NC4=C(Br)C=NN41	GXRCQVMXTRWVSJ-UHFFFAOYSA-N	AKI00000050a	Q16832	DDR2	DDR2	7.6077936846325604	GXRCQVMXTRWVSJ-UHFFFAOYSA-N_Q16832_DDR2	0.5	2	Random Control	0.5	1530
syn20543798	O=C1C2=C(C(C3=CC=CC=N3)=NN1C4=C(Cl)C=NC=C4Cl)N=C(NC5=CC=C(N6CCN(C)CC6)C=C5)N=C2	BYOVZPSNQRPTQJ-UHFFFAOYSA-N	AKI00000021a	Q16832	DDR2	DDR2	7.269125041377726	BYOVZPSNQRPTQJ-UHFFFAOYSA-N_Q16832_DDR2	0.5	2	Random Control	0.5	1530
syn20543798	O=C(NC1=CC(Cl)=CC=C1)NC(C=C2)=CC=C2C3=C4C(N(C)N=C4N)=CN=C3	UUVMNPKFPGJBNX-UHFFFAOYSA-N	AKI00000047a	Q16832	DDR2	DDR2	7.908236260605769	UUVMNPKFPGJBNX-UHFFFAOYSA-N_Q16832_DDR2	0.5	2	Random Control	0.5	1530
syn20543798	CC1=CC(=NN1C1=CC=CC=C1)C(=O)NC1=CC=C(OC2=NN3C=C(NC(=O)C4CC4)N=C3C=C2)C=C1	MZTUKIVBKFNLSN-UHFFFAOYSA-N	TPKI-35	P21860	ERBB3	ERBB3	7.46632868638212	MZTUKIVBKFNLSN-UHFFFAOYSA-N_P21860_ERBB3	0.5	2	Random Control	0.5	1530
syn20543798	CC1=CC(=NN1C1=CC=CC=C1)C(=O)NC1=CC=C(OC2=NN3C=C(NC(=O)C4CC4)N=C3C=C2)C=C1	MZTUKIVBKFNLSN-UHFFFAOYSA-N	TPKI-35	P17948	FLT1	FLT1	7.057208666444656	MZTUKIVBKFNLSN-UHFFFAOYSA-N_P17948_FLT1	0.5	2	Random Control	0.5	1530
syn20543798	O=C(NC1=CC(Cl)=CC=C1)NC(C=C2)=CC=C2C3=C4C(N(C)N=C4N)=CN=C3	UUVMNPKFPGJBNX-UHFFFAOYSA-N	AKI00000047a	P17948	FLT1	FLT1	9.043167053361465	UUVMNPKFPGJBNX-UHFFFAOYSA-N_P17948_FLT1	0.5	2	Random Control	0.5	1530
syn20543798	CC1=CC(=NN1C1=CC=CC=C1)C(=O)NC1=CC=C(OC2=NN3C=C(NC(=O)C4CC4)N=C3C=C2)C=C1	MZTUKIVBKFNLSN-UHFFFAOYSA-N	TPKI-35	P10721	KIT	KIT	7.504377082431111	MZTUKIVBKFNLSN-UHFFFAOYSA-N_P10721_KIT	0.5	2	Random Control	0.5	1530
syn20543798	NC1=C(C2=CC=C(NC(NC3=CC=CC(C)=C3)=O)C=C2)C=NC4=C(Br)C=NN41	GXRCQVMXTRWVSJ-UHFFFAOYSA-N	AKI00000050a	P10721	KIT	KIT	7.054604541583678	GXRCQVMXTRWVSJ-UHFFFAOYSA-N_P10721_KIT	0.5	2	Random Control	0.5	1530
syn20543798	O=C(NC1=CC(Cl)=CC=C1)NC(C=C2)=CC=C2C3=C4C(N(C)N=C4N)=CN=C3	UUVMNPKFPGJBNX-UHFFFAOYSA-N	AKI00000047a	P10721	KIT	KIT	8.47510489980958	UUVMNPKFPGJBNX-UHFFFAOYSA-N_P10721_KIT	0.5	2	Random Control	0.5	1530
syn20543798	COc1cc(Nc2nccc(n2)N2CCC(C2)NC(=O)Nc2cccc(c2)C(C)=O)cc(OC)c1OC	FHPPXPQIIDRCLD-UHFFFAOYSA-N	GSK1379753	P10721	KIT	KIT	5.953575171887171	FHPPXPQIIDRCLD-UHFFFAOYSA-N_P10721_KIT	0.5	2	Random Control	0.5	1530
syn20543798	COc1cccc(NC(=O)NC2CCN(C2)c2ccnc(Nc3cc(OC)c(OC)c(OC)c3)n2)c1	JWYSBCWFKGORAC-UHFFFAOYSA-N	GSK1379763	P10721	KIT	KIT	6.224345791281181	JWYSBCWFKGORAC-UHFFFAOYSA-N_P10721_KIT	0.5	2	Random Control	0.5	1530
syn20543798	Cc1ccc2c(cnn2n1)-c1ccnc(Nc2ccc(cc2)C(F)(F)F)n1	LOAIUSJMQXSEBK-UHFFFAOYSA-N	GW819776	P10721	KIT	KIT	6.649472749298917	LOAIUSJMQXSEBK-UHFFFAOYSA-N_P10721_KIT	0.5	2	Random Control	0.5	1530
syn20543798	CC1=CC(=NN1C1=CC=CC=C1)C(=O)NC1=CC=C(OC2=NN3C=C(NC(=O)C4CC4)N=C3C=C2)C=C1	MZTUKIVBKFNLSN-UHFFFAOYSA-N	TPKI-35	P06239	LCK	LCK	7.421652331658179	MZTUKIVBKFNLSN-UHFFFAOYSA-N_P06239_LCK	0.5	2	Random Control	0.5	1530
syn20543798	NC1=C(C2=CC=C(NC(NC3=CC=CC(C)=C3)=O)C=C2)C=NC4=C(Br)C=NN41	GXRCQVMXTRWVSJ-UHFFFAOYSA-N	AKI00000050a	P06239	LCK	LCK	6.931957253444845	GXRCQVMXTRWVSJ-UHFFFAOYSA-N_P06239_LCK	0.5	2	Random Control	0.5	1530
syn20543798	CC(C)(C)c1ccc2nccc(Nc3cccc(O)c3)c2c1	YLGOFBVUMIJIPS-UHFFFAOYSA-N	GW856795	P06239	LCK	LCK	6.229415890013546	YLGOFBVUMIJIPS-UHFFFAOYSA-N_P06239_LCK	0.5	2	Random Control	0.5	1530
syn20543798	CC1=CC(=NN1C1=CC=CC=C1)C(=O)NC1=CC=C(OC2=NN3C=C(NC(=O)C4CC4)N=C3C=C2)C=C1	MZTUKIVBKFNLSN-UHFFFAOYSA-N	TPKI-35	Q13163	MAP2K5	MEK5	7.8461588516181715	MZTUKIVBKFNLSN-UHFFFAOYSA-N_Q13163_MEK5	0.5	2	Random Control	0.5	1530
syn20543798	NC1=C(C2=CC=C(NC(NC3=CC=CC(C)=C3)=O)C=C2)C=NC4=C(Br)C=NN41	GXRCQVMXTRWVSJ-UHFFFAOYSA-N	AKI00000050a	Q13163	MAP2K5	MEK5	6.870937734030433	GXRCQVMXTRWVSJ-UHFFFAOYSA-N_Q13163_MEK5	0.5	2	Random Control	0.5	1530
syn20543798	OC(C1=CC2=C(C3=CC(C4=CC=CC=C4)=CC=C3)C=NC=C2S1)=O	FHBDMVQPDQSYLR-UHFFFAOYSA-N	AKI00000074a	Q13163	MAP2K5	MEK5	6.758074638025099	FHBDMVQPDQSYLR-UHFFFAOYSA-N_Q13163_MEK5	0.5	2	Random Control	0.5	1530
syn20543798	COc1cc(Nc2nccc(n2)N2CCC(C2)NC(=O)Nc2ccc3OCOc3c2)cc(OC)c1OC	RPMUHLTUQBLTIL-UHFFFAOYSA-N	GSK1379766	Q13163	MAP2K5	MEK5	7.126869512788681	RPMUHLTUQBLTIL-UHFFFAOYSA-N_Q13163_MEK5	0.5	2	Random Control	0.5	1530
syn20543798	COc1cc(Nc2nccc(n2)N2CCC(C2)NC(=O)Nc2cccc(c2)C(C)=O)cc(OC)c1OC	FHPPXPQIIDRCLD-UHFFFAOYSA-N	GSK1379753	Q13163	MAP2K5	MEK5	6.945328575981023	FHPPXPQIIDRCLD-UHFFFAOYSA-N_Q13163_MEK5	0.5	2	Random Control	0.5	1530
syn20543798	COc1cccc(CNC(=O)NC2CCN(C2)c2ccnc(Nc3cc(OC)c(OC)c(OC)c3)n2)c1	DNUXCMSJSBRGFX-UHFFFAOYSA-N	GSK1379765	Q13163	MAP2K5	MEK5	6.9556989476871385	DNUXCMSJSBRGFX-UHFFFAOYSA-N_Q13163_MEK5	0.5	2	Random Control	0.5	1530
syn20543798	COc1cccc(NC(=O)NC2CCN(C2)c2ccnc(Nc3cc(OC)c(OC)c(OC)c3)n2)c1	JWYSBCWFKGORAC-UHFFFAOYSA-N	GSK1379763	Q13163	MAP2K5	MEK5	7.073528213463975	JWYSBCWFKGORAC-UHFFFAOYSA-N_Q13163_MEK5	0.5	2	Random Control	0.5	1530
syn20543798	CC1=CC(=NN1C1=CC=CC=C1)C(=O)NC1=CC=C(OC2=NN3C=C(NC(=O)C4CC4)N=C3C=C2)C=C1	MZTUKIVBKFNLSN-UHFFFAOYSA-N	TPKI-35	Q12866	MERTK	MERTK	7.163686040069958	MZTUKIVBKFNLSN-UHFFFAOYSA-N_Q12866_MERTK	0.5	2	Random Control	0.5	1530
syn20543798	CC1=CC(=NN1C1=CC=CC=C1)C(=O)NC1=CC=C(OC2=NN3C=C(NC(=O)C4CC4)N=C3C=C2)C=C1	MZTUKIVBKFNLSN-UHFFFAOYSA-N	TPKI-35	P16234	PDGFRA	PDGFRA	7.348545526936377	MZTUKIVBKFNLSN-UHFFFAOYSA-N_P16234_PDGFRA	0.5	2	Random Control	0.5	1530
syn20543798	NC1=C(C2=CC=C(NC(NC3=CC=CC(C)=C3)=O)C=C2)C=NC4=C(Br)C=NN41	GXRCQVMXTRWVSJ-UHFFFAOYSA-N	AKI00000050a	P16234	PDGFRA	PDGFRA	7.493585079554312	GXRCQVMXTRWVSJ-UHFFFAOYSA-N_P16234_PDGFRA	0.5	2	Random Control	0.5	1530
syn20543798	O=C(NC1=CC(Cl)=CC=C1)NC(C=C2)=CC=C2C3=C4C(N(C)N=C4N)=CN=C3	UUVMNPKFPGJBNX-UHFFFAOYSA-N	AKI00000047a	P16234	PDGFRA	PDGFRA	8.583646802490525	UUVMNPKFPGJBNX-UHFFFAOYSA-N_P16234_PDGFRA	0.5	2	Random Control	0.5	1530
syn20543798	CC(C)(C)c1ccc2nccc(Nc3cccc(O)c3)c2c1	YLGOFBVUMIJIPS-UHFFFAOYSA-N	GW856795	P16234	PDGFRA	PDGFRA	6.028984767727936	YLGOFBVUMIJIPS-UHFFFAOYSA-N_P16234_PDGFRA	0.5	2	Random Control	0.5	1530
syn20543798	CC1=CC(=NN1C1=CC=CC=C1)C(=O)NC1=CC=C(OC2=NN3C=C(NC(=O)C4CC4)N=C3C=C2)C=C1	MZTUKIVBKFNLSN-UHFFFAOYSA-N	TPKI-35	P35590	TIE1	TIE1	7.694838171432815	MZTUKIVBKFNLSN-UHFFFAOYSA-N_P35590_TIE1	0.5	2	Random Control	0.5	1530
syn20543798	COc1cccc(CNC(=O)NC2CCN(C2)c2ccnc(Nc3cc(OC)c(OC)c(OC)c3)n2)c1	DNUXCMSJSBRGFX-UHFFFAOYSA-N	GSK1379765	P35590	TIE1	TIE1	5.989810763672129	DNUXCMSJSBRGFX-UHFFFAOYSA-N_P35590_TIE1	0.5	2	Random Control	0.5	1530
syn20543798	NC1=C(C2=CC=C(NC(NC3=CC=CC(C)=C3)=O)C=C2)C=NC4=C(Br)C=NN41	GXRCQVMXTRWVSJ-UHFFFAOYSA-N	AKI00000050a	P51451	BLK	BLK	7.059396644810959	GXRCQVMXTRWVSJ-UHFFFAOYSA-N_P51451_BLK	0.5	2	Random Control	0.5	1530
syn20543798	NC1=C(C2=CC=C(NC(NC3=CC=CC(C)=C3)=O)C=C2)C=NC4=C(Br)C=NN41	GXRCQVMXTRWVSJ-UHFFFAOYSA-N	AKI00000050a	Q6P2M8	PNCK	CAMK1B	5.1621787787874975	GXRCQVMXTRWVSJ-UHFFFAOYSA-N_Q6P2M8_CAMK1B	0.5	2	Random Control	0.5	1530
syn20543798	CC1=CC=CC(C2=C(N(C=CN=C3)C3=N2)C4=CC=NC(NC5CCCCC5)=N4)=C1	WVTJDZKJXWDTPS-UHFFFAOYSA-N	AKI00000063a	Q6P2M8	PNCK	CAMK1B	5.66071241165943	WVTJDZKJXWDTPS-UHFFFAOYSA-N_Q6P2M8_CAMK1B	0.5	2	Random Control	0.5	1530
syn20543798	NC(=O)c1cc(cc2c(c[nH]c12)C1CCNCC1)-c1ccccc1	VNEKCIHPKSZINU-UHFFFAOYSA-N	GSK301362	Q6P2M8	PNCK	CAMK1B	5.044960837060487	VNEKCIHPKSZINU-UHFFFAOYSA-N_Q6P2M8_CAMK1B	0.5	2	Random Control	0.5	1530
syn20543798	NC1=C(C2=CC=C(NC(NC3=CC=CC(C)=C3)=O)C=C2)C=NC4=C(Br)C=NN41	GXRCQVMXTRWVSJ-UHFFFAOYSA-N	AKI00000050a	P48729	CSNK1A1	CSNK1A1	5.42180684562047	GXRCQVMXTRWVSJ-UHFFFAOYSA-N_P48729_CSNK1A1	0.5	2	Random Control	0.5	1530
syn20543798	O=C(NC1=C2C(C(F)=CC=C2)=NC=C1)NC3=NC=CN=C3	NSDIHUXUFJHXRA-UHFFFAOYSA-N	AKI00000070a	P48729	CSNK1A1	CSNK1A1	5.459726275040034	NSDIHUXUFJHXRA-UHFFFAOYSA-N_P48729_CSNK1A1	0.5	2	Random Control	0.5	1530
syn20543798	NC1=C(C2=CC=C(NC(NC3=CC=CC(C)=C3)=O)C=C2)C=NC4=C(Br)C=NN41	GXRCQVMXTRWVSJ-UHFFFAOYSA-N	AKI00000050a	P48730	CSNK1D	CSNK1D	5.4169070143054565	GXRCQVMXTRWVSJ-UHFFFAOYSA-N_P48730_CSNK1D	0.5	2	Random Control	0.5	1530
syn20543798	CC1=CC=CC(C2=C(N(C=CN=C3)C3=N2)C4=CC=NC(NC5CCCCC5)=N4)=C1	WVTJDZKJXWDTPS-UHFFFAOYSA-N	AKI00000063a	P48730	CSNK1D	CSNK1D	7.099821116551235	WVTJDZKJXWDTPS-UHFFFAOYSA-N_P48730_CSNK1D	0.5	2	Random Control	0.5	1530
syn20543798	NC1=C(C2=CC=C(NC(NC3=CC=CC(C)=C3)=O)C=C2)C=NC4=C(Br)C=NN41	GXRCQVMXTRWVSJ-UHFFFAOYSA-N	AKI00000050a	P49674	CSNK1E	CSNK1E	5.59169625979959	GXRCQVMXTRWVSJ-UHFFFAOYSA-N_P49674_CSNK1E	0.5	2	Random Control	0.5	1530
syn20543798	CC1=CC=CC(C2=C(N(C=CN=C3)C3=N2)C4=CC=NC(NC5CCCCC5)=N4)=C1	WVTJDZKJXWDTPS-UHFFFAOYSA-N	AKI00000063a	P49674	CSNK1E	CSNK1E	7.208708156064692	WVTJDZKJXWDTPS-UHFFFAOYSA-N_P49674_CSNK1E	0.5	2	Random Control	0.5	1530
syn20543798	O=C(NC1=CC(Cl)=CC=C1)NC(C=C2)=CC=C2C3=C4C(N(C)N=C4N)=CN=C3	UUVMNPKFPGJBNX-UHFFFAOYSA-N	AKI00000047a	P49674	CSNK1E	CSNK1E	6.439735158341869	UUVMNPKFPGJBNX-UHFFFAOYSA-N_P49674_CSNK1E	0.5	2	Random Control	0.5	1530
syn20543798	NC1=C(C2=CC=C(NC(NC3=CC=CC(C)=C3)=O)C=C2)C=NC4=C(Br)C=NN41	GXRCQVMXTRWVSJ-UHFFFAOYSA-N	AKI00000050a	Q9Y463	DYRK1B	DYRK1B	5.632009804135324	GXRCQVMXTRWVSJ-UHFFFAOYSA-N_Q9Y463_DYRK1B	0.5	2	Random Control	0.5	1530
syn20543798	Oc1ccc(cc1)-c1c[nH]c(=O)c2cc(sc12)-c1ccncc1	CCZJKJIDVXAPAV-UHFFFAOYSA-N	GSK1033723	Q9Y463	DYRK1B	DYRK1B	6.743226491235765	CCZJKJIDVXAPAV-UHFFFAOYSA-N_Q9Y463_DYRK1B	0.5	2	Random Control	0.5	1530
syn20543798	NC1=C(C2=CC=C(NC(NC3=CC=CC(C)=C3)=O)C=C2)C=NC4=C(Br)C=NN41	GXRCQVMXTRWVSJ-UHFFFAOYSA-N	AKI00000050a	P25098	ADRBK1	GRK2	5.365909010489268	GXRCQVMXTRWVSJ-UHFFFAOYSA-N_P25098_GRK2	0.5	2	Random Control	0.5	1530
syn20543798	NC1=C(C2=CC=C(NC(NC3=CC=CC(C)=C3)=O)C=C2)C=NC4=C(Br)C=NN41	GXRCQVMXTRWVSJ-UHFFFAOYSA-N	AKI00000050a	P49137	MAPKAPK2	MAPKAPK2	5.231482492428633	GXRCQVMXTRWVSJ-UHFFFAOYSA-N_P49137_MAPKAPK2	0.5	2	Random Control	0.5	1530
syn20543798	NC1=C(C2=CC=C(NC(NC3=CC=CC(C)=C3)=O)C=C2)C=NC4=C(Br)C=NN41	GXRCQVMXTRWVSJ-UHFFFAOYSA-N	AKI00000050a	Q9H1R3	MYLK2	MYLK2	5.55606292618144	GXRCQVMXTRWVSJ-UHFFFAOYSA-N_Q9H1R3_MYLK2	0.5	2	Random Control	0.5	1530
syn20543798	NC1=C(C2=CC=C(NC(NC3=CC=CC(C)=C3)=O)C=C2)C=NC4=C(Br)C=NN41	GXRCQVMXTRWVSJ-UHFFFAOYSA-N	AKI00000050a	O00141	SGK1	SGK	5.581605925501922	GXRCQVMXTRWVSJ-UHFFFAOYSA-N_O00141_SGK	0.5	2	Random Control	0.5	1530
syn20543798	NC1=C(C2=CC=C(NC(NC3=CC=CC(C)=C3)=O)C=C2)C=NC4=C(Br)C=NN41	GXRCQVMXTRWVSJ-UHFFFAOYSA-N	AKI00000050a	Q16288	NTRK3	TRKC	7.346199711239904	GXRCQVMXTRWVSJ-UHFFFAOYSA-N_Q16288_TRKC	0.5	2	Random Control	0.5	1530
syn20543798	O=C(NC1=CC(Cl)=CC=C1)NC(C=C2)=CC=C2C3=C4C(N(C)N=C4N)=CN=C3	UUVMNPKFPGJBNX-UHFFFAOYSA-N	AKI00000047a	Q16288	NTRK3	TRKC	7.416485367784938	UUVMNPKFPGJBNX-UHFFFAOYSA-N_Q16288_TRKC	0.5	2	Random Control	0.5	1530
syn20543798	COc1cc(Nc2nccc(n2)N2CCC(C2)NC(=O)Nc2cccc(c2)C(C)=O)cc(OC)c1OC	FHPPXPQIIDRCLD-UHFFFAOYSA-N	GSK1379753	Q16288	NTRK3	TRKC	5.591343439214513	FHPPXPQIIDRCLD-UHFFFAOYSA-N_Q16288_TRKC	0.5	2	Random Control	0.5	1530
syn20543798	COc1cccc(NC(=O)NC2CCN(C2)c2ccnc(Nc3cc(OC)c(OC)c(OC)c3)n2)c1	JWYSBCWFKGORAC-UHFFFAOYSA-N	GSK1379763	Q16288	NTRK3	TRKC	5.911123546647337	JWYSBCWFKGORAC-UHFFFAOYSA-N_Q16288_TRKC	0.5	2	Random Control	0.5	1530
syn20543798	NC1=C(C2=CC=C(NC(NC3=CC=CC(C)=C3)=O)C=C2)C=NC4=C(Br)C=NN41	GXRCQVMXTRWVSJ-UHFFFAOYSA-N	AKI00000050a	P35968	KDR	VEGFR2	7.469865283887027	GXRCQVMXTRWVSJ-UHFFFAOYSA-N_P35968_VEGFR2	0.5	2	Random Control	0.5	1530
syn20543798	O=C(NC1=CC(Cl)=CC=C1)NC(C=C2)=CC=C2C3=C4C(N(C)N=C4N)=CN=C3	UUVMNPKFPGJBNX-UHFFFAOYSA-N	AKI00000047a	P35968	KDR	VEGFR2	8.52363344816032	UUVMNPKFPGJBNX-UHFFFAOYSA-N_P35968_VEGFR2	0.5	2	Random Control	0.5	1530
syn20543798	CC1=CC=CC(C2=C(N(C=CN=C3)C3=N2)C4=CC=NC(NC5CCCCC5)=N4)=C1	WVTJDZKJXWDTPS-UHFFFAOYSA-N	AKI00000063a	O43683	BUB1	BUB1	6.706551658133795	WVTJDZKJXWDTPS-UHFFFAOYSA-N_O43683_BUB1	0.5	2	Random Control	0.5	1530
syn20543798	COc1cccc(CNC(=O)NC2CCN(C2)c2ccnc(Nc3cc(OC)c(OC)c(OC)c3)n2)c1	DNUXCMSJSBRGFX-UHFFFAOYSA-N	GSK1379765	O43683	BUB1	BUB1	6.639268483629953	DNUXCMSJSBRGFX-UHFFFAOYSA-N_O43683_BUB1	0.5	2	Random Control	0.5	1530
syn20543798	CC1=CC=CC(C2=C(N(C=CN=C3)C3=N2)C4=CC=NC(NC5CCCCC5)=N4)=C1	WVTJDZKJXWDTPS-UHFFFAOYSA-N	AKI00000063a	P45983	MAPK8	JNK1	6.661250601858804	WVTJDZKJXWDTPS-UHFFFAOYSA-N_P45983_JNK1	0.5	2	Random Control	0.5	1530
syn20543798	CS(=O)(=O)c1ccccc1-c1nc(c([nH]1)-c1ccncc1)-c1ccc(F)cc1	SCVJGNCJNHIZPW-UHFFFAOYSA-N	SB-213663	P45983	MAPK8	JNK1	6.7428659136297	SCVJGNCJNHIZPW-UHFFFAOYSA-N_P45983_JNK1	0.5	2	Random Control	0.5	1530
syn20543798	Cc1ccc2c(cnn2n1)-c1ccnc(Nc2ccc(cc2)C(F)(F)F)n1	LOAIUSJMQXSEBK-UHFFFAOYSA-N	GW819776	P45983	MAPK8	JNK1	7.204960543613153	LOAIUSJMQXSEBK-UHFFFAOYSA-N_P45983_JNK1	0.5	2	Random Control	0.5	1530
syn20543798	CC1=CC=CC(C2=C(N(C=CN=C3)C3=N2)C4=CC=NC(NC5CCCCC5)=N4)=C1	WVTJDZKJXWDTPS-UHFFFAOYSA-N	AKI00000063a	P45984	MAPK9	JNK2	6.886751966258093	WVTJDZKJXWDTPS-UHFFFAOYSA-N_P45984_JNK2	0.5	2	Random Control	0.5	1530
syn20543798	CS(=O)(=O)c1ccccc1-c1nc(c([nH]1)-c1ccncc1)-c1ccc(F)cc1	SCVJGNCJNHIZPW-UHFFFAOYSA-N	SB-213663	P45984	MAPK9	JNK2	6.9084955182916765	SCVJGNCJNHIZPW-UHFFFAOYSA-N_P45984_JNK2	0.5	2	Random Control	0.5	1530
syn20543798	CC1=CC=CC(C2=C(N(C=CN=C3)C3=N2)C4=CC=NC(NC5CCCCC5)=N4)=C1	WVTJDZKJXWDTPS-UHFFFAOYSA-N	AKI00000063a	P53779	MAPK10	JNK3	6.813770511985168	WVTJDZKJXWDTPS-UHFFFAOYSA-N_P53779_JNK3	0.5	2	Random Control	0.5	1530
syn20543798	CS(=O)(=O)c1ccccc1-c1nc(c([nH]1)-c1ccncc1)-c1ccc(F)cc1	SCVJGNCJNHIZPW-UHFFFAOYSA-N	SB-213663	P53779	MAPK10	JNK3	6.9716723157854545	SCVJGNCJNHIZPW-UHFFFAOYSA-N_P53779_JNK3	0.5	2	Random Control	0.5	1530
syn20543798	Cc1ccc2c(cnn2n1)-c1ccnc(Nc2ccc(cc2)C(F)(F)F)n1	LOAIUSJMQXSEBK-UHFFFAOYSA-N	GW819776	P53779	MAPK10	JNK3	7.370989843919553	LOAIUSJMQXSEBK-UHFFFAOYSA-N_P53779_JNK3	0.5	2	Random Control	0.5	1530
syn20543798	CC1=CC=CC(C2=C(N(C=CN=C3)C3=N2)C4=CC=NC(NC5CCCCC5)=N4)=C1	WVTJDZKJXWDTPS-UHFFFAOYSA-N	AKI00000063a	P45985	MAP2K4	MEK4	6.279470617133086	WVTJDZKJXWDTPS-UHFFFAOYSA-N_P45985_MEK4	0.5	2	Random Control	0.5	1530
syn20543798	CC1=CC=CC(C2=C(N(C=CN=C3)C3=N2)C4=CC=NC(NC5CCCCC5)=N4)=C1	WVTJDZKJXWDTPS-UHFFFAOYSA-N	AKI00000063a	Q9UBE8	NLK	NLK	7.06815394299156	WVTJDZKJXWDTPS-UHFFFAOYSA-N_Q9UBE8_NLK	0.5	2	Random Control	0.5	1530
syn20543798	Fc1ccc(CNc2nccc(NCCNC(=O)c3cc4ccccc4s3)n2)cc1	HPIYDXWBJUHQIS-UHFFFAOYSA-N	GSK1379944	Q9UBE8	NLK	NLK	6.307091279259914	HPIYDXWBJUHQIS-UHFFFAOYSA-N_Q9UBE8_NLK	0.5	2	Random Control	0.5	1530
syn20543798	CC1=CC=CC(C2=C(N(C=CN=C3)C3=N2)C4=CC=NC(NC5CCCCC5)=N4)=C1	WVTJDZKJXWDTPS-UHFFFAOYSA-N	AKI00000063a	Q15759	MAPK11	p38-beta	6.976512094961655	WVTJDZKJXWDTPS-UHFFFAOYSA-N_Q15759_p38-beta	0.5	2	Random Control	0.5	1530
syn20543798	CC1=CC=CC(C2=C(N(C=CN=C3)C3=N2)C4=CC=NC(NC5CCCCC5)=N4)=C1	WVTJDZKJXWDTPS-UHFFFAOYSA-N	AKI00000063a	Q9BZL6	PRKD2	PRKD2	6.322632166528575	WVTJDZKJXWDTPS-UHFFFAOYSA-N_Q9BZL6_PRKD2	0.5	2	Random Control	0.5	1530
syn20543798	CC1=CC=CC(C2=C(N(C=CN=C3)C3=N2)C4=CC=NC(NC5CCCCC5)=N4)=C1	WVTJDZKJXWDTPS-UHFFFAOYSA-N	AKI00000063a	Q15418	RPS6KA1	RSK1(Kin.Dom.2-C-terminal)	6.018738750358337	WVTJDZKJXWDTPS-UHFFFAOYSA-N_Q15418_RSK1(Kin.Dom.2-C-terminal)	0.5	2	Random Control	0.5	1530
syn20543798	CC1=CC=CC(C2=C(N(C=CN=C3)C3=N2)C4=CC=NC(NC5CCCCC5)=N4)=C1	WVTJDZKJXWDTPS-UHFFFAOYSA-N	AKI00000063a	Q9UK32	RPS6KA6	RSK4(Kin.Dom.2-C-terminal)	6.251755609166398	WVTJDZKJXWDTPS-UHFFFAOYSA-N_Q9UK32_RSK4(Kin.Dom.2-C-terminal)	0.5	2	Random Control	0.5	1530
syn20543798	CC1=CC=CC(C2=C(N(C=CN=C3)C3=N2)C4=CC=NC(NC5CCCCC5)=N4)=C1	WVTJDZKJXWDTPS-UHFFFAOYSA-N	AKI00000063a	Q9NRP7	STK36	STK36	5.6816979509437795	WVTJDZKJXWDTPS-UHFFFAOYSA-N_Q9NRP7_STK36	0.5	2	Random Control	0.5	1530
syn20543798	O=C(NC1=C2C(C(F)=CC=C2)=NC=C1)NC3=NC=CN=C3	NSDIHUXUFJHXRA-UHFFFAOYSA-N	AKI00000070a	Q9NRP7	STK36	STK36	5.598407687856329	NSDIHUXUFJHXRA-UHFFFAOYSA-N_Q9NRP7_STK36	0.5	2	Random Control	0.5	1530
syn20543798	CC1=CC=CC(C2=C(N(C=CN=C3)C3=N2)C4=CC=NC(NC5CCCCC5)=N4)=C1	WVTJDZKJXWDTPS-UHFFFAOYSA-N	AKI00000063a	Q9NYL2	ZAK	ZAK	5.780110049847201	WVTJDZKJXWDTPS-UHFFFAOYSA-N_Q9NYL2_ZAK	0.5	2	Random Control	0.5	1530
syn20543798	O=C(NC1=C2C(C(F)=CC=C2)=NC=C1)NC3=NC=CN=C3	NSDIHUXUFJHXRA-UHFFFAOYSA-N	AKI00000070a	P11802	CDK4	CDK4-cyclinD1	6.075404289141851	NSDIHUXUFJHXRA-UHFFFAOYSA-N_P11802_CDK4-cyclinD1	0.5	2	Random Control	0.5	1530
syn20543798	O=C(NC1=C2C(C(F)=CC=C2)=NC=C1)NC3=NC=CN=C3	NSDIHUXUFJHXRA-UHFFFAOYSA-N	AKI00000070a	P11802	CDK4	CDK4-cyclinD3	6.075404289141851	NSDIHUXUFJHXRA-UHFFFAOYSA-N_P11802_CDK4-cyclinD3	0.5	2	Random Control	0.5	1530
syn20543798	Fc1ccc(CNc2nccc(NCCNC(=O)c3cc4ccccc4s3)n2)cc1	HPIYDXWBJUHQIS-UHFFFAOYSA-N	GSK1379944	P11802	CDK4	CDK4-cyclinD1	5.155153332908273	HPIYDXWBJUHQIS-UHFFFAOYSA-N_P11802_CDK4-cyclinD1	0.5	2	Random Control	0.5	1530
syn20543798	O=C(NC1=C2C(C(F)=CC=C2)=NC=C1)NC3=NC=CN=C3	NSDIHUXUFJHXRA-UHFFFAOYSA-N	AKI00000070a	P50613	CDK7	CDK7	6.5079973291003625	NSDIHUXUFJHXRA-UHFFFAOYSA-N_P50613_CDK7	0.5	2	Random Control	0.5	1530
syn20543798	O=C(NC1=C2C(C(F)=CC=C2)=NC=C1)NC3=NC=CN=C3	NSDIHUXUFJHXRA-UHFFFAOYSA-N	AKI00000070a	O76039	CDKL5	CDKL5	6.4982840605104135	NSDIHUXUFJHXRA-UHFFFAOYSA-N_O76039_CDKL5	0.5	2	Random Control	0.5	1530
syn20543798	O=C(NC1=C2C(C(F)=CC=C2)=NC=C1)NC3=NC=CN=C3	NSDIHUXUFJHXRA-UHFFFAOYSA-N	AKI00000070a	Q8TD08	MAPK15	ERK8	6.504313520330755	NSDIHUXUFJHXRA-UHFFFAOYSA-N_Q8TD08_ERK8	0.5	2	Random Control	0.5	1530
syn20543798	Cc1ccc2c(cnn2n1)-c1ccnc(Nc2ccc(cc2)C(F)(F)F)n1	LOAIUSJMQXSEBK-UHFFFAOYSA-N	GW819776	Q8TD08	MAPK15	ERK8	7.615552023446842	LOAIUSJMQXSEBK-UHFFFAOYSA-N_Q8TD08_ERK8	0.5	2	Random Control	0.5	1530
syn20543798	O=C(NC1=C2C(C(F)=CC=C2)=NC=C1)NC3=NC=CN=C3	NSDIHUXUFJHXRA-UHFFFAOYSA-N	AKI00000070a	P49840	GSK3A	GSK3A	7.744182351272596	NSDIHUXUFJHXRA-UHFFFAOYSA-N_P49840_GSK3A	0.5	2	Random Control	0.5	1530
syn20543798	O=C(NC1=C2C(C(F)=CC=C2)=NC=C1)NC3=NC=CN=C3	NSDIHUXUFJHXRA-UHFFFAOYSA-N	AKI00000070a	P49841	GSK3B	GSK3B	7.832861607673851	NSDIHUXUFJHXRA-UHFFFAOYSA-N_P49841_GSK3B	0.5	2	Random Control	0.5	1530
syn20543798	O=C(NC1=C2C(C(F)=CC=C2)=NC=C1)NC3=NC=CN=C3	NSDIHUXUFJHXRA-UHFFFAOYSA-N	AKI00000070a	P37173	TGFBR2	TGFBR2	5.79262800530452	NSDIHUXUFJHXRA-UHFFFAOYSA-N_P37173_TGFBR2	0.5	2	Random Control	0.5	1530
syn20543798	CC(C)(C)c1ccc2nccc(Nc3cccc(O)c3)c2c1	YLGOFBVUMIJIPS-UHFFFAOYSA-N	GW856795	P37173	TGFBR2	TGFBR2	6.027951724382365	YLGOFBVUMIJIPS-UHFFFAOYSA-N_P37173_TGFBR2	0.5	2	Random Control	0.5	1530
syn20543798	OC(C1=CC2=C(C3=CC(C4=CC=CC=C4)=CC=C3)C=NC=C2S1)=O	FHBDMVQPDQSYLR-UHFFFAOYSA-N	AKI00000074a	Q9BWU1	CDK19	CDK11	6.051698063061419	FHBDMVQPDQSYLR-UHFFFAOYSA-N_Q9BWU1_CDK11	0.5	2	Random Control	0.5	1530
syn20543798	OC(C1=CC2=C(C3=CC(C4=CC=CC=C4)=CC=C3)C=NC=C2S1)=O	FHBDMVQPDQSYLR-UHFFFAOYSA-N	AKI00000074a	P49336	CDK8	CDK8	6.571930707133474	FHBDMVQPDQSYLR-UHFFFAOYSA-N_P49336_CDK8	0.5	2	Random Control	0.5	1530
syn20543798	OC(C1=CC2=C(C3=CC(C4=CC=CC=C4)=CC=C3)C=NC=C2S1)=O	FHBDMVQPDQSYLR-UHFFFAOYSA-N	AKI00000074a	P53355	DAPK1	DAPK1	5.69810445706509	FHBDMVQPDQSYLR-UHFFFAOYSA-N_P53355_DAPK1	0.5	2	Random Control	0.5	1530
syn20543798	OC(C1=CC2=C(C3=CC(C4=CC=CC=C4)=CC=C3)C=NC=C2S1)=O	FHBDMVQPDQSYLR-UHFFFAOYSA-N	AKI00000074a	O43293	DAPK3	DAPK3	6.300780195750017	FHBDMVQPDQSYLR-UHFFFAOYSA-N_O43293_DAPK3	0.5	2	Random Control	0.5	1530
syn20543798	Fc1ccc(CNc2nccc(NCCNC(=O)c3cc4ccccc4s3)n2)cc1	HPIYDXWBJUHQIS-UHFFFAOYSA-N	GSK1379944	O43293	DAPK3	DAPK3	5.890845245086149	HPIYDXWBJUHQIS-UHFFFAOYSA-N_O43293_DAPK3	0.5	2	Random Control	0.5	1530
syn20543798	OC(C1=CC2=C(C3=CC(C4=CC=CC=C4)=CC=C3)C=NC=C2S1)=O	FHBDMVQPDQSYLR-UHFFFAOYSA-N	AKI00000074a	Q9Y2I7	PIKFYVE	PIKFYVE	4.8136311040373085	FHBDMVQPDQSYLR-UHFFFAOYSA-N_Q9Y2I7_PIKFYVE	0.5	2	Random Control	0.5	1530
syn20543798	O=C1C2=C(C(C3=CC=CC=N3)=NN1C4=C(Cl)C=NC=C4Cl)N=C(NC5=CC=C(N6CCN(C)CC6)C=C5)N=C2	BYOVZPSNQRPTQJ-UHFFFAOYSA-N	AKI00000021a	Q9Y2U5	MAP3K2	MAP3K2	7.1776097311987535	BYOVZPSNQRPTQJ-UHFFFAOYSA-N_Q9Y2U5_MAP3K2	0.5	2	Random Control	0.5	1530
syn20543798	O=C1C2=C(C(C3=CC=CC=N3)=NN1C4=C(Cl)C=NC=C4Cl)N=C(NC5=CC=C(N6CCN(C)CC6)C=C5)N=C2	BYOVZPSNQRPTQJ-UHFFFAOYSA-N	AKI00000021a	Q99759	MAP3K3	MAP3K3	6.8310295359127124	BYOVZPSNQRPTQJ-UHFFFAOYSA-N_Q99759_MAP3K3	0.5	2	Random Control	0.5	1530
syn20543798	O=C1C2=C(C(C3=CC=CC=N3)=NN1C4=C(Cl)C=NC=C4Cl)N=C(NC5=CC=C(N6CCN(C)CC6)C=C5)N=C2	BYOVZPSNQRPTQJ-UHFFFAOYSA-N	AKI00000021a	Q9Y4K4	MAP4K5	MAP4K5	7.053394302526592	BYOVZPSNQRPTQJ-UHFFFAOYSA-N_Q9Y4K4_MAP4K5	0.5	2	Random Control	0.5	1530
syn20543798	COc1cccc(NC(=O)NC2CCN(C2)c2ccnc(Nc3cc(OC)c(OC)c(OC)c3)n2)c1	JWYSBCWFKGORAC-UHFFFAOYSA-N	GSK1379763	Q9Y4K4	MAP4K5	MAP4K5	5.919161535776383	JWYSBCWFKGORAC-UHFFFAOYSA-N_Q9Y4K4_MAP4K5	0.5	2	Random Control	0.5	1530
syn20543798	O=C1C2=C(C(C3=CC=CC=N3)=NN1C4=C(Cl)C=NC=C4Cl)N=C(NC5=CC=C(N6CCN(C)CC6)C=C5)N=C2	BYOVZPSNQRPTQJ-UHFFFAOYSA-N	AKI00000021a	P42345	MTOR	MTOR	6.397672047731499	BYOVZPSNQRPTQJ-UHFFFAOYSA-N_P42345_MTOR	0.5	2	Random Control	0.5	1530
syn20543798	O=C1C2=C(C(C3=CC=CC=N3)=NN1C4=C(Cl)C=NC=C4Cl)N=C(NC5=CC=C(N6CCN(C)CC6)C=C5)N=C2	BYOVZPSNQRPTQJ-UHFFFAOYSA-N	AKI00000021a	P30291	WEE1	WEE1	7.254044251470071	BYOVZPSNQRPTQJ-UHFFFAOYSA-N_P30291_WEE1	0.5	2	Random Control	0.5	1530
syn20543798	O=C1C2=C(C(C3=CC=CC=N3)=NN1C4=C(Cl)C=NC=C4Cl)N=C(NC5=CC=C(N6CCN(C)CC6)C=C5)N=C2	BYOVZPSNQRPTQJ-UHFFFAOYSA-N	AKI00000021a	P0C1S8	WEE2	WEE2	6.6650657211810715	BYOVZPSNQRPTQJ-UHFFFAOYSA-N_P0C1S8_WEE2	0.5	2	Random Control	0.5	1530
syn20543798	O=C(NC1=CC(Cl)=CC=C1)NC(C=C2)=CC=C2C3=C4C(N(C)N=C4N)=CN=C3	UUVMNPKFPGJBNX-UHFFFAOYSA-N	AKI00000047a	P30530	AXL	AXL	7.56147427134713	UUVMNPKFPGJBNX-UHFFFAOYSA-N_P30530_AXL	0.5	2	Random Control	0.5	1530
syn20543798	Oc1ccc(cc1)-c1c[nH]c(=O)c2cc(sc12)-c1ccncc1	CCZJKJIDVXAPAV-UHFFFAOYSA-N	GSK1033723	P30530	AXL	AXL	5.496390739129498	CCZJKJIDVXAPAV-UHFFFAOYSA-N_P30530_AXL	0.5	2	Random Control	0.5	1530
syn20543798	O=C(NC1=CC(Cl)=CC=C1)NC(C=C2)=CC=C2C3=C4C(N(C)N=C4N)=CN=C3	UUVMNPKFPGJBNX-UHFFFAOYSA-N	AKI00000047a	P29323	EPHB2	EPHB2	6.606928271331557	UUVMNPKFPGJBNX-UHFFFAOYSA-N_P29323_EPHB2	0.5	2	Random Control	0.5	1530
syn20543798	Fc1ccc(CNc2nccc(NCCNC(=O)c3cc4ccccc4s3)n2)cc1	HPIYDXWBJUHQIS-UHFFFAOYSA-N	GSK1379944	P29323	EPHB2	EPHB2	5.391174283293445	HPIYDXWBJUHQIS-UHFFFAOYSA-N_P29323_EPHB2	0.5	2	Random Control	0.5	1530
syn20543798	O=C(NC1=CC(Cl)=CC=C1)NC(C=C2)=CC=C2C3=C4C(N(C)N=C4N)=CN=C3	UUVMNPKFPGJBNX-UHFFFAOYSA-N	AKI00000047a	P54753	EPHB3	EPHB3	5.786681626248617	UUVMNPKFPGJBNX-UHFFFAOYSA-N_P54753_EPHB3	0.5	2	Random Control	0.5	1530
syn20543798	O=C(NC1=CC(Cl)=CC=C1)NC(C=C2)=CC=C2C3=C4C(N(C)N=C4N)=CN=C3	UUVMNPKFPGJBNX-UHFFFAOYSA-N	AKI00000047a	Q8IVH8	MAP4K3	MAP4K3	6.699181998011705	UUVMNPKFPGJBNX-UHFFFAOYSA-N_Q8IVH8_MAP4K3	0.5	2	Random Control	0.5	1530
syn20543798	O=C(NC1=CC(Cl)=CC=C1)NC(C=C2)=CC=C2C3=C4C(N(C)N=C4N)=CN=C3	UUVMNPKFPGJBNX-UHFFFAOYSA-N	AKI00000047a	Q8WXR4	MYO3B	MYO3B	6.149638168219018	UUVMNPKFPGJBNX-UHFFFAOYSA-N_Q8WXR4_MYO3B	0.5	2	Random Control	0.5	1530
syn20543798	O=C(NC1=CC(Cl)=CC=C1)NC(C=C2)=CC=C2C3=C4C(N(C)N=C4N)=CN=C3	UUVMNPKFPGJBNX-UHFFFAOYSA-N	AKI00000047a	Q96Q40	CDK15	PFTAIRE2	5.658829347525398	UUVMNPKFPGJBNX-UHFFFAOYSA-N_Q96Q40_PFTAIRE2	0.5	2	Random Control	0.5	1530
syn20543798	O=C(NC1=CC(Cl)=CC=C1)NC(C=C2)=CC=C2C3=C4C(N(C)N=C4N)=CN=C3	UUVMNPKFPGJBNX-UHFFFAOYSA-N	AKI00000047a	P57078	RIPK4	RIPK4	6.200056124296366	UUVMNPKFPGJBNX-UHFFFAOYSA-N_P57078_RIPK4	0.5	2	Random Control	0.5	1530
syn20543798	O=C(NC1=CC(Cl)=CC=C1)NC(C=C2)=CC=C2C3=C4C(N(C)N=C4N)=CN=C3	UUVMNPKFPGJBNX-UHFFFAOYSA-N	AKI00000047a	Q15349	RPS6KA2	RSK3(Kin.Dom.1-N-terminal)	5.774240426057336	UUVMNPKFPGJBNX-UHFFFAOYSA-N_Q15349_RSK3(Kin.Dom.1-N-terminal)	0.5	2	Random Control	0.5	1530
syn20543798	O=C(NC1=CC(Cl)=CC=C1)NC(C=C2)=CC=C2C3=C4C(N(C)N=C4N)=CN=C3	UUVMNPKFPGJBNX-UHFFFAOYSA-N	AKI00000047a	P12931	SRC	SRC	5.981533706750776	UUVMNPKFPGJBNX-UHFFFAOYSA-N_P12931_SRC	0.5	2	Random Control	0.5	1530
syn20543798	CC(C)(C)c1ccc2nccc(Nc3cccc(O)c3)c2c1	YLGOFBVUMIJIPS-UHFFFAOYSA-N	GW856795	P12931	SRC	SRC	6.476885157376646	YLGOFBVUMIJIPS-UHFFFAOYSA-N_P12931_SRC	0.5	2	Random Control	0.5	1530
syn20543798	CC(C(=O)NC1CCN(C1)c1ccnc(Nc2ccc(F)cc2)n1)c1ccc(Cl)cc1	UTVWMEXPPUFQCD-UHFFFAOYSA-N	GSK1379713	Q9BYP7	WNK3	WNK3	6.066396298589397	UTVWMEXPPUFQCD-UHFFFAOYSA-N_Q9BYP7_WNK3	0.5	2	Random Control	0.5	1530
syn20543798	COc1cc(Nc2nccc(n2)N2CCC(C2)NC(=O)Nc2ccc3OCOc3c2)cc(OC)c1OC	RPMUHLTUQBLTIL-UHFFFAOYSA-N	GSK1379766	Q9UQB9	AURKC	AURKC	6.952347667062961	RPMUHLTUQBLTIL-UHFFFAOYSA-N_Q9UQB9_AURKC	0.5	2	Random Control	0.5	1530
syn20543798	COc1cccc(NC(=O)NC2CCN(C2)c2ccnc(Nc3cc(OC)c(OC)c(OC)c3)n2)c1	JWYSBCWFKGORAC-UHFFFAOYSA-N	GSK1379763	Q9UQB9	AURKC	AURKC	7.005338985522129	JWYSBCWFKGORAC-UHFFFAOYSA-N_Q9UQB9_AURKC	0.5	2	Random Control	0.5	1530
syn20543798	COc1cc(Nc2nccc(n2)N2CCC(C2)NC(=O)Nc2ccc3OCOc3c2)cc(OC)c1OC	RPMUHLTUQBLTIL-UHFFFAOYSA-N	GSK1379766	Q92918	MAP4K1	HPK1	5.6962560004311875	RPMUHLTUQBLTIL-UHFFFAOYSA-N_Q92918_HPK1	0.5	2	Random Control	0.5	1530
syn20543798	COc1cc(Nc2nccc(n2)N2CCC(C2)NC(=O)Nc2ccc3OCOc3c2)cc(OC)c1OC	RPMUHLTUQBLTIL-UHFFFAOYSA-N	GSK1379766	Q9Y616	IRAK3	IRAK3	6.308311475191336	RPMUHLTUQBLTIL-UHFFFAOYSA-N_Q9Y616_IRAK3	0.5	2	Random Control	0.5	1530
syn20543798	COc1cc(Nc2nccc(n2)N2CCC(C2)NC(=O)Nc2cccc(c2)C(C)=O)cc(OC)c1OC	FHPPXPQIIDRCLD-UHFFFAOYSA-N	GSK1379753	Q9Y616	IRAK3	IRAK3	5.902158203934849	FHPPXPQIIDRCLD-UHFFFAOYSA-N_Q9Y616_IRAK3	0.5	2	Random Control	0.5	1530
syn20543798	COc1cccc(CNC(=O)NC2CCN(C2)c2ccnc(Nc3cc(OC)c(OC)c(OC)c3)n2)c1	DNUXCMSJSBRGFX-UHFFFAOYSA-N	GSK1379765	Q9Y616	IRAK3	IRAK3	5.834711260796502	DNUXCMSJSBRGFX-UHFFFAOYSA-N_Q9Y616_IRAK3	0.5	2	Random Control	0.5	1530
syn20543798	COc1cccc(NC(=O)NC2CCN(C2)c2ccnc(Nc3cc(OC)c(OC)c(OC)c3)n2)c1	JWYSBCWFKGORAC-UHFFFAOYSA-N	GSK1379763	Q9Y616	IRAK3	IRAK3	5.973514806904854	JWYSBCWFKGORAC-UHFFFAOYSA-N_Q9Y616_IRAK3	0.5	2	Random Control	0.5	1530
syn20543798	COc1cc(Nc2nccc(n2)N2CCC(C2)NC(=O)Nc2ccc3OCOc3c2)cc(OC)c1OC	RPMUHLTUQBLTIL-UHFFFAOYSA-N	GSK1379766	Q6P3R8	NEK5	NEK5	6.00841788127059	RPMUHLTUQBLTIL-UHFFFAOYSA-N_Q6P3R8_NEK5	0.5	2	Random Control	0.5	1530
syn20543798	COc1cc(Nc2nccc(n2)N2CCC(C2)NC(=O)Nc2cccc(c2)C(C)=O)cc(OC)c1OC	FHPPXPQIIDRCLD-UHFFFAOYSA-N	GSK1379753	Q6P3R8	NEK5	NEK5	5.617779567490283	FHPPXPQIIDRCLD-UHFFFAOYSA-N_Q6P3R8_NEK5	0.5	2	Random Control	0.5	1530
syn20543798	COc1cccc(CNC(=O)NC2CCN(C2)c2ccnc(Nc3cc(OC)c(OC)c(OC)c3)n2)c1	DNUXCMSJSBRGFX-UHFFFAOYSA-N	GSK1379765	Q6P3R8	NEK5	NEK5	5.429748230474837	DNUXCMSJSBRGFX-UHFFFAOYSA-N_Q6P3R8_NEK5	0.5	2	Random Control	0.5	1530
syn20543798	COc1cccc(NC(=O)NC2CCN(C2)c2ccnc(Nc3cc(OC)c(OC)c(OC)c3)n2)c1	JWYSBCWFKGORAC-UHFFFAOYSA-N	GSK1379763	Q6P3R8	NEK5	NEK5	5.72234515129388	JWYSBCWFKGORAC-UHFFFAOYSA-N_Q6P3R8_NEK5	0.5	2	Random Control	0.5	1530
syn20543798	Fc1ccc(CNc2nccc(NCCNC(=O)c3cc4ccccc4s3)n2)cc1	HPIYDXWBJUHQIS-UHFFFAOYSA-N	GSK1379944	Q6P3R8	NEK5	NEK5	5.523822914069754	HPIYDXWBJUHQIS-UHFFFAOYSA-N_Q6P3R8_NEK5	0.5	2	Random Control	0.5	1530
syn20543798	Cc1ccc2c(cnn2n1)-c1ccnc(Nc2ccc(cc2)C(F)(F)F)n1	LOAIUSJMQXSEBK-UHFFFAOYSA-N	GW819776	Q6P3R8	NEK5	NEK5	6.473456265071359	LOAIUSJMQXSEBK-UHFFFAOYSA-N_Q6P3R8_NEK5	0.5	2	Random Control	0.5	1530
syn20543798	COc1cc(Nc2nccc(n2)N2CCC(C2)NC(=O)Nc2ccc3OCOc3c2)cc(OC)c1OC	RPMUHLTUQBLTIL-UHFFFAOYSA-N	GSK1379766	Q9UBF8	PI4KB	PIK4CB	5.615249739122278	RPMUHLTUQBLTIL-UHFFFAOYSA-N_Q9UBF8_PIK4CB	0.5	2	Random Control	0.5	1530
syn20543798	COc1cc(Nc2nccc(n2)N2CCC(C2)NC(=O)Nc2ccc3OCOc3c2)cc(OC)c1OC	RPMUHLTUQBLTIL-UHFFFAOYSA-N	GSK1379766	Q6PHR2	ULK3	ULK3	6.146473659102936	RPMUHLTUQBLTIL-UHFFFAOYSA-N_Q6PHR2_ULK3	0.5	2	Random Control	0.5	1530
syn20543798	COc1cccc(CNC(=O)NC2CCN(C2)c2ccnc(Nc3cc(OC)c(OC)c(OC)c3)n2)c1	DNUXCMSJSBRGFX-UHFFFAOYSA-N	GSK1379765	Q6PHR2	ULK3	ULK3	5.8622791351129475	DNUXCMSJSBRGFX-UHFFFAOYSA-N_Q6PHR2_ULK3	0.5	2	Random Control	0.5	1530
syn20543798	COc1cccc(NC(=O)NC2CCN(C2)c2ccnc(Nc3cc(OC)c(OC)c(OC)c3)n2)c1	JWYSBCWFKGORAC-UHFFFAOYSA-N	GSK1379763	Q6PHR2	ULK3	ULK3	5.974088418508916	JWYSBCWFKGORAC-UHFFFAOYSA-N_Q6PHR2_ULK3	0.5	2	Random Control	0.5	1530
syn20543798	Fc1ccc(Nc2nccc(n2)N2CCC(C2)NC(=O)c2cccc(c2)C#N)cc1	FRVXLNNIXWWUAQ-UHFFFAOYSA-N	GSK1379708	Q96J92	WNK4	WNK4	5.465719608022663	FRVXLNNIXWWUAQ-UHFFFAOYSA-N_Q96J92_WNK4	0.5	2	Random Control	0.5	1530
syn20543798	COc1cc(Nc2nccc(n2)N2CCC(C2)NC(=O)Nc2cccc(c2)C(C)=O)cc(OC)c1OC	FHPPXPQIIDRCLD-UHFFFAOYSA-N	GSK1379753	Q13705	ACVR2B	ACVR2B	4.871961183580807	FHPPXPQIIDRCLD-UHFFFAOYSA-N_Q13705_ACVR2B	0.5	2	Random Control	0.5	1530
syn20543798	COc1cc(Nc2nccc(n2)N2CCC(C2)NC(=O)Nc2cccc(c2)C(C)=O)cc(OC)c1OC	FHPPXPQIIDRCLD-UHFFFAOYSA-N	GSK1379753	Q13043	STK4	MST1	5.352383773433768	FHPPXPQIIDRCLD-UHFFFAOYSA-N_Q13043_MST1	0.5	2	Random Control	0.5	1530
syn20543798	COc1cc(Nc2nccc(n2)N2CCC(C2)NC(=O)Nc2cccc(c2)C(C)=O)cc(OC)c1OC	FHPPXPQIIDRCLD-UHFFFAOYSA-N	GSK1379753	O75914	PAK3	PAK3	5.352021839619594	FHPPXPQIIDRCLD-UHFFFAOYSA-N_O75914_PAK3	0.5	2	Random Control	0.5	1530
syn20543798	COc1cccc(CNC(=O)NC2CCN(C2)c2ccnc(Nc3cc(OC)c(OC)c(OC)c3)n2)c1	DNUXCMSJSBRGFX-UHFFFAOYSA-N	GSK1379765	Q96D53	ADCK4	ADCK4	5.507010291256822	DNUXCMSJSBRGFX-UHFFFAOYSA-N_Q96D53_ADCK4	0.5	2	Random Control	0.5	1530
syn20543798	COc1cccc(CNC(=O)NC2CCN(C2)c2ccnc(Nc3cc(OC)c(OC)c(OC)c3)n2)c1	DNUXCMSJSBRGFX-UHFFFAOYSA-N	GSK1379765	P14616	INSRR	INSRR	5.850334641404326	DNUXCMSJSBRGFX-UHFFFAOYSA-N_P14616_INSRR	0.5	2	Random Control	0.5	1530
syn20543798	COc1cccc(CNC(=O)NC2CCN(C2)c2ccnc(Nc3cc(OC)c(OC)c(OC)c3)n2)c1	DNUXCMSJSBRGFX-UHFFFAOYSA-N	GSK1379765	P53671	LIMK2	LIMK2	5.3921988288645295	DNUXCMSJSBRGFX-UHFFFAOYSA-N_P53671_LIMK2	0.5	2	Random Control	0.5	1530
syn20543798	COc1cccc(CNC(=O)NC2CCN(C2)c2ccnc(Nc3cc(OC)c(OC)c(OC)c3)n2)c1	DNUXCMSJSBRGFX-UHFFFAOYSA-N	GSK1379765	O15146	MUSK	MUSK	5.749292560262027	DNUXCMSJSBRGFX-UHFFFAOYSA-N_O15146_MUSK	0.5	2	Random Control	0.5	1530
syn20543798	COc1cccc(CNC(=O)NC2CCN(C2)c2ccnc(Nc3cc(OC)c(OC)c(OC)c3)n2)c1	DNUXCMSJSBRGFX-UHFFFAOYSA-N	GSK1379765	P42338	PIK3CB	PIK3CB	4.431769140655466	DNUXCMSJSBRGFX-UHFFFAOYSA-N_P42338_PIK3CB	0.5	2	Random Control	0.5	1530
syn20543798	Oc1ccc(cc1)-c1c[nH]c(=O)c2cc(sc12)-c1ccncc1	CCZJKJIDVXAPAV-UHFFFAOYSA-N	GSK1033723	Q9Y243	AKT3	AKT3	5.050583691549303	CCZJKJIDVXAPAV-UHFFFAOYSA-N_Q9Y243_AKT3	0.5	2	Random Control	0.5	1530
syn20543798	CCn1c(nc2c(nc(OCCN)cc12)C#CC(C)(C)O)-c1nonc1N	UZANYRRVDZSQGV-UHFFFAOYSA-N	GSK902056	Q9Y243	AKT3	AKT3	7.381893643098477	UZANYRRVDZSQGV-UHFFFAOYSA-N_Q9Y243_AKT3	0.5	2	Random Control	0.5	1530
syn20543798	Oc1ccc(cc1)-c1c[nH]c(=O)c2cc(sc12)-c1ccncc1	CCZJKJIDVXAPAV-UHFFFAOYSA-N	GSK1033723	Q09013	DMPK	DMPK	6.2353775633247315	CCZJKJIDVXAPAV-UHFFFAOYSA-N_Q09013_DMPK	0.5	2	Random Control	0.5	1530
syn20543798	Oc1ccc(cc1)-c1c[nH]c(=O)c2cc(sc12)-c1ccncc1	CCZJKJIDVXAPAV-UHFFFAOYSA-N	GSK1033723	Q92630	DYRK2	DYRK2	5.997469123422023	CCZJKJIDVXAPAV-UHFFFAOYSA-N_Q92630_DYRK2	0.5	2	Random Control	0.5	1530
syn20543798	Oc1ccc(cc1)-c1c[nH]c(=O)c2cc(sc12)-c1ccncc1	CCZJKJIDVXAPAV-UHFFFAOYSA-N	GSK1033723	Q8TF76	GSG2	HASPIN	5.74703949768275	CCZJKJIDVXAPAV-UHFFFAOYSA-N_Q8TF76_HASPIN	0.5	2	Random Control	0.5	1530
syn20543798	Oc1ccc(cc1)-c1c[nH]c(=O)c2cc(sc12)-c1ccncc1	CCZJKJIDVXAPAV-UHFFFAOYSA-N	GSK1033723	P06213	INSR	INSR	4.824328021693151	CCZJKJIDVXAPAV-UHFFFAOYSA-N_P06213_INSR	0.5	2	Random Control	0.5	1530
syn20543798	Oc1ccc(cc1)-c1c[nH]c(=O)c2cc(sc12)-c1ccncc1	CCZJKJIDVXAPAV-UHFFFAOYSA-N	GSK1033723	Q02763	TEK	TIE2	5.278350793504847	CCZJKJIDVXAPAV-UHFFFAOYSA-N_Q02763_TIE2	0.5	2	Random Control	0.5	1530
syn20543798	COc1cccc(NC(=O)NC2CCN(C2)c2ccnc(Nc3cc(OC)c(OC)c(OC)c3)n2)c1	JWYSBCWFKGORAC-UHFFFAOYSA-N	GSK1379763	P27037	ACVR2A	ACVR2A	5.1305575743638725	JWYSBCWFKGORAC-UHFFFAOYSA-N_P27037_ACVR2A	0.5	2	Random Control	0.5	1530
syn20543798	COc1cccc(NC(=O)NC2CCN(C2)c2ccnc(Nc3cc(OC)c(OC)c(OC)c3)n2)c1	JWYSBCWFKGORAC-UHFFFAOYSA-N	GSK1379763	Q13233	MAP3K1	MAP3K1	4.818298828370614	JWYSBCWFKGORAC-UHFFFAOYSA-N_Q13233_MAP3K1	0.5	2	Random Control	0.5	1530
syn20543798	CS(=O)(=O)c1ccccc1-c1nc(c([nH]1)-c1ccncc1)-c1ccc(F)cc1	SCVJGNCJNHIZPW-UHFFFAOYSA-N	SB-213663	O96017	CHEK2	CHEK2	6.1023630838803475	SCVJGNCJNHIZPW-UHFFFAOYSA-N_O96017_CHEK2	0.5	2	Random Control	0.5	1530
syn20543798	CS(=O)(=O)c1ccccc1-c1nc(c([nH]1)-c1ccncc1)-c1ccc(F)cc1	SCVJGNCJNHIZPW-UHFFFAOYSA-N	SB-213663	O14578	CIT	CIT	6.282324815488016	SCVJGNCJNHIZPW-UHFFFAOYSA-N_O14578_CIT	0.5	2	Random Control	0.5	1530
syn20543798	CS(=O)(=O)c1ccccc1-c1nc(c([nH]1)-c1ccncc1)-c1ccc(F)cc1	SCVJGNCJNHIZPW-UHFFFAOYSA-N	SB-213663	Q6DT37	CDC42BPG	DMPK2	5.937711706357564	SCVJGNCJNHIZPW-UHFFFAOYSA-N_Q6DT37_DMPK2	0.5	2	Random Control	0.5	1530
syn20543798	CS(=O)(=O)c1ccccc1-c1nc(c([nH]1)-c1ccncc1)-c1ccc(F)cc1	SCVJGNCJNHIZPW-UHFFFAOYSA-N	SB-213663	Q15746	MYLK	MYLK	4.743267637982479	SCVJGNCJNHIZPW-UHFFFAOYSA-N_Q15746_MYLK	0.5	2	Random Control	0.5	1530
syn20543798	NC(=O)c1cc(cc2c(c[nH]c12)C1CCNCC1)-c1ccccc1	VNEKCIHPKSZINU-UHFFFAOYSA-N	GSK301362	O14920	IKBKB	IKK-beta	5.762666410062718	VNEKCIHPKSZINU-UHFFFAOYSA-N_O14920_IKK-beta	0.5	2	Random Control	0.5	1530
syn20543798	Fc1ccc(CNc2nccc(NCCNC(=O)c3cc4ccccc4s3)n2)cc1	HPIYDXWBJUHQIS-UHFFFAOYSA-N	GSK1379944	O14920	IKBKB	IKK-beta	5.820318457881463	HPIYDXWBJUHQIS-UHFFFAOYSA-N_O14920_IKK-beta	0.5	2	Random Control	0.5	1530
syn20543798	NC(=O)c1cc(cc2c(c[nH]c12)C1CCNCC1)-c1ccccc1	VNEKCIHPKSZINU-UHFFFAOYSA-N	GSK301362	Q13188	STK3	MST2	5.467527197171193	VNEKCIHPKSZINU-UHFFFAOYSA-N_Q13188_MST2	0.5	2	Random Control	0.5	1530
syn20543798	NC(=O)c1cc(cc2c(c[nH]c12)C1CCNCC1)-c1ccccc1	VNEKCIHPKSZINU-UHFFFAOYSA-N	GSK301362	Q86YV6	MYLK4	MYLK4	5.898267967541929	VNEKCIHPKSZINU-UHFFFAOYSA-N_Q86YV6_MYLK4	0.5	2	Random Control	0.5	1530
syn20543798	NC(=O)c1cc(cc2c(c[nH]c12)C1CCNCC1)-c1ccccc1	VNEKCIHPKSZINU-UHFFFAOYSA-N	GSK301362	Q7L7X3	TAOK1	TAOK1	5.378241257807517	VNEKCIHPKSZINU-UHFFFAOYSA-N_Q7L7X3_TAOK1	0.5	2	Random Control	0.5	1530
syn20543798	CC(C)(C)c1ccc2nccc(Nc3cccc(O)c3)c2c1	YLGOFBVUMIJIPS-UHFFFAOYSA-N	GW856795	Q7L7X3	TAOK1	TAOK1	5.825774711468171	YLGOFBVUMIJIPS-UHFFFAOYSA-N_Q7L7X3_TAOK1	0.5	2	Random Control	0.5	1530
syn20543798	NC(=O)c1cc(cc2c(c[nH]c12)C1CCNCC1)-c1ccccc1	VNEKCIHPKSZINU-UHFFFAOYSA-N	GSK301362	Q9H2K8	TAOK3	TAOK3	5.722995362515903	VNEKCIHPKSZINU-UHFFFAOYSA-N_Q9H2K8_TAOK3	0.5	2	Random Control	0.5	1530
syn20543798	Fc1ccc(CNc2nccc(NCCNC(=O)c3cc4ccccc4s3)n2)cc1	HPIYDXWBJUHQIS-UHFFFAOYSA-N	GSK1379944	O14936	CASK	CASK	5.5663004867341	HPIYDXWBJUHQIS-UHFFFAOYSA-N_O14936_CASK	0.5	2	Random Control	0.5	1530
syn20543798	Fc1ccc(CNc2nccc(NCCNC(=O)c3cc4ccccc4s3)n2)cc1	HPIYDXWBJUHQIS-UHFFFAOYSA-N	GSK1379944	Q00526	CDK3	CDK3	5.218348502475927	HPIYDXWBJUHQIS-UHFFFAOYSA-N_Q00526_CDK3	0.5	2	Random Control	0.5	1530
syn20543798	Fc1ccc(CNc2nccc(NCCNC(=O)c3cc4ccccc4s3)n2)cc1	HPIYDXWBJUHQIS-UHFFFAOYSA-N	GSK1379944	O14757	CHEK1	CHEK1	5.2716908287020985	HPIYDXWBJUHQIS-UHFFFAOYSA-N_O14757_CHEK1	0.5	2	Random Control	0.5	1530
syn20543798	Fc1ccc(CNc2nccc(NCCNC(=O)c3cc4ccccc4s3)n2)cc1	HPIYDXWBJUHQIS-UHFFFAOYSA-N	GSK1379944	P78368	CSNK1G2	CSNK1G2	5.345875237863621	HPIYDXWBJUHQIS-UHFFFAOYSA-N_P78368_CSNK1G2	0.5	2	Random Control	0.5	1530
syn20543798	Fc1ccc(CNc2nccc(NCCNC(=O)c3cc4ccccc4s3)n2)cc1	HPIYDXWBJUHQIS-UHFFFAOYSA-N	GSK1379944	P27361	MAPK3	ERK1	4.81776675947739	HPIYDXWBJUHQIS-UHFFFAOYSA-N_P27361_ERK1	0.5	2	Random Control	0.5	1530
syn20543798	Fc1ccc(CNc2nccc(NCCNC(=O)c3cc4ccccc4s3)n2)cc1	HPIYDXWBJUHQIS-UHFFFAOYSA-N	GSK1379944	P22455	FGFR4	FGFR4	4.9449564810429285	HPIYDXWBJUHQIS-UHFFFAOYSA-N_P22455_FGFR4	0.5	2	Random Control	0.5	1530
syn20543798	Fc1ccc(CNc2nccc(NCCNC(=O)c3cc4ccccc4s3)n2)cc1	HPIYDXWBJUHQIS-UHFFFAOYSA-N	GSK1379944	Q02156	PRKCE	PRKCE	5.7982500488525375	HPIYDXWBJUHQIS-UHFFFAOYSA-N_Q02156_PRKCE	0.5	2	Random Control	0.5	1530
syn20543798	CCn1c(nc2c(nc(OCCN)cc12)C#CC(C)(C)O)-c1nonc1N	UZANYRRVDZSQGV-UHFFFAOYSA-N	GSK902056	Q02156	PRKCE	PRKCE	7.982220134101847	UZANYRRVDZSQGV-UHFFFAOYSA-N_Q02156_PRKCE	0.5	2	Random Control	0.5	1530
syn20543798	Fc1ccc(CNc2nccc(NCCNC(=O)c3cc4ccccc4s3)n2)cc1	HPIYDXWBJUHQIS-UHFFFAOYSA-N	GSK1379944	O94806	PRKD3	PRKD3	5.894056964356097	HPIYDXWBJUHQIS-UHFFFAOYSA-N_O94806_PRKD3	0.5	2	Random Control	0.5	1530
syn20543798	Cc1ccc2c(cnn2n1)-c1ccnc(Nc2ccc(cc2)C(F)(F)F)n1	LOAIUSJMQXSEBK-UHFFFAOYSA-N	GW819776	Q8IVW4	CDKL3	CDKL3	6.748762480771523	LOAIUSJMQXSEBK-UHFFFAOYSA-N_Q8IVW4_CDKL3	0.5	2	Random Control	0.5	1530
syn20543798	Cc1ccc2c(cnn2n1)-c1ccnc(Nc2ccc(cc2)C(F)(F)F)n1	LOAIUSJMQXSEBK-UHFFFAOYSA-N	GW819776	P51956	NEK3	NEK3	6.9312346346375024	LOAIUSJMQXSEBK-UHFFFAOYSA-N_P51956_NEK3	0.5	2	Random Control	0.5	1530
syn20543798	Cc1ccc2c(cnn2n1)-c1ccnc(Nc2ccc(cc2)C(F)(F)F)n1	LOAIUSJMQXSEBK-UHFFFAOYSA-N	GW819776	Q9BVS4	RIOK2	RIOK2	6.674767158718547	LOAIUSJMQXSEBK-UHFFFAOYSA-N_Q9BVS4_RIOK2	0.5	2	Random Control	0.5	1530
syn20543798	CC(C)(C)c1ccc2nccc(Nc3cccc(O)c3)c2c1	YLGOFBVUMIJIPS-UHFFFAOYSA-N	GW856795	P04626	ERBB2	ERBB2	5.981484362051965	YLGOFBVUMIJIPS-UHFFFAOYSA-N_P04626_ERBB2	0.5	2	Random Control	0.5	1530
syn20543798	CC(C)(C)c1ccc2nccc(Nc3cccc(O)c3)c2c1	YLGOFBVUMIJIPS-UHFFFAOYSA-N	GW856795	Q12851	MAP4K2	MAP4K2	6.097730128925492	YLGOFBVUMIJIPS-UHFFFAOYSA-N_Q12851_MAP4K2	0.5	2	Random Control	0.5	1530
syn20543798	CC(C)(C)c1ccc2nccc(Nc3cccc(O)c3)c2c1	YLGOFBVUMIJIPS-UHFFFAOYSA-N	GW856795	O15530	PDPK1	PDPK1	6.053572910263137	YLGOFBVUMIJIPS-UHFFFAOYSA-N_O15530_PDPK1	0.5	2	Random Control	0.5	1530
syn20543798	CC(C)(C)c1ccc2nccc(Nc3cccc(O)c3)c2c1	YLGOFBVUMIJIPS-UHFFFAOYSA-N	GW856795	P17612	PRKACA	PKAC-alpha	6.187381710212292	YLGOFBVUMIJIPS-UHFFFAOYSA-N_P17612_PKAC-alpha	0.5	2	Random Control	0.5	1530
syn20543798	CC(C)(C)c1ccc2nccc(Nc3cccc(O)c3)c2c1	YLGOFBVUMIJIPS-UHFFFAOYSA-N	GW856795	Q86Y07	VRK2	VRK2	5.702005790229652	YLGOFBVUMIJIPS-UHFFFAOYSA-N_Q86Y07_VRK2	0.5	2	Random Control	0.5	1530
syn20543798	CCn1c(nc2c(nc(OCCN)cc12)C#CC(C)(C)O)-c1nonc1N	UZANYRRVDZSQGV-UHFFFAOYSA-N	GSK902056	P31749	AKT1	AKT1	7.834551864849779	UZANYRRVDZSQGV-UHFFFAOYSA-N_P31749_AKT1	0.5	2	Random Control	0.5	1530
syn20543798	CCn1c(nc2c(nc(OCCN)cc12)C#CC(C)(C)O)-c1nonc1N	UZANYRRVDZSQGV-UHFFFAOYSA-N	GSK902056	P31751	AKT2	AKT2	7.4321876857702645	UZANYRRVDZSQGV-UHFFFAOYSA-N_P31751_AKT2	0.5	2	Random Control	0.5	1530
syn20543798	CCn1c(nc2c(nc(OCCN)cc12)C#CC(C)(C)O)-c1nonc1N	UZANYRRVDZSQGV-UHFFFAOYSA-N	GSK902056	P21802	FGFR2	FGFR2	5.412638099332342	UZANYRRVDZSQGV-UHFFFAOYSA-N_P21802_FGFR2	0.5	2	Random Control	0.5	1530
syn20543798	CCn1c(nc2c(nc(OCCN)cc12)C#CC(C)(C)O)-c1nonc1N	UZANYRRVDZSQGV-UHFFFAOYSA-N	GSK902056	Q9P286	PAK7	PAK7	7.294238863646803	UZANYRRVDZSQGV-UHFFFAOYSA-N_Q9P286_PAK7	0.5	2	Random Control	0.5	1530
syn20543798	CCn1c(nc2c(nc(OCCN)cc12)C#CC(C)(C)O)-c1nonc1N	UZANYRRVDZSQGV-UHFFFAOYSA-N	GSK902056	Q05655	PRKCD	PRKCD	7.128677996991594	UZANYRRVDZSQGV-UHFFFAOYSA-N_Q05655_PRKCD	0.5	2	Random Control	0.5	1530
syn20543798	CCn1c(nc2c(nc(OCCN)cc12)C#CC(C)(C)O)-c1nonc1N	UZANYRRVDZSQGV-UHFFFAOYSA-N	GSK902056	P24723	PRKCH	PRKCH	8.0510454810111	UZANYRRVDZSQGV-UHFFFAOYSA-N_P24723_PRKCH	0.5	2	Random Control	0.5	1530
syn20543798	CCn1c(nc2c(nc(OCCN)cc12)C#CC(C)(C)O)-c1nonc1N	UZANYRRVDZSQGV-UHFFFAOYSA-N	GSK902056	Q04759	PRKCQ	PRKCQ	7.53857502491343	UZANYRRVDZSQGV-UHFFFAOYSA-N_Q04759_PRKCQ	0.5	2	Random Control	0.5	1530
syn20543798	CCn1c(nc2c(nc(OCCN)cc12)C#CC(C)(C)O)-c1nonc1N	UZANYRRVDZSQGV-UHFFFAOYSA-N	GSK902056	Q13237	PRKG2	PRKG2	7.366052796120193	UZANYRRVDZSQGV-UHFFFAOYSA-N_Q13237_PRKG2	0.5	2	Random Control	0.5	1530
syn20543798	CCn1c(nc2c(nc(OCCN)cc12)C#CC(C)(C)O)-c1nonc1N	UZANYRRVDZSQGV-UHFFFAOYSA-N	GSK902056	P51817	PRKX	PRKX	7.309900656281325	UZANYRRVDZSQGV-UHFFFAOYSA-N_P51817_PRKX	0.5	2	Random Control	0.5	1530
syn20543798	CCn1c(nc2c(nc(OCCN)cc12)C#CC(C)(C)O)-c1nonc1N	UZANYRRVDZSQGV-UHFFFAOYSA-N	GSK902056	O75676	RPS6KA4	RPS6KA4(Kin.Dom.2-C-terminal)	7.44580244744317	UZANYRRVDZSQGV-UHFFFAOYSA-N_O75676_RPS6KA4(Kin.Dom.2-C-terminal)	0.5	2	Random Control	0.5	1530
syn20543799	C[C@@H](OC1=C(N)N=CC(C2=C(C#N)N(C)N=C2C3)=C1)C4=CC(F)=CC=C4C(N3C)=O	IIXWYSCJSQVBQM-LLVKDONJSA-N	PFE-PKIS 10	Q9UM73	ALK	ALK	8.987052413510522	IIXWYSCJSQVBQM-LLVKDONJSA-N_Q9UM73_ALK	0.5	3	Random Control	0.5	1530
syn20543799	C[C@@H](OC1=C(N)N=CC(C2=C(C#N)N(C)N=C2C3)=C1)C4=CC(F)=CC=C4C(N3C)=O	IIXWYSCJSQVBQM-LLVKDONJSA-N	PFE-PKIS 10	Q9UIK4	DAPK2	DAPK2	6.660310230171505	IIXWYSCJSQVBQM-LLVKDONJSA-N_Q9UIK4_DAPK2	0.5	3	Random Control	0.5	1530
syn20543799	OC(C1=CC2=C(C3=CC(C4=CC=CC=C4)=CC=C3)C=NC=C2S1)=O	FHBDMVQPDQSYLR-UHFFFAOYSA-N	AKI00000074a	Q9UIK4	DAPK2	DAPK2	5.891983829509484	FHBDMVQPDQSYLR-UHFFFAOYSA-N_Q9UIK4_DAPK2	0.5	3	Random Control	0.5	1530
syn20543799	C[C@@H](OC1=C(N)N=CC(C2=C(C#N)N(C)N=C2C3)=C1)C4=CC(F)=CC=C4C(N3C)=O	IIXWYSCJSQVBQM-LLVKDONJSA-N	PFE-PKIS 10	O15075	DCLK1	DCAMKL1	6.808395019761783	IIXWYSCJSQVBQM-LLVKDONJSA-N_O15075_DCAMKL1	0.5	3	Random Control	0.5	1530
syn20543799	C[C@@H](OC1=C(N)N=CC(C2=C(C#N)N(C)N=C2C3)=C1)C4=CC(F)=CC=C4C(N3C)=O	IIXWYSCJSQVBQM-LLVKDONJSA-N	PFE-PKIS 10	Q8N568	DCLK2	DCAMKL2	6.899498141956371	IIXWYSCJSQVBQM-LLVKDONJSA-N_Q8N568_DCAMKL2	0.5	3	Random Control	0.5	1530
syn20543799	C[C@@H](OC1=C(N)N=CC(C2=C(C#N)N(C)N=C2C3)=C1)C4=CC(F)=CC=C4C(N3C)=O	IIXWYSCJSQVBQM-LLVKDONJSA-N	PFE-PKIS 10	O15197	EPHB6	EPHB6	8.144457640929732	IIXWYSCJSQVBQM-LLVKDONJSA-N_O15197_EPHB6	0.5	3	Random Control	0.5	1530
syn20543799	CC1=CC(=NN1C1=CC=CC=C1)C(=O)NC1=CC=C(OC2=NN3C=C(NC(=O)C4CC4)N=C3C=C2)C=C1	MZTUKIVBKFNLSN-UHFFFAOYSA-N	TPKI-35	O15197	EPHB6	EPHB6	7.846407597947659	MZTUKIVBKFNLSN-UHFFFAOYSA-N_O15197_EPHB6	0.5	3	Random Control	0.5	1530
syn20543799	NC1=C(C2=CC=C(NC(NC3=CC=CC(C)=C3)=O)C=C2)C=NC4=C(Br)C=NN41	GXRCQVMXTRWVSJ-UHFFFAOYSA-N	AKI00000050a	O15197	EPHB6	EPHB6	7.5311322903364815	GXRCQVMXTRWVSJ-UHFFFAOYSA-N_O15197_EPHB6	0.5	3	Random Control	0.5	1530
syn20543799	O=C(NC1=CC(Cl)=CC=C1)NC(C=C2)=CC=C2C3=C4C(N(C)N=C4N)=CN=C3	UUVMNPKFPGJBNX-UHFFFAOYSA-N	AKI00000047a	O15197	EPHB6	EPHB6	7.631688217507587	UUVMNPKFPGJBNX-UHFFFAOYSA-N_O15197_EPHB6	0.5	3	Random Control	0.5	1530
syn20543799	COc1cc(Nc2nccc(n2)N2CCC(C2)NC(=O)Nc2ccc3OCOc3c2)cc(OC)c1OC	RPMUHLTUQBLTIL-UHFFFAOYSA-N	GSK1379766	O15197	EPHB6	EPHB6	7.131210557159837	RPMUHLTUQBLTIL-UHFFFAOYSA-N_O15197_EPHB6	0.5	3	Random Control	0.5	1530
syn20543799	COc1cc(Nc2nccc(n2)N2CCC(C2)NC(=O)Nc2cccc(c2)C(C)=O)cc(OC)c1OC	FHPPXPQIIDRCLD-UHFFFAOYSA-N	GSK1379753	O15197	EPHB6	EPHB6	6.884994429551044	FHPPXPQIIDRCLD-UHFFFAOYSA-N_O15197_EPHB6	0.5	3	Random Control	0.5	1530
syn20543799	COc1cccc(CNC(=O)NC2CCN(C2)c2ccnc(Nc3cc(OC)c(OC)c(OC)c3)n2)c1	DNUXCMSJSBRGFX-UHFFFAOYSA-N	GSK1379765	O15197	EPHB6	EPHB6	6.643389683288964	DNUXCMSJSBRGFX-UHFFFAOYSA-N_O15197_EPHB6	0.5	3	Random Control	0.5	1530
syn20543799	COc1cccc(NC(=O)NC2CCN(C2)c2ccnc(Nc3cc(OC)c(OC)c(OC)c3)n2)c1	JWYSBCWFKGORAC-UHFFFAOYSA-N	GSK1379763	O15197	EPHB6	EPHB6	7.3189824669801	JWYSBCWFKGORAC-UHFFFAOYSA-N_O15197_EPHB6	0.5	3	Random Control	0.5	1530
syn20543799	C[C@@H](OC1=C(N)N=CC(C2=C(C#N)N(C)N=C2C3)=C1)C4=CC(F)=CC=C4C(N3C)=O	IIXWYSCJSQVBQM-LLVKDONJSA-N	PFE-PKIS 10	Q05397	PTK2	FAK	6.738450060101857	IIXWYSCJSQVBQM-LLVKDONJSA-N_Q05397_FAK	0.5	3	Random Control	0.5	1530
syn20543799	CS(C1=CC(CNC2=NC(NC3=CC=C(N(C(C)C)C(C4)=O)C4=C3)=NC=C2C(F)(F)F)=CC=C1)(=O)=O	OXZSOVAKZDHECN-UHFFFAOYSA-N	PFE-PKIS 18	Q05397	PTK2	FAK	8.36336222544764	OXZSOVAKZDHECN-UHFFFAOYSA-N_Q05397_FAK	0.5	3	Random Control	0.5	1530
syn20543799	C[C@@H](OC1=C(N)N=CC(C2=C(C#N)N(C)N=C2C3)=C1)C4=CC(F)=CC=C4C(N3C)=O	IIXWYSCJSQVBQM-LLVKDONJSA-N	PFE-PKIS 10	P16591	FER	FER	7.412232952864638	IIXWYSCJSQVBQM-LLVKDONJSA-N_P16591_FER	0.5	3	Random Control	0.5	1530
syn20543799	C[C@@H](OC1=C(N)N=CC(C2=C(C#N)N(C)N=C2C3)=C1)C4=CC(F)=CC=C4C(N3C)=O	IIXWYSCJSQVBQM-LLVKDONJSA-N	PFE-PKIS 10	P07332	FES	FES	7.048895109478541	IIXWYSCJSQVBQM-LLVKDONJSA-N_P07332_FES	0.5	3	Random Control	0.5	1530
syn20543799	C[C@@H](OC1=C(N)N=CC(C2=C(C#N)N(C)N=C2C3)=C1)C4=CC(F)=CC=C4C(N3C)=O	IIXWYSCJSQVBQM-LLVKDONJSA-N	PFE-PKIS 10	P42685	FRK	FRK	7.251350125831421	IIXWYSCJSQVBQM-LLVKDONJSA-N_P42685_FRK	0.5	3	Random Control	0.5	1530
syn20543799	CC(C)(C)c1ccc2nccc(Nc3cccc(O)c3)c2c1	YLGOFBVUMIJIPS-UHFFFAOYSA-N	GW856795	P42685	FRK	FRK	6.947337776223485	YLGOFBVUMIJIPS-UHFFFAOYSA-N_P42685_FRK	0.5	3	Random Control	0.5	1530
syn20543799	C[C@@H](OC1=C(N)N=CC(C2=C(C#N)N(C)N=C2C3)=C1)C4=CC(F)=CC=C4C(N3C)=O	IIXWYSCJSQVBQM-LLVKDONJSA-N	PFE-PKIS 10	Q15835	GRK1	GRK1	6.530330222779296	IIXWYSCJSQVBQM-LLVKDONJSA-N_Q15835_GRK1	0.5	3	Random Control	0.5	1530
syn20543799	C[C@@H](OC1=C(N)N=CC(C2=C(C#N)N(C)N=C2C3)=C1)C4=CC(F)=CC=C4C(N3C)=O	IIXWYSCJSQVBQM-LLVKDONJSA-N	PFE-PKIS 10	Q8WTQ7	GRK7	GRK7	6.539990952442113	IIXWYSCJSQVBQM-LLVKDONJSA-N_Q8WTQ7_GRK7	0.5	3	Random Control	0.5	1530
syn20543799	C[C@@H](OC1=C(N)N=CC(C2=C(C#N)N(C)N=C2C3)=C1)C4=CC(F)=CC=C4C(N3C)=O	IIXWYSCJSQVBQM-LLVKDONJSA-N	PFE-PKIS 10	O94804	STK10	LOK	7.064623454986148	IIXWYSCJSQVBQM-LLVKDONJSA-N_O94804_LOK	0.5	3	Random Control	0.5	1530
syn20543799	CC1=CC(=NN1C1=CC=CC=C1)C(=O)NC1=CC=C(OC2=NN3C=C(NC(=O)C4CC4)N=C3C=C2)C=C1	MZTUKIVBKFNLSN-UHFFFAOYSA-N	TPKI-35	O94804	STK10	LOK	6.929390788988977	MZTUKIVBKFNLSN-UHFFFAOYSA-N_O94804_LOK	0.5	3	Random Control	0.5	1530
syn20543799	C[C@@H](OC1=C(N)N=CC(C2=C(C#N)N(C)N=C2C3)=C1)C4=CC(F)=CC=C4C(N3C)=O	IIXWYSCJSQVBQM-LLVKDONJSA-N	PFE-PKIS 10	P29376	LTK	LTK	8.301195679426847	IIXWYSCJSQVBQM-LLVKDONJSA-N_P29376_LTK	0.5	3	Random Control	0.5	1530
syn20543799	COc1cc(Nc2nccc(n2)N2CCC(C2)NC(=O)Nc2cccc(c2)C(C)=O)cc(OC)c1OC	FHPPXPQIIDRCLD-UHFFFAOYSA-N	GSK1379753	P29376	LTK	LTK	6.267954744300557	FHPPXPQIIDRCLD-UHFFFAOYSA-N_P29376_LTK	0.5	3	Random Control	0.5	1530
syn20543799	C[C@@H](OC1=C(N)N=CC(C2=C(C#N)N(C)N=C2C3)=C1)C4=CC(F)=CC=C4C(N3C)=O	IIXWYSCJSQVBQM-LLVKDONJSA-N	PFE-PKIS 10	P46734	MAP2K3	MEK3	6.053108839671638	IIXWYSCJSQVBQM-LLVKDONJSA-N_P46734_MEK3	0.5	3	Random Control	0.5	1530
syn20543799	Cc1ccc2c(cnn2n1)-c1ccnc(Nc2ccc(cc2)C(F)(F)F)n1	LOAIUSJMQXSEBK-UHFFFAOYSA-N	GW819776	P46734	MAP2K3	MEK3	7.1271541643224445	LOAIUSJMQXSEBK-UHFFFAOYSA-N_P46734_MEK3	0.5	3	Random Control	0.5	1530
syn20543799	C[C@@H](OC1=C(N)N=CC(C2=C(C#N)N(C)N=C2C3)=C1)C4=CC(F)=CC=C4C(N3C)=O	IIXWYSCJSQVBQM-LLVKDONJSA-N	PFE-PKIS 10	P15735	PHKG2	PHKG2	6.681882806663195	IIXWYSCJSQVBQM-LLVKDONJSA-N_P15735_PHKG2	0.5	3	Random Control	0.5	1530
syn20543799	C[C@@H](OC1=C(N)N=CC(C2=C(C#N)N(C)N=C2C3)=C1)C4=CC(F)=CC=C4C(N3C)=O	IIXWYSCJSQVBQM-LLVKDONJSA-N	PFE-PKIS 10	O00444	PLK4	PLK4	7.384579159082501	IIXWYSCJSQVBQM-LLVKDONJSA-N_O00444_PLK4	0.5	3	Random Control	0.5	1530
syn20543799	C[C@@H](OC1=C(N)N=CC(C2=C(C#N)N(C)N=C2C3)=C1)C4=CC(F)=CC=C4C(N3C)=O	IIXWYSCJSQVBQM-LLVKDONJSA-N	PFE-PKIS 10	Q14289	PTK2B	PYK2	7.061861665811132	IIXWYSCJSQVBQM-LLVKDONJSA-N_Q14289_PYK2	0.5	3	Random Control	0.5	1530
syn20543799	C[C@@H](OC1=C(N)N=CC(C2=C(C#N)N(C)N=C2C3)=C1)C4=CC(F)=CC=C4C(N3C)=O	IIXWYSCJSQVBQM-LLVKDONJSA-N	PFE-PKIS 10	Q6XUX3	DSTYK	RIPK5	7.009716584932029	IIXWYSCJSQVBQM-LLVKDONJSA-N_Q6XUX3_RIPK5	0.5	3	Random Control	0.5	1530
syn20543799	C[C@@H](OC1=C(N)N=CC(C2=C(C#N)N(C)N=C2C3)=C1)C4=CC(F)=CC=C4C(N3C)=O	IIXWYSCJSQVBQM-LLVKDONJSA-N	PFE-PKIS 10	P08922	ROS1	ROS1	7.9544261077405425	IIXWYSCJSQVBQM-LLVKDONJSA-N_P08922_ROS1	0.5	3	Random Control	0.5	1530
syn20543799	C[C@@H](OC1=C(N)N=CC(C2=C(C#N)N(C)N=C2C3)=C1)C4=CC(F)=CC=C4C(N3C)=O	IIXWYSCJSQVBQM-LLVKDONJSA-N	PFE-PKIS 10	Q9H2G2	SLK	SLK	6.983799301484802	IIXWYSCJSQVBQM-LLVKDONJSA-N_Q9H2G2_SLK	0.5	3	Random Control	0.5	1530
syn20543799	COc1cc(Nc2ncc3N(C)C(=O)C(F)(F)CN(C4CCCC4)c3n2)ccc1C(=O)NC5CCN(C)CC5	JMBATVPHKFZTAF-UHFFFAOYSA-N	TPKI-30	Q9H2G2	SLK	SLK	6.660925141108443	JMBATVPHKFZTAF-UHFFFAOYSA-N_Q9H2G2_SLK	0.5	3	Random Control	0.5	1530
syn20543799	CN1CCC(CC1)NC(=O)c2ccc(Nc3ncc4N(C)C(=O)C(F)(F)CN(C5CCCC5)c4n3)cc2C	WQQPBXGJFFKXKX-UHFFFAOYSA-N	TPKI-31	Q9H2G2	SLK	SLK	6.293008478276784	WQQPBXGJFFKXKX-UHFFFAOYSA-N_Q9H2G2_SLK	0.5	3	Random Control	0.5	1530
syn20543799	C[C@@H](OC1=C(N)N=CC(C2=C(C#N)N(C)N=C2C3)=C1)C4=CC(F)=CC=C4C(N3C)=O	IIXWYSCJSQVBQM-LLVKDONJSA-N	PFE-PKIS 10	Q13470	TNK1	TNK1	7.20399864707237	IIXWYSCJSQVBQM-LLVKDONJSA-N_Q13470_TNK1	0.5	3	Random Control	0.5	1530
syn20543799	C[C@@H](OC1=C(N)N=CC(C2=C(C#N)N(C)N=C2C3)=C1)C4=CC(F)=CC=C4C(N3C)=O	IIXWYSCJSQVBQM-LLVKDONJSA-N	PFE-PKIS 10	Q07912	TNK2	TNK2	7.290791068297809	IIXWYSCJSQVBQM-LLVKDONJSA-N_Q07912_TNK2	0.5	3	Random Control	0.5	1530
syn20543799	C[C@@H](OC1=C(N)N=CC(C2=C(C#N)N(C)N=C2C3)=C1)C4=CC(F)=CC=C4C(N3C)=O	IIXWYSCJSQVBQM-LLVKDONJSA-N	PFE-PKIS 10	P04629	NTRK1	TRKA	7.661625353281814	IIXWYSCJSQVBQM-LLVKDONJSA-N_P04629_TRKA	0.5	3	Random Control	0.5	1530
syn20543799	CS(C1=CC(CNC2=NC(NC3=CC=C(N(C(C)C)C(C4)=O)C4=C3)=NC=C2C(F)(F)F)=CC=C1)(=O)=O	OXZSOVAKZDHECN-UHFFFAOYSA-N	PFE-PKIS 18	P04629	NTRK1	TRKA	6.885351062697821	OXZSOVAKZDHECN-UHFFFAOYSA-N_P04629_TRKA	0.5	3	Random Control	0.5	1530
syn20543799	CC1=CC(=NN1C1=CC=CC=C1)C(=O)NC1=CC=C(OC2=NN3C=C(NC(=O)C4CC4)N=C3C=C2)C=C1	MZTUKIVBKFNLSN-UHFFFAOYSA-N	TPKI-35	P04629	NTRK1	TRKA	6.845076389478807	MZTUKIVBKFNLSN-UHFFFAOYSA-N_P04629_TRKA	0.5	3	Random Control	0.5	1530
syn20543799	C[C@@H](OC1=C(N)N=CC(C2=C(C#N)N(C)N=C2C3)=C1)C4=CC(F)=CC=C4C(N3C)=O	IIXWYSCJSQVBQM-LLVKDONJSA-N	PFE-PKIS 10	Q16620	NTRK2	TRKB	7.71768222538792	IIXWYSCJSQVBQM-LLVKDONJSA-N_Q16620_TRKB	0.5	3	Random Control	0.5	1530
syn20543799	CS(C1=CC(CNC2=NC(NC3=CC=C(N(C(C)C)C(C4)=O)C4=C3)=NC=C2C(F)(F)F)=CC=C1)(=O)=O	OXZSOVAKZDHECN-UHFFFAOYSA-N	PFE-PKIS 18	Q16620	NTRK2	TRKB	7.202011731197967	OXZSOVAKZDHECN-UHFFFAOYSA-N_Q16620_TRKB	0.5	3	Random Control	0.5	1530
syn20543799	NC(C(C=C1)=CC=C1C2=CC3=NC=NC(SCC(O)=O)=C3S2)=O	MAUXTEABCSHUTA-UHFFFAOYSA-N	PFE-PKIS 14	Q96GD4	AURKB	AURKB	6.385707929960646	MAUXTEABCSHUTA-UHFFFAOYSA-N_Q96GD4_AURKB	0.5	3	Random Control	0.5	1530
syn20543799	CS(C1=CC(CNC2=NC(NC3=CC=C(N(C(C)C)C(C4)=O)C4=C3)=NC=C2C(F)(F)F)=CC=C1)(=O)=O	OXZSOVAKZDHECN-UHFFFAOYSA-N	PFE-PKIS 18	Q96GD4	AURKB	AURKB	7.602193675647369	OXZSOVAKZDHECN-UHFFFAOYSA-N_Q96GD4_AURKB	0.5	3	Random Control	0.5	1530
syn20543799	COc1cccc(CNC(=O)NC2CCN(C2)c2ccnc(Nc3cc(OC)c(OC)c(OC)c3)n2)c1	DNUXCMSJSBRGFX-UHFFFAOYSA-N	GSK1379765	Q96GD4	AURKB	AURKB	6.85636340259093	DNUXCMSJSBRGFX-UHFFFAOYSA-N_Q96GD4_AURKB	0.5	3	Random Control	0.5	1530
syn20543799	NC(C(C=C1)=CC=C1C2=CC3=NC=NC(SCC(O)=O)=C3S2)=O	MAUXTEABCSHUTA-UHFFFAOYSA-N	PFE-PKIS 14	Q8N5S9	CAMKK1	CAMKK1	5.753660618903554	MAUXTEABCSHUTA-UHFFFAOYSA-N_Q8N5S9_CAMKK1	0.5	3	Random Control	0.5	1530
syn20543799	NC(C(C=C1)=CC=C1C2=CC3=NC=NC(SCC(O)=O)=C3S2)=O	MAUXTEABCSHUTA-UHFFFAOYSA-N	PFE-PKIS 14	Q96RR4	CAMKK2	CAMKK2	5.673471930961614	MAUXTEABCSHUTA-UHFFFAOYSA-N_Q96RR4_CAMKK2	0.5	3	Random Control	0.5	1530
syn20543799	NC(C(C=C1)=CC=C1C2=CC3=NC=NC(SCC(O)=O)=C3S2)=O	MAUXTEABCSHUTA-UHFFFAOYSA-N	PFE-PKIS 14	P49759	CLK1	CLK1	7.476447494160838	MAUXTEABCSHUTA-UHFFFAOYSA-N_P49759_CLK1	0.5	3	Random Control	0.5	1530
syn20543799	Oc1ccc(cc1)-c1c[nH]c(=O)c2cc(sc12)-c1ccncc1	CCZJKJIDVXAPAV-UHFFFAOYSA-N	GSK1033723	P49759	CLK1	CLK1	7.261187439314815	CCZJKJIDVXAPAV-UHFFFAOYSA-N_P49759_CLK1	0.5	3	Random Control	0.5	1530
syn20543799	Cc1ccc2c(cnn2n1)-c1ccnc(Nc2ccc(cc2)C(F)(F)F)n1	LOAIUSJMQXSEBK-UHFFFAOYSA-N	GW819776	P49759	CLK1	CLK1	7.168084042580914	LOAIUSJMQXSEBK-UHFFFAOYSA-N_P49759_CLK1	0.5	3	Random Control	0.5	1530
syn20543799	NC(C(C=C1)=CC=C1C2=CC3=NC=NC(SCC(O)=O)=C3S2)=O	MAUXTEABCSHUTA-UHFFFAOYSA-N	PFE-PKIS 14	Q9HAZ1	CLK4	CLK4	7.6021409375237115	MAUXTEABCSHUTA-UHFFFAOYSA-N_Q9HAZ1_CLK4	0.5	3	Random Control	0.5	1530
syn20543799	Oc1ccc(cc1)-c1c[nH]c(=O)c2cc(sc12)-c1ccncc1	CCZJKJIDVXAPAV-UHFFFAOYSA-N	GSK1033723	Q9HAZ1	CLK4	CLK4	7.41800635815718	CCZJKJIDVXAPAV-UHFFFAOYSA-N_Q9HAZ1_CLK4	0.5	3	Random Control	0.5	1530
syn20543799	NC(C(C=C1)=CC=C1C2=CC3=NC=NC(SCC(O)=O)=C3S2)=O	MAUXTEABCSHUTA-UHFFFAOYSA-N	PFE-PKIS 14	P68400	CSNK2A1	CSNK2A1	6.616552893337397	MAUXTEABCSHUTA-UHFFFAOYSA-N_P68400_CSNK2A1	0.5	3	Random Control	0.5	1530
syn20543799	NC(C(C=C1)=CC=C1C2=CC3=NC=NC(SCC(O)=O)=C3S2)=O	MAUXTEABCSHUTA-UHFFFAOYSA-N	PFE-PKIS 14	P19784	CSNK2A2	CSNK2A2	6.897947360441346	MAUXTEABCSHUTA-UHFFFAOYSA-N_P19784_CSNK2A2	0.5	3	Random Control	0.5	1530
syn20543799	CS(C1=CC(CNC2=NC(NC3=CC=C(N(C(C)C)C(C4)=O)C4=C3)=NC=C2C(F)(F)F)=CC=C1)(=O)=O	OXZSOVAKZDHECN-UHFFFAOYSA-N	PFE-PKIS 18	P19784	CSNK2A2	CSNK2A2	6.301396524796235	OXZSOVAKZDHECN-UHFFFAOYSA-N_P19784_CSNK2A2	0.5	3	Random Control	0.5	1530
syn20543799	O=C(NC1=C2C(C(F)=CC=C2)=NC=C1)NC3=NC=CN=C3	NSDIHUXUFJHXRA-UHFFFAOYSA-N	AKI00000070a	P19784	CSNK2A2	CSNK2A2	6.373596284511722	NSDIHUXUFJHXRA-UHFFFAOYSA-N_P19784_CSNK2A2	0.5	3	Random Control	0.5	1530
syn20543799	NC(C(C=C1)=CC=C1C2=CC3=NC=NC(SCC(O)=O)=C3S2)=O	MAUXTEABCSHUTA-UHFFFAOYSA-N	PFE-PKIS 14	Q9UEE5	STK17A	DRAK1	6.721150638295849	MAUXTEABCSHUTA-UHFFFAOYSA-N_Q9UEE5_DRAK1	0.5	3	Random Control	0.5	1530
syn20543799	NC(C(C=C1)=CC=C1C2=CC3=NC=NC(SCC(O)=O)=C3S2)=O	MAUXTEABCSHUTA-UHFFFAOYSA-N	PFE-PKIS 14	O94768	STK17B	DRAK2	6.56085101939175	MAUXTEABCSHUTA-UHFFFAOYSA-N_O94768_DRAK2	0.5	3	Random Control	0.5	1530
syn20543799	CS(C1=CC(CNC2=NC(NC3=CC=C(N(C(C)C)C(C4)=O)C4=C3)=NC=C2C(F)(F)F)=CC=C1)(=O)=O	OXZSOVAKZDHECN-UHFFFAOYSA-N	PFE-PKIS 18	O94768	STK17B	DRAK2	6.262086445960979	OXZSOVAKZDHECN-UHFFFAOYSA-N_O94768_DRAK2	0.5	3	Random Control	0.5	1530
syn20543799	O=C(NC1=CC(Cl)=CC=C1)NC(C=C2)=CC=C2C3=C4C(N(C)N=C4N)=CN=C3	UUVMNPKFPGJBNX-UHFFFAOYSA-N	AKI00000047a	O94768	STK17B	DRAK2	6.1573463806529265	UUVMNPKFPGJBNX-UHFFFAOYSA-N_O94768_DRAK2	0.5	3	Random Control	0.5	1530
syn20543799	NC(C(C=C1)=CC=C1C2=CC3=NC=NC(SCC(O)=O)=C3S2)=O	MAUXTEABCSHUTA-UHFFFAOYSA-N	PFE-PKIS 14	Q13627	DYRK1A	DYRK1A	6.312943551852439	MAUXTEABCSHUTA-UHFFFAOYSA-N_Q13627_DYRK1A	0.5	3	Random Control	0.5	1530
syn20543799	O=C(NC1=C2C(C(F)=CC=C2)=NC=C1)NC3=NC=CN=C3	NSDIHUXUFJHXRA-UHFFFAOYSA-N	AKI00000070a	Q13627	DYRK1A	DYRK1A	6.486197580735262	NSDIHUXUFJHXRA-UHFFFAOYSA-N_Q13627_DYRK1A	0.5	3	Random Control	0.5	1530
syn20543799	Oc1ccc(cc1)-c1c[nH]c(=O)c2cc(sc12)-c1ccncc1	CCZJKJIDVXAPAV-UHFFFAOYSA-N	GSK1033723	Q13627	DYRK1A	DYRK1A	6.9827850267515315	CCZJKJIDVXAPAV-UHFFFAOYSA-N_Q13627_DYRK1A	0.5	3	Random Control	0.5	1530
syn20543799	NC(C(C=C1)=CC=C1C2=CC3=NC=NC(SCC(O)=O)=C3S2)=O	MAUXTEABCSHUTA-UHFFFAOYSA-N	PFE-PKIS 14	Q86Z02	HIPK1	HIPK1	6.3531627879304855	MAUXTEABCSHUTA-UHFFFAOYSA-N_Q86Z02_HIPK1	0.5	3	Random Control	0.5	1530
syn20543799	O=C(NC1=C2C(C(F)=CC=C2)=NC=C1)NC3=NC=CN=C3	NSDIHUXUFJHXRA-UHFFFAOYSA-N	AKI00000070a	Q86Z02	HIPK1	HIPK1	5.973654256929563	NSDIHUXUFJHXRA-UHFFFAOYSA-N_Q86Z02_HIPK1	0.5	3	Random Control	0.5	1530
syn20543799	OC(C1=CC2=C(C3=CC(C4=CC=CC=C4)=CC=C3)C=NC=C2S1)=O	FHBDMVQPDQSYLR-UHFFFAOYSA-N	AKI00000074a	Q86Z02	HIPK1	HIPK1	5.676155111989967	FHBDMVQPDQSYLR-UHFFFAOYSA-N_Q86Z02_HIPK1	0.5	3	Random Control	0.5	1530
syn20543799	Cc1ccc2c(cnn2n1)-c1ccnc(Nc2ccc(cc2)C(F)(F)F)n1	LOAIUSJMQXSEBK-UHFFFAOYSA-N	GW819776	Q86Z02	HIPK1	HIPK1	6.591568467963871	LOAIUSJMQXSEBK-UHFFFAOYSA-N_Q86Z02_HIPK1	0.5	3	Random Control	0.5	1530
syn20543799	NC(C(C=C1)=CC=C1C2=CC3=NC=NC(SCC(O)=O)=C3S2)=O	MAUXTEABCSHUTA-UHFFFAOYSA-N	PFE-PKIS 14	Q9H2X6	HIPK2	HIPK2	6.630396218307348	MAUXTEABCSHUTA-UHFFFAOYSA-N_Q9H2X6_HIPK2	0.5	3	Random Control	0.5	1530
syn20543799	OC(C1=CC2=C(C3=CC(C4=CC=CC=C4)=CC=C3)C=NC=C2S1)=O	FHBDMVQPDQSYLR-UHFFFAOYSA-N	AKI00000074a	Q9H2X6	HIPK2	HIPK2	5.94906632446214	FHBDMVQPDQSYLR-UHFFFAOYSA-N_Q9H2X6_HIPK2	0.5	3	Random Control	0.5	1530
syn20543799	Cc1ccc2c(cnn2n1)-c1ccnc(Nc2ccc(cc2)C(F)(F)F)n1	LOAIUSJMQXSEBK-UHFFFAOYSA-N	GW819776	Q9H2X6	HIPK2	HIPK2	6.870702940652891	LOAIUSJMQXSEBK-UHFFFAOYSA-N_Q9H2X6_HIPK2	0.5	3	Random Control	0.5	1530
syn20543799	NC(C(C=C1)=CC=C1C2=CC3=NC=NC(SCC(O)=O)=C3S2)=O	MAUXTEABCSHUTA-UHFFFAOYSA-N	PFE-PKIS 14	Q9H422	HIPK3	HIPK3	6.614373991754273	MAUXTEABCSHUTA-UHFFFAOYSA-N_Q9H422_HIPK3	0.5	3	Random Control	0.5	1530
syn20543799	OC(C1=CC2=C(C3=CC(C4=CC=CC=C4)=CC=C3)C=NC=C2S1)=O	FHBDMVQPDQSYLR-UHFFFAOYSA-N	AKI00000074a	Q9H422	HIPK3	HIPK3	5.833690002090981	FHBDMVQPDQSYLR-UHFFFAOYSA-N_Q9H422_HIPK3	0.5	3	Random Control	0.5	1530
syn20543799	Oc1ccc(cc1)-c1c[nH]c(=O)c2cc(sc12)-c1ccncc1	CCZJKJIDVXAPAV-UHFFFAOYSA-N	GSK1033723	Q9H422	HIPK3	HIPK3	6.2567429304549345	CCZJKJIDVXAPAV-UHFFFAOYSA-N_Q9H422_HIPK3	0.5	3	Random Control	0.5	1530
syn20543799	COc1cccc(NC(=O)NC2CCN(C2)c2ccnc(Nc3cc(OC)c(OC)c(OC)c3)n2)c1	JWYSBCWFKGORAC-UHFFFAOYSA-N	GSK1379763	Q9H422	HIPK3	HIPK3	6.036433895729749	JWYSBCWFKGORAC-UHFFFAOYSA-N_Q9H422_HIPK3	0.5	3	Random Control	0.5	1530
syn20543799	Cc1ccc2c(cnn2n1)-c1ccnc(Nc2ccc(cc2)C(F)(F)F)n1	LOAIUSJMQXSEBK-UHFFFAOYSA-N	GW819776	Q9H422	HIPK3	HIPK3	7.0159814642876315	LOAIUSJMQXSEBK-UHFFFAOYSA-N_Q9H422_HIPK3	0.5	3	Random Control	0.5	1530
syn20543799	NC(C(C=C1)=CC=C1C2=CC3=NC=NC(SCC(O)=O)=C3S2)=O	MAUXTEABCSHUTA-UHFFFAOYSA-N	PFE-PKIS 14	Q8NE63	HIPK4	HIPK4	5.853323324222185	MAUXTEABCSHUTA-UHFFFAOYSA-N_Q8NE63_HIPK4	0.5	3	Random Control	0.5	1530
syn20543799	OC(C1=CC2=C(C3=CC(C4=CC=CC=C4)=CC=C3)C=NC=C2S1)=O	FHBDMVQPDQSYLR-UHFFFAOYSA-N	AKI00000074a	Q8NE63	HIPK4	HIPK4	5.975943286132894	FHBDMVQPDQSYLR-UHFFFAOYSA-N_Q8NE63_HIPK4	0.5	3	Random Control	0.5	1530
syn20543799	O=C(NC1=CC(Cl)=CC=C1)NC(C=C2)=CC=C2C3=C4C(N(C)N=C4N)=CN=C3	UUVMNPKFPGJBNX-UHFFFAOYSA-N	AKI00000047a	Q8NE63	HIPK4	HIPK4	7.18967120186024	UUVMNPKFPGJBNX-UHFFFAOYSA-N_Q8NE63_HIPK4	0.5	3	Random Control	0.5	1530
syn20543799	NC(C(C=C1)=CC=C1C2=CC3=NC=NC(SCC(O)=O)=C3S2)=O	MAUXTEABCSHUTA-UHFFFAOYSA-N	PFE-PKIS 14	P09619	PDGFRB	PDGFRB	6.303402193800509	MAUXTEABCSHUTA-UHFFFAOYSA-N_P09619_PDGFRB	0.5	3	Random Control	0.5	1530
syn20543799	CC1=CC(=NN1C1=CC=CC=C1)C(=O)NC1=CC=C(OC2=NN3C=C(NC(=O)C4CC4)N=C3C=C2)C=C1	MZTUKIVBKFNLSN-UHFFFAOYSA-N	TPKI-35	P09619	PDGFRB	PDGFRB	7.451579528161457	MZTUKIVBKFNLSN-UHFFFAOYSA-N_P09619_PDGFRB	0.5	3	Random Control	0.5	1530
syn20543799	NC1=C(C2=CC=C(NC(NC3=CC=CC(C)=C3)=O)C=C2)C=NC4=C(Br)C=NN41	GXRCQVMXTRWVSJ-UHFFFAOYSA-N	AKI00000050a	P09619	PDGFRB	PDGFRB	7.795621679106708	GXRCQVMXTRWVSJ-UHFFFAOYSA-N_P09619_PDGFRB	0.5	3	Random Control	0.5	1530
syn20543799	O=C(NC1=CC(Cl)=CC=C1)NC(C=C2)=CC=C2C3=C4C(N(C)N=C4N)=CN=C3	UUVMNPKFPGJBNX-UHFFFAOYSA-N	AKI00000047a	P09619	PDGFRB	PDGFRB	8.883554360780344	UUVMNPKFPGJBNX-UHFFFAOYSA-N_P09619_PDGFRB	0.5	3	Random Control	0.5	1530
syn20543799	COc1cccc(NC(=O)NC2CCN(C2)c2ccnc(Nc3cc(OC)c(OC)c(OC)c3)n2)c1	JWYSBCWFKGORAC-UHFFFAOYSA-N	GSK1379763	P09619	PDGFRB	PDGFRB	6.213494807544029	JWYSBCWFKGORAC-UHFFFAOYSA-N_P09619_PDGFRB	0.5	3	Random Control	0.5	1530
syn20543799	Fc1ccc(CNc2nccc(NCCNC(=O)c3cc4ccccc4s3)n2)cc1	HPIYDXWBJUHQIS-UHFFFAOYSA-N	GSK1379944	P09619	PDGFRB	PDGFRB	6.5011960424715	HPIYDXWBJUHQIS-UHFFFAOYSA-N_P09619_PDGFRB	0.5	3	Random Control	0.5	1530
syn20543799	NC(C(C=C1)=CC=C1C2=CC3=NC=NC(SCC(O)=O)=C3S2)=O	MAUXTEABCSHUTA-UHFFFAOYSA-N	PFE-PKIS 14	O60331	PIP5K1C	PIP5K1C	6.427144011755546	MAUXTEABCSHUTA-UHFFFAOYSA-N_O60331_PIP5K1C	0.5	3	Random Control	0.5	1530
syn20543799	Fc1ccc(CNc2nccc(NCCNC(=O)c3cc4ccccc4s3)n2)cc1	HPIYDXWBJUHQIS-UHFFFAOYSA-N	GSK1379944	O60331	PIP5K1C	PIP5K1C	5.25414359192917	HPIYDXWBJUHQIS-UHFFFAOYSA-N_O60331_PIP5K1C	0.5	3	Random Control	0.5	1530
syn20543799	NC(C(C=C1)=CC=C1C2=CC3=NC=NC(SCC(O)=O)=C3S2)=O	MAUXTEABCSHUTA-UHFFFAOYSA-N	PFE-PKIS 14	P19525	EIF2AK2	PRKR	5.576740485701762	MAUXTEABCSHUTA-UHFFFAOYSA-N_P19525_PRKR	0.5	3	Random Control	0.5	1530
syn20543799	CS(C1=CC(CNC2=NC(NC3=CC=C(N(C(C)C)C(C4)=O)C4=C3)=NC=C2C(F)(F)F)=CC=C1)(=O)=O	OXZSOVAKZDHECN-UHFFFAOYSA-N	PFE-PKIS 18	O14965	AURKA	AURKA	7.2219304539759595	OXZSOVAKZDHECN-UHFFFAOYSA-N_O14965_AURKA	0.5	3	Random Control	0.5	1530
syn20543799	COc1cc(Nc2ncc3N(C)C(=O)C(F)(F)CN(C4CCCC4)c3n2)ccc1C(=O)NC5CCN(C)CC5	JMBATVPHKFZTAF-UHFFFAOYSA-N	TPKI-30	O14965	AURKA	AURKA	8.152222280003633	JMBATVPHKFZTAF-UHFFFAOYSA-N_O14965_AURKA	0.5	3	Random Control	0.5	1530
syn20543799	CN1CCC(CC1)NC(=O)c2ccc(Nc3ncc4N(C)C(=O)C(F)(F)CN(C5CCCC5)c4n3)cc2C	WQQPBXGJFFKXKX-UHFFFAOYSA-N	TPKI-31	O14965	AURKA	AURKA	7.561061098331482	WQQPBXGJFFKXKX-UHFFFAOYSA-N_O14965_AURKA	0.5	3	Random Control	0.5	1530
syn20543799	COc1cc(Nc2nccc(n2)N2CCC(C2)NC(=O)Nc2ccc3OCOc3c2)cc(OC)c1OC	RPMUHLTUQBLTIL-UHFFFAOYSA-N	GSK1379766	O14965	AURKA	AURKA	6.782824232764583	RPMUHLTUQBLTIL-UHFFFAOYSA-N_O14965_AURKA	0.5	3	Random Control	0.5	1530
syn20543799	COc1cc(Nc2nccc(n2)N2CCC(C2)NC(=O)Nc2cccc(c2)C(C)=O)cc(OC)c1OC	FHPPXPQIIDRCLD-UHFFFAOYSA-N	GSK1379753	O14965	AURKA	AURKA	6.858405827104066	FHPPXPQIIDRCLD-UHFFFAOYSA-N_O14965_AURKA	0.5	3	Random Control	0.5	1530
syn20543799	COc1cccc(CNC(=O)NC2CCN(C2)c2ccnc(Nc3cc(OC)c(OC)c(OC)c3)n2)c1	DNUXCMSJSBRGFX-UHFFFAOYSA-N	GSK1379765	O14965	AURKA	AURKA	6.620696098691433	DNUXCMSJSBRGFX-UHFFFAOYSA-N_O14965_AURKA	0.5	3	Random Control	0.5	1530
syn20543799	CS(C1=CC(CNC2=NC(NC3=CC=C(N(C(C)C)C(C4)=O)C4=C3)=NC=C2C(F)(F)F)=CC=C1)(=O)=O	OXZSOVAKZDHECN-UHFFFAOYSA-N	PFE-PKIS 18	P36888	FLT3	FLT3	6.352709506529466	OXZSOVAKZDHECN-UHFFFAOYSA-N_P36888_FLT3	0.5	3	Random Control	0.5	1530
syn20543799	CC1=CC(=NN1C1=CC=CC=C1)C(=O)NC1=CC=C(OC2=NN3C=C(NC(=O)C4CC4)N=C3C=C2)C=C1	MZTUKIVBKFNLSN-UHFFFAOYSA-N	TPKI-35	P36888	FLT3	FLT3	7.358299500566602	MZTUKIVBKFNLSN-UHFFFAOYSA-N_P36888_FLT3	0.5	3	Random Control	0.5	1530
syn20543799	NC1=C(C2=CC=C(NC(NC3=CC=CC(C)=C3)=O)C=C2)C=NC4=C(Br)C=NN41	GXRCQVMXTRWVSJ-UHFFFAOYSA-N	AKI00000050a	P36888	FLT3	FLT3	7.884432274417482	GXRCQVMXTRWVSJ-UHFFFAOYSA-N_P36888_FLT3	0.5	3	Random Control	0.5	1530
syn20543799	O=C(NC1=CC(Cl)=CC=C1)NC(C=C2)=CC=C2C3=C4C(N(C)N=C4N)=CN=C3	UUVMNPKFPGJBNX-UHFFFAOYSA-N	AKI00000047a	P36888	FLT3	FLT3	9.001863140727487	UUVMNPKFPGJBNX-UHFFFAOYSA-N_P36888_FLT3	0.5	3	Random Control	0.5	1530
syn20543799	CS(C1=CC(CNC2=NC(NC3=CC=C(N(C(C)C)C(C4)=O)C4=C3)=NC=C2C(F)(F)F)=CC=C1)(=O)=O	OXZSOVAKZDHECN-UHFFFAOYSA-N	PFE-PKIS 18	P35916	FLT4	FLT4	6.604060559466516	OXZSOVAKZDHECN-UHFFFAOYSA-N_P35916_FLT4	0.5	3	Random Control	0.5	1530
syn20543799	CC1=CC(=NN1C1=CC=CC=C1)C(=O)NC1=CC=C(OC2=NN3C=C(NC(=O)C4CC4)N=C3C=C2)C=C1	MZTUKIVBKFNLSN-UHFFFAOYSA-N	TPKI-35	P35916	FLT4	FLT4	7.466895522956975	MZTUKIVBKFNLSN-UHFFFAOYSA-N_P35916_FLT4	0.5	3	Random Control	0.5	1530
syn20543799	NC1=C(C2=CC=C(NC(NC3=CC=CC(C)=C3)=O)C=C2)C=NC4=C(Br)C=NN41	GXRCQVMXTRWVSJ-UHFFFAOYSA-N	AKI00000050a	P35916	FLT4	FLT4	7.571197182600535	GXRCQVMXTRWVSJ-UHFFFAOYSA-N_P35916_FLT4	0.5	3	Random Control	0.5	1530
syn20543799	O=C(NC1=CC(Cl)=CC=C1)NC(C=C2)=CC=C2C3=C4C(N(C)N=C4N)=CN=C3	UUVMNPKFPGJBNX-UHFFFAOYSA-N	AKI00000047a	P35916	FLT4	FLT4	8.31365027509362	UUVMNPKFPGJBNX-UHFFFAOYSA-N_P35916_FLT4	0.5	3	Random Control	0.5	1530
syn20543799	CS(C1=CC(CNC2=NC(NC3=CC=C(N(C(C)C)C(C4)=O)C4=C3)=NC=C2C(F)(F)F)=CC=C1)(=O)=O	OXZSOVAKZDHECN-UHFFFAOYSA-N	PFE-PKIS 18	P23458	JAK1	JAK1(JH2domain-pseudokinase)	7.386607394819241	OXZSOVAKZDHECN-UHFFFAOYSA-N_P23458_JAK1(JH2domain-pseudokinase)	0.5	3	Random Control	0.5	1530
syn20543799	CN1CCC(CC1)NC(=O)c2ccc(Nc3ncc4N(C)C(=O)C(F)(F)CN(C5CCCC5)c4n3)cc2C	WQQPBXGJFFKXKX-UHFFFAOYSA-N	TPKI-31	P23458	JAK1	JAK1(JH2domain-pseudokinase)	6.471865418455145	WQQPBXGJFFKXKX-UHFFFAOYSA-N_P23458_JAK1(JH2domain-pseudokinase)	0.5	3	Random Control	0.5	1530
syn20543799	NC(=O)c1cc(cc2c(c[nH]c12)C1CCNCC1)-c1ccccc1	VNEKCIHPKSZINU-UHFFFAOYSA-N	GSK301362	P23458	JAK1	JAK1(JH2domain-pseudokinase)	5.971064161757019	VNEKCIHPKSZINU-UHFFFAOYSA-N_P23458_JAK1(JH2domain-pseudokinase)	0.5	3	Random Control	0.5	1530
syn20543799	CS(C1=CC(CNC2=NC(NC3=CC=C(N(C(C)C)C(C4)=O)C4=C3)=NC=C2C(F)(F)F)=CC=C1)(=O)=O	OXZSOVAKZDHECN-UHFFFAOYSA-N	PFE-PKIS 18	O60674	JAK2	JAK2(JH1domain-catalytic)	7.612003084248127	OXZSOVAKZDHECN-UHFFFAOYSA-N_O60674_JAK2(JH1domain-catalytic)	0.5	3	Random Control	0.5	1530
syn20543799	O=C1C2=C(C(C3=CC=CC=N3)=NN1C4=C(Cl)C=NC=C4Cl)N=C(NC5=CC=C(N6CCN(C)CC6)C=C5)N=C2	BYOVZPSNQRPTQJ-UHFFFAOYSA-N	AKI00000021a	O60674	JAK2	JAK2(JH1domain-catalytic)	7.3436965185716065	BYOVZPSNQRPTQJ-UHFFFAOYSA-N_O60674_JAK2(JH1domain-catalytic)	0.5	3	Random Control	0.5	1530
syn20543799	COc1cc(Nc2nccc(n2)N2CCC(C2)NC(=O)Nc2ccc3OCOc3c2)cc(OC)c1OC	RPMUHLTUQBLTIL-UHFFFAOYSA-N	GSK1379766	O60674	JAK2	JAK2(JH1domain-catalytic)	6.470142123230885	RPMUHLTUQBLTIL-UHFFFAOYSA-N_O60674_JAK2(JH1domain-catalytic)	0.5	3	Random Control	0.5	1530
syn20543799	COc1cc(Nc2nccc(n2)N2CCC(C2)NC(=O)Nc2cccc(c2)C(C)=O)cc(OC)c1OC	FHPPXPQIIDRCLD-UHFFFAOYSA-N	GSK1379753	O60674	JAK2	JAK2(JH1domain-catalytic)	6.054950152173362	FHPPXPQIIDRCLD-UHFFFAOYSA-N_O60674_JAK2(JH1domain-catalytic)	0.5	3	Random Control	0.5	1530
syn20543799	COc1cccc(CNC(=O)NC2CCN(C2)c2ccnc(Nc3cc(OC)c(OC)c(OC)c3)n2)c1	DNUXCMSJSBRGFX-UHFFFAOYSA-N	GSK1379765	O60674	JAK2	JAK2(JH1domain-catalytic)	6.609605754894213	DNUXCMSJSBRGFX-UHFFFAOYSA-N_O60674_JAK2(JH1domain-catalytic)	0.5	3	Random Control	0.5	1530
syn20543799	COc1cccc(NC(=O)NC2CCN(C2)c2ccnc(Nc3cc(OC)c(OC)c(OC)c3)n2)c1	JWYSBCWFKGORAC-UHFFFAOYSA-N	GSK1379763	O60674	JAK2	JAK2(JH1domain-catalytic)	6.342058488519499	JWYSBCWFKGORAC-UHFFFAOYSA-N_O60674_JAK2(JH1domain-catalytic)	0.5	3	Random Control	0.5	1530
syn20543799	NC(=O)c1cc(cc2c(c[nH]c12)C1CCNCC1)-c1ccccc1	VNEKCIHPKSZINU-UHFFFAOYSA-N	GSK301362	O60674	JAK2	JAK2(JH1domain-catalytic)	6.227454916079146	VNEKCIHPKSZINU-UHFFFAOYSA-N_O60674_JAK2(JH1domain-catalytic)	0.5	3	Random Control	0.5	1530
syn20543799	CS(C1=CC(CNC2=NC(NC3=CC=C(N(C(C)C)C(C4)=O)C4=C3)=NC=C2C(F)(F)F)=CC=C1)(=O)=O	OXZSOVAKZDHECN-UHFFFAOYSA-N	PFE-PKIS 18	P52333	JAK3	JAK3(JH1domain-catalytic)	7.146158288980086	OXZSOVAKZDHECN-UHFFFAOYSA-N_P52333_JAK3(JH1domain-catalytic)	0.5	3	Random Control	0.5	1530
syn20543799	O=C1C2=C(C(C3=CC=CC=N3)=NN1C4=C(Cl)C=NC=C4Cl)N=C(NC5=CC=C(N6CCN(C)CC6)C=C5)N=C2	BYOVZPSNQRPTQJ-UHFFFAOYSA-N	AKI00000021a	P52333	JAK3	JAK3(JH1domain-catalytic)	6.860944957139506	BYOVZPSNQRPTQJ-UHFFFAOYSA-N_P52333_JAK3(JH1domain-catalytic)	0.5	3	Random Control	0.5	1530
syn20543799	CS(C1=CC(CNC2=NC(NC3=CC=C(N(C(C)C)C(C4)=O)C4=C3)=NC=C2C(F)(F)F)=CC=C1)(=O)=O	OXZSOVAKZDHECN-UHFFFAOYSA-N	PFE-PKIS 18	P08581	MET	MET	7.11549472390816	OXZSOVAKZDHECN-UHFFFAOYSA-N_P08581_MET	0.5	3	Random Control	0.5	1530
syn20543799	CN1CCC(CC1)NC(=O)c2ccc(Nc3ncc4N(C)C(=O)C(F)(F)CN(C5CCCC5)c4n3)cc2C	WQQPBXGJFFKXKX-UHFFFAOYSA-N	TPKI-31	P08581	MET	MET	6.398249407496394	WQQPBXGJFFKXKX-UHFFFAOYSA-N_P08581_MET	0.5	3	Random Control	0.5	1530
syn20543799	CC1=CC(=NN1C1=CC=CC=C1)C(=O)NC1=CC=C(OC2=NN3C=C(NC(=O)C4CC4)N=C3C=C2)C=C1	MZTUKIVBKFNLSN-UHFFFAOYSA-N	TPKI-35	P08581	MET	MET	7.706454896017803	MZTUKIVBKFNLSN-UHFFFAOYSA-N_P08581_MET	0.5	3	Random Control	0.5	1530
syn20543799	CS(C1=CC(CNC2=NC(NC3=CC=C(N(C(C)C)C(C4)=O)C4=C3)=NC=C2C(F)(F)F)=CC=C1)(=O)=O	OXZSOVAKZDHECN-UHFFFAOYSA-N	PFE-PKIS 18	P80192	MAP3K9	MLK1	6.245392995953484	OXZSOVAKZDHECN-UHFFFAOYSA-N_P80192_MLK1	0.5	3	Random Control	0.5	1530
syn20543799	CS(C1=CC(CNC2=NC(NC3=CC=C(N(C(C)C)C(C4)=O)C4=C3)=NC=C2C(F)(F)F)=CC=C1)(=O)=O	OXZSOVAKZDHECN-UHFFFAOYSA-N	PFE-PKIS 18	Q02779	MAP3K10	MLK2	6.290056213014261	OXZSOVAKZDHECN-UHFFFAOYSA-N_Q02779_MLK2	0.5	3	Random Control	0.5	1530
syn20543799	CS(C1=CC(CNC2=NC(NC3=CC=C(N(C(C)C)C(C4)=O)C4=C3)=NC=C2C(F)(F)F)=CC=C1)(=O)=O	OXZSOVAKZDHECN-UHFFFAOYSA-N	PFE-PKIS 18	Q16584	MAP3K11	MLK3	6.244873810876508	OXZSOVAKZDHECN-UHFFFAOYSA-N_Q16584_MLK3	0.5	3	Random Control	0.5	1530
syn20543799	CS(C1=CC(CNC2=NC(NC3=CC=C(N(C(C)C)C(C4)=O)C4=C3)=NC=C2C(F)(F)F)=CC=C1)(=O)=O	OXZSOVAKZDHECN-UHFFFAOYSA-N	PFE-PKIS 18	Q16539	MAPK14	p38-alpha	6.897784501419929	OXZSOVAKZDHECN-UHFFFAOYSA-N_Q16539_p38-alpha	0.5	3	Random Control	0.5	1530
syn20543799	CC1=CC=CC(C2=C(N(C=CN=C3)C3=N2)C4=CC=NC(NC5CCCCC5)=N4)=C1	WVTJDZKJXWDTPS-UHFFFAOYSA-N	AKI00000063a	Q16539	MAPK14	p38-alpha	7.56336101538373	WVTJDZKJXWDTPS-UHFFFAOYSA-N_Q16539_p38-alpha	0.5	3	Random Control	0.5	1530
syn20543799	CS(=O)(=O)c1ccccc1-c1nc(c([nH]1)-c1ccncc1)-c1ccc(F)cc1	SCVJGNCJNHIZPW-UHFFFAOYSA-N	SB-213663	Q16539	MAPK14	p38-alpha	7.396864808590439	SCVJGNCJNHIZPW-UHFFFAOYSA-N_Q16539_p38-alpha	0.5	3	Random Control	0.5	1530
syn20543799	CS(C1=CC(CNC2=NC(NC3=CC=C(N(C(C)C)C(C4)=O)C4=C3)=NC=C2C(F)(F)F)=CC=C1)(=O)=O	OXZSOVAKZDHECN-UHFFFAOYSA-N	PFE-PKIS 18	P07949	RET	RET	7.241755945390694	OXZSOVAKZDHECN-UHFFFAOYSA-N_P07949_RET	0.5	3	Random Control	0.5	1530
syn20543799	CC1=CC(=NN1C1=CC=CC=C1)C(=O)NC1=CC=C(OC2=NN3C=C(NC(=O)C4CC4)N=C3C=C2)C=C1	MZTUKIVBKFNLSN-UHFFFAOYSA-N	TPKI-35	P07949	RET	RET	7.744815305767855	MZTUKIVBKFNLSN-UHFFFAOYSA-N_P07949_RET	0.5	3	Random Control	0.5	1530
syn20543799	NC1=C(C2=CC=C(NC(NC3=CC=CC(C)=C3)=O)C=C2)C=NC4=C(Br)C=NN41	GXRCQVMXTRWVSJ-UHFFFAOYSA-N	AKI00000050a	P07949	RET	RET	7.382054455440393	GXRCQVMXTRWVSJ-UHFFFAOYSA-N_P07949_RET	0.5	3	Random Control	0.5	1530
syn20543799	O=C(NC1=CC(Cl)=CC=C1)NC(C=C2)=CC=C2C3=C4C(N(C)N=C4N)=CN=C3	UUVMNPKFPGJBNX-UHFFFAOYSA-N	AKI00000047a	P07949	RET	RET	7.334069561988784	UUVMNPKFPGJBNX-UHFFFAOYSA-N_P07949_RET	0.5	3	Random Control	0.5	1530
syn20543799	Fc1ccc(CNc2nccc(NCCNC(=O)c3cc4ccccc4s3)n2)cc1	HPIYDXWBJUHQIS-UHFFFAOYSA-N	GSK1379944	P07949	RET	RET	6.129161011163237	HPIYDXWBJUHQIS-UHFFFAOYSA-N_P07949_RET	0.5	3	Random Control	0.5	1530
syn20543799	CC(C)(C)c1ccc2nccc(Nc3cccc(O)c3)c2c1	YLGOFBVUMIJIPS-UHFFFAOYSA-N	GW856795	P07949	RET	RET	6.978228981067625	YLGOFBVUMIJIPS-UHFFFAOYSA-N_P07949_RET	0.5	3	Random Control	0.5	1530
syn20543799	CS(C1=CC(CNC2=NC(NC3=CC=C(N(C(C)C)C(C4)=O)C4=C3)=NC=C2C(F)(F)F)=CC=C1)(=O)=O	OXZSOVAKZDHECN-UHFFFAOYSA-N	PFE-PKIS 18	O14730	RIOK3	RIOK3	6.156569037489305	OXZSOVAKZDHECN-UHFFFAOYSA-N_O14730_RIOK3	0.5	3	Random Control	0.5	1530
syn20543799	CN1CCC(CC1)NC(=O)c2ccc(Nc3ncc4N(C)C(=O)C(F)(F)CN(C5CCCC5)c4n3)cc2C	WQQPBXGJFFKXKX-UHFFFAOYSA-N	TPKI-31	O14730	RIOK3	RIOK3	6.477263639547146	WQQPBXGJFFKXKX-UHFFFAOYSA-N_O14730_RIOK3	0.5	3	Random Control	0.5	1530
syn20543799	COc1cc(Nc2nccc(n2)N2CCC(C2)NC(=O)Nc2ccc3OCOc3c2)cc(OC)c1OC	RPMUHLTUQBLTIL-UHFFFAOYSA-N	GSK1379766	O14730	RIOK3	RIOK3	5.613060119499432	RPMUHLTUQBLTIL-UHFFFAOYSA-N_O14730_RIOK3	0.5	3	Random Control	0.5	1530
syn20543799	COc1cccc(NC(=O)NC2CCN(C2)c2ccnc(Nc3cc(OC)c(OC)c(OC)c3)n2)c1	JWYSBCWFKGORAC-UHFFFAOYSA-N	GSK1379763	O14730	RIOK3	RIOK3	5.5202545740215765	JWYSBCWFKGORAC-UHFFFAOYSA-N_O14730_RIOK3	0.5	3	Random Control	0.5	1530
syn20543799	CS(C1=CC(CNC2=NC(NC3=CC=C(N(C(C)C)C(C4)=O)C4=C3)=NC=C2C(F)(F)F)=CC=C1)(=O)=O	OXZSOVAKZDHECN-UHFFFAOYSA-N	PFE-PKIS 18	Q9H093	NUAK2	SNARK	7.728911746086018	OXZSOVAKZDHECN-UHFFFAOYSA-N_Q9H093_SNARK	0.5	3	Random Control	0.5	1530
syn20543799	NC(=O)c1cc(cc2c(c[nH]c12)C1CCNCC1)-c1ccccc1	VNEKCIHPKSZINU-UHFFFAOYSA-N	GSK301362	Q9H093	NUAK2	SNARK	5.903306747699119	VNEKCIHPKSZINU-UHFFFAOYSA-N_Q9H093_SNARK	0.5	3	Random Control	0.5	1530
syn20543799	CS(C1=CC(CNC2=NC(NC3=CC=C(N(C(C)C)C(C4)=O)C4=C3)=NC=C2C(F)(F)F)=CC=C1)(=O)=O	OXZSOVAKZDHECN-UHFFFAOYSA-N	PFE-PKIS 18	O75716	STK16	STK16	7.144130517219121	OXZSOVAKZDHECN-UHFFFAOYSA-N_O75716_STK16	0.5	3	Random Control	0.5	1530
syn20543799	COc1cc(Nc2ncc3N(C)C(=O)C(F)(F)CN(C4CCCC4)c3n2)ccc1C(=O)NC5CCN(C)CC5	JMBATVPHKFZTAF-UHFFFAOYSA-N	TPKI-30	O75716	STK16	STK16	7.310040450094844	JMBATVPHKFZTAF-UHFFFAOYSA-N_O75716_STK16	0.5	3	Random Control	0.5	1530
syn20543799	CN1CCC(CC1)NC(=O)c2ccc(Nc3ncc4N(C)C(=O)C(F)(F)CN(C5CCCC5)c4n3)cc2C	WQQPBXGJFFKXKX-UHFFFAOYSA-N	TPKI-31	O75716	STK16	STK16	7.27456098289309	WQQPBXGJFFKXKX-UHFFFAOYSA-N_O75716_STK16	0.5	3	Random Control	0.5	1530
syn20543799	COc1cc(Nc2nccc(n2)N2CCC(C2)NC(=O)Nc2cccc(c2)C(C)=O)cc(OC)c1OC	FHPPXPQIIDRCLD-UHFFFAOYSA-N	GSK1379753	O75716	STK16	STK16	6.46992361161145	FHPPXPQIIDRCLD-UHFFFAOYSA-N_O75716_STK16	0.5	3	Random Control	0.5	1530
syn20543799	CS(C1=CC(CNC2=NC(NC3=CC=C(N(C(C)C)C(C4)=O)C4=C3)=NC=C2C(F)(F)F)=CC=C1)(=O)=O	OXZSOVAKZDHECN-UHFFFAOYSA-N	PFE-PKIS 18	P43405	SYK	SYK	6.846292932816827	OXZSOVAKZDHECN-UHFFFAOYSA-N_P43405_SYK	0.5	3	Random Control	0.5	1530
syn20543799	CS(C1=CC(CNC2=NC(NC3=CC=C(N(C(C)C)C(C4)=O)C4=C3)=NC=C2C(F)(F)F)=CC=C1)(=O)=O	OXZSOVAKZDHECN-UHFFFAOYSA-N	PFE-PKIS 18	Q9UHD2	TBK1	TBK1	6.649513239374383	OXZSOVAKZDHECN-UHFFFAOYSA-N_Q9UHD2_TBK1	0.5	3	Random Control	0.5	1530
syn20543799	CS(=O)(=O)c1ccccc1-c1nc(c([nH]1)-c1ccncc1)-c1ccc(F)cc1	SCVJGNCJNHIZPW-UHFFFAOYSA-N	SB-213663	Q9UHD2	TBK1	TBK1	5.520763919616383	SCVJGNCJNHIZPW-UHFFFAOYSA-N_Q9UHD2_TBK1	0.5	3	Random Control	0.5	1530
syn20543799	CS(C1=CC(CNC2=NC(NC3=CC=C(N(C(C)C)C(C4)=O)C4=C3)=NC=C2C(F)(F)F)=CC=C1)(=O)=O	OXZSOVAKZDHECN-UHFFFAOYSA-N	PFE-PKIS 18	P33981	TTK	TTK	6.430683532302109	OXZSOVAKZDHECN-UHFFFAOYSA-N_P33981_TTK	0.5	3	Random Control	0.5	1530
syn20543799	CS(C1=CC(CNC2=NC(NC3=CC=C(N(C(C)C)C(C4)=O)C4=C3)=NC=C2C(F)(F)F)=CC=C1)(=O)=O	OXZSOVAKZDHECN-UHFFFAOYSA-N	PFE-PKIS 18	P29597	TYK2	TYK2(JH1domain-catalytic)	6.99017605151752	OXZSOVAKZDHECN-UHFFFAOYSA-N_P29597_TYK2(JH1domain-catalytic)	0.5	3	Random Control	0.5	1530
syn20543799	CN1CCC(CC1)NC(=O)c2ccc(Nc3ncc4N(C)C(=O)C(F)(F)CN(C5CCCC5)c4n3)cc2C	WQQPBXGJFFKXKX-UHFFFAOYSA-N	TPKI-31	P29597	TYK2	TYK2(JH1domain-catalytic)	6.442004955704217	WQQPBXGJFFKXKX-UHFFFAOYSA-N_P29597_TYK2(JH1domain-catalytic)	0.5	3	Random Control	0.5	1530
syn20543799	O=C(NC1=C2C(C(F)=CC=C2)=NC=C1)NC3=NC=CN=C3	NSDIHUXUFJHXRA-UHFFFAOYSA-N	AKI00000070a	P29597	TYK2	TYK2(JH2domain-pseudokinase)	6.068651872305392	NSDIHUXUFJHXRA-UHFFFAOYSA-N_P29597_TYK2(JH2domain-pseudokinase)	0.5	3	Random Control	0.5	1530
syn20543799	O=C1C2=C(C(C3=CC=CC=N3)=NN1C4=C(Cl)C=NC=C4Cl)N=C(NC5=CC=C(N6CCN(C)CC6)C=C5)N=C2	BYOVZPSNQRPTQJ-UHFFFAOYSA-N	AKI00000021a	P29597	TYK2	TYK2(JH1domain-catalytic)	6.56684561721446	BYOVZPSNQRPTQJ-UHFFFAOYSA-N_P29597_TYK2(JH1domain-catalytic)	0.5	3	Random Control	0.5	1530
syn20543799	NC(=O)c1cc(cc2c(c[nH]c12)C1CCNCC1)-c1ccccc1	VNEKCIHPKSZINU-UHFFFAOYSA-N	GSK301362	P29597	TYK2	TYK2(JH2domain-pseudokinase)	5.696138997207295	VNEKCIHPKSZINU-UHFFFAOYSA-N_P29597_TYK2(JH2domain-pseudokinase)	0.5	3	Random Control	0.5	1530
syn20543799	CS(C1=CC(CNC2=NC(NC3=CC=C(N(C(C)C)C(C4)=O)C4=C3)=NC=C2C(F)(F)F)=CC=C1)(=O)=O	OXZSOVAKZDHECN-UHFFFAOYSA-N	PFE-PKIS 18	Q56UN5	MAP3K19	YSK4	7.032319734788715	OXZSOVAKZDHECN-UHFFFAOYSA-N_Q56UN5_YSK4	0.5	3	Random Control	0.5	1530
syn20543799	CN1CCC(CC1)NC(=O)c2ccc(Nc3ncc4N(C)C(=O)C(F)(F)CN(C5CCCC5)c4n3)cc2C	WQQPBXGJFFKXKX-UHFFFAOYSA-N	TPKI-31	Q56UN5	MAP3K19	YSK4	6.847990869497748	WQQPBXGJFFKXKX-UHFFFAOYSA-N_Q56UN5_YSK4	0.5	3	Random Control	0.5	1530
syn20543799	O=C(NC1=C2C(C(F)=CC=C2)=NC=C1)NC3=NC=CN=C3	NSDIHUXUFJHXRA-UHFFFAOYSA-N	AKI00000070a	Q56UN5	MAP3K19	YSK4	5.901552740588783	NSDIHUXUFJHXRA-UHFFFAOYSA-N_Q56UN5_YSK4	0.5	3	Random Control	0.5	1530
syn20543799	O=C1C2=C(C(C3=CC=CC=N3)=NN1C4=C(Cl)C=NC=C4Cl)N=C(NC5=CC=C(N6CCN(C)CC6)C=C5)N=C2	BYOVZPSNQRPTQJ-UHFFFAOYSA-N	AKI00000021a	Q56UN5	MAP3K19	YSK4	6.6315463853393934	BYOVZPSNQRPTQJ-UHFFFAOYSA-N_Q56UN5_YSK4	0.5	3	Random Control	0.5	1530
syn20543799	O=C(NC1=CC(Cl)=CC=C1)NC(C=C2)=CC=C2C3=C4C(N(C)N=C4N)=CN=C3	UUVMNPKFPGJBNX-UHFFFAOYSA-N	AKI00000047a	Q56UN5	MAP3K19	YSK4	6.7293298566193	UUVMNPKFPGJBNX-UHFFFAOYSA-N_Q56UN5_YSK4	0.5	3	Random Control	0.5	1530
syn20543799	Oc1ccc(cc1)-c1c[nH]c(=O)c2cc(sc12)-c1ccncc1	CCZJKJIDVXAPAV-UHFFFAOYSA-N	GSK1033723	Q56UN5	MAP3K19	YSK4	5.751355798456892	CCZJKJIDVXAPAV-UHFFFAOYSA-N_Q56UN5_YSK4	0.5	3	Random Control	0.5	1530
syn20543799	CCn1c(nc2c(nc(OCCN)cc12)C#CC(C)(C)O)-c1nonc1N	UZANYRRVDZSQGV-UHFFFAOYSA-N	GSK902056	Q56UN5	MAP3K19	YSK4	7.587826585922516	UZANYRRVDZSQGV-UHFFFAOYSA-N_Q56UN5_YSK4	0.5	3	Random Control	0.5	1530
syn20543799	COc1cc(Nc2ncc3N(C)C(=O)C(F)(F)CN(C4CCCC4)c3n2)ccc1C(=O)NC5CCN(C)CC5	JMBATVPHKFZTAF-UHFFFAOYSA-N	TPKI-30	Q8NI60	CABC1	ADCK3	6.621142766702228	JMBATVPHKFZTAF-UHFFFAOYSA-N_Q8NI60_ADCK3	0.5	3	Random Control	0.5	1530
syn20543799	CC1=CC=CC(C2=C(N(C=CN=C3)C3=N2)C4=CC=NC(NC5CCCCC5)=N4)=C1	WVTJDZKJXWDTPS-UHFFFAOYSA-N	AKI00000063a	Q8NI60	CABC1	ADCK3	5.503347349374873	WVTJDZKJXWDTPS-UHFFFAOYSA-N_Q8NI60_ADCK3	0.5	3	Random Control	0.5	1530
syn20543799	O=C(NC1=CC(Cl)=CC=C1)NC(C=C2)=CC=C2C3=C4C(N(C)N=C4N)=CN=C3	UUVMNPKFPGJBNX-UHFFFAOYSA-N	AKI00000047a	Q8NI60	CABC1	ADCK3	5.74432985510467	UUVMNPKFPGJBNX-UHFFFAOYSA-N_Q8NI60_ADCK3	0.5	3	Random Control	0.5	1530
syn20543799	COc1cc(Nc2ncc3N(C)C(=O)C(F)(F)CN(C4CCCC4)c3n2)ccc1C(=O)NC5CCN(C)CC5	JMBATVPHKFZTAF-UHFFFAOYSA-N	TPKI-30	Q13873	BMPR2	BMPR2	6.087628236127319	JMBATVPHKFZTAF-UHFFFAOYSA-N_Q13873_BMPR2	0.5	3	Random Control	0.5	1530
syn20543799	COc1cc(Nc2ncc3N(C)C(=O)C(F)(F)CN(C4CCCC4)c3n2)ccc1C(=O)NC5CCN(C)CC5	JMBATVPHKFZTAF-UHFFFAOYSA-N	TPKI-30	P51813	BMX	BMX	6.598263017343333	JMBATVPHKFZTAF-UHFFFAOYSA-N_P51813_BMX	0.5	3	Random Control	0.5	1530
syn20543799	COc1cc(Nc2ncc3N(C)C(=O)C(F)(F)CN(C4CCCC4)c3n2)ccc1C(=O)NC5CCN(C)CC5	JMBATVPHKFZTAF-UHFFFAOYSA-N	TPKI-30	P22607	FGFR3	FGFR3	6.858660678237958	JMBATVPHKFZTAF-UHFFFAOYSA-N_P22607_FGFR3	0.5	3	Random Control	0.5	1530
syn20543799	COc1cc(Nc2ncc3N(C)C(=O)C(F)(F)CN(C4CCCC4)c3n2)ccc1C(=O)NC5CCN(C)CC5	JMBATVPHKFZTAF-UHFFFAOYSA-N	TPKI-30	P52564	MAP2K6	MEK6	5.8167461813944445	JMBATVPHKFZTAF-UHFFFAOYSA-N_P52564_MEK6	0.5	3	Random Control	0.5	1530
syn20543799	COc1cc(Nc2ncc3N(C)C(=O)C(F)(F)CN(C4CCCC4)c3n2)ccc1C(=O)NC5CCN(C)CC5	JMBATVPHKFZTAF-UHFFFAOYSA-N	TPKI-30	Q9Y6E0	STK24	MST3	6.356390798993106	JMBATVPHKFZTAF-UHFFFAOYSA-N_Q9Y6E0_MST3	0.5	3	Random Control	0.5	1530
syn20543799	COc1cc(Nc2ncc3N(C)C(=O)C(F)(F)CN(C4CCCC4)c3n2)ccc1C(=O)NC5CCN(C)CC5	JMBATVPHKFZTAF-UHFFFAOYSA-N	TPKI-30	Q96PY6	NEK1	NEK1	6.173175451509644	JMBATVPHKFZTAF-UHFFFAOYSA-N_Q96PY6_NEK1	0.5	3	Random Control	0.5	1530
syn20543799	COc1cc(Nc2ncc3N(C)C(=O)C(F)(F)CN(C4CCCC4)c3n2)ccc1C(=O)NC5CCN(C)CC5	JMBATVPHKFZTAF-UHFFFAOYSA-N	TPKI-30	Q8IY84	MGC42105	NIM1	6.528880568188052	JMBATVPHKFZTAF-UHFFFAOYSA-N_Q8IY84_NIM1	0.5	3	Random Control	0.5	1530
syn20543799	CN1CCC(CC1)NC(=O)c2ccc(Nc3ncc4N(C)C(=O)C(F)(F)CN(C5CCCC5)c4n3)cc2C	WQQPBXGJFFKXKX-UHFFFAOYSA-N	TPKI-31	Q8IY84	MGC42105	NIM1	6.095532159324946	WQQPBXGJFFKXKX-UHFFFAOYSA-N_Q8IY84_NIM1	0.5	3	Random Control	0.5	1530
syn20543799	COc1cc(Nc2ncc3N(C)C(=O)C(F)(F)CN(C4CCCC4)c3n2)ccc1C(=O)NC5CCN(C)CC5	JMBATVPHKFZTAF-UHFFFAOYSA-N	TPKI-30	Q8TBX8	PIP4K2C	PIP5K2C	7.221035490193744	JMBATVPHKFZTAF-UHFFFAOYSA-N_Q8TBX8_PIP5K2C	0.5	3	Random Control	0.5	1530
syn20543799	CN1CCC(CC1)NC(=O)c2ccc(Nc3ncc4N(C)C(=O)C(F)(F)CN(C5CCCC5)c4n3)cc2C	WQQPBXGJFFKXKX-UHFFFAOYSA-N	TPKI-31	Q8TBX8	PIP4K2C	PIP5K2C	7.177805802655036	WQQPBXGJFFKXKX-UHFFFAOYSA-N_Q8TBX8_PIP5K2C	0.5	3	Random Control	0.5	1530
syn20543799	O=C(NC1=CC(Cl)=CC=C1)NC(C=C2)=CC=C2C3=C4C(N(C)N=C4N)=CN=C3	UUVMNPKFPGJBNX-UHFFFAOYSA-N	AKI00000047a	Q8TBX8	PIP4K2C	PIP5K2C	6.065463931250541	UUVMNPKFPGJBNX-UHFFFAOYSA-N_Q8TBX8_PIP5K2C	0.5	3	Random Control	0.5	1530
syn20543799	COc1cc(Nc2nccc(n2)N2CCC(C2)NC(=O)Nc2ccc3OCOc3c2)cc(OC)c1OC	RPMUHLTUQBLTIL-UHFFFAOYSA-N	GSK1379766	Q8TBX8	PIP4K2C	PIP5K2C	6.292493926835509	RPMUHLTUQBLTIL-UHFFFAOYSA-N_Q8TBX8_PIP5K2C	0.5	3	Random Control	0.5	1530
syn20543799	COc1cc(Nc2nccc(n2)N2CCC(C2)NC(=O)Nc2cccc(c2)C(C)=O)cc(OC)c1OC	FHPPXPQIIDRCLD-UHFFFAOYSA-N	GSK1379753	Q8TBX8	PIP4K2C	PIP5K2C	6.0956427157517865	FHPPXPQIIDRCLD-UHFFFAOYSA-N_Q8TBX8_PIP5K2C	0.5	3	Random Control	0.5	1530
syn20543799	COc1cccc(CNC(=O)NC2CCN(C2)c2ccnc(Nc3cc(OC)c(OC)c(OC)c3)n2)c1	DNUXCMSJSBRGFX-UHFFFAOYSA-N	GSK1379765	Q8TBX8	PIP4K2C	PIP5K2C	5.968862311030242	DNUXCMSJSBRGFX-UHFFFAOYSA-N_Q8TBX8_PIP5K2C	0.5	3	Random Control	0.5	1530
syn20543799	COc1cccc(NC(=O)NC2CCN(C2)c2ccnc(Nc3cc(OC)c(OC)c(OC)c3)n2)c1	JWYSBCWFKGORAC-UHFFFAOYSA-N	GSK1379763	Q8TBX8	PIP4K2C	PIP5K2C	5.994046218400395	JWYSBCWFKGORAC-UHFFFAOYSA-N_Q8TBX8_PIP5K2C	0.5	3	Random Control	0.5	1530
syn20543799	Cc1ccc2c(cnn2n1)-c1ccnc(Nc2ccc(cc2)C(F)(F)F)n1	LOAIUSJMQXSEBK-UHFFFAOYSA-N	GW819776	Q8TBX8	PIP4K2C	PIP5K2C	6.4069108370760555	LOAIUSJMQXSEBK-UHFFFAOYSA-N_Q8TBX8_PIP5K2C	0.5	3	Random Control	0.5	1530
syn20543799	COc1cc(Nc2ncc3N(C)C(=O)C(F)(F)CN(C4CCCC4)c3n2)ccc1C(=O)NC5CCN(C)CC5	JMBATVPHKFZTAF-UHFFFAOYSA-N	TPKI-30	P53350	PLK1	PLK1	8.613971803622533	JMBATVPHKFZTAF-UHFFFAOYSA-N_P53350_PLK1	0.5	3	Random Control	0.5	1530
syn20543799	CN1CCC(CC1)NC(=O)c2ccc(Nc3ncc4N(C)C(=O)C(F)(F)CN(C5CCCC5)c4n3)cc2C	WQQPBXGJFFKXKX-UHFFFAOYSA-N	TPKI-31	P53350	PLK1	PLK1	7.43930824345815	WQQPBXGJFFKXKX-UHFFFAOYSA-N_P53350_PLK1	0.5	3	Random Control	0.5	1530
syn20543799	COc1cc(Nc2ncc3N(C)C(=O)C(F)(F)CN(C4CCCC4)c3n2)ccc1C(=O)NC5CCN(C)CC5	JMBATVPHKFZTAF-UHFFFAOYSA-N	TPKI-30	Q9NYY3	PLK2	PLK2	8.48500430451176	JMBATVPHKFZTAF-UHFFFAOYSA-N_Q9NYY3_PLK2	0.5	3	Random Control	0.5	1530
syn20543799	CN1CCC(CC1)NC(=O)c2ccc(Nc3ncc4N(C)C(=O)C(F)(F)CN(C5CCCC5)c4n3)cc2C	WQQPBXGJFFKXKX-UHFFFAOYSA-N	TPKI-31	Q9NYY3	PLK2	PLK2	7.241448125734038	WQQPBXGJFFKXKX-UHFFFAOYSA-N_Q9NYY3_PLK2	0.5	3	Random Control	0.5	1530
syn20543799	COc1cc(Nc2ncc3N(C)C(=O)C(F)(F)CN(C4CCCC4)c3n2)ccc1C(=O)NC5CCN(C)CC5	JMBATVPHKFZTAF-UHFFFAOYSA-N	TPKI-30	Q9H4B4	PLK3	PLK3	8.132456764519997	JMBATVPHKFZTAF-UHFFFAOYSA-N_Q9H4B4_PLK3	0.5	3	Random Control	0.5	1530
syn20543799	CN1CCC(CC1)NC(=O)c2ccc(Nc3ncc4N(C)C(=O)C(F)(F)CN(C5CCCC5)c4n3)cc2C	WQQPBXGJFFKXKX-UHFFFAOYSA-N	TPKI-31	Q9H4B4	PLK3	PLK3	7.222738291894212	WQQPBXGJFFKXKX-UHFFFAOYSA-N_Q9H4B4_PLK3	0.5	3	Random Control	0.5	1530
syn20543799	COc1cc(Nc2ncc3N(C)C(=O)C(F)(F)CN(C4CCCC4)c3n2)ccc1C(=O)NC5CCN(C)CC5	JMBATVPHKFZTAF-UHFFFAOYSA-N	TPKI-30	O00506	STK25	YSK1	5.796958566535158	JMBATVPHKFZTAF-UHFFFAOYSA-N_O00506_YSK1	0.5	3	Random Control	0.5	1530
syn20543799	CN1CCC(CC1)NC(=O)c2ccc(Nc3ncc4N(C)C(=O)C(F)(F)CN(C5CCCC5)c4n3)cc2C	WQQPBXGJFFKXKX-UHFFFAOYSA-N	TPKI-31	Q9NSY1	BMP2K	BIKE	6.4929394690095075	WQQPBXGJFFKXKX-UHFFFAOYSA-N_Q9NSY1_BIKE	0.5	3	Random Control	0.5	1530
syn20543799	CN1CCC(CC1)NC(=O)c2ccc(Nc3ncc4N(C)C(=O)C(F)(F)CN(C5CCCC5)c4n3)cc2C	WQQPBXGJFFKXKX-UHFFFAOYSA-N	TPKI-31	P49760	CLK2	CLK2	6.407827871638624	WQQPBXGJFFKXKX-UHFFFAOYSA-N_P49760_CLK2	0.5	3	Random Control	0.5	1530
syn20543799	O=C(NC1=CC(Cl)=CC=C1)NC(C=C2)=CC=C2C3=C4C(N(C)N=C4N)=CN=C3	UUVMNPKFPGJBNX-UHFFFAOYSA-N	AKI00000047a	P49760	CLK2	CLK2	6.058073997667856	UUVMNPKFPGJBNX-UHFFFAOYSA-N_P49760_CLK2	0.5	3	Random Control	0.5	1530
syn20543799	CN1CCC(CC1)NC(=O)c2ccc(Nc3ncc4N(C)C(=O)C(F)(F)CN(C5CCCC5)c4n3)cc2C	WQQPBXGJFFKXKX-UHFFFAOYSA-N	TPKI-31	Q9C098	DCLK3	DCAMKL3	6.78525844565181	WQQPBXGJFFKXKX-UHFFFAOYSA-N_Q9C098_DCAMKL3	0.5	3	Random Control	0.5	1530
syn20543799	NC1=C(C2=CC=C(NC(NC3=CC=CC(C)=C3)=O)C=C2)C=NC4=C(Br)C=NN41	GXRCQVMXTRWVSJ-UHFFFAOYSA-N	AKI00000050a	Q9C098	DCLK3	DCAMKL3	5.0259287517827165	GXRCQVMXTRWVSJ-UHFFFAOYSA-N_Q9C098_DCAMKL3	0.5	3	Random Control	0.5	1530
syn20543799	CN1CCC(CC1)NC(=O)c2ccc(Nc3ncc4N(C)C(=O)C(F)(F)CN(C5CCCC5)c4n3)cc2C	WQQPBXGJFFKXKX-UHFFFAOYSA-N	TPKI-31	O14976	GAK	GAK	6.216287660468277	WQQPBXGJFFKXKX-UHFFFAOYSA-N_O14976_GAK	0.5	3	Random Control	0.5	1530
syn20543799	CC1=CC=CC(C2=C(N(C=CN=C3)C3=N2)C4=CC=NC(NC5CCCCC5)=N4)=C1	WVTJDZKJXWDTPS-UHFFFAOYSA-N	AKI00000063a	O14976	GAK	GAK	6.355379635565358	WVTJDZKJXWDTPS-UHFFFAOYSA-N_O14976_GAK	0.5	3	Random Control	0.5	1530
syn20543799	CN1CCC(CC1)NC(=O)c2ccc(Nc3ncc4N(C)C(=O)C(F)(F)CN(C5CCCC5)c4n3)cc2C	WQQPBXGJFFKXKX-UHFFFAOYSA-N	TPKI-31	Q9P2K8	EIF2AK4	GCN2(Kin.Dom.2,S808G)	6.384826004487888	WQQPBXGJFFKXKX-UHFFFAOYSA-N_Q9P2K8_GCN2(Kin.Dom.2,S808G)	0.5	3	Random Control	0.5	1530
syn20543799	O=C1C2=C(C(C3=CC=CC=N3)=NN1C4=C(Cl)C=NC=C4Cl)N=C(NC5=CC=C(N6CCN(C)CC6)C=C5)N=C2	BYOVZPSNQRPTQJ-UHFFFAOYSA-N	AKI00000021a	Q9P2K8	EIF2AK4	GCN2(Kin.Dom.2,S808G)	6.478525908162138	BYOVZPSNQRPTQJ-UHFFFAOYSA-N_Q9P2K8_GCN2(Kin.Dom.2,S808G)	0.5	3	Random Control	0.5	1530
syn20543799	CN1CCC(CC1)NC(=O)c2ccc(Nc3ncc4N(C)C(=O)C(F)(F)CN(C5CCCC5)c4n3)cc2C	WQQPBXGJFFKXKX-UHFFFAOYSA-N	TPKI-31	P51617	IRAK1	IRAK1	6.693235191299314	WQQPBXGJFFKXKX-UHFFFAOYSA-N_P51617_IRAK1	0.5	3	Random Control	0.5	1530
syn20543799	COc1cc(Nc2nccc(n2)N2CCC(C2)NC(=O)Nc2ccc3OCOc3c2)cc(OC)c1OC	RPMUHLTUQBLTIL-UHFFFAOYSA-N	GSK1379766	P51617	IRAK1	IRAK1	6.102827877892301	RPMUHLTUQBLTIL-UHFFFAOYSA-N_P51617_IRAK1	0.5	3	Random Control	0.5	1530
syn20543799	Fc1ccc(CNc2nccc(NCCNC(=O)c3cc4ccccc4s3)n2)cc1	HPIYDXWBJUHQIS-UHFFFAOYSA-N	GSK1379944	P51617	IRAK1	IRAK1	5.780232759549865	HPIYDXWBJUHQIS-UHFFFAOYSA-N_P51617_IRAK1	0.5	3	Random Control	0.5	1530
syn20543799	CN1CCC(CC1)NC(=O)c2ccc(Nc3ncc4N(C)C(=O)C(F)(F)CN(C5CCCC5)c4n3)cc2C	WQQPBXGJFFKXKX-UHFFFAOYSA-N	TPKI-31	Q9Y6R4	MAP3K4	MAP3K4	5.00126580653371	WQQPBXGJFFKXKX-UHFFFAOYSA-N_Q9Y6R4_MAP3K4	0.5	3	Random Control	0.5	1530
syn20543799	O=C(NC1=C2C(C(F)=CC=C2)=NC=C1)NC3=NC=CN=C3	NSDIHUXUFJHXRA-UHFFFAOYSA-N	AKI00000070a	Q9Y6R4	MAP3K4	MAP3K4	5.170321852595118	NSDIHUXUFJHXRA-UHFFFAOYSA-N_Q9Y6R4_MAP3K4	0.5	3	Random Control	0.5	1530
syn20543799	O=C1C2=C(C(C3=CC=CC=N3)=NN1C4=C(Cl)C=NC=C4Cl)N=C(NC5=CC=C(N6CCN(C)CC6)C=C5)N=C2	BYOVZPSNQRPTQJ-UHFFFAOYSA-N	AKI00000021a	Q9Y6R4	MAP3K4	MAP3K4	5.637684523211071	BYOVZPSNQRPTQJ-UHFFFAOYSA-N_Q9Y6R4_MAP3K4	0.5	3	Random Control	0.5	1530
syn20543799	CN1CCC(CC1)NC(=O)c2ccc(Nc3ncc4N(C)C(=O)C(F)(F)CN(C5CCCC5)c4n3)cc2C	WQQPBXGJFFKXKX-UHFFFAOYSA-N	TPKI-31	P48736	PIK3CG	PIK3CG	6.178302524782632	WQQPBXGJFFKXKX-UHFFFAOYSA-N_P48736_PIK3CG	0.5	3	Random Control	0.5	1530
syn20543799	CN1CCC(CC1)NC(=O)c2ccc(Nc3ncc4N(C)C(=O)C(F)(F)CN(C5CCCC5)c4n3)cc2C	WQQPBXGJFFKXKX-UHFFFAOYSA-N	TPKI-31	Q9BRS2	RIOK1	RIOK1	6.396839410610039	WQQPBXGJFFKXKX-UHFFFAOYSA-N_Q9BRS2_RIOK1	0.5	3	Random Control	0.5	1530
syn20543799	COc1cc(Nc2nccc(n2)N2CCC(C2)NC(=O)Nc2ccc3OCOc3c2)cc(OC)c1OC	RPMUHLTUQBLTIL-UHFFFAOYSA-N	GSK1379766	Q9BRS2	RIOK1	RIOK1	5.627998008493004	RPMUHLTUQBLTIL-UHFFFAOYSA-N_Q9BRS2_RIOK1	0.5	3	Random Control	0.5	1530
syn20543799	COc1cccc(NC(=O)NC2CCN(C2)c2ccnc(Nc3cc(OC)c(OC)c(OC)c3)n2)c1	JWYSBCWFKGORAC-UHFFFAOYSA-N	GSK1379763	Q9BRS2	RIOK1	RIOK1	5.534325163828892	JWYSBCWFKGORAC-UHFFFAOYSA-N_Q9BRS2_RIOK1	0.5	3	Random Control	0.5	1530
syn20543799	CC1=CC(=NN1C1=CC=CC=C1)C(=O)NC1=CC=C(OC2=NN3C=C(NC(=O)C4CC4)N=C3C=C2)C=C1	MZTUKIVBKFNLSN-UHFFFAOYSA-N	TPKI-35	P00519	ABL1	ABL1-phosphorylated	8.168400877782567	MZTUKIVBKFNLSN-UHFFFAOYSA-N_P00519_ABL1-phosphorylated	0.5	3	Random Control	0.5	1530
syn20543799	CC(C)(C)c1ccc2nccc(Nc3cccc(O)c3)c2c1	YLGOFBVUMIJIPS-UHFFFAOYSA-N	GW856795	P00519	ABL1	ABL1-phosphorylated	6.416007040389817	YLGOFBVUMIJIPS-UHFFFAOYSA-N_P00519_ABL1-phosphorylated	0.5	3	Random Control	0.5	1530
syn20543799	CC1=CC(=NN1C1=CC=CC=C1)C(=O)NC1=CC=C(OC2=NN3C=C(NC(=O)C4CC4)N=C3C=C2)C=C1	MZTUKIVBKFNLSN-UHFFFAOYSA-N	TPKI-35	P42684	ABL2	ABL2	8.00751249078192	MZTUKIVBKFNLSN-UHFFFAOYSA-N_P42684_ABL2	0.5	3	Random Control	0.5	1530
syn20543799	CC1=CC(=NN1C1=CC=CC=C1)C(=O)NC1=CC=C(OC2=NN3C=C(NC(=O)C4CC4)N=C3C=C2)C=C1	MZTUKIVBKFNLSN-UHFFFAOYSA-N	TPKI-35	Q92772	CDKL2	CDKL2	7.372103450776736	MZTUKIVBKFNLSN-UHFFFAOYSA-N_Q92772_CDKL2	0.5	3	Random Control	0.5	1530
syn20543799	CC1=CC(=NN1C1=CC=CC=C1)C(=O)NC1=CC=C(OC2=NN3C=C(NC(=O)C4CC4)N=C3C=C2)C=C1	MZTUKIVBKFNLSN-UHFFFAOYSA-N	TPKI-35	P07333	CSF1R	CSF1R	7.607504870844642	MZTUKIVBKFNLSN-UHFFFAOYSA-N_P07333_CSF1R	0.5	3	Random Control	0.5	1530
syn20543799	NC1=C(C2=CC=C(NC(NC3=CC=CC(C)=C3)=O)C=C2)C=NC4=C(Br)C=NN41	GXRCQVMXTRWVSJ-UHFFFAOYSA-N	AKI00000050a	P07333	CSF1R	CSF1R	7.4882534782451415	GXRCQVMXTRWVSJ-UHFFFAOYSA-N_P07333_CSF1R	0.5	3	Random Control	0.5	1530
syn20543799	O=C(NC1=CC(Cl)=CC=C1)NC(C=C2)=CC=C2C3=C4C(N(C)N=C4N)=CN=C3	UUVMNPKFPGJBNX-UHFFFAOYSA-N	AKI00000047a	P07333	CSF1R	CSF1R	8.714544041987496	UUVMNPKFPGJBNX-UHFFFAOYSA-N_P07333_CSF1R	0.5	3	Random Control	0.5	1530
syn20543799	CC1=CC(=NN1C1=CC=CC=C1)C(=O)NC1=CC=C(OC2=NN3C=C(NC(=O)C4CC4)N=C3C=C2)C=C1	MZTUKIVBKFNLSN-UHFFFAOYSA-N	TPKI-35	Q08345	DDR1	DDR1	8.213357768718383	MZTUKIVBKFNLSN-UHFFFAOYSA-N_Q08345_DDR1	0.5	3	Random Control	0.5	1530
syn20543799	NC1=C(C2=CC=C(NC(NC3=CC=CC(C)=C3)=O)C=C2)C=NC4=C(Br)C=NN41	GXRCQVMXTRWVSJ-UHFFFAOYSA-N	AKI00000050a	Q08345	DDR1	DDR1	7.999159171475793	GXRCQVMXTRWVSJ-UHFFFAOYSA-N_Q08345_DDR1	0.5	3	Random Control	0.5	1530
syn20543799	O=C1C2=C(C(C3=CC=CC=N3)=NN1C4=C(Cl)C=NC=C4Cl)N=C(NC5=CC=C(N6CCN(C)CC6)C=C5)N=C2	BYOVZPSNQRPTQJ-UHFFFAOYSA-N	AKI00000021a	Q08345	DDR1	DDR1	7.8077049934133	BYOVZPSNQRPTQJ-UHFFFAOYSA-N_Q08345_DDR1	0.5	3	Random Control	0.5	1530
syn20543799	O=C(NC1=CC(Cl)=CC=C1)NC(C=C2)=CC=C2C3=C4C(N(C)N=C4N)=CN=C3	UUVMNPKFPGJBNX-UHFFFAOYSA-N	AKI00000047a	Q08345	DDR1	DDR1	8.203959979172348	UUVMNPKFPGJBNX-UHFFFAOYSA-N_Q08345_DDR1	0.5	3	Random Control	0.5	1530
syn20543799	Fc1ccc(CNc2nccc(NCCNC(=O)c3cc4ccccc4s3)n2)cc1	HPIYDXWBJUHQIS-UHFFFAOYSA-N	GSK1379944	Q08345	DDR1	DDR1	6.138740629684031	HPIYDXWBJUHQIS-UHFFFAOYSA-N_Q08345_DDR1	0.5	3	Random Control	0.5	1530
syn20543799	CC1=CC(=NN1C1=CC=CC=C1)C(=O)NC1=CC=C(OC2=NN3C=C(NC(=O)C4CC4)N=C3C=C2)C=C1	MZTUKIVBKFNLSN-UHFFFAOYSA-N	TPKI-35	Q16832	DDR2	DDR2	7.524891823888594	MZTUKIVBKFNLSN-UHFFFAOYSA-N_Q16832_DDR2	0.5	3	Random Control	0.5	1530
syn20543799	NC1=C(C2=CC=C(NC(NC3=CC=CC(C)=C3)=O)C=C2)C=NC4=C(Br)C=NN41	GXRCQVMXTRWVSJ-UHFFFAOYSA-N	AKI00000050a	Q16832	DDR2	DDR2	7.589065411990593	GXRCQVMXTRWVSJ-UHFFFAOYSA-N_Q16832_DDR2	0.5	3	Random Control	0.5	1530
syn20543799	O=C1C2=C(C(C3=CC=CC=N3)=NN1C4=C(Cl)C=NC=C4Cl)N=C(NC5=CC=C(N6CCN(C)CC6)C=C5)N=C2	BYOVZPSNQRPTQJ-UHFFFAOYSA-N	AKI00000021a	Q16832	DDR2	DDR2	7.336135905881709	BYOVZPSNQRPTQJ-UHFFFAOYSA-N_Q16832_DDR2	0.5	3	Random Control	0.5	1530
syn20543799	O=C(NC1=CC(Cl)=CC=C1)NC(C=C2)=CC=C2C3=C4C(N(C)N=C4N)=CN=C3	UUVMNPKFPGJBNX-UHFFFAOYSA-N	AKI00000047a	Q16832	DDR2	DDR2	7.898306128012322	UUVMNPKFPGJBNX-UHFFFAOYSA-N_Q16832_DDR2	0.5	3	Random Control	0.5	1530
syn20543799	CC1=CC(=NN1C1=CC=CC=C1)C(=O)NC1=CC=C(OC2=NN3C=C(NC(=O)C4CC4)N=C3C=C2)C=C1	MZTUKIVBKFNLSN-UHFFFAOYSA-N	TPKI-35	P21860	ERBB3	ERBB3	7.248522970679385	MZTUKIVBKFNLSN-UHFFFAOYSA-N_P21860_ERBB3	0.5	3	Random Control	0.5	1530
syn20543799	CC1=CC(=NN1C1=CC=CC=C1)C(=O)NC1=CC=C(OC2=NN3C=C(NC(=O)C4CC4)N=C3C=C2)C=C1	MZTUKIVBKFNLSN-UHFFFAOYSA-N	TPKI-35	P17948	FLT1	FLT1	7.077925357922992	MZTUKIVBKFNLSN-UHFFFAOYSA-N_P17948_FLT1	0.5	3	Random Control	0.5	1530
syn20543799	O=C(NC1=CC(Cl)=CC=C1)NC(C=C2)=CC=C2C3=C4C(N(C)N=C4N)=CN=C3	UUVMNPKFPGJBNX-UHFFFAOYSA-N	AKI00000047a	P17948	FLT1	FLT1	9.114729210871259	UUVMNPKFPGJBNX-UHFFFAOYSA-N_P17948_FLT1	0.5	3	Random Control	0.5	1530
syn20543799	CC1=CC(=NN1C1=CC=CC=C1)C(=O)NC1=CC=C(OC2=NN3C=C(NC(=O)C4CC4)N=C3C=C2)C=C1	MZTUKIVBKFNLSN-UHFFFAOYSA-N	TPKI-35	P10721	KIT	KIT	7.505479395260177	MZTUKIVBKFNLSN-UHFFFAOYSA-N_P10721_KIT	0.5	3	Random Control	0.5	1530
syn20543799	NC1=C(C2=CC=C(NC(NC3=CC=CC(C)=C3)=O)C=C2)C=NC4=C(Br)C=NN41	GXRCQVMXTRWVSJ-UHFFFAOYSA-N	AKI00000050a	P10721	KIT	KIT	7.040505042049757	GXRCQVMXTRWVSJ-UHFFFAOYSA-N_P10721_KIT	0.5	3	Random Control	0.5	1530
syn20543799	O=C(NC1=CC(Cl)=CC=C1)NC(C=C2)=CC=C2C3=C4C(N(C)N=C4N)=CN=C3	UUVMNPKFPGJBNX-UHFFFAOYSA-N	AKI00000047a	P10721	KIT	KIT	8.527335411067808	UUVMNPKFPGJBNX-UHFFFAOYSA-N_P10721_KIT	0.5	3	Random Control	0.5	1530
syn20543799	COc1cc(Nc2nccc(n2)N2CCC(C2)NC(=O)Nc2cccc(c2)C(C)=O)cc(OC)c1OC	FHPPXPQIIDRCLD-UHFFFAOYSA-N	GSK1379753	P10721	KIT	KIT	5.9486218444169605	FHPPXPQIIDRCLD-UHFFFAOYSA-N_P10721_KIT	0.5	3	Random Control	0.5	1530
syn20543799	COc1cccc(NC(=O)NC2CCN(C2)c2ccnc(Nc3cc(OC)c(OC)c(OC)c3)n2)c1	JWYSBCWFKGORAC-UHFFFAOYSA-N	GSK1379763	P10721	KIT	KIT	6.206500572147429	JWYSBCWFKGORAC-UHFFFAOYSA-N_P10721_KIT	0.5	3	Random Control	0.5	1530
syn20543799	Cc1ccc2c(cnn2n1)-c1ccnc(Nc2ccc(cc2)C(F)(F)F)n1	LOAIUSJMQXSEBK-UHFFFAOYSA-N	GW819776	P10721	KIT	KIT	6.6345694054516695	LOAIUSJMQXSEBK-UHFFFAOYSA-N_P10721_KIT	0.5	3	Random Control	0.5	1530
syn20543799	CC1=CC(=NN1C1=CC=CC=C1)C(=O)NC1=CC=C(OC2=NN3C=C(NC(=O)C4CC4)N=C3C=C2)C=C1	MZTUKIVBKFNLSN-UHFFFAOYSA-N	TPKI-35	P06239	LCK	LCK	7.399302534924195	MZTUKIVBKFNLSN-UHFFFAOYSA-N_P06239_LCK	0.5	3	Random Control	0.5	1530
syn20543799	NC1=C(C2=CC=C(NC(NC3=CC=CC(C)=C3)=O)C=C2)C=NC4=C(Br)C=NN41	GXRCQVMXTRWVSJ-UHFFFAOYSA-N	AKI00000050a	P06239	LCK	LCK	6.915597939281104	GXRCQVMXTRWVSJ-UHFFFAOYSA-N_P06239_LCK	0.5	3	Random Control	0.5	1530
syn20543799	CC(C)(C)c1ccc2nccc(Nc3cccc(O)c3)c2c1	YLGOFBVUMIJIPS-UHFFFAOYSA-N	GW856795	P06239	LCK	LCK	6.244753653649546	YLGOFBVUMIJIPS-UHFFFAOYSA-N_P06239_LCK	0.5	3	Random Control	0.5	1530
syn20543799	CC1=CC(=NN1C1=CC=CC=C1)C(=O)NC1=CC=C(OC2=NN3C=C(NC(=O)C4CC4)N=C3C=C2)C=C1	MZTUKIVBKFNLSN-UHFFFAOYSA-N	TPKI-35	Q13163	MAP2K5	MEK5	7.800305508312103	MZTUKIVBKFNLSN-UHFFFAOYSA-N_Q13163_MEK5	0.5	3	Random Control	0.5	1530
syn20543799	NC1=C(C2=CC=C(NC(NC3=CC=CC(C)=C3)=O)C=C2)C=NC4=C(Br)C=NN41	GXRCQVMXTRWVSJ-UHFFFAOYSA-N	AKI00000050a	Q13163	MAP2K5	MEK5	6.807308098319824	GXRCQVMXTRWVSJ-UHFFFAOYSA-N_Q13163_MEK5	0.5	3	Random Control	0.5	1530
syn20543799	OC(C1=CC2=C(C3=CC(C4=CC=CC=C4)=CC=C3)C=NC=C2S1)=O	FHBDMVQPDQSYLR-UHFFFAOYSA-N	AKI00000074a	Q13163	MAP2K5	MEK5	6.718044965819248	FHBDMVQPDQSYLR-UHFFFAOYSA-N_Q13163_MEK5	0.5	3	Random Control	0.5	1530
syn20543799	COc1cc(Nc2nccc(n2)N2CCC(C2)NC(=O)Nc2ccc3OCOc3c2)cc(OC)c1OC	RPMUHLTUQBLTIL-UHFFFAOYSA-N	GSK1379766	Q13163	MAP2K5	MEK5	7.080638794440499	RPMUHLTUQBLTIL-UHFFFAOYSA-N_Q13163_MEK5	0.5	3	Random Control	0.5	1530
syn20543799	COc1cc(Nc2nccc(n2)N2CCC(C2)NC(=O)Nc2cccc(c2)C(C)=O)cc(OC)c1OC	FHPPXPQIIDRCLD-UHFFFAOYSA-N	GSK1379753	Q13163	MAP2K5	MEK5	6.9555989283432496	FHPPXPQIIDRCLD-UHFFFAOYSA-N_Q13163_MEK5	0.5	3	Random Control	0.5	1530
syn20543799	COc1cccc(CNC(=O)NC2CCN(C2)c2ccnc(Nc3cc(OC)c(OC)c(OC)c3)n2)c1	DNUXCMSJSBRGFX-UHFFFAOYSA-N	GSK1379765	Q13163	MAP2K5	MEK5	6.994248929307527	DNUXCMSJSBRGFX-UHFFFAOYSA-N_Q13163_MEK5	0.5	3	Random Control	0.5	1530
syn20543799	COc1cccc(NC(=O)NC2CCN(C2)c2ccnc(Nc3cc(OC)c(OC)c(OC)c3)n2)c1	JWYSBCWFKGORAC-UHFFFAOYSA-N	GSK1379763	Q13163	MAP2K5	MEK5	7.042482776995625	JWYSBCWFKGORAC-UHFFFAOYSA-N_Q13163_MEK5	0.5	3	Random Control	0.5	1530
syn20543799	CC1=CC(=NN1C1=CC=CC=C1)C(=O)NC1=CC=C(OC2=NN3C=C(NC(=O)C4CC4)N=C3C=C2)C=C1	MZTUKIVBKFNLSN-UHFFFAOYSA-N	TPKI-35	Q12866	MERTK	MERTK	7.15200882549197	MZTUKIVBKFNLSN-UHFFFAOYSA-N_Q12866_MERTK	0.5	3	Random Control	0.5	1530
syn20543799	CC1=CC(=NN1C1=CC=CC=C1)C(=O)NC1=CC=C(OC2=NN3C=C(NC(=O)C4CC4)N=C3C=C2)C=C1	MZTUKIVBKFNLSN-UHFFFAOYSA-N	TPKI-35	P16234	PDGFRA	PDGFRA	7.335638494876686	MZTUKIVBKFNLSN-UHFFFAOYSA-N_P16234_PDGFRA	0.5	3	Random Control	0.5	1530
syn20543799	NC1=C(C2=CC=C(NC(NC3=CC=CC(C)=C3)=O)C=C2)C=NC4=C(Br)C=NN41	GXRCQVMXTRWVSJ-UHFFFAOYSA-N	AKI00000050a	P16234	PDGFRA	PDGFRA	7.451803893600645	GXRCQVMXTRWVSJ-UHFFFAOYSA-N_P16234_PDGFRA	0.5	3	Random Control	0.5	1530
syn20543799	O=C(NC1=CC(Cl)=CC=C1)NC(C=C2)=CC=C2C3=C4C(N(C)N=C4N)=CN=C3	UUVMNPKFPGJBNX-UHFFFAOYSA-N	AKI00000047a	P16234	PDGFRA	PDGFRA	8.562055720826125	UUVMNPKFPGJBNX-UHFFFAOYSA-N_P16234_PDGFRA	0.5	3	Random Control	0.5	1530
syn20543799	CC(C)(C)c1ccc2nccc(Nc3cccc(O)c3)c2c1	YLGOFBVUMIJIPS-UHFFFAOYSA-N	GW856795	P16234	PDGFRA	PDGFRA	6.098406602196531	YLGOFBVUMIJIPS-UHFFFAOYSA-N_P16234_PDGFRA	0.5	3	Random Control	0.5	1530
syn20543799	CC1=CC(=NN1C1=CC=CC=C1)C(=O)NC1=CC=C(OC2=NN3C=C(NC(=O)C4CC4)N=C3C=C2)C=C1	MZTUKIVBKFNLSN-UHFFFAOYSA-N	TPKI-35	P35590	TIE1	TIE1	7.33661565291298	MZTUKIVBKFNLSN-UHFFFAOYSA-N_P35590_TIE1	0.5	3	Random Control	0.5	1530
syn20543799	COc1cccc(CNC(=O)NC2CCN(C2)c2ccnc(Nc3cc(OC)c(OC)c(OC)c3)n2)c1	DNUXCMSJSBRGFX-UHFFFAOYSA-N	GSK1379765	P35590	TIE1	TIE1	5.98151848665993	DNUXCMSJSBRGFX-UHFFFAOYSA-N_P35590_TIE1	0.5	3	Random Control	0.5	1530
syn20543799	NC1=C(C2=CC=C(NC(NC3=CC=CC(C)=C3)=O)C=C2)C=NC4=C(Br)C=NN41	GXRCQVMXTRWVSJ-UHFFFAOYSA-N	AKI00000050a	P51451	BLK	BLK	7.043674044170868	GXRCQVMXTRWVSJ-UHFFFAOYSA-N_P51451_BLK	0.5	3	Random Control	0.5	1530
syn20543799	NC1=C(C2=CC=C(NC(NC3=CC=CC(C)=C3)=O)C=C2)C=NC4=C(Br)C=NN41	GXRCQVMXTRWVSJ-UHFFFAOYSA-N	AKI00000050a	Q6P2M8	PNCK	CAMK1B	5.0985929524488025	GXRCQVMXTRWVSJ-UHFFFAOYSA-N_Q6P2M8_CAMK1B	0.5	3	Random Control	0.5	1530
syn20543799	CC1=CC=CC(C2=C(N(C=CN=C3)C3=N2)C4=CC=NC(NC5CCCCC5)=N4)=C1	WVTJDZKJXWDTPS-UHFFFAOYSA-N	AKI00000063a	Q6P2M8	PNCK	CAMK1B	5.768026182127128	WVTJDZKJXWDTPS-UHFFFAOYSA-N_Q6P2M8_CAMK1B	0.5	3	Random Control	0.5	1530
syn20543799	NC(=O)c1cc(cc2c(c[nH]c12)C1CCNCC1)-c1ccccc1	VNEKCIHPKSZINU-UHFFFAOYSA-N	GSK301362	Q6P2M8	PNCK	CAMK1B	5.0569393275424295	VNEKCIHPKSZINU-UHFFFAOYSA-N_Q6P2M8_CAMK1B	0.5	3	Random Control	0.5	1530
syn20543799	NC1=C(C2=CC=C(NC(NC3=CC=CC(C)=C3)=O)C=C2)C=NC4=C(Br)C=NN41	GXRCQVMXTRWVSJ-UHFFFAOYSA-N	AKI00000050a	P48729	CSNK1A1	CSNK1A1	5.448730365733794	GXRCQVMXTRWVSJ-UHFFFAOYSA-N_P48729_CSNK1A1	0.5	3	Random Control	0.5	1530
syn20543799	O=C(NC1=C2C(C(F)=CC=C2)=NC=C1)NC3=NC=CN=C3	NSDIHUXUFJHXRA-UHFFFAOYSA-N	AKI00000070a	P48729	CSNK1A1	CSNK1A1	5.461907430219165	NSDIHUXUFJHXRA-UHFFFAOYSA-N_P48729_CSNK1A1	0.5	3	Random Control	0.5	1530
syn20543799	NC1=C(C2=CC=C(NC(NC3=CC=CC(C)=C3)=O)C=C2)C=NC4=C(Br)C=NN41	GXRCQVMXTRWVSJ-UHFFFAOYSA-N	AKI00000050a	P48730	CSNK1D	CSNK1D	5.387461450339302	GXRCQVMXTRWVSJ-UHFFFAOYSA-N_P48730_CSNK1D	0.5	3	Random Control	0.5	1530
syn20543799	CC1=CC=CC(C2=C(N(C=CN=C3)C3=N2)C4=CC=NC(NC5CCCCC5)=N4)=C1	WVTJDZKJXWDTPS-UHFFFAOYSA-N	AKI00000063a	P48730	CSNK1D	CSNK1D	7.112284342887988	WVTJDZKJXWDTPS-UHFFFAOYSA-N_P48730_CSNK1D	0.5	3	Random Control	0.5	1530
syn20543799	NC1=C(C2=CC=C(NC(NC3=CC=CC(C)=C3)=O)C=C2)C=NC4=C(Br)C=NN41	GXRCQVMXTRWVSJ-UHFFFAOYSA-N	AKI00000050a	P49674	CSNK1E	CSNK1E	5.597247105224609	GXRCQVMXTRWVSJ-UHFFFAOYSA-N_P49674_CSNK1E	0.5	3	Random Control	0.5	1530
syn20543799	CC1=CC=CC(C2=C(N(C=CN=C3)C3=N2)C4=CC=NC(NC5CCCCC5)=N4)=C1	WVTJDZKJXWDTPS-UHFFFAOYSA-N	AKI00000063a	P49674	CSNK1E	CSNK1E	7.24550596463455	WVTJDZKJXWDTPS-UHFFFAOYSA-N_P49674_CSNK1E	0.5	3	Random Control	0.5	1530
syn20543799	O=C(NC1=CC(Cl)=CC=C1)NC(C=C2)=CC=C2C3=C4C(N(C)N=C4N)=CN=C3	UUVMNPKFPGJBNX-UHFFFAOYSA-N	AKI00000047a	P49674	CSNK1E	CSNK1E	6.411903741907711	UUVMNPKFPGJBNX-UHFFFAOYSA-N_P49674_CSNK1E	0.5	3	Random Control	0.5	1530
syn20543799	NC1=C(C2=CC=C(NC(NC3=CC=CC(C)=C3)=O)C=C2)C=NC4=C(Br)C=NN41	GXRCQVMXTRWVSJ-UHFFFAOYSA-N	AKI00000050a	Q9Y463	DYRK1B	DYRK1B	5.523089276595693	GXRCQVMXTRWVSJ-UHFFFAOYSA-N_Q9Y463_DYRK1B	0.5	3	Random Control	0.5	1530
syn20543799	Oc1ccc(cc1)-c1c[nH]c(=O)c2cc(sc12)-c1ccncc1	CCZJKJIDVXAPAV-UHFFFAOYSA-N	GSK1033723	Q9Y463	DYRK1B	DYRK1B	6.718767589149993	CCZJKJIDVXAPAV-UHFFFAOYSA-N_Q9Y463_DYRK1B	0.5	3	Random Control	0.5	1530
syn20543799	NC1=C(C2=CC=C(NC(NC3=CC=CC(C)=C3)=O)C=C2)C=NC4=C(Br)C=NN41	GXRCQVMXTRWVSJ-UHFFFAOYSA-N	AKI00000050a	P25098	ADRBK1	GRK2	5.381077765988859	GXRCQVMXTRWVSJ-UHFFFAOYSA-N_P25098_GRK2	0.5	3	Random Control	0.5	1530
syn20543799	NC1=C(C2=CC=C(NC(NC3=CC=CC(C)=C3)=O)C=C2)C=NC4=C(Br)C=NN41	GXRCQVMXTRWVSJ-UHFFFAOYSA-N	AKI00000050a	P49137	MAPKAPK2	MAPKAPK2	5.228009192011632	GXRCQVMXTRWVSJ-UHFFFAOYSA-N_P49137_MAPKAPK2	0.5	3	Random Control	0.5	1530
syn20543799	NC1=C(C2=CC=C(NC(NC3=CC=CC(C)=C3)=O)C=C2)C=NC4=C(Br)C=NN41	GXRCQVMXTRWVSJ-UHFFFAOYSA-N	AKI00000050a	Q9H1R3	MYLK2	MYLK2	5.54804611296019	GXRCQVMXTRWVSJ-UHFFFAOYSA-N_Q9H1R3_MYLK2	0.5	3	Random Control	0.5	1530
syn20543799	NC1=C(C2=CC=C(NC(NC3=CC=CC(C)=C3)=O)C=C2)C=NC4=C(Br)C=NN41	GXRCQVMXTRWVSJ-UHFFFAOYSA-N	AKI00000050a	O00141	SGK1	SGK	5.589735772487953	GXRCQVMXTRWVSJ-UHFFFAOYSA-N_O00141_SGK	0.5	3	Random Control	0.5	1530
syn20543799	NC1=C(C2=CC=C(NC(NC3=CC=CC(C)=C3)=O)C=C2)C=NC4=C(Br)C=NN41	GXRCQVMXTRWVSJ-UHFFFAOYSA-N	AKI00000050a	Q16288	NTRK3	TRKC	7.332752417874071	GXRCQVMXTRWVSJ-UHFFFAOYSA-N_Q16288_TRKC	0.5	3	Random Control	0.5	1530
syn20543799	O=C(NC1=CC(Cl)=CC=C1)NC(C=C2)=CC=C2C3=C4C(N(C)N=C4N)=CN=C3	UUVMNPKFPGJBNX-UHFFFAOYSA-N	AKI00000047a	Q16288	NTRK3	TRKC	7.404714149449004	UUVMNPKFPGJBNX-UHFFFAOYSA-N_Q16288_TRKC	0.5	3	Random Control	0.5	1530
syn20543799	COc1cc(Nc2nccc(n2)N2CCC(C2)NC(=O)Nc2cccc(c2)C(C)=O)cc(OC)c1OC	FHPPXPQIIDRCLD-UHFFFAOYSA-N	GSK1379753	Q16288	NTRK3	TRKC	5.680367777617949	FHPPXPQIIDRCLD-UHFFFAOYSA-N_Q16288_TRKC	0.5	3	Random Control	0.5	1530
syn20543799	COc1cccc(NC(=O)NC2CCN(C2)c2ccnc(Nc3cc(OC)c(OC)c(OC)c3)n2)c1	JWYSBCWFKGORAC-UHFFFAOYSA-N	GSK1379763	Q16288	NTRK3	TRKC	5.9744292382801945	JWYSBCWFKGORAC-UHFFFAOYSA-N_Q16288_TRKC	0.5	3	Random Control	0.5	1530
syn20543799	NC1=C(C2=CC=C(NC(NC3=CC=CC(C)=C3)=O)C=C2)C=NC4=C(Br)C=NN41	GXRCQVMXTRWVSJ-UHFFFAOYSA-N	AKI00000050a	P35968	KDR	VEGFR2	7.478062842492255	GXRCQVMXTRWVSJ-UHFFFAOYSA-N_P35968_VEGFR2	0.5	3	Random Control	0.5	1530
syn20543799	O=C(NC1=CC(Cl)=CC=C1)NC(C=C2)=CC=C2C3=C4C(N(C)N=C4N)=CN=C3	UUVMNPKFPGJBNX-UHFFFAOYSA-N	AKI00000047a	P35968	KDR	VEGFR2	8.55018235490562	UUVMNPKFPGJBNX-UHFFFAOYSA-N_P35968_VEGFR2	0.5	3	Random Control	0.5	1530
syn20543799	CC1=CC=CC(C2=C(N(C=CN=C3)C3=N2)C4=CC=NC(NC5CCCCC5)=N4)=C1	WVTJDZKJXWDTPS-UHFFFAOYSA-N	AKI00000063a	O43683	BUB1	BUB1	6.630349873574241	WVTJDZKJXWDTPS-UHFFFAOYSA-N_O43683_BUB1	0.5	3	Random Control	0.5	1530
syn20543799	COc1cccc(CNC(=O)NC2CCN(C2)c2ccnc(Nc3cc(OC)c(OC)c(OC)c3)n2)c1	DNUXCMSJSBRGFX-UHFFFAOYSA-N	GSK1379765	O43683	BUB1	BUB1	6.516435808857603	DNUXCMSJSBRGFX-UHFFFAOYSA-N_O43683_BUB1	0.5	3	Random Control	0.5	1530
syn20543799	CC1=CC=CC(C2=C(N(C=CN=C3)C3=N2)C4=CC=NC(NC5CCCCC5)=N4)=C1	WVTJDZKJXWDTPS-UHFFFAOYSA-N	AKI00000063a	P45983	MAPK8	JNK1	6.692453687295104	WVTJDZKJXWDTPS-UHFFFAOYSA-N_P45983_JNK1	0.5	3	Random Control	0.5	1530
syn20543799	CS(=O)(=O)c1ccccc1-c1nc(c([nH]1)-c1ccncc1)-c1ccc(F)cc1	SCVJGNCJNHIZPW-UHFFFAOYSA-N	SB-213663	P45983	MAPK8	JNK1	6.70655903307502	SCVJGNCJNHIZPW-UHFFFAOYSA-N_P45983_JNK1	0.5	3	Random Control	0.5	1530
syn20543799	Cc1ccc2c(cnn2n1)-c1ccnc(Nc2ccc(cc2)C(F)(F)F)n1	LOAIUSJMQXSEBK-UHFFFAOYSA-N	GW819776	P45983	MAPK8	JNK1	7.247765348689055	LOAIUSJMQXSEBK-UHFFFAOYSA-N_P45983_JNK1	0.5	3	Random Control	0.5	1530
syn20543799	CC1=CC=CC(C2=C(N(C=CN=C3)C3=N2)C4=CC=NC(NC5CCCCC5)=N4)=C1	WVTJDZKJXWDTPS-UHFFFAOYSA-N	AKI00000063a	P45984	MAPK9	JNK2	6.967966203571784	WVTJDZKJXWDTPS-UHFFFAOYSA-N_P45984_JNK2	0.5	3	Random Control	0.5	1530
syn20543799	CS(=O)(=O)c1ccccc1-c1nc(c([nH]1)-c1ccncc1)-c1ccc(F)cc1	SCVJGNCJNHIZPW-UHFFFAOYSA-N	SB-213663	P45984	MAPK9	JNK2	6.895348576860771	SCVJGNCJNHIZPW-UHFFFAOYSA-N_P45984_JNK2	0.5	3	Random Control	0.5	1530
syn20543799	CC1=CC=CC(C2=C(N(C=CN=C3)C3=N2)C4=CC=NC(NC5CCCCC5)=N4)=C1	WVTJDZKJXWDTPS-UHFFFAOYSA-N	AKI00000063a	P53779	MAPK10	JNK3	6.8854859694760595	WVTJDZKJXWDTPS-UHFFFAOYSA-N_P53779_JNK3	0.5	3	Random Control	0.5	1530
syn20543799	CS(=O)(=O)c1ccccc1-c1nc(c([nH]1)-c1ccncc1)-c1ccc(F)cc1	SCVJGNCJNHIZPW-UHFFFAOYSA-N	SB-213663	P53779	MAPK10	JNK3	6.933077936541022	SCVJGNCJNHIZPW-UHFFFAOYSA-N_P53779_JNK3	0.5	3	Random Control	0.5	1530
syn20543799	Cc1ccc2c(cnn2n1)-c1ccnc(Nc2ccc(cc2)C(F)(F)F)n1	LOAIUSJMQXSEBK-UHFFFAOYSA-N	GW819776	P53779	MAPK10	JNK3	7.452816805621686	LOAIUSJMQXSEBK-UHFFFAOYSA-N_P53779_JNK3	0.5	3	Random Control	0.5	1530
syn20543799	CC1=CC=CC(C2=C(N(C=CN=C3)C3=N2)C4=CC=NC(NC5CCCCC5)=N4)=C1	WVTJDZKJXWDTPS-UHFFFAOYSA-N	AKI00000063a	P45985	MAP2K4	MEK4	6.315574410991997	WVTJDZKJXWDTPS-UHFFFAOYSA-N_P45985_MEK4	0.5	3	Random Control	0.5	1530
syn20543799	CC1=CC=CC(C2=C(N(C=CN=C3)C3=N2)C4=CC=NC(NC5CCCCC5)=N4)=C1	WVTJDZKJXWDTPS-UHFFFAOYSA-N	AKI00000063a	Q9UBE8	NLK	NLK	7.021357004744783	WVTJDZKJXWDTPS-UHFFFAOYSA-N_Q9UBE8_NLK	0.5	3	Random Control	0.5	1530
syn20543799	Fc1ccc(CNc2nccc(NCCNC(=O)c3cc4ccccc4s3)n2)cc1	HPIYDXWBJUHQIS-UHFFFAOYSA-N	GSK1379944	Q9UBE8	NLK	NLK	6.2018900914932535	HPIYDXWBJUHQIS-UHFFFAOYSA-N_Q9UBE8_NLK	0.5	3	Random Control	0.5	1530
syn20543799	CC1=CC=CC(C2=C(N(C=CN=C3)C3=N2)C4=CC=NC(NC5CCCCC5)=N4)=C1	WVTJDZKJXWDTPS-UHFFFAOYSA-N	AKI00000063a	Q15759	MAPK11	p38-beta	7.012851124682087	WVTJDZKJXWDTPS-UHFFFAOYSA-N_Q15759_p38-beta	0.5	3	Random Control	0.5	1530
syn20543799	CC1=CC=CC(C2=C(N(C=CN=C3)C3=N2)C4=CC=NC(NC5CCCCC5)=N4)=C1	WVTJDZKJXWDTPS-UHFFFAOYSA-N	AKI00000063a	Q9BZL6	PRKD2	PRKD2	6.487867261061964	WVTJDZKJXWDTPS-UHFFFAOYSA-N_Q9BZL6_PRKD2	0.5	3	Random Control	0.5	1530
syn20543799	CC1=CC=CC(C2=C(N(C=CN=C3)C3=N2)C4=CC=NC(NC5CCCCC5)=N4)=C1	WVTJDZKJXWDTPS-UHFFFAOYSA-N	AKI00000063a	Q15418	RPS6KA1	RSK1(Kin.Dom.2-C-terminal)	5.974005775222162	WVTJDZKJXWDTPS-UHFFFAOYSA-N_Q15418_RSK1(Kin.Dom.2-C-terminal)	0.5	3	Random Control	0.5	1530
syn20543799	CC1=CC=CC(C2=C(N(C=CN=C3)C3=N2)C4=CC=NC(NC5CCCCC5)=N4)=C1	WVTJDZKJXWDTPS-UHFFFAOYSA-N	AKI00000063a	Q9UK32	RPS6KA6	RSK4(Kin.Dom.2-C-terminal)	6.221644971376553	WVTJDZKJXWDTPS-UHFFFAOYSA-N_Q9UK32_RSK4(Kin.Dom.2-C-terminal)	0.5	3	Random Control	0.5	1530
syn20543799	CC1=CC=CC(C2=C(N(C=CN=C3)C3=N2)C4=CC=NC(NC5CCCCC5)=N4)=C1	WVTJDZKJXWDTPS-UHFFFAOYSA-N	AKI00000063a	Q9NRP7	STK36	STK36	5.701124599605931	WVTJDZKJXWDTPS-UHFFFAOYSA-N_Q9NRP7_STK36	0.5	3	Random Control	0.5	1530
syn20543799	O=C(NC1=C2C(C(F)=CC=C2)=NC=C1)NC3=NC=CN=C3	NSDIHUXUFJHXRA-UHFFFAOYSA-N	AKI00000070a	Q9NRP7	STK36	STK36	5.612848449907816	NSDIHUXUFJHXRA-UHFFFAOYSA-N_Q9NRP7_STK36	0.5	3	Random Control	0.5	1530
syn20543799	CC1=CC=CC(C2=C(N(C=CN=C3)C3=N2)C4=CC=NC(NC5CCCCC5)=N4)=C1	WVTJDZKJXWDTPS-UHFFFAOYSA-N	AKI00000063a	Q9NYL2	ZAK	ZAK	5.800858590941297	WVTJDZKJXWDTPS-UHFFFAOYSA-N_Q9NYL2_ZAK	0.5	3	Random Control	0.5	1530
syn20543799	O=C(NC1=C2C(C(F)=CC=C2)=NC=C1)NC3=NC=CN=C3	NSDIHUXUFJHXRA-UHFFFAOYSA-N	AKI00000070a	P11802	CDK4	CDK4-cyclinD1	6.07387430885493	NSDIHUXUFJHXRA-UHFFFAOYSA-N_P11802_CDK4-cyclinD1	0.5	3	Random Control	0.5	1530
syn20543799	O=C(NC1=C2C(C(F)=CC=C2)=NC=C1)NC3=NC=CN=C3	NSDIHUXUFJHXRA-UHFFFAOYSA-N	AKI00000070a	P11802	CDK4	CDK4-cyclinD3	6.07387430885493	NSDIHUXUFJHXRA-UHFFFAOYSA-N_P11802_CDK4-cyclinD3	0.5	3	Random Control	0.5	1530
syn20543799	Fc1ccc(CNc2nccc(NCCNC(=O)c3cc4ccccc4s3)n2)cc1	HPIYDXWBJUHQIS-UHFFFAOYSA-N	GSK1379944	P11802	CDK4	CDK4-cyclinD1	5.103213799329088	HPIYDXWBJUHQIS-UHFFFAOYSA-N_P11802_CDK4-cyclinD1	0.5	3	Random Control	0.5	1530
syn20543799	O=C(NC1=C2C(C(F)=CC=C2)=NC=C1)NC3=NC=CN=C3	NSDIHUXUFJHXRA-UHFFFAOYSA-N	AKI00000070a	P50613	CDK7	CDK7	6.5442992944943565	NSDIHUXUFJHXRA-UHFFFAOYSA-N_P50613_CDK7	0.5	3	Random Control	0.5	1530
syn20543799	O=C(NC1=C2C(C(F)=CC=C2)=NC=C1)NC3=NC=CN=C3	NSDIHUXUFJHXRA-UHFFFAOYSA-N	AKI00000070a	O76039	CDKL5	CDKL5	6.527470639112499	NSDIHUXUFJHXRA-UHFFFAOYSA-N_O76039_CDKL5	0.5	3	Random Control	0.5	1530
syn20543799	O=C(NC1=C2C(C(F)=CC=C2)=NC=C1)NC3=NC=CN=C3	NSDIHUXUFJHXRA-UHFFFAOYSA-N	AKI00000070a	Q8TD08	MAPK15	ERK8	6.488459520518305	NSDIHUXUFJHXRA-UHFFFAOYSA-N_Q8TD08_ERK8	0.5	3	Random Control	0.5	1530
syn20543799	Cc1ccc2c(cnn2n1)-c1ccnc(Nc2ccc(cc2)C(F)(F)F)n1	LOAIUSJMQXSEBK-UHFFFAOYSA-N	GW819776	Q8TD08	MAPK15	ERK8	7.568583658765136	LOAIUSJMQXSEBK-UHFFFAOYSA-N_Q8TD08_ERK8	0.5	3	Random Control	0.5	1530
syn20543799	O=C(NC1=C2C(C(F)=CC=C2)=NC=C1)NC3=NC=CN=C3	NSDIHUXUFJHXRA-UHFFFAOYSA-N	AKI00000070a	P49840	GSK3A	GSK3A	7.718969854482004	NSDIHUXUFJHXRA-UHFFFAOYSA-N_P49840_GSK3A	0.5	3	Random Control	0.5	1530
syn20543799	O=C(NC1=C2C(C(F)=CC=C2)=NC=C1)NC3=NC=CN=C3	NSDIHUXUFJHXRA-UHFFFAOYSA-N	AKI00000070a	P49841	GSK3B	GSK3B	7.810490131349839	NSDIHUXUFJHXRA-UHFFFAOYSA-N_P49841_GSK3B	0.5	3	Random Control	0.5	1530
syn20543799	O=C(NC1=C2C(C(F)=CC=C2)=NC=C1)NC3=NC=CN=C3	NSDIHUXUFJHXRA-UHFFFAOYSA-N	AKI00000070a	P37173	TGFBR2	TGFBR2	5.699235474040773	NSDIHUXUFJHXRA-UHFFFAOYSA-N_P37173_TGFBR2	0.5	3	Random Control	0.5	1530
syn20543799	CC(C)(C)c1ccc2nccc(Nc3cccc(O)c3)c2c1	YLGOFBVUMIJIPS-UHFFFAOYSA-N	GW856795	P37173	TGFBR2	TGFBR2	5.997106522453771	YLGOFBVUMIJIPS-UHFFFAOYSA-N_P37173_TGFBR2	0.5	3	Random Control	0.5	1530
syn20543799	OC(C1=CC2=C(C3=CC(C4=CC=CC=C4)=CC=C3)C=NC=C2S1)=O	FHBDMVQPDQSYLR-UHFFFAOYSA-N	AKI00000074a	Q9BWU1	CDK19	CDK11	5.969991250443866	FHBDMVQPDQSYLR-UHFFFAOYSA-N_Q9BWU1_CDK11	0.5	3	Random Control	0.5	1530
syn20543799	OC(C1=CC2=C(C3=CC(C4=CC=CC=C4)=CC=C3)C=NC=C2S1)=O	FHBDMVQPDQSYLR-UHFFFAOYSA-N	AKI00000074a	P49336	CDK8	CDK8	6.475521707820928	FHBDMVQPDQSYLR-UHFFFAOYSA-N_P49336_CDK8	0.5	3	Random Control	0.5	1530
syn20543799	OC(C1=CC2=C(C3=CC(C4=CC=CC=C4)=CC=C3)C=NC=C2S1)=O	FHBDMVQPDQSYLR-UHFFFAOYSA-N	AKI00000074a	P53355	DAPK1	DAPK1	5.741678795200168	FHBDMVQPDQSYLR-UHFFFAOYSA-N_P53355_DAPK1	0.5	3	Random Control	0.5	1530
syn20543799	OC(C1=CC2=C(C3=CC(C4=CC=CC=C4)=CC=C3)C=NC=C2S1)=O	FHBDMVQPDQSYLR-UHFFFAOYSA-N	AKI00000074a	O43293	DAPK3	DAPK3	6.351397744109159	FHBDMVQPDQSYLR-UHFFFAOYSA-N_O43293_DAPK3	0.5	3	Random Control	0.5	1530
syn20543799	Fc1ccc(CNc2nccc(NCCNC(=O)c3cc4ccccc4s3)n2)cc1	HPIYDXWBJUHQIS-UHFFFAOYSA-N	GSK1379944	O43293	DAPK3	DAPK3	5.892142791040878	HPIYDXWBJUHQIS-UHFFFAOYSA-N_O43293_DAPK3	0.5	3	Random Control	0.5	1530
syn20543799	OC(C1=CC2=C(C3=CC(C4=CC=CC=C4)=CC=C3)C=NC=C2S1)=O	FHBDMVQPDQSYLR-UHFFFAOYSA-N	AKI00000074a	Q9Y2I7	PIKFYVE	PIKFYVE	4.768743037608728	FHBDMVQPDQSYLR-UHFFFAOYSA-N_Q9Y2I7_PIKFYVE	0.5	3	Random Control	0.5	1530
syn20543799	O=C1C2=C(C(C3=CC=CC=N3)=NN1C4=C(Cl)C=NC=C4Cl)N=C(NC5=CC=C(N6CCN(C)CC6)C=C5)N=C2	BYOVZPSNQRPTQJ-UHFFFAOYSA-N	AKI00000021a	Q9Y2U5	MAP3K2	MAP3K2	7.145868742530119	BYOVZPSNQRPTQJ-UHFFFAOYSA-N_Q9Y2U5_MAP3K2	0.5	3	Random Control	0.5	1530
syn20543799	O=C1C2=C(C(C3=CC=CC=N3)=NN1C4=C(Cl)C=NC=C4Cl)N=C(NC5=CC=C(N6CCN(C)CC6)C=C5)N=C2	BYOVZPSNQRPTQJ-UHFFFAOYSA-N	AKI00000021a	Q99759	MAP3K3	MAP3K3	6.816201001639498	BYOVZPSNQRPTQJ-UHFFFAOYSA-N_Q99759_MAP3K3	0.5	3	Random Control	0.5	1530
syn20543799	O=C1C2=C(C(C3=CC=CC=N3)=NN1C4=C(Cl)C=NC=C4Cl)N=C(NC5=CC=C(N6CCN(C)CC6)C=C5)N=C2	BYOVZPSNQRPTQJ-UHFFFAOYSA-N	AKI00000021a	Q9Y4K4	MAP4K5	MAP4K5	7.064138953895306	BYOVZPSNQRPTQJ-UHFFFAOYSA-N_Q9Y4K4_MAP4K5	0.5	3	Random Control	0.5	1530
syn20543799	COc1cccc(NC(=O)NC2CCN(C2)c2ccnc(Nc3cc(OC)c(OC)c(OC)c3)n2)c1	JWYSBCWFKGORAC-UHFFFAOYSA-N	GSK1379763	Q9Y4K4	MAP4K5	MAP4K5	5.85444874046961	JWYSBCWFKGORAC-UHFFFAOYSA-N_Q9Y4K4_MAP4K5	0.5	3	Random Control	0.5	1530
syn20543799	O=C1C2=C(C(C3=CC=CC=N3)=NN1C4=C(Cl)C=NC=C4Cl)N=C(NC5=CC=C(N6CCN(C)CC6)C=C5)N=C2	BYOVZPSNQRPTQJ-UHFFFAOYSA-N	AKI00000021a	P42345	MTOR	MTOR	6.2487492710123265	BYOVZPSNQRPTQJ-UHFFFAOYSA-N_P42345_MTOR	0.5	3	Random Control	0.5	1530
syn20543799	O=C1C2=C(C(C3=CC=CC=N3)=NN1C4=C(Cl)C=NC=C4Cl)N=C(NC5=CC=C(N6CCN(C)CC6)C=C5)N=C2	BYOVZPSNQRPTQJ-UHFFFAOYSA-N	AKI00000021a	P30291	WEE1	WEE1	7.36070087497871	BYOVZPSNQRPTQJ-UHFFFAOYSA-N_P30291_WEE1	0.5	3	Random Control	0.5	1530
syn20543799	O=C1C2=C(C(C3=CC=CC=N3)=NN1C4=C(Cl)C=NC=C4Cl)N=C(NC5=CC=C(N6CCN(C)CC6)C=C5)N=C2	BYOVZPSNQRPTQJ-UHFFFAOYSA-N	AKI00000021a	P0C1S8	WEE2	WEE2	6.560329211151723	BYOVZPSNQRPTQJ-UHFFFAOYSA-N_P0C1S8_WEE2	0.5	3	Random Control	0.5	1530
syn20543799	O=C(NC1=CC(Cl)=CC=C1)NC(C=C2)=CC=C2C3=C4C(N(C)N=C4N)=CN=C3	UUVMNPKFPGJBNX-UHFFFAOYSA-N	AKI00000047a	P30530	AXL	AXL	7.611657536801342	UUVMNPKFPGJBNX-UHFFFAOYSA-N_P30530_AXL	0.5	3	Random Control	0.5	1530
syn20543799	Oc1ccc(cc1)-c1c[nH]c(=O)c2cc(sc12)-c1ccncc1	CCZJKJIDVXAPAV-UHFFFAOYSA-N	GSK1033723	P30530	AXL	AXL	5.538727963921985	CCZJKJIDVXAPAV-UHFFFAOYSA-N_P30530_AXL	0.5	3	Random Control	0.5	1530
syn20543799	O=C(NC1=CC(Cl)=CC=C1)NC(C=C2)=CC=C2C3=C4C(N(C)N=C4N)=CN=C3	UUVMNPKFPGJBNX-UHFFFAOYSA-N	AKI00000047a	P29323	EPHB2	EPHB2	6.5605885057398305	UUVMNPKFPGJBNX-UHFFFAOYSA-N_P29323_EPHB2	0.5	3	Random Control	0.5	1530
syn20543799	Fc1ccc(CNc2nccc(NCCNC(=O)c3cc4ccccc4s3)n2)cc1	HPIYDXWBJUHQIS-UHFFFAOYSA-N	GSK1379944	P29323	EPHB2	EPHB2	5.413930132669404	HPIYDXWBJUHQIS-UHFFFAOYSA-N_P29323_EPHB2	0.5	3	Random Control	0.5	1530
syn20543799	O=C(NC1=CC(Cl)=CC=C1)NC(C=C2)=CC=C2C3=C4C(N(C)N=C4N)=CN=C3	UUVMNPKFPGJBNX-UHFFFAOYSA-N	AKI00000047a	P54753	EPHB3	EPHB3	5.792765176284161	UUVMNPKFPGJBNX-UHFFFAOYSA-N_P54753_EPHB3	0.5	3	Random Control	0.5	1530
syn20543799	O=C(NC1=CC(Cl)=CC=C1)NC(C=C2)=CC=C2C3=C4C(N(C)N=C4N)=CN=C3	UUVMNPKFPGJBNX-UHFFFAOYSA-N	AKI00000047a	Q8IVH8	MAP4K3	MAP4K3	6.751670988654712	UUVMNPKFPGJBNX-UHFFFAOYSA-N_Q8IVH8_MAP4K3	0.5	3	Random Control	0.5	1530
syn20543799	O=C(NC1=CC(Cl)=CC=C1)NC(C=C2)=CC=C2C3=C4C(N(C)N=C4N)=CN=C3	UUVMNPKFPGJBNX-UHFFFAOYSA-N	AKI00000047a	Q8WXR4	MYO3B	MYO3B	6.09463412030349	UUVMNPKFPGJBNX-UHFFFAOYSA-N_Q8WXR4_MYO3B	0.5	3	Random Control	0.5	1530
syn20543799	O=C(NC1=CC(Cl)=CC=C1)NC(C=C2)=CC=C2C3=C4C(N(C)N=C4N)=CN=C3	UUVMNPKFPGJBNX-UHFFFAOYSA-N	AKI00000047a	Q96Q40	CDK15	PFTAIRE2	5.5914453641180595	UUVMNPKFPGJBNX-UHFFFAOYSA-N_Q96Q40_PFTAIRE2	0.5	3	Random Control	0.5	1530
syn20543799	O=C(NC1=CC(Cl)=CC=C1)NC(C=C2)=CC=C2C3=C4C(N(C)N=C4N)=CN=C3	UUVMNPKFPGJBNX-UHFFFAOYSA-N	AKI00000047a	P57078	RIPK4	RIPK4	5.972667454387959	UUVMNPKFPGJBNX-UHFFFAOYSA-N_P57078_RIPK4	0.5	3	Random Control	0.5	1530
syn20543799	O=C(NC1=CC(Cl)=CC=C1)NC(C=C2)=CC=C2C3=C4C(N(C)N=C4N)=CN=C3	UUVMNPKFPGJBNX-UHFFFAOYSA-N	AKI00000047a	Q15349	RPS6KA2	RSK3(Kin.Dom.1-N-terminal)	5.738543509182371	UUVMNPKFPGJBNX-UHFFFAOYSA-N_Q15349_RSK3(Kin.Dom.1-N-terminal)	0.5	3	Random Control	0.5	1530
syn20543799	O=C(NC1=CC(Cl)=CC=C1)NC(C=C2)=CC=C2C3=C4C(N(C)N=C4N)=CN=C3	UUVMNPKFPGJBNX-UHFFFAOYSA-N	AKI00000047a	P12931	SRC	SRC	6.050734311168615	UUVMNPKFPGJBNX-UHFFFAOYSA-N_P12931_SRC	0.5	3	Random Control	0.5	1530
syn20543799	CC(C)(C)c1ccc2nccc(Nc3cccc(O)c3)c2c1	YLGOFBVUMIJIPS-UHFFFAOYSA-N	GW856795	P12931	SRC	SRC	6.419789593635218	YLGOFBVUMIJIPS-UHFFFAOYSA-N_P12931_SRC	0.5	3	Random Control	0.5	1530
syn20543799	CC(C(=O)NC1CCN(C1)c1ccnc(Nc2ccc(F)cc2)n1)c1ccc(Cl)cc1	UTVWMEXPPUFQCD-UHFFFAOYSA-N	GSK1379713	Q9BYP7	WNK3	WNK3	5.977337910896938	UTVWMEXPPUFQCD-UHFFFAOYSA-N_Q9BYP7_WNK3	0.5	3	Random Control	0.5	1530
syn20543799	COc1cc(Nc2nccc(n2)N2CCC(C2)NC(=O)Nc2ccc3OCOc3c2)cc(OC)c1OC	RPMUHLTUQBLTIL-UHFFFAOYSA-N	GSK1379766	Q9UQB9	AURKC	AURKC	6.989556129936829	RPMUHLTUQBLTIL-UHFFFAOYSA-N_Q9UQB9_AURKC	0.5	3	Random Control	0.5	1530
syn20543799	COc1cccc(NC(=O)NC2CCN(C2)c2ccnc(Nc3cc(OC)c(OC)c(OC)c3)n2)c1	JWYSBCWFKGORAC-UHFFFAOYSA-N	GSK1379763	Q9UQB9	AURKC	AURKC	7.055327606296315	JWYSBCWFKGORAC-UHFFFAOYSA-N_Q9UQB9_AURKC	0.5	3	Random Control	0.5	1530
syn20543799	COc1cc(Nc2nccc(n2)N2CCC(C2)NC(=O)Nc2ccc3OCOc3c2)cc(OC)c1OC	RPMUHLTUQBLTIL-UHFFFAOYSA-N	GSK1379766	Q92918	MAP4K1	HPK1	5.6484345897097334	RPMUHLTUQBLTIL-UHFFFAOYSA-N_Q92918_HPK1	0.5	3	Random Control	0.5	1530
syn20543799	COc1cc(Nc2nccc(n2)N2CCC(C2)NC(=O)Nc2ccc3OCOc3c2)cc(OC)c1OC	RPMUHLTUQBLTIL-UHFFFAOYSA-N	GSK1379766	Q9Y616	IRAK3	IRAK3	6.332258481154151	RPMUHLTUQBLTIL-UHFFFAOYSA-N_Q9Y616_IRAK3	0.5	3	Random Control	0.5	1530
syn20543799	COc1cc(Nc2nccc(n2)N2CCC(C2)NC(=O)Nc2cccc(c2)C(C)=O)cc(OC)c1OC	FHPPXPQIIDRCLD-UHFFFAOYSA-N	GSK1379753	Q9Y616	IRAK3	IRAK3	5.854751925616884	FHPPXPQIIDRCLD-UHFFFAOYSA-N_Q9Y616_IRAK3	0.5	3	Random Control	0.5	1530
syn20543799	COc1cccc(CNC(=O)NC2CCN(C2)c2ccnc(Nc3cc(OC)c(OC)c(OC)c3)n2)c1	DNUXCMSJSBRGFX-UHFFFAOYSA-N	GSK1379765	Q9Y616	IRAK3	IRAK3	5.889868302947659	DNUXCMSJSBRGFX-UHFFFAOYSA-N_Q9Y616_IRAK3	0.5	3	Random Control	0.5	1530
syn20543799	COc1cccc(NC(=O)NC2CCN(C2)c2ccnc(Nc3cc(OC)c(OC)c(OC)c3)n2)c1	JWYSBCWFKGORAC-UHFFFAOYSA-N	GSK1379763	Q9Y616	IRAK3	IRAK3	6.008956587440672	JWYSBCWFKGORAC-UHFFFAOYSA-N_Q9Y616_IRAK3	0.5	3	Random Control	0.5	1530
syn20543799	COc1cc(Nc2nccc(n2)N2CCC(C2)NC(=O)Nc2ccc3OCOc3c2)cc(OC)c1OC	RPMUHLTUQBLTIL-UHFFFAOYSA-N	GSK1379766	Q6P3R8	NEK5	NEK5	5.988131769212158	RPMUHLTUQBLTIL-UHFFFAOYSA-N_Q6P3R8_NEK5	0.5	3	Random Control	0.5	1530
syn20543799	COc1cc(Nc2nccc(n2)N2CCC(C2)NC(=O)Nc2cccc(c2)C(C)=O)cc(OC)c1OC	FHPPXPQIIDRCLD-UHFFFAOYSA-N	GSK1379753	Q6P3R8	NEK5	NEK5	5.5874173471077295	FHPPXPQIIDRCLD-UHFFFAOYSA-N_Q6P3R8_NEK5	0.5	3	Random Control	0.5	1530
syn20543799	COc1cccc(CNC(=O)NC2CCN(C2)c2ccnc(Nc3cc(OC)c(OC)c(OC)c3)n2)c1	DNUXCMSJSBRGFX-UHFFFAOYSA-N	GSK1379765	Q6P3R8	NEK5	NEK5	5.474307391430548	DNUXCMSJSBRGFX-UHFFFAOYSA-N_Q6P3R8_NEK5	0.5	3	Random Control	0.5	1530
syn20543799	COc1cccc(NC(=O)NC2CCN(C2)c2ccnc(Nc3cc(OC)c(OC)c(OC)c3)n2)c1	JWYSBCWFKGORAC-UHFFFAOYSA-N	GSK1379763	Q6P3R8	NEK5	NEK5	5.732967127663839	JWYSBCWFKGORAC-UHFFFAOYSA-N_Q6P3R8_NEK5	0.5	3	Random Control	0.5	1530
syn20543799	Fc1ccc(CNc2nccc(NCCNC(=O)c3cc4ccccc4s3)n2)cc1	HPIYDXWBJUHQIS-UHFFFAOYSA-N	GSK1379944	Q6P3R8	NEK5	NEK5	5.5577748056604666	HPIYDXWBJUHQIS-UHFFFAOYSA-N_Q6P3R8_NEK5	0.5	3	Random Control	0.5	1530
syn20543799	Cc1ccc2c(cnn2n1)-c1ccnc(Nc2ccc(cc2)C(F)(F)F)n1	LOAIUSJMQXSEBK-UHFFFAOYSA-N	GW819776	Q6P3R8	NEK5	NEK5	6.538514697090667	LOAIUSJMQXSEBK-UHFFFAOYSA-N_Q6P3R8_NEK5	0.5	3	Random Control	0.5	1530
syn20543799	COc1cc(Nc2nccc(n2)N2CCC(C2)NC(=O)Nc2ccc3OCOc3c2)cc(OC)c1OC	RPMUHLTUQBLTIL-UHFFFAOYSA-N	GSK1379766	Q9UBF8	PI4KB	PIK4CB	5.575800442219388	RPMUHLTUQBLTIL-UHFFFAOYSA-N_Q9UBF8_PIK4CB	0.5	3	Random Control	0.5	1530
syn20543799	COc1cc(Nc2nccc(n2)N2CCC(C2)NC(=O)Nc2ccc3OCOc3c2)cc(OC)c1OC	RPMUHLTUQBLTIL-UHFFFAOYSA-N	GSK1379766	Q6PHR2	ULK3	ULK3	6.142730838297655	RPMUHLTUQBLTIL-UHFFFAOYSA-N_Q6PHR2_ULK3	0.5	3	Random Control	0.5	1530
syn20543799	COc1cccc(CNC(=O)NC2CCN(C2)c2ccnc(Nc3cc(OC)c(OC)c(OC)c3)n2)c1	DNUXCMSJSBRGFX-UHFFFAOYSA-N	GSK1379765	Q6PHR2	ULK3	ULK3	5.921921491722609	DNUXCMSJSBRGFX-UHFFFAOYSA-N_Q6PHR2_ULK3	0.5	3	Random Control	0.5	1530
syn20543799	COc1cccc(NC(=O)NC2CCN(C2)c2ccnc(Nc3cc(OC)c(OC)c(OC)c3)n2)c1	JWYSBCWFKGORAC-UHFFFAOYSA-N	GSK1379763	Q6PHR2	ULK3	ULK3	6.017089745437256	JWYSBCWFKGORAC-UHFFFAOYSA-N_Q6PHR2_ULK3	0.5	3	Random Control	0.5	1530
syn20543799	Fc1ccc(Nc2nccc(n2)N2CCC(C2)NC(=O)c2cccc(c2)C#N)cc1	FRVXLNNIXWWUAQ-UHFFFAOYSA-N	GSK1379708	Q96J92	WNK4	WNK4	5.508439567751686	FRVXLNNIXWWUAQ-UHFFFAOYSA-N_Q96J92_WNK4	0.5	3	Random Control	0.5	1530
syn20543799	COc1cc(Nc2nccc(n2)N2CCC(C2)NC(=O)Nc2cccc(c2)C(C)=O)cc(OC)c1OC	FHPPXPQIIDRCLD-UHFFFAOYSA-N	GSK1379753	Q13705	ACVR2B	ACVR2B	4.901600367957024	FHPPXPQIIDRCLD-UHFFFAOYSA-N_Q13705_ACVR2B	0.5	3	Random Control	0.5	1530
syn20543799	COc1cc(Nc2nccc(n2)N2CCC(C2)NC(=O)Nc2cccc(c2)C(C)=O)cc(OC)c1OC	FHPPXPQIIDRCLD-UHFFFAOYSA-N	GSK1379753	Q13043	STK4	MST1	5.260966156792019	FHPPXPQIIDRCLD-UHFFFAOYSA-N_Q13043_MST1	0.5	3	Random Control	0.5	1530
syn20543799	COc1cc(Nc2nccc(n2)N2CCC(C2)NC(=O)Nc2cccc(c2)C(C)=O)cc(OC)c1OC	FHPPXPQIIDRCLD-UHFFFAOYSA-N	GSK1379753	O75914	PAK3	PAK3	5.527467740270897	FHPPXPQIIDRCLD-UHFFFAOYSA-N_O75914_PAK3	0.5	3	Random Control	0.5	1530
syn20543799	COc1cccc(CNC(=O)NC2CCN(C2)c2ccnc(Nc3cc(OC)c(OC)c(OC)c3)n2)c1	DNUXCMSJSBRGFX-UHFFFAOYSA-N	GSK1379765	Q96D53	ADCK4	ADCK4	5.465960756268287	DNUXCMSJSBRGFX-UHFFFAOYSA-N_Q96D53_ADCK4	0.5	3	Random Control	0.5	1530
syn20543799	COc1cccc(CNC(=O)NC2CCN(C2)c2ccnc(Nc3cc(OC)c(OC)c(OC)c3)n2)c1	DNUXCMSJSBRGFX-UHFFFAOYSA-N	GSK1379765	P14616	INSRR	INSRR	5.90135986632428	DNUXCMSJSBRGFX-UHFFFAOYSA-N_P14616_INSRR	0.5	3	Random Control	0.5	1530
syn20543799	COc1cccc(CNC(=O)NC2CCN(C2)c2ccnc(Nc3cc(OC)c(OC)c(OC)c3)n2)c1	DNUXCMSJSBRGFX-UHFFFAOYSA-N	GSK1379765	P53671	LIMK2	LIMK2	5.478316252047892	DNUXCMSJSBRGFX-UHFFFAOYSA-N_P53671_LIMK2	0.5	3	Random Control	0.5	1530
syn20543799	COc1cccc(CNC(=O)NC2CCN(C2)c2ccnc(Nc3cc(OC)c(OC)c(OC)c3)n2)c1	DNUXCMSJSBRGFX-UHFFFAOYSA-N	GSK1379765	O15146	MUSK	MUSK	5.75829600463597	DNUXCMSJSBRGFX-UHFFFAOYSA-N_O15146_MUSK	0.5	3	Random Control	0.5	1530
syn20543799	COc1cccc(CNC(=O)NC2CCN(C2)c2ccnc(Nc3cc(OC)c(OC)c(OC)c3)n2)c1	DNUXCMSJSBRGFX-UHFFFAOYSA-N	GSK1379765	P42338	PIK3CB	PIK3CB	4.354126524867544	DNUXCMSJSBRGFX-UHFFFAOYSA-N_P42338_PIK3CB	0.5	3	Random Control	0.5	1530
syn20543799	Oc1ccc(cc1)-c1c[nH]c(=O)c2cc(sc12)-c1ccncc1	CCZJKJIDVXAPAV-UHFFFAOYSA-N	GSK1033723	Q9Y243	AKT3	AKT3	5.063166993596758	CCZJKJIDVXAPAV-UHFFFAOYSA-N_Q9Y243_AKT3	0.5	3	Random Control	0.5	1530
syn20543799	CCn1c(nc2c(nc(OCCN)cc12)C#CC(C)(C)O)-c1nonc1N	UZANYRRVDZSQGV-UHFFFAOYSA-N	GSK902056	Q9Y243	AKT3	AKT3	7.376612438344793	UZANYRRVDZSQGV-UHFFFAOYSA-N_Q9Y243_AKT3	0.5	3	Random Control	0.5	1530
syn20543799	Oc1ccc(cc1)-c1c[nH]c(=O)c2cc(sc12)-c1ccncc1	CCZJKJIDVXAPAV-UHFFFAOYSA-N	GSK1033723	Q09013	DMPK	DMPK	6.180821191368528	CCZJKJIDVXAPAV-UHFFFAOYSA-N_Q09013_DMPK	0.5	3	Random Control	0.5	1530
syn20543799	Oc1ccc(cc1)-c1c[nH]c(=O)c2cc(sc12)-c1ccncc1	CCZJKJIDVXAPAV-UHFFFAOYSA-N	GSK1033723	Q92630	DYRK2	DYRK2	5.972666206017956	CCZJKJIDVXAPAV-UHFFFAOYSA-N_Q92630_DYRK2	0.5	3	Random Control	0.5	1530
syn20543799	Oc1ccc(cc1)-c1c[nH]c(=O)c2cc(sc12)-c1ccncc1	CCZJKJIDVXAPAV-UHFFFAOYSA-N	GSK1033723	Q8TF76	GSG2	HASPIN	5.745235616671437	CCZJKJIDVXAPAV-UHFFFAOYSA-N_Q8TF76_HASPIN	0.5	3	Random Control	0.5	1530
syn20543799	Oc1ccc(cc1)-c1c[nH]c(=O)c2cc(sc12)-c1ccncc1	CCZJKJIDVXAPAV-UHFFFAOYSA-N	GSK1033723	P06213	INSR	INSR	4.759728158211904	CCZJKJIDVXAPAV-UHFFFAOYSA-N_P06213_INSR	0.5	3	Random Control	0.5	1530
syn20543799	Oc1ccc(cc1)-c1c[nH]c(=O)c2cc(sc12)-c1ccncc1	CCZJKJIDVXAPAV-UHFFFAOYSA-N	GSK1033723	Q02763	TEK	TIE2	5.204929958517268	CCZJKJIDVXAPAV-UHFFFAOYSA-N_Q02763_TIE2	0.5	3	Random Control	0.5	1530
syn20543799	COc1cccc(NC(=O)NC2CCN(C2)c2ccnc(Nc3cc(OC)c(OC)c(OC)c3)n2)c1	JWYSBCWFKGORAC-UHFFFAOYSA-N	GSK1379763	P27037	ACVR2A	ACVR2A	5.182191185431987	JWYSBCWFKGORAC-UHFFFAOYSA-N_P27037_ACVR2A	0.5	3	Random Control	0.5	1530
syn20543799	COc1cccc(NC(=O)NC2CCN(C2)c2ccnc(Nc3cc(OC)c(OC)c(OC)c3)n2)c1	JWYSBCWFKGORAC-UHFFFAOYSA-N	GSK1379763	Q13233	MAP3K1	MAP3K1	4.7942368707468415	JWYSBCWFKGORAC-UHFFFAOYSA-N_Q13233_MAP3K1	0.5	3	Random Control	0.5	1530
syn20543799	CS(=O)(=O)c1ccccc1-c1nc(c([nH]1)-c1ccncc1)-c1ccc(F)cc1	SCVJGNCJNHIZPW-UHFFFAOYSA-N	SB-213663	O96017	CHEK2	CHEK2	6.083029896258217	SCVJGNCJNHIZPW-UHFFFAOYSA-N_O96017_CHEK2	0.5	3	Random Control	0.5	1530
syn20543799	CS(=O)(=O)c1ccccc1-c1nc(c([nH]1)-c1ccncc1)-c1ccc(F)cc1	SCVJGNCJNHIZPW-UHFFFAOYSA-N	SB-213663	O14578	CIT	CIT	6.41392341263087	SCVJGNCJNHIZPW-UHFFFAOYSA-N_O14578_CIT	0.5	3	Random Control	0.5	1530
syn20543799	CS(=O)(=O)c1ccccc1-c1nc(c([nH]1)-c1ccncc1)-c1ccc(F)cc1	SCVJGNCJNHIZPW-UHFFFAOYSA-N	SB-213663	Q6DT37	CDC42BPG	DMPK2	5.942581526297297	SCVJGNCJNHIZPW-UHFFFAOYSA-N_Q6DT37_DMPK2	0.5	3	Random Control	0.5	1530
syn20543799	CS(=O)(=O)c1ccccc1-c1nc(c([nH]1)-c1ccncc1)-c1ccc(F)cc1	SCVJGNCJNHIZPW-UHFFFAOYSA-N	SB-213663	Q15746	MYLK	MYLK	4.76570642942133	SCVJGNCJNHIZPW-UHFFFAOYSA-N_Q15746_MYLK	0.5	3	Random Control	0.5	1530
syn20543799	NC(=O)c1cc(cc2c(c[nH]c12)C1CCNCC1)-c1ccccc1	VNEKCIHPKSZINU-UHFFFAOYSA-N	GSK301362	O14920	IKBKB	IKK-beta	5.802546776979124	VNEKCIHPKSZINU-UHFFFAOYSA-N_O14920_IKK-beta	0.5	3	Random Control	0.5	1530
syn20543799	Fc1ccc(CNc2nccc(NCCNC(=O)c3cc4ccccc4s3)n2)cc1	HPIYDXWBJUHQIS-UHFFFAOYSA-N	GSK1379944	O14920	IKBKB	IKK-beta	5.83122505613382	HPIYDXWBJUHQIS-UHFFFAOYSA-N_O14920_IKK-beta	0.5	3	Random Control	0.5	1530
syn20543799	NC(=O)c1cc(cc2c(c[nH]c12)C1CCNCC1)-c1ccccc1	VNEKCIHPKSZINU-UHFFFAOYSA-N	GSK301362	Q13188	STK3	MST2	5.494800000943788	VNEKCIHPKSZINU-UHFFFAOYSA-N_Q13188_MST2	0.5	3	Random Control	0.5	1530
syn20543799	NC(=O)c1cc(cc2c(c[nH]c12)C1CCNCC1)-c1ccccc1	VNEKCIHPKSZINU-UHFFFAOYSA-N	GSK301362	Q86YV6	MYLK4	MYLK4	6.06358663482706	VNEKCIHPKSZINU-UHFFFAOYSA-N_Q86YV6_MYLK4	0.5	3	Random Control	0.5	1530
syn20543799	NC(=O)c1cc(cc2c(c[nH]c12)C1CCNCC1)-c1ccccc1	VNEKCIHPKSZINU-UHFFFAOYSA-N	GSK301362	Q7L7X3	TAOK1	TAOK1	5.411017282783791	VNEKCIHPKSZINU-UHFFFAOYSA-N_Q7L7X3_TAOK1	0.5	3	Random Control	0.5	1530
syn20543799	CC(C)(C)c1ccc2nccc(Nc3cccc(O)c3)c2c1	YLGOFBVUMIJIPS-UHFFFAOYSA-N	GW856795	Q7L7X3	TAOK1	TAOK1	5.753742525496724	YLGOFBVUMIJIPS-UHFFFAOYSA-N_Q7L7X3_TAOK1	0.5	3	Random Control	0.5	1530
syn20543799	NC(=O)c1cc(cc2c(c[nH]c12)C1CCNCC1)-c1ccccc1	VNEKCIHPKSZINU-UHFFFAOYSA-N	GSK301362	Q9H2K8	TAOK3	TAOK3	5.778366873518116	VNEKCIHPKSZINU-UHFFFAOYSA-N_Q9H2K8_TAOK3	0.5	3	Random Control	0.5	1530
syn20543799	Fc1ccc(CNc2nccc(NCCNC(=O)c3cc4ccccc4s3)n2)cc1	HPIYDXWBJUHQIS-UHFFFAOYSA-N	GSK1379944	O14936	CASK	CASK	5.748529759605176	HPIYDXWBJUHQIS-UHFFFAOYSA-N_O14936_CASK	0.5	3	Random Control	0.5	1530
syn20543799	Fc1ccc(CNc2nccc(NCCNC(=O)c3cc4ccccc4s3)n2)cc1	HPIYDXWBJUHQIS-UHFFFAOYSA-N	GSK1379944	Q00526	CDK3	CDK3	5.16755450614339	HPIYDXWBJUHQIS-UHFFFAOYSA-N_Q00526_CDK3	0.5	3	Random Control	0.5	1530
syn20543799	Fc1ccc(CNc2nccc(NCCNC(=O)c3cc4ccccc4s3)n2)cc1	HPIYDXWBJUHQIS-UHFFFAOYSA-N	GSK1379944	O14757	CHEK1	CHEK1	5.31368178303452	HPIYDXWBJUHQIS-UHFFFAOYSA-N_O14757_CHEK1	0.5	3	Random Control	0.5	1530
syn20543799	Fc1ccc(CNc2nccc(NCCNC(=O)c3cc4ccccc4s3)n2)cc1	HPIYDXWBJUHQIS-UHFFFAOYSA-N	GSK1379944	P78368	CSNK1G2	CSNK1G2	5.384194609151319	HPIYDXWBJUHQIS-UHFFFAOYSA-N_P78368_CSNK1G2	0.5	3	Random Control	0.5	1530
syn20543799	Fc1ccc(CNc2nccc(NCCNC(=O)c3cc4ccccc4s3)n2)cc1	HPIYDXWBJUHQIS-UHFFFAOYSA-N	GSK1379944	P27361	MAPK3	ERK1	4.841024976680509	HPIYDXWBJUHQIS-UHFFFAOYSA-N_P27361_ERK1	0.5	3	Random Control	0.5	1530
syn20543799	Fc1ccc(CNc2nccc(NCCNC(=O)c3cc4ccccc4s3)n2)cc1	HPIYDXWBJUHQIS-UHFFFAOYSA-N	GSK1379944	P22455	FGFR4	FGFR4	4.914321561242804	HPIYDXWBJUHQIS-UHFFFAOYSA-N_P22455_FGFR4	0.5	3	Random Control	0.5	1530
syn20543799	Fc1ccc(CNc2nccc(NCCNC(=O)c3cc4ccccc4s3)n2)cc1	HPIYDXWBJUHQIS-UHFFFAOYSA-N	GSK1379944	Q02156	PRKCE	PRKCE	6.039412515574047	HPIYDXWBJUHQIS-UHFFFAOYSA-N_Q02156_PRKCE	0.5	3	Random Control	0.5	1530
syn20543799	CCn1c(nc2c(nc(OCCN)cc12)C#CC(C)(C)O)-c1nonc1N	UZANYRRVDZSQGV-UHFFFAOYSA-N	GSK902056	Q02156	PRKCE	PRKCE	7.988415828276894	UZANYRRVDZSQGV-UHFFFAOYSA-N_Q02156_PRKCE	0.5	3	Random Control	0.5	1530
syn20543799	Fc1ccc(CNc2nccc(NCCNC(=O)c3cc4ccccc4s3)n2)cc1	HPIYDXWBJUHQIS-UHFFFAOYSA-N	GSK1379944	O94806	PRKD3	PRKD3	5.846784897911275	HPIYDXWBJUHQIS-UHFFFAOYSA-N_O94806_PRKD3	0.5	3	Random Control	0.5	1530
syn20543799	Cc1ccc2c(cnn2n1)-c1ccnc(Nc2ccc(cc2)C(F)(F)F)n1	LOAIUSJMQXSEBK-UHFFFAOYSA-N	GW819776	Q8IVW4	CDKL3	CDKL3	6.868229143916315	LOAIUSJMQXSEBK-UHFFFAOYSA-N_Q8IVW4_CDKL3	0.5	3	Random Control	0.5	1530
syn20543799	Cc1ccc2c(cnn2n1)-c1ccnc(Nc2ccc(cc2)C(F)(F)F)n1	LOAIUSJMQXSEBK-UHFFFAOYSA-N	GW819776	P51956	NEK3	NEK3	6.9100071923922055	LOAIUSJMQXSEBK-UHFFFAOYSA-N_P51956_NEK3	0.5	3	Random Control	0.5	1530
syn20543799	Cc1ccc2c(cnn2n1)-c1ccnc(Nc2ccc(cc2)C(F)(F)F)n1	LOAIUSJMQXSEBK-UHFFFAOYSA-N	GW819776	Q9BVS4	RIOK2	RIOK2	6.6964031520799265	LOAIUSJMQXSEBK-UHFFFAOYSA-N_Q9BVS4_RIOK2	0.5	3	Random Control	0.5	1530
syn20543799	CC(C)(C)c1ccc2nccc(Nc3cccc(O)c3)c2c1	YLGOFBVUMIJIPS-UHFFFAOYSA-N	GW856795	P04626	ERBB2	ERBB2	6.121357297603025	YLGOFBVUMIJIPS-UHFFFAOYSA-N_P04626_ERBB2	0.5	3	Random Control	0.5	1530
syn20543799	CC(C)(C)c1ccc2nccc(Nc3cccc(O)c3)c2c1	YLGOFBVUMIJIPS-UHFFFAOYSA-N	GW856795	Q12851	MAP4K2	MAP4K2	6.17500939850506	YLGOFBVUMIJIPS-UHFFFAOYSA-N_Q12851_MAP4K2	0.5	3	Random Control	0.5	1530
syn20543799	CC(C)(C)c1ccc2nccc(Nc3cccc(O)c3)c2c1	YLGOFBVUMIJIPS-UHFFFAOYSA-N	GW856795	O15530	PDPK1	PDPK1	5.9685206323085005	YLGOFBVUMIJIPS-UHFFFAOYSA-N_O15530_PDPK1	0.5	3	Random Control	0.5	1530
syn20543799	CC(C)(C)c1ccc2nccc(Nc3cccc(O)c3)c2c1	YLGOFBVUMIJIPS-UHFFFAOYSA-N	GW856795	P17612	PRKACA	PKAC-alpha	6.175538617010095	YLGOFBVUMIJIPS-UHFFFAOYSA-N_P17612_PKAC-alpha	0.5	3	Random Control	0.5	1530
syn20543799	CC(C)(C)c1ccc2nccc(Nc3cccc(O)c3)c2c1	YLGOFBVUMIJIPS-UHFFFAOYSA-N	GW856795	Q86Y07	VRK2	VRK2	5.687154916022474	YLGOFBVUMIJIPS-UHFFFAOYSA-N_Q86Y07_VRK2	0.5	3	Random Control	0.5	1530
syn20543799	CCn1c(nc2c(nc(OCCN)cc12)C#CC(C)(C)O)-c1nonc1N	UZANYRRVDZSQGV-UHFFFAOYSA-N	GSK902056	P31749	AKT1	AKT1	7.839887500823283	UZANYRRVDZSQGV-UHFFFAOYSA-N_P31749_AKT1	0.5	3	Random Control	0.5	1530
syn20543799	CCn1c(nc2c(nc(OCCN)cc12)C#CC(C)(C)O)-c1nonc1N	UZANYRRVDZSQGV-UHFFFAOYSA-N	GSK902056	P31751	AKT2	AKT2	7.430582419710887	UZANYRRVDZSQGV-UHFFFAOYSA-N_P31751_AKT2	0.5	3	Random Control	0.5	1530
syn20543799	CCn1c(nc2c(nc(OCCN)cc12)C#CC(C)(C)O)-c1nonc1N	UZANYRRVDZSQGV-UHFFFAOYSA-N	GSK902056	P21802	FGFR2	FGFR2	5.4035375114475475	UZANYRRVDZSQGV-UHFFFAOYSA-N_P21802_FGFR2	0.5	3	Random Control	0.5	1530
syn20543799	CCn1c(nc2c(nc(OCCN)cc12)C#CC(C)(C)O)-c1nonc1N	UZANYRRVDZSQGV-UHFFFAOYSA-N	GSK902056	Q9P286	PAK7	PAK7	7.304829128622418	UZANYRRVDZSQGV-UHFFFAOYSA-N_Q9P286_PAK7	0.5	3	Random Control	0.5	1530
syn20543799	CCn1c(nc2c(nc(OCCN)cc12)C#CC(C)(C)O)-c1nonc1N	UZANYRRVDZSQGV-UHFFFAOYSA-N	GSK902056	Q05655	PRKCD	PRKCD	7.1798401539088585	UZANYRRVDZSQGV-UHFFFAOYSA-N_Q05655_PRKCD	0.5	3	Random Control	0.5	1530
syn20543799	CCn1c(nc2c(nc(OCCN)cc12)C#CC(C)(C)O)-c1nonc1N	UZANYRRVDZSQGV-UHFFFAOYSA-N	GSK902056	P24723	PRKCH	PRKCH	8.084993969169158	UZANYRRVDZSQGV-UHFFFAOYSA-N_P24723_PRKCH	0.5	3	Random Control	0.5	1530
syn20543799	CCn1c(nc2c(nc(OCCN)cc12)C#CC(C)(C)O)-c1nonc1N	UZANYRRVDZSQGV-UHFFFAOYSA-N	GSK902056	Q04759	PRKCQ	PRKCQ	7.598380790490944	UZANYRRVDZSQGV-UHFFFAOYSA-N_Q04759_PRKCQ	0.5	3	Random Control	0.5	1530
syn20543799	CCn1c(nc2c(nc(OCCN)cc12)C#CC(C)(C)O)-c1nonc1N	UZANYRRVDZSQGV-UHFFFAOYSA-N	GSK902056	Q13237	PRKG2	PRKG2	7.289751854930743	UZANYRRVDZSQGV-UHFFFAOYSA-N_Q13237_PRKG2	0.5	3	Random Control	0.5	1530
syn20543799	CCn1c(nc2c(nc(OCCN)cc12)C#CC(C)(C)O)-c1nonc1N	UZANYRRVDZSQGV-UHFFFAOYSA-N	GSK902056	P51817	PRKX	PRKX	7.310155375804002	UZANYRRVDZSQGV-UHFFFAOYSA-N_P51817_PRKX	0.5	3	Random Control	0.5	1530
syn20543799	CCn1c(nc2c(nc(OCCN)cc12)C#CC(C)(C)O)-c1nonc1N	UZANYRRVDZSQGV-UHFFFAOYSA-N	GSK902056	O75676	RPS6KA4	RPS6KA4(Kin.Dom.2-C-terminal)	7.356676134983976	UZANYRRVDZSQGV-UHFFFAOYSA-N_O75676_RPS6KA4(Kin.Dom.2-C-terminal)	0.5	3	Random Control	0.5	1530
syn20543800	C[C@@H](OC1=C(N)N=CC(C2=C(C#N)N(C)N=C2C3)=C1)C4=CC(F)=CC=C4C(N3C)=O	IIXWYSCJSQVBQM-LLVKDONJSA-N	PFE-PKIS 10	Q9UM73	ALK	ALK	9.120400358265142	IIXWYSCJSQVBQM-LLVKDONJSA-N_Q9UM73_ALK	0.5	4	Random Control	0.5	1530
syn20543800	C[C@@H](OC1=C(N)N=CC(C2=C(C#N)N(C)N=C2C3)=C1)C4=CC(F)=CC=C4C(N3C)=O	IIXWYSCJSQVBQM-LLVKDONJSA-N	PFE-PKIS 10	Q9UIK4	DAPK2	DAPK2	6.60987478282966	IIXWYSCJSQVBQM-LLVKDONJSA-N_Q9UIK4_DAPK2	0.5	4	Random Control	0.5	1530
syn20543800	OC(C1=CC2=C(C3=CC(C4=CC=CC=C4)=CC=C3)C=NC=C2S1)=O	FHBDMVQPDQSYLR-UHFFFAOYSA-N	AKI00000074a	Q9UIK4	DAPK2	DAPK2	5.720899608741539	FHBDMVQPDQSYLR-UHFFFAOYSA-N_Q9UIK4_DAPK2	0.5	4	Random Control	0.5	1530
syn20543800	C[C@@H](OC1=C(N)N=CC(C2=C(C#N)N(C)N=C2C3)=C1)C4=CC(F)=CC=C4C(N3C)=O	IIXWYSCJSQVBQM-LLVKDONJSA-N	PFE-PKIS 10	O15075	DCLK1	DCAMKL1	6.843311630537866	IIXWYSCJSQVBQM-LLVKDONJSA-N_O15075_DCAMKL1	0.5	4	Random Control	0.5	1530
syn20543800	C[C@@H](OC1=C(N)N=CC(C2=C(C#N)N(C)N=C2C3)=C1)C4=CC(F)=CC=C4C(N3C)=O	IIXWYSCJSQVBQM-LLVKDONJSA-N	PFE-PKIS 10	Q8N568	DCLK2	DCAMKL2	6.923005582830033	IIXWYSCJSQVBQM-LLVKDONJSA-N_Q8N568_DCAMKL2	0.5	4	Random Control	0.5	1530
syn20543800	C[C@@H](OC1=C(N)N=CC(C2=C(C#N)N(C)N=C2C3)=C1)C4=CC(F)=CC=C4C(N3C)=O	IIXWYSCJSQVBQM-LLVKDONJSA-N	PFE-PKIS 10	O15197	EPHB6	EPHB6	8.154373311282637	IIXWYSCJSQVBQM-LLVKDONJSA-N_O15197_EPHB6	0.5	4	Random Control	0.5	1530
syn20543800	CC1=CC(=NN1C1=CC=CC=C1)C(=O)NC1=CC=C(OC2=NN3C=C(NC(=O)C4CC4)N=C3C=C2)C=C1	MZTUKIVBKFNLSN-UHFFFAOYSA-N	TPKI-35	O15197	EPHB6	EPHB6	7.910415864542981	MZTUKIVBKFNLSN-UHFFFAOYSA-N_O15197_EPHB6	0.5	4	Random Control	0.5	1530
syn20543800	NC1=C(C2=CC=C(NC(NC3=CC=CC(C)=C3)=O)C=C2)C=NC4=C(Br)C=NN41	GXRCQVMXTRWVSJ-UHFFFAOYSA-N	AKI00000050a	O15197	EPHB6	EPHB6	7.462501600049589	GXRCQVMXTRWVSJ-UHFFFAOYSA-N_O15197_EPHB6	0.5	4	Random Control	0.5	1530
syn20543800	O=C(NC1=CC(Cl)=CC=C1)NC(C=C2)=CC=C2C3=C4C(N(C)N=C4N)=CN=C3	UUVMNPKFPGJBNX-UHFFFAOYSA-N	AKI00000047a	O15197	EPHB6	EPHB6	7.609983532659752	UUVMNPKFPGJBNX-UHFFFAOYSA-N_O15197_EPHB6	0.5	4	Random Control	0.5	1530
syn20543800	COc1cc(Nc2nccc(n2)N2CCC(C2)NC(=O)Nc2ccc3OCOc3c2)cc(OC)c1OC	RPMUHLTUQBLTIL-UHFFFAOYSA-N	GSK1379766	O15197	EPHB6	EPHB6	7.098582256592188	RPMUHLTUQBLTIL-UHFFFAOYSA-N_O15197_EPHB6	0.5	4	Random Control	0.5	1530
syn20543800	COc1cc(Nc2nccc(n2)N2CCC(C2)NC(=O)Nc2cccc(c2)C(C)=O)cc(OC)c1OC	FHPPXPQIIDRCLD-UHFFFAOYSA-N	GSK1379753	O15197	EPHB6	EPHB6	6.870415613277721	FHPPXPQIIDRCLD-UHFFFAOYSA-N_O15197_EPHB6	0.5	4	Random Control	0.5	1530
syn20543800	COc1cccc(CNC(=O)NC2CCN(C2)c2ccnc(Nc3cc(OC)c(OC)c(OC)c3)n2)c1	DNUXCMSJSBRGFX-UHFFFAOYSA-N	GSK1379765	O15197	EPHB6	EPHB6	6.641617623108869	DNUXCMSJSBRGFX-UHFFFAOYSA-N_O15197_EPHB6	0.5	4	Random Control	0.5	1530
syn20543800	COc1cccc(NC(=O)NC2CCN(C2)c2ccnc(Nc3cc(OC)c(OC)c(OC)c3)n2)c1	JWYSBCWFKGORAC-UHFFFAOYSA-N	GSK1379763	O15197	EPHB6	EPHB6	7.283760494002413	JWYSBCWFKGORAC-UHFFFAOYSA-N_O15197_EPHB6	0.5	4	Random Control	0.5	1530
syn20543800	C[C@@H](OC1=C(N)N=CC(C2=C(C#N)N(C)N=C2C3)=C1)C4=CC(F)=CC=C4C(N3C)=O	IIXWYSCJSQVBQM-LLVKDONJSA-N	PFE-PKIS 10	Q05397	PTK2	FAK	6.681141620976965	IIXWYSCJSQVBQM-LLVKDONJSA-N_Q05397_FAK	0.5	4	Random Control	0.5	1530
syn20543800	CS(C1=CC(CNC2=NC(NC3=CC=C(N(C(C)C)C(C4)=O)C4=C3)=NC=C2C(F)(F)F)=CC=C1)(=O)=O	OXZSOVAKZDHECN-UHFFFAOYSA-N	PFE-PKIS 18	Q05397	PTK2	FAK	8.36835919320094	OXZSOVAKZDHECN-UHFFFAOYSA-N_Q05397_FAK	0.5	4	Random Control	0.5	1530
syn20543800	C[C@@H](OC1=C(N)N=CC(C2=C(C#N)N(C)N=C2C3)=C1)C4=CC(F)=CC=C4C(N3C)=O	IIXWYSCJSQVBQM-LLVKDONJSA-N	PFE-PKIS 10	P16591	FER	FER	7.329573037984108	IIXWYSCJSQVBQM-LLVKDONJSA-N_P16591_FER	0.5	4	Random Control	0.5	1530
syn20543800	C[C@@H](OC1=C(N)N=CC(C2=C(C#N)N(C)N=C2C3)=C1)C4=CC(F)=CC=C4C(N3C)=O	IIXWYSCJSQVBQM-LLVKDONJSA-N	PFE-PKIS 10	P07332	FES	FES	7.032050055130104	IIXWYSCJSQVBQM-LLVKDONJSA-N_P07332_FES	0.5	4	Random Control	0.5	1530
syn20543800	C[C@@H](OC1=C(N)N=CC(C2=C(C#N)N(C)N=C2C3)=C1)C4=CC(F)=CC=C4C(N3C)=O	IIXWYSCJSQVBQM-LLVKDONJSA-N	PFE-PKIS 10	P42685	FRK	FRK	7.236954672747276	IIXWYSCJSQVBQM-LLVKDONJSA-N_P42685_FRK	0.5	4	Random Control	0.5	1530
syn20543800	CC(C)(C)c1ccc2nccc(Nc3cccc(O)c3)c2c1	YLGOFBVUMIJIPS-UHFFFAOYSA-N	GW856795	P42685	FRK	FRK	6.889512604152879	YLGOFBVUMIJIPS-UHFFFAOYSA-N_P42685_FRK	0.5	4	Random Control	0.5	1530
syn20543800	C[C@@H](OC1=C(N)N=CC(C2=C(C#N)N(C)N=C2C3)=C1)C4=CC(F)=CC=C4C(N3C)=O	IIXWYSCJSQVBQM-LLVKDONJSA-N	PFE-PKIS 10	Q15835	GRK1	GRK1	6.542874814740523	IIXWYSCJSQVBQM-LLVKDONJSA-N_Q15835_GRK1	0.5	4	Random Control	0.5	1530
syn20543800	C[C@@H](OC1=C(N)N=CC(C2=C(C#N)N(C)N=C2C3)=C1)C4=CC(F)=CC=C4C(N3C)=O	IIXWYSCJSQVBQM-LLVKDONJSA-N	PFE-PKIS 10	Q8WTQ7	GRK7	GRK7	6.593868213730822	IIXWYSCJSQVBQM-LLVKDONJSA-N_Q8WTQ7_GRK7	0.5	4	Random Control	0.5	1530
syn20543800	C[C@@H](OC1=C(N)N=CC(C2=C(C#N)N(C)N=C2C3)=C1)C4=CC(F)=CC=C4C(N3C)=O	IIXWYSCJSQVBQM-LLVKDONJSA-N	PFE-PKIS 10	O94804	STK10	LOK	7.136868989047005	IIXWYSCJSQVBQM-LLVKDONJSA-N_O94804_LOK	0.5	4	Random Control	0.5	1530
syn20543800	CC1=CC(=NN1C1=CC=CC=C1)C(=O)NC1=CC=C(OC2=NN3C=C(NC(=O)C4CC4)N=C3C=C2)C=C1	MZTUKIVBKFNLSN-UHFFFAOYSA-N	TPKI-35	O94804	STK10	LOK	7.052628804342673	MZTUKIVBKFNLSN-UHFFFAOYSA-N_O94804_LOK	0.5	4	Random Control	0.5	1530
syn20543800	C[C@@H](OC1=C(N)N=CC(C2=C(C#N)N(C)N=C2C3)=C1)C4=CC(F)=CC=C4C(N3C)=O	IIXWYSCJSQVBQM-LLVKDONJSA-N	PFE-PKIS 10	P29376	LTK	LTK	8.337517637595324	IIXWYSCJSQVBQM-LLVKDONJSA-N_P29376_LTK	0.5	4	Random Control	0.5	1530
syn20543800	COc1cc(Nc2nccc(n2)N2CCC(C2)NC(=O)Nc2cccc(c2)C(C)=O)cc(OC)c1OC	FHPPXPQIIDRCLD-UHFFFAOYSA-N	GSK1379753	P29376	LTK	LTK	6.240381862435563	FHPPXPQIIDRCLD-UHFFFAOYSA-N_P29376_LTK	0.5	4	Random Control	0.5	1530
syn20543800	C[C@@H](OC1=C(N)N=CC(C2=C(C#N)N(C)N=C2C3)=C1)C4=CC(F)=CC=C4C(N3C)=O	IIXWYSCJSQVBQM-LLVKDONJSA-N	PFE-PKIS 10	P46734	MAP2K3	MEK3	6.00295318443629	IIXWYSCJSQVBQM-LLVKDONJSA-N_P46734_MEK3	0.5	4	Random Control	0.5	1530
syn20543800	Cc1ccc2c(cnn2n1)-c1ccnc(Nc2ccc(cc2)C(F)(F)F)n1	LOAIUSJMQXSEBK-UHFFFAOYSA-N	GW819776	P46734	MAP2K3	MEK3	7.031952202690646	LOAIUSJMQXSEBK-UHFFFAOYSA-N_P46734_MEK3	0.5	4	Random Control	0.5	1530
syn20543800	C[C@@H](OC1=C(N)N=CC(C2=C(C#N)N(C)N=C2C3)=C1)C4=CC(F)=CC=C4C(N3C)=O	IIXWYSCJSQVBQM-LLVKDONJSA-N	PFE-PKIS 10	P15735	PHKG2	PHKG2	6.753909167614823	IIXWYSCJSQVBQM-LLVKDONJSA-N_P15735_PHKG2	0.5	4	Random Control	0.5	1530
syn20543800	C[C@@H](OC1=C(N)N=CC(C2=C(C#N)N(C)N=C2C3)=C1)C4=CC(F)=CC=C4C(N3C)=O	IIXWYSCJSQVBQM-LLVKDONJSA-N	PFE-PKIS 10	O00444	PLK4	PLK4	7.4476151082909485	IIXWYSCJSQVBQM-LLVKDONJSA-N_O00444_PLK4	0.5	4	Random Control	0.5	1530
syn20543800	C[C@@H](OC1=C(N)N=CC(C2=C(C#N)N(C)N=C2C3)=C1)C4=CC(F)=CC=C4C(N3C)=O	IIXWYSCJSQVBQM-LLVKDONJSA-N	PFE-PKIS 10	Q14289	PTK2B	PYK2	7.06096749908893	IIXWYSCJSQVBQM-LLVKDONJSA-N_Q14289_PYK2	0.5	4	Random Control	0.5	1530
syn20543800	C[C@@H](OC1=C(N)N=CC(C2=C(C#N)N(C)N=C2C3)=C1)C4=CC(F)=CC=C4C(N3C)=O	IIXWYSCJSQVBQM-LLVKDONJSA-N	PFE-PKIS 10	Q6XUX3	DSTYK	RIPK5	7.021564356037699	IIXWYSCJSQVBQM-LLVKDONJSA-N_Q6XUX3_RIPK5	0.5	4	Random Control	0.5	1530
syn20543800	C[C@@H](OC1=C(N)N=CC(C2=C(C#N)N(C)N=C2C3)=C1)C4=CC(F)=CC=C4C(N3C)=O	IIXWYSCJSQVBQM-LLVKDONJSA-N	PFE-PKIS 10	P08922	ROS1	ROS1	8.01559876862512	IIXWYSCJSQVBQM-LLVKDONJSA-N_P08922_ROS1	0.5	4	Random Control	0.5	1530
syn20543800	C[C@@H](OC1=C(N)N=CC(C2=C(C#N)N(C)N=C2C3)=C1)C4=CC(F)=CC=C4C(N3C)=O	IIXWYSCJSQVBQM-LLVKDONJSA-N	PFE-PKIS 10	Q9H2G2	SLK	SLK	7.060989921404019	IIXWYSCJSQVBQM-LLVKDONJSA-N_Q9H2G2_SLK	0.5	4	Random Control	0.5	1530
syn20543800	COc1cc(Nc2ncc3N(C)C(=O)C(F)(F)CN(C4CCCC4)c3n2)ccc1C(=O)NC5CCN(C)CC5	JMBATVPHKFZTAF-UHFFFAOYSA-N	TPKI-30	Q9H2G2	SLK	SLK	6.726274023722115	JMBATVPHKFZTAF-UHFFFAOYSA-N_Q9H2G2_SLK	0.5	4	Random Control	0.5	1530
syn20543800	CN1CCC(CC1)NC(=O)c2ccc(Nc3ncc4N(C)C(=O)C(F)(F)CN(C5CCCC5)c4n3)cc2C	WQQPBXGJFFKXKX-UHFFFAOYSA-N	TPKI-31	Q9H2G2	SLK	SLK	6.376454771729711	WQQPBXGJFFKXKX-UHFFFAOYSA-N_Q9H2G2_SLK	0.5	4	Random Control	0.5	1530
syn20543800	C[C@@H](OC1=C(N)N=CC(C2=C(C#N)N(C)N=C2C3)=C1)C4=CC(F)=CC=C4C(N3C)=O	IIXWYSCJSQVBQM-LLVKDONJSA-N	PFE-PKIS 10	Q13470	TNK1	TNK1	7.222238216622357	IIXWYSCJSQVBQM-LLVKDONJSA-N_Q13470_TNK1	0.5	4	Random Control	0.5	1530
syn20543800	C[C@@H](OC1=C(N)N=CC(C2=C(C#N)N(C)N=C2C3)=C1)C4=CC(F)=CC=C4C(N3C)=O	IIXWYSCJSQVBQM-LLVKDONJSA-N	PFE-PKIS 10	Q07912	TNK2	TNK2	7.346182430983269	IIXWYSCJSQVBQM-LLVKDONJSA-N_Q07912_TNK2	0.5	4	Random Control	0.5	1530
syn20543800	C[C@@H](OC1=C(N)N=CC(C2=C(C#N)N(C)N=C2C3)=C1)C4=CC(F)=CC=C4C(N3C)=O	IIXWYSCJSQVBQM-LLVKDONJSA-N	PFE-PKIS 10	P04629	NTRK1	TRKA	7.7288715862665	IIXWYSCJSQVBQM-LLVKDONJSA-N_P04629_TRKA	0.5	4	Random Control	0.5	1530
syn20543800	CS(C1=CC(CNC2=NC(NC3=CC=C(N(C(C)C)C(C4)=O)C4=C3)=NC=C2C(F)(F)F)=CC=C1)(=O)=O	OXZSOVAKZDHECN-UHFFFAOYSA-N	PFE-PKIS 18	P04629	NTRK1	TRKA	6.973001277944897	OXZSOVAKZDHECN-UHFFFAOYSA-N_P04629_TRKA	0.5	4	Random Control	0.5	1530
syn20543800	CC1=CC(=NN1C1=CC=CC=C1)C(=O)NC1=CC=C(OC2=NN3C=C(NC(=O)C4CC4)N=C3C=C2)C=C1	MZTUKIVBKFNLSN-UHFFFAOYSA-N	TPKI-35	P04629	NTRK1	TRKA	6.8214924432533435	MZTUKIVBKFNLSN-UHFFFAOYSA-N_P04629_TRKA	0.5	4	Random Control	0.5	1530
syn20543800	C[C@@H](OC1=C(N)N=CC(C2=C(C#N)N(C)N=C2C3)=C1)C4=CC(F)=CC=C4C(N3C)=O	IIXWYSCJSQVBQM-LLVKDONJSA-N	PFE-PKIS 10	Q16620	NTRK2	TRKB	7.691971126029912	IIXWYSCJSQVBQM-LLVKDONJSA-N_Q16620_TRKB	0.5	4	Random Control	0.5	1530
syn20543800	CS(C1=CC(CNC2=NC(NC3=CC=C(N(C(C)C)C(C4)=O)C4=C3)=NC=C2C(F)(F)F)=CC=C1)(=O)=O	OXZSOVAKZDHECN-UHFFFAOYSA-N	PFE-PKIS 18	Q16620	NTRK2	TRKB	7.212307138739549	OXZSOVAKZDHECN-UHFFFAOYSA-N_Q16620_TRKB	0.5	4	Random Control	0.5	1530
syn20543800	NC(C(C=C1)=CC=C1C2=CC3=NC=NC(SCC(O)=O)=C3S2)=O	MAUXTEABCSHUTA-UHFFFAOYSA-N	PFE-PKIS 14	Q96GD4	AURKB	AURKB	6.385377956313707	MAUXTEABCSHUTA-UHFFFAOYSA-N_Q96GD4_AURKB	0.5	4	Random Control	0.5	1530
syn20543800	CS(C1=CC(CNC2=NC(NC3=CC=C(N(C(C)C)C(C4)=O)C4=C3)=NC=C2C(F)(F)F)=CC=C1)(=O)=O	OXZSOVAKZDHECN-UHFFFAOYSA-N	PFE-PKIS 18	Q96GD4	AURKB	AURKB	7.634799414307372	OXZSOVAKZDHECN-UHFFFAOYSA-N_Q96GD4_AURKB	0.5	4	Random Control	0.5	1530
syn20543800	COc1cccc(CNC(=O)NC2CCN(C2)c2ccnc(Nc3cc(OC)c(OC)c(OC)c3)n2)c1	DNUXCMSJSBRGFX-UHFFFAOYSA-N	GSK1379765	Q96GD4	AURKB	AURKB	6.747555161603429	DNUXCMSJSBRGFX-UHFFFAOYSA-N_Q96GD4_AURKB	0.5	4	Random Control	0.5	1530
syn20543800	NC(C(C=C1)=CC=C1C2=CC3=NC=NC(SCC(O)=O)=C3S2)=O	MAUXTEABCSHUTA-UHFFFAOYSA-N	PFE-PKIS 14	Q8N5S9	CAMKK1	CAMKK1	5.813068373068122	MAUXTEABCSHUTA-UHFFFAOYSA-N_Q8N5S9_CAMKK1	0.5	4	Random Control	0.5	1530
syn20543800	NC(C(C=C1)=CC=C1C2=CC3=NC=NC(SCC(O)=O)=C3S2)=O	MAUXTEABCSHUTA-UHFFFAOYSA-N	PFE-PKIS 14	Q96RR4	CAMKK2	CAMKK2	5.788435837915944	MAUXTEABCSHUTA-UHFFFAOYSA-N_Q96RR4_CAMKK2	0.5	4	Random Control	0.5	1530
syn20543800	NC(C(C=C1)=CC=C1C2=CC3=NC=NC(SCC(O)=O)=C3S2)=O	MAUXTEABCSHUTA-UHFFFAOYSA-N	PFE-PKIS 14	P49759	CLK1	CLK1	7.409299553679341	MAUXTEABCSHUTA-UHFFFAOYSA-N_P49759_CLK1	0.5	4	Random Control	0.5	1530
syn20543800	Oc1ccc(cc1)-c1c[nH]c(=O)c2cc(sc12)-c1ccncc1	CCZJKJIDVXAPAV-UHFFFAOYSA-N	GSK1033723	P49759	CLK1	CLK1	7.228466318731779	CCZJKJIDVXAPAV-UHFFFAOYSA-N_P49759_CLK1	0.5	4	Random Control	0.5	1530
syn20543800	Cc1ccc2c(cnn2n1)-c1ccnc(Nc2ccc(cc2)C(F)(F)F)n1	LOAIUSJMQXSEBK-UHFFFAOYSA-N	GW819776	P49759	CLK1	CLK1	7.073895206706994	LOAIUSJMQXSEBK-UHFFFAOYSA-N_P49759_CLK1	0.5	4	Random Control	0.5	1530
syn20543800	NC(C(C=C1)=CC=C1C2=CC3=NC=NC(SCC(O)=O)=C3S2)=O	MAUXTEABCSHUTA-UHFFFAOYSA-N	PFE-PKIS 14	Q9HAZ1	CLK4	CLK4	7.54405963135824	MAUXTEABCSHUTA-UHFFFAOYSA-N_Q9HAZ1_CLK4	0.5	4	Random Control	0.5	1530
syn20543800	Oc1ccc(cc1)-c1c[nH]c(=O)c2cc(sc12)-c1ccncc1	CCZJKJIDVXAPAV-UHFFFAOYSA-N	GSK1033723	Q9HAZ1	CLK4	CLK4	7.400803646014903	CCZJKJIDVXAPAV-UHFFFAOYSA-N_Q9HAZ1_CLK4	0.5	4	Random Control	0.5	1530
syn20543800	NC(C(C=C1)=CC=C1C2=CC3=NC=NC(SCC(O)=O)=C3S2)=O	MAUXTEABCSHUTA-UHFFFAOYSA-N	PFE-PKIS 14	P68400	CSNK2A1	CSNK2A1	6.640225665982486	MAUXTEABCSHUTA-UHFFFAOYSA-N_P68400_CSNK2A1	0.5	4	Random Control	0.5	1530
syn20543800	NC(C(C=C1)=CC=C1C2=CC3=NC=NC(SCC(O)=O)=C3S2)=O	MAUXTEABCSHUTA-UHFFFAOYSA-N	PFE-PKIS 14	P19784	CSNK2A2	CSNK2A2	6.911830671655085	MAUXTEABCSHUTA-UHFFFAOYSA-N_P19784_CSNK2A2	0.5	4	Random Control	0.5	1530
syn20543800	CS(C1=CC(CNC2=NC(NC3=CC=C(N(C(C)C)C(C4)=O)C4=C3)=NC=C2C(F)(F)F)=CC=C1)(=O)=O	OXZSOVAKZDHECN-UHFFFAOYSA-N	PFE-PKIS 18	P19784	CSNK2A2	CSNK2A2	6.345083556290974	OXZSOVAKZDHECN-UHFFFAOYSA-N_P19784_CSNK2A2	0.5	4	Random Control	0.5	1530
syn20543800	O=C(NC1=C2C(C(F)=CC=C2)=NC=C1)NC3=NC=CN=C3	NSDIHUXUFJHXRA-UHFFFAOYSA-N	AKI00000070a	P19784	CSNK2A2	CSNK2A2	6.372641776460796	NSDIHUXUFJHXRA-UHFFFAOYSA-N_P19784_CSNK2A2	0.5	4	Random Control	0.5	1530
syn20543800	NC(C(C=C1)=CC=C1C2=CC3=NC=NC(SCC(O)=O)=C3S2)=O	MAUXTEABCSHUTA-UHFFFAOYSA-N	PFE-PKIS 14	Q9UEE5	STK17A	DRAK1	6.77531252481716	MAUXTEABCSHUTA-UHFFFAOYSA-N_Q9UEE5_DRAK1	0.5	4	Random Control	0.5	1530
syn20543800	NC(C(C=C1)=CC=C1C2=CC3=NC=NC(SCC(O)=O)=C3S2)=O	MAUXTEABCSHUTA-UHFFFAOYSA-N	PFE-PKIS 14	O94768	STK17B	DRAK2	6.554403633623337	MAUXTEABCSHUTA-UHFFFAOYSA-N_O94768_DRAK2	0.5	4	Random Control	0.5	1530
syn20543800	CS(C1=CC(CNC2=NC(NC3=CC=C(N(C(C)C)C(C4)=O)C4=C3)=NC=C2C(F)(F)F)=CC=C1)(=O)=O	OXZSOVAKZDHECN-UHFFFAOYSA-N	PFE-PKIS 18	O94768	STK17B	DRAK2	6.077949173892128	OXZSOVAKZDHECN-UHFFFAOYSA-N_O94768_DRAK2	0.5	4	Random Control	0.5	1530
syn20543800	O=C(NC1=CC(Cl)=CC=C1)NC(C=C2)=CC=C2C3=C4C(N(C)N=C4N)=CN=C3	UUVMNPKFPGJBNX-UHFFFAOYSA-N	AKI00000047a	O94768	STK17B	DRAK2	5.894028580529861	UUVMNPKFPGJBNX-UHFFFAOYSA-N_O94768_DRAK2	0.5	4	Random Control	0.5	1530
syn20543800	NC(C(C=C1)=CC=C1C2=CC3=NC=NC(SCC(O)=O)=C3S2)=O	MAUXTEABCSHUTA-UHFFFAOYSA-N	PFE-PKIS 14	Q13627	DYRK1A	DYRK1A	6.43492038322328	MAUXTEABCSHUTA-UHFFFAOYSA-N_Q13627_DYRK1A	0.5	4	Random Control	0.5	1530
syn20543800	O=C(NC1=C2C(C(F)=CC=C2)=NC=C1)NC3=NC=CN=C3	NSDIHUXUFJHXRA-UHFFFAOYSA-N	AKI00000070a	Q13627	DYRK1A	DYRK1A	6.538910124998118	NSDIHUXUFJHXRA-UHFFFAOYSA-N_Q13627_DYRK1A	0.5	4	Random Control	0.5	1530
syn20543800	Oc1ccc(cc1)-c1c[nH]c(=O)c2cc(sc12)-c1ccncc1	CCZJKJIDVXAPAV-UHFFFAOYSA-N	GSK1033723	Q13627	DYRK1A	DYRK1A	6.999703525075757	CCZJKJIDVXAPAV-UHFFFAOYSA-N_Q13627_DYRK1A	0.5	4	Random Control	0.5	1530
syn20543800	NC(C(C=C1)=CC=C1C2=CC3=NC=NC(SCC(O)=O)=C3S2)=O	MAUXTEABCSHUTA-UHFFFAOYSA-N	PFE-PKIS 14	Q86Z02	HIPK1	HIPK1	6.338076881586669	MAUXTEABCSHUTA-UHFFFAOYSA-N_Q86Z02_HIPK1	0.5	4	Random Control	0.5	1530
syn20543800	O=C(NC1=C2C(C(F)=CC=C2)=NC=C1)NC3=NC=CN=C3	NSDIHUXUFJHXRA-UHFFFAOYSA-N	AKI00000070a	Q86Z02	HIPK1	HIPK1	5.745271401056752	NSDIHUXUFJHXRA-UHFFFAOYSA-N_Q86Z02_HIPK1	0.5	4	Random Control	0.5	1530
syn20543800	OC(C1=CC2=C(C3=CC(C4=CC=CC=C4)=CC=C3)C=NC=C2S1)=O	FHBDMVQPDQSYLR-UHFFFAOYSA-N	AKI00000074a	Q86Z02	HIPK1	HIPK1	5.626107173350741	FHBDMVQPDQSYLR-UHFFFAOYSA-N_Q86Z02_HIPK1	0.5	4	Random Control	0.5	1530
syn20543800	Cc1ccc2c(cnn2n1)-c1ccnc(Nc2ccc(cc2)C(F)(F)F)n1	LOAIUSJMQXSEBK-UHFFFAOYSA-N	GW819776	Q86Z02	HIPK1	HIPK1	6.562920267898239	LOAIUSJMQXSEBK-UHFFFAOYSA-N_Q86Z02_HIPK1	0.5	4	Random Control	0.5	1530
syn20543800	NC(C(C=C1)=CC=C1C2=CC3=NC=NC(SCC(O)=O)=C3S2)=O	MAUXTEABCSHUTA-UHFFFAOYSA-N	PFE-PKIS 14	Q9H2X6	HIPK2	HIPK2	6.649963818417639	MAUXTEABCSHUTA-UHFFFAOYSA-N_Q9H2X6_HIPK2	0.5	4	Random Control	0.5	1530
syn20543800	OC(C1=CC2=C(C3=CC(C4=CC=CC=C4)=CC=C3)C=NC=C2S1)=O	FHBDMVQPDQSYLR-UHFFFAOYSA-N	AKI00000074a	Q9H2X6	HIPK2	HIPK2	5.905663767957922	FHBDMVQPDQSYLR-UHFFFAOYSA-N_Q9H2X6_HIPK2	0.5	4	Random Control	0.5	1530
syn20543800	Cc1ccc2c(cnn2n1)-c1ccnc(Nc2ccc(cc2)C(F)(F)F)n1	LOAIUSJMQXSEBK-UHFFFAOYSA-N	GW819776	Q9H2X6	HIPK2	HIPK2	6.857862633423244	LOAIUSJMQXSEBK-UHFFFAOYSA-N_Q9H2X6_HIPK2	0.5	4	Random Control	0.5	1530
syn20543800	NC(C(C=C1)=CC=C1C2=CC3=NC=NC(SCC(O)=O)=C3S2)=O	MAUXTEABCSHUTA-UHFFFAOYSA-N	PFE-PKIS 14	Q9H422	HIPK3	HIPK3	6.6214647932222315	MAUXTEABCSHUTA-UHFFFAOYSA-N_Q9H422_HIPK3	0.5	4	Random Control	0.5	1530
syn20543800	OC(C1=CC2=C(C3=CC(C4=CC=CC=C4)=CC=C3)C=NC=C2S1)=O	FHBDMVQPDQSYLR-UHFFFAOYSA-N	AKI00000074a	Q9H422	HIPK3	HIPK3	5.800445336890498	FHBDMVQPDQSYLR-UHFFFAOYSA-N_Q9H422_HIPK3	0.5	4	Random Control	0.5	1530
syn20543800	Oc1ccc(cc1)-c1c[nH]c(=O)c2cc(sc12)-c1ccncc1	CCZJKJIDVXAPAV-UHFFFAOYSA-N	GSK1033723	Q9H422	HIPK3	HIPK3	6.260026720400868	CCZJKJIDVXAPAV-UHFFFAOYSA-N_Q9H422_HIPK3	0.5	4	Random Control	0.5	1530
syn20543800	COc1cccc(NC(=O)NC2CCN(C2)c2ccnc(Nc3cc(OC)c(OC)c(OC)c3)n2)c1	JWYSBCWFKGORAC-UHFFFAOYSA-N	GSK1379763	Q9H422	HIPK3	HIPK3	5.94058639398295	JWYSBCWFKGORAC-UHFFFAOYSA-N_Q9H422_HIPK3	0.5	4	Random Control	0.5	1530
syn20543800	Cc1ccc2c(cnn2n1)-c1ccnc(Nc2ccc(cc2)C(F)(F)F)n1	LOAIUSJMQXSEBK-UHFFFAOYSA-N	GW819776	Q9H422	HIPK3	HIPK3	7.019963894935329	LOAIUSJMQXSEBK-UHFFFAOYSA-N_Q9H422_HIPK3	0.5	4	Random Control	0.5	1530
syn20543800	NC(C(C=C1)=CC=C1C2=CC3=NC=NC(SCC(O)=O)=C3S2)=O	MAUXTEABCSHUTA-UHFFFAOYSA-N	PFE-PKIS 14	Q8NE63	HIPK4	HIPK4	5.902061905877442	MAUXTEABCSHUTA-UHFFFAOYSA-N_Q8NE63_HIPK4	0.5	4	Random Control	0.5	1530
syn20543800	OC(C1=CC2=C(C3=CC(C4=CC=CC=C4)=CC=C3)C=NC=C2S1)=O	FHBDMVQPDQSYLR-UHFFFAOYSA-N	AKI00000074a	Q8NE63	HIPK4	HIPK4	5.961996368438571	FHBDMVQPDQSYLR-UHFFFAOYSA-N_Q8NE63_HIPK4	0.5	4	Random Control	0.5	1530
syn20543800	O=C(NC1=CC(Cl)=CC=C1)NC(C=C2)=CC=C2C3=C4C(N(C)N=C4N)=CN=C3	UUVMNPKFPGJBNX-UHFFFAOYSA-N	AKI00000047a	Q8NE63	HIPK4	HIPK4	7.1813080435308105	UUVMNPKFPGJBNX-UHFFFAOYSA-N_Q8NE63_HIPK4	0.5	4	Random Control	0.5	1530
syn20543800	NC(C(C=C1)=CC=C1C2=CC3=NC=NC(SCC(O)=O)=C3S2)=O	MAUXTEABCSHUTA-UHFFFAOYSA-N	PFE-PKIS 14	P09619	PDGFRB	PDGFRB	6.294110636385377	MAUXTEABCSHUTA-UHFFFAOYSA-N_P09619_PDGFRB	0.5	4	Random Control	0.5	1530
syn20543800	CC1=CC(=NN1C1=CC=CC=C1)C(=O)NC1=CC=C(OC2=NN3C=C(NC(=O)C4CC4)N=C3C=C2)C=C1	MZTUKIVBKFNLSN-UHFFFAOYSA-N	TPKI-35	P09619	PDGFRB	PDGFRB	7.4705662824334675	MZTUKIVBKFNLSN-UHFFFAOYSA-N_P09619_PDGFRB	0.5	4	Random Control	0.5	1530
syn20543800	NC1=C(C2=CC=C(NC(NC3=CC=CC(C)=C3)=O)C=C2)C=NC4=C(Br)C=NN41	GXRCQVMXTRWVSJ-UHFFFAOYSA-N	AKI00000050a	P09619	PDGFRB	PDGFRB	7.8206348673059845	GXRCQVMXTRWVSJ-UHFFFAOYSA-N_P09619_PDGFRB	0.5	4	Random Control	0.5	1530
syn20543800	O=C(NC1=CC(Cl)=CC=C1)NC(C=C2)=CC=C2C3=C4C(N(C)N=C4N)=CN=C3	UUVMNPKFPGJBNX-UHFFFAOYSA-N	AKI00000047a	P09619	PDGFRB	PDGFRB	8.935856758280973	UUVMNPKFPGJBNX-UHFFFAOYSA-N_P09619_PDGFRB	0.5	4	Random Control	0.5	1530
syn20543800	COc1cccc(NC(=O)NC2CCN(C2)c2ccnc(Nc3cc(OC)c(OC)c(OC)c3)n2)c1	JWYSBCWFKGORAC-UHFFFAOYSA-N	GSK1379763	P09619	PDGFRB	PDGFRB	6.230340042967795	JWYSBCWFKGORAC-UHFFFAOYSA-N_P09619_PDGFRB	0.5	4	Random Control	0.5	1530
syn20543800	Fc1ccc(CNc2nccc(NCCNC(=O)c3cc4ccccc4s3)n2)cc1	HPIYDXWBJUHQIS-UHFFFAOYSA-N	GSK1379944	P09619	PDGFRB	PDGFRB	6.549109305121527	HPIYDXWBJUHQIS-UHFFFAOYSA-N_P09619_PDGFRB	0.5	4	Random Control	0.5	1530
syn20543800	NC(C(C=C1)=CC=C1C2=CC3=NC=NC(SCC(O)=O)=C3S2)=O	MAUXTEABCSHUTA-UHFFFAOYSA-N	PFE-PKIS 14	O60331	PIP5K1C	PIP5K1C	6.400679121837481	MAUXTEABCSHUTA-UHFFFAOYSA-N_O60331_PIP5K1C	0.5	4	Random Control	0.5	1530
syn20543800	Fc1ccc(CNc2nccc(NCCNC(=O)c3cc4ccccc4s3)n2)cc1	HPIYDXWBJUHQIS-UHFFFAOYSA-N	GSK1379944	O60331	PIP5K1C	PIP5K1C	5.207923780810217	HPIYDXWBJUHQIS-UHFFFAOYSA-N_O60331_PIP5K1C	0.5	4	Random Control	0.5	1530
syn20543800	NC(C(C=C1)=CC=C1C2=CC3=NC=NC(SCC(O)=O)=C3S2)=O	MAUXTEABCSHUTA-UHFFFAOYSA-N	PFE-PKIS 14	P19525	EIF2AK2	PRKR	5.528081099642905	MAUXTEABCSHUTA-UHFFFAOYSA-N_P19525_PRKR	0.5	4	Random Control	0.5	1530
syn20543800	CS(C1=CC(CNC2=NC(NC3=CC=C(N(C(C)C)C(C4)=O)C4=C3)=NC=C2C(F)(F)F)=CC=C1)(=O)=O	OXZSOVAKZDHECN-UHFFFAOYSA-N	PFE-PKIS 18	O14965	AURKA	AURKA	7.245265933495918	OXZSOVAKZDHECN-UHFFFAOYSA-N_O14965_AURKA	0.5	4	Random Control	0.5	1530
syn20543800	COc1cc(Nc2ncc3N(C)C(=O)C(F)(F)CN(C4CCCC4)c3n2)ccc1C(=O)NC5CCN(C)CC5	JMBATVPHKFZTAF-UHFFFAOYSA-N	TPKI-30	O14965	AURKA	AURKA	8.330730505292271	JMBATVPHKFZTAF-UHFFFAOYSA-N_O14965_AURKA	0.5	4	Random Control	0.5	1530
syn20543800	CN1CCC(CC1)NC(=O)c2ccc(Nc3ncc4N(C)C(=O)C(F)(F)CN(C5CCCC5)c4n3)cc2C	WQQPBXGJFFKXKX-UHFFFAOYSA-N	TPKI-31	O14965	AURKA	AURKA	7.684049828014676	WQQPBXGJFFKXKX-UHFFFAOYSA-N_O14965_AURKA	0.5	4	Random Control	0.5	1530
syn20543800	COc1cc(Nc2nccc(n2)N2CCC(C2)NC(=O)Nc2ccc3OCOc3c2)cc(OC)c1OC	RPMUHLTUQBLTIL-UHFFFAOYSA-N	GSK1379766	O14965	AURKA	AURKA	6.752867813876503	RPMUHLTUQBLTIL-UHFFFAOYSA-N_O14965_AURKA	0.5	4	Random Control	0.5	1530
syn20543800	COc1cc(Nc2nccc(n2)N2CCC(C2)NC(=O)Nc2cccc(c2)C(C)=O)cc(OC)c1OC	FHPPXPQIIDRCLD-UHFFFAOYSA-N	GSK1379753	O14965	AURKA	AURKA	6.842319523075246	FHPPXPQIIDRCLD-UHFFFAOYSA-N_O14965_AURKA	0.5	4	Random Control	0.5	1530
syn20543800	COc1cccc(CNC(=O)NC2CCN(C2)c2ccnc(Nc3cc(OC)c(OC)c(OC)c3)n2)c1	DNUXCMSJSBRGFX-UHFFFAOYSA-N	GSK1379765	O14965	AURKA	AURKA	6.575512450820927	DNUXCMSJSBRGFX-UHFFFAOYSA-N_O14965_AURKA	0.5	4	Random Control	0.5	1530
syn20543800	CS(C1=CC(CNC2=NC(NC3=CC=C(N(C(C)C)C(C4)=O)C4=C3)=NC=C2C(F)(F)F)=CC=C1)(=O)=O	OXZSOVAKZDHECN-UHFFFAOYSA-N	PFE-PKIS 18	P36888	FLT3	FLT3	6.336997454547302	OXZSOVAKZDHECN-UHFFFAOYSA-N_P36888_FLT3	0.5	4	Random Control	0.5	1530
syn20543800	CC1=CC(=NN1C1=CC=CC=C1)C(=O)NC1=CC=C(OC2=NN3C=C(NC(=O)C4CC4)N=C3C=C2)C=C1	MZTUKIVBKFNLSN-UHFFFAOYSA-N	TPKI-35	P36888	FLT3	FLT3	7.3131763519844615	MZTUKIVBKFNLSN-UHFFFAOYSA-N_P36888_FLT3	0.5	4	Random Control	0.5	1530
syn20543800	NC1=C(C2=CC=C(NC(NC3=CC=CC(C)=C3)=O)C=C2)C=NC4=C(Br)C=NN41	GXRCQVMXTRWVSJ-UHFFFAOYSA-N	AKI00000050a	P36888	FLT3	FLT3	7.876106848583538	GXRCQVMXTRWVSJ-UHFFFAOYSA-N_P36888_FLT3	0.5	4	Random Control	0.5	1530
syn20543800	O=C(NC1=CC(Cl)=CC=C1)NC(C=C2)=CC=C2C3=C4C(N(C)N=C4N)=CN=C3	UUVMNPKFPGJBNX-UHFFFAOYSA-N	AKI00000047a	P36888	FLT3	FLT3	8.952617697866007	UUVMNPKFPGJBNX-UHFFFAOYSA-N_P36888_FLT3	0.5	4	Random Control	0.5	1530
syn20543800	CS(C1=CC(CNC2=NC(NC3=CC=C(N(C(C)C)C(C4)=O)C4=C3)=NC=C2C(F)(F)F)=CC=C1)(=O)=O	OXZSOVAKZDHECN-UHFFFAOYSA-N	PFE-PKIS 18	P35916	FLT4	FLT4	6.577633589360238	OXZSOVAKZDHECN-UHFFFAOYSA-N_P35916_FLT4	0.5	4	Random Control	0.5	1530
syn20543800	CC1=CC(=NN1C1=CC=CC=C1)C(=O)NC1=CC=C(OC2=NN3C=C(NC(=O)C4CC4)N=C3C=C2)C=C1	MZTUKIVBKFNLSN-UHFFFAOYSA-N	TPKI-35	P35916	FLT4	FLT4	7.491860243015378	MZTUKIVBKFNLSN-UHFFFAOYSA-N_P35916_FLT4	0.5	4	Random Control	0.5	1530
syn20543800	NC1=C(C2=CC=C(NC(NC3=CC=CC(C)=C3)=O)C=C2)C=NC4=C(Br)C=NN41	GXRCQVMXTRWVSJ-UHFFFAOYSA-N	AKI00000050a	P35916	FLT4	FLT4	7.503815256258502	GXRCQVMXTRWVSJ-UHFFFAOYSA-N_P35916_FLT4	0.5	4	Random Control	0.5	1530
syn20543800	O=C(NC1=CC(Cl)=CC=C1)NC(C=C2)=CC=C2C3=C4C(N(C)N=C4N)=CN=C3	UUVMNPKFPGJBNX-UHFFFAOYSA-N	AKI00000047a	P35916	FLT4	FLT4	8.267076009395748	UUVMNPKFPGJBNX-UHFFFAOYSA-N_P35916_FLT4	0.5	4	Random Control	0.5	1530
syn20543800	CS(C1=CC(CNC2=NC(NC3=CC=C(N(C(C)C)C(C4)=O)C4=C3)=NC=C2C(F)(F)F)=CC=C1)(=O)=O	OXZSOVAKZDHECN-UHFFFAOYSA-N	PFE-PKIS 18	P23458	JAK1	JAK1(JH2domain-pseudokinase)	7.394436142708847	OXZSOVAKZDHECN-UHFFFAOYSA-N_P23458_JAK1(JH2domain-pseudokinase)	0.5	4	Random Control	0.5	1530
syn20543800	CN1CCC(CC1)NC(=O)c2ccc(Nc3ncc4N(C)C(=O)C(F)(F)CN(C5CCCC5)c4n3)cc2C	WQQPBXGJFFKXKX-UHFFFAOYSA-N	TPKI-31	P23458	JAK1	JAK1(JH2domain-pseudokinase)	6.515286529847694	WQQPBXGJFFKXKX-UHFFFAOYSA-N_P23458_JAK1(JH2domain-pseudokinase)	0.5	4	Random Control	0.5	1530
syn20543800	NC(=O)c1cc(cc2c(c[nH]c12)C1CCNCC1)-c1ccccc1	VNEKCIHPKSZINU-UHFFFAOYSA-N	GSK301362	P23458	JAK1	JAK1(JH2domain-pseudokinase)	5.962781927426861	VNEKCIHPKSZINU-UHFFFAOYSA-N_P23458_JAK1(JH2domain-pseudokinase)	0.5	4	Random Control	0.5	1530
syn20543800	CS(C1=CC(CNC2=NC(NC3=CC=C(N(C(C)C)C(C4)=O)C4=C3)=NC=C2C(F)(F)F)=CC=C1)(=O)=O	OXZSOVAKZDHECN-UHFFFAOYSA-N	PFE-PKIS 18	O60674	JAK2	JAK2(JH1domain-catalytic)	7.722220392045452	OXZSOVAKZDHECN-UHFFFAOYSA-N_O60674_JAK2(JH1domain-catalytic)	0.5	4	Random Control	0.5	1530
syn20543800	O=C1C2=C(C(C3=CC=CC=N3)=NN1C4=C(Cl)C=NC=C4Cl)N=C(NC5=CC=C(N6CCN(C)CC6)C=C5)N=C2	BYOVZPSNQRPTQJ-UHFFFAOYSA-N	AKI00000021a	O60674	JAK2	JAK2(JH1domain-catalytic)	7.2379046015487996	BYOVZPSNQRPTQJ-UHFFFAOYSA-N_O60674_JAK2(JH1domain-catalytic)	0.5	4	Random Control	0.5	1530
syn20543800	COc1cc(Nc2nccc(n2)N2CCC(C2)NC(=O)Nc2ccc3OCOc3c2)cc(OC)c1OC	RPMUHLTUQBLTIL-UHFFFAOYSA-N	GSK1379766	O60674	JAK2	JAK2(JH1domain-catalytic)	6.3903829562837675	RPMUHLTUQBLTIL-UHFFFAOYSA-N_O60674_JAK2(JH1domain-catalytic)	0.5	4	Random Control	0.5	1530
syn20543800	COc1cc(Nc2nccc(n2)N2CCC(C2)NC(=O)Nc2cccc(c2)C(C)=O)cc(OC)c1OC	FHPPXPQIIDRCLD-UHFFFAOYSA-N	GSK1379753	O60674	JAK2	JAK2(JH1domain-catalytic)	5.991589863831124	FHPPXPQIIDRCLD-UHFFFAOYSA-N_O60674_JAK2(JH1domain-catalytic)	0.5	4	Random Control	0.5	1530
syn20543800	COc1cccc(CNC(=O)NC2CCN(C2)c2ccnc(Nc3cc(OC)c(OC)c(OC)c3)n2)c1	DNUXCMSJSBRGFX-UHFFFAOYSA-N	GSK1379765	O60674	JAK2	JAK2(JH1domain-catalytic)	6.538981691943013	DNUXCMSJSBRGFX-UHFFFAOYSA-N_O60674_JAK2(JH1domain-catalytic)	0.5	4	Random Control	0.5	1530
syn20543800	COc1cccc(NC(=O)NC2CCN(C2)c2ccnc(Nc3cc(OC)c(OC)c(OC)c3)n2)c1	JWYSBCWFKGORAC-UHFFFAOYSA-N	GSK1379763	O60674	JAK2	JAK2(JH1domain-catalytic)	6.278717295522937	JWYSBCWFKGORAC-UHFFFAOYSA-N_O60674_JAK2(JH1domain-catalytic)	0.5	4	Random Control	0.5	1530
syn20543800	NC(=O)c1cc(cc2c(c[nH]c12)C1CCNCC1)-c1ccccc1	VNEKCIHPKSZINU-UHFFFAOYSA-N	GSK301362	O60674	JAK2	JAK2(JH1domain-catalytic)	6.191106670951259	VNEKCIHPKSZINU-UHFFFAOYSA-N_O60674_JAK2(JH1domain-catalytic)	0.5	4	Random Control	0.5	1530
syn20543800	CS(C1=CC(CNC2=NC(NC3=CC=C(N(C(C)C)C(C4)=O)C4=C3)=NC=C2C(F)(F)F)=CC=C1)(=O)=O	OXZSOVAKZDHECN-UHFFFAOYSA-N	PFE-PKIS 18	P52333	JAK3	JAK3(JH1domain-catalytic)	7.143407125401411	OXZSOVAKZDHECN-UHFFFAOYSA-N_P52333_JAK3(JH1domain-catalytic)	0.5	4	Random Control	0.5	1530
syn20543800	O=C1C2=C(C(C3=CC=CC=N3)=NN1C4=C(Cl)C=NC=C4Cl)N=C(NC5=CC=C(N6CCN(C)CC6)C=C5)N=C2	BYOVZPSNQRPTQJ-UHFFFAOYSA-N	AKI00000021a	P52333	JAK3	JAK3(JH1domain-catalytic)	6.736455530024591	BYOVZPSNQRPTQJ-UHFFFAOYSA-N_P52333_JAK3(JH1domain-catalytic)	0.5	4	Random Control	0.5	1530
syn20543800	CS(C1=CC(CNC2=NC(NC3=CC=C(N(C(C)C)C(C4)=O)C4=C3)=NC=C2C(F)(F)F)=CC=C1)(=O)=O	OXZSOVAKZDHECN-UHFFFAOYSA-N	PFE-PKIS 18	P08581	MET	MET	7.096996189488191	OXZSOVAKZDHECN-UHFFFAOYSA-N_P08581_MET	0.5	4	Random Control	0.5	1530
syn20543800	CN1CCC(CC1)NC(=O)c2ccc(Nc3ncc4N(C)C(=O)C(F)(F)CN(C5CCCC5)c4n3)cc2C	WQQPBXGJFFKXKX-UHFFFAOYSA-N	TPKI-31	P08581	MET	MET	6.451810851368802	WQQPBXGJFFKXKX-UHFFFAOYSA-N_P08581_MET	0.5	4	Random Control	0.5	1530
syn20543800	CC1=CC(=NN1C1=CC=CC=C1)C(=O)NC1=CC=C(OC2=NN3C=C(NC(=O)C4CC4)N=C3C=C2)C=C1	MZTUKIVBKFNLSN-UHFFFAOYSA-N	TPKI-35	P08581	MET	MET	7.694905359822638	MZTUKIVBKFNLSN-UHFFFAOYSA-N_P08581_MET	0.5	4	Random Control	0.5	1530
syn20543800	CS(C1=CC(CNC2=NC(NC3=CC=C(N(C(C)C)C(C4)=O)C4=C3)=NC=C2C(F)(F)F)=CC=C1)(=O)=O	OXZSOVAKZDHECN-UHFFFAOYSA-N	PFE-PKIS 18	P80192	MAP3K9	MLK1	6.256650116508859	OXZSOVAKZDHECN-UHFFFAOYSA-N_P80192_MLK1	0.5	4	Random Control	0.5	1530
syn20543800	CS(C1=CC(CNC2=NC(NC3=CC=C(N(C(C)C)C(C4)=O)C4=C3)=NC=C2C(F)(F)F)=CC=C1)(=O)=O	OXZSOVAKZDHECN-UHFFFAOYSA-N	PFE-PKIS 18	Q02779	MAP3K10	MLK2	6.332287438698351	OXZSOVAKZDHECN-UHFFFAOYSA-N_Q02779_MLK2	0.5	4	Random Control	0.5	1530
syn20543800	CS(C1=CC(CNC2=NC(NC3=CC=C(N(C(C)C)C(C4)=O)C4=C3)=NC=C2C(F)(F)F)=CC=C1)(=O)=O	OXZSOVAKZDHECN-UHFFFAOYSA-N	PFE-PKIS 18	Q16584	MAP3K11	MLK3	6.255455629113238	OXZSOVAKZDHECN-UHFFFAOYSA-N_Q16584_MLK3	0.5	4	Random Control	0.5	1530
syn20543800	CS(C1=CC(CNC2=NC(NC3=CC=C(N(C(C)C)C(C4)=O)C4=C3)=NC=C2C(F)(F)F)=CC=C1)(=O)=O	OXZSOVAKZDHECN-UHFFFAOYSA-N	PFE-PKIS 18	Q16539	MAPK14	p38-alpha	6.982027302526154	OXZSOVAKZDHECN-UHFFFAOYSA-N_Q16539_p38-alpha	0.5	4	Random Control	0.5	1530
syn20543800	CC1=CC=CC(C2=C(N(C=CN=C3)C3=N2)C4=CC=NC(NC5CCCCC5)=N4)=C1	WVTJDZKJXWDTPS-UHFFFAOYSA-N	AKI00000063a	Q16539	MAPK14	p38-alpha	7.400693233104788	WVTJDZKJXWDTPS-UHFFFAOYSA-N_Q16539_p38-alpha	0.5	4	Random Control	0.5	1530
syn20543800	CS(=O)(=O)c1ccccc1-c1nc(c([nH]1)-c1ccncc1)-c1ccc(F)cc1	SCVJGNCJNHIZPW-UHFFFAOYSA-N	SB-213663	Q16539	MAPK14	p38-alpha	7.518787341716062	SCVJGNCJNHIZPW-UHFFFAOYSA-N_Q16539_p38-alpha	0.5	4	Random Control	0.5	1530
syn20543800	CS(C1=CC(CNC2=NC(NC3=CC=C(N(C(C)C)C(C4)=O)C4=C3)=NC=C2C(F)(F)F)=CC=C1)(=O)=O	OXZSOVAKZDHECN-UHFFFAOYSA-N	PFE-PKIS 18	P07949	RET	RET	7.273938471336794	OXZSOVAKZDHECN-UHFFFAOYSA-N_P07949_RET	0.5	4	Random Control	0.5	1530
syn20543800	CC1=CC(=NN1C1=CC=CC=C1)C(=O)NC1=CC=C(OC2=NN3C=C(NC(=O)C4CC4)N=C3C=C2)C=C1	MZTUKIVBKFNLSN-UHFFFAOYSA-N	TPKI-35	P07949	RET	RET	7.7492005680139115	MZTUKIVBKFNLSN-UHFFFAOYSA-N_P07949_RET	0.5	4	Random Control	0.5	1530
syn20543800	NC1=C(C2=CC=C(NC(NC3=CC=CC(C)=C3)=O)C=C2)C=NC4=C(Br)C=NN41	GXRCQVMXTRWVSJ-UHFFFAOYSA-N	AKI00000050a	P07949	RET	RET	7.329803030295587	GXRCQVMXTRWVSJ-UHFFFAOYSA-N_P07949_RET	0.5	4	Random Control	0.5	1530
syn20543800	O=C(NC1=CC(Cl)=CC=C1)NC(C=C2)=CC=C2C3=C4C(N(C)N=C4N)=CN=C3	UUVMNPKFPGJBNX-UHFFFAOYSA-N	AKI00000047a	P07949	RET	RET	7.386657673503734	UUVMNPKFPGJBNX-UHFFFAOYSA-N_P07949_RET	0.5	4	Random Control	0.5	1530
syn20543800	Fc1ccc(CNc2nccc(NCCNC(=O)c3cc4ccccc4s3)n2)cc1	HPIYDXWBJUHQIS-UHFFFAOYSA-N	GSK1379944	P07949	RET	RET	6.077372100443604	HPIYDXWBJUHQIS-UHFFFAOYSA-N_P07949_RET	0.5	4	Random Control	0.5	1530
syn20543800	CC(C)(C)c1ccc2nccc(Nc3cccc(O)c3)c2c1	YLGOFBVUMIJIPS-UHFFFAOYSA-N	GW856795	P07949	RET	RET	6.94224053186538	YLGOFBVUMIJIPS-UHFFFAOYSA-N_P07949_RET	0.5	4	Random Control	0.5	1530
syn20543800	CS(C1=CC(CNC2=NC(NC3=CC=C(N(C(C)C)C(C4)=O)C4=C3)=NC=C2C(F)(F)F)=CC=C1)(=O)=O	OXZSOVAKZDHECN-UHFFFAOYSA-N	PFE-PKIS 18	O14730	RIOK3	RIOK3	6.153663697703863	OXZSOVAKZDHECN-UHFFFAOYSA-N_O14730_RIOK3	0.5	4	Random Control	0.5	1530
syn20543800	CN1CCC(CC1)NC(=O)c2ccc(Nc3ncc4N(C)C(=O)C(F)(F)CN(C5CCCC5)c4n3)cc2C	WQQPBXGJFFKXKX-UHFFFAOYSA-N	TPKI-31	O14730	RIOK3	RIOK3	6.5659791759199475	WQQPBXGJFFKXKX-UHFFFAOYSA-N_O14730_RIOK3	0.5	4	Random Control	0.5	1530
syn20543800	COc1cc(Nc2nccc(n2)N2CCC(C2)NC(=O)Nc2ccc3OCOc3c2)cc(OC)c1OC	RPMUHLTUQBLTIL-UHFFFAOYSA-N	GSK1379766	O14730	RIOK3	RIOK3	5.5880729072188515	RPMUHLTUQBLTIL-UHFFFAOYSA-N_O14730_RIOK3	0.5	4	Random Control	0.5	1530
syn20543800	COc1cccc(NC(=O)NC2CCN(C2)c2ccnc(Nc3cc(OC)c(OC)c(OC)c3)n2)c1	JWYSBCWFKGORAC-UHFFFAOYSA-N	GSK1379763	O14730	RIOK3	RIOK3	5.513010054571263	JWYSBCWFKGORAC-UHFFFAOYSA-N_O14730_RIOK3	0.5	4	Random Control	0.5	1530
syn20543800	CS(C1=CC(CNC2=NC(NC3=CC=C(N(C(C)C)C(C4)=O)C4=C3)=NC=C2C(F)(F)F)=CC=C1)(=O)=O	OXZSOVAKZDHECN-UHFFFAOYSA-N	PFE-PKIS 18	Q9H093	NUAK2	SNARK	7.740352027186297	OXZSOVAKZDHECN-UHFFFAOYSA-N_Q9H093_SNARK	0.5	4	Random Control	0.5	1530
syn20543800	NC(=O)c1cc(cc2c(c[nH]c12)C1CCNCC1)-c1ccccc1	VNEKCIHPKSZINU-UHFFFAOYSA-N	GSK301362	Q9H093	NUAK2	SNARK	5.8670006416339175	VNEKCIHPKSZINU-UHFFFAOYSA-N_Q9H093_SNARK	0.5	4	Random Control	0.5	1530
syn20543800	CS(C1=CC(CNC2=NC(NC3=CC=C(N(C(C)C)C(C4)=O)C4=C3)=NC=C2C(F)(F)F)=CC=C1)(=O)=O	OXZSOVAKZDHECN-UHFFFAOYSA-N	PFE-PKIS 18	O75716	STK16	STK16	7.17036684012016	OXZSOVAKZDHECN-UHFFFAOYSA-N_O75716_STK16	0.5	4	Random Control	0.5	1530
syn20543800	COc1cc(Nc2ncc3N(C)C(=O)C(F)(F)CN(C4CCCC4)c3n2)ccc1C(=O)NC5CCN(C)CC5	JMBATVPHKFZTAF-UHFFFAOYSA-N	TPKI-30	O75716	STK16	STK16	7.397153223729318	JMBATVPHKFZTAF-UHFFFAOYSA-N_O75716_STK16	0.5	4	Random Control	0.5	1530
syn20543800	CN1CCC(CC1)NC(=O)c2ccc(Nc3ncc4N(C)C(=O)C(F)(F)CN(C5CCCC5)c4n3)cc2C	WQQPBXGJFFKXKX-UHFFFAOYSA-N	TPKI-31	O75716	STK16	STK16	7.366605789154307	WQQPBXGJFFKXKX-UHFFFAOYSA-N_O75716_STK16	0.5	4	Random Control	0.5	1530
syn20543800	COc1cc(Nc2nccc(n2)N2CCC(C2)NC(=O)Nc2cccc(c2)C(C)=O)cc(OC)c1OC	FHPPXPQIIDRCLD-UHFFFAOYSA-N	GSK1379753	O75716	STK16	STK16	6.464248900801874	FHPPXPQIIDRCLD-UHFFFAOYSA-N_O75716_STK16	0.5	4	Random Control	0.5	1530
syn20543800	CS(C1=CC(CNC2=NC(NC3=CC=C(N(C(C)C)C(C4)=O)C4=C3)=NC=C2C(F)(F)F)=CC=C1)(=O)=O	OXZSOVAKZDHECN-UHFFFAOYSA-N	PFE-PKIS 18	P43405	SYK	SYK	6.774200429929142	OXZSOVAKZDHECN-UHFFFAOYSA-N_P43405_SYK	0.5	4	Random Control	0.5	1530
syn20543800	CS(C1=CC(CNC2=NC(NC3=CC=C(N(C(C)C)C(C4)=O)C4=C3)=NC=C2C(F)(F)F)=CC=C1)(=O)=O	OXZSOVAKZDHECN-UHFFFAOYSA-N	PFE-PKIS 18	Q9UHD2	TBK1	TBK1	6.643798657687225	OXZSOVAKZDHECN-UHFFFAOYSA-N_Q9UHD2_TBK1	0.5	4	Random Control	0.5	1530
syn20543800	CS(=O)(=O)c1ccccc1-c1nc(c([nH]1)-c1ccncc1)-c1ccc(F)cc1	SCVJGNCJNHIZPW-UHFFFAOYSA-N	SB-213663	Q9UHD2	TBK1	TBK1	5.559768836617806	SCVJGNCJNHIZPW-UHFFFAOYSA-N_Q9UHD2_TBK1	0.5	4	Random Control	0.5	1530
syn20543800	CS(C1=CC(CNC2=NC(NC3=CC=C(N(C(C)C)C(C4)=O)C4=C3)=NC=C2C(F)(F)F)=CC=C1)(=O)=O	OXZSOVAKZDHECN-UHFFFAOYSA-N	PFE-PKIS 18	P33981	TTK	TTK	6.463373850958856	OXZSOVAKZDHECN-UHFFFAOYSA-N_P33981_TTK	0.5	4	Random Control	0.5	1530
syn20543800	CS(C1=CC(CNC2=NC(NC3=CC=C(N(C(C)C)C(C4)=O)C4=C3)=NC=C2C(F)(F)F)=CC=C1)(=O)=O	OXZSOVAKZDHECN-UHFFFAOYSA-N	PFE-PKIS 18	P29597	TYK2	TYK2(JH1domain-catalytic)	6.983656436181404	OXZSOVAKZDHECN-UHFFFAOYSA-N_P29597_TYK2(JH1domain-catalytic)	0.5	4	Random Control	0.5	1530
syn20543800	CN1CCC(CC1)NC(=O)c2ccc(Nc3ncc4N(C)C(=O)C(F)(F)CN(C5CCCC5)c4n3)cc2C	WQQPBXGJFFKXKX-UHFFFAOYSA-N	TPKI-31	P29597	TYK2	TYK2(JH1domain-catalytic)	6.474735974548972	WQQPBXGJFFKXKX-UHFFFAOYSA-N_P29597_TYK2(JH1domain-catalytic)	0.5	4	Random Control	0.5	1530
syn20543800	O=C(NC1=C2C(C(F)=CC=C2)=NC=C1)NC3=NC=CN=C3	NSDIHUXUFJHXRA-UHFFFAOYSA-N	AKI00000070a	P29597	TYK2	TYK2(JH2domain-pseudokinase)	6.015361400878507	NSDIHUXUFJHXRA-UHFFFAOYSA-N_P29597_TYK2(JH2domain-pseudokinase)	0.5	4	Random Control	0.5	1530
syn20543800	O=C1C2=C(C(C3=CC=CC=N3)=NN1C4=C(Cl)C=NC=C4Cl)N=C(NC5=CC=C(N6CCN(C)CC6)C=C5)N=C2	BYOVZPSNQRPTQJ-UHFFFAOYSA-N	AKI00000021a	P29597	TYK2	TYK2(JH1domain-catalytic)	6.396872200995126	BYOVZPSNQRPTQJ-UHFFFAOYSA-N_P29597_TYK2(JH1domain-catalytic)	0.5	4	Random Control	0.5	1530
syn20543800	NC(=O)c1cc(cc2c(c[nH]c12)C1CCNCC1)-c1ccccc1	VNEKCIHPKSZINU-UHFFFAOYSA-N	GSK301362	P29597	TYK2	TYK2(JH2domain-pseudokinase)	5.660711293048468	VNEKCIHPKSZINU-UHFFFAOYSA-N_P29597_TYK2(JH2domain-pseudokinase)	0.5	4	Random Control	0.5	1530
syn20543800	CS(C1=CC(CNC2=NC(NC3=CC=C(N(C(C)C)C(C4)=O)C4=C3)=NC=C2C(F)(F)F)=CC=C1)(=O)=O	OXZSOVAKZDHECN-UHFFFAOYSA-N	PFE-PKIS 18	Q56UN5	MAP3K19	YSK4	6.983406288992627	OXZSOVAKZDHECN-UHFFFAOYSA-N_Q56UN5_YSK4	0.5	4	Random Control	0.5	1530
syn20543800	CN1CCC(CC1)NC(=O)c2ccc(Nc3ncc4N(C)C(=O)C(F)(F)CN(C5CCCC5)c4n3)cc2C	WQQPBXGJFFKXKX-UHFFFAOYSA-N	TPKI-31	Q56UN5	MAP3K19	YSK4	6.9783285038511185	WQQPBXGJFFKXKX-UHFFFAOYSA-N_Q56UN5_YSK4	0.5	4	Random Control	0.5	1530
syn20543800	O=C(NC1=C2C(C(F)=CC=C2)=NC=C1)NC3=NC=CN=C3	NSDIHUXUFJHXRA-UHFFFAOYSA-N	AKI00000070a	Q56UN5	MAP3K19	YSK4	5.753828778957109	NSDIHUXUFJHXRA-UHFFFAOYSA-N_Q56UN5_YSK4	0.5	4	Random Control	0.5	1530
syn20543800	O=C1C2=C(C(C3=CC=CC=N3)=NN1C4=C(Cl)C=NC=C4Cl)N=C(NC5=CC=C(N6CCN(C)CC6)C=C5)N=C2	BYOVZPSNQRPTQJ-UHFFFAOYSA-N	AKI00000021a	Q56UN5	MAP3K19	YSK4	6.661430901756722	BYOVZPSNQRPTQJ-UHFFFAOYSA-N_Q56UN5_YSK4	0.5	4	Random Control	0.5	1530
syn20543800	O=C(NC1=CC(Cl)=CC=C1)NC(C=C2)=CC=C2C3=C4C(N(C)N=C4N)=CN=C3	UUVMNPKFPGJBNX-UHFFFAOYSA-N	AKI00000047a	Q56UN5	MAP3K19	YSK4	6.787021358972441	UUVMNPKFPGJBNX-UHFFFAOYSA-N_Q56UN5_YSK4	0.5	4	Random Control	0.5	1530
syn20543800	Oc1ccc(cc1)-c1c[nH]c(=O)c2cc(sc12)-c1ccncc1	CCZJKJIDVXAPAV-UHFFFAOYSA-N	GSK1033723	Q56UN5	MAP3K19	YSK4	5.761615072188934	CCZJKJIDVXAPAV-UHFFFAOYSA-N_Q56UN5_YSK4	0.5	4	Random Control	0.5	1530
syn20543800	CCn1c(nc2c(nc(OCCN)cc12)C#CC(C)(C)O)-c1nonc1N	UZANYRRVDZSQGV-UHFFFAOYSA-N	GSK902056	Q56UN5	MAP3K19	YSK4	7.532939263533583	UZANYRRVDZSQGV-UHFFFAOYSA-N_Q56UN5_YSK4	0.5	4	Random Control	0.5	1530
syn20543800	COc1cc(Nc2ncc3N(C)C(=O)C(F)(F)CN(C4CCCC4)c3n2)ccc1C(=O)NC5CCN(C)CC5	JMBATVPHKFZTAF-UHFFFAOYSA-N	TPKI-30	Q8NI60	CABC1	ADCK3	6.780942847789024	JMBATVPHKFZTAF-UHFFFAOYSA-N_Q8NI60_ADCK3	0.5	4	Random Control	0.5	1530
syn20543800	CC1=CC=CC(C2=C(N(C=CN=C3)C3=N2)C4=CC=NC(NC5CCCCC5)=N4)=C1	WVTJDZKJXWDTPS-UHFFFAOYSA-N	AKI00000063a	Q8NI60	CABC1	ADCK3	5.848534544582449	WVTJDZKJXWDTPS-UHFFFAOYSA-N_Q8NI60_ADCK3	0.5	4	Random Control	0.5	1530
syn20543800	O=C(NC1=CC(Cl)=CC=C1)NC(C=C2)=CC=C2C3=C4C(N(C)N=C4N)=CN=C3	UUVMNPKFPGJBNX-UHFFFAOYSA-N	AKI00000047a	Q8NI60	CABC1	ADCK3	6.0835541200808345	UUVMNPKFPGJBNX-UHFFFAOYSA-N_Q8NI60_ADCK3	0.5	4	Random Control	0.5	1530
syn20543800	COc1cc(Nc2ncc3N(C)C(=O)C(F)(F)CN(C4CCCC4)c3n2)ccc1C(=O)NC5CCN(C)CC5	JMBATVPHKFZTAF-UHFFFAOYSA-N	TPKI-30	Q13873	BMPR2	BMPR2	5.94644704539709	JMBATVPHKFZTAF-UHFFFAOYSA-N_Q13873_BMPR2	0.5	4	Random Control	0.5	1530
syn20543800	COc1cc(Nc2ncc3N(C)C(=O)C(F)(F)CN(C4CCCC4)c3n2)ccc1C(=O)NC5CCN(C)CC5	JMBATVPHKFZTAF-UHFFFAOYSA-N	TPKI-30	P51813	BMX	BMX	6.753694714395394	JMBATVPHKFZTAF-UHFFFAOYSA-N_P51813_BMX	0.5	4	Random Control	0.5	1530
syn20543800	COc1cc(Nc2ncc3N(C)C(=O)C(F)(F)CN(C4CCCC4)c3n2)ccc1C(=O)NC5CCN(C)CC5	JMBATVPHKFZTAF-UHFFFAOYSA-N	TPKI-30	P22607	FGFR3	FGFR3	6.947299980464947	JMBATVPHKFZTAF-UHFFFAOYSA-N_P22607_FGFR3	0.5	4	Random Control	0.5	1530
syn20543800	COc1cc(Nc2ncc3N(C)C(=O)C(F)(F)CN(C4CCCC4)c3n2)ccc1C(=O)NC5CCN(C)CC5	JMBATVPHKFZTAF-UHFFFAOYSA-N	TPKI-30	P52564	MAP2K6	MEK6	5.934584520706319	JMBATVPHKFZTAF-UHFFFAOYSA-N_P52564_MEK6	0.5	4	Random Control	0.5	1530
syn20543800	COc1cc(Nc2ncc3N(C)C(=O)C(F)(F)CN(C4CCCC4)c3n2)ccc1C(=O)NC5CCN(C)CC5	JMBATVPHKFZTAF-UHFFFAOYSA-N	TPKI-30	Q9Y6E0	STK24	MST3	6.4358668265999635	JMBATVPHKFZTAF-UHFFFAOYSA-N_Q9Y6E0_MST3	0.5	4	Random Control	0.5	1530
syn20543800	COc1cc(Nc2ncc3N(C)C(=O)C(F)(F)CN(C4CCCC4)c3n2)ccc1C(=O)NC5CCN(C)CC5	JMBATVPHKFZTAF-UHFFFAOYSA-N	TPKI-30	Q96PY6	NEK1	NEK1	6.315009842048559	JMBATVPHKFZTAF-UHFFFAOYSA-N_Q96PY6_NEK1	0.5	4	Random Control	0.5	1530
syn20543800	COc1cc(Nc2ncc3N(C)C(=O)C(F)(F)CN(C4CCCC4)c3n2)ccc1C(=O)NC5CCN(C)CC5	JMBATVPHKFZTAF-UHFFFAOYSA-N	TPKI-30	Q8IY84	MGC42105	NIM1	6.635909538913103	JMBATVPHKFZTAF-UHFFFAOYSA-N_Q8IY84_NIM1	0.5	4	Random Control	0.5	1530
syn20543800	CN1CCC(CC1)NC(=O)c2ccc(Nc3ncc4N(C)C(=O)C(F)(F)CN(C5CCCC5)c4n3)cc2C	WQQPBXGJFFKXKX-UHFFFAOYSA-N	TPKI-31	Q8IY84	MGC42105	NIM1	6.167136317213079	WQQPBXGJFFKXKX-UHFFFAOYSA-N_Q8IY84_NIM1	0.5	4	Random Control	0.5	1530
syn20543800	COc1cc(Nc2ncc3N(C)C(=O)C(F)(F)CN(C4CCCC4)c3n2)ccc1C(=O)NC5CCN(C)CC5	JMBATVPHKFZTAF-UHFFFAOYSA-N	TPKI-30	Q8TBX8	PIP4K2C	PIP5K2C	7.364156793040879	JMBATVPHKFZTAF-UHFFFAOYSA-N_Q8TBX8_PIP5K2C	0.5	4	Random Control	0.5	1530
syn20543800	CN1CCC(CC1)NC(=O)c2ccc(Nc3ncc4N(C)C(=O)C(F)(F)CN(C5CCCC5)c4n3)cc2C	WQQPBXGJFFKXKX-UHFFFAOYSA-N	TPKI-31	Q8TBX8	PIP4K2C	PIP5K2C	7.218229976690233	WQQPBXGJFFKXKX-UHFFFAOYSA-N_Q8TBX8_PIP5K2C	0.5	4	Random Control	0.5	1530
syn20543800	O=C(NC1=CC(Cl)=CC=C1)NC(C=C2)=CC=C2C3=C4C(N(C)N=C4N)=CN=C3	UUVMNPKFPGJBNX-UHFFFAOYSA-N	AKI00000047a	Q8TBX8	PIP4K2C	PIP5K2C	6.131747478832601	UUVMNPKFPGJBNX-UHFFFAOYSA-N_Q8TBX8_PIP5K2C	0.5	4	Random Control	0.5	1530
syn20543800	COc1cc(Nc2nccc(n2)N2CCC(C2)NC(=O)Nc2ccc3OCOc3c2)cc(OC)c1OC	RPMUHLTUQBLTIL-UHFFFAOYSA-N	GSK1379766	Q8TBX8	PIP4K2C	PIP5K2C	6.314828142654428	RPMUHLTUQBLTIL-UHFFFAOYSA-N_Q8TBX8_PIP5K2C	0.5	4	Random Control	0.5	1530
syn20543800	COc1cc(Nc2nccc(n2)N2CCC(C2)NC(=O)Nc2cccc(c2)C(C)=O)cc(OC)c1OC	FHPPXPQIIDRCLD-UHFFFAOYSA-N	GSK1379753	Q8TBX8	PIP4K2C	PIP5K2C	6.08087510686524	FHPPXPQIIDRCLD-UHFFFAOYSA-N_Q8TBX8_PIP5K2C	0.5	4	Random Control	0.5	1530
syn20543800	COc1cccc(CNC(=O)NC2CCN(C2)c2ccnc(Nc3cc(OC)c(OC)c(OC)c3)n2)c1	DNUXCMSJSBRGFX-UHFFFAOYSA-N	GSK1379765	Q8TBX8	PIP4K2C	PIP5K2C	5.930966152257686	DNUXCMSJSBRGFX-UHFFFAOYSA-N_Q8TBX8_PIP5K2C	0.5	4	Random Control	0.5	1530
syn20543800	COc1cccc(NC(=O)NC2CCN(C2)c2ccnc(Nc3cc(OC)c(OC)c(OC)c3)n2)c1	JWYSBCWFKGORAC-UHFFFAOYSA-N	GSK1379763	Q8TBX8	PIP4K2C	PIP5K2C	6.016867910454251	JWYSBCWFKGORAC-UHFFFAOYSA-N_Q8TBX8_PIP5K2C	0.5	4	Random Control	0.5	1530
syn20543800	Cc1ccc2c(cnn2n1)-c1ccnc(Nc2ccc(cc2)C(F)(F)F)n1	LOAIUSJMQXSEBK-UHFFFAOYSA-N	GW819776	Q8TBX8	PIP4K2C	PIP5K2C	6.317744333249264	LOAIUSJMQXSEBK-UHFFFAOYSA-N_Q8TBX8_PIP5K2C	0.5	4	Random Control	0.5	1530
syn20543800	COc1cc(Nc2ncc3N(C)C(=O)C(F)(F)CN(C4CCCC4)c3n2)ccc1C(=O)NC5CCN(C)CC5	JMBATVPHKFZTAF-UHFFFAOYSA-N	TPKI-30	P53350	PLK1	PLK1	8.789588486495479	JMBATVPHKFZTAF-UHFFFAOYSA-N_P53350_PLK1	0.5	4	Random Control	0.5	1530
syn20543800	CN1CCC(CC1)NC(=O)c2ccc(Nc3ncc4N(C)C(=O)C(F)(F)CN(C5CCCC5)c4n3)cc2C	WQQPBXGJFFKXKX-UHFFFAOYSA-N	TPKI-31	P53350	PLK1	PLK1	7.604027057264164	WQQPBXGJFFKXKX-UHFFFAOYSA-N_P53350_PLK1	0.5	4	Random Control	0.5	1530
syn20543800	COc1cc(Nc2ncc3N(C)C(=O)C(F)(F)CN(C4CCCC4)c3n2)ccc1C(=O)NC5CCN(C)CC5	JMBATVPHKFZTAF-UHFFFAOYSA-N	TPKI-30	Q9NYY3	PLK2	PLK2	8.673347456795495	JMBATVPHKFZTAF-UHFFFAOYSA-N_Q9NYY3_PLK2	0.5	4	Random Control	0.5	1530
syn20543800	CN1CCC(CC1)NC(=O)c2ccc(Nc3ncc4N(C)C(=O)C(F)(F)CN(C5CCCC5)c4n3)cc2C	WQQPBXGJFFKXKX-UHFFFAOYSA-N	TPKI-31	Q9NYY3	PLK2	PLK2	7.460440987877717	WQQPBXGJFFKXKX-UHFFFAOYSA-N_Q9NYY3_PLK2	0.5	4	Random Control	0.5	1530
syn20543800	COc1cc(Nc2ncc3N(C)C(=O)C(F)(F)CN(C4CCCC4)c3n2)ccc1C(=O)NC5CCN(C)CC5	JMBATVPHKFZTAF-UHFFFAOYSA-N	TPKI-30	Q9H4B4	PLK3	PLK3	8.265137217448643	JMBATVPHKFZTAF-UHFFFAOYSA-N_Q9H4B4_PLK3	0.5	4	Random Control	0.5	1530
syn20543800	CN1CCC(CC1)NC(=O)c2ccc(Nc3ncc4N(C)C(=O)C(F)(F)CN(C5CCCC5)c4n3)cc2C	WQQPBXGJFFKXKX-UHFFFAOYSA-N	TPKI-31	Q9H4B4	PLK3	PLK3	7.387759576979319	WQQPBXGJFFKXKX-UHFFFAOYSA-N_Q9H4B4_PLK3	0.5	4	Random Control	0.5	1530
syn20543800	COc1cc(Nc2ncc3N(C)C(=O)C(F)(F)CN(C4CCCC4)c3n2)ccc1C(=O)NC5CCN(C)CC5	JMBATVPHKFZTAF-UHFFFAOYSA-N	TPKI-30	O00506	STK25	YSK1	5.903941875310345	JMBATVPHKFZTAF-UHFFFAOYSA-N_O00506_YSK1	0.5	4	Random Control	0.5	1530
syn20543800	CN1CCC(CC1)NC(=O)c2ccc(Nc3ncc4N(C)C(=O)C(F)(F)CN(C5CCCC5)c4n3)cc2C	WQQPBXGJFFKXKX-UHFFFAOYSA-N	TPKI-31	Q9NSY1	BMP2K	BIKE	6.624139212200643	WQQPBXGJFFKXKX-UHFFFAOYSA-N_Q9NSY1_BIKE	0.5	4	Random Control	0.5	1530
syn20543800	CN1CCC(CC1)NC(=O)c2ccc(Nc3ncc4N(C)C(=O)C(F)(F)CN(C5CCCC5)c4n3)cc2C	WQQPBXGJFFKXKX-UHFFFAOYSA-N	TPKI-31	P49760	CLK2	CLK2	6.3810740654808145	WQQPBXGJFFKXKX-UHFFFAOYSA-N_P49760_CLK2	0.5	4	Random Control	0.5	1530
syn20543800	O=C(NC1=CC(Cl)=CC=C1)NC(C=C2)=CC=C2C3=C4C(N(C)N=C4N)=CN=C3	UUVMNPKFPGJBNX-UHFFFAOYSA-N	AKI00000047a	P49760	CLK2	CLK2	6.040948567575663	UUVMNPKFPGJBNX-UHFFFAOYSA-N_P49760_CLK2	0.5	4	Random Control	0.5	1530
syn20543800	CN1CCC(CC1)NC(=O)c2ccc(Nc3ncc4N(C)C(=O)C(F)(F)CN(C5CCCC5)c4n3)cc2C	WQQPBXGJFFKXKX-UHFFFAOYSA-N	TPKI-31	Q9C098	DCLK3	DCAMKL3	6.948022070063671	WQQPBXGJFFKXKX-UHFFFAOYSA-N_Q9C098_DCAMKL3	0.5	4	Random Control	0.5	1530
syn20543800	NC1=C(C2=CC=C(NC(NC3=CC=CC(C)=C3)=O)C=C2)C=NC4=C(Br)C=NN41	GXRCQVMXTRWVSJ-UHFFFAOYSA-N	AKI00000050a	Q9C098	DCLK3	DCAMKL3	5.278706482898378	GXRCQVMXTRWVSJ-UHFFFAOYSA-N_Q9C098_DCAMKL3	0.5	4	Random Control	0.5	1530
syn20543800	CN1CCC(CC1)NC(=O)c2ccc(Nc3ncc4N(C)C(=O)C(F)(F)CN(C5CCCC5)c4n3)cc2C	WQQPBXGJFFKXKX-UHFFFAOYSA-N	TPKI-31	O14976	GAK	GAK	6.310410501973818	WQQPBXGJFFKXKX-UHFFFAOYSA-N_O14976_GAK	0.5	4	Random Control	0.5	1530
syn20543800	CC1=CC=CC(C2=C(N(C=CN=C3)C3=N2)C4=CC=NC(NC5CCCCC5)=N4)=C1	WVTJDZKJXWDTPS-UHFFFAOYSA-N	AKI00000063a	O14976	GAK	GAK	6.393828660149067	WVTJDZKJXWDTPS-UHFFFAOYSA-N_O14976_GAK	0.5	4	Random Control	0.5	1530
syn20543800	CN1CCC(CC1)NC(=O)c2ccc(Nc3ncc4N(C)C(=O)C(F)(F)CN(C5CCCC5)c4n3)cc2C	WQQPBXGJFFKXKX-UHFFFAOYSA-N	TPKI-31	Q9P2K8	EIF2AK4	GCN2(Kin.Dom.2,S808G)	6.508671290197581	WQQPBXGJFFKXKX-UHFFFAOYSA-N_Q9P2K8_GCN2(Kin.Dom.2,S808G)	0.5	4	Random Control	0.5	1530
syn20543800	O=C1C2=C(C(C3=CC=CC=N3)=NN1C4=C(Cl)C=NC=C4Cl)N=C(NC5=CC=C(N6CCN(C)CC6)C=C5)N=C2	BYOVZPSNQRPTQJ-UHFFFAOYSA-N	AKI00000021a	Q9P2K8	EIF2AK4	GCN2(Kin.Dom.2,S808G)	6.411486196384026	BYOVZPSNQRPTQJ-UHFFFAOYSA-N_Q9P2K8_GCN2(Kin.Dom.2,S808G)	0.5	4	Random Control	0.5	1530
syn20543800	CN1CCC(CC1)NC(=O)c2ccc(Nc3ncc4N(C)C(=O)C(F)(F)CN(C5CCCC5)c4n3)cc2C	WQQPBXGJFFKXKX-UHFFFAOYSA-N	TPKI-31	P51617	IRAK1	IRAK1	6.793783175357224	WQQPBXGJFFKXKX-UHFFFAOYSA-N_P51617_IRAK1	0.5	4	Random Control	0.5	1530
syn20543800	COc1cc(Nc2nccc(n2)N2CCC(C2)NC(=O)Nc2ccc3OCOc3c2)cc(OC)c1OC	RPMUHLTUQBLTIL-UHFFFAOYSA-N	GSK1379766	P51617	IRAK1	IRAK1	6.07246055170909	RPMUHLTUQBLTIL-UHFFFAOYSA-N_P51617_IRAK1	0.5	4	Random Control	0.5	1530
syn20543800	Fc1ccc(CNc2nccc(NCCNC(=O)c3cc4ccccc4s3)n2)cc1	HPIYDXWBJUHQIS-UHFFFAOYSA-N	GSK1379944	P51617	IRAK1	IRAK1	5.8184845212903795	HPIYDXWBJUHQIS-UHFFFAOYSA-N_P51617_IRAK1	0.5	4	Random Control	0.5	1530
syn20543800	CN1CCC(CC1)NC(=O)c2ccc(Nc3ncc4N(C)C(=O)C(F)(F)CN(C5CCCC5)c4n3)cc2C	WQQPBXGJFFKXKX-UHFFFAOYSA-N	TPKI-31	Q9Y6R4	MAP3K4	MAP3K4	5.163948142206619	WQQPBXGJFFKXKX-UHFFFAOYSA-N_Q9Y6R4_MAP3K4	0.5	4	Random Control	0.5	1530
syn20543800	O=C(NC1=C2C(C(F)=CC=C2)=NC=C1)NC3=NC=CN=C3	NSDIHUXUFJHXRA-UHFFFAOYSA-N	AKI00000070a	Q9Y6R4	MAP3K4	MAP3K4	5.139100084261992	NSDIHUXUFJHXRA-UHFFFAOYSA-N_Q9Y6R4_MAP3K4	0.5	4	Random Control	0.5	1530
syn20543800	O=C1C2=C(C(C3=CC=CC=N3)=NN1C4=C(Cl)C=NC=C4Cl)N=C(NC5=CC=C(N6CCN(C)CC6)C=C5)N=C2	BYOVZPSNQRPTQJ-UHFFFAOYSA-N	AKI00000021a	Q9Y6R4	MAP3K4	MAP3K4	5.594519749235489	BYOVZPSNQRPTQJ-UHFFFAOYSA-N_Q9Y6R4_MAP3K4	0.5	4	Random Control	0.5	1530
syn20543800	CN1CCC(CC1)NC(=O)c2ccc(Nc3ncc4N(C)C(=O)C(F)(F)CN(C5CCCC5)c4n3)cc2C	WQQPBXGJFFKXKX-UHFFFAOYSA-N	TPKI-31	P48736	PIK3CG	PIK3CG	6.217191717052241	WQQPBXGJFFKXKX-UHFFFAOYSA-N_P48736_PIK3CG	0.5	4	Random Control	0.5	1530
syn20543800	CN1CCC(CC1)NC(=O)c2ccc(Nc3ncc4N(C)C(=O)C(F)(F)CN(C5CCCC5)c4n3)cc2C	WQQPBXGJFFKXKX-UHFFFAOYSA-N	TPKI-31	Q9BRS2	RIOK1	RIOK1	6.454072321935433	WQQPBXGJFFKXKX-UHFFFAOYSA-N_Q9BRS2_RIOK1	0.5	4	Random Control	0.5	1530
syn20543800	COc1cc(Nc2nccc(n2)N2CCC(C2)NC(=O)Nc2ccc3OCOc3c2)cc(OC)c1OC	RPMUHLTUQBLTIL-UHFFFAOYSA-N	GSK1379766	Q9BRS2	RIOK1	RIOK1	5.599607048602479	RPMUHLTUQBLTIL-UHFFFAOYSA-N_Q9BRS2_RIOK1	0.5	4	Random Control	0.5	1530
syn20543800	COc1cccc(NC(=O)NC2CCN(C2)c2ccnc(Nc3cc(OC)c(OC)c(OC)c3)n2)c1	JWYSBCWFKGORAC-UHFFFAOYSA-N	GSK1379763	Q9BRS2	RIOK1	RIOK1	5.538874032525375	JWYSBCWFKGORAC-UHFFFAOYSA-N_Q9BRS2_RIOK1	0.5	4	Random Control	0.5	1530
syn20543800	CC1=CC(=NN1C1=CC=CC=C1)C(=O)NC1=CC=C(OC2=NN3C=C(NC(=O)C4CC4)N=C3C=C2)C=C1	MZTUKIVBKFNLSN-UHFFFAOYSA-N	TPKI-35	P00519	ABL1	ABL1-phosphorylated	8.164257989754747	MZTUKIVBKFNLSN-UHFFFAOYSA-N_P00519_ABL1-phosphorylated	0.5	4	Random Control	0.5	1530
syn20543800	CC(C)(C)c1ccc2nccc(Nc3cccc(O)c3)c2c1	YLGOFBVUMIJIPS-UHFFFAOYSA-N	GW856795	P00519	ABL1	ABL1-phosphorylated	6.418564647830921	YLGOFBVUMIJIPS-UHFFFAOYSA-N_P00519_ABL1-phosphorylated	0.5	4	Random Control	0.5	1530
syn20543800	CC1=CC(=NN1C1=CC=CC=C1)C(=O)NC1=CC=C(OC2=NN3C=C(NC(=O)C4CC4)N=C3C=C2)C=C1	MZTUKIVBKFNLSN-UHFFFAOYSA-N	TPKI-35	P42684	ABL2	ABL2	8.027985998902901	MZTUKIVBKFNLSN-UHFFFAOYSA-N_P42684_ABL2	0.5	4	Random Control	0.5	1530
syn20543800	CC1=CC(=NN1C1=CC=CC=C1)C(=O)NC1=CC=C(OC2=NN3C=C(NC(=O)C4CC4)N=C3C=C2)C=C1	MZTUKIVBKFNLSN-UHFFFAOYSA-N	TPKI-35	Q92772	CDKL2	CDKL2	7.465142760369114	MZTUKIVBKFNLSN-UHFFFAOYSA-N_Q92772_CDKL2	0.5	4	Random Control	0.5	1530
syn20543800	CC1=CC(=NN1C1=CC=CC=C1)C(=O)NC1=CC=C(OC2=NN3C=C(NC(=O)C4CC4)N=C3C=C2)C=C1	MZTUKIVBKFNLSN-UHFFFAOYSA-N	TPKI-35	P07333	CSF1R	CSF1R	7.637305933506537	MZTUKIVBKFNLSN-UHFFFAOYSA-N_P07333_CSF1R	0.5	4	Random Control	0.5	1530
syn20543800	NC1=C(C2=CC=C(NC(NC3=CC=CC(C)=C3)=O)C=C2)C=NC4=C(Br)C=NN41	GXRCQVMXTRWVSJ-UHFFFAOYSA-N	AKI00000050a	P07333	CSF1R	CSF1R	7.4943004888924545	GXRCQVMXTRWVSJ-UHFFFAOYSA-N_P07333_CSF1R	0.5	4	Random Control	0.5	1530
syn20543800	O=C(NC1=CC(Cl)=CC=C1)NC(C=C2)=CC=C2C3=C4C(N(C)N=C4N)=CN=C3	UUVMNPKFPGJBNX-UHFFFAOYSA-N	AKI00000047a	P07333	CSF1R	CSF1R	8.735219185246141	UUVMNPKFPGJBNX-UHFFFAOYSA-N_P07333_CSF1R	0.5	4	Random Control	0.5	1530
syn20543800	CC1=CC(=NN1C1=CC=CC=C1)C(=O)NC1=CC=C(OC2=NN3C=C(NC(=O)C4CC4)N=C3C=C2)C=C1	MZTUKIVBKFNLSN-UHFFFAOYSA-N	TPKI-35	Q08345	DDR1	DDR1	8.312886568698097	MZTUKIVBKFNLSN-UHFFFAOYSA-N_Q08345_DDR1	0.5	4	Random Control	0.5	1530
syn20543800	NC1=C(C2=CC=C(NC(NC3=CC=CC(C)=C3)=O)C=C2)C=NC4=C(Br)C=NN41	GXRCQVMXTRWVSJ-UHFFFAOYSA-N	AKI00000050a	Q08345	DDR1	DDR1	8.020008452484301	GXRCQVMXTRWVSJ-UHFFFAOYSA-N_Q08345_DDR1	0.5	4	Random Control	0.5	1530
syn20543800	O=C1C2=C(C(C3=CC=CC=N3)=NN1C4=C(Cl)C=NC=C4Cl)N=C(NC5=CC=C(N6CCN(C)CC6)C=C5)N=C2	BYOVZPSNQRPTQJ-UHFFFAOYSA-N	AKI00000021a	Q08345	DDR1	DDR1	7.69366283742115	BYOVZPSNQRPTQJ-UHFFFAOYSA-N_Q08345_DDR1	0.5	4	Random Control	0.5	1530
syn20543800	O=C(NC1=CC(Cl)=CC=C1)NC(C=C2)=CC=C2C3=C4C(N(C)N=C4N)=CN=C3	UUVMNPKFPGJBNX-UHFFFAOYSA-N	AKI00000047a	Q08345	DDR1	DDR1	8.263523729701914	UUVMNPKFPGJBNX-UHFFFAOYSA-N_Q08345_DDR1	0.5	4	Random Control	0.5	1530
syn20543800	Fc1ccc(CNc2nccc(NCCNC(=O)c3cc4ccccc4s3)n2)cc1	HPIYDXWBJUHQIS-UHFFFAOYSA-N	GSK1379944	Q08345	DDR1	DDR1	6.143262427064283	HPIYDXWBJUHQIS-UHFFFAOYSA-N_Q08345_DDR1	0.5	4	Random Control	0.5	1530
syn20543800	CC1=CC(=NN1C1=CC=CC=C1)C(=O)NC1=CC=C(OC2=NN3C=C(NC(=O)C4CC4)N=C3C=C2)C=C1	MZTUKIVBKFNLSN-UHFFFAOYSA-N	TPKI-35	Q16832	DDR2	DDR2	7.583739880914988	MZTUKIVBKFNLSN-UHFFFAOYSA-N_Q16832_DDR2	0.5	4	Random Control	0.5	1530
syn20543800	NC1=C(C2=CC=C(NC(NC3=CC=CC(C)=C3)=O)C=C2)C=NC4=C(Br)C=NN41	GXRCQVMXTRWVSJ-UHFFFAOYSA-N	AKI00000050a	Q16832	DDR2	DDR2	7.56008327413966	GXRCQVMXTRWVSJ-UHFFFAOYSA-N_Q16832_DDR2	0.5	4	Random Control	0.5	1530
syn20543800	O=C1C2=C(C(C3=CC=CC=N3)=NN1C4=C(Cl)C=NC=C4Cl)N=C(NC5=CC=C(N6CCN(C)CC6)C=C5)N=C2	BYOVZPSNQRPTQJ-UHFFFAOYSA-N	AKI00000021a	Q16832	DDR2	DDR2	7.2393467399924285	BYOVZPSNQRPTQJ-UHFFFAOYSA-N_Q16832_DDR2	0.5	4	Random Control	0.5	1530
syn20543800	O=C(NC1=CC(Cl)=CC=C1)NC(C=C2)=CC=C2C3=C4C(N(C)N=C4N)=CN=C3	UUVMNPKFPGJBNX-UHFFFAOYSA-N	AKI00000047a	Q16832	DDR2	DDR2	7.905411416583731	UUVMNPKFPGJBNX-UHFFFAOYSA-N_Q16832_DDR2	0.5	4	Random Control	0.5	1530
syn20543800	CC1=CC(=NN1C1=CC=CC=C1)C(=O)NC1=CC=C(OC2=NN3C=C(NC(=O)C4CC4)N=C3C=C2)C=C1	MZTUKIVBKFNLSN-UHFFFAOYSA-N	TPKI-35	P21860	ERBB3	ERBB3	7.372815382233928	MZTUKIVBKFNLSN-UHFFFAOYSA-N_P21860_ERBB3	0.5	4	Random Control	0.5	1530
syn20543800	CC1=CC(=NN1C1=CC=CC=C1)C(=O)NC1=CC=C(OC2=NN3C=C(NC(=O)C4CC4)N=C3C=C2)C=C1	MZTUKIVBKFNLSN-UHFFFAOYSA-N	TPKI-35	P17948	FLT1	FLT1	7.085072147747578	MZTUKIVBKFNLSN-UHFFFAOYSA-N_P17948_FLT1	0.5	4	Random Control	0.5	1530
syn20543800	O=C(NC1=CC(Cl)=CC=C1)NC(C=C2)=CC=C2C3=C4C(N(C)N=C4N)=CN=C3	UUVMNPKFPGJBNX-UHFFFAOYSA-N	AKI00000047a	P17948	FLT1	FLT1	9.013162591075787	UUVMNPKFPGJBNX-UHFFFAOYSA-N_P17948_FLT1	0.5	4	Random Control	0.5	1530
syn20543800	CC1=CC(=NN1C1=CC=CC=C1)C(=O)NC1=CC=C(OC2=NN3C=C(NC(=O)C4CC4)N=C3C=C2)C=C1	MZTUKIVBKFNLSN-UHFFFAOYSA-N	TPKI-35	P10721	KIT	KIT	7.54621337038814	MZTUKIVBKFNLSN-UHFFFAOYSA-N_P10721_KIT	0.5	4	Random Control	0.5	1530
syn20543800	NC1=C(C2=CC=C(NC(NC3=CC=CC(C)=C3)=O)C=C2)C=NC4=C(Br)C=NN41	GXRCQVMXTRWVSJ-UHFFFAOYSA-N	AKI00000050a	P10721	KIT	KIT	7.06988235995299	GXRCQVMXTRWVSJ-UHFFFAOYSA-N_P10721_KIT	0.5	4	Random Control	0.5	1530
syn20543800	O=C(NC1=CC(Cl)=CC=C1)NC(C=C2)=CC=C2C3=C4C(N(C)N=C4N)=CN=C3	UUVMNPKFPGJBNX-UHFFFAOYSA-N	AKI00000047a	P10721	KIT	KIT	8.490298218946718	UUVMNPKFPGJBNX-UHFFFAOYSA-N_P10721_KIT	0.5	4	Random Control	0.5	1530
syn20543800	COc1cc(Nc2nccc(n2)N2CCC(C2)NC(=O)Nc2cccc(c2)C(C)=O)cc(OC)c1OC	FHPPXPQIIDRCLD-UHFFFAOYSA-N	GSK1379753	P10721	KIT	KIT	5.980278217694691	FHPPXPQIIDRCLD-UHFFFAOYSA-N_P10721_KIT	0.5	4	Random Control	0.5	1530
syn20543800	COc1cccc(NC(=O)NC2CCN(C2)c2ccnc(Nc3cc(OC)c(OC)c(OC)c3)n2)c1	JWYSBCWFKGORAC-UHFFFAOYSA-N	GSK1379763	P10721	KIT	KIT	6.251851687068509	JWYSBCWFKGORAC-UHFFFAOYSA-N_P10721_KIT	0.5	4	Random Control	0.5	1530
syn20543800	Cc1ccc2c(cnn2n1)-c1ccnc(Nc2ccc(cc2)C(F)(F)F)n1	LOAIUSJMQXSEBK-UHFFFAOYSA-N	GW819776	P10721	KIT	KIT	6.630656033931051	LOAIUSJMQXSEBK-UHFFFAOYSA-N_P10721_KIT	0.5	4	Random Control	0.5	1530
syn20543800	CC1=CC(=NN1C1=CC=CC=C1)C(=O)NC1=CC=C(OC2=NN3C=C(NC(=O)C4CC4)N=C3C=C2)C=C1	MZTUKIVBKFNLSN-UHFFFAOYSA-N	TPKI-35	P06239	LCK	LCK	7.434998007475471	MZTUKIVBKFNLSN-UHFFFAOYSA-N_P06239_LCK	0.5	4	Random Control	0.5	1530
syn20543800	NC1=C(C2=CC=C(NC(NC3=CC=CC(C)=C3)=O)C=C2)C=NC4=C(Br)C=NN41	GXRCQVMXTRWVSJ-UHFFFAOYSA-N	AKI00000050a	P06239	LCK	LCK	6.92506154434226	GXRCQVMXTRWVSJ-UHFFFAOYSA-N_P06239_LCK	0.5	4	Random Control	0.5	1530
syn20543800	CC(C)(C)c1ccc2nccc(Nc3cccc(O)c3)c2c1	YLGOFBVUMIJIPS-UHFFFAOYSA-N	GW856795	P06239	LCK	LCK	6.19719418703432	YLGOFBVUMIJIPS-UHFFFAOYSA-N_P06239_LCK	0.5	4	Random Control	0.5	1530
syn20543800	CC1=CC(=NN1C1=CC=CC=C1)C(=O)NC1=CC=C(OC2=NN3C=C(NC(=O)C4CC4)N=C3C=C2)C=C1	MZTUKIVBKFNLSN-UHFFFAOYSA-N	TPKI-35	Q13163	MAP2K5	MEK5	7.897880445051355	MZTUKIVBKFNLSN-UHFFFAOYSA-N_Q13163_MEK5	0.5	4	Random Control	0.5	1530
syn20543800	NC1=C(C2=CC=C(NC(NC3=CC=CC(C)=C3)=O)C=C2)C=NC4=C(Br)C=NN41	GXRCQVMXTRWVSJ-UHFFFAOYSA-N	AKI00000050a	Q13163	MAP2K5	MEK5	6.864958651457871	GXRCQVMXTRWVSJ-UHFFFAOYSA-N_Q13163_MEK5	0.5	4	Random Control	0.5	1530
syn20543800	OC(C1=CC2=C(C3=CC(C4=CC=CC=C4)=CC=C3)C=NC=C2S1)=O	FHBDMVQPDQSYLR-UHFFFAOYSA-N	AKI00000074a	Q13163	MAP2K5	MEK5	6.768158981400474	FHBDMVQPDQSYLR-UHFFFAOYSA-N_Q13163_MEK5	0.5	4	Random Control	0.5	1530
syn20543800	COc1cc(Nc2nccc(n2)N2CCC(C2)NC(=O)Nc2ccc3OCOc3c2)cc(OC)c1OC	RPMUHLTUQBLTIL-UHFFFAOYSA-N	GSK1379766	Q13163	MAP2K5	MEK5	7.036834157763828	RPMUHLTUQBLTIL-UHFFFAOYSA-N_Q13163_MEK5	0.5	4	Random Control	0.5	1530
syn20543800	COc1cc(Nc2nccc(n2)N2CCC(C2)NC(=O)Nc2cccc(c2)C(C)=O)cc(OC)c1OC	FHPPXPQIIDRCLD-UHFFFAOYSA-N	GSK1379753	Q13163	MAP2K5	MEK5	6.894608777252443	FHPPXPQIIDRCLD-UHFFFAOYSA-N_Q13163_MEK5	0.5	4	Random Control	0.5	1530
syn20543800	COc1cccc(CNC(=O)NC2CCN(C2)c2ccnc(Nc3cc(OC)c(OC)c(OC)c3)n2)c1	DNUXCMSJSBRGFX-UHFFFAOYSA-N	GSK1379765	Q13163	MAP2K5	MEK5	6.9295781474078435	DNUXCMSJSBRGFX-UHFFFAOYSA-N_Q13163_MEK5	0.5	4	Random Control	0.5	1530
syn20543800	COc1cccc(NC(=O)NC2CCN(C2)c2ccnc(Nc3cc(OC)c(OC)c(OC)c3)n2)c1	JWYSBCWFKGORAC-UHFFFAOYSA-N	GSK1379763	Q13163	MAP2K5	MEK5	7.010953902516581	JWYSBCWFKGORAC-UHFFFAOYSA-N_Q13163_MEK5	0.5	4	Random Control	0.5	1530
syn20543800	CC1=CC(=NN1C1=CC=CC=C1)C(=O)NC1=CC=C(OC2=NN3C=C(NC(=O)C4CC4)N=C3C=C2)C=C1	MZTUKIVBKFNLSN-UHFFFAOYSA-N	TPKI-35	Q12866	MERTK	MERTK	7.1477610029132865	MZTUKIVBKFNLSN-UHFFFAOYSA-N_Q12866_MERTK	0.5	4	Random Control	0.5	1530
syn20543800	CC1=CC(=NN1C1=CC=CC=C1)C(=O)NC1=CC=C(OC2=NN3C=C(NC(=O)C4CC4)N=C3C=C2)C=C1	MZTUKIVBKFNLSN-UHFFFAOYSA-N	TPKI-35	P16234	PDGFRA	PDGFRA	7.352017032611356	MZTUKIVBKFNLSN-UHFFFAOYSA-N_P16234_PDGFRA	0.5	4	Random Control	0.5	1530
syn20543800	NC1=C(C2=CC=C(NC(NC3=CC=CC(C)=C3)=O)C=C2)C=NC4=C(Br)C=NN41	GXRCQVMXTRWVSJ-UHFFFAOYSA-N	AKI00000050a	P16234	PDGFRA	PDGFRA	7.497747017602016	GXRCQVMXTRWVSJ-UHFFFAOYSA-N_P16234_PDGFRA	0.5	4	Random Control	0.5	1530
syn20543800	O=C(NC1=CC(Cl)=CC=C1)NC(C=C2)=CC=C2C3=C4C(N(C)N=C4N)=CN=C3	UUVMNPKFPGJBNX-UHFFFAOYSA-N	AKI00000047a	P16234	PDGFRA	PDGFRA	8.589157540293938	UUVMNPKFPGJBNX-UHFFFAOYSA-N_P16234_PDGFRA	0.5	4	Random Control	0.5	1530
syn20543800	CC(C)(C)c1ccc2nccc(Nc3cccc(O)c3)c2c1	YLGOFBVUMIJIPS-UHFFFAOYSA-N	GW856795	P16234	PDGFRA	PDGFRA	6.034515635873211	YLGOFBVUMIJIPS-UHFFFAOYSA-N_P16234_PDGFRA	0.5	4	Random Control	0.5	1530
syn20543800	CC1=CC(=NN1C1=CC=CC=C1)C(=O)NC1=CC=C(OC2=NN3C=C(NC(=O)C4CC4)N=C3C=C2)C=C1	MZTUKIVBKFNLSN-UHFFFAOYSA-N	TPKI-35	P35590	TIE1	TIE1	7.351667217293388	MZTUKIVBKFNLSN-UHFFFAOYSA-N_P35590_TIE1	0.5	4	Random Control	0.5	1530
syn20543800	COc1cccc(CNC(=O)NC2CCN(C2)c2ccnc(Nc3cc(OC)c(OC)c(OC)c3)n2)c1	DNUXCMSJSBRGFX-UHFFFAOYSA-N	GSK1379765	P35590	TIE1	TIE1	5.864851887294109	DNUXCMSJSBRGFX-UHFFFAOYSA-N_P35590_TIE1	0.5	4	Random Control	0.5	1530
syn20543800	NC1=C(C2=CC=C(NC(NC3=CC=CC(C)=C3)=O)C=C2)C=NC4=C(Br)C=NN41	GXRCQVMXTRWVSJ-UHFFFAOYSA-N	AKI00000050a	P51451	BLK	BLK	7.048627907214832	GXRCQVMXTRWVSJ-UHFFFAOYSA-N_P51451_BLK	0.5	4	Random Control	0.5	1530
syn20543800	NC1=C(C2=CC=C(NC(NC3=CC=CC(C)=C3)=O)C=C2)C=NC4=C(Br)C=NN41	GXRCQVMXTRWVSJ-UHFFFAOYSA-N	AKI00000050a	Q6P2M8	PNCK	CAMK1B	5.157980904474238	GXRCQVMXTRWVSJ-UHFFFAOYSA-N_Q6P2M8_CAMK1B	0.5	4	Random Control	0.5	1530
syn20543800	CC1=CC=CC(C2=C(N(C=CN=C3)C3=N2)C4=CC=NC(NC5CCCCC5)=N4)=C1	WVTJDZKJXWDTPS-UHFFFAOYSA-N	AKI00000063a	Q6P2M8	PNCK	CAMK1B	5.823132879802745	WVTJDZKJXWDTPS-UHFFFAOYSA-N_Q6P2M8_CAMK1B	0.5	4	Random Control	0.5	1530
syn20543800	NC(=O)c1cc(cc2c(c[nH]c12)C1CCNCC1)-c1ccccc1	VNEKCIHPKSZINU-UHFFFAOYSA-N	GSK301362	Q6P2M8	PNCK	CAMK1B	5.0134227913672245	VNEKCIHPKSZINU-UHFFFAOYSA-N_Q6P2M8_CAMK1B	0.5	4	Random Control	0.5	1530
syn20543800	NC1=C(C2=CC=C(NC(NC3=CC=CC(C)=C3)=O)C=C2)C=NC4=C(Br)C=NN41	GXRCQVMXTRWVSJ-UHFFFAOYSA-N	AKI00000050a	P48729	CSNK1A1	CSNK1A1	5.461907923367346	GXRCQVMXTRWVSJ-UHFFFAOYSA-N_P48729_CSNK1A1	0.5	4	Random Control	0.5	1530
syn20543800	O=C(NC1=C2C(C(F)=CC=C2)=NC=C1)NC3=NC=CN=C3	NSDIHUXUFJHXRA-UHFFFAOYSA-N	AKI00000070a	P48729	CSNK1A1	CSNK1A1	5.594939549535335	NSDIHUXUFJHXRA-UHFFFAOYSA-N_P48729_CSNK1A1	0.5	4	Random Control	0.5	1530
syn20543800	NC1=C(C2=CC=C(NC(NC3=CC=CC(C)=C3)=O)C=C2)C=NC4=C(Br)C=NN41	GXRCQVMXTRWVSJ-UHFFFAOYSA-N	AKI00000050a	P48730	CSNK1D	CSNK1D	5.429017951880384	GXRCQVMXTRWVSJ-UHFFFAOYSA-N_P48730_CSNK1D	0.5	4	Random Control	0.5	1530
syn20543800	CC1=CC=CC(C2=C(N(C=CN=C3)C3=N2)C4=CC=NC(NC5CCCCC5)=N4)=C1	WVTJDZKJXWDTPS-UHFFFAOYSA-N	AKI00000063a	P48730	CSNK1D	CSNK1D	7.120902458314865	WVTJDZKJXWDTPS-UHFFFAOYSA-N_P48730_CSNK1D	0.5	4	Random Control	0.5	1530
syn20543800	NC1=C(C2=CC=C(NC(NC3=CC=CC(C)=C3)=O)C=C2)C=NC4=C(Br)C=NN41	GXRCQVMXTRWVSJ-UHFFFAOYSA-N	AKI00000050a	P49674	CSNK1E	CSNK1E	5.6070658552784485	GXRCQVMXTRWVSJ-UHFFFAOYSA-N_P49674_CSNK1E	0.5	4	Random Control	0.5	1530
syn20543800	CC1=CC=CC(C2=C(N(C=CN=C3)C3=N2)C4=CC=NC(NC5CCCCC5)=N4)=C1	WVTJDZKJXWDTPS-UHFFFAOYSA-N	AKI00000063a	P49674	CSNK1E	CSNK1E	7.230760170073053	WVTJDZKJXWDTPS-UHFFFAOYSA-N_P49674_CSNK1E	0.5	4	Random Control	0.5	1530
syn20543800	O=C(NC1=CC(Cl)=CC=C1)NC(C=C2)=CC=C2C3=C4C(N(C)N=C4N)=CN=C3	UUVMNPKFPGJBNX-UHFFFAOYSA-N	AKI00000047a	P49674	CSNK1E	CSNK1E	6.444703248897145	UUVMNPKFPGJBNX-UHFFFAOYSA-N_P49674_CSNK1E	0.5	4	Random Control	0.5	1530
syn20543800	NC1=C(C2=CC=C(NC(NC3=CC=CC(C)=C3)=O)C=C2)C=NC4=C(Br)C=NN41	GXRCQVMXTRWVSJ-UHFFFAOYSA-N	AKI00000050a	Q9Y463	DYRK1B	DYRK1B	5.601432454189573	GXRCQVMXTRWVSJ-UHFFFAOYSA-N_Q9Y463_DYRK1B	0.5	4	Random Control	0.5	1530
syn20543800	Oc1ccc(cc1)-c1c[nH]c(=O)c2cc(sc12)-c1ccncc1	CCZJKJIDVXAPAV-UHFFFAOYSA-N	GSK1033723	Q9Y463	DYRK1B	DYRK1B	6.757009085367137	CCZJKJIDVXAPAV-UHFFFAOYSA-N_Q9Y463_DYRK1B	0.5	4	Random Control	0.5	1530
syn20543800	NC1=C(C2=CC=C(NC(NC3=CC=CC(C)=C3)=O)C=C2)C=NC4=C(Br)C=NN41	GXRCQVMXTRWVSJ-UHFFFAOYSA-N	AKI00000050a	P25098	ADRBK1	GRK2	5.506033686484392	GXRCQVMXTRWVSJ-UHFFFAOYSA-N_P25098_GRK2	0.5	4	Random Control	0.5	1530
syn20543800	NC1=C(C2=CC=C(NC(NC3=CC=CC(C)=C3)=O)C=C2)C=NC4=C(Br)C=NN41	GXRCQVMXTRWVSJ-UHFFFAOYSA-N	AKI00000050a	P49137	MAPKAPK2	MAPKAPK2	5.243753995080836	GXRCQVMXTRWVSJ-UHFFFAOYSA-N_P49137_MAPKAPK2	0.5	4	Random Control	0.5	1530
syn20543800	NC1=C(C2=CC=C(NC(NC3=CC=CC(C)=C3)=O)C=C2)C=NC4=C(Br)C=NN41	GXRCQVMXTRWVSJ-UHFFFAOYSA-N	AKI00000050a	Q9H1R3	MYLK2	MYLK2	5.544551448676655	GXRCQVMXTRWVSJ-UHFFFAOYSA-N_Q9H1R3_MYLK2	0.5	4	Random Control	0.5	1530
syn20543800	NC1=C(C2=CC=C(NC(NC3=CC=CC(C)=C3)=O)C=C2)C=NC4=C(Br)C=NN41	GXRCQVMXTRWVSJ-UHFFFAOYSA-N	AKI00000050a	O00141	SGK1	SGK	5.596716328161558	GXRCQVMXTRWVSJ-UHFFFAOYSA-N_O00141_SGK	0.5	4	Random Control	0.5	1530
syn20543800	NC1=C(C2=CC=C(NC(NC3=CC=CC(C)=C3)=O)C=C2)C=NC4=C(Br)C=NN41	GXRCQVMXTRWVSJ-UHFFFAOYSA-N	AKI00000050a	Q16288	NTRK3	TRKC	7.303522516427771	GXRCQVMXTRWVSJ-UHFFFAOYSA-N_Q16288_TRKC	0.5	4	Random Control	0.5	1530
syn20543800	O=C(NC1=CC(Cl)=CC=C1)NC(C=C2)=CC=C2C3=C4C(N(C)N=C4N)=CN=C3	UUVMNPKFPGJBNX-UHFFFAOYSA-N	AKI00000047a	Q16288	NTRK3	TRKC	7.3861898256900895	UUVMNPKFPGJBNX-UHFFFAOYSA-N_Q16288_TRKC	0.5	4	Random Control	0.5	1530
syn20543800	COc1cc(Nc2nccc(n2)N2CCC(C2)NC(=O)Nc2cccc(c2)C(C)=O)cc(OC)c1OC	FHPPXPQIIDRCLD-UHFFFAOYSA-N	GSK1379753	Q16288	NTRK3	TRKC	5.650826395989904	FHPPXPQIIDRCLD-UHFFFAOYSA-N_Q16288_TRKC	0.5	4	Random Control	0.5	1530
syn20543800	COc1cccc(NC(=O)NC2CCN(C2)c2ccnc(Nc3cc(OC)c(OC)c(OC)c3)n2)c1	JWYSBCWFKGORAC-UHFFFAOYSA-N	GSK1379763	Q16288	NTRK3	TRKC	5.944839943036513	JWYSBCWFKGORAC-UHFFFAOYSA-N_Q16288_TRKC	0.5	4	Random Control	0.5	1530
syn20543800	NC1=C(C2=CC=C(NC(NC3=CC=CC(C)=C3)=O)C=C2)C=NC4=C(Br)C=NN41	GXRCQVMXTRWVSJ-UHFFFAOYSA-N	AKI00000050a	P35968	KDR	VEGFR2	7.4723846880665334	GXRCQVMXTRWVSJ-UHFFFAOYSA-N_P35968_VEGFR2	0.5	4	Random Control	0.5	1530
syn20543800	O=C(NC1=CC(Cl)=CC=C1)NC(C=C2)=CC=C2C3=C4C(N(C)N=C4N)=CN=C3	UUVMNPKFPGJBNX-UHFFFAOYSA-N	AKI00000047a	P35968	KDR	VEGFR2	8.518830349307288	UUVMNPKFPGJBNX-UHFFFAOYSA-N_P35968_VEGFR2	0.5	4	Random Control	0.5	1530
syn20543800	CC1=CC=CC(C2=C(N(C=CN=C3)C3=N2)C4=CC=NC(NC5CCCCC5)=N4)=C1	WVTJDZKJXWDTPS-UHFFFAOYSA-N	AKI00000063a	O43683	BUB1	BUB1	6.669163470731283	WVTJDZKJXWDTPS-UHFFFAOYSA-N_O43683_BUB1	0.5	4	Random Control	0.5	1530
syn20543800	COc1cccc(CNC(=O)NC2CCN(C2)c2ccnc(Nc3cc(OC)c(OC)c(OC)c3)n2)c1	DNUXCMSJSBRGFX-UHFFFAOYSA-N	GSK1379765	O43683	BUB1	BUB1	6.49438844457624	DNUXCMSJSBRGFX-UHFFFAOYSA-N_O43683_BUB1	0.5	4	Random Control	0.5	1530
syn20543800	CC1=CC=CC(C2=C(N(C=CN=C3)C3=N2)C4=CC=NC(NC5CCCCC5)=N4)=C1	WVTJDZKJXWDTPS-UHFFFAOYSA-N	AKI00000063a	P45983	MAPK8	JNK1	6.585771227788377	WVTJDZKJXWDTPS-UHFFFAOYSA-N_P45983_JNK1	0.5	4	Random Control	0.5	1530
syn20543800	CS(=O)(=O)c1ccccc1-c1nc(c([nH]1)-c1ccncc1)-c1ccc(F)cc1	SCVJGNCJNHIZPW-UHFFFAOYSA-N	SB-213663	P45983	MAPK8	JNK1	6.721510751497116	SCVJGNCJNHIZPW-UHFFFAOYSA-N_P45983_JNK1	0.5	4	Random Control	0.5	1530
syn20543800	Cc1ccc2c(cnn2n1)-c1ccnc(Nc2ccc(cc2)C(F)(F)F)n1	LOAIUSJMQXSEBK-UHFFFAOYSA-N	GW819776	P45983	MAPK8	JNK1	7.160422976253605	LOAIUSJMQXSEBK-UHFFFAOYSA-N_P45983_JNK1	0.5	4	Random Control	0.5	1530
syn20543800	CC1=CC=CC(C2=C(N(C=CN=C3)C3=N2)C4=CC=NC(NC5CCCCC5)=N4)=C1	WVTJDZKJXWDTPS-UHFFFAOYSA-N	AKI00000063a	P45984	MAPK9	JNK2	6.842937752415625	WVTJDZKJXWDTPS-UHFFFAOYSA-N_P45984_JNK2	0.5	4	Random Control	0.5	1530
syn20543800	CS(=O)(=O)c1ccccc1-c1nc(c([nH]1)-c1ccncc1)-c1ccc(F)cc1	SCVJGNCJNHIZPW-UHFFFAOYSA-N	SB-213663	P45984	MAPK9	JNK2	6.882926245377487	SCVJGNCJNHIZPW-UHFFFAOYSA-N_P45984_JNK2	0.5	4	Random Control	0.5	1530
syn20543800	CC1=CC=CC(C2=C(N(C=CN=C3)C3=N2)C4=CC=NC(NC5CCCCC5)=N4)=C1	WVTJDZKJXWDTPS-UHFFFAOYSA-N	AKI00000063a	P53779	MAPK10	JNK3	6.765271644590329	WVTJDZKJXWDTPS-UHFFFAOYSA-N_P53779_JNK3	0.5	4	Random Control	0.5	1530
syn20543800	CS(=O)(=O)c1ccccc1-c1nc(c([nH]1)-c1ccncc1)-c1ccc(F)cc1	SCVJGNCJNHIZPW-UHFFFAOYSA-N	SB-213663	P53779	MAPK10	JNK3	6.9602405510654535	SCVJGNCJNHIZPW-UHFFFAOYSA-N_P53779_JNK3	0.5	4	Random Control	0.5	1530
syn20543800	Cc1ccc2c(cnn2n1)-c1ccnc(Nc2ccc(cc2)C(F)(F)F)n1	LOAIUSJMQXSEBK-UHFFFAOYSA-N	GW819776	P53779	MAPK10	JNK3	7.336051059525511	LOAIUSJMQXSEBK-UHFFFAOYSA-N_P53779_JNK3	0.5	4	Random Control	0.5	1530
syn20543800	CC1=CC=CC(C2=C(N(C=CN=C3)C3=N2)C4=CC=NC(NC5CCCCC5)=N4)=C1	WVTJDZKJXWDTPS-UHFFFAOYSA-N	AKI00000063a	P45985	MAP2K4	MEK4	6.2967441795690675	WVTJDZKJXWDTPS-UHFFFAOYSA-N_P45985_MEK4	0.5	4	Random Control	0.5	1530
syn20543800	CC1=CC=CC(C2=C(N(C=CN=C3)C3=N2)C4=CC=NC(NC5CCCCC5)=N4)=C1	WVTJDZKJXWDTPS-UHFFFAOYSA-N	AKI00000063a	Q9UBE8	NLK	NLK	7.041114599260123	WVTJDZKJXWDTPS-UHFFFAOYSA-N_Q9UBE8_NLK	0.5	4	Random Control	0.5	1530
syn20543800	Fc1ccc(CNc2nccc(NCCNC(=O)c3cc4ccccc4s3)n2)cc1	HPIYDXWBJUHQIS-UHFFFAOYSA-N	GSK1379944	Q9UBE8	NLK	NLK	6.3405026835438685	HPIYDXWBJUHQIS-UHFFFAOYSA-N_Q9UBE8_NLK	0.5	4	Random Control	0.5	1530
syn20543800	CC1=CC=CC(C2=C(N(C=CN=C3)C3=N2)C4=CC=NC(NC5CCCCC5)=N4)=C1	WVTJDZKJXWDTPS-UHFFFAOYSA-N	AKI00000063a	Q15759	MAPK11	p38-beta	6.9125656543782315	WVTJDZKJXWDTPS-UHFFFAOYSA-N_Q15759_p38-beta	0.5	4	Random Control	0.5	1530
syn20543800	CC1=CC=CC(C2=C(N(C=CN=C3)C3=N2)C4=CC=NC(NC5CCCCC5)=N4)=C1	WVTJDZKJXWDTPS-UHFFFAOYSA-N	AKI00000063a	Q9BZL6	PRKD2	PRKD2	6.306857585198853	WVTJDZKJXWDTPS-UHFFFAOYSA-N_Q9BZL6_PRKD2	0.5	4	Random Control	0.5	1530
syn20543800	CC1=CC=CC(C2=C(N(C=CN=C3)C3=N2)C4=CC=NC(NC5CCCCC5)=N4)=C1	WVTJDZKJXWDTPS-UHFFFAOYSA-N	AKI00000063a	Q15418	RPS6KA1	RSK1(Kin.Dom.2-C-terminal)	5.967231179173446	WVTJDZKJXWDTPS-UHFFFAOYSA-N_Q15418_RSK1(Kin.Dom.2-C-terminal)	0.5	4	Random Control	0.5	1530
syn20543800	CC1=CC=CC(C2=C(N(C=CN=C3)C3=N2)C4=CC=NC(NC5CCCCC5)=N4)=C1	WVTJDZKJXWDTPS-UHFFFAOYSA-N	AKI00000063a	Q9UK32	RPS6KA6	RSK4(Kin.Dom.2-C-terminal)	6.207977355106513	WVTJDZKJXWDTPS-UHFFFAOYSA-N_Q9UK32_RSK4(Kin.Dom.2-C-terminal)	0.5	4	Random Control	0.5	1530
syn20543800	CC1=CC=CC(C2=C(N(C=CN=C3)C3=N2)C4=CC=NC(NC5CCCCC5)=N4)=C1	WVTJDZKJXWDTPS-UHFFFAOYSA-N	AKI00000063a	Q9NRP7	STK36	STK36	5.835426116272788	WVTJDZKJXWDTPS-UHFFFAOYSA-N_Q9NRP7_STK36	0.5	4	Random Control	0.5	1530
syn20543800	O=C(NC1=C2C(C(F)=CC=C2)=NC=C1)NC3=NC=CN=C3	NSDIHUXUFJHXRA-UHFFFAOYSA-N	AKI00000070a	Q9NRP7	STK36	STK36	5.5910584669153875	NSDIHUXUFJHXRA-UHFFFAOYSA-N_Q9NRP7_STK36	0.5	4	Random Control	0.5	1530
syn20543800	CC1=CC=CC(C2=C(N(C=CN=C3)C3=N2)C4=CC=NC(NC5CCCCC5)=N4)=C1	WVTJDZKJXWDTPS-UHFFFAOYSA-N	AKI00000063a	Q9NYL2	ZAK	ZAK	5.877174734630896	WVTJDZKJXWDTPS-UHFFFAOYSA-N_Q9NYL2_ZAK	0.5	4	Random Control	0.5	1530
syn20543800	O=C(NC1=C2C(C(F)=CC=C2)=NC=C1)NC3=NC=CN=C3	NSDIHUXUFJHXRA-UHFFFAOYSA-N	AKI00000070a	P11802	CDK4	CDK4-cyclinD1	6.042345966951446	NSDIHUXUFJHXRA-UHFFFAOYSA-N_P11802_CDK4-cyclinD1	0.5	4	Random Control	0.5	1530
syn20543800	O=C(NC1=C2C(C(F)=CC=C2)=NC=C1)NC3=NC=CN=C3	NSDIHUXUFJHXRA-UHFFFAOYSA-N	AKI00000070a	P11802	CDK4	CDK4-cyclinD3	6.042345966951446	NSDIHUXUFJHXRA-UHFFFAOYSA-N_P11802_CDK4-cyclinD3	0.5	4	Random Control	0.5	1530
syn20543800	Fc1ccc(CNc2nccc(NCCNC(=O)c3cc4ccccc4s3)n2)cc1	HPIYDXWBJUHQIS-UHFFFAOYSA-N	GSK1379944	P11802	CDK4	CDK4-cyclinD1	5.163122255990202	HPIYDXWBJUHQIS-UHFFFAOYSA-N_P11802_CDK4-cyclinD1	0.5	4	Random Control	0.5	1530
syn20543800	O=C(NC1=C2C(C(F)=CC=C2)=NC=C1)NC3=NC=CN=C3	NSDIHUXUFJHXRA-UHFFFAOYSA-N	AKI00000070a	P50613	CDK7	CDK7	6.524438827131917	NSDIHUXUFJHXRA-UHFFFAOYSA-N_P50613_CDK7	0.5	4	Random Control	0.5	1530
syn20543800	O=C(NC1=C2C(C(F)=CC=C2)=NC=C1)NC3=NC=CN=C3	NSDIHUXUFJHXRA-UHFFFAOYSA-N	AKI00000070a	O76039	CDKL5	CDKL5	6.519341345027754	NSDIHUXUFJHXRA-UHFFFAOYSA-N_O76039_CDKL5	0.5	4	Random Control	0.5	1530
syn20543800	O=C(NC1=C2C(C(F)=CC=C2)=NC=C1)NC3=NC=CN=C3	NSDIHUXUFJHXRA-UHFFFAOYSA-N	AKI00000070a	Q8TD08	MAPK15	ERK8	6.415118405641001	NSDIHUXUFJHXRA-UHFFFAOYSA-N_Q8TD08_ERK8	0.5	4	Random Control	0.5	1530
syn20543800	Cc1ccc2c(cnn2n1)-c1ccnc(Nc2ccc(cc2)C(F)(F)F)n1	LOAIUSJMQXSEBK-UHFFFAOYSA-N	GW819776	Q8TD08	MAPK15	ERK8	7.551332165725541	LOAIUSJMQXSEBK-UHFFFAOYSA-N_Q8TD08_ERK8	0.5	4	Random Control	0.5	1530
syn20543800	O=C(NC1=C2C(C(F)=CC=C2)=NC=C1)NC3=NC=CN=C3	NSDIHUXUFJHXRA-UHFFFAOYSA-N	AKI00000070a	P49840	GSK3A	GSK3A	7.786101806264869	NSDIHUXUFJHXRA-UHFFFAOYSA-N_P49840_GSK3A	0.5	4	Random Control	0.5	1530
syn20543800	O=C(NC1=C2C(C(F)=CC=C2)=NC=C1)NC3=NC=CN=C3	NSDIHUXUFJHXRA-UHFFFAOYSA-N	AKI00000070a	P49841	GSK3B	GSK3B	7.823704920652738	NSDIHUXUFJHXRA-UHFFFAOYSA-N_P49841_GSK3B	0.5	4	Random Control	0.5	1530
syn20543800	O=C(NC1=C2C(C(F)=CC=C2)=NC=C1)NC3=NC=CN=C3	NSDIHUXUFJHXRA-UHFFFAOYSA-N	AKI00000070a	P37173	TGFBR2	TGFBR2	5.775657957979743	NSDIHUXUFJHXRA-UHFFFAOYSA-N_P37173_TGFBR2	0.5	4	Random Control	0.5	1530
syn20543800	CC(C)(C)c1ccc2nccc(Nc3cccc(O)c3)c2c1	YLGOFBVUMIJIPS-UHFFFAOYSA-N	GW856795	P37173	TGFBR2	TGFBR2	5.981335465360099	YLGOFBVUMIJIPS-UHFFFAOYSA-N_P37173_TGFBR2	0.5	4	Random Control	0.5	1530
syn20543800	OC(C1=CC2=C(C3=CC(C4=CC=CC=C4)=CC=C3)C=NC=C2S1)=O	FHBDMVQPDQSYLR-UHFFFAOYSA-N	AKI00000074a	Q9BWU1	CDK19	CDK11	6.007893033219556	FHBDMVQPDQSYLR-UHFFFAOYSA-N_Q9BWU1_CDK11	0.5	4	Random Control	0.5	1530
syn20543800	OC(C1=CC2=C(C3=CC(C4=CC=CC=C4)=CC=C3)C=NC=C2S1)=O	FHBDMVQPDQSYLR-UHFFFAOYSA-N	AKI00000074a	P49336	CDK8	CDK8	6.5367224644232795	FHBDMVQPDQSYLR-UHFFFAOYSA-N_P49336_CDK8	0.5	4	Random Control	0.5	1530
syn20543800	OC(C1=CC2=C(C3=CC(C4=CC=CC=C4)=CC=C3)C=NC=C2S1)=O	FHBDMVQPDQSYLR-UHFFFAOYSA-N	AKI00000074a	P53355	DAPK1	DAPK1	5.71088948869037	FHBDMVQPDQSYLR-UHFFFAOYSA-N_P53355_DAPK1	0.5	4	Random Control	0.5	1530
syn20543800	OC(C1=CC2=C(C3=CC(C4=CC=CC=C4)=CC=C3)C=NC=C2S1)=O	FHBDMVQPDQSYLR-UHFFFAOYSA-N	AKI00000074a	O43293	DAPK3	DAPK3	6.312232481653067	FHBDMVQPDQSYLR-UHFFFAOYSA-N_O43293_DAPK3	0.5	4	Random Control	0.5	1530
syn20543800	Fc1ccc(CNc2nccc(NCCNC(=O)c3cc4ccccc4s3)n2)cc1	HPIYDXWBJUHQIS-UHFFFAOYSA-N	GSK1379944	O43293	DAPK3	DAPK3	5.894351764435945	HPIYDXWBJUHQIS-UHFFFAOYSA-N_O43293_DAPK3	0.5	4	Random Control	0.5	1530
syn20543800	OC(C1=CC2=C(C3=CC(C4=CC=CC=C4)=CC=C3)C=NC=C2S1)=O	FHBDMVQPDQSYLR-UHFFFAOYSA-N	AKI00000074a	Q9Y2I7	PIKFYVE	PIKFYVE	4.794047157617597	FHBDMVQPDQSYLR-UHFFFAOYSA-N_Q9Y2I7_PIKFYVE	0.5	4	Random Control	0.5	1530
syn20543800	O=C1C2=C(C(C3=CC=CC=N3)=NN1C4=C(Cl)C=NC=C4Cl)N=C(NC5=CC=C(N6CCN(C)CC6)C=C5)N=C2	BYOVZPSNQRPTQJ-UHFFFAOYSA-N	AKI00000021a	Q9Y2U5	MAP3K2	MAP3K2	7.0935010169614525	BYOVZPSNQRPTQJ-UHFFFAOYSA-N_Q9Y2U5_MAP3K2	0.5	4	Random Control	0.5	1530
syn20543800	O=C1C2=C(C(C3=CC=CC=N3)=NN1C4=C(Cl)C=NC=C4Cl)N=C(NC5=CC=C(N6CCN(C)CC6)C=C5)N=C2	BYOVZPSNQRPTQJ-UHFFFAOYSA-N	AKI00000021a	Q99759	MAP3K3	MAP3K3	6.755560841125265	BYOVZPSNQRPTQJ-UHFFFAOYSA-N_Q99759_MAP3K3	0.5	4	Random Control	0.5	1530
syn20543800	O=C1C2=C(C(C3=CC=CC=N3)=NN1C4=C(Cl)C=NC=C4Cl)N=C(NC5=CC=C(N6CCN(C)CC6)C=C5)N=C2	BYOVZPSNQRPTQJ-UHFFFAOYSA-N	AKI00000021a	Q9Y4K4	MAP4K5	MAP4K5	7.004665939789569	BYOVZPSNQRPTQJ-UHFFFAOYSA-N_Q9Y4K4_MAP4K5	0.5	4	Random Control	0.5	1530
syn20543800	COc1cccc(NC(=O)NC2CCN(C2)c2ccnc(Nc3cc(OC)c(OC)c(OC)c3)n2)c1	JWYSBCWFKGORAC-UHFFFAOYSA-N	GSK1379763	Q9Y4K4	MAP4K5	MAP4K5	5.785257648956169	JWYSBCWFKGORAC-UHFFFAOYSA-N_Q9Y4K4_MAP4K5	0.5	4	Random Control	0.5	1530
syn20543800	O=C1C2=C(C(C3=CC=CC=N3)=NN1C4=C(Cl)C=NC=C4Cl)N=C(NC5=CC=C(N6CCN(C)CC6)C=C5)N=C2	BYOVZPSNQRPTQJ-UHFFFAOYSA-N	AKI00000021a	P42345	MTOR	MTOR	6.170918032810171	BYOVZPSNQRPTQJ-UHFFFAOYSA-N_P42345_MTOR	0.5	4	Random Control	0.5	1530
syn20543800	O=C1C2=C(C(C3=CC=CC=N3)=NN1C4=C(Cl)C=NC=C4Cl)N=C(NC5=CC=C(N6CCN(C)CC6)C=C5)N=C2	BYOVZPSNQRPTQJ-UHFFFAOYSA-N	AKI00000021a	P30291	WEE1	WEE1	7.297029821148494	BYOVZPSNQRPTQJ-UHFFFAOYSA-N_P30291_WEE1	0.5	4	Random Control	0.5	1530
syn20543800	O=C1C2=C(C(C3=CC=CC=N3)=NN1C4=C(Cl)C=NC=C4Cl)N=C(NC5=CC=C(N6CCN(C)CC6)C=C5)N=C2	BYOVZPSNQRPTQJ-UHFFFAOYSA-N	AKI00000021a	P0C1S8	WEE2	WEE2	6.625788104298966	BYOVZPSNQRPTQJ-UHFFFAOYSA-N_P0C1S8_WEE2	0.5	4	Random Control	0.5	1530
syn20543800	O=C(NC1=CC(Cl)=CC=C1)NC(C=C2)=CC=C2C3=C4C(N(C)N=C4N)=CN=C3	UUVMNPKFPGJBNX-UHFFFAOYSA-N	AKI00000047a	P30530	AXL	AXL	7.567479920876743	UUVMNPKFPGJBNX-UHFFFAOYSA-N_P30530_AXL	0.5	4	Random Control	0.5	1530
syn20543800	Oc1ccc(cc1)-c1c[nH]c(=O)c2cc(sc12)-c1ccncc1	CCZJKJIDVXAPAV-UHFFFAOYSA-N	GSK1033723	P30530	AXL	AXL	5.465121164967539	CCZJKJIDVXAPAV-UHFFFAOYSA-N_P30530_AXL	0.5	4	Random Control	0.5	1530
syn20543800	O=C(NC1=CC(Cl)=CC=C1)NC(C=C2)=CC=C2C3=C4C(N(C)N=C4N)=CN=C3	UUVMNPKFPGJBNX-UHFFFAOYSA-N	AKI00000047a	P29323	EPHB2	EPHB2	6.550906420116466	UUVMNPKFPGJBNX-UHFFFAOYSA-N_P29323_EPHB2	0.5	4	Random Control	0.5	1530
syn20543800	Fc1ccc(CNc2nccc(NCCNC(=O)c3cc4ccccc4s3)n2)cc1	HPIYDXWBJUHQIS-UHFFFAOYSA-N	GSK1379944	P29323	EPHB2	EPHB2	5.417695952502142	HPIYDXWBJUHQIS-UHFFFAOYSA-N_P29323_EPHB2	0.5	4	Random Control	0.5	1530
syn20543800	O=C(NC1=CC(Cl)=CC=C1)NC(C=C2)=CC=C2C3=C4C(N(C)N=C4N)=CN=C3	UUVMNPKFPGJBNX-UHFFFAOYSA-N	AKI00000047a	P54753	EPHB3	EPHB3	5.749697907526145	UUVMNPKFPGJBNX-UHFFFAOYSA-N_P54753_EPHB3	0.5	4	Random Control	0.5	1530
syn20543800	O=C(NC1=CC(Cl)=CC=C1)NC(C=C2)=CC=C2C3=C4C(N(C)N=C4N)=CN=C3	UUVMNPKFPGJBNX-UHFFFAOYSA-N	AKI00000047a	Q8IVH8	MAP4K3	MAP4K3	6.674953861053576	UUVMNPKFPGJBNX-UHFFFAOYSA-N_Q8IVH8_MAP4K3	0.5	4	Random Control	0.5	1530
syn20543800	O=C(NC1=CC(Cl)=CC=C1)NC(C=C2)=CC=C2C3=C4C(N(C)N=C4N)=CN=C3	UUVMNPKFPGJBNX-UHFFFAOYSA-N	AKI00000047a	Q8WXR4	MYO3B	MYO3B	6.339390450356252	UUVMNPKFPGJBNX-UHFFFAOYSA-N_Q8WXR4_MYO3B	0.5	4	Random Control	0.5	1530
syn20543800	O=C(NC1=CC(Cl)=CC=C1)NC(C=C2)=CC=C2C3=C4C(N(C)N=C4N)=CN=C3	UUVMNPKFPGJBNX-UHFFFAOYSA-N	AKI00000047a	Q96Q40	CDK15	PFTAIRE2	5.7422307824588055	UUVMNPKFPGJBNX-UHFFFAOYSA-N_Q96Q40_PFTAIRE2	0.5	4	Random Control	0.5	1530
syn20543800	O=C(NC1=CC(Cl)=CC=C1)NC(C=C2)=CC=C2C3=C4C(N(C)N=C4N)=CN=C3	UUVMNPKFPGJBNX-UHFFFAOYSA-N	AKI00000047a	P57078	RIPK4	RIPK4	5.9219137821596615	UUVMNPKFPGJBNX-UHFFFAOYSA-N_P57078_RIPK4	0.5	4	Random Control	0.5	1530
syn20543800	O=C(NC1=CC(Cl)=CC=C1)NC(C=C2)=CC=C2C3=C4C(N(C)N=C4N)=CN=C3	UUVMNPKFPGJBNX-UHFFFAOYSA-N	AKI00000047a	Q15349	RPS6KA2	RSK3(Kin.Dom.1-N-terminal)	5.771439367242749	UUVMNPKFPGJBNX-UHFFFAOYSA-N_Q15349_RSK3(Kin.Dom.1-N-terminal)	0.5	4	Random Control	0.5	1530
syn20543800	O=C(NC1=CC(Cl)=CC=C1)NC(C=C2)=CC=C2C3=C4C(N(C)N=C4N)=CN=C3	UUVMNPKFPGJBNX-UHFFFAOYSA-N	AKI00000047a	P12931	SRC	SRC	6.039556827017672	UUVMNPKFPGJBNX-UHFFFAOYSA-N_P12931_SRC	0.5	4	Random Control	0.5	1530
syn20543800	CC(C)(C)c1ccc2nccc(Nc3cccc(O)c3)c2c1	YLGOFBVUMIJIPS-UHFFFAOYSA-N	GW856795	P12931	SRC	SRC	6.478187872120785	YLGOFBVUMIJIPS-UHFFFAOYSA-N_P12931_SRC	0.5	4	Random Control	0.5	1530
syn20543800	CC(C(=O)NC1CCN(C1)c1ccnc(Nc2ccc(F)cc2)n1)c1ccc(Cl)cc1	UTVWMEXPPUFQCD-UHFFFAOYSA-N	GSK1379713	Q9BYP7	WNK3	WNK3	6.077850519848967	UTVWMEXPPUFQCD-UHFFFAOYSA-N_Q9BYP7_WNK3	0.5	4	Random Control	0.5	1530
syn20543800	COc1cc(Nc2nccc(n2)N2CCC(C2)NC(=O)Nc2ccc3OCOc3c2)cc(OC)c1OC	RPMUHLTUQBLTIL-UHFFFAOYSA-N	GSK1379766	Q9UQB9	AURKC	AURKC	6.952269759422952	RPMUHLTUQBLTIL-UHFFFAOYSA-N_Q9UQB9_AURKC	0.5	4	Random Control	0.5	1530
syn20543800	COc1cccc(NC(=O)NC2CCN(C2)c2ccnc(Nc3cc(OC)c(OC)c(OC)c3)n2)c1	JWYSBCWFKGORAC-UHFFFAOYSA-N	GSK1379763	Q9UQB9	AURKC	AURKC	7.031234420558565	JWYSBCWFKGORAC-UHFFFAOYSA-N_Q9UQB9_AURKC	0.5	4	Random Control	0.5	1530
syn20543800	COc1cc(Nc2nccc(n2)N2CCC(C2)NC(=O)Nc2ccc3OCOc3c2)cc(OC)c1OC	RPMUHLTUQBLTIL-UHFFFAOYSA-N	GSK1379766	Q92918	MAP4K1	HPK1	5.61270270278158	RPMUHLTUQBLTIL-UHFFFAOYSA-N_Q92918_HPK1	0.5	4	Random Control	0.5	1530
syn20543800	COc1cc(Nc2nccc(n2)N2CCC(C2)NC(=O)Nc2ccc3OCOc3c2)cc(OC)c1OC	RPMUHLTUQBLTIL-UHFFFAOYSA-N	GSK1379766	Q9Y616	IRAK3	IRAK3	6.08013996189229	RPMUHLTUQBLTIL-UHFFFAOYSA-N_Q9Y616_IRAK3	0.5	4	Random Control	0.5	1530
syn20543800	COc1cc(Nc2nccc(n2)N2CCC(C2)NC(=O)Nc2cccc(c2)C(C)=O)cc(OC)c1OC	FHPPXPQIIDRCLD-UHFFFAOYSA-N	GSK1379753	Q9Y616	IRAK3	IRAK3	5.699600300593209	FHPPXPQIIDRCLD-UHFFFAOYSA-N_Q9Y616_IRAK3	0.5	4	Random Control	0.5	1530
syn20543800	COc1cccc(CNC(=O)NC2CCN(C2)c2ccnc(Nc3cc(OC)c(OC)c(OC)c3)n2)c1	DNUXCMSJSBRGFX-UHFFFAOYSA-N	GSK1379765	Q9Y616	IRAK3	IRAK3	5.640082885427883	DNUXCMSJSBRGFX-UHFFFAOYSA-N_Q9Y616_IRAK3	0.5	4	Random Control	0.5	1530
syn20543800	COc1cccc(NC(=O)NC2CCN(C2)c2ccnc(Nc3cc(OC)c(OC)c(OC)c3)n2)c1	JWYSBCWFKGORAC-UHFFFAOYSA-N	GSK1379763	Q9Y616	IRAK3	IRAK3	5.795250128454742	JWYSBCWFKGORAC-UHFFFAOYSA-N_Q9Y616_IRAK3	0.5	4	Random Control	0.5	1530
syn20543800	COc1cc(Nc2nccc(n2)N2CCC(C2)NC(=O)Nc2ccc3OCOc3c2)cc(OC)c1OC	RPMUHLTUQBLTIL-UHFFFAOYSA-N	GSK1379766	Q6P3R8	NEK5	NEK5	5.963907527221821	RPMUHLTUQBLTIL-UHFFFAOYSA-N_Q6P3R8_NEK5	0.5	4	Random Control	0.5	1530
syn20543800	COc1cc(Nc2nccc(n2)N2CCC(C2)NC(=O)Nc2cccc(c2)C(C)=O)cc(OC)c1OC	FHPPXPQIIDRCLD-UHFFFAOYSA-N	GSK1379753	Q6P3R8	NEK5	NEK5	5.603140607174198	FHPPXPQIIDRCLD-UHFFFAOYSA-N_Q6P3R8_NEK5	0.5	4	Random Control	0.5	1530
syn20543800	COc1cccc(CNC(=O)NC2CCN(C2)c2ccnc(Nc3cc(OC)c(OC)c(OC)c3)n2)c1	DNUXCMSJSBRGFX-UHFFFAOYSA-N	GSK1379765	Q6P3R8	NEK5	NEK5	5.449374637316151	DNUXCMSJSBRGFX-UHFFFAOYSA-N_Q6P3R8_NEK5	0.5	4	Random Control	0.5	1530
syn20543800	COc1cccc(NC(=O)NC2CCN(C2)c2ccnc(Nc3cc(OC)c(OC)c(OC)c3)n2)c1	JWYSBCWFKGORAC-UHFFFAOYSA-N	GSK1379763	Q6P3R8	NEK5	NEK5	5.712440607798325	JWYSBCWFKGORAC-UHFFFAOYSA-N_Q6P3R8_NEK5	0.5	4	Random Control	0.5	1530
syn20543800	Fc1ccc(CNc2nccc(NCCNC(=O)c3cc4ccccc4s3)n2)cc1	HPIYDXWBJUHQIS-UHFFFAOYSA-N	GSK1379944	Q6P3R8	NEK5	NEK5	5.485521393424303	HPIYDXWBJUHQIS-UHFFFAOYSA-N_Q6P3R8_NEK5	0.5	4	Random Control	0.5	1530
syn20543800	Cc1ccc2c(cnn2n1)-c1ccnc(Nc2ccc(cc2)C(F)(F)F)n1	LOAIUSJMQXSEBK-UHFFFAOYSA-N	GW819776	Q6P3R8	NEK5	NEK5	6.490761023322148	LOAIUSJMQXSEBK-UHFFFAOYSA-N_Q6P3R8_NEK5	0.5	4	Random Control	0.5	1530
syn20543800	COc1cc(Nc2nccc(n2)N2CCC(C2)NC(=O)Nc2ccc3OCOc3c2)cc(OC)c1OC	RPMUHLTUQBLTIL-UHFFFAOYSA-N	GSK1379766	Q9UBF8	PI4KB	PIK4CB	5.620195249598986	RPMUHLTUQBLTIL-UHFFFAOYSA-N_Q9UBF8_PIK4CB	0.5	4	Random Control	0.5	1530
syn20543800	COc1cc(Nc2nccc(n2)N2CCC(C2)NC(=O)Nc2ccc3OCOc3c2)cc(OC)c1OC	RPMUHLTUQBLTIL-UHFFFAOYSA-N	GSK1379766	Q6PHR2	ULK3	ULK3	6.098151282583421	RPMUHLTUQBLTIL-UHFFFAOYSA-N_Q6PHR2_ULK3	0.5	4	Random Control	0.5	1530
syn20543800	COc1cccc(CNC(=O)NC2CCN(C2)c2ccnc(Nc3cc(OC)c(OC)c(OC)c3)n2)c1	DNUXCMSJSBRGFX-UHFFFAOYSA-N	GSK1379765	Q6PHR2	ULK3	ULK3	5.873083447714807	DNUXCMSJSBRGFX-UHFFFAOYSA-N_Q6PHR2_ULK3	0.5	4	Random Control	0.5	1530
syn20543800	COc1cccc(NC(=O)NC2CCN(C2)c2ccnc(Nc3cc(OC)c(OC)c(OC)c3)n2)c1	JWYSBCWFKGORAC-UHFFFAOYSA-N	GSK1379763	Q6PHR2	ULK3	ULK3	5.9759652636559455	JWYSBCWFKGORAC-UHFFFAOYSA-N_Q6PHR2_ULK3	0.5	4	Random Control	0.5	1530
syn20543800	Fc1ccc(Nc2nccc(n2)N2CCC(C2)NC(=O)c2cccc(c2)C#N)cc1	FRVXLNNIXWWUAQ-UHFFFAOYSA-N	GSK1379708	Q96J92	WNK4	WNK4	5.515928871138416	FRVXLNNIXWWUAQ-UHFFFAOYSA-N_Q96J92_WNK4	0.5	4	Random Control	0.5	1530
syn20543800	COc1cc(Nc2nccc(n2)N2CCC(C2)NC(=O)Nc2cccc(c2)C(C)=O)cc(OC)c1OC	FHPPXPQIIDRCLD-UHFFFAOYSA-N	GSK1379753	Q13705	ACVR2B	ACVR2B	4.919820701238997	FHPPXPQIIDRCLD-UHFFFAOYSA-N_Q13705_ACVR2B	0.5	4	Random Control	0.5	1530
syn20543800	COc1cc(Nc2nccc(n2)N2CCC(C2)NC(=O)Nc2cccc(c2)C(C)=O)cc(OC)c1OC	FHPPXPQIIDRCLD-UHFFFAOYSA-N	GSK1379753	Q13043	STK4	MST1	5.265230967467464	FHPPXPQIIDRCLD-UHFFFAOYSA-N_Q13043_MST1	0.5	4	Random Control	0.5	1530
syn20543800	COc1cc(Nc2nccc(n2)N2CCC(C2)NC(=O)Nc2cccc(c2)C(C)=O)cc(OC)c1OC	FHPPXPQIIDRCLD-UHFFFAOYSA-N	GSK1379753	O75914	PAK3	PAK3	5.476399018671064	FHPPXPQIIDRCLD-UHFFFAOYSA-N_O75914_PAK3	0.5	4	Random Control	0.5	1530
syn20543800	COc1cccc(CNC(=O)NC2CCN(C2)c2ccnc(Nc3cc(OC)c(OC)c(OC)c3)n2)c1	DNUXCMSJSBRGFX-UHFFFAOYSA-N	GSK1379765	Q96D53	ADCK4	ADCK4	5.510817725771809	DNUXCMSJSBRGFX-UHFFFAOYSA-N_Q96D53_ADCK4	0.5	4	Random Control	0.5	1530
syn20543800	COc1cccc(CNC(=O)NC2CCN(C2)c2ccnc(Nc3cc(OC)c(OC)c(OC)c3)n2)c1	DNUXCMSJSBRGFX-UHFFFAOYSA-N	GSK1379765	P14616	INSRR	INSRR	5.781094852127271	DNUXCMSJSBRGFX-UHFFFAOYSA-N_P14616_INSRR	0.5	4	Random Control	0.5	1530
syn20543800	COc1cccc(CNC(=O)NC2CCN(C2)c2ccnc(Nc3cc(OC)c(OC)c(OC)c3)n2)c1	DNUXCMSJSBRGFX-UHFFFAOYSA-N	GSK1379765	P53671	LIMK2	LIMK2	5.379473700473384	DNUXCMSJSBRGFX-UHFFFAOYSA-N_P53671_LIMK2	0.5	4	Random Control	0.5	1530
syn20543800	COc1cccc(CNC(=O)NC2CCN(C2)c2ccnc(Nc3cc(OC)c(OC)c(OC)c3)n2)c1	DNUXCMSJSBRGFX-UHFFFAOYSA-N	GSK1379765	O15146	MUSK	MUSK	5.736906784790732	DNUXCMSJSBRGFX-UHFFFAOYSA-N_O15146_MUSK	0.5	4	Random Control	0.5	1530
syn20543800	COc1cccc(CNC(=O)NC2CCN(C2)c2ccnc(Nc3cc(OC)c(OC)c(OC)c3)n2)c1	DNUXCMSJSBRGFX-UHFFFAOYSA-N	GSK1379765	P42338	PIK3CB	PIK3CB	4.6551767144830976	DNUXCMSJSBRGFX-UHFFFAOYSA-N_P42338_PIK3CB	0.5	4	Random Control	0.5	1530
syn20543800	Oc1ccc(cc1)-c1c[nH]c(=O)c2cc(sc12)-c1ccncc1	CCZJKJIDVXAPAV-UHFFFAOYSA-N	GSK1033723	Q9Y243	AKT3	AKT3	5.0773984661869305	CCZJKJIDVXAPAV-UHFFFAOYSA-N_Q9Y243_AKT3	0.5	4	Random Control	0.5	1530
syn20543800	CCn1c(nc2c(nc(OCCN)cc12)C#CC(C)(C)O)-c1nonc1N	UZANYRRVDZSQGV-UHFFFAOYSA-N	GSK902056	Q9Y243	AKT3	AKT3	7.383067020602736	UZANYRRVDZSQGV-UHFFFAOYSA-N_Q9Y243_AKT3	0.5	4	Random Control	0.5	1530
syn20543800	Oc1ccc(cc1)-c1c[nH]c(=O)c2cc(sc12)-c1ccncc1	CCZJKJIDVXAPAV-UHFFFAOYSA-N	GSK1033723	Q09013	DMPK	DMPK	6.215100907798726	CCZJKJIDVXAPAV-UHFFFAOYSA-N_Q09013_DMPK	0.5	4	Random Control	0.5	1530
syn20543800	Oc1ccc(cc1)-c1c[nH]c(=O)c2cc(sc12)-c1ccncc1	CCZJKJIDVXAPAV-UHFFFAOYSA-N	GSK1033723	Q92630	DYRK2	DYRK2	5.979571395969975	CCZJKJIDVXAPAV-UHFFFAOYSA-N_Q92630_DYRK2	0.5	4	Random Control	0.5	1530
syn20543800	Oc1ccc(cc1)-c1c[nH]c(=O)c2cc(sc12)-c1ccncc1	CCZJKJIDVXAPAV-UHFFFAOYSA-N	GSK1033723	Q8TF76	GSG2	HASPIN	5.7397940824777445	CCZJKJIDVXAPAV-UHFFFAOYSA-N_Q8TF76_HASPIN	0.5	4	Random Control	0.5	1530
syn20543800	Oc1ccc(cc1)-c1c[nH]c(=O)c2cc(sc12)-c1ccncc1	CCZJKJIDVXAPAV-UHFFFAOYSA-N	GSK1033723	P06213	INSR	INSR	4.826504287529065	CCZJKJIDVXAPAV-UHFFFAOYSA-N_P06213_INSR	0.5	4	Random Control	0.5	1530
syn20543800	Oc1ccc(cc1)-c1c[nH]c(=O)c2cc(sc12)-c1ccncc1	CCZJKJIDVXAPAV-UHFFFAOYSA-N	GSK1033723	Q02763	TEK	TIE2	5.172456541135043	CCZJKJIDVXAPAV-UHFFFAOYSA-N_Q02763_TIE2	0.5	4	Random Control	0.5	1530
syn20543800	COc1cccc(NC(=O)NC2CCN(C2)c2ccnc(Nc3cc(OC)c(OC)c(OC)c3)n2)c1	JWYSBCWFKGORAC-UHFFFAOYSA-N	GSK1379763	P27037	ACVR2A	ACVR2A	5.234122277620607	JWYSBCWFKGORAC-UHFFFAOYSA-N_P27037_ACVR2A	0.5	4	Random Control	0.5	1530
syn20543800	COc1cccc(NC(=O)NC2CCN(C2)c2ccnc(Nc3cc(OC)c(OC)c(OC)c3)n2)c1	JWYSBCWFKGORAC-UHFFFAOYSA-N	GSK1379763	Q13233	MAP3K1	MAP3K1	4.761000254062658	JWYSBCWFKGORAC-UHFFFAOYSA-N_Q13233_MAP3K1	0.5	4	Random Control	0.5	1530
syn20543800	CS(=O)(=O)c1ccccc1-c1nc(c([nH]1)-c1ccncc1)-c1ccc(F)cc1	SCVJGNCJNHIZPW-UHFFFAOYSA-N	SB-213663	O96017	CHEK2	CHEK2	6.03986503494584	SCVJGNCJNHIZPW-UHFFFAOYSA-N_O96017_CHEK2	0.5	4	Random Control	0.5	1530
syn20543800	CS(=O)(=O)c1ccccc1-c1nc(c([nH]1)-c1ccncc1)-c1ccc(F)cc1	SCVJGNCJNHIZPW-UHFFFAOYSA-N	SB-213663	O14578	CIT	CIT	6.256307758689863	SCVJGNCJNHIZPW-UHFFFAOYSA-N_O14578_CIT	0.5	4	Random Control	0.5	1530
syn20543800	CS(=O)(=O)c1ccccc1-c1nc(c([nH]1)-c1ccncc1)-c1ccc(F)cc1	SCVJGNCJNHIZPW-UHFFFAOYSA-N	SB-213663	Q6DT37	CDC42BPG	DMPK2	5.913160521158234	SCVJGNCJNHIZPW-UHFFFAOYSA-N_Q6DT37_DMPK2	0.5	4	Random Control	0.5	1530
syn20543800	CS(=O)(=O)c1ccccc1-c1nc(c([nH]1)-c1ccncc1)-c1ccc(F)cc1	SCVJGNCJNHIZPW-UHFFFAOYSA-N	SB-213663	Q15746	MYLK	MYLK	4.711856018716396	SCVJGNCJNHIZPW-UHFFFAOYSA-N_Q15746_MYLK	0.5	4	Random Control	0.5	1530
syn20543800	NC(=O)c1cc(cc2c(c[nH]c12)C1CCNCC1)-c1ccccc1	VNEKCIHPKSZINU-UHFFFAOYSA-N	GSK301362	O14920	IKBKB	IKK-beta	5.737246032540333	VNEKCIHPKSZINU-UHFFFAOYSA-N_O14920_IKK-beta	0.5	4	Random Control	0.5	1530
syn20543800	Fc1ccc(CNc2nccc(NCCNC(=O)c3cc4ccccc4s3)n2)cc1	HPIYDXWBJUHQIS-UHFFFAOYSA-N	GSK1379944	O14920	IKBKB	IKK-beta	5.872991748051461	HPIYDXWBJUHQIS-UHFFFAOYSA-N_O14920_IKK-beta	0.5	4	Random Control	0.5	1530
syn20543800	NC(=O)c1cc(cc2c(c[nH]c12)C1CCNCC1)-c1ccccc1	VNEKCIHPKSZINU-UHFFFAOYSA-N	GSK301362	Q13188	STK3	MST2	5.380535722836529	VNEKCIHPKSZINU-UHFFFAOYSA-N_Q13188_MST2	0.5	4	Random Control	0.5	1530
syn20543800	NC(=O)c1cc(cc2c(c[nH]c12)C1CCNCC1)-c1ccccc1	VNEKCIHPKSZINU-UHFFFAOYSA-N	GSK301362	Q86YV6	MYLK4	MYLK4	5.956664559132051	VNEKCIHPKSZINU-UHFFFAOYSA-N_Q86YV6_MYLK4	0.5	4	Random Control	0.5	1530
syn20543800	NC(=O)c1cc(cc2c(c[nH]c12)C1CCNCC1)-c1ccccc1	VNEKCIHPKSZINU-UHFFFAOYSA-N	GSK301362	Q7L7X3	TAOK1	TAOK1	5.365474619451253	VNEKCIHPKSZINU-UHFFFAOYSA-N_Q7L7X3_TAOK1	0.5	4	Random Control	0.5	1530
syn20543800	CC(C)(C)c1ccc2nccc(Nc3cccc(O)c3)c2c1	YLGOFBVUMIJIPS-UHFFFAOYSA-N	GW856795	Q7L7X3	TAOK1	TAOK1	5.753835231913993	YLGOFBVUMIJIPS-UHFFFAOYSA-N_Q7L7X3_TAOK1	0.5	4	Random Control	0.5	1530
syn20543800	NC(=O)c1cc(cc2c(c[nH]c12)C1CCNCC1)-c1ccccc1	VNEKCIHPKSZINU-UHFFFAOYSA-N	GSK301362	Q9H2K8	TAOK3	TAOK3	5.6906694295975315	VNEKCIHPKSZINU-UHFFFAOYSA-N_Q9H2K8_TAOK3	0.5	4	Random Control	0.5	1530
syn20543800	Fc1ccc(CNc2nccc(NCCNC(=O)c3cc4ccccc4s3)n2)cc1	HPIYDXWBJUHQIS-UHFFFAOYSA-N	GSK1379944	O14936	CASK	CASK	5.633420680790085	HPIYDXWBJUHQIS-UHFFFAOYSA-N_O14936_CASK	0.5	4	Random Control	0.5	1530
syn20543800	Fc1ccc(CNc2nccc(NCCNC(=O)c3cc4ccccc4s3)n2)cc1	HPIYDXWBJUHQIS-UHFFFAOYSA-N	GSK1379944	Q00526	CDK3	CDK3	5.4611214225544105	HPIYDXWBJUHQIS-UHFFFAOYSA-N_Q00526_CDK3	0.5	4	Random Control	0.5	1530
syn20543800	Fc1ccc(CNc2nccc(NCCNC(=O)c3cc4ccccc4s3)n2)cc1	HPIYDXWBJUHQIS-UHFFFAOYSA-N	GSK1379944	O14757	CHEK1	CHEK1	5.3077888326309015	HPIYDXWBJUHQIS-UHFFFAOYSA-N_O14757_CHEK1	0.5	4	Random Control	0.5	1530
syn20543800	Fc1ccc(CNc2nccc(NCCNC(=O)c3cc4ccccc4s3)n2)cc1	HPIYDXWBJUHQIS-UHFFFAOYSA-N	GSK1379944	P78368	CSNK1G2	CSNK1G2	5.341236758212714	HPIYDXWBJUHQIS-UHFFFAOYSA-N_P78368_CSNK1G2	0.5	4	Random Control	0.5	1530
syn20543800	Fc1ccc(CNc2nccc(NCCNC(=O)c3cc4ccccc4s3)n2)cc1	HPIYDXWBJUHQIS-UHFFFAOYSA-N	GSK1379944	P27361	MAPK3	ERK1	4.81855686175094	HPIYDXWBJUHQIS-UHFFFAOYSA-N_P27361_ERK1	0.5	4	Random Control	0.5	1530
syn20543800	Fc1ccc(CNc2nccc(NCCNC(=O)c3cc4ccccc4s3)n2)cc1	HPIYDXWBJUHQIS-UHFFFAOYSA-N	GSK1379944	P22455	FGFR4	FGFR4	4.907798954474037	HPIYDXWBJUHQIS-UHFFFAOYSA-N_P22455_FGFR4	0.5	4	Random Control	0.5	1530
syn20543800	Fc1ccc(CNc2nccc(NCCNC(=O)c3cc4ccccc4s3)n2)cc1	HPIYDXWBJUHQIS-UHFFFAOYSA-N	GSK1379944	Q02156	PRKCE	PRKCE	5.832630592737461	HPIYDXWBJUHQIS-UHFFFAOYSA-N_Q02156_PRKCE	0.5	4	Random Control	0.5	1530
syn20543800	CCn1c(nc2c(nc(OCCN)cc12)C#CC(C)(C)O)-c1nonc1N	UZANYRRVDZSQGV-UHFFFAOYSA-N	GSK902056	Q02156	PRKCE	PRKCE	7.933866873497391	UZANYRRVDZSQGV-UHFFFAOYSA-N_Q02156_PRKCE	0.5	4	Random Control	0.5	1530
syn20543800	Fc1ccc(CNc2nccc(NCCNC(=O)c3cc4ccccc4s3)n2)cc1	HPIYDXWBJUHQIS-UHFFFAOYSA-N	GSK1379944	O94806	PRKD3	PRKD3	5.934983850233314	HPIYDXWBJUHQIS-UHFFFAOYSA-N_O94806_PRKD3	0.5	4	Random Control	0.5	1530
syn20543800	Cc1ccc2c(cnn2n1)-c1ccnc(Nc2ccc(cc2)C(F)(F)F)n1	LOAIUSJMQXSEBK-UHFFFAOYSA-N	GW819776	Q8IVW4	CDKL3	CDKL3	6.791526152699317	LOAIUSJMQXSEBK-UHFFFAOYSA-N_Q8IVW4_CDKL3	0.5	4	Random Control	0.5	1530
syn20543800	Cc1ccc2c(cnn2n1)-c1ccnc(Nc2ccc(cc2)C(F)(F)F)n1	LOAIUSJMQXSEBK-UHFFFAOYSA-N	GW819776	P51956	NEK3	NEK3	6.842250868618508	LOAIUSJMQXSEBK-UHFFFAOYSA-N_P51956_NEK3	0.5	4	Random Control	0.5	1530
syn20543800	Cc1ccc2c(cnn2n1)-c1ccnc(Nc2ccc(cc2)C(F)(F)F)n1	LOAIUSJMQXSEBK-UHFFFAOYSA-N	GW819776	Q9BVS4	RIOK2	RIOK2	6.698166916855552	LOAIUSJMQXSEBK-UHFFFAOYSA-N_Q9BVS4_RIOK2	0.5	4	Random Control	0.5	1530
syn20543800	CC(C)(C)c1ccc2nccc(Nc3cccc(O)c3)c2c1	YLGOFBVUMIJIPS-UHFFFAOYSA-N	GW856795	P04626	ERBB2	ERBB2	6.078867554576145	YLGOFBVUMIJIPS-UHFFFAOYSA-N_P04626_ERBB2	0.5	4	Random Control	0.5	1530
syn20543800	CC(C)(C)c1ccc2nccc(Nc3cccc(O)c3)c2c1	YLGOFBVUMIJIPS-UHFFFAOYSA-N	GW856795	Q12851	MAP4K2	MAP4K2	6.140409436510164	YLGOFBVUMIJIPS-UHFFFAOYSA-N_Q12851_MAP4K2	0.5	4	Random Control	0.5	1530
syn20543800	CC(C)(C)c1ccc2nccc(Nc3cccc(O)c3)c2c1	YLGOFBVUMIJIPS-UHFFFAOYSA-N	GW856795	O15530	PDPK1	PDPK1	6.012975521765557	YLGOFBVUMIJIPS-UHFFFAOYSA-N_O15530_PDPK1	0.5	4	Random Control	0.5	1530
syn20543800	CC(C)(C)c1ccc2nccc(Nc3cccc(O)c3)c2c1	YLGOFBVUMIJIPS-UHFFFAOYSA-N	GW856795	P17612	PRKACA	PKAC-alpha	6.234478804219614	YLGOFBVUMIJIPS-UHFFFAOYSA-N_P17612_PKAC-alpha	0.5	4	Random Control	0.5	1530
syn20543800	CC(C)(C)c1ccc2nccc(Nc3cccc(O)c3)c2c1	YLGOFBVUMIJIPS-UHFFFAOYSA-N	GW856795	Q86Y07	VRK2	VRK2	5.6536947201930925	YLGOFBVUMIJIPS-UHFFFAOYSA-N_Q86Y07_VRK2	0.5	4	Random Control	0.5	1530
syn20543800	CCn1c(nc2c(nc(OCCN)cc12)C#CC(C)(C)O)-c1nonc1N	UZANYRRVDZSQGV-UHFFFAOYSA-N	GSK902056	P31749	AKT1	AKT1	7.810861055616906	UZANYRRVDZSQGV-UHFFFAOYSA-N_P31749_AKT1	0.5	4	Random Control	0.5	1530
syn20543800	CCn1c(nc2c(nc(OCCN)cc12)C#CC(C)(C)O)-c1nonc1N	UZANYRRVDZSQGV-UHFFFAOYSA-N	GSK902056	P31751	AKT2	AKT2	7.441603546414861	UZANYRRVDZSQGV-UHFFFAOYSA-N_P31751_AKT2	0.5	4	Random Control	0.5	1530
syn20543800	CCn1c(nc2c(nc(OCCN)cc12)C#CC(C)(C)O)-c1nonc1N	UZANYRRVDZSQGV-UHFFFAOYSA-N	GSK902056	P21802	FGFR2	FGFR2	5.390483721956337	UZANYRRVDZSQGV-UHFFFAOYSA-N_P21802_FGFR2	0.5	4	Random Control	0.5	1530
syn20543800	CCn1c(nc2c(nc(OCCN)cc12)C#CC(C)(C)O)-c1nonc1N	UZANYRRVDZSQGV-UHFFFAOYSA-N	GSK902056	Q9P286	PAK7	PAK7	7.257987140088749	UZANYRRVDZSQGV-UHFFFAOYSA-N_Q9P286_PAK7	0.5	4	Random Control	0.5	1530
syn20543800	CCn1c(nc2c(nc(OCCN)cc12)C#CC(C)(C)O)-c1nonc1N	UZANYRRVDZSQGV-UHFFFAOYSA-N	GSK902056	Q05655	PRKCD	PRKCD	7.084994315027142	UZANYRRVDZSQGV-UHFFFAOYSA-N_Q05655_PRKCD	0.5	4	Random Control	0.5	1530
syn20543800	CCn1c(nc2c(nc(OCCN)cc12)C#CC(C)(C)O)-c1nonc1N	UZANYRRVDZSQGV-UHFFFAOYSA-N	GSK902056	P24723	PRKCH	PRKCH	8.054952462133802	UZANYRRVDZSQGV-UHFFFAOYSA-N_P24723_PRKCH	0.5	4	Random Control	0.5	1530
syn20543800	CCn1c(nc2c(nc(OCCN)cc12)C#CC(C)(C)O)-c1nonc1N	UZANYRRVDZSQGV-UHFFFAOYSA-N	GSK902056	Q04759	PRKCQ	PRKCQ	7.522446760105602	UZANYRRVDZSQGV-UHFFFAOYSA-N_Q04759_PRKCQ	0.5	4	Random Control	0.5	1530
syn20543800	CCn1c(nc2c(nc(OCCN)cc12)C#CC(C)(C)O)-c1nonc1N	UZANYRRVDZSQGV-UHFFFAOYSA-N	GSK902056	Q13237	PRKG2	PRKG2	7.327409260360429	UZANYRRVDZSQGV-UHFFFAOYSA-N_Q13237_PRKG2	0.5	4	Random Control	0.5	1530
syn20543800	CCn1c(nc2c(nc(OCCN)cc12)C#CC(C)(C)O)-c1nonc1N	UZANYRRVDZSQGV-UHFFFAOYSA-N	GSK902056	P51817	PRKX	PRKX	7.3070777832991505	UZANYRRVDZSQGV-UHFFFAOYSA-N_P51817_PRKX	0.5	4	Random Control	0.5	1530
syn20543800	CCn1c(nc2c(nc(OCCN)cc12)C#CC(C)(C)O)-c1nonc1N	UZANYRRVDZSQGV-UHFFFAOYSA-N	GSK902056	O75676	RPS6KA4	RPS6KA4(Kin.Dom.2-C-terminal)	7.34708485662395	UZANYRRVDZSQGV-UHFFFAOYSA-N_O75676_RPS6KA4(Kin.Dom.2-C-terminal)	0.5	4	Random Control	0.5	1530
syn20543801	C[C@@H](OC1=C(N)N=CC(C2=C(C#N)N(C)N=C2C3)=C1)C4=CC(F)=CC=C4C(N3C)=O	IIXWYSCJSQVBQM-LLVKDONJSA-N	PFE-PKIS 10	Q9UM73	ALK	ALK	9.08263900637723	IIXWYSCJSQVBQM-LLVKDONJSA-N_Q9UM73_ALK	0.5	5	Random Control	0.5	1530
syn20543801	C[C@@H](OC1=C(N)N=CC(C2=C(C#N)N(C)N=C2C3)=C1)C4=CC(F)=CC=C4C(N3C)=O	IIXWYSCJSQVBQM-LLVKDONJSA-N	PFE-PKIS 10	Q9UIK4	DAPK2	DAPK2	6.593397972167345	IIXWYSCJSQVBQM-LLVKDONJSA-N_Q9UIK4_DAPK2	0.5	5	Random Control	0.5	1530
syn20543801	OC(C1=CC2=C(C3=CC(C4=CC=CC=C4)=CC=C3)C=NC=C2S1)=O	FHBDMVQPDQSYLR-UHFFFAOYSA-N	AKI00000074a	Q9UIK4	DAPK2	DAPK2	5.692212516943811	FHBDMVQPDQSYLR-UHFFFAOYSA-N_Q9UIK4_DAPK2	0.5	5	Random Control	0.5	1530
syn20543801	C[C@@H](OC1=C(N)N=CC(C2=C(C#N)N(C)N=C2C3)=C1)C4=CC(F)=CC=C4C(N3C)=O	IIXWYSCJSQVBQM-LLVKDONJSA-N	PFE-PKIS 10	O15075	DCLK1	DCAMKL1	6.8270843592078	IIXWYSCJSQVBQM-LLVKDONJSA-N_O15075_DCAMKL1	0.5	5	Random Control	0.5	1530
syn20543801	C[C@@H](OC1=C(N)N=CC(C2=C(C#N)N(C)N=C2C3)=C1)C4=CC(F)=CC=C4C(N3C)=O	IIXWYSCJSQVBQM-LLVKDONJSA-N	PFE-PKIS 10	Q8N568	DCLK2	DCAMKL2	6.937930221115757	IIXWYSCJSQVBQM-LLVKDONJSA-N_Q8N568_DCAMKL2	0.5	5	Random Control	0.5	1530
syn20543801	C[C@@H](OC1=C(N)N=CC(C2=C(C#N)N(C)N=C2C3)=C1)C4=CC(F)=CC=C4C(N3C)=O	IIXWYSCJSQVBQM-LLVKDONJSA-N	PFE-PKIS 10	O15197	EPHB6	EPHB6	8.204153402507956	IIXWYSCJSQVBQM-LLVKDONJSA-N_O15197_EPHB6	0.5	5	Random Control	0.5	1530
syn20543801	CC1=CC(=NN1C1=CC=CC=C1)C(=O)NC1=CC=C(OC2=NN3C=C(NC(=O)C4CC4)N=C3C=C2)C=C1	MZTUKIVBKFNLSN-UHFFFAOYSA-N	TPKI-35	O15197	EPHB6	EPHB6	7.9625711992206964	MZTUKIVBKFNLSN-UHFFFAOYSA-N_O15197_EPHB6	0.5	5	Random Control	0.5	1530
syn20543801	NC1=C(C2=CC=C(NC(NC3=CC=CC(C)=C3)=O)C=C2)C=NC4=C(Br)C=NN41	GXRCQVMXTRWVSJ-UHFFFAOYSA-N	AKI00000050a	O15197	EPHB6	EPHB6	7.511171511596367	GXRCQVMXTRWVSJ-UHFFFAOYSA-N_O15197_EPHB6	0.5	5	Random Control	0.5	1530
syn20543801	O=C(NC1=CC(Cl)=CC=C1)NC(C=C2)=CC=C2C3=C4C(N(C)N=C4N)=CN=C3	UUVMNPKFPGJBNX-UHFFFAOYSA-N	AKI00000047a	O15197	EPHB6	EPHB6	7.631087152482806	UUVMNPKFPGJBNX-UHFFFAOYSA-N_O15197_EPHB6	0.5	5	Random Control	0.5	1530
syn20543801	COc1cc(Nc2nccc(n2)N2CCC(C2)NC(=O)Nc2ccc3OCOc3c2)cc(OC)c1OC	RPMUHLTUQBLTIL-UHFFFAOYSA-N	GSK1379766	O15197	EPHB6	EPHB6	7.127494064061773	RPMUHLTUQBLTIL-UHFFFAOYSA-N_O15197_EPHB6	0.5	5	Random Control	0.5	1530
syn20543801	COc1cc(Nc2nccc(n2)N2CCC(C2)NC(=O)Nc2cccc(c2)C(C)=O)cc(OC)c1OC	FHPPXPQIIDRCLD-UHFFFAOYSA-N	GSK1379753	O15197	EPHB6	EPHB6	6.914738117638225	FHPPXPQIIDRCLD-UHFFFAOYSA-N_O15197_EPHB6	0.5	5	Random Control	0.5	1530
syn20543801	COc1cccc(CNC(=O)NC2CCN(C2)c2ccnc(Nc3cc(OC)c(OC)c(OC)c3)n2)c1	DNUXCMSJSBRGFX-UHFFFAOYSA-N	GSK1379765	O15197	EPHB6	EPHB6	6.6857857922030215	DNUXCMSJSBRGFX-UHFFFAOYSA-N_O15197_EPHB6	0.5	5	Random Control	0.5	1530
syn20543801	COc1cccc(NC(=O)NC2CCN(C2)c2ccnc(Nc3cc(OC)c(OC)c(OC)c3)n2)c1	JWYSBCWFKGORAC-UHFFFAOYSA-N	GSK1379763	O15197	EPHB6	EPHB6	7.336951726441657	JWYSBCWFKGORAC-UHFFFAOYSA-N_O15197_EPHB6	0.5	5	Random Control	0.5	1530
syn20543801	C[C@@H](OC1=C(N)N=CC(C2=C(C#N)N(C)N=C2C3)=C1)C4=CC(F)=CC=C4C(N3C)=O	IIXWYSCJSQVBQM-LLVKDONJSA-N	PFE-PKIS 10	Q05397	PTK2	FAK	6.770758850297879	IIXWYSCJSQVBQM-LLVKDONJSA-N_Q05397_FAK	0.5	5	Random Control	0.5	1530
syn20543801	CS(C1=CC(CNC2=NC(NC3=CC=C(N(C(C)C)C(C4)=O)C4=C3)=NC=C2C(F)(F)F)=CC=C1)(=O)=O	OXZSOVAKZDHECN-UHFFFAOYSA-N	PFE-PKIS 18	Q05397	PTK2	FAK	8.408111301966013	OXZSOVAKZDHECN-UHFFFAOYSA-N_Q05397_FAK	0.5	5	Random Control	0.5	1530
syn20543801	C[C@@H](OC1=C(N)N=CC(C2=C(C#N)N(C)N=C2C3)=C1)C4=CC(F)=CC=C4C(N3C)=O	IIXWYSCJSQVBQM-LLVKDONJSA-N	PFE-PKIS 10	P16591	FER	FER	7.365297231235283	IIXWYSCJSQVBQM-LLVKDONJSA-N_P16591_FER	0.5	5	Random Control	0.5	1530
syn20543801	C[C@@H](OC1=C(N)N=CC(C2=C(C#N)N(C)N=C2C3)=C1)C4=CC(F)=CC=C4C(N3C)=O	IIXWYSCJSQVBQM-LLVKDONJSA-N	PFE-PKIS 10	P07332	FES	FES	7.0098749313488415	IIXWYSCJSQVBQM-LLVKDONJSA-N_P07332_FES	0.5	5	Random Control	0.5	1530
syn20543801	C[C@@H](OC1=C(N)N=CC(C2=C(C#N)N(C)N=C2C3)=C1)C4=CC(F)=CC=C4C(N3C)=O	IIXWYSCJSQVBQM-LLVKDONJSA-N	PFE-PKIS 10	P42685	FRK	FRK	7.267393782047097	IIXWYSCJSQVBQM-LLVKDONJSA-N_P42685_FRK	0.5	5	Random Control	0.5	1530
syn20543801	CC(C)(C)c1ccc2nccc(Nc3cccc(O)c3)c2c1	YLGOFBVUMIJIPS-UHFFFAOYSA-N	GW856795	P42685	FRK	FRK	6.874688507776525	YLGOFBVUMIJIPS-UHFFFAOYSA-N_P42685_FRK	0.5	5	Random Control	0.5	1530
syn20543801	C[C@@H](OC1=C(N)N=CC(C2=C(C#N)N(C)N=C2C3)=C1)C4=CC(F)=CC=C4C(N3C)=O	IIXWYSCJSQVBQM-LLVKDONJSA-N	PFE-PKIS 10	Q15835	GRK1	GRK1	6.579588468216683	IIXWYSCJSQVBQM-LLVKDONJSA-N_Q15835_GRK1	0.5	5	Random Control	0.5	1530
syn20543801	C[C@@H](OC1=C(N)N=CC(C2=C(C#N)N(C)N=C2C3)=C1)C4=CC(F)=CC=C4C(N3C)=O	IIXWYSCJSQVBQM-LLVKDONJSA-N	PFE-PKIS 10	Q8WTQ7	GRK7	GRK7	6.655242311670122	IIXWYSCJSQVBQM-LLVKDONJSA-N_Q8WTQ7_GRK7	0.5	5	Random Control	0.5	1530
syn20543801	C[C@@H](OC1=C(N)N=CC(C2=C(C#N)N(C)N=C2C3)=C1)C4=CC(F)=CC=C4C(N3C)=O	IIXWYSCJSQVBQM-LLVKDONJSA-N	PFE-PKIS 10	O94804	STK10	LOK	7.143855631213859	IIXWYSCJSQVBQM-LLVKDONJSA-N_O94804_LOK	0.5	5	Random Control	0.5	1530
syn20543801	CC1=CC(=NN1C1=CC=CC=C1)C(=O)NC1=CC=C(OC2=NN3C=C(NC(=O)C4CC4)N=C3C=C2)C=C1	MZTUKIVBKFNLSN-UHFFFAOYSA-N	TPKI-35	O94804	STK10	LOK	7.056718149245285	MZTUKIVBKFNLSN-UHFFFAOYSA-N_O94804_LOK	0.5	5	Random Control	0.5	1530
syn20543801	C[C@@H](OC1=C(N)N=CC(C2=C(C#N)N(C)N=C2C3)=C1)C4=CC(F)=CC=C4C(N3C)=O	IIXWYSCJSQVBQM-LLVKDONJSA-N	PFE-PKIS 10	P29376	LTK	LTK	8.355918255471158	IIXWYSCJSQVBQM-LLVKDONJSA-N_P29376_LTK	0.5	5	Random Control	0.5	1530
syn20543801	COc1cc(Nc2nccc(n2)N2CCC(C2)NC(=O)Nc2cccc(c2)C(C)=O)cc(OC)c1OC	FHPPXPQIIDRCLD-UHFFFAOYSA-N	GSK1379753	P29376	LTK	LTK	6.251885807930312	FHPPXPQIIDRCLD-UHFFFAOYSA-N_P29376_LTK	0.5	5	Random Control	0.5	1530
syn20543801	C[C@@H](OC1=C(N)N=CC(C2=C(C#N)N(C)N=C2C3)=C1)C4=CC(F)=CC=C4C(N3C)=O	IIXWYSCJSQVBQM-LLVKDONJSA-N	PFE-PKIS 10	P46734	MAP2K3	MEK3	6.0090015808414785	IIXWYSCJSQVBQM-LLVKDONJSA-N_P46734_MEK3	0.5	5	Random Control	0.5	1530
syn20543801	Cc1ccc2c(cnn2n1)-c1ccnc(Nc2ccc(cc2)C(F)(F)F)n1	LOAIUSJMQXSEBK-UHFFFAOYSA-N	GW819776	P46734	MAP2K3	MEK3	7.0715931000031915	LOAIUSJMQXSEBK-UHFFFAOYSA-N_P46734_MEK3	0.5	5	Random Control	0.5	1530
syn20543801	C[C@@H](OC1=C(N)N=CC(C2=C(C#N)N(C)N=C2C3)=C1)C4=CC(F)=CC=C4C(N3C)=O	IIXWYSCJSQVBQM-LLVKDONJSA-N	PFE-PKIS 10	P15735	PHKG2	PHKG2	6.797153658545277	IIXWYSCJSQVBQM-LLVKDONJSA-N_P15735_PHKG2	0.5	5	Random Control	0.5	1530
syn20543801	C[C@@H](OC1=C(N)N=CC(C2=C(C#N)N(C)N=C2C3)=C1)C4=CC(F)=CC=C4C(N3C)=O	IIXWYSCJSQVBQM-LLVKDONJSA-N	PFE-PKIS 10	O00444	PLK4	PLK4	7.408731758542655	IIXWYSCJSQVBQM-LLVKDONJSA-N_O00444_PLK4	0.5	5	Random Control	0.5	1530
syn20543801	C[C@@H](OC1=C(N)N=CC(C2=C(C#N)N(C)N=C2C3)=C1)C4=CC(F)=CC=C4C(N3C)=O	IIXWYSCJSQVBQM-LLVKDONJSA-N	PFE-PKIS 10	Q14289	PTK2B	PYK2	7.057338824419118	IIXWYSCJSQVBQM-LLVKDONJSA-N_Q14289_PYK2	0.5	5	Random Control	0.5	1530
syn20543801	C[C@@H](OC1=C(N)N=CC(C2=C(C#N)N(C)N=C2C3)=C1)C4=CC(F)=CC=C4C(N3C)=O	IIXWYSCJSQVBQM-LLVKDONJSA-N	PFE-PKIS 10	Q6XUX3	DSTYK	RIPK5	7.0306070598969566	IIXWYSCJSQVBQM-LLVKDONJSA-N_Q6XUX3_RIPK5	0.5	5	Random Control	0.5	1530
syn20543801	C[C@@H](OC1=C(N)N=CC(C2=C(C#N)N(C)N=C2C3)=C1)C4=CC(F)=CC=C4C(N3C)=O	IIXWYSCJSQVBQM-LLVKDONJSA-N	PFE-PKIS 10	P08922	ROS1	ROS1	7.987340979657922	IIXWYSCJSQVBQM-LLVKDONJSA-N_P08922_ROS1	0.5	5	Random Control	0.5	1530
syn20543801	C[C@@H](OC1=C(N)N=CC(C2=C(C#N)N(C)N=C2C3)=C1)C4=CC(F)=CC=C4C(N3C)=O	IIXWYSCJSQVBQM-LLVKDONJSA-N	PFE-PKIS 10	Q9H2G2	SLK	SLK	7.004718727326913	IIXWYSCJSQVBQM-LLVKDONJSA-N_Q9H2G2_SLK	0.5	5	Random Control	0.5	1530
syn20543801	COc1cc(Nc2ncc3N(C)C(=O)C(F)(F)CN(C4CCCC4)c3n2)ccc1C(=O)NC5CCN(C)CC5	JMBATVPHKFZTAF-UHFFFAOYSA-N	TPKI-30	Q9H2G2	SLK	SLK	6.6601313334618695	JMBATVPHKFZTAF-UHFFFAOYSA-N_Q9H2G2_SLK	0.5	5	Random Control	0.5	1530
syn20543801	CN1CCC(CC1)NC(=O)c2ccc(Nc3ncc4N(C)C(=O)C(F)(F)CN(C5CCCC5)c4n3)cc2C	WQQPBXGJFFKXKX-UHFFFAOYSA-N	TPKI-31	Q9H2G2	SLK	SLK	6.2363644238841784	WQQPBXGJFFKXKX-UHFFFAOYSA-N_Q9H2G2_SLK	0.5	5	Random Control	0.5	1530
syn20543801	C[C@@H](OC1=C(N)N=CC(C2=C(C#N)N(C)N=C2C3)=C1)C4=CC(F)=CC=C4C(N3C)=O	IIXWYSCJSQVBQM-LLVKDONJSA-N	PFE-PKIS 10	Q13470	TNK1	TNK1	7.269959650190017	IIXWYSCJSQVBQM-LLVKDONJSA-N_Q13470_TNK1	0.5	5	Random Control	0.5	1530
syn20543801	C[C@@H](OC1=C(N)N=CC(C2=C(C#N)N(C)N=C2C3)=C1)C4=CC(F)=CC=C4C(N3C)=O	IIXWYSCJSQVBQM-LLVKDONJSA-N	PFE-PKIS 10	Q07912	TNK2	TNK2	7.359464741282333	IIXWYSCJSQVBQM-LLVKDONJSA-N_Q07912_TNK2	0.5	5	Random Control	0.5	1530
syn20543801	C[C@@H](OC1=C(N)N=CC(C2=C(C#N)N(C)N=C2C3)=C1)C4=CC(F)=CC=C4C(N3C)=O	IIXWYSCJSQVBQM-LLVKDONJSA-N	PFE-PKIS 10	P04629	NTRK1	TRKA	7.781035909181462	IIXWYSCJSQVBQM-LLVKDONJSA-N_P04629_TRKA	0.5	5	Random Control	0.5	1530
syn20543801	CS(C1=CC(CNC2=NC(NC3=CC=C(N(C(C)C)C(C4)=O)C4=C3)=NC=C2C(F)(F)F)=CC=C1)(=O)=O	OXZSOVAKZDHECN-UHFFFAOYSA-N	PFE-PKIS 18	P04629	NTRK1	TRKA	6.935178054763404	OXZSOVAKZDHECN-UHFFFAOYSA-N_P04629_TRKA	0.5	5	Random Control	0.5	1530
syn20543801	CC1=CC(=NN1C1=CC=CC=C1)C(=O)NC1=CC=C(OC2=NN3C=C(NC(=O)C4CC4)N=C3C=C2)C=C1	MZTUKIVBKFNLSN-UHFFFAOYSA-N	TPKI-35	P04629	NTRK1	TRKA	6.810778019431027	MZTUKIVBKFNLSN-UHFFFAOYSA-N_P04629_TRKA	0.5	5	Random Control	0.5	1530
syn20543801	C[C@@H](OC1=C(N)N=CC(C2=C(C#N)N(C)N=C2C3)=C1)C4=CC(F)=CC=C4C(N3C)=O	IIXWYSCJSQVBQM-LLVKDONJSA-N	PFE-PKIS 10	Q16620	NTRK2	TRKB	7.704564071510103	IIXWYSCJSQVBQM-LLVKDONJSA-N_Q16620_TRKB	0.5	5	Random Control	0.5	1530
syn20543801	CS(C1=CC(CNC2=NC(NC3=CC=C(N(C(C)C)C(C4)=O)C4=C3)=NC=C2C(F)(F)F)=CC=C1)(=O)=O	OXZSOVAKZDHECN-UHFFFAOYSA-N	PFE-PKIS 18	Q16620	NTRK2	TRKB	7.201876540097416	OXZSOVAKZDHECN-UHFFFAOYSA-N_Q16620_TRKB	0.5	5	Random Control	0.5	1530
syn20543801	NC(C(C=C1)=CC=C1C2=CC3=NC=NC(SCC(O)=O)=C3S2)=O	MAUXTEABCSHUTA-UHFFFAOYSA-N	PFE-PKIS 14	Q96GD4	AURKB	AURKB	6.37511940797917	MAUXTEABCSHUTA-UHFFFAOYSA-N_Q96GD4_AURKB	0.5	5	Random Control	0.5	1530
syn20543801	CS(C1=CC(CNC2=NC(NC3=CC=C(N(C(C)C)C(C4)=O)C4=C3)=NC=C2C(F)(F)F)=CC=C1)(=O)=O	OXZSOVAKZDHECN-UHFFFAOYSA-N	PFE-PKIS 18	Q96GD4	AURKB	AURKB	7.704113732300427	OXZSOVAKZDHECN-UHFFFAOYSA-N_Q96GD4_AURKB	0.5	5	Random Control	0.5	1530
syn20543801	COc1cccc(CNC(=O)NC2CCN(C2)c2ccnc(Nc3cc(OC)c(OC)c(OC)c3)n2)c1	DNUXCMSJSBRGFX-UHFFFAOYSA-N	GSK1379765	Q96GD4	AURKB	AURKB	6.779440706858063	DNUXCMSJSBRGFX-UHFFFAOYSA-N_Q96GD4_AURKB	0.5	5	Random Control	0.5	1530
syn20543801	NC(C(C=C1)=CC=C1C2=CC3=NC=NC(SCC(O)=O)=C3S2)=O	MAUXTEABCSHUTA-UHFFFAOYSA-N	PFE-PKIS 14	Q8N5S9	CAMKK1	CAMKK1	5.723201265497355	MAUXTEABCSHUTA-UHFFFAOYSA-N_Q8N5S9_CAMKK1	0.5	5	Random Control	0.5	1530
syn20543801	NC(C(C=C1)=CC=C1C2=CC3=NC=NC(SCC(O)=O)=C3S2)=O	MAUXTEABCSHUTA-UHFFFAOYSA-N	PFE-PKIS 14	Q96RR4	CAMKK2	CAMKK2	5.59596601569877	MAUXTEABCSHUTA-UHFFFAOYSA-N_Q96RR4_CAMKK2	0.5	5	Random Control	0.5	1530
syn20543801	NC(C(C=C1)=CC=C1C2=CC3=NC=NC(SCC(O)=O)=C3S2)=O	MAUXTEABCSHUTA-UHFFFAOYSA-N	PFE-PKIS 14	P49759	CLK1	CLK1	7.387140196714708	MAUXTEABCSHUTA-UHFFFAOYSA-N_P49759_CLK1	0.5	5	Random Control	0.5	1530
syn20543801	Oc1ccc(cc1)-c1c[nH]c(=O)c2cc(sc12)-c1ccncc1	CCZJKJIDVXAPAV-UHFFFAOYSA-N	GSK1033723	P49759	CLK1	CLK1	7.339314318221161	CCZJKJIDVXAPAV-UHFFFAOYSA-N_P49759_CLK1	0.5	5	Random Control	0.5	1530
syn20543801	Cc1ccc2c(cnn2n1)-c1ccnc(Nc2ccc(cc2)C(F)(F)F)n1	LOAIUSJMQXSEBK-UHFFFAOYSA-N	GW819776	P49759	CLK1	CLK1	7.138316017058293	LOAIUSJMQXSEBK-UHFFFAOYSA-N_P49759_CLK1	0.5	5	Random Control	0.5	1530
syn20543801	NC(C(C=C1)=CC=C1C2=CC3=NC=NC(SCC(O)=O)=C3S2)=O	MAUXTEABCSHUTA-UHFFFAOYSA-N	PFE-PKIS 14	Q9HAZ1	CLK4	CLK4	7.509949232968644	MAUXTEABCSHUTA-UHFFFAOYSA-N_Q9HAZ1_CLK4	0.5	5	Random Control	0.5	1530
syn20543801	Oc1ccc(cc1)-c1c[nH]c(=O)c2cc(sc12)-c1ccncc1	CCZJKJIDVXAPAV-UHFFFAOYSA-N	GSK1033723	Q9HAZ1	CLK4	CLK4	7.4763417080298264	CCZJKJIDVXAPAV-UHFFFAOYSA-N_Q9HAZ1_CLK4	0.5	5	Random Control	0.5	1530
syn20543801	NC(C(C=C1)=CC=C1C2=CC3=NC=NC(SCC(O)=O)=C3S2)=O	MAUXTEABCSHUTA-UHFFFAOYSA-N	PFE-PKIS 14	P68400	CSNK2A1	CSNK2A1	6.663890003767481	MAUXTEABCSHUTA-UHFFFAOYSA-N_P68400_CSNK2A1	0.5	5	Random Control	0.5	1530
syn20543801	NC(C(C=C1)=CC=C1C2=CC3=NC=NC(SCC(O)=O)=C3S2)=O	MAUXTEABCSHUTA-UHFFFAOYSA-N	PFE-PKIS 14	P19784	CSNK2A2	CSNK2A2	6.909763314103244	MAUXTEABCSHUTA-UHFFFAOYSA-N_P19784_CSNK2A2	0.5	5	Random Control	0.5	1530
syn20543801	CS(C1=CC(CNC2=NC(NC3=CC=C(N(C(C)C)C(C4)=O)C4=C3)=NC=C2C(F)(F)F)=CC=C1)(=O)=O	OXZSOVAKZDHECN-UHFFFAOYSA-N	PFE-PKIS 18	P19784	CSNK2A2	CSNK2A2	6.610409543171695	OXZSOVAKZDHECN-UHFFFAOYSA-N_P19784_CSNK2A2	0.5	5	Random Control	0.5	1530
syn20543801	O=C(NC1=C2C(C(F)=CC=C2)=NC=C1)NC3=NC=CN=C3	NSDIHUXUFJHXRA-UHFFFAOYSA-N	AKI00000070a	P19784	CSNK2A2	CSNK2A2	6.230750203129072	NSDIHUXUFJHXRA-UHFFFAOYSA-N_P19784_CSNK2A2	0.5	5	Random Control	0.5	1530
syn20543801	NC(C(C=C1)=CC=C1C2=CC3=NC=NC(SCC(O)=O)=C3S2)=O	MAUXTEABCSHUTA-UHFFFAOYSA-N	PFE-PKIS 14	Q9UEE5	STK17A	DRAK1	6.714058375095313	MAUXTEABCSHUTA-UHFFFAOYSA-N_Q9UEE5_DRAK1	0.5	5	Random Control	0.5	1530
syn20543801	NC(C(C=C1)=CC=C1C2=CC3=NC=NC(SCC(O)=O)=C3S2)=O	MAUXTEABCSHUTA-UHFFFAOYSA-N	PFE-PKIS 14	O94768	STK17B	DRAK2	6.576618335539213	MAUXTEABCSHUTA-UHFFFAOYSA-N_O94768_DRAK2	0.5	5	Random Control	0.5	1530
syn20543801	CS(C1=CC(CNC2=NC(NC3=CC=C(N(C(C)C)C(C4)=O)C4=C3)=NC=C2C(F)(F)F)=CC=C1)(=O)=O	OXZSOVAKZDHECN-UHFFFAOYSA-N	PFE-PKIS 18	O94768	STK17B	DRAK2	6.200275883032501	OXZSOVAKZDHECN-UHFFFAOYSA-N_O94768_DRAK2	0.5	5	Random Control	0.5	1530
syn20543801	O=C(NC1=CC(Cl)=CC=C1)NC(C=C2)=CC=C2C3=C4C(N(C)N=C4N)=CN=C3	UUVMNPKFPGJBNX-UHFFFAOYSA-N	AKI00000047a	O94768	STK17B	DRAK2	6.142691638168666	UUVMNPKFPGJBNX-UHFFFAOYSA-N_O94768_DRAK2	0.5	5	Random Control	0.5	1530
syn20543801	NC(C(C=C1)=CC=C1C2=CC3=NC=NC(SCC(O)=O)=C3S2)=O	MAUXTEABCSHUTA-UHFFFAOYSA-N	PFE-PKIS 14	Q13627	DYRK1A	DYRK1A	6.2387709780203675	MAUXTEABCSHUTA-UHFFFAOYSA-N_Q13627_DYRK1A	0.5	5	Random Control	0.5	1530
syn20543801	O=C(NC1=C2C(C(F)=CC=C2)=NC=C1)NC3=NC=CN=C3	NSDIHUXUFJHXRA-UHFFFAOYSA-N	AKI00000070a	Q13627	DYRK1A	DYRK1A	6.512612258499518	NSDIHUXUFJHXRA-UHFFFAOYSA-N_Q13627_DYRK1A	0.5	5	Random Control	0.5	1530
syn20543801	Oc1ccc(cc1)-c1c[nH]c(=O)c2cc(sc12)-c1ccncc1	CCZJKJIDVXAPAV-UHFFFAOYSA-N	GSK1033723	Q13627	DYRK1A	DYRK1A	7.037735111563054	CCZJKJIDVXAPAV-UHFFFAOYSA-N_Q13627_DYRK1A	0.5	5	Random Control	0.5	1530
syn20543801	NC(C(C=C1)=CC=C1C2=CC3=NC=NC(SCC(O)=O)=C3S2)=O	MAUXTEABCSHUTA-UHFFFAOYSA-N	PFE-PKIS 14	Q86Z02	HIPK1	HIPK1	6.307707426008772	MAUXTEABCSHUTA-UHFFFAOYSA-N_Q86Z02_HIPK1	0.5	5	Random Control	0.5	1530
syn20543801	O=C(NC1=C2C(C(F)=CC=C2)=NC=C1)NC3=NC=CN=C3	NSDIHUXUFJHXRA-UHFFFAOYSA-N	AKI00000070a	Q86Z02	HIPK1	HIPK1	5.619639935913659	NSDIHUXUFJHXRA-UHFFFAOYSA-N_Q86Z02_HIPK1	0.5	5	Random Control	0.5	1530
syn20543801	OC(C1=CC2=C(C3=CC(C4=CC=CC=C4)=CC=C3)C=NC=C2S1)=O	FHBDMVQPDQSYLR-UHFFFAOYSA-N	AKI00000074a	Q86Z02	HIPK1	HIPK1	5.594650202185346	FHBDMVQPDQSYLR-UHFFFAOYSA-N_Q86Z02_HIPK1	0.5	5	Random Control	0.5	1530
syn20543801	Cc1ccc2c(cnn2n1)-c1ccnc(Nc2ccc(cc2)C(F)(F)F)n1	LOAIUSJMQXSEBK-UHFFFAOYSA-N	GW819776	Q86Z02	HIPK1	HIPK1	6.607079784417237	LOAIUSJMQXSEBK-UHFFFAOYSA-N_Q86Z02_HIPK1	0.5	5	Random Control	0.5	1530
syn20543801	NC(C(C=C1)=CC=C1C2=CC3=NC=NC(SCC(O)=O)=C3S2)=O	MAUXTEABCSHUTA-UHFFFAOYSA-N	PFE-PKIS 14	Q9H2X6	HIPK2	HIPK2	6.649148612654151	MAUXTEABCSHUTA-UHFFFAOYSA-N_Q9H2X6_HIPK2	0.5	5	Random Control	0.5	1530
syn20543801	OC(C1=CC2=C(C3=CC(C4=CC=CC=C4)=CC=C3)C=NC=C2S1)=O	FHBDMVQPDQSYLR-UHFFFAOYSA-N	AKI00000074a	Q9H2X6	HIPK2	HIPK2	5.925351513444077	FHBDMVQPDQSYLR-UHFFFAOYSA-N_Q9H2X6_HIPK2	0.5	5	Random Control	0.5	1530
syn20543801	Cc1ccc2c(cnn2n1)-c1ccnc(Nc2ccc(cc2)C(F)(F)F)n1	LOAIUSJMQXSEBK-UHFFFAOYSA-N	GW819776	Q9H2X6	HIPK2	HIPK2	6.881177475990407	LOAIUSJMQXSEBK-UHFFFAOYSA-N_Q9H2X6_HIPK2	0.5	5	Random Control	0.5	1530
syn20543801	NC(C(C=C1)=CC=C1C2=CC3=NC=NC(SCC(O)=O)=C3S2)=O	MAUXTEABCSHUTA-UHFFFAOYSA-N	PFE-PKIS 14	Q9H422	HIPK3	HIPK3	6.608836298448335	MAUXTEABCSHUTA-UHFFFAOYSA-N_Q9H422_HIPK3	0.5	5	Random Control	0.5	1530
syn20543801	OC(C1=CC2=C(C3=CC(C4=CC=CC=C4)=CC=C3)C=NC=C2S1)=O	FHBDMVQPDQSYLR-UHFFFAOYSA-N	AKI00000074a	Q9H422	HIPK3	HIPK3	5.793048210785508	FHBDMVQPDQSYLR-UHFFFAOYSA-N_Q9H422_HIPK3	0.5	5	Random Control	0.5	1530
syn20543801	Oc1ccc(cc1)-c1c[nH]c(=O)c2cc(sc12)-c1ccncc1	CCZJKJIDVXAPAV-UHFFFAOYSA-N	GSK1033723	Q9H422	HIPK3	HIPK3	6.2702350876239	CCZJKJIDVXAPAV-UHFFFAOYSA-N_Q9H422_HIPK3	0.5	5	Random Control	0.5	1530
syn20543801	COc1cccc(NC(=O)NC2CCN(C2)c2ccnc(Nc3cc(OC)c(OC)c(OC)c3)n2)c1	JWYSBCWFKGORAC-UHFFFAOYSA-N	GSK1379763	Q9H422	HIPK3	HIPK3	5.9828969616772705	JWYSBCWFKGORAC-UHFFFAOYSA-N_Q9H422_HIPK3	0.5	5	Random Control	0.5	1530
syn20543801	Cc1ccc2c(cnn2n1)-c1ccnc(Nc2ccc(cc2)C(F)(F)F)n1	LOAIUSJMQXSEBK-UHFFFAOYSA-N	GW819776	Q9H422	HIPK3	HIPK3	7.041572933915271	LOAIUSJMQXSEBK-UHFFFAOYSA-N_Q9H422_HIPK3	0.5	5	Random Control	0.5	1530
syn20543801	NC(C(C=C1)=CC=C1C2=CC3=NC=NC(SCC(O)=O)=C3S2)=O	MAUXTEABCSHUTA-UHFFFAOYSA-N	PFE-PKIS 14	Q8NE63	HIPK4	HIPK4	5.755711055026143	MAUXTEABCSHUTA-UHFFFAOYSA-N_Q8NE63_HIPK4	0.5	5	Random Control	0.5	1530
syn20543801	OC(C1=CC2=C(C3=CC(C4=CC=CC=C4)=CC=C3)C=NC=C2S1)=O	FHBDMVQPDQSYLR-UHFFFAOYSA-N	AKI00000074a	Q8NE63	HIPK4	HIPK4	6.013621819351063	FHBDMVQPDQSYLR-UHFFFAOYSA-N_Q8NE63_HIPK4	0.5	5	Random Control	0.5	1530
syn20543801	O=C(NC1=CC(Cl)=CC=C1)NC(C=C2)=CC=C2C3=C4C(N(C)N=C4N)=CN=C3	UUVMNPKFPGJBNX-UHFFFAOYSA-N	AKI00000047a	Q8NE63	HIPK4	HIPK4	7.161722553114997	UUVMNPKFPGJBNX-UHFFFAOYSA-N_Q8NE63_HIPK4	0.5	5	Random Control	0.5	1530
syn20543801	NC(C(C=C1)=CC=C1C2=CC3=NC=NC(SCC(O)=O)=C3S2)=O	MAUXTEABCSHUTA-UHFFFAOYSA-N	PFE-PKIS 14	P09619	PDGFRB	PDGFRB	6.401297054334348	MAUXTEABCSHUTA-UHFFFAOYSA-N_P09619_PDGFRB	0.5	5	Random Control	0.5	1530
syn20543801	CC1=CC(=NN1C1=CC=CC=C1)C(=O)NC1=CC=C(OC2=NN3C=C(NC(=O)C4CC4)N=C3C=C2)C=C1	MZTUKIVBKFNLSN-UHFFFAOYSA-N	TPKI-35	P09619	PDGFRB	PDGFRB	7.422148051789709	MZTUKIVBKFNLSN-UHFFFAOYSA-N_P09619_PDGFRB	0.5	5	Random Control	0.5	1530
syn20543801	NC1=C(C2=CC=C(NC(NC3=CC=CC(C)=C3)=O)C=C2)C=NC4=C(Br)C=NN41	GXRCQVMXTRWVSJ-UHFFFAOYSA-N	AKI00000050a	P09619	PDGFRB	PDGFRB	7.748347967248804	GXRCQVMXTRWVSJ-UHFFFAOYSA-N_P09619_PDGFRB	0.5	5	Random Control	0.5	1530
syn20543801	O=C(NC1=CC(Cl)=CC=C1)NC(C=C2)=CC=C2C3=C4C(N(C)N=C4N)=CN=C3	UUVMNPKFPGJBNX-UHFFFAOYSA-N	AKI00000047a	P09619	PDGFRB	PDGFRB	8.95512079044913	UUVMNPKFPGJBNX-UHFFFAOYSA-N_P09619_PDGFRB	0.5	5	Random Control	0.5	1530
syn20543801	COc1cccc(NC(=O)NC2CCN(C2)c2ccnc(Nc3cc(OC)c(OC)c(OC)c3)n2)c1	JWYSBCWFKGORAC-UHFFFAOYSA-N	GSK1379763	P09619	PDGFRB	PDGFRB	6.257819646494275	JWYSBCWFKGORAC-UHFFFAOYSA-N_P09619_PDGFRB	0.5	5	Random Control	0.5	1530
syn20543801	Fc1ccc(CNc2nccc(NCCNC(=O)c3cc4ccccc4s3)n2)cc1	HPIYDXWBJUHQIS-UHFFFAOYSA-N	GSK1379944	P09619	PDGFRB	PDGFRB	6.528044454647064	HPIYDXWBJUHQIS-UHFFFAOYSA-N_P09619_PDGFRB	0.5	5	Random Control	0.5	1530
syn20543801	NC(C(C=C1)=CC=C1C2=CC3=NC=NC(SCC(O)=O)=C3S2)=O	MAUXTEABCSHUTA-UHFFFAOYSA-N	PFE-PKIS 14	O60331	PIP5K1C	PIP5K1C	6.318684398463959	MAUXTEABCSHUTA-UHFFFAOYSA-N_O60331_PIP5K1C	0.5	5	Random Control	0.5	1530
syn20543801	Fc1ccc(CNc2nccc(NCCNC(=O)c3cc4ccccc4s3)n2)cc1	HPIYDXWBJUHQIS-UHFFFAOYSA-N	GSK1379944	O60331	PIP5K1C	PIP5K1C	5.170978751981843	HPIYDXWBJUHQIS-UHFFFAOYSA-N_O60331_PIP5K1C	0.5	5	Random Control	0.5	1530
syn20543801	NC(C(C=C1)=CC=C1C2=CC3=NC=NC(SCC(O)=O)=C3S2)=O	MAUXTEABCSHUTA-UHFFFAOYSA-N	PFE-PKIS 14	P19525	EIF2AK2	PRKR	5.535640497319303	MAUXTEABCSHUTA-UHFFFAOYSA-N_P19525_PRKR	0.5	5	Random Control	0.5	1530
syn20543801	CS(C1=CC(CNC2=NC(NC3=CC=C(N(C(C)C)C(C4)=O)C4=C3)=NC=C2C(F)(F)F)=CC=C1)(=O)=O	OXZSOVAKZDHECN-UHFFFAOYSA-N	PFE-PKIS 18	O14965	AURKA	AURKA	7.268041560141767	OXZSOVAKZDHECN-UHFFFAOYSA-N_O14965_AURKA	0.5	5	Random Control	0.5	1530
syn20543801	COc1cc(Nc2ncc3N(C)C(=O)C(F)(F)CN(C4CCCC4)c3n2)ccc1C(=O)NC5CCN(C)CC5	JMBATVPHKFZTAF-UHFFFAOYSA-N	TPKI-30	O14965	AURKA	AURKA	8.197329102376198	JMBATVPHKFZTAF-UHFFFAOYSA-N_O14965_AURKA	0.5	5	Random Control	0.5	1530
syn20543801	CN1CCC(CC1)NC(=O)c2ccc(Nc3ncc4N(C)C(=O)C(F)(F)CN(C5CCCC5)c4n3)cc2C	WQQPBXGJFFKXKX-UHFFFAOYSA-N	TPKI-31	O14965	AURKA	AURKA	7.500529612644607	WQQPBXGJFFKXKX-UHFFFAOYSA-N_O14965_AURKA	0.5	5	Random Control	0.5	1530
syn20543801	COc1cc(Nc2nccc(n2)N2CCC(C2)NC(=O)Nc2ccc3OCOc3c2)cc(OC)c1OC	RPMUHLTUQBLTIL-UHFFFAOYSA-N	GSK1379766	O14965	AURKA	AURKA	6.790461600364711	RPMUHLTUQBLTIL-UHFFFAOYSA-N_O14965_AURKA	0.5	5	Random Control	0.5	1530
syn20543801	COc1cc(Nc2nccc(n2)N2CCC(C2)NC(=O)Nc2cccc(c2)C(C)=O)cc(OC)c1OC	FHPPXPQIIDRCLD-UHFFFAOYSA-N	GSK1379753	O14965	AURKA	AURKA	6.841074835097542	FHPPXPQIIDRCLD-UHFFFAOYSA-N_O14965_AURKA	0.5	5	Random Control	0.5	1530
syn20543801	COc1cccc(CNC(=O)NC2CCN(C2)c2ccnc(Nc3cc(OC)c(OC)c(OC)c3)n2)c1	DNUXCMSJSBRGFX-UHFFFAOYSA-N	GSK1379765	O14965	AURKA	AURKA	6.606558888831644	DNUXCMSJSBRGFX-UHFFFAOYSA-N_O14965_AURKA	0.5	5	Random Control	0.5	1530
syn20543801	CS(C1=CC(CNC2=NC(NC3=CC=C(N(C(C)C)C(C4)=O)C4=C3)=NC=C2C(F)(F)F)=CC=C1)(=O)=O	OXZSOVAKZDHECN-UHFFFAOYSA-N	PFE-PKIS 18	P36888	FLT3	FLT3	6.282615605495122	OXZSOVAKZDHECN-UHFFFAOYSA-N_P36888_FLT3	0.5	5	Random Control	0.5	1530
syn20543801	CC1=CC(=NN1C1=CC=CC=C1)C(=O)NC1=CC=C(OC2=NN3C=C(NC(=O)C4CC4)N=C3C=C2)C=C1	MZTUKIVBKFNLSN-UHFFFAOYSA-N	TPKI-35	P36888	FLT3	FLT3	7.243407867174699	MZTUKIVBKFNLSN-UHFFFAOYSA-N_P36888_FLT3	0.5	5	Random Control	0.5	1530
syn20543801	NC1=C(C2=CC=C(NC(NC3=CC=CC(C)=C3)=O)C=C2)C=NC4=C(Br)C=NN41	GXRCQVMXTRWVSJ-UHFFFAOYSA-N	AKI00000050a	P36888	FLT3	FLT3	7.850656359692031	GXRCQVMXTRWVSJ-UHFFFAOYSA-N_P36888_FLT3	0.5	5	Random Control	0.5	1530
syn20543801	O=C(NC1=CC(Cl)=CC=C1)NC(C=C2)=CC=C2C3=C4C(N(C)N=C4N)=CN=C3	UUVMNPKFPGJBNX-UHFFFAOYSA-N	AKI00000047a	P36888	FLT3	FLT3	8.889387026686471	UUVMNPKFPGJBNX-UHFFFAOYSA-N_P36888_FLT3	0.5	5	Random Control	0.5	1530
syn20543801	CS(C1=CC(CNC2=NC(NC3=CC=C(N(C(C)C)C(C4)=O)C4=C3)=NC=C2C(F)(F)F)=CC=C1)(=O)=O	OXZSOVAKZDHECN-UHFFFAOYSA-N	PFE-PKIS 18	P35916	FLT4	FLT4	6.583912721163621	OXZSOVAKZDHECN-UHFFFAOYSA-N_P35916_FLT4	0.5	5	Random Control	0.5	1530
syn20543801	CC1=CC(=NN1C1=CC=CC=C1)C(=O)NC1=CC=C(OC2=NN3C=C(NC(=O)C4CC4)N=C3C=C2)C=C1	MZTUKIVBKFNLSN-UHFFFAOYSA-N	TPKI-35	P35916	FLT4	FLT4	7.451223394435473	MZTUKIVBKFNLSN-UHFFFAOYSA-N_P35916_FLT4	0.5	5	Random Control	0.5	1530
syn20543801	NC1=C(C2=CC=C(NC(NC3=CC=CC(C)=C3)=O)C=C2)C=NC4=C(Br)C=NN41	GXRCQVMXTRWVSJ-UHFFFAOYSA-N	AKI00000050a	P35916	FLT4	FLT4	7.522806208515813	GXRCQVMXTRWVSJ-UHFFFAOYSA-N_P35916_FLT4	0.5	5	Random Control	0.5	1530
syn20543801	O=C(NC1=CC(Cl)=CC=C1)NC(C=C2)=CC=C2C3=C4C(N(C)N=C4N)=CN=C3	UUVMNPKFPGJBNX-UHFFFAOYSA-N	AKI00000047a	P35916	FLT4	FLT4	8.269606814012333	UUVMNPKFPGJBNX-UHFFFAOYSA-N_P35916_FLT4	0.5	5	Random Control	0.5	1530
syn20543801	CS(C1=CC(CNC2=NC(NC3=CC=C(N(C(C)C)C(C4)=O)C4=C3)=NC=C2C(F)(F)F)=CC=C1)(=O)=O	OXZSOVAKZDHECN-UHFFFAOYSA-N	PFE-PKIS 18	P23458	JAK1	JAK1(JH2domain-pseudokinase)	7.364484975770298	OXZSOVAKZDHECN-UHFFFAOYSA-N_P23458_JAK1(JH2domain-pseudokinase)	0.5	5	Random Control	0.5	1530
syn20543801	CN1CCC(CC1)NC(=O)c2ccc(Nc3ncc4N(C)C(=O)C(F)(F)CN(C5CCCC5)c4n3)cc2C	WQQPBXGJFFKXKX-UHFFFAOYSA-N	TPKI-31	P23458	JAK1	JAK1(JH2domain-pseudokinase)	6.427550993567947	WQQPBXGJFFKXKX-UHFFFAOYSA-N_P23458_JAK1(JH2domain-pseudokinase)	0.5	5	Random Control	0.5	1530
syn20543801	NC(=O)c1cc(cc2c(c[nH]c12)C1CCNCC1)-c1ccccc1	VNEKCIHPKSZINU-UHFFFAOYSA-N	GSK301362	P23458	JAK1	JAK1(JH2domain-pseudokinase)	5.936642423986733	VNEKCIHPKSZINU-UHFFFAOYSA-N_P23458_JAK1(JH2domain-pseudokinase)	0.5	5	Random Control	0.5	1530
syn20543801	CS(C1=CC(CNC2=NC(NC3=CC=C(N(C(C)C)C(C4)=O)C4=C3)=NC=C2C(F)(F)F)=CC=C1)(=O)=O	OXZSOVAKZDHECN-UHFFFAOYSA-N	PFE-PKIS 18	O60674	JAK2	JAK2(JH1domain-catalytic)	7.567201971896481	OXZSOVAKZDHECN-UHFFFAOYSA-N_O60674_JAK2(JH1domain-catalytic)	0.5	5	Random Control	0.5	1530
syn20543801	O=C1C2=C(C(C3=CC=CC=N3)=NN1C4=C(Cl)C=NC=C4Cl)N=C(NC5=CC=C(N6CCN(C)CC6)C=C5)N=C2	BYOVZPSNQRPTQJ-UHFFFAOYSA-N	AKI00000021a	O60674	JAK2	JAK2(JH1domain-catalytic)	7.337700587768777	BYOVZPSNQRPTQJ-UHFFFAOYSA-N_O60674_JAK2(JH1domain-catalytic)	0.5	5	Random Control	0.5	1530
syn20543801	COc1cc(Nc2nccc(n2)N2CCC(C2)NC(=O)Nc2ccc3OCOc3c2)cc(OC)c1OC	RPMUHLTUQBLTIL-UHFFFAOYSA-N	GSK1379766	O60674	JAK2	JAK2(JH1domain-catalytic)	6.42186557146437	RPMUHLTUQBLTIL-UHFFFAOYSA-N_O60674_JAK2(JH1domain-catalytic)	0.5	5	Random Control	0.5	1530
syn20543801	COc1cc(Nc2nccc(n2)N2CCC(C2)NC(=O)Nc2cccc(c2)C(C)=O)cc(OC)c1OC	FHPPXPQIIDRCLD-UHFFFAOYSA-N	GSK1379753	O60674	JAK2	JAK2(JH1domain-catalytic)	5.994159636220024	FHPPXPQIIDRCLD-UHFFFAOYSA-N_O60674_JAK2(JH1domain-catalytic)	0.5	5	Random Control	0.5	1530
syn20543801	COc1cccc(CNC(=O)NC2CCN(C2)c2ccnc(Nc3cc(OC)c(OC)c(OC)c3)n2)c1	DNUXCMSJSBRGFX-UHFFFAOYSA-N	GSK1379765	O60674	JAK2	JAK2(JH1domain-catalytic)	6.490894370119695	DNUXCMSJSBRGFX-UHFFFAOYSA-N_O60674_JAK2(JH1domain-catalytic)	0.5	5	Random Control	0.5	1530
syn20543801	COc1cccc(NC(=O)NC2CCN(C2)c2ccnc(Nc3cc(OC)c(OC)c(OC)c3)n2)c1	JWYSBCWFKGORAC-UHFFFAOYSA-N	GSK1379763	O60674	JAK2	JAK2(JH1domain-catalytic)	6.2187762530497555	JWYSBCWFKGORAC-UHFFFAOYSA-N_O60674_JAK2(JH1domain-catalytic)	0.5	5	Random Control	0.5	1530
syn20543801	NC(=O)c1cc(cc2c(c[nH]c12)C1CCNCC1)-c1ccccc1	VNEKCIHPKSZINU-UHFFFAOYSA-N	GSK301362	O60674	JAK2	JAK2(JH1domain-catalytic)	6.1527368094657175	VNEKCIHPKSZINU-UHFFFAOYSA-N_O60674_JAK2(JH1domain-catalytic)	0.5	5	Random Control	0.5	1530
syn20543801	CS(C1=CC(CNC2=NC(NC3=CC=C(N(C(C)C)C(C4)=O)C4=C3)=NC=C2C(F)(F)F)=CC=C1)(=O)=O	OXZSOVAKZDHECN-UHFFFAOYSA-N	PFE-PKIS 18	P52333	JAK3	JAK3(JH1domain-catalytic)	7.067363167754518	OXZSOVAKZDHECN-UHFFFAOYSA-N_P52333_JAK3(JH1domain-catalytic)	0.5	5	Random Control	0.5	1530
syn20543801	O=C1C2=C(C(C3=CC=CC=N3)=NN1C4=C(Cl)C=NC=C4Cl)N=C(NC5=CC=C(N6CCN(C)CC6)C=C5)N=C2	BYOVZPSNQRPTQJ-UHFFFAOYSA-N	AKI00000021a	P52333	JAK3	JAK3(JH1domain-catalytic)	6.844258564376408	BYOVZPSNQRPTQJ-UHFFFAOYSA-N_P52333_JAK3(JH1domain-catalytic)	0.5	5	Random Control	0.5	1530
syn20543801	CS(C1=CC(CNC2=NC(NC3=CC=C(N(C(C)C)C(C4)=O)C4=C3)=NC=C2C(F)(F)F)=CC=C1)(=O)=O	OXZSOVAKZDHECN-UHFFFAOYSA-N	PFE-PKIS 18	P08581	MET	MET	7.150752199010458	OXZSOVAKZDHECN-UHFFFAOYSA-N_P08581_MET	0.5	5	Random Control	0.5	1530
syn20543801	CN1CCC(CC1)NC(=O)c2ccc(Nc3ncc4N(C)C(=O)C(F)(F)CN(C5CCCC5)c4n3)cc2C	WQQPBXGJFFKXKX-UHFFFAOYSA-N	TPKI-31	P08581	MET	MET	6.2775908442540205	WQQPBXGJFFKXKX-UHFFFAOYSA-N_P08581_MET	0.5	5	Random Control	0.5	1530
syn20543801	CC1=CC(=NN1C1=CC=CC=C1)C(=O)NC1=CC=C(OC2=NN3C=C(NC(=O)C4CC4)N=C3C=C2)C=C1	MZTUKIVBKFNLSN-UHFFFAOYSA-N	TPKI-35	P08581	MET	MET	7.754889080643271	MZTUKIVBKFNLSN-UHFFFAOYSA-N_P08581_MET	0.5	5	Random Control	0.5	1530
syn20543801	CS(C1=CC(CNC2=NC(NC3=CC=C(N(C(C)C)C(C4)=O)C4=C3)=NC=C2C(F)(F)F)=CC=C1)(=O)=O	OXZSOVAKZDHECN-UHFFFAOYSA-N	PFE-PKIS 18	P80192	MAP3K9	MLK1	6.227445514809063	OXZSOVAKZDHECN-UHFFFAOYSA-N_P80192_MLK1	0.5	5	Random Control	0.5	1530
syn20543801	CS(C1=CC(CNC2=NC(NC3=CC=C(N(C(C)C)C(C4)=O)C4=C3)=NC=C2C(F)(F)F)=CC=C1)(=O)=O	OXZSOVAKZDHECN-UHFFFAOYSA-N	PFE-PKIS 18	Q02779	MAP3K10	MLK2	6.305901430937639	OXZSOVAKZDHECN-UHFFFAOYSA-N_Q02779_MLK2	0.5	5	Random Control	0.5	1530
syn20543801	CS(C1=CC(CNC2=NC(NC3=CC=C(N(C(C)C)C(C4)=O)C4=C3)=NC=C2C(F)(F)F)=CC=C1)(=O)=O	OXZSOVAKZDHECN-UHFFFAOYSA-N	PFE-PKIS 18	Q16584	MAP3K11	MLK3	6.240186929527308	OXZSOVAKZDHECN-UHFFFAOYSA-N_Q16584_MLK3	0.5	5	Random Control	0.5	1530
syn20543801	CS(C1=CC(CNC2=NC(NC3=CC=C(N(C(C)C)C(C4)=O)C4=C3)=NC=C2C(F)(F)F)=CC=C1)(=O)=O	OXZSOVAKZDHECN-UHFFFAOYSA-N	PFE-PKIS 18	Q16539	MAPK14	p38-alpha	6.926677646407371	OXZSOVAKZDHECN-UHFFFAOYSA-N_Q16539_p38-alpha	0.5	5	Random Control	0.5	1530
syn20543801	CC1=CC=CC(C2=C(N(C=CN=C3)C3=N2)C4=CC=NC(NC5CCCCC5)=N4)=C1	WVTJDZKJXWDTPS-UHFFFAOYSA-N	AKI00000063a	Q16539	MAPK14	p38-alpha	7.540667206201268	WVTJDZKJXWDTPS-UHFFFAOYSA-N_Q16539_p38-alpha	0.5	5	Random Control	0.5	1530
syn20543801	CS(=O)(=O)c1ccccc1-c1nc(c([nH]1)-c1ccncc1)-c1ccc(F)cc1	SCVJGNCJNHIZPW-UHFFFAOYSA-N	SB-213663	Q16539	MAPK14	p38-alpha	7.4878084568311385	SCVJGNCJNHIZPW-UHFFFAOYSA-N_Q16539_p38-alpha	0.5	5	Random Control	0.5	1530
syn20543801	CS(C1=CC(CNC2=NC(NC3=CC=C(N(C(C)C)C(C4)=O)C4=C3)=NC=C2C(F)(F)F)=CC=C1)(=O)=O	OXZSOVAKZDHECN-UHFFFAOYSA-N	PFE-PKIS 18	P07949	RET	RET	7.312081844739104	OXZSOVAKZDHECN-UHFFFAOYSA-N_P07949_RET	0.5	5	Random Control	0.5	1530
syn20543801	CC1=CC(=NN1C1=CC=CC=C1)C(=O)NC1=CC=C(OC2=NN3C=C(NC(=O)C4CC4)N=C3C=C2)C=C1	MZTUKIVBKFNLSN-UHFFFAOYSA-N	TPKI-35	P07949	RET	RET	7.749899520268653	MZTUKIVBKFNLSN-UHFFFAOYSA-N_P07949_RET	0.5	5	Random Control	0.5	1530
syn20543801	NC1=C(C2=CC=C(NC(NC3=CC=CC(C)=C3)=O)C=C2)C=NC4=C(Br)C=NN41	GXRCQVMXTRWVSJ-UHFFFAOYSA-N	AKI00000050a	P07949	RET	RET	7.332631263351925	GXRCQVMXTRWVSJ-UHFFFAOYSA-N_P07949_RET	0.5	5	Random Control	0.5	1530
syn20543801	O=C(NC1=CC(Cl)=CC=C1)NC(C=C2)=CC=C2C3=C4C(N(C)N=C4N)=CN=C3	UUVMNPKFPGJBNX-UHFFFAOYSA-N	AKI00000047a	P07949	RET	RET	7.34843822192392	UUVMNPKFPGJBNX-UHFFFAOYSA-N_P07949_RET	0.5	5	Random Control	0.5	1530
syn20543801	Fc1ccc(CNc2nccc(NCCNC(=O)c3cc4ccccc4s3)n2)cc1	HPIYDXWBJUHQIS-UHFFFAOYSA-N	GSK1379944	P07949	RET	RET	6.076835219646107	HPIYDXWBJUHQIS-UHFFFAOYSA-N_P07949_RET	0.5	5	Random Control	0.5	1530
syn20543801	CC(C)(C)c1ccc2nccc(Nc3cccc(O)c3)c2c1	YLGOFBVUMIJIPS-UHFFFAOYSA-N	GW856795	P07949	RET	RET	6.984540121003156	YLGOFBVUMIJIPS-UHFFFAOYSA-N_P07949_RET	0.5	5	Random Control	0.5	1530
syn20543801	CS(C1=CC(CNC2=NC(NC3=CC=C(N(C(C)C)C(C4)=O)C4=C3)=NC=C2C(F)(F)F)=CC=C1)(=O)=O	OXZSOVAKZDHECN-UHFFFAOYSA-N	PFE-PKIS 18	O14730	RIOK3	RIOK3	6.1388079446963255	OXZSOVAKZDHECN-UHFFFAOYSA-N_O14730_RIOK3	0.5	5	Random Control	0.5	1530
syn20543801	CN1CCC(CC1)NC(=O)c2ccc(Nc3ncc4N(C)C(=O)C(F)(F)CN(C5CCCC5)c4n3)cc2C	WQQPBXGJFFKXKX-UHFFFAOYSA-N	TPKI-31	O14730	RIOK3	RIOK3	6.485252741203506	WQQPBXGJFFKXKX-UHFFFAOYSA-N_O14730_RIOK3	0.5	5	Random Control	0.5	1530
syn20543801	COc1cc(Nc2nccc(n2)N2CCC(C2)NC(=O)Nc2ccc3OCOc3c2)cc(OC)c1OC	RPMUHLTUQBLTIL-UHFFFAOYSA-N	GSK1379766	O14730	RIOK3	RIOK3	5.6009450831258	RPMUHLTUQBLTIL-UHFFFAOYSA-N_O14730_RIOK3	0.5	5	Random Control	0.5	1530
syn20543801	COc1cccc(NC(=O)NC2CCN(C2)c2ccnc(Nc3cc(OC)c(OC)c(OC)c3)n2)c1	JWYSBCWFKGORAC-UHFFFAOYSA-N	GSK1379763	O14730	RIOK3	RIOK3	5.515895582912549	JWYSBCWFKGORAC-UHFFFAOYSA-N_O14730_RIOK3	0.5	5	Random Control	0.5	1530
syn20543801	CS(C1=CC(CNC2=NC(NC3=CC=C(N(C(C)C)C(C4)=O)C4=C3)=NC=C2C(F)(F)F)=CC=C1)(=O)=O	OXZSOVAKZDHECN-UHFFFAOYSA-N	PFE-PKIS 18	Q9H093	NUAK2	SNARK	7.739318580561487	OXZSOVAKZDHECN-UHFFFAOYSA-N_Q9H093_SNARK	0.5	5	Random Control	0.5	1530
syn20543801	NC(=O)c1cc(cc2c(c[nH]c12)C1CCNCC1)-c1ccccc1	VNEKCIHPKSZINU-UHFFFAOYSA-N	GSK301362	Q9H093	NUAK2	SNARK	5.8437663820620305	VNEKCIHPKSZINU-UHFFFAOYSA-N_Q9H093_SNARK	0.5	5	Random Control	0.5	1530
syn20543801	CS(C1=CC(CNC2=NC(NC3=CC=C(N(C(C)C)C(C4)=O)C4=C3)=NC=C2C(F)(F)F)=CC=C1)(=O)=O	OXZSOVAKZDHECN-UHFFFAOYSA-N	PFE-PKIS 18	O75716	STK16	STK16	7.178982225674795	OXZSOVAKZDHECN-UHFFFAOYSA-N_O75716_STK16	0.5	5	Random Control	0.5	1530
syn20543801	COc1cc(Nc2ncc3N(C)C(=O)C(F)(F)CN(C4CCCC4)c3n2)ccc1C(=O)NC5CCN(C)CC5	JMBATVPHKFZTAF-UHFFFAOYSA-N	TPKI-30	O75716	STK16	STK16	7.378833250408175	JMBATVPHKFZTAF-UHFFFAOYSA-N_O75716_STK16	0.5	5	Random Control	0.5	1530
syn20543801	CN1CCC(CC1)NC(=O)c2ccc(Nc3ncc4N(C)C(=O)C(F)(F)CN(C5CCCC5)c4n3)cc2C	WQQPBXGJFFKXKX-UHFFFAOYSA-N	TPKI-31	O75716	STK16	STK16	7.283407078319185	WQQPBXGJFFKXKX-UHFFFAOYSA-N_O75716_STK16	0.5	5	Random Control	0.5	1530
syn20543801	COc1cc(Nc2nccc(n2)N2CCC(C2)NC(=O)Nc2cccc(c2)C(C)=O)cc(OC)c1OC	FHPPXPQIIDRCLD-UHFFFAOYSA-N	GSK1379753	O75716	STK16	STK16	6.473658374682064	FHPPXPQIIDRCLD-UHFFFAOYSA-N_O75716_STK16	0.5	5	Random Control	0.5	1530
syn20543801	CS(C1=CC(CNC2=NC(NC3=CC=C(N(C(C)C)C(C4)=O)C4=C3)=NC=C2C(F)(F)F)=CC=C1)(=O)=O	OXZSOVAKZDHECN-UHFFFAOYSA-N	PFE-PKIS 18	P43405	SYK	SYK	6.833419244106412	OXZSOVAKZDHECN-UHFFFAOYSA-N_P43405_SYK	0.5	5	Random Control	0.5	1530
syn20543801	CS(C1=CC(CNC2=NC(NC3=CC=C(N(C(C)C)C(C4)=O)C4=C3)=NC=C2C(F)(F)F)=CC=C1)(=O)=O	OXZSOVAKZDHECN-UHFFFAOYSA-N	PFE-PKIS 18	Q9UHD2	TBK1	TBK1	6.5616430117425955	OXZSOVAKZDHECN-UHFFFAOYSA-N_Q9UHD2_TBK1	0.5	5	Random Control	0.5	1530
syn20543801	CS(=O)(=O)c1ccccc1-c1nc(c([nH]1)-c1ccncc1)-c1ccc(F)cc1	SCVJGNCJNHIZPW-UHFFFAOYSA-N	SB-213663	Q9UHD2	TBK1	TBK1	5.587548788582466	SCVJGNCJNHIZPW-UHFFFAOYSA-N_Q9UHD2_TBK1	0.5	5	Random Control	0.5	1530
syn20543801	CS(C1=CC(CNC2=NC(NC3=CC=C(N(C(C)C)C(C4)=O)C4=C3)=NC=C2C(F)(F)F)=CC=C1)(=O)=O	OXZSOVAKZDHECN-UHFFFAOYSA-N	PFE-PKIS 18	P33981	TTK	TTK	6.607282210170351	OXZSOVAKZDHECN-UHFFFAOYSA-N_P33981_TTK	0.5	5	Random Control	0.5	1530
syn20543801	CS(C1=CC(CNC2=NC(NC3=CC=C(N(C(C)C)C(C4)=O)C4=C3)=NC=C2C(F)(F)F)=CC=C1)(=O)=O	OXZSOVAKZDHECN-UHFFFAOYSA-N	PFE-PKIS 18	P29597	TYK2	TYK2(JH1domain-catalytic)	7.004558513223776	OXZSOVAKZDHECN-UHFFFAOYSA-N_P29597_TYK2(JH1domain-catalytic)	0.5	5	Random Control	0.5	1530
syn20543801	CN1CCC(CC1)NC(=O)c2ccc(Nc3ncc4N(C)C(=O)C(F)(F)CN(C5CCCC5)c4n3)cc2C	WQQPBXGJFFKXKX-UHFFFAOYSA-N	TPKI-31	P29597	TYK2	TYK2(JH1domain-catalytic)	6.390977758246779	WQQPBXGJFFKXKX-UHFFFAOYSA-N_P29597_TYK2(JH1domain-catalytic)	0.5	5	Random Control	0.5	1530
syn20543801	O=C(NC1=C2C(C(F)=CC=C2)=NC=C1)NC3=NC=CN=C3	NSDIHUXUFJHXRA-UHFFFAOYSA-N	AKI00000070a	P29597	TYK2	TYK2(JH2domain-pseudokinase)	5.954056764470148	NSDIHUXUFJHXRA-UHFFFAOYSA-N_P29597_TYK2(JH2domain-pseudokinase)	0.5	5	Random Control	0.5	1530
syn20543801	O=C1C2=C(C(C3=CC=CC=N3)=NN1C4=C(Cl)C=NC=C4Cl)N=C(NC5=CC=C(N6CCN(C)CC6)C=C5)N=C2	BYOVZPSNQRPTQJ-UHFFFAOYSA-N	AKI00000021a	P29597	TYK2	TYK2(JH1domain-catalytic)	6.555062243235942	BYOVZPSNQRPTQJ-UHFFFAOYSA-N_P29597_TYK2(JH1domain-catalytic)	0.5	5	Random Control	0.5	1530
syn20543801	NC(=O)c1cc(cc2c(c[nH]c12)C1CCNCC1)-c1ccccc1	VNEKCIHPKSZINU-UHFFFAOYSA-N	GSK301362	P29597	TYK2	TYK2(JH2domain-pseudokinase)	5.623094356512185	VNEKCIHPKSZINU-UHFFFAOYSA-N_P29597_TYK2(JH2domain-pseudokinase)	0.5	5	Random Control	0.5	1530
syn20543801	CS(C1=CC(CNC2=NC(NC3=CC=C(N(C(C)C)C(C4)=O)C4=C3)=NC=C2C(F)(F)F)=CC=C1)(=O)=O	OXZSOVAKZDHECN-UHFFFAOYSA-N	PFE-PKIS 18	Q56UN5	MAP3K19	YSK4	6.906209542654324	OXZSOVAKZDHECN-UHFFFAOYSA-N_Q56UN5_YSK4	0.5	5	Random Control	0.5	1530
syn20543801	CN1CCC(CC1)NC(=O)c2ccc(Nc3ncc4N(C)C(=O)C(F)(F)CN(C5CCCC5)c4n3)cc2C	WQQPBXGJFFKXKX-UHFFFAOYSA-N	TPKI-31	Q56UN5	MAP3K19	YSK4	6.880858647309258	WQQPBXGJFFKXKX-UHFFFAOYSA-N_Q56UN5_YSK4	0.5	5	Random Control	0.5	1530
syn20543801	O=C(NC1=C2C(C(F)=CC=C2)=NC=C1)NC3=NC=CN=C3	NSDIHUXUFJHXRA-UHFFFAOYSA-N	AKI00000070a	Q56UN5	MAP3K19	YSK4	5.888480179026126	NSDIHUXUFJHXRA-UHFFFAOYSA-N_Q56UN5_YSK4	0.5	5	Random Control	0.5	1530
syn20543801	O=C1C2=C(C(C3=CC=CC=N3)=NN1C4=C(Cl)C=NC=C4Cl)N=C(NC5=CC=C(N6CCN(C)CC6)C=C5)N=C2	BYOVZPSNQRPTQJ-UHFFFAOYSA-N	AKI00000021a	Q56UN5	MAP3K19	YSK4	6.631264314996076	BYOVZPSNQRPTQJ-UHFFFAOYSA-N_Q56UN5_YSK4	0.5	5	Random Control	0.5	1530
syn20543801	O=C(NC1=CC(Cl)=CC=C1)NC(C=C2)=CC=C2C3=C4C(N(C)N=C4N)=CN=C3	UUVMNPKFPGJBNX-UHFFFAOYSA-N	AKI00000047a	Q56UN5	MAP3K19	YSK4	6.829470239083874	UUVMNPKFPGJBNX-UHFFFAOYSA-N_Q56UN5_YSK4	0.5	5	Random Control	0.5	1530
syn20543801	Oc1ccc(cc1)-c1c[nH]c(=O)c2cc(sc12)-c1ccncc1	CCZJKJIDVXAPAV-UHFFFAOYSA-N	GSK1033723	Q56UN5	MAP3K19	YSK4	5.810829549274013	CCZJKJIDVXAPAV-UHFFFAOYSA-N_Q56UN5_YSK4	0.5	5	Random Control	0.5	1530
syn20543801	CCn1c(nc2c(nc(OCCN)cc12)C#CC(C)(C)O)-c1nonc1N	UZANYRRVDZSQGV-UHFFFAOYSA-N	GSK902056	Q56UN5	MAP3K19	YSK4	7.584060646749105	UZANYRRVDZSQGV-UHFFFAOYSA-N_Q56UN5_YSK4	0.5	5	Random Control	0.5	1530
syn20543801	COc1cc(Nc2ncc3N(C)C(=O)C(F)(F)CN(C4CCCC4)c3n2)ccc1C(=O)NC5CCN(C)CC5	JMBATVPHKFZTAF-UHFFFAOYSA-N	TPKI-30	Q8NI60	CABC1	ADCK3	6.754307343706571	JMBATVPHKFZTAF-UHFFFAOYSA-N_Q8NI60_ADCK3	0.5	5	Random Control	0.5	1530
syn20543801	CC1=CC=CC(C2=C(N(C=CN=C3)C3=N2)C4=CC=NC(NC5CCCCC5)=N4)=C1	WVTJDZKJXWDTPS-UHFFFAOYSA-N	AKI00000063a	Q8NI60	CABC1	ADCK3	5.779959504997787	WVTJDZKJXWDTPS-UHFFFAOYSA-N_Q8NI60_ADCK3	0.5	5	Random Control	0.5	1530
syn20543801	O=C(NC1=CC(Cl)=CC=C1)NC(C=C2)=CC=C2C3=C4C(N(C)N=C4N)=CN=C3	UUVMNPKFPGJBNX-UHFFFAOYSA-N	AKI00000047a	Q8NI60	CABC1	ADCK3	6.090961158561798	UUVMNPKFPGJBNX-UHFFFAOYSA-N_Q8NI60_ADCK3	0.5	5	Random Control	0.5	1530
syn20543801	COc1cc(Nc2ncc3N(C)C(=O)C(F)(F)CN(C4CCCC4)c3n2)ccc1C(=O)NC5CCN(C)CC5	JMBATVPHKFZTAF-UHFFFAOYSA-N	TPKI-30	Q13873	BMPR2	BMPR2	5.8670951544336	JMBATVPHKFZTAF-UHFFFAOYSA-N_Q13873_BMPR2	0.5	5	Random Control	0.5	1530
syn20543801	COc1cc(Nc2ncc3N(C)C(=O)C(F)(F)CN(C4CCCC4)c3n2)ccc1C(=O)NC5CCN(C)CC5	JMBATVPHKFZTAF-UHFFFAOYSA-N	TPKI-30	P51813	BMX	BMX	6.6910965712566055	JMBATVPHKFZTAF-UHFFFAOYSA-N_P51813_BMX	0.5	5	Random Control	0.5	1530
syn20543801	COc1cc(Nc2ncc3N(C)C(=O)C(F)(F)CN(C4CCCC4)c3n2)ccc1C(=O)NC5CCN(C)CC5	JMBATVPHKFZTAF-UHFFFAOYSA-N	TPKI-30	P22607	FGFR3	FGFR3	6.914936217283537	JMBATVPHKFZTAF-UHFFFAOYSA-N_P22607_FGFR3	0.5	5	Random Control	0.5	1530
syn20543801	COc1cc(Nc2ncc3N(C)C(=O)C(F)(F)CN(C4CCCC4)c3n2)ccc1C(=O)NC5CCN(C)CC5	JMBATVPHKFZTAF-UHFFFAOYSA-N	TPKI-30	P52564	MAP2K6	MEK6	5.891469165482263	JMBATVPHKFZTAF-UHFFFAOYSA-N_P52564_MEK6	0.5	5	Random Control	0.5	1530
syn20543801	COc1cc(Nc2ncc3N(C)C(=O)C(F)(F)CN(C4CCCC4)c3n2)ccc1C(=O)NC5CCN(C)CC5	JMBATVPHKFZTAF-UHFFFAOYSA-N	TPKI-30	Q9Y6E0	STK24	MST3	6.411163657572955	JMBATVPHKFZTAF-UHFFFAOYSA-N_Q9Y6E0_MST3	0.5	5	Random Control	0.5	1530
syn20543801	COc1cc(Nc2ncc3N(C)C(=O)C(F)(F)CN(C4CCCC4)c3n2)ccc1C(=O)NC5CCN(C)CC5	JMBATVPHKFZTAF-UHFFFAOYSA-N	TPKI-30	Q96PY6	NEK1	NEK1	6.16786432628621	JMBATVPHKFZTAF-UHFFFAOYSA-N_Q96PY6_NEK1	0.5	5	Random Control	0.5	1530
syn20543801	COc1cc(Nc2ncc3N(C)C(=O)C(F)(F)CN(C4CCCC4)c3n2)ccc1C(=O)NC5CCN(C)CC5	JMBATVPHKFZTAF-UHFFFAOYSA-N	TPKI-30	Q8IY84	MGC42105	NIM1	6.563648119865485	JMBATVPHKFZTAF-UHFFFAOYSA-N_Q8IY84_NIM1	0.5	5	Random Control	0.5	1530
syn20543801	CN1CCC(CC1)NC(=O)c2ccc(Nc3ncc4N(C)C(=O)C(F)(F)CN(C5CCCC5)c4n3)cc2C	WQQPBXGJFFKXKX-UHFFFAOYSA-N	TPKI-31	Q8IY84	MGC42105	NIM1	6.031019323326138	WQQPBXGJFFKXKX-UHFFFAOYSA-N_Q8IY84_NIM1	0.5	5	Random Control	0.5	1530
syn20543801	COc1cc(Nc2ncc3N(C)C(=O)C(F)(F)CN(C4CCCC4)c3n2)ccc1C(=O)NC5CCN(C)CC5	JMBATVPHKFZTAF-UHFFFAOYSA-N	TPKI-30	Q8TBX8	PIP4K2C	PIP5K2C	7.376281338501682	JMBATVPHKFZTAF-UHFFFAOYSA-N_Q8TBX8_PIP5K2C	0.5	5	Random Control	0.5	1530
syn20543801	CN1CCC(CC1)NC(=O)c2ccc(Nc3ncc4N(C)C(=O)C(F)(F)CN(C5CCCC5)c4n3)cc2C	WQQPBXGJFFKXKX-UHFFFAOYSA-N	TPKI-31	Q8TBX8	PIP4K2C	PIP5K2C	7.219862442511368	WQQPBXGJFFKXKX-UHFFFAOYSA-N_Q8TBX8_PIP5K2C	0.5	5	Random Control	0.5	1530
syn20543801	O=C(NC1=CC(Cl)=CC=C1)NC(C=C2)=CC=C2C3=C4C(N(C)N=C4N)=CN=C3	UUVMNPKFPGJBNX-UHFFFAOYSA-N	AKI00000047a	Q8TBX8	PIP4K2C	PIP5K2C	6.225393369119236	UUVMNPKFPGJBNX-UHFFFAOYSA-N_Q8TBX8_PIP5K2C	0.5	5	Random Control	0.5	1530
syn20543801	COc1cc(Nc2nccc(n2)N2CCC(C2)NC(=O)Nc2ccc3OCOc3c2)cc(OC)c1OC	RPMUHLTUQBLTIL-UHFFFAOYSA-N	GSK1379766	Q8TBX8	PIP4K2C	PIP5K2C	6.339329837710195	RPMUHLTUQBLTIL-UHFFFAOYSA-N_Q8TBX8_PIP5K2C	0.5	5	Random Control	0.5	1530
syn20543801	COc1cc(Nc2nccc(n2)N2CCC(C2)NC(=O)Nc2cccc(c2)C(C)=O)cc(OC)c1OC	FHPPXPQIIDRCLD-UHFFFAOYSA-N	GSK1379753	Q8TBX8	PIP4K2C	PIP5K2C	6.150422674562257	FHPPXPQIIDRCLD-UHFFFAOYSA-N_Q8TBX8_PIP5K2C	0.5	5	Random Control	0.5	1530
syn20543801	COc1cccc(CNC(=O)NC2CCN(C2)c2ccnc(Nc3cc(OC)c(OC)c(OC)c3)n2)c1	DNUXCMSJSBRGFX-UHFFFAOYSA-N	GSK1379765	Q8TBX8	PIP4K2C	PIP5K2C	5.987364692675765	DNUXCMSJSBRGFX-UHFFFAOYSA-N_Q8TBX8_PIP5K2C	0.5	5	Random Control	0.5	1530
syn20543801	COc1cccc(NC(=O)NC2CCN(C2)c2ccnc(Nc3cc(OC)c(OC)c(OC)c3)n2)c1	JWYSBCWFKGORAC-UHFFFAOYSA-N	GSK1379763	Q8TBX8	PIP4K2C	PIP5K2C	6.051080708432233	JWYSBCWFKGORAC-UHFFFAOYSA-N_Q8TBX8_PIP5K2C	0.5	5	Random Control	0.5	1530
syn20543801	Cc1ccc2c(cnn2n1)-c1ccnc(Nc2ccc(cc2)C(F)(F)F)n1	LOAIUSJMQXSEBK-UHFFFAOYSA-N	GW819776	Q8TBX8	PIP4K2C	PIP5K2C	6.390879294641342	LOAIUSJMQXSEBK-UHFFFAOYSA-N_Q8TBX8_PIP5K2C	0.5	5	Random Control	0.5	1530
syn20543801	COc1cc(Nc2ncc3N(C)C(=O)C(F)(F)CN(C4CCCC4)c3n2)ccc1C(=O)NC5CCN(C)CC5	JMBATVPHKFZTAF-UHFFFAOYSA-N	TPKI-30	P53350	PLK1	PLK1	8.69527593868925	JMBATVPHKFZTAF-UHFFFAOYSA-N_P53350_PLK1	0.5	5	Random Control	0.5	1530
syn20543801	CN1CCC(CC1)NC(=O)c2ccc(Nc3ncc4N(C)C(=O)C(F)(F)CN(C5CCCC5)c4n3)cc2C	WQQPBXGJFFKXKX-UHFFFAOYSA-N	TPKI-31	P53350	PLK1	PLK1	7.480522421285214	WQQPBXGJFFKXKX-UHFFFAOYSA-N_P53350_PLK1	0.5	5	Random Control	0.5	1530
syn20543801	COc1cc(Nc2ncc3N(C)C(=O)C(F)(F)CN(C4CCCC4)c3n2)ccc1C(=O)NC5CCN(C)CC5	JMBATVPHKFZTAF-UHFFFAOYSA-N	TPKI-30	Q9NYY3	PLK2	PLK2	8.540271855260537	JMBATVPHKFZTAF-UHFFFAOYSA-N_Q9NYY3_PLK2	0.5	5	Random Control	0.5	1530
syn20543801	CN1CCC(CC1)NC(=O)c2ccc(Nc3ncc4N(C)C(=O)C(F)(F)CN(C5CCCC5)c4n3)cc2C	WQQPBXGJFFKXKX-UHFFFAOYSA-N	TPKI-31	Q9NYY3	PLK2	PLK2	7.238153952535922	WQQPBXGJFFKXKX-UHFFFAOYSA-N_Q9NYY3_PLK2	0.5	5	Random Control	0.5	1530
syn20543801	COc1cc(Nc2ncc3N(C)C(=O)C(F)(F)CN(C4CCCC4)c3n2)ccc1C(=O)NC5CCN(C)CC5	JMBATVPHKFZTAF-UHFFFAOYSA-N	TPKI-30	Q9H4B4	PLK3	PLK3	8.17414252766546	JMBATVPHKFZTAF-UHFFFAOYSA-N_Q9H4B4_PLK3	0.5	5	Random Control	0.5	1530
syn20543801	CN1CCC(CC1)NC(=O)c2ccc(Nc3ncc4N(C)C(=O)C(F)(F)CN(C5CCCC5)c4n3)cc2C	WQQPBXGJFFKXKX-UHFFFAOYSA-N	TPKI-31	Q9H4B4	PLK3	PLK3	7.185939295986583	WQQPBXGJFFKXKX-UHFFFAOYSA-N_Q9H4B4_PLK3	0.5	5	Random Control	0.5	1530
syn20543801	COc1cc(Nc2ncc3N(C)C(=O)C(F)(F)CN(C4CCCC4)c3n2)ccc1C(=O)NC5CCN(C)CC5	JMBATVPHKFZTAF-UHFFFAOYSA-N	TPKI-30	O00506	STK25	YSK1	5.852093307687063	JMBATVPHKFZTAF-UHFFFAOYSA-N_O00506_YSK1	0.5	5	Random Control	0.5	1530
syn20543801	CN1CCC(CC1)NC(=O)c2ccc(Nc3ncc4N(C)C(=O)C(F)(F)CN(C5CCCC5)c4n3)cc2C	WQQPBXGJFFKXKX-UHFFFAOYSA-N	TPKI-31	Q9NSY1	BMP2K	BIKE	6.506153728269516	WQQPBXGJFFKXKX-UHFFFAOYSA-N_Q9NSY1_BIKE	0.5	5	Random Control	0.5	1530
syn20543801	CN1CCC(CC1)NC(=O)c2ccc(Nc3ncc4N(C)C(=O)C(F)(F)CN(C5CCCC5)c4n3)cc2C	WQQPBXGJFFKXKX-UHFFFAOYSA-N	TPKI-31	P49760	CLK2	CLK2	6.355254526994641	WQQPBXGJFFKXKX-UHFFFAOYSA-N_P49760_CLK2	0.5	5	Random Control	0.5	1530
syn20543801	O=C(NC1=CC(Cl)=CC=C1)NC(C=C2)=CC=C2C3=C4C(N(C)N=C4N)=CN=C3	UUVMNPKFPGJBNX-UHFFFAOYSA-N	AKI00000047a	P49760	CLK2	CLK2	6.060109167505763	UUVMNPKFPGJBNX-UHFFFAOYSA-N_P49760_CLK2	0.5	5	Random Control	0.5	1530
syn20543801	CN1CCC(CC1)NC(=O)c2ccc(Nc3ncc4N(C)C(=O)C(F)(F)CN(C5CCCC5)c4n3)cc2C	WQQPBXGJFFKXKX-UHFFFAOYSA-N	TPKI-31	Q9C098	DCLK3	DCAMKL3	6.798772339581311	WQQPBXGJFFKXKX-UHFFFAOYSA-N_Q9C098_DCAMKL3	0.5	5	Random Control	0.5	1530
syn20543801	NC1=C(C2=CC=C(NC(NC3=CC=CC(C)=C3)=O)C=C2)C=NC4=C(Br)C=NN41	GXRCQVMXTRWVSJ-UHFFFAOYSA-N	AKI00000050a	Q9C098	DCLK3	DCAMKL3	5.146448587537368	GXRCQVMXTRWVSJ-UHFFFAOYSA-N_Q9C098_DCAMKL3	0.5	5	Random Control	0.5	1530
syn20543801	CN1CCC(CC1)NC(=O)c2ccc(Nc3ncc4N(C)C(=O)C(F)(F)CN(C5CCCC5)c4n3)cc2C	WQQPBXGJFFKXKX-UHFFFAOYSA-N	TPKI-31	O14976	GAK	GAK	6.19339168449117	WQQPBXGJFFKXKX-UHFFFAOYSA-N_O14976_GAK	0.5	5	Random Control	0.5	1530
syn20543801	CC1=CC=CC(C2=C(N(C=CN=C3)C3=N2)C4=CC=NC(NC5CCCCC5)=N4)=C1	WVTJDZKJXWDTPS-UHFFFAOYSA-N	AKI00000063a	O14976	GAK	GAK	6.274524788268229	WVTJDZKJXWDTPS-UHFFFAOYSA-N_O14976_GAK	0.5	5	Random Control	0.5	1530
syn20543801	CN1CCC(CC1)NC(=O)c2ccc(Nc3ncc4N(C)C(=O)C(F)(F)CN(C5CCCC5)c4n3)cc2C	WQQPBXGJFFKXKX-UHFFFAOYSA-N	TPKI-31	Q9P2K8	EIF2AK4	GCN2(Kin.Dom.2,S808G)	6.2168175166027515	WQQPBXGJFFKXKX-UHFFFAOYSA-N_Q9P2K8_GCN2(Kin.Dom.2,S808G)	0.5	5	Random Control	0.5	1530
syn20543801	O=C1C2=C(C(C3=CC=CC=N3)=NN1C4=C(Cl)C=NC=C4Cl)N=C(NC5=CC=C(N6CCN(C)CC6)C=C5)N=C2	BYOVZPSNQRPTQJ-UHFFFAOYSA-N	AKI00000021a	Q9P2K8	EIF2AK4	GCN2(Kin.Dom.2,S808G)	6.41595530519961	BYOVZPSNQRPTQJ-UHFFFAOYSA-N_Q9P2K8_GCN2(Kin.Dom.2,S808G)	0.5	5	Random Control	0.5	1530
syn20543801	CN1CCC(CC1)NC(=O)c2ccc(Nc3ncc4N(C)C(=O)C(F)(F)CN(C5CCCC5)c4n3)cc2C	WQQPBXGJFFKXKX-UHFFFAOYSA-N	TPKI-31	P51617	IRAK1	IRAK1	6.684557349657389	WQQPBXGJFFKXKX-UHFFFAOYSA-N_P51617_IRAK1	0.5	5	Random Control	0.5	1530
syn20543801	COc1cc(Nc2nccc(n2)N2CCC(C2)NC(=O)Nc2ccc3OCOc3c2)cc(OC)c1OC	RPMUHLTUQBLTIL-UHFFFAOYSA-N	GSK1379766	P51617	IRAK1	IRAK1	6.095346820376576	RPMUHLTUQBLTIL-UHFFFAOYSA-N_P51617_IRAK1	0.5	5	Random Control	0.5	1530
syn20543801	Fc1ccc(CNc2nccc(NCCNC(=O)c3cc4ccccc4s3)n2)cc1	HPIYDXWBJUHQIS-UHFFFAOYSA-N	GSK1379944	P51617	IRAK1	IRAK1	5.810972282554372	HPIYDXWBJUHQIS-UHFFFAOYSA-N_P51617_IRAK1	0.5	5	Random Control	0.5	1530
syn20543801	CN1CCC(CC1)NC(=O)c2ccc(Nc3ncc4N(C)C(=O)C(F)(F)CN(C5CCCC5)c4n3)cc2C	WQQPBXGJFFKXKX-UHFFFAOYSA-N	TPKI-31	Q9Y6R4	MAP3K4	MAP3K4	4.9475073384669415	WQQPBXGJFFKXKX-UHFFFAOYSA-N_Q9Y6R4_MAP3K4	0.5	5	Random Control	0.5	1530
syn20543801	O=C(NC1=C2C(C(F)=CC=C2)=NC=C1)NC3=NC=CN=C3	NSDIHUXUFJHXRA-UHFFFAOYSA-N	AKI00000070a	Q9Y6R4	MAP3K4	MAP3K4	5.167310927767557	NSDIHUXUFJHXRA-UHFFFAOYSA-N_Q9Y6R4_MAP3K4	0.5	5	Random Control	0.5	1530
syn20543801	O=C1C2=C(C(C3=CC=CC=N3)=NN1C4=C(Cl)C=NC=C4Cl)N=C(NC5=CC=C(N6CCN(C)CC6)C=C5)N=C2	BYOVZPSNQRPTQJ-UHFFFAOYSA-N	AKI00000021a	Q9Y6R4	MAP3K4	MAP3K4	5.58520281850862	BYOVZPSNQRPTQJ-UHFFFAOYSA-N_Q9Y6R4_MAP3K4	0.5	5	Random Control	0.5	1530
syn20543801	CN1CCC(CC1)NC(=O)c2ccc(Nc3ncc4N(C)C(=O)C(F)(F)CN(C5CCCC5)c4n3)cc2C	WQQPBXGJFFKXKX-UHFFFAOYSA-N	TPKI-31	P48736	PIK3CG	PIK3CG	6.117280327910099	WQQPBXGJFFKXKX-UHFFFAOYSA-N_P48736_PIK3CG	0.5	5	Random Control	0.5	1530
syn20543801	CN1CCC(CC1)NC(=O)c2ccc(Nc3ncc4N(C)C(=O)C(F)(F)CN(C5CCCC5)c4n3)cc2C	WQQPBXGJFFKXKX-UHFFFAOYSA-N	TPKI-31	Q9BRS2	RIOK1	RIOK1	6.398197590193152	WQQPBXGJFFKXKX-UHFFFAOYSA-N_Q9BRS2_RIOK1	0.5	5	Random Control	0.5	1530
syn20543801	COc1cc(Nc2nccc(n2)N2CCC(C2)NC(=O)Nc2ccc3OCOc3c2)cc(OC)c1OC	RPMUHLTUQBLTIL-UHFFFAOYSA-N	GSK1379766	Q9BRS2	RIOK1	RIOK1	5.632652039595113	RPMUHLTUQBLTIL-UHFFFAOYSA-N_Q9BRS2_RIOK1	0.5	5	Random Control	0.5	1530
syn20543801	COc1cccc(NC(=O)NC2CCN(C2)c2ccnc(Nc3cc(OC)c(OC)c(OC)c3)n2)c1	JWYSBCWFKGORAC-UHFFFAOYSA-N	GSK1379763	Q9BRS2	RIOK1	RIOK1	5.543587808224425	JWYSBCWFKGORAC-UHFFFAOYSA-N_Q9BRS2_RIOK1	0.5	5	Random Control	0.5	1530
syn20543801	CC1=CC(=NN1C1=CC=CC=C1)C(=O)NC1=CC=C(OC2=NN3C=C(NC(=O)C4CC4)N=C3C=C2)C=C1	MZTUKIVBKFNLSN-UHFFFAOYSA-N	TPKI-35	P00519	ABL1	ABL1-phosphorylated	8.220539491384052	MZTUKIVBKFNLSN-UHFFFAOYSA-N_P00519_ABL1-phosphorylated	0.5	5	Random Control	0.5	1530
syn20543801	CC(C)(C)c1ccc2nccc(Nc3cccc(O)c3)c2c1	YLGOFBVUMIJIPS-UHFFFAOYSA-N	GW856795	P00519	ABL1	ABL1-phosphorylated	6.390348100903376	YLGOFBVUMIJIPS-UHFFFAOYSA-N_P00519_ABL1-phosphorylated	0.5	5	Random Control	0.5	1530
syn20543801	CC1=CC(=NN1C1=CC=CC=C1)C(=O)NC1=CC=C(OC2=NN3C=C(NC(=O)C4CC4)N=C3C=C2)C=C1	MZTUKIVBKFNLSN-UHFFFAOYSA-N	TPKI-35	P42684	ABL2	ABL2	8.04409918695889	MZTUKIVBKFNLSN-UHFFFAOYSA-N_P42684_ABL2	0.5	5	Random Control	0.5	1530
syn20543801	CC1=CC(=NN1C1=CC=CC=C1)C(=O)NC1=CC=C(OC2=NN3C=C(NC(=O)C4CC4)N=C3C=C2)C=C1	MZTUKIVBKFNLSN-UHFFFAOYSA-N	TPKI-35	Q92772	CDKL2	CDKL2	7.508309620824925	MZTUKIVBKFNLSN-UHFFFAOYSA-N_Q92772_CDKL2	0.5	5	Random Control	0.5	1530
syn20543801	CC1=CC(=NN1C1=CC=CC=C1)C(=O)NC1=CC=C(OC2=NN3C=C(NC(=O)C4CC4)N=C3C=C2)C=C1	MZTUKIVBKFNLSN-UHFFFAOYSA-N	TPKI-35	P07333	CSF1R	CSF1R	7.679818101385129	MZTUKIVBKFNLSN-UHFFFAOYSA-N_P07333_CSF1R	0.5	5	Random Control	0.5	1530
syn20543801	NC1=C(C2=CC=C(NC(NC3=CC=CC(C)=C3)=O)C=C2)C=NC4=C(Br)C=NN41	GXRCQVMXTRWVSJ-UHFFFAOYSA-N	AKI00000050a	P07333	CSF1R	CSF1R	7.507764420088113	GXRCQVMXTRWVSJ-UHFFFAOYSA-N_P07333_CSF1R	0.5	5	Random Control	0.5	1530
syn20543801	O=C(NC1=CC(Cl)=CC=C1)NC(C=C2)=CC=C2C3=C4C(N(C)N=C4N)=CN=C3	UUVMNPKFPGJBNX-UHFFFAOYSA-N	AKI00000047a	P07333	CSF1R	CSF1R	8.736770007341214	UUVMNPKFPGJBNX-UHFFFAOYSA-N_P07333_CSF1R	0.5	5	Random Control	0.5	1530
syn20543801	CC1=CC(=NN1C1=CC=CC=C1)C(=O)NC1=CC=C(OC2=NN3C=C(NC(=O)C4CC4)N=C3C=C2)C=C1	MZTUKIVBKFNLSN-UHFFFAOYSA-N	TPKI-35	Q08345	DDR1	DDR1	8.308198506209902	MZTUKIVBKFNLSN-UHFFFAOYSA-N_Q08345_DDR1	0.5	5	Random Control	0.5	1530
syn20543801	NC1=C(C2=CC=C(NC(NC3=CC=CC(C)=C3)=O)C=C2)C=NC4=C(Br)C=NN41	GXRCQVMXTRWVSJ-UHFFFAOYSA-N	AKI00000050a	Q08345	DDR1	DDR1	8.046352454598692	GXRCQVMXTRWVSJ-UHFFFAOYSA-N_Q08345_DDR1	0.5	5	Random Control	0.5	1530
syn20543801	O=C1C2=C(C(C3=CC=CC=N3)=NN1C4=C(Cl)C=NC=C4Cl)N=C(NC5=CC=C(N6CCN(C)CC6)C=C5)N=C2	BYOVZPSNQRPTQJ-UHFFFAOYSA-N	AKI00000021a	Q08345	DDR1	DDR1	7.736580379841653	BYOVZPSNQRPTQJ-UHFFFAOYSA-N_Q08345_DDR1	0.5	5	Random Control	0.5	1530
syn20543801	O=C(NC1=CC(Cl)=CC=C1)NC(C=C2)=CC=C2C3=C4C(N(C)N=C4N)=CN=C3	UUVMNPKFPGJBNX-UHFFFAOYSA-N	AKI00000047a	Q08345	DDR1	DDR1	8.258070677792524	UUVMNPKFPGJBNX-UHFFFAOYSA-N_Q08345_DDR1	0.5	5	Random Control	0.5	1530
syn20543801	Fc1ccc(CNc2nccc(NCCNC(=O)c3cc4ccccc4s3)n2)cc1	HPIYDXWBJUHQIS-UHFFFAOYSA-N	GSK1379944	Q08345	DDR1	DDR1	6.094938468815105	HPIYDXWBJUHQIS-UHFFFAOYSA-N_Q08345_DDR1	0.5	5	Random Control	0.5	1530
syn20543801	CC1=CC(=NN1C1=CC=CC=C1)C(=O)NC1=CC=C(OC2=NN3C=C(NC(=O)C4CC4)N=C3C=C2)C=C1	MZTUKIVBKFNLSN-UHFFFAOYSA-N	TPKI-35	Q16832	DDR2	DDR2	7.583162183777624	MZTUKIVBKFNLSN-UHFFFAOYSA-N_Q16832_DDR2	0.5	5	Random Control	0.5	1530
syn20543801	NC1=C(C2=CC=C(NC(NC3=CC=CC(C)=C3)=O)C=C2)C=NC4=C(Br)C=NN41	GXRCQVMXTRWVSJ-UHFFFAOYSA-N	AKI00000050a	Q16832	DDR2	DDR2	7.5815968438928545	GXRCQVMXTRWVSJ-UHFFFAOYSA-N_Q16832_DDR2	0.5	5	Random Control	0.5	1530
syn20543801	O=C1C2=C(C(C3=CC=CC=N3)=NN1C4=C(Cl)C=NC=C4Cl)N=C(NC5=CC=C(N6CCN(C)CC6)C=C5)N=C2	BYOVZPSNQRPTQJ-UHFFFAOYSA-N	AKI00000021a	Q16832	DDR2	DDR2	7.317107446275505	BYOVZPSNQRPTQJ-UHFFFAOYSA-N_Q16832_DDR2	0.5	5	Random Control	0.5	1530
syn20543801	O=C(NC1=CC(Cl)=CC=C1)NC(C=C2)=CC=C2C3=C4C(N(C)N=C4N)=CN=C3	UUVMNPKFPGJBNX-UHFFFAOYSA-N	AKI00000047a	Q16832	DDR2	DDR2	7.907587155487725	UUVMNPKFPGJBNX-UHFFFAOYSA-N_Q16832_DDR2	0.5	5	Random Control	0.5	1530
syn20543801	CC1=CC(=NN1C1=CC=CC=C1)C(=O)NC1=CC=C(OC2=NN3C=C(NC(=O)C4CC4)N=C3C=C2)C=C1	MZTUKIVBKFNLSN-UHFFFAOYSA-N	TPKI-35	P21860	ERBB3	ERBB3	7.333917650096845	MZTUKIVBKFNLSN-UHFFFAOYSA-N_P21860_ERBB3	0.5	5	Random Control	0.5	1530
syn20543801	CC1=CC(=NN1C1=CC=CC=C1)C(=O)NC1=CC=C(OC2=NN3C=C(NC(=O)C4CC4)N=C3C=C2)C=C1	MZTUKIVBKFNLSN-UHFFFAOYSA-N	TPKI-35	P17948	FLT1	FLT1	7.054841440836818	MZTUKIVBKFNLSN-UHFFFAOYSA-N_P17948_FLT1	0.5	5	Random Control	0.5	1530
syn20543801	O=C(NC1=CC(Cl)=CC=C1)NC(C=C2)=CC=C2C3=C4C(N(C)N=C4N)=CN=C3	UUVMNPKFPGJBNX-UHFFFAOYSA-N	AKI00000047a	P17948	FLT1	FLT1	9.032864677270991	UUVMNPKFPGJBNX-UHFFFAOYSA-N_P17948_FLT1	0.5	5	Random Control	0.5	1530
syn20543801	CC1=CC(=NN1C1=CC=CC=C1)C(=O)NC1=CC=C(OC2=NN3C=C(NC(=O)C4CC4)N=C3C=C2)C=C1	MZTUKIVBKFNLSN-UHFFFAOYSA-N	TPKI-35	P10721	KIT	KIT	7.573699103498985	MZTUKIVBKFNLSN-UHFFFAOYSA-N_P10721_KIT	0.5	5	Random Control	0.5	1530
[truncated: 19,875 more rows]
