# Supplementary material for: Crowdsourced mapping of unexplored target space of kinase inhibitors
Source: Nat Commun. 2021 Jun 3;12:3307. doi: 10.1038/s41467-021-23165-1 (PMC8175708; doi:10.1038/s41467-021-23165-1)
Supplement: Supplementary file 7 — Source Data [file 41467_2021_23165_MOESM7_ESM.zip › source_data/Fig5/Fig5b.csv]

test_compounds	cmpd	sim	prot	pKd
O=C(NC1=CC(Cl)=CC=C1)NC(C=C2)=CC=C2C3=C4C(N(C)N=C4N)=CN=C3	[11CH3]n1cc(C2=C(C(=O)NC2=O)c3ccc(Cl)cc3Cl)c4ccccc14	0.2073170691728592	P49840	8.045757490560675
Oc1ccc(cc1)-c1c[nH]c(=O)c2cc(sc12)-c1ccncc1	[2H]C([2H])([2H])Oc1cccc(c1)C(C)NC(=O)c2sc(nc2C)c3ccncc3	0.20000000298023224	P34947	5.499999678657065
Oc1ccc(cc1)-c1c[nH]c(=O)c2cc(sc12)-c1ccncc1	[2H]C([2H])([2H])Oc1cccc(c1)C(C)NC(=O)c2sc(nc2C)c3ccncc3	0.20000000298023224	Q13464	7.899974269892137
Oc1ccc(cc1)-c1c[nH]c(=O)c2cc(sc12)-c1ccncc1	[2H]C([2H])([2H])Oc1cccc(c1)C(C)NC(=O)c2sc(nc2C)c3ccncc3	0.20000000298023224	P49840	5.499999678657065
Oc1ccc(cc1)-c1c[nH]c(=O)c2cc(sc12)-c1ccncc1	[2H]C([2H])([2H])Oc1cccc(c1)C(C)NC(=O)c2sc(nc2C)c3ccncc3	0.20000000298023224	P49841	5.700000503883016
O=C(NC1=CC(Cl)=CC=C1)NC(C=C2)=CC=C2C3=C4C(N(C)N=C4N)=CN=C3	[Br-].[Br-].C[N+](C)(CCCCCC[N+](C)(C)CCCN1C(=O)c2cccc3cccc(C1=O)c23)CCCN4C(=O)c5cccc6cccc(C4=O)c56	0.1733333319425583	Q2TB90	4.690369832574101
O=C(NC1=CC(Cl)=CC=C1)NC(C=C2)=CC=C2C3=C4C(N(C)N=C4N)=CN=C3	[Br-].[Br-].C[N+](C)(CCCCCC[N+](C)(C)CCCN1C(=O)c2cccc3cccc(C1=O)c23)CCCN4C(=O)c5cccc6cccc(C4=O)c56	0.1733333319425583	P19367	4.747146969020107
O=C(NC1=CC(Cl)=CC=C1)NC(C=C2)=CC=C2C3=C4C(N(C)N=C4N)=CN=C3	[Br-].[Br-].CN(C)c1cc[n+](Cc2ccc(cc2)c3ccc(C[n+]4ccc(cc4)N(C)c5ccc(Cl)cc5)cc3)cc1	0.15789473056793213	P35790	6.2076083105017466
CC1=CC=CC(C2=C(N(C=CN=C3)C3=N2)C4=CC=NC(NC5CCCCC5)=N4)=C1	[Br-].[Br-].CN(C)c1cc[n+](Cc2ccc(CCc3ccc(C[n+]4ccc(cc4)N5CCCC5)cc3)cc2)cc1	0.13924050331115723	P35790	6.3979400086720375
O=C(NC1=CC(Cl)=CC=C1)NC(C=C2)=CC=C2C3=C4C(N(C)N=C4N)=CN=C3	[Br-].[Br-].CN(C)c1cc[n+](Cc2ccc(CCCCc3ccc(C[n+]4ccc(cc4)N(C)c5ccc(Cl)cc5)cc3)cc2)cc1	0.125	P35790	6.958607314841775
O=C(NC1=CC(Cl)=CC=C1)NC(C=C2)=CC=C2C3=C4C(N(C)N=C4N)=CN=C3	[Br-].[Br-].CN(C)c1cc[n+](Cc2ccc(CCCCc3ccc(C[n+]4ccc(cc4)N(C)c5ccc(Cl)cc5)cc3)cc2)cc1	0.125	Q9Y259	4.657577319177793
CS(=O)(=O)c1ccccc1-c1nc(c([nH]1)-c1ccncc1)-c1ccc(F)cc1	[Br-].[Br-].CN(C)c1cc[n+](CCCCCCCCCCCC[n+]2ccc(cc2)N(C)C)cc1	0.12280701845884323	P35790	5.886056647693163
CS(=O)(=O)c1ccccc1-c1nc(c([nH]1)-c1ccncc1)-c1ccc(F)cc1	[Br-].[Br-].CN(C)c1cc[n+](CCCCCCCCCCCCCC[n+]2ccc(cc2)N(C)C)cc1	0.12280701845884323	P35790	6.2839966563652006
OC(C1=CC2=C(C3=CC(C4=CC=CC=C4)=CC=C3)C=NC=C2S1)=O	[Br-].O=C(c1ccccc1)c2c3c(cc4sc5ccccc5[n+]24)c6cccc7cccc3c67	0.22727273404598236	P25098	7.221848749616356
COc1cc(Nc2ncc3N(C)C(=O)C(F)(F)CN(C4CCCC4)c3n2)ccc1C(=O)NC5CCN(C)CC5	[Cl-].CO[C@@H]1[C@@H](C[C@H]2O[C@]1(C)n3c4ccccc4c5c6CNC(=O)c6c7c8ccccc8n2c7c35)N(C)C(=O)COCCOCCNC(=O)c9ccc(C%10=C%11C=CC(=[N+](C)C)C=C%11Oc%12cc(ccc%10%12)N(C)C)c(c9)C(=O)O	0.1599999964237213	Q99683	5.096910013008056
NC(=O)c1cc(cc2c(c[nH]c12)C1CCNCC1)-c1ccccc1	[I-].CCCCCCc1ccc(cc1)[C@@H]2CC[C@H](CC2)[N+](C)(C)CCC	0.1304347813129425	Q9NRA0	4.366531544420414
NC(=O)c1cc(cc2c(c[nH]c12)C1CCNCC1)-c1ccccc1	[I-].CCCCCCc1ccc(cc1)[C@@H]2CC[C@H](CC2)[N+](C)(C)CCC	0.1304347813129425	Q9NYA1	4.455931955649724
NC(=O)c1cc(cc2c(c[nH]c12)C1CCNCC1)-c1ccccc1	[I-].CCCCCCCCc1ccc(cc1)[C@@H]2CC[C@H](CC2)[N+](C)(C)C	0.11940298229455948	Q9NYA1	4.221848749616356
NC(=O)c1cc(cc2c(c[nH]c12)C1CCNCC1)-c1ccccc1	[I-].CCCCCCCCc1ccc(cc1)[C@@H]2CC[C@H](CC2)[N+](C)(C)C	0.11940298229455948	Q9JIA7	5.096910013008056
CC(C(=O)NC1CCN(C1)c1ccnc(Nc2ccc(F)cc2)n1)c1ccc(Cl)cc1	[I-].CCCCCCCCc1ccc(cc1)[C@@H]2CC[C@H](CC2)[N+](C)(C)C(C)C	0.11627907305955887	Q9JIA7	4.481486060122112
NC(=O)c1cc(cc2c(c[nH]c12)C1CCNCC1)-c1ccccc1	[I-].CCCCCCCCc1ccc(cc1)[C@@H]2CC[C@H](CC2)[N+](C)(C)CCC	0.1304347813129425	Q9NRA0	4.6777807052660805
NC(=O)c1cc(cc2c(c[nH]c12)C1CCNCC1)-c1ccccc1	[I-].CCCCCCCCc1ccc(cc1)[C@@H]2CC[C@H](CC2)[N+](C)(C)CCC	0.1304347813129425	Q9NYA1	4.492739730621038
NC(=O)c1cc(cc2c(c[nH]c12)C1CCNCC1)-c1ccccc1	[I-].CCCCCCCCc1ccc(cc1)[C@@H]2CC[C@H](CC2)[N+](C)(C)CCC	0.1304347813129425	Q9JIA7	5.096910013008056
NC(=O)c1cc(cc2c(c[nH]c12)C1CCNCC1)-c1ccccc1	[I-].CCCCCCCCc1ccc(cc1)[C@@H]2CC[C@H](CC2)[N+](C)(C)CCO	0.14084507524967194	Q9NYA1	4.154901959985743
NC(=O)c1cc(cc2c(c[nH]c12)C1CCNCC1)-c1ccccc1	[I-].CCCCCCCCc1ccc(cc1)[C@@H]2CC[C@H](CC2)[N+](C)(C)CCO	0.14084507524967194	Q9JIA7	4.853871964321762
NC(=O)c1cc(cc2c(c[nH]c12)C1CCNCC1)-c1ccccc1	[I-].CCCCCCCCCCc1ccc(cc1)[C@@H]2CC[C@H](CC2)[N+](C)(C)CCC	0.1304347813129425	Q9NRA0	4.366531544420414
NC(=O)c1cc(cc2c(c[nH]c12)C1CCNCC1)-c1ccccc1	[I-].CCCCCCCCCCc1ccc(cc1)[C@@H]2CC[C@H](CC2)[N+](C)(C)CCC	0.1304347813129425	Q9NYA1	4.455931955649724
NC(=O)c1cc(cc2c(c[nH]c12)C1CCNCC1)-c1ccccc1	[I-].CCCCCCCCCCCc1ccc(cc1)[C@@H]2CC[C@H](CC2)[N+](C)(C)CCC	0.1304347813129425	Q9NRA0	4.958607314841775
NC(=O)c1cc(cc2c(c[nH]c12)C1CCNCC1)-c1ccccc1	[I-].CCCCCCCCCCCc1ccc(cc1)[C@@H]2CC[C@H](CC2)[N+](C)(C)CCC	0.1304347813129425	Q9NYA1	4.823908740944319
NC(=O)c1cc(cc2c(c[nH]c12)C1CCNCC1)-c1ccccc1	[I-].CCCCCCCCCCCCc1ccc(cc1)[C@@H]2CC[C@H](CC2)[N+](C)(C)CCC	0.1304347813129425	Q9NRA0	5.096910013008056
NC(=O)c1cc(cc2c(c[nH]c12)C1CCNCC1)-c1ccccc1	[I-].CCCCCCCCCCCCc1ccc(cc1)[C@@H]2CC[C@H](CC2)[N+](C)(C)CCC	0.1304347813129425	Q9NYA1	4.886056647693163
NC(=O)c1cc(cc2c(c[nH]c12)C1CCNCC1)-c1ccccc1	[I-].CCCCCCCCCCCCCCc1ccc(cc1)[C@@H]2CC[C@H](CC2)[N+](C)(C)CCC	0.1304347813129425	Q9NRA0	5.154901959985743
NC(=O)c1cc(cc2c(c[nH]c12)C1CCNCC1)-c1ccccc1	[I-].CCCCCCCCCCCCCCc1ccc(cc1)[C@@H]2CC[C@H](CC2)[N+](C)(C)CCC	0.1304347813129425	Q9NYA1	4.443697499232712
NC(=O)c1cc(cc2c(c[nH]c12)C1CCNCC1)-c1ccccc1	[I-].CCCCCCCCCCCCCCCCc1ccc(cc1)[C@@H]2CC[C@H](CC2)[N+](C)(C)CCC	0.1304347813129425	Q9NRA0	4.5376020021010435
NC(=O)c1cc(cc2c(c[nH]c12)C1CCNCC1)-c1ccccc1	[I-].CCCCCCCCCCCCCCCCc1ccc(cc1)[C@@H]2CC[C@H](CC2)[N+](C)(C)CCC	0.1304347813129425	Q9NYA1	4.568636235841013
NC1=C(C2=CC=C(NC(NC3=CC=CC(C)=C3)=O)C=C2)C=NC4=C(Br)C=NN41	[I-].CCN1\C(=C\c2ccc3cc(C)ccc3[n+]2CC)\Sc4ccc5sccc5c14	0.12631578743457794	P25098	6.920818753952375
OC(C1=CC2=C(C3=CC(C4=CC=CC=C4)=CC=C3)C=NC=C2S1)=O	[Na+].[Na+].[O-]C(=O)c1ccccc1C2=C3C=C(I)C(=O)C(=C3Oc4c(I)c([O-])c(I)cc24)I	0.14864864945411682	P25098	4.832978204209743
NC1=C(C2=CC=C(NC(NC3=CC=CC(C)=C3)=O)C=C2)C=NC4=C(Br)C=NN41	[Na+].[Na+].[O-]S(=O)(=O)c1cc(NS(=O)(=O)c2ccc3ccc(NC(=O)Nc4ccc5ccc(cc5c4)S(=O)(=O)Nc6ccc(Cl)c(c6)S(=O)(=O)[O-])cc3c2)ccc1Cl	0.1428571492433548	P15208	5.221848749616356
CN1CCC(CC1)NC(=O)c2ccc(Nc3ncc4N(C)C(=O)C(F)(F)CN(C5CCCC5)c4n3)cc2C	[Na+].[Na+].[O-]S(=O)(=O)c1ccc(NS(=O)(=O)c2ccc3ccc(NC(=O)Nc4ccc5ccc(cc5c4)S(=O)(=O)Nc6ccc(cc6)S(=O)(=O)[O-])cc3c2)cc1	0.14606741070747375	P15208	4.026872146400302
NC1=C(C2=CC=C(NC(NC3=CC=CC(C)=C3)=O)C=C2)C=NC4=C(Br)C=NN41	[Na+].[Na+].[O-]S(=O)(=O)c1cccc(NS(=O)(=O)c2ccc3ccc(NC(=O)Nc4ccc5ccc(cc5c4)S(=O)(=O)Nc6cccc(c6)S(=O)(=O)[O-])cc3c2)c1	0.16249999403953552	P15208	4.657577319177793
NC1=C(C2=CC=C(NC(NC3=CC=CC(C)=C3)=O)C=C2)C=NC4=C(Br)C=NN41	[Na+].[Na+].CN(c1cccc(c1)S(=O)(=O)[O-])S(=O)(=O)c2ccc3ccc(NC(=O)Nc4ccc5ccc(cc5c4)S(=O)(=O)N(C)c6cccc(c6)S(=O)(=O)[O-])cc3c2	0.17073170840740204	P15208	4.040958607678906
CN1CCC(CC1)NC(=O)c2ccc(Nc3ncc4N(C)C(=O)C(F)(F)CN(C5CCCC5)c4n3)cc2C	[Na+].[Na+].CN(CC(=O)O)C(=N)CP(=O)([O-])[O-]	0.08045977354049683	P06732	2.853871964321762
COc1cc(Nc2nccc(n2)N2CCC(C2)NC(=O)Nc2ccc3OCOc3c2)cc(OC)c1OC	[Na+].[Na+].COc1cc(Nc2ncc(F)c(Nc3ccc4OC(C)(C)C(=O)N(COP(=O)([O-])[O-])c4n3)n2)cc(OC)c1OC	0.2897196114063263	P35968	7.154901959985743
NC(C(C=C1)=CC=C1C2=CC3=NC=NC(SCC(O)=O)=C3S2)=O	[Na+].[Na+].OC(=O)CCNC(=N)CP(=O)([O-])[O-]	0.07692307978868484	P06732	1.431798275933005
OC(C1=CC2=C(C3=CC(C4=CC=CC=C4)=CC=C3)C=NC=C2S1)=O	[Na+].[Na+].OC(=O)CNC(=N)CP(=O)([O-])[O-]	0.08771929889917374	P06732	2.2441251443275085
CN1CCC(CC1)NC(=O)c2ccc(Nc3ncc4N(C)C(=O)C(F)(F)CN(C5CCCC5)c4n3)cc2C	[Na+].[Na+].Oc1cc(cc2cc(NC(=O)Nc3ccc4c(O)cc(cc4c3)S(=O)(=O)Nc5ccc(Cl)c(c5)S(=O)(=O)[O-])ccc12)S(=O)(=O)Nc6ccc(Cl)c(c6)S(=O)(=O)[O-]	0.1515151560306549	P15208	5.301029995663981
COc1cc(Nc2nccc(n2)N2CCC(C2)NC(=O)Nc2cccc(c2)C(C)=O)cc(OC)c1OC	[Na+].[Na+].Oc1cc(cc2cc(NC(=O)Nc3ccc4c(O)cc(cc4c3)S(=O)(=O)Nc5cccc(c5)S(=O)(=O)[O-])ccc12)S(=O)(=O)Nc6cccc(c6)S(=O)(=O)[O-]	0.19148936867713928	P15208	4.585026652029182
O=C(NC1=CC(Cl)=CC=C1)NC(C=C2)=CC=C2C3=C4C(N(C)N=C4N)=CN=C3	[Na+].[Na+].Oc1ccc(Cl)cc1N=Nc2c(O)c3c(O)cc(cc3cc2S(=O)(=O)[O-])S(=O)(=O)[O-]	0.16091954708099365	P25098	4.78807891569149
COc1cccc(CNC(=O)NC2CCN(C2)c2ccnc(Nc3cc(OC)c(OC)c(OC)c3)n2)c1	[Na+].CC(=O)NCCCCCCCCNc1ncnc2c1ncn2C3O[C@H](COP(=O)(O)[O-])[C@@H](O)[C@H]3O	0.1607142835855484	P29410	1.899629454882437
COc1cccc(CNC(=O)NC2CCN(C2)c2ccnc(Nc3cc(OC)c(OC)c(OC)c3)n2)c1	[Na+].CC(=O)NCCCCCCCCNc1ncnc2c1ncn2C3O[C@H](COP(=O)(O)[O-])[C@@H](O)[C@H]3O	0.1607142835855484	P29411	1.853871964321762
COc1cccc(NC(=O)NC2CCN(C2)c2ccnc(Nc3cc(OC)c(OC)c(OC)c3)n2)c1	[Na+].CC(=O)NCCCCCCNc1ncnc2c1ncn2C3O[C@H](COP(=O)(O)OP(=O)(O)OP(=O)(O)[O-])[C@@H](O)[C@H]3O	0.1607142835855484	P29411	2.318758762624413
COc1cccc(CNC(=O)NC2CCN(C2)c2ccnc(Nc3cc(OC)c(OC)c(OC)c3)n2)c1	[Na+].CC(=O)NCCNc1ncnc2c1ncn2C3O[C@H](COP(=O)(O)[O-])[C@@H](O)[C@H]3O	0.15596330165863037	P29410	1.9430951486635273
COc1cccc(CNC(=O)NC2CCN(C2)c2ccnc(Nc3cc(OC)c(OC)c(OC)c3)n2)c1	[Na+].CC(=O)NCCNc1ncnc2c1ncn2C3O[C@H](COP(=O)(O)[O-])[C@@H](O)[C@H]3O	0.15596330165863037	P29411	1.9065783148377649
CCn1c(nc2c(nc(OCCN)cc12)C#CC(C)(C)O)-c1nonc1N	[Na+].CCCCN(CCCC)c1ncnc2c1ncn2C3O[C@H](COP(=O)(O)OP(=O)(O)OP(=O)(O)[O-])[C@@H](O)[C@H]3O	0.13461539149284363	P29411	2.5228787452803374
CCn1c(nc2c(nc(OCCN)cc12)C#CC(C)(C)O)-c1nonc1N	[Na+].CCSc1nc2c(N)ncnc2n1[C@@H]3O[C@H](COP(=O)(O)[O-])[C@@H](O)[C@H]3O	0.1875	P39069	1.8239087409443189
CCn1c(nc2c(nc(OCCN)cc12)C#CC(C)(C)O)-c1nonc1N	[Na+].CCSc1nc2c(N)ncnc2n1[C@@H]3O[C@H](COP(=O)(O)[O-])[C@@H](O)[C@H]3O	0.1875	P29410	1.6777807052660807
CCn1c(nc2c(nc(OCCN)cc12)C#CC(C)(C)O)-c1nonc1N	[Na+].CCSc1nc2c(N)ncnc2n1[C@@H]3O[C@H](COP(=O)(O)[O-])[C@@H](O)[C@H]3O	0.1875	P29411	1.6197887582883939
CCn1c(nc2c(nc(OCCN)cc12)C#CC(C)(C)O)-c1nonc1N	[Na+].CCSc1nc2c(N)ncnc2n1C3O[C@H](COP(=O)(O)[O-])[C@@H](O)[C@H]3O	0.1875	P39069	1.8239087409443189
CCn1c(nc2c(nc(OCCN)cc12)C#CC(C)(C)O)-c1nonc1N	[Na+].CCSc1nc2c(N)ncnc2n1C3O[C@H](COP(=O)(O)[O-])[C@@H](O)[C@H]3O	0.1875	P29410	1.6777807052660807
CCn1c(nc2c(nc(OCCN)cc12)C#CC(C)(C)O)-c1nonc1N	[Na+].CCSc1nc2c(N)ncnc2n1C3O[C@H](COP(=O)(O)[O-])[C@@H](O)[C@H]3O	0.1875	P29411	1.6197887582883939
Fc1ccc(CNc2nccc(NCCNC(=O)c3cc4ccccc4s3)n2)cc1	[Na+].N[C@H]1C=C(C[C@@H](OCc2ccc3sccc3c2)[C@@H]1O)C(=O)[O-]	0.1538461595773697	P56073	3.2716462179787715
NC(C(C=C1)=CC=C1C2=CC3=NC=NC(SCC(O)=O)=C3S2)=O	[Na+].NC(=O)c1cc[n+](CC2=C(N3[C@H](SC2)[C@H](NC(=O)C(c4ccccc4)S(=O)(=O)[O-])C3=O)C(=O)[O-])cc1	0.1666666716337204	P25098	7.154901959985743
COc1cc(Nc2nccc(n2)N2CCC(C2)NC(=O)Nc2cccc(c2)C(C)=O)cc(OC)c1OC	[Na+].O[C@@H]1C=C(C[C@@H](OCc2c(F)c(F)c(F)c(F)c2F)[C@@H]1O)C(=O)[O-]	0.11827956885099411	P56073	4.3872161432802645
COc1cccc(CNC(=O)NC2CCN(C2)c2ccnc(Nc3cc(OC)c(OC)c(OC)c3)n2)c1	[Na+].O[C@@H]1C=C(C[C@@H](OCc2cccc(c2)[N+](=O)[O-])[C@@H]1O)C(=O)[O-]	0.17894737422466278	P56073	6.337242168318426
COc1cccc(NC(=O)NC2CCN(C2)c2ccnc(Nc3cc(OC)c(OC)c(OC)c3)n2)c1	[Na+].O[C@H]1[C@@H](O)C(O[C@@H]1COP(=O)(O)OP(=O)(O)OP(=O)(O)[O-])n2cnc3c(NCCCCCNC(=O)CI)ncnc23	0.14782609045505524	P29411	2.207608310501746
COc1cc(Nc2nccc(n2)N2CCC(C2)NC(=O)Nc2ccc3OCOc3c2)cc(OC)c1OC	[O-][N+](=O)c1cc2OCOc2cc1\C=C/3\NC(=S)NC3=O	0.13978494703769684	P19367	4.421360790031928
Oc1ccc(cc1)-c1c[nH]c(=O)c2cc(sc12)-c1ccncc1	[O-][N+](=O)c1ccc(cc1)N2NC(=CC2=O)c3ccncc3	0.19354838132858276	O00311	6.299997602857746
Fc1ccc(CNc2nccc(NCCNC(=O)c3cc4ccccc4s3)n2)cc1	[O-][N+](=O)c1ccc(CSc2nnc(NC(=O)c3ccc(Cl)cc3)s2)cc1	0.17977528274059296	P12931	6.782516055786093
Fc1ccc(CNc2nccc(NCCNC(=O)c3cc4ccccc4s3)n2)cc1	[O-][N+](=O)c1ccc(CSc2nnc(NC(=O)c3ccc(Cl)cc3)s2)cc1	0.17977528274059296	P00519	7.036212172654444
Fc1ccc(CNc2nccc(NCCNC(=O)c3cc4ccccc4s3)n2)cc1	[O-][N+](=O)c1ccc(CSc2nnc(NC(=O)c3ccc(F)cc3)s2)cc1	0.2261904776096344	P12931	6.769551078621726
Fc1ccc(CNc2nccc(NCCNC(=O)c3cc4ccccc4s3)n2)cc1	[O-][N+](=O)c1ccc(CSc2nnc(NC(=O)c3ccc(F)cc3)s2)cc1	0.2261904776096344	P00519	6.6777807052660805
Fc1ccc(CNc2nccc(NCCNC(=O)c3cc4ccccc4s3)n2)cc1	[O-][N+](=O)c1ccc(CSc2nnc(NC(=O)c3ccccc3Cl)s2)cc1	0.19540229439735413	P12931	6.6595558851598815
Fc1ccc(CNc2nccc(NCCNC(=O)c3cc4ccccc4s3)n2)cc1	[O-][N+](=O)c1ccc(CSc2nnc(NC(=O)c3ccccc3Cl)s2)cc1	0.19540229439735413	P00519	7.080921907623926
O=C(NC1=CC(Cl)=CC=C1)NC(C=C2)=CC=C2C3=C4C(N(C)N=C4N)=CN=C3	[O-][N+](=O)c1ccc(NC(=O)N2CCc3[nH]c4c(Cl)cc(Cl)cc4c3C2)cc1	0.1505376398563385	P51955	6.900008766455316
O=C(NC1=CC(Cl)=CC=C1)NC(C=C2)=CC=C2C3=C4C(N(C)N=C4N)=CN=C3	[O-][N+](=O)c1ccc(NC(=O)N2CCc3[nH]c4c(Cl)cc(Cl)cc4c3C2)cc1	0.1505376398563385	P49336	5.800000874803203
O=C(NC1=CC(Cl)=CC=C1)NC(C=C2)=CC=C2C3=C4C(N(C)N=C4N)=CN=C3	[O-][N+](=O)c1ccc(NC(=O)N2CCc3[nH]c4c(Cl)cc(Cl)cc4c3C2)cc1	0.1505376398563385	P11362	5.59999938302362
O=C(NC1=CC(Cl)=CC=C1)NC(C=C2)=CC=C2C3=C4C(N(C)N=C4N)=CN=C3	[O-][N+](=O)c1ccc(NC(=O)N2CCc3[nH]c4c(Cl)cc(Cl)cc4c3C2)cc1	0.1505376398563385	P08581	5.700000503883016
O=C(NC1=CC(Cl)=CC=C1)NC(C=C2)=CC=C2C3=C4C(N(C)N=C4N)=CN=C3	[O-][N+](=O)c1ccc(NC(=O)N2CCc3[nH]c4c(Cl)cc(Cl)cc4c3C2)cc1	0.1505376398563385	Q8IU85	6
O=C(NC1=CC(Cl)=CC=C1)NC(C=C2)=CC=C2C3=C4C(N(C)N=C4N)=CN=C3	[O-][N+](=O)c1ccc(NC(=O)N2CCc3[nH]c4c(Cl)cc(Cl)cc4c3C2)cc1	0.1505376398563385	P29376	5.59999938302362
O=C(NC1=CC(Cl)=CC=C1)NC(C=C2)=CC=C2C3=C4C(N(C)N=C4N)=CN=C3	[O-][N+](=O)c1ccc(NC(=O)N2CCc3[nH]c4c(Cl)cc(Cl)cc4c3C2)cc1	0.1505376398563385	Q12851	6
O=C(NC1=CC(Cl)=CC=C1)NC(C=C2)=CC=C2C3=C4C(N(C)N=C4N)=CN=C3	[O-][N+](=O)c1ccc(NC(=O)N2CCc3[nH]c4c(Cl)cc(Cl)cc4c3C2)cc1	0.1505376398563385	P45983	5.300000202445418
O=C(NC1=CC(Cl)=CC=C1)NC(C=C2)=CC=C2C3=C4C(N(C)N=C4N)=CN=C3	[O-][N+](=O)c1ccc(NC(=O)N2CCc3[nH]c4c(Cl)cc(Cl)cc4c3C2)cc1	0.1505376398563385	O14757	6
O=C(NC1=CC(Cl)=CC=C1)NC(C=C2)=CC=C2C3=C4C(N(C)N=C4N)=CN=C3	[O-][N+](=O)c1ccc(NC(=O)N2CCc3[nH]c4c(Cl)cc(Cl)cc4c3C2)cc1	0.1505376398563385	Q13131	5.700000503883016
O=C(NC1=CC(Cl)=CC=C1)NC(C=C2)=CC=C2C3=C4C(N(C)N=C4N)=CN=C3	[O-][N+](=O)c1ccc(NC(=O)N2CCc3[nH]c4c(Cl)cc(Cl)cc4c3C2)cc1	0.1505376398563385	P50750	5.800000874803203
O=C(NC1=CC(Cl)=CC=C1)NC(C=C2)=CC=C2C3=C4C(N(C)N=C4N)=CN=C3	[O-][N+](=O)c1ccc(NC(=O)N2CCc3[nH]c4c(Cl)cc(Cl)cc4c3C2)cc1	0.1505376398563385	Q04771	5.499999678657065
O=C(NC1=CC(Cl)=CC=C1)NC(C=C2)=CC=C2C3=C4C(N(C)N=C4N)=CN=C3	[O-][N+](=O)c1ccc(NC(=O)N2CCc3[nH]c4c(Cl)cc(Cl)cc4c3C2)cc1	0.1505376398563385	P11309	5.59999938302362
O=C(NC1=CC(Cl)=CC=C1)NC(C=C2)=CC=C2C3=C4C(N(C)N=C4N)=CN=C3	[O-][N+](=O)c1ccc(NC(=O)N2CCc3[nH]c4c(Cl)cc(Cl)cc4c3C2)cc1	0.1505376398563385	Q16539	5.40000018605658
O=C(NC1=CC(Cl)=CC=C1)NC(C=C2)=CC=C2C3=C4C(N(C)N=C4N)=CN=C3	[O-][N+](=O)c1ccc(NC(=O)N2CCc3[nH]c4c(Cl)cc(Cl)cc4c3C2)cc1	0.1505376398563385	P00519	5.59999938302362
O=C(NC1=CC(Cl)=CC=C1)NC(C=C2)=CC=C2C3=C4C(N(C)N=C4N)=CN=C3	[O-][N+](=O)c1ccc(NC(=O)N2CCc3[nH]c4c(Cl)cc(Cl)cc4c3C2)cc1	0.1505376398563385	P49841	5.499999678657065
O=C(NC1=CC(Cl)=CC=C1)NC(C=C2)=CC=C2C3=C4C(N(C)N=C4N)=CN=C3	[O-][N+](=O)c1ccc(NC(=O)N2CCc3[nH]c4c(Cl)cc(Cl)cc4c3C2)cc1	0.1505376398563385	Q96GD4	6
Cc1ccc2c(cnn2n1)-c1ccnc(Nc2ccc(cc2)C(F)(F)F)n1	[O-][N+](=O)c1ccc(Nc2nccc(n2)c3cnn4ncccc34)cc1	0.484375	P24941	7.698970004336019
Cc1ccc2c(cnn2n1)-c1ccnc(Nc2ccc(cc2)C(F)(F)F)n1	[O-][N+](=O)c1ccc(Nc2nccc(n2)c3cnn4ncccc34)cc1	0.484375	P11802	7.698970004336019
Fc1ccc(CNc2nccc(NCCNC(=O)c3cc4ccccc4s3)n2)cc1	[O-][N+](=O)c1ccc(NCCNc2ncc(c3ncc[nH]3)c(n2)c4ccc(Cl)cc4Cl)nc1	0.20430107414722443	P49841	10.045757490560675
CS(=O)(=O)c1ccccc1-c1nc(c([nH]1)-c1ccncc1)-c1ccc(F)cc1	[O-][N+](=O)c1ccc2[nH]c(nc2c1)c3occc3	0.15942029654979706	Q00535	5.59999938302362
CS(=O)(=O)c1ccccc1-c1nc(c([nH]1)-c1ccncc1)-c1ccc(F)cc1	[O-][N+](=O)c1ccc2[nH]c(nc2c1)c3occc3	0.15942029654979706	Q9HAZ1	5.800000874803203
CS(=O)(=O)c1ccccc1-c1nc(c([nH]1)-c1ccncc1)-c1ccc(F)cc1	[O-][N+](=O)c1ccc2[nH]c(nc2c1)c3occc3	0.15942029654979706	O14757	5.59999938302362
CS(=O)(=O)c1ccccc1-c1nc(c([nH]1)-c1ccncc1)-c1ccc(F)cc1	[O-][N+](=O)c1ccc2[nH]c(nc2c1)c3occc3	0.15942029654979706	P53667	5.499999678657065
OC(C1=CC2=C(C3=CC(C4=CC=CC=C4)=CC=C3)C=NC=C2S1)=O	[O-][N+](=O)c1ccc2[nH]c3c(CC(=O)Nc4ccccc34)c2c1	0.19117647409439087	Q96RG2	6.400056920649286
OC(C1=CC2=C(C3=CC(C4=CC=CC=C4)=CC=C3)C=NC=C2S1)=O	[O-][N+](=O)c1ccc2[nH]c3c(CC(=O)Nc4ccccc34)c2c1	0.19117647409439087	Q00535	7.910396511922256
OC(C1=CC2=C(C3=CC(C4=CC=CC=C4)=CC=C3)C=NC=C2S1)=O	[O-][N+](=O)c1ccc2[nH]c3c(CC(=O)Nc4ccccc34)c2c1	0.19117647409439087	P49336	6.100089266209717
OC(C1=CC2=C(C3=CC(C4=CC=CC=C4)=CC=C3)C=NC=C2S1)=O	[O-][N+](=O)c1ccc2[nH]c3c(CC(=O)Nc4ccccc34)c2c1	0.19117647409439087	Q9Y6E0	6.701146923590294
OC(C1=CC2=C(C3=CC(C4=CC=CC=C4)=CC=C3)C=NC=C2S1)=O	[O-][N+](=O)c1ccc2[nH]c3c(CC(=O)Nc4ccccc34)c2c1	0.19117647409439087	P51451	5.9001588880446985
OC(C1=CC2=C(C3=CC(C4=CC=CC=C4)=CC=C3)C=NC=C2S1)=O	[O-][N+](=O)c1ccc2[nH]c3c(CC(=O)Nc4ccccc34)c2c1	0.19117647409439087	P10721	5.90031935889075
OC(C1=CC2=C(C3=CC(C4=CC=CC=C4)=CC=C3)C=NC=C2S1)=O	[O-][N+](=O)c1ccc2[nH]c3c(CC(=O)Nc4ccccc34)c2c1	0.19117647409439087	P27448	6.2003288113642245
OC(C1=CC2=C(C3=CC(C4=CC=CC=C4)=CC=C3)C=NC=C2S1)=O	[O-][N+](=O)c1ccc2[nH]c3c(CC(=O)Nc4ccccc34)c2c1	0.19117647409439087	O00444	6.8006705238194876
OC(C1=CC2=C(C3=CC(C4=CC=CC=C4)=CC=C3)C=NC=C2S1)=O	[O-][N+](=O)c1ccc2[nH]c3c(CC(=O)Nc4ccccc34)c2c1	0.19117647409439087	Q9BWU1	5
OC(C1=CC2=C(C3=CC(C4=CC=CC=C4)=CC=C3)C=NC=C2S1)=O	[O-][N+](=O)c1ccc2[nH]c3c(CC(=O)Nc4ccccc34)c2c1	0.19117647409439087	P11362	5.40000018605658
OC(C1=CC2=C(C3=CC(C4=CC=CC=C4)=CC=C3)C=NC=C2S1)=O	[O-][N+](=O)c1ccc2[nH]c3c(CC(=O)Nc4ccccc34)c2c1	0.19117647409439087	Q9Y4K4	7.101194173080083
OC(C1=CC2=C(C3=CC(C4=CC=CC=C4)=CC=C3)C=NC=C2S1)=O	[O-][N+](=O)c1ccc2[nH]c3c(CC(=O)Nc4ccccc34)c2c1	0.19117647409439087	P15735	5.9001588880446985
OC(C1=CC2=C(C3=CC(C4=CC=CC=C4)=CC=C3)C=NC=C2S1)=O	[O-][N+](=O)c1ccc2[nH]c3c(CC(=O)Nc4ccccc34)c2c1	0.19117647409439087	P48730	5.100000128334196
OC(C1=CC2=C(C3=CC(C4=CC=CC=C4)=CC=C3)C=NC=C2S1)=O	[O-][N+](=O)c1ccc2[nH]c3c(CC(=O)Nc4ccccc34)c2c1	0.19117647409439087	Q96PF2	6
OC(C1=CC2=C(C3=CC(C4=CC=CC=C4)=CC=C3)C=NC=C2S1)=O	[O-][N+](=O)c1ccc2[nH]c3c(CC(=O)Nc4ccccc34)c2c1	0.19117647409439087	Q8N4C8	7.101194173080083
OC(C1=CC2=C(C3=CC(C4=CC=CC=C4)=CC=C3)C=NC=C2S1)=O	[O-][N+](=O)c1ccc2[nH]c3c(CC(=O)Nc4ccccc34)c2c1	0.19117647409439087	Q8IW41	5.90031935889075
OC(C1=CC2=C(C3=CC(C4=CC=CC=C4)=CC=C3)C=NC=C2S1)=O	[O-][N+](=O)c1ccc2[nH]c3c(CC(=O)Nc4ccccc34)c2c1	0.19117647409439087	Q13464	5.800000874803203
OC(C1=CC2=C(C3=CC(C4=CC=CC=C4)=CC=C3)C=NC=C2S1)=O	[O-][N+](=O)c1ccc2[nH]c3c(CC(=O)Nc4ccccc34)c2c1	0.19117647409439087	P24941	7.50003813440381
OC(C1=CC2=C(C3=CC(C4=CC=CC=C4)=CC=C3)C=NC=C2S1)=O	[O-][N+](=O)c1ccc2[nH]c3c(CC(=O)Nc4ccccc34)c2c1	0.19117647409439087	Q12851	6.901549376723629
OC(C1=CC2=C(C3=CC(C4=CC=CC=C4)=CC=C3)C=NC=C2S1)=O	[O-][N+](=O)c1ccc2[nH]c3c(CC(=O)Nc4ccccc34)c2c1	0.19117647409439087	P00533	6
OC(C1=CC2=C(C3=CC(C4=CC=CC=C4)=CC=C3)C=NC=C2S1)=O	[O-][N+](=O)c1ccc2[nH]c3c(CC(=O)Nc4ccccc34)c2c1	0.19117647409439087	P07333	6
OC(C1=CC2=C(C3=CC(C4=CC=CC=C4)=CC=C3)C=NC=C2S1)=O	[O-][N+](=O)c1ccc2[nH]c3c(CC(=O)Nc4ccccc34)c2c1	0.19117647409439087	Q5VT25	6.700569360518241
OC(C1=CC2=C(C3=CC(C4=CC=CC=C4)=CC=C3)C=NC=C2S1)=O	[O-][N+](=O)c1ccc2[nH]c3c(CC(=O)Nc4ccccc34)c2c1	0.19117647409439087	Q9HAZ1	5.90031935889075
OC(C1=CC2=C(C3=CC(C4=CC=CC=C4)=CC=C3)C=NC=C2S1)=O	[O-][N+](=O)c1ccc2[nH]c3c(CC(=O)Nc4ccccc34)c2c1	0.19117647409439087	P23443	5.40000018605658
OC(C1=CC2=C(C3=CC(C4=CC=CC=C4)=CC=C3)C=NC=C2S1)=O	[O-][N+](=O)c1ccc2[nH]c3c(CC(=O)Nc4ccccc34)c2c1	0.19117647409439087	P12931	6.400056920649286
OC(C1=CC2=C(C3=CC(C4=CC=CC=C4)=CC=C3)C=NC=C2S1)=O	[O-][N+](=O)c1ccc2[nH]c3c(CC(=O)Nc4ccccc34)c2c1	0.19117647409439087	Q13188	6.699991797446187
OC(C1=CC2=C(C3=CC(C4=CC=CC=C4)=CC=C3)C=NC=C2S1)=O	[O-][N+](=O)c1ccc2[nH]c3c(CC(=O)Nc4ccccc34)c2c1	0.19117647409439087	Q16513	6.100089266209717
OC(C1=CC2=C(C3=CC(C4=CC=CC=C4)=CC=C3)C=NC=C2S1)=O	[O-][N+](=O)c1ccc2[nH]c3c(CC(=O)Nc4ccccc34)c2c1	0.19117647409439087	P35916	6.8006705238194876
OC(C1=CC2=C(C3=CC(C4=CC=CC=C4)=CC=C3)C=NC=C2S1)=O	[O-][N+](=O)c1ccc2[nH]c3c(CC(=O)Nc4ccccc34)c2c1	0.19117647409439087	O15530	6.901549376723629
OC(C1=CC2=C(C3=CC(C4=CC=CC=C4)=CC=C3)C=NC=C2S1)=O	[O-][N+](=O)c1ccc2[nH]c3c(CC(=O)Nc4ccccc34)c2c1	0.19117647409439087	Q7KZI7	6.400056920649286
OC(C1=CC2=C(C3=CC(C4=CC=CC=C4)=CC=C3)C=NC=C2S1)=O	[O-][N+](=O)c1ccc2[nH]c3c(CC(=O)Nc4ccccc34)c2c1	0.19117647409439087	O96017	7.710651749512202
OC(C1=CC2=C(C3=CC(C4=CC=CC=C4)=CC=C3)C=NC=C2S1)=O	[O-][N+](=O)c1ccc2[nH]c3c(CC(=O)Nc4ccccc34)c2c1	0.19117647409439087	Q8TDC3	6.8006705238194876
OC(C1=CC2=C(C3=CC(C4=CC=CC=C4)=CC=C3)C=NC=C2S1)=O	[O-][N+](=O)c1ccc2[nH]c3c(CC(=O)Nc4ccccc34)c2c1	0.19117647409439087	O96013	6.100089266209717
OC(C1=CC2=C(C3=CC(C4=CC=CC=C4)=CC=C3)C=NC=C2S1)=O	[O-][N+](=O)c1ccc2[nH]c3c(CC(=O)Nc4ccccc34)c2c1	0.19117647409439087	P51617	6.100089266209717
OC(C1=CC2=C(C3=CC(C4=CC=CC=C4)=CC=C3)C=NC=C2S1)=O	[O-][N+](=O)c1ccc2[nH]c3c(CC(=O)Nc4ccccc34)c2c1	0.19117647409439087	P78368	5.40000018605658
OC(C1=CC2=C(C3=CC(C4=CC=CC=C4)=CC=C3)C=NC=C2S1)=O	[O-][N+](=O)c1ccc2[nH]c3c(CC(=O)Nc4ccccc34)c2c1	0.19117647409439087	P07948	6.30007993849525
OC(C1=CC2=C(C3=CC(C4=CC=CC=C4)=CC=C3)C=NC=C2S1)=O	[O-][N+](=O)c1ccc2[nH]c3c(CC(=O)Nc4ccccc34)c2c1	0.19117647409439087	Q04912	6
OC(C1=CC2=C(C3=CC(C4=CC=CC=C4)=CC=C3)C=NC=C2S1)=O	[O-][N+](=O)c1ccc2[nH]c3c(CC(=O)Nc4ccccc34)c2c1	0.19117647409439087	P28482	5.59999938302362
OC(C1=CC2=C(C3=CC(C4=CC=CC=C4)=CC=C3)C=NC=C2S1)=O	[O-][N+](=O)c1ccc2[nH]c3c(CC(=O)Nc4ccccc34)c2c1	0.19117647409439087	P06493	7.504338220284769
OC(C1=CC2=C(C3=CC(C4=CC=CC=C4)=CC=C3)C=NC=C2S1)=O	[O-][N+](=O)c1ccc2[nH]c3c(CC(=O)Nc4ccccc34)c2c1	0.19117647409439087	P06239	6.327902142064283
OC(C1=CC2=C(C3=CC(C4=CC=CC=C4)=CC=C3)C=NC=C2S1)=O	[O-][N+](=O)c1ccc2[nH]c3c(CC(=O)Nc4ccccc34)c2c1	0.19117647409439087	P50750	7.910396511922256
OC(C1=CC2=C(C3=CC(C4=CC=CC=C4)=CC=C3)C=NC=C2S1)=O	[O-][N+](=O)c1ccc2[nH]c3c(CC(=O)Nc4ccccc34)c2c1	0.19117647409439087	P68400	6.400056920649286
OC(C1=CC2=C(C3=CC(C4=CC=CC=C4)=CC=C3)C=NC=C2S1)=O	[O-][N+](=O)c1ccc2[nH]c3c(CC(=O)Nc4ccccc34)c2c1	0.19117647409439087	Q04771	7.200315045651141
OC(C1=CC2=C(C3=CC(C4=CC=CC=C4)=CC=C3)C=NC=C2S1)=O	[O-][N+](=O)c1ccc2[nH]c3c(CC(=O)Nc4ccccc34)c2c1	0.19117647409439087	Q9HCP0	5.700000503883016
OC(C1=CC2=C(C3=CC(C4=CC=CC=C4)=CC=C3)C=NC=C2S1)=O	[O-][N+](=O)c1ccc2[nH]c3c(CC(=O)Nc4ccccc34)c2c1	0.19117647409439087	Q9NYL2	5.200000237109354
OC(C1=CC2=C(C3=CC(C4=CC=CC=C4)=CC=C3)C=NC=C2S1)=O	[O-][N+](=O)c1ccc2[nH]c3c(CC(=O)Nc4ccccc34)c2c1	0.19117647409439087	O00311	6.400056920649286
OC(C1=CC2=C(C3=CC(C4=CC=CC=C4)=CC=C3)C=NC=C2S1)=O	[O-][N+](=O)c1ccc2[nH]c3c(CC(=O)Nc4ccccc34)c2c1	0.19117647409439087	Q05655	5.499999678657065
OC(C1=CC2=C(C3=CC(C4=CC=CC=C4)=CC=C3)C=NC=C2S1)=O	[O-][N+](=O)c1ccc2[nH]c3c(CC(=O)Nc4ccccc34)c2c1	0.19117647409439087	O14920	5.700000503883016
OC(C1=CC2=C(C3=CC(C4=CC=CC=C4)=CC=C3)C=NC=C2S1)=O	[O-][N+](=O)c1ccc2[nH]c3c(CC(=O)Nc4ccccc34)c2c1	0.19117647409439087	O75116	5.700000503883016
OC(C1=CC2=C(C3=CC(C4=CC=CC=C4)=CC=C3)C=NC=C2S1)=O	[O-][N+](=O)c1ccc2[nH]c3c(CC(=O)Nc4ccccc34)c2c1	0.19117647409439087	O95819	7.404471607694701
OC(C1=CC2=C(C3=CC(C4=CC=CC=C4)=CC=C3)C=NC=C2S1)=O	[O-][N+](=O)c1ccc2[nH]c3c(CC(=O)Nc4ccccc34)c2c1	0.19117647409439087	P11309	5.59999938302362
OC(C1=CC2=C(C3=CC(C4=CC=CC=C4)=CC=C3)C=NC=C2S1)=O	[O-][N+](=O)c1ccc2[nH]c3c(CC(=O)Nc4ccccc34)c2c1	0.19117647409439087	P00519	5.800000874803203
OC(C1=CC2=C(C3=CC(C4=CC=CC=C4)=CC=C3)C=NC=C2S1)=O	[O-][N+](=O)c1ccc2[nH]c3c(CC(=O)Nc4ccccc34)c2c1	0.19117647409439087	P49841	7.811939737195274
OC(C1=CC2=C(C3=CC(C4=CC=CC=C4)=CC=C3)C=NC=C2S1)=O	[O-][N+](=O)c1ccc2[nH]c3c(CC(=O)Nc4ccccc34)c2c1	0.19117647409439087	Q13557	5.700000503883016
NC1=C(C2=CC=C(NC(NC3=CC=CC(C)=C3)=O)C=C2)C=NC4=C(Br)C=NN41	[O-][N+](=O)c1ccc2N3C(=O)c4c(Br)cccc4N=C3C(=O)c2c1	0.1807228922843933	Q9HAZ1	5.899998417198648
NC1=C(C2=CC=C(NC(NC3=CC=CC(C)=C3)=O)C=C2)C=NC4=C(Br)C=NN41	[O-][N+](=O)c1ccc2N3C(=O)c4c(Br)cccc4N=C3C(=O)c2c1	0.1807228922843933	O14757	6.699991797446187
NC1=C(C2=CC=C(NC(NC3=CC=CC(C)=C3)=O)C=C2)C=NC4=C(Br)C=NN41	[O-][N+](=O)c1ccc2N3C(=O)c4c(Br)cccc4N=C3C(=O)c2c1	0.1807228922843933	Q06418	5.899998417198648
NC1=C(C2=CC=C(NC(NC3=CC=CC(C)=C3)=O)C=C2)C=NC4=C(Br)C=NN41	[O-][N+](=O)c1ccc2N3C(=O)c4c(Br)cccc4N=C3C(=O)c2c1	0.1807228922843933	P53667	6.199998172182031
NC1=C(C2=CC=C(NC(NC3=CC=CC(C)=C3)=O)C=C2)C=NC4=C(Br)C=NN41	[O-][N+](=O)c1ccc2N3C(=O)c4c(Br)cccc4N=C3C(=O)c2c1	0.1807228922843933	P11309	5.499999678657065
NC1=C(C2=CC=C(NC(NC3=CC=CC(C)=C3)=O)C=C2)C=NC4=C(Br)C=NN41	[O-][N+](=O)c1ccc2N3C(=O)c4c(Br)cccc4N=C3C(=O)c2c1	0.1807228922843933	Q16539	6
Fc1ccc(Nc2nccc(n2)N2CCC(C2)NC(=O)c2cccc(c2)C#N)cc1	[O-][N+](=O)c1cccc(c1)C(=O)Nc2nc3cc(CN4CCCCC4)ccc3n2c5ccccc5	0.19387754797935486	P51617	6.42712839779952
Fc1ccc(Nc2nccc(n2)N2CCC(C2)NC(=O)c2cccc(c2)C#N)cc1	[O-][N+](=O)c1cccc(c1)C(=O)Nc2nc3cc(CN4CCCCC4)ccc3n2c5ccccc5	0.19387754797935486	O43318	6.096910013008056
Fc1ccc(Nc2nccc(n2)N2CCC(C2)NC(=O)c2cccc(c2)C#N)cc1	[O-][N+](=O)c1cccc(c1)C(=O)Nc2nc3cc(CN4CCCCC4)ccc3n2c5ccccc5	0.19387754797935486	Q9NWZ3	8.086186147616283
Fc1ccc(Nc2nccc(n2)N2CCC(C2)NC(=O)c2cccc(c2)C#N)cc1	[O-][N+](=O)c1cccc(c1)C(=O)Nc2nc3cc(F)ccc3[nH]2	0.25925925374031067	Q9NWZ3	5.346787486224656
Fc1ccc(Nc2nccc(n2)N2CCC(C2)NC(=O)c2cccc(c2)C#N)cc1	[O-][N+](=O)c1cccc(c1)C(=O)NN=Cc2oc(Sc3nc4ccccc4[nH]3)cc2	0.20618556439876556	Q13464	6.299997602857746
Fc1ccc(Nc2nccc(n2)N2CCC(C2)NC(=O)c2cccc(c2)C#N)cc1	[O-][N+](=O)c1cccc(c1)C(=O)NN=Cc2oc(Sc3nc4ccccc4[nH]3)cc2	0.20618556439876556	P45984	6.0999990348465305
Fc1ccc(Nc2nccc(n2)N2CCC(C2)NC(=O)c2cccc(c2)C#N)cc1	[O-][N+](=O)c1cccc(c1)C(=O)NN=Cc2oc(Sc3nc4ccccc4[nH]3)cc2	0.20618556439876556	O75116	6.599997654072044
OC(C1=CC2=C(C3=CC(C4=CC=CC=C4)=CC=C3)C=NC=C2S1)=O	[O-][N+](=O)c1cccc(c1)C2=Nc3sc4CCCCc4c3C(=O)N2	0.23880596458911896	Q05823	4.657577319177793
CC1=CC=CC(C2=C(N(C=CN=C3)C3=N2)C4=CC=NC(NC5CCCCC5)=N4)=C1	[O-][N+](=O)c1cccc(c1)c2nnc3ccc(nn23)N4CCCCC4	0.2195121943950653	Q9H2X6	7.899974269892137
CC1=CC=CC(C2=C(N(C=CN=C3)C3=N2)C4=CC=NC(NC5CCCCC5)=N4)=C1	[O-][N+](=O)c1cccc(c1)c2nnc3ccc(nn23)N4CCCCC4	0.2195121943950653	P24941	6.199998172182031
CC1=CC=CC(C2=C(N(C=CN=C3)C3=N2)C4=CC=NC(NC5CCCCC5)=N4)=C1	[O-][N+](=O)c1cccc(c1)c2nnc3ccc(nn23)N4CCCCC4	0.2195121943950653	Q9HAZ1	8
CC1=CC=CC(C2=C(N(C=CN=C3)C3=N2)C4=CC=NC(NC5CCCCC5)=N4)=C1	[O-][N+](=O)c1cccc(c1)c2nnc3ccc(nn23)N4CCCCC4	0.2195121943950653	O00311	8.199970640755867
CC1=CC=CC(C2=C(N(C=CN=C3)C3=N2)C4=CC=NC(NC5CCCCC5)=N4)=C1	[O-][N+](=O)c1cccc(c1)c2nnc3ccc(nn23)N4CCCCC4	0.2195121943950653	O95819	6.199998172182031
CC1=CC=CC(C2=C(N(C=CN=C3)C3=N2)C4=CC=NC(NC5CCCCC5)=N4)=C1	[O-][N+](=O)c1cccc(c1)c2nnc3ccc(nn23)N4CCCCC4	0.2195121943950653	Q9NWZ3	5
CC1=CC=CC(C2=C(N(C=CN=C3)C3=N2)C4=CC=NC(NC5CCCCC5)=N4)=C1	[O-][N+](=O)c1cccc(c1)c2nnc3ccc(nn23)N4CCCCC4	0.2195121943950653	P11309	7.50003813440381
CC1=CC=CC(C2=C(N(C=CN=C3)C3=N2)C4=CC=NC(NC5CCCCC5)=N4)=C1	[O-][N+](=O)c1cccc(c1)c2nnc3ccc(nn23)N4CCCCC4	0.2195121943950653	P49841	7.400007822415902
OC(C1=CC2=C(C3=CC(C4=CC=CC=C4)=CC=C3)C=NC=C2S1)=O	[O-][N+](=O)c1cccc(NCC(=O)N\N=C\c2c(Cl)cncc2Cl)c1	0.24637681245803833	P25098	6
COc1cccc(CNC(=O)NC2CCN(C2)c2ccnc(Nc3cc(OC)c(OC)c(OC)c3)n2)c1	[O-][N+](=O)c1cnc(NC(=O)NCc2ccccc2)s1	0.23529411852359772	Q8NE63	5.300000202445418
COc1cccc(CNC(=O)NC2CCN(C2)c2ccnc(Nc3cc(OC)c(OC)c(OC)c3)n2)c1	[O-][N+](=O)c1cnc(NC(=O)NCc2ccccc2)s1	0.23529411852359772	P24941	5.59999938302362
COc1cccc(CNC(=O)NC2CCN(C2)c2ccnc(Nc3cc(OC)c(OC)c(OC)c3)n2)c1	[O-][N+](=O)c1cnc(NC(=O)NCc2ccccc2)s1	0.23529411852359772	Q9HAZ1	5.100000128334196
COc1cccc(CNC(=O)NC2CCN(C2)c2ccnc(Nc3cc(OC)c(OC)c(OC)c3)n2)c1	[O-][N+](=O)c1cnc(NC(=O)NCc2ccccc2)s1	0.23529411852359772	P49840	7.100015437450609
COc1cccc(CNC(=O)NC2CCN(C2)c2ccnc(Nc3cc(OC)c(OC)c(OC)c3)n2)c1	[O-][N+](=O)c1cnc(NC(=O)NCc2ccccc2)s1	0.23529411852359772	Q13627	5.200000237109354
COc1cccc(CNC(=O)NC2CCN(C2)c2ccnc(Nc3cc(OC)c(OC)c(OC)c3)n2)c1	[O-][N+](=O)c1cnc(NC(=O)NCc2ccccc2)s1	0.23529411852359772	P49841	6.699991797446187
CN1CCC(CC1)NC(=O)c2ccc(Nc3ncc4N(C)C(=O)C(F)(F)CN(C5CCCC5)c4n3)cc2C	[O-][n+]1cc2cc(NC(=O)C3CC3)ncc2cc1c4ccccc4Cl	0.20000000298023224	P00519	9.096910013008056
Cc1ccc2c(cnn2n1)-c1ccnc(Nc2ccc(cc2)C(F)(F)F)n1	Br.CC(C)(C)c1ccc(cc1)c2csc(NNC3=NCCCCC3)n2	0.15189872682094574	Q2TB90	4.419075024324381
Cc1ccc2c(cnn2n1)-c1ccnc(Nc2ccc(cc2)C(F)(F)F)n1	Br.CC(C)(C)c1ccc(cc1)c2csc(NNC3=NCCCCC3)n2	0.15189872682094574	P19367	4.324221658325915
Fc1ccc(CNc2nccc(NCCNC(=O)c3cc4ccccc4s3)n2)cc1	BrC(Cn1ncc2c(NCc3ccccc3)ncnc12)c4ccccc4	0.1785714328289032	P12931	5.490742869389589
O=C1C2=C(C(C3=CC=CC=N3)=NN1C4=C(Cl)C=NC=C4Cl)N=C(NC5=CC=C(N6CCN(C)CC6)C=C5)N=C2	BrC(Cn1ncc2c(ncnc12)N3CCCC3)c4ccccc4	0.16483516991138458	P12931	5.008864383480216
O=C1C2=C(C(C3=CC=CC=N3)=NN1C4=C(Cl)C=NC=C4Cl)N=C(NC5=CC=C(N6CCN(C)CC6)C=C5)N=C2	BrC(Cn1ncc2c(ncnc12)N3CCCCC3)c4ccccc4	0.16304348409175873	P12931	5.797940446073639
CS(=O)(=O)c1ccccc1-c1nc(c([nH]1)-c1ccncc1)-c1ccc(F)cc1	BrC1=C2C=CC=CN2NC1=O	0.13333334028720856	P51955	5.499999678657065
CS(=O)(=O)c1ccccc1-c1nc(c([nH]1)-c1ccncc1)-c1ccc(F)cc1	BrC1=C2C=CC=CN2NC1=O	0.13333334028720856	P49336	5.40000018605658
CS(=O)(=O)c1ccccc1-c1nc(c([nH]1)-c1ccncc1)-c1ccc(F)cc1	BrC1=C2C=CC=CN2NC1=O	0.13333334028720856	P35968	5.700000503883016
CS(=O)(=O)c1ccccc1-c1nc(c([nH]1)-c1ccncc1)-c1ccc(F)cc1	BrC1=C2C=CC=CN2NC1=O	0.13333334028720856	Q07912	5.40000018605658
CS(=O)(=O)c1ccccc1-c1nc(c([nH]1)-c1ccncc1)-c1ccc(F)cc1	BrC1=C2C=CC=CN2NC1=O	0.13333334028720856	Q9UM73	5.300000202445418
CS(=O)(=O)c1ccccc1-c1nc(c([nH]1)-c1ccncc1)-c1ccc(F)cc1	BrC1=C2C=CC=CN2NC1=O	0.13333334028720856	P34947	5.40000018605658
CS(=O)(=O)c1ccccc1-c1nc(c([nH]1)-c1ccncc1)-c1ccc(F)cc1	BrC1=C2C=CC=CN2NC1=O	0.13333334028720856	Q5S007	5.59999938302362
CS(=O)(=O)c1ccccc1-c1nc(c([nH]1)-c1ccncc1)-c1ccc(F)cc1	BrC1=C2C=CC=CN2NC1=O	0.13333334028720856	Q02750	5.59999938302362
CS(=O)(=O)c1ccccc1-c1nc(c([nH]1)-c1ccncc1)-c1ccc(F)cc1	BrC1=C2C=CC=CN2NC1=O	0.13333334028720856	Q9BWU1	5.499999678657065
CS(=O)(=O)c1ccccc1-c1nc(c([nH]1)-c1ccncc1)-c1ccc(F)cc1	BrC1=C2C=CC=CN2NC1=O	0.13333334028720856	P11362	5.40000018605658
CS(=O)(=O)c1ccccc1-c1nc(c([nH]1)-c1ccncc1)-c1ccc(F)cc1	BrC1=C2C=CC=CN2NC1=O	0.13333334028720856	P09619	5.700000503883016
CS(=O)(=O)c1ccccc1-c1nc(c([nH]1)-c1ccncc1)-c1ccc(F)cc1	BrC1=C2C=CC=CN2NC1=O	0.13333334028720856	Q06187	5.300000202445418
CS(=O)(=O)c1ccccc1-c1nc(c([nH]1)-c1ccncc1)-c1ccc(F)cc1	BrC1=C2C=CC=CN2NC1=O	0.13333334028720856	Q12851	5.59999938302362
CS(=O)(=O)c1ccccc1-c1nc(c([nH]1)-c1ccncc1)-c1ccc(F)cc1	BrC1=C2C=CC=CN2NC1=O	0.13333334028720856	P45983	5.300000202445418
CS(=O)(=O)c1ccccc1-c1nc(c([nH]1)-c1ccncc1)-c1ccc(F)cc1	BrC1=C2C=CC=CN2NC1=O	0.13333334028720856	P49840	5.40000018605658
CS(=O)(=O)c1ccccc1-c1nc(c([nH]1)-c1ccncc1)-c1ccc(F)cc1	BrC1=C2C=CC=CN2NC1=O	0.13333334028720856	O14757	6.199998172182031
CS(=O)(=O)c1ccccc1-c1nc(c([nH]1)-c1ccncc1)-c1ccc(F)cc1	BrC1=C2C=CC=CN2NC1=O	0.13333334028720856	Q14164	5.499999678657065
CS(=O)(=O)c1ccccc1-c1nc(c([nH]1)-c1ccncc1)-c1ccc(F)cc1	BrC1=C2C=CC=CN2NC1=O	0.13333334028720856	Q06418	5.59999938302362
CS(=O)(=O)c1ccccc1-c1nc(c([nH]1)-c1ccncc1)-c1ccc(F)cc1	BrC1=C2C=CC=CN2NC1=O	0.13333334028720856	P11309	5.40000018605658
CS(=O)(=O)c1ccccc1-c1nc(c([nH]1)-c1ccncc1)-c1ccc(F)cc1	BrC1=C2C=CC=CN2NC1=O	0.13333334028720856	P36507	5.800000874803203
CS(=O)(=O)c1ccccc1-c1nc(c([nH]1)-c1ccncc1)-c1ccc(F)cc1	BrC1=C2C=CC=CN2NC1=O	0.13333334028720856	P49841	5.499999678657065
CS(=O)(=O)c1ccccc1-c1nc(c([nH]1)-c1ccncc1)-c1ccc(F)cc1	BrC1=C2C=CC=CN2NC1=O	0.13333334028720856	P06241	5.300000202445418
CN1CCC(CC1)NC(=O)c2ccc(Nc3ncc4N(C)C(=O)C(F)(F)CN(C5CCCC5)c4n3)cc2C	BrC1=CN(C\C=C\CN2c3cccc4CCCN(c34)S2(=O)=O)C(=O)NC1=O	0.15238095819950104	P9WKE1	6.522878745280337
NC(C(C=C1)=CC=C1C2=CC3=NC=NC(SCC(O)=O)=C3S2)=O	BrC1=CN(Cc2ccccc2)C(=O)NC1=O	0.15625	P9WKE1	4.356547323513813
NC(C(C=C1)=CC=C1C2=CC3=NC=NC(SCC(O)=O)=C3S2)=O	Brc1c(Br)c(Br)c2[nH]cnc2c1Br	0.10526315867900848	P19784	6.516671057899121
NC(C(C=C1)=CC=C1C2=CC3=NC=NC(SCC(O)=O)=C3S2)=O	Brc1c(Br)c(Br)c2[nH]cnc2c1Br	0.10526315867900848	P68400	6.335358024443875
Fc1ccc(CNc2nccc(NCCNC(=O)c3cc4ccccc4s3)n2)cc1	Brc1c(Br)c(Br)c2[nH]nnc2c1Br	0.07246376574039459	P68400	6.3979400086720375
C[C@@H](OC1=C(N)N=CC(C2=C(C#N)N(C)N=C2C3)=C1)C4=CC(F)=CC=C4C(N3C)=O	Brc1c(Br)c(Br)c2c(ncn2CC#N)c1Br	0.125	P68400	5.896196279044043
C[C@@H](OC1=C(N)N=CC(C2=C(C#N)N(C)N=C2C3)=C1)C4=CC(F)=CC=C4C(N3C)=O	Brc1c(Br)c(Br)c2c(ncn2CCC#N)c1Br	0.1358024626970291	P68400	5.557520230935552
C[C@@H](OC1=C(N)N=CC(C2=C(C#N)N(C)N=C2C3)=C1)C4=CC(F)=CC=C4C(N3C)=O	Brc1c(Br)c(Br)c2c(ncn2CCCC#N)c1Br	0.1325301229953766	P68400	5.603800652904264
C[C@@H](OC1=C(N)N=CC(C2=C(C#N)N(C)N=C2C3)=C1)C4=CC(F)=CC=C4C(N3C)=O	Brc1c(Br)c(Br)c2c(ncn2CCCCC#N)c1Br	0.130952388048172	P68400	5.600326278518962
CS(=O)(=O)c1ccccc1-c1nc(c([nH]1)-c1ccncc1)-c1ccc(F)cc1	Brc1c(Br)c(Br)c2NC(=S)Nc2c1Br	0.08474576473236084	P68400	7.154901959985743
NC1=C(C2=CC=C(NC(NC3=CC=CC(C)=C3)=O)C=C2)C=NC4=C(Br)C=NN41	Brc1c[nH]c2nccnc12	0.13235294818878174	P28482	4.013228265733755
COc1cc(Nc2nccc(n2)N2CCC(C2)NC(=O)Nc2ccc3OCOc3c2)cc(OC)c1OC	Brc1cc2OCOc2cc1\C=C/3\C(=O)NN(C3=O)c4ccc(I)cc4	0.16842105984687805	P12931	6.301029995663981
COc1cc(Nc2nccc(n2)N2CCC(C2)NC(=O)Nc2ccc3OCOc3c2)cc(OC)c1OC	Brc1cc2OCOc2cc1\C=C/3\C(=O)NN(C3=O)c4ccc(I)cc4	0.16842105984687805	P00519	5.6020599913279625
CS(=O)(=O)c1ccccc1-c1nc(c([nH]1)-c1ccncc1)-c1ccc(F)cc1	Brc1ccc(\C=C\CNCCNS(=O)(=O)c2cccc3cnccc23)cc1	0.17721518874168396	P31749	5.346787486224656
CS(=O)(=O)c1ccccc1-c1nc(c([nH]1)-c1ccncc1)-c1ccc(F)cc1	Brc1ccc(\C=C\CNCCNS(=O)(=O)c2cccc3cnccc23)cc1	0.17721518874168396	P11799	4.548213564475709
CS(=O)(=O)c1ccccc1-c1nc(c([nH]1)-c1ccncc1)-c1ccc(F)cc1	Brc1ccc(\C=C\CNCCNS(=O)(=O)c2cccc3cnccc23)cc1	0.17721518874168396	Q96RR4	4.527243550682788
CS(=O)(=O)c1ccccc1-c1nc(c([nH]1)-c1ccncc1)-c1ccc(F)cc1	Brc1ccc(\C=C\CNCCNS(=O)(=O)c2cccc3cnccc23)cc1	0.17721518874168396	P48729	4.416801226031377
CS(=O)(=O)c1ccccc1-c1nc(c([nH]1)-c1ccncc1)-c1ccc(F)cc1	Brc1ccc(\C=C\CNCCNS(=O)(=O)c2cccc3cnccc23)cc1	0.17721518874168396	P17612	7.318758762624412
CS(=O)(=O)c1ccccc1-c1nc(c([nH]1)-c1ccncc1)-c1ccc(F)cc1	Brc1ccc(\C=C\CNCCNS(=O)(=O)c2cccc3cnccc23)cc1	0.17721518874168396	P17252	4.498940737782249
CS(=O)(=O)c1ccccc1-c1nc(c([nH]1)-c1ccncc1)-c1ccc(F)cc1	Brc1ccc(\C=C\CNCCNS(=O)(=O)c2cccc3cnccc23)cc1	0.17721518874168396	P68400	3.8632794328435933
CS(=O)(=O)c1ccccc1-c1nc(c([nH]1)-c1ccncc1)-c1ccc(F)cc1	Brc1ccc(\C=C\CNCCNS(=O)(=O)c2cccc3cnccc23)cc1	0.17721518874168396	Q15746	4.548213564475709
CS(=O)(=O)c1ccccc1-c1nc(c([nH]1)-c1ccncc1)-c1ccc(F)cc1	Brc1ccc(\C=C\CNCCNS(=O)(=O)c2cccc3cnccc23)cc1	0.17721518874168396	O75116	7.619788758288394
CS(=O)(=O)c1ccccc1-c1nc(c([nH]1)-c1ccncc1)-c1ccc(F)cc1	Brc1ccc(\C=C\CNCCNS(=O)(=O)c2cccc3cnccc23)cc1	0.17721518874168396	Q13976	6.318758762624412
CS(=O)(=O)c1ccccc1-c1nc(c([nH]1)-c1ccncc1)-c1ccc(F)cc1	Brc1ccc(\C=C\CNCCNS(=O)(=O)c2cccc3cnccc23)cc1	0.17721518874168396	Q13554	4.527243550682788
CS(=O)(=O)c1ccccc1-c1nc(c([nH]1)-c1ccncc1)-c1ccc(F)cc1	Brc1ccc(\C=C\CNCCNS(=O)(=O)c2cccc3cnccc23)cc1	0.17721518874168396	Q32MK0	4.548213564475709
O=C(NC1=C2C(C(F)=CC=C2)=NC=C1)NC3=NC=CN=C3	Brc1ccc(C=CC(=O)Nc2cccc3cnccc23)cc1	0.265625	P49336	5.700000503883016
O=C(NC1=C2C(C(F)=CC=C2)=NC=C1)NC3=NC=CN=C3	Brc1ccc(C=CC(=O)Nc2cccc3cnccc23)cc1	0.265625	Q13464	5.499999678657065
O=C(NC1=C2C(C(F)=CC=C2)=NC=C1)NC3=NC=CN=C3	Brc1ccc(C=CC(=O)Nc2cccc3cnccc23)cc1	0.265625	Q9HAZ1	5.800000874803203
O=C(NC1=C2C(C(F)=CC=C2)=NC=C1)NC3=NC=CN=C3	Brc1ccc(C=CC(=O)Nc2cccc3cnccc23)cc1	0.265625	O14757	5.700000503883016
O=C(NC1=C2C(C(F)=CC=C2)=NC=C1)NC3=NC=CN=C3	Brc1ccc(C=CC(=O)Nc2cccc3cnccc23)cc1	0.265625	P50750	5.800000874803203
O=C(NC1=C2C(C(F)=CC=C2)=NC=C1)NC3=NC=CN=C3	Brc1ccc(C=CC(=O)Nc2cccc3cnccc23)cc1	0.265625	P53667	5.499999678657065
O=C(NC1=C2C(C(F)=CC=C2)=NC=C1)NC3=NC=CN=C3	Brc1ccc(C=CC(=O)Nc2cccc3cnccc23)cc1	0.265625	P50613	5.800000874803203
O=C(NC1=C2C(C(F)=CC=C2)=NC=C1)NC3=NC=CN=C3	Brc1ccc(C=CC(=O)Nc2cccc3cnccc23)cc1	0.265625	P11309	5.59999938302362
O=C(NC1=C2C(C(F)=CC=C2)=NC=C1)NC3=NC=CN=C3	Brc1ccc(C=CC(=O)Nc2cccc3cnccc23)cc1	0.265625	P49841	5.700000503883016
CS(=O)(=O)c1ccccc1-c1nc(c([nH]1)-c1ccncc1)-c1ccc(F)cc1	Brc1ccc(C=CCNCCNS(=O)(=O)c2cccc3cnccc23)cc1	0.17721518874168396	P31749	6.900008766455316
CS(=O)(=O)c1ccccc1-c1nc(c([nH]1)-c1ccncc1)-c1ccc(F)cc1	Brc1ccc(C=CCNCCNS(=O)(=O)c2cccc3cnccc23)cc1	0.17721518874168396	Q00535	5.100000128334196
CS(=O)(=O)c1ccccc1-c1nc(c([nH]1)-c1ccncc1)-c1ccc(F)cc1	Brc1ccc(C=CCNCCNS(=O)(=O)c2cccc3cnccc23)cc1	0.17721518874168396	P35968	5.100000128334196
CS(=O)(=O)c1ccccc1-c1nc(c([nH]1)-c1ccncc1)-c1ccc(F)cc1	Brc1ccc(C=CCNCCNS(=O)(=O)c2cccc3cnccc23)cc1	0.17721518874168396	Q9BZL6	6
CS(=O)(=O)c1ccccc1-c1nc(c([nH]1)-c1ccncc1)-c1ccc(F)cc1	Brc1ccc(C=CCNCCNS(=O)(=O)c2cccc3cnccc23)cc1	0.17721518874168396	P27448	5.499999678657065
CS(=O)(=O)c1ccccc1-c1nc(c([nH]1)-c1ccncc1)-c1ccc(F)cc1	Brc1ccc(C=CCNCCNS(=O)(=O)c2cccc3cnccc23)cc1	0.17721518874168396	Q9Y243	6.399996913372259
CS(=O)(=O)c1ccccc1-c1nc(c([nH]1)-c1ccncc1)-c1ccc(F)cc1	Brc1ccc(C=CCNCCNS(=O)(=O)c2cccc3cnccc23)cc1	0.17721518874168396	O43293	6.199998172182031
CS(=O)(=O)c1ccccc1-c1nc(c([nH]1)-c1ccncc1)-c1ccc(F)cc1	Brc1ccc(C=CCNCCNS(=O)(=O)c2cccc3cnccc23)cc1	0.17721518874168396	Q13464	6.699991797446187
CS(=O)(=O)c1ccccc1-c1nc(c([nH]1)-c1ccncc1)-c1ccc(F)cc1	Brc1ccc(C=CCNCCNS(=O)(=O)c2cccc3cnccc23)cc1	0.17721518874168396	P23443	7.79997073344623
CS(=O)(=O)c1ccccc1-c1nc(c([nH]1)-c1ccncc1)-c1ccc(F)cc1	Brc1ccc(C=CCNCCNS(=O)(=O)c2cccc3cnccc23)cc1	0.17721518874168396	Q9HBY8	6
CS(=O)(=O)c1ccccc1-c1nc(c([nH]1)-c1ccncc1)-c1ccc(F)cc1	Brc1ccc(C=CCNCCNS(=O)(=O)c2cccc3cnccc23)cc1	0.17721518874168396	Q13188	5.100000128334196
CS(=O)(=O)c1ccccc1-c1nc(c([nH]1)-c1ccncc1)-c1ccc(F)cc1	Brc1ccc(C=CCNCCNS(=O)(=O)c2cccc3cnccc23)cc1	0.17721518874168396	Q7KZI7	5.499999678657065
CS(=O)(=O)c1ccccc1-c1nc(c([nH]1)-c1ccncc1)-c1ccc(F)cc1	Brc1ccc(C=CCNCCNS(=O)(=O)c2cccc3cnccc23)cc1	0.17721518874168396	O14757	5.40000018605658
CS(=O)(=O)c1ccccc1-c1nc(c([nH]1)-c1ccncc1)-c1ccc(F)cc1	Brc1ccc(C=CCNCCNS(=O)(=O)c2cccc3cnccc23)cc1	0.17721518874168396	O96017	5.700000503883016
CS(=O)(=O)c1ccccc1-c1nc(c([nH]1)-c1ccncc1)-c1ccc(F)cc1	Brc1ccc(C=CCNCCNS(=O)(=O)c2cccc3cnccc23)cc1	0.17721518874168396	P05129	5.499999678657065
CS(=O)(=O)c1ccccc1-c1nc(c([nH]1)-c1ccncc1)-c1ccc(F)cc1	Brc1ccc(C=CCNCCNS(=O)(=O)c2cccc3cnccc23)cc1	0.17721518874168396	P17612	7.899974269892137
CS(=O)(=O)c1ccccc1-c1nc(c([nH]1)-c1ccncc1)-c1ccc(F)cc1	Brc1ccc(C=CCNCCNS(=O)(=O)c2cccc3cnccc23)cc1	0.17721518874168396	Q05513	5.499999678657065
CS(=O)(=O)c1ccccc1-c1nc(c([nH]1)-c1ccncc1)-c1ccc(F)cc1	Brc1ccc(C=CCNCCNS(=O)(=O)c2cccc3cnccc23)cc1	0.17721518874168396	P28482	5.100000128334196
CS(=O)(=O)c1ccccc1-c1nc(c([nH]1)-c1ccncc1)-c1ccc(F)cc1	Brc1ccc(C=CCNCCNS(=O)(=O)c2cccc3cnccc23)cc1	0.17721518874168396	P06493	5.100000128334196
CS(=O)(=O)c1ccccc1-c1nc(c([nH]1)-c1ccncc1)-c1ccc(F)cc1	Brc1ccc(C=CCNCCNS(=O)(=O)c2cccc3cnccc23)cc1	0.17721518874168396	Q13131	5.59999938302362
CS(=O)(=O)c1ccccc1-c1nc(c([nH]1)-c1ccncc1)-c1ccc(F)cc1	Brc1ccc(C=CCNCCNS(=O)(=O)c2cccc3cnccc23)cc1	0.17721518874168396	P31751	6.399996913372259
CS(=O)(=O)c1ccccc1-c1nc(c([nH]1)-c1ccncc1)-c1ccc(F)cc1	Brc1ccc(C=CCNCCNS(=O)(=O)c2cccc3cnccc23)cc1	0.17721518874168396	P53667	6.0999990348465305
CS(=O)(=O)c1ccccc1-c1nc(c([nH]1)-c1ccncc1)-c1ccc(F)cc1	Brc1ccc(C=CCNCCNS(=O)(=O)c2cccc3cnccc23)cc1	0.17721518874168396	Q05655	6.299997602857746
CS(=O)(=O)c1ccccc1-c1nc(c([nH]1)-c1ccncc1)-c1ccc(F)cc1	Brc1ccc(C=CCNCCNS(=O)(=O)c2cccc3cnccc23)cc1	0.17721518874168396	P51812	6.299997602857746
CS(=O)(=O)c1ccccc1-c1nc(c([nH]1)-c1ccncc1)-c1ccc(F)cc1	Brc1ccc(C=CCNCCNS(=O)(=O)c2cccc3cnccc23)cc1	0.17721518874168396	O75116	7.100015437450609
CS(=O)(=O)c1ccccc1-c1nc(c([nH]1)-c1ccncc1)-c1ccc(F)cc1	Brc1ccc(C=CCNCCNS(=O)(=O)c2cccc3cnccc23)cc1	0.17721518874168396	O14965	5.200000237109354
CS(=O)(=O)c1ccccc1-c1nc(c([nH]1)-c1ccncc1)-c1ccc(F)cc1	Brc1ccc(C=CCNCCNS(=O)(=O)c2cccc3cnccc23)cc1	0.17721518874168396	Q96GD4	6.0999990348465305
NC(C(C=C1)=CC=C1C2=CC3=NC=NC(SCC(O)=O)=C3S2)=O	Brc1ccc(cc1)C(=O)CSc2nnc([nH]2)c3occc3	0.1780821979045868	P28482	4.346787486224656
CC(C(=O)NC1CCN(C1)c1ccnc(Nc2ccc(F)cc2)n1)c1ccc(Cl)cc1	Brc1ccc(cc1)C(CC2CCCC2)c3cc4cccnc4[nH]3	0.2023809552192688	P35557	6.106238237942057
COc1cc(Nc2nccc(n2)N2CCC(C2)NC(=O)Nc2ccc3OCOc3c2)cc(OC)c1OC	Brc1ccc(cc1)C2=NOC(=O)C2=Cc3ccc4OCOc4c3	0.16304348409175873	Q86V86	5.100000128334196
COc1cc(Nc2nccc(n2)N2CCC(C2)NC(=O)Nc2ccc3OCOc3c2)cc(OC)c1OC	Brc1ccc(cc1)C2=NOC(=O)C2=Cc3ccc4OCOc4c3	0.16304348409175873	Q8TDC3	5
COc1cc(Nc2nccc(n2)N2CCC(C2)NC(=O)Nc2ccc3OCOc3c2)cc(OC)c1OC	Brc1ccc(cc1)C2=NOC(=O)C2=Cc3ccc4OCOc4c3	0.16304348409175873	P68400	5.800000874803203
COc1cc(Nc2nccc(n2)N2CCC(C2)NC(=O)Nc2ccc3OCOc3c2)cc(OC)c1OC	Brc1ccc(cc1)C2=NOC(=O)C2=Cc3ccc4OCOc4c3	0.16304348409175873	P11309	5.700000503883016
NC(C(C=C1)=CC=C1C2=CC3=NC=NC(SCC(O)=O)=C3S2)=O	Brc1ccc(cc1)S(=O)(=O)CCC(=O)NCc2cccs2	0.125	P25098	5.747632485540101
NC1=C(C2=CC=C(NC(NC3=CC=CC(C)=C3)=O)C=C2)C=NC4=C(Br)C=NN41	Brc1ccc(cc1)S(=O)(=O)CCC(=O)NCCC2=CCCCC2	0.11363636702299118	P25098	5.097127214553921
NC1=C(C2=CC=C(NC(NC3=CC=CC(C)=C3)=O)C=C2)C=NC4=C(Br)C=NN41	Brc1ccc(CNC(=O)c2cnn3c(ccnc23)c4ccccc4)cc1	0.2222222238779068	O15530	5.59999938302362
NC1=C(C2=CC=C(NC(NC3=CC=CC(C)=C3)=O)C=C2)C=NC4=C(Br)C=NN41	Brc1ccc(CNC(=O)c2cnn3c(ccnc23)c4ccccc4)cc1	0.2222222238779068	Q7KZI7	5.800000874803203
NC1=C(C2=CC=C(NC(NC3=CC=CC(C)=C3)=O)C=C2)C=NC4=C(Br)C=NN41	Brc1ccc(CNC(=O)c2cnn3c(ccnc23)c4ccccc4)cc1	0.2222222238779068	Q05513	5.59999938302362
COc1cccc(CNC(=O)NC2CCN(C2)c2ccnc(Nc3cc(OC)c(OC)c(OC)c3)n2)c1	Brc1ccc(CNC(=O)Cc2cccc3cnccc23)cc1	0.2068965584039688	P08922	5.800000874803203
COc1cccc(CNC(=O)NC2CCN(C2)c2ccnc(Nc3cc(OC)c(OC)c(OC)c3)n2)c1	Brc1ccc(CNC(=O)Cc2cccc3cnccc23)cc1	0.2068965584039688	P23443	5.200000237109354
NC1=C(C2=CC=C(NC(NC3=CC=CC(C)=C3)=O)C=C2)C=NC4=C(Br)C=NN41	Brc1ccc(CNC(=O)Nc2ccc3[nH]ncc3c2)cc1	0.2467532455921173	O75582	7.299988937677887
NC1=C(C2=CC=C(NC(NC3=CC=CC(C)=C3)=O)C=C2)C=NC4=C(Br)C=NN41	Brc1ccc(CNC(=O)Nc2ccc3[nH]ncc3c2)cc1	0.2467532455921173	Q13237	6.499996931948306
NC1=C(C2=CC=C(NC(NC3=CC=CC(C)=C3)=O)C=C2)C=NC4=C(Br)C=NN41	Brc1ccc(CNC(=O)Nc2ccc3[nH]ncc3c2)cc1	0.2467532455921173	Q13464	6.399996913372259
NC1=C(C2=CC=C(NC(NC3=CC=CC(C)=C3)=O)C=C2)C=NC4=C(Br)C=NN41	Brc1ccc(CNC(=O)Nc2ccc3[nH]ncc3c2)cc1	0.2467532455921173	Q9HAZ1	6
NC1=C(C2=CC=C(NC(NC3=CC=CC(C)=C3)=O)C=C2)C=NC4=C(Br)C=NN41	Brc1ccc(CNC(=O)Nc2ccc3[nH]ncc3c2)cc1	0.2467532455921173	P23443	7.299988937677887
NC1=C(C2=CC=C(NC(NC3=CC=CC(C)=C3)=O)C=C2)C=NC4=C(Br)C=NN41	Brc1ccc(CNC(=O)Nc2ccc3[nH]ncc3c2)cc1	0.2467532455921173	Q9HBY8	6
NC1=C(C2=CC=C(NC(NC3=CC=CC(C)=C3)=O)C=C2)C=NC4=C(Br)C=NN41	Brc1ccc(CNC(=O)Nc2ccc3[nH]ncc3c2)cc1	0.2467532455921173	P17612	6.499996931948306
NC1=C(C2=CC=C(NC(NC3=CC=CC(C)=C3)=O)C=C2)C=NC4=C(Br)C=NN41	Brc1ccc(CNC(=O)Nc2ccc3[nH]ncc3c2)cc1	0.2467532455921173	P51817	8.899629454882437
NC1=C(C2=CC=C(NC(NC3=CC=CC(C)=C3)=O)C=C2)C=NC4=C(Br)C=NN41	Brc1ccc(CNC(=O)Nc2ccc3[nH]ncc3c2)cc1	0.2467532455921173	O75116	7
Fc1ccc(CNc2nccc(NCCNC(=O)c3cc4ccccc4s3)n2)cc1	Brc1ccc(NC(=O)c2nscc2NCc3ccncc3)cc1	0.20987653732299805	P35968	7.100329725273209
O=C(NC1=CC(Cl)=CC=C1)NC(C=C2)=CC=C2C3=C4C(N(C)N=C4N)=CN=C3	Brc1ccc(NCC(=O)N\N=C\c2ccncc2)cc1	0.1818181872367859	P25098	6
OC(C1=CC2=C(C3=CC(C4=CC=CC=C4)=CC=C3)C=NC=C2S1)=O	Brc1ccc(s1)S(=O)(=O)CCC(=O)Nc2ccccc2Br	0.1538461595773697	P25098	4.680269505669775
CS(=O)(=O)c1ccccc1-c1nc(c([nH]1)-c1ccncc1)-c1ccc(F)cc1	Brc1ccc2[nH]c3c(CC(=O)Nc4ccccc34)c2c1	0.17142857611179352	Q00535	5.800000874803203
CS(=O)(=O)c1ccccc1-c1nc(c([nH]1)-c1ccncc1)-c1ccc(F)cc1	Brc1ccc2[nH]c3c(CC(=O)Nc4ccccc34)c2c1	0.17142857611179352	P35968	5.700000503883016
CS(=O)(=O)c1ccccc1-c1nc(c([nH]1)-c1ccncc1)-c1ccc(F)cc1	Brc1ccc2[nH]c3c(CC(=O)Nc4ccccc34)c2c1	0.17142857611179352	Q9Y6E0	6.200659450546418
CS(=O)(=O)c1ccccc1-c1nc(c([nH]1)-c1ccncc1)-c1ccc(F)cc1	Brc1ccc2[nH]c3c(CC(=O)Nc4ccccc34)c2c1	0.17142857611179352	P10721	5.90031935889075
CS(=O)(=O)c1ccccc1-c1nc(c([nH]1)-c1ccncc1)-c1ccc(F)cc1	Brc1ccc2[nH]c3c(CC(=O)Nc4ccccc34)c2c1	0.17142857611179352	P27448	6.2003288113642245
CS(=O)(=O)c1ccccc1-c1nc(c([nH]1)-c1ccncc1)-c1ccc(F)cc1	Brc1ccc2[nH]c3c(CC(=O)Nc4ccccc34)c2c1	0.17142857611179352	O00444	6.400056920649286
CS(=O)(=O)c1ccccc1-c1nc(c([nH]1)-c1ccncc1)-c1ccc(F)cc1	Brc1ccc2[nH]c3c(CC(=O)Nc4ccccc34)c2c1	0.17142857611179352	O43293	5.90031935889075
CS(=O)(=O)c1ccccc1-c1nc(c([nH]1)-c1ccncc1)-c1ccc(F)cc1	Brc1ccc2[nH]c3c(CC(=O)Nc4ccccc34)c2c1	0.17142857611179352	Q13464	5.700000503883016
CS(=O)(=O)c1ccccc1-c1nc(c([nH]1)-c1ccncc1)-c1ccc(F)cc1	Brc1ccc2[nH]c3c(CC(=O)Nc4ccccc34)c2c1	0.17142857611179352	P24941	7
CS(=O)(=O)c1ccccc1-c1nc(c([nH]1)-c1ccncc1)-c1ccc(F)cc1	Brc1ccc2[nH]c3c(CC(=O)Nc4ccccc34)c2c1	0.17142857611179352	P07333	5.700000503883016
CS(=O)(=O)c1ccccc1-c1nc(c([nH]1)-c1ccncc1)-c1ccc(F)cc1	Brc1ccc2[nH]c3c(CC(=O)Nc4ccccc34)c2c1	0.17142857611179352	Q5VT25	5.300000202445418
CS(=O)(=O)c1ccccc1-c1nc(c([nH]1)-c1ccncc1)-c1ccc(F)cc1	Brc1ccc2[nH]c3c(CC(=O)Nc4ccccc34)c2c1	0.17142857611179352	P12931	6
CS(=O)(=O)c1ccccc1-c1nc(c([nH]1)-c1ccncc1)-c1ccc(F)cc1	Brc1ccc2[nH]c3c(CC(=O)Nc4ccccc34)c2c1	0.17142857611179352	Q13188	6.199998172182031
CS(=O)(=O)c1ccccc1-c1nc(c([nH]1)-c1ccncc1)-c1ccc(F)cc1	Brc1ccc2[nH]c3c(CC(=O)Nc4ccccc34)c2c1	0.17142857611179352	P49840	8.10008974879309
CS(=O)(=O)c1ccccc1-c1nc(c([nH]1)-c1ccncc1)-c1ccc(F)cc1	Brc1ccc2[nH]c3c(CC(=O)Nc4ccccc34)c2c1	0.17142857611179352	P35916	6.400056920649286
CS(=O)(=O)c1ccccc1-c1nc(c([nH]1)-c1ccncc1)-c1ccc(F)cc1	Brc1ccc2[nH]c3c(CC(=O)Nc4ccccc34)c2c1	0.17142857611179352	O15530	5.9001588880446985
CS(=O)(=O)c1ccccc1-c1nc(c([nH]1)-c1ccncc1)-c1ccc(F)cc1	Brc1ccc2[nH]c3c(CC(=O)Nc4ccccc34)c2c1	0.17142857611179352	Q7KZI7	6
CS(=O)(=O)c1ccccc1-c1nc(c([nH]1)-c1ccncc1)-c1ccc(F)cc1	Brc1ccc2[nH]c3c(CC(=O)Nc4ccccc34)c2c1	0.17142857611179352	O14757	5.40000018605658
CS(=O)(=O)c1ccccc1-c1nc(c([nH]1)-c1ccncc1)-c1ccc(F)cc1	Brc1ccc2[nH]c3c(CC(=O)Nc4ccccc34)c2c1	0.17142857611179352	Q13627	5.300000202445418
CS(=O)(=O)c1ccccc1-c1nc(c([nH]1)-c1ccncc1)-c1ccc(F)cc1	Brc1ccc2[nH]c3c(CC(=O)Nc4ccccc34)c2c1	0.17142857611179352	O96017	6.2003288113642245
CS(=O)(=O)c1ccccc1-c1nc(c([nH]1)-c1ccncc1)-c1ccc(F)cc1	Brc1ccc2[nH]c3c(CC(=O)Nc4ccccc34)c2c1	0.17142857611179352	P07948	6.901549376723629
CS(=O)(=O)c1ccccc1-c1nc(c([nH]1)-c1ccncc1)-c1ccc(F)cc1	Brc1ccc2[nH]c3c(CC(=O)Nc4ccccc34)c2c1	0.17142857611179352	P36888	5.800000874803203
CS(=O)(=O)c1ccccc1-c1nc(c([nH]1)-c1ccncc1)-c1ccc(F)cc1	Brc1ccc2[nH]c3c(CC(=O)Nc4ccccc34)c2c1	0.17142857611179352	P06239	6.0639515084337425
CS(=O)(=O)c1ccccc1-c1nc(c([nH]1)-c1ccncc1)-c1ccc(F)cc1	Brc1ccc2[nH]c3c(CC(=O)Nc4ccccc34)c2c1	0.17142857611179352	P68400	6.400056920649286
CS(=O)(=O)c1ccccc1-c1nc(c([nH]1)-c1ccncc1)-c1ccc(F)cc1	Brc1ccc2[nH]c3c(CC(=O)Nc4ccccc34)c2c1	0.17142857611179352	O00311	7
CS(=O)(=O)c1ccccc1-c1nc(c([nH]1)-c1ccncc1)-c1ccc(F)cc1	Brc1ccc2[nH]c3c(CC(=O)Nc4ccccc34)c2c1	0.17142857611179352	P53667	5.100000128334196
CS(=O)(=O)c1ccccc1-c1nc(c([nH]1)-c1ccncc1)-c1ccc(F)cc1	Brc1ccc2[nH]c3c(CC(=O)Nc4ccccc34)c2c1	0.17142857611179352	O75116	5.59999938302362
CS(=O)(=O)c1ccccc1-c1nc(c([nH]1)-c1ccncc1)-c1ccc(F)cc1	Brc1ccc2[nH]c3c(CC(=O)Nc4ccccc34)c2c1	0.17142857611179352	P17948	6.400056920649286
CS(=O)(=O)c1ccccc1-c1nc(c([nH]1)-c1ccncc1)-c1ccc(F)cc1	Brc1ccc2[nH]c3c(CC(=O)Nc4ccccc34)c2c1	0.17142857611179352	P11309	5.59999938302362
CS(=O)(=O)c1ccccc1-c1nc(c([nH]1)-c1ccncc1)-c1ccc(F)cc1	Brc1ccc2[nH]c3c(CC(=O)Nc4ccccc34)c2c1	0.17142857611179352	O14965	5.9001588880446985
CS(=O)(=O)c1ccccc1-c1nc(c([nH]1)-c1ccncc1)-c1ccc(F)cc1	Brc1ccc2[nH]c3c(CC(=O)Nc4ccccc34)c2c1	0.17142857611179352	P00519	6.8006705238194876
CS(=O)(=O)c1ccccc1-c1nc(c([nH]1)-c1ccncc1)-c1ccc(F)cc1	Brc1ccc2[nH]c3c(CC(=O)Nc4ccccc34)c2c1	0.17142857611179352	P49841	7.710651749512202
CS(=O)(=O)c1ccccc1-c1nc(c([nH]1)-c1ccncc1)-c1ccc(F)cc1	Brc1ccc2[nH]c3c(CC(=O)Nc4ccccc34)c2c1	0.17142857611179352	Q96GD4	5.200000237109354
CS(=O)(=O)c1ccccc1-c1nc(c([nH]1)-c1ccncc1)-c1ccc(F)cc1	Brc1ccc2[nH]c3c(CC(=O)Nc4ccccc34)c2c1	0.17142857611179352	P06241	7.200315045651141
CC(C)(C)c1ccc2nccc(Nc3cccc(O)c3)c2c1	Brc1ccc2[nH]c3c(CC(=O)Nc4cccnc34)c2c1	0.17391304671764374	P10721	5.90031935889075
CC(C)(C)c1ccc2nccc(Nc3cccc(O)c3)c2c1	Brc1ccc2[nH]c3c(CC(=O)Nc4cccnc34)c2c1	0.17391304671764374	O43293	5.90031935889075
CC(C)(C)c1ccc2nccc(Nc3cccc(O)c3)c2c1	Brc1ccc2[nH]c3c(CC(=O)Nc4cccnc34)c2c1	0.17391304671764374	P24941	6.30007993849525
CC(C)(C)c1ccc2nccc(Nc3cccc(O)c3)c2c1	Brc1ccc2[nH]c3c(CC(=O)Nc4cccnc34)c2c1	0.17391304671764374	P49840	8.300081137078193
CC(C)(C)c1ccc2nccc(Nc3cccc(O)c3)c2c1	Brc1ccc2[nH]c3c(CC(=O)Nc4cccnc34)c2c1	0.17391304671764374	P35916	5.40000018605658
CC(C)(C)c1ccc2nccc(Nc3cccc(O)c3)c2c1	Brc1ccc2[nH]c3c(CC(=O)Nc4cccnc34)c2c1	0.17391304671764374	Q13627	5.300000202445418
CC(C)(C)c1ccc2nccc(Nc3cccc(O)c3)c2c1	Brc1ccc2[nH]c3c(CC(=O)Nc4cccnc34)c2c1	0.17391304671764374	P06239	6.2003288113642245
CC(C)(C)c1ccc2nccc(Nc3cccc(O)c3)c2c1	Brc1ccc2[nH]c3c(CC(=O)Nc4cccnc34)c2c1	0.17391304671764374	P68400	5.59999938302362
CC(C)(C)c1ccc2nccc(Nc3cccc(O)c3)c2c1	Brc1ccc2[nH]c3c(CC(=O)Nc4cccnc34)c2c1	0.17391304671764374	P17948	6.400116927926312
CC(C)(C)c1ccc2nccc(Nc3cccc(O)c3)c2c1	Brc1ccc2[nH]c3c(CC(=O)Nc4cccnc34)c2c1	0.17391304671764374	P11309	5.200000237109354
CC(C)(C)c1ccc2nccc(Nc3cccc(O)c3)c2c1	Brc1ccc2[nH]c3c(CC(=O)Nc4cccnc34)c2c1	0.17391304671764374	P00519	6.2003288113642245
CC(C)(C)c1ccc2nccc(Nc3cccc(O)c3)c2c1	Brc1ccc2[nH]c3c(CC(=O)Nc4cccnc34)c2c1	0.17391304671764374	P49841	8
CC(C)(C)c1ccc2nccc(Nc3cccc(O)c3)c2c1	Brc1ccc2[nH]c3c(CC(=O)Nc4cccnc34)c2c1	0.17391304671764374	P06241	7
OC(C1=CC2=C(C3=CC(C4=CC=CC=C4)=CC=C3)C=NC=C2S1)=O	Brc1ccc2[nH]nc(c3ccccc3)c2c1	0.22641509771347046	O15075	5.200000237109354
OC(C1=CC2=C(C3=CC(C4=CC=CC=C4)=CC=C3)C=NC=C2S1)=O	Brc1ccc2[nH]nc(c3ccccc3)c2c1	0.22641509771347046	Q9BZL6	5.800000874803203
OC(C1=CC2=C(C3=CC(C4=CC=CC=C4)=CC=C3)C=NC=C2S1)=O	Brc1ccc2[nH]nc(c3ccccc3)c2c1	0.22641509771347046	Q8NE63	5.200000237109354
OC(C1=CC2=C(C3=CC(C4=CC=CC=C4)=CC=C3)C=NC=C2S1)=O	Brc1ccc2[nH]nc(c3ccccc3)c2c1	0.22641509771347046	P27448	5.200000237109354
OC(C1=CC2=C(C3=CC(C4=CC=CC=C4)=CC=C3)C=NC=C2S1)=O	Brc1ccc2[nH]nc(c3ccccc3)c2c1	0.22641509771347046	Q9Y4K4	6.499996931948306
OC(C1=CC2=C(C3=CC(C4=CC=CC=C4)=CC=C3)C=NC=C2S1)=O	Brc1ccc2[nH]nc(c3ccccc3)c2c1	0.22641509771347046	P48730	5.499999678657065
OC(C1=CC2=C(C3=CC(C4=CC=CC=C4)=CC=C3)C=NC=C2S1)=O	Brc1ccc2[nH]nc(c3ccccc3)c2c1	0.22641509771347046	Q8N4C8	5.800000874803203
OC(C1=CC2=C(C3=CC(C4=CC=CC=C4)=CC=C3)C=NC=C2S1)=O	Brc1ccc2[nH]nc(c3ccccc3)c2c1	0.22641509771347046	P24941	5.200000237109354
OC(C1=CC2=C(C3=CC(C4=CC=CC=C4)=CC=C3)C=NC=C2S1)=O	Brc1ccc2[nH]nc(c3ccccc3)c2c1	0.22641509771347046	Q12851	5.300000202445418
OC(C1=CC2=C(C3=CC(C4=CC=CC=C4)=CC=C3)C=NC=C2S1)=O	Brc1ccc2[nH]nc(c3ccccc3)c2c1	0.22641509771347046	P07333	5.899998417198648
OC(C1=CC2=C(C3=CC(C4=CC=CC=C4)=CC=C3)C=NC=C2S1)=O	Brc1ccc2[nH]nc(c3ccccc3)c2c1	0.22641509771347046	Q9HAZ1	5.800000874803203
OC(C1=CC2=C(C3=CC(C4=CC=CC=C4)=CC=C3)C=NC=C2S1)=O	Brc1ccc2[nH]nc(c3ccccc3)c2c1	0.22641509771347046	O94806	5.800000874803203
OC(C1=CC2=C(C3=CC(C4=CC=CC=C4)=CC=C3)C=NC=C2S1)=O	Brc1ccc2[nH]nc(c3ccccc3)c2c1	0.22641509771347046	Q9UEE5	5.899998417198648
OC(C1=CC2=C(C3=CC(C4=CC=CC=C4)=CC=C3)C=NC=C2S1)=O	Brc1ccc2[nH]nc(c3ccccc3)c2c1	0.22641509771347046	Q13188	5.100000128334196
OC(C1=CC2=C(C3=CC(C4=CC=CC=C4)=CC=C3)C=NC=C2S1)=O	Brc1ccc2[nH]nc(c3ccccc3)c2c1	0.22641509771347046	Q9H2G2	5.100000128334196
OC(C1=CC2=C(C3=CC(C4=CC=CC=C4)=CC=C3)C=NC=C2S1)=O	Brc1ccc2[nH]nc(c3ccccc3)c2c1	0.22641509771347046	P35916	5.300000202445418
OC(C1=CC2=C(C3=CC(C4=CC=CC=C4)=CC=C3)C=NC=C2S1)=O	Brc1ccc2[nH]nc(c3ccccc3)c2c1	0.22641509771347046	Q7KZI7	5.300000202445418
OC(C1=CC2=C(C3=CC(C4=CC=CC=C4)=CC=C3)C=NC=C2S1)=O	Brc1ccc2[nH]nc(c3ccccc3)c2c1	0.22641509771347046	Q13627	5.499999678657065
OC(C1=CC2=C(C3=CC(C4=CC=CC=C4)=CC=C3)C=NC=C2S1)=O	Brc1ccc2[nH]nc(c3ccccc3)c2c1	0.22641509771347046	O96017	5.899998417198648
OC(C1=CC2=C(C3=CC(C4=CC=CC=C4)=CC=C3)C=NC=C2S1)=O	Brc1ccc2[nH]nc(c3ccccc3)c2c1	0.22641509771347046	Q8TDC3	5.300000202445418
OC(C1=CC2=C(C3=CC(C4=CC=CC=C4)=CC=C3)C=NC=C2S1)=O	Brc1ccc2[nH]nc(c3ccccc3)c2c1	0.22641509771347046	P78368	5.59999938302362
OC(C1=CC2=C(C3=CC(C4=CC=CC=C4)=CC=C3)C=NC=C2S1)=O	Brc1ccc2[nH]nc(c3ccccc3)c2c1	0.22641509771347046	Q9HBH9	6.299997602857746
OC(C1=CC2=C(C3=CC(C4=CC=CC=C4)=CC=C3)C=NC=C2S1)=O	Brc1ccc2[nH]nc(c3ccccc3)c2c1	0.22641509771347046	P36888	7
OC(C1=CC2=C(C3=CC(C4=CC=CC=C4)=CC=C3)C=NC=C2S1)=O	Brc1ccc2[nH]nc(c3ccccc3)c2c1	0.22641509771347046	P45984	6.199998172182031
OC(C1=CC2=C(C3=CC(C4=CC=CC=C4)=CC=C3)C=NC=C2S1)=O	Brc1ccc2[nH]nc(c3ccccc3)c2c1	0.22641509771347046	P68400	5.300000202445418
OC(C1=CC2=C(C3=CC(C4=CC=CC=C4)=CC=C3)C=NC=C2S1)=O	Brc1ccc2[nH]nc(c3ccccc3)c2c1	0.22641509771347046	O95819	7
OC(C1=CC2=C(C3=CC(C4=CC=CC=C4)=CC=C3)C=NC=C2S1)=O	Brc1ccc2[nH]nc(c3ccccc3)c2c1	0.22641509771347046	Q9NWZ3	5
OC(C1=CC2=C(C3=CC(C4=CC=CC=C4)=CC=C3)C=NC=C2S1)=O	Brc1ccc2[nH]nc(c3ccccc3)c2c1	0.22641509771347046	P16591	6.0999990348465305
OC(C1=CC2=C(C3=CC(C4=CC=CC=C4)=CC=C3)C=NC=C2S1)=O	Brc1ccc2[nH]nc(c3ccccc3)c2c1	0.22641509771347046	Q14680	6.299997602857746
OC(C1=CC2=C(C3=CC(C4=CC=CC=C4)=CC=C3)C=NC=C2S1)=O	Brc1ccc2[nH]nc(c3ccccc3)c2c1	0.22641509771347046	Q16288	6.599997654072044
OC(C1=CC2=C(C3=CC(C4=CC=CC=C4)=CC=C3)C=NC=C2S1)=O	Brc1ccc2[nH]nc(c3ccccc3)c2c1	0.22641509771347046	Q13555	5.499999678657065
OC(C1=CC2=C(C3=CC(C4=CC=CC=C4)=CC=C3)C=NC=C2S1)=O	Brc1ccc2[nH]nc(c3ccccc3)c2c1	0.22641509771347046	Q13554	5.499999678657065
OC(C1=CC2=C(C3=CC(C4=CC=CC=C4)=CC=C3)C=NC=C2S1)=O	Brc1ccc2[nH]nc(c3ccccc3)c2c1	0.22641509771347046	Q96GD4	5.800000874803203
OC(C1=CC2=C(C3=CC(C4=CC=CC=C4)=CC=C3)C=NC=C2S1)=O	Brc1ccc2[nH]nc(c3ccccc3)c2c1	0.22641509771347046	P49760	5.200000237109354
COc1cc(Nc2nccc(n2)N2CCC(C2)NC(=O)Nc2cccc(c2)C(C)=O)cc(OC)c1OC	Brc1ccc2cc(NC(=O)C3CC3)ncc2c1	0.17045454680919647	P00519	7.603800652904264
Oc1ccc(cc1)-c1c[nH]c(=O)c2cc(sc12)-c1ccncc1	Brc1ccc2Cc3cn[nH]c3c2c1	0.13793103396892548	P08922	6
Oc1ccc(cc1)-c1c[nH]c(=O)c2cc(sc12)-c1ccncc1	Brc1ccc2Cc3cn[nH]c3c2c1	0.13793103396892548	P35968	5.300000202445418
Oc1ccc(cc1)-c1c[nH]c(=O)c2cc(sc12)-c1ccncc1	Brc1ccc2Cc3cn[nH]c3c2c1	0.13793103396892548	P27448	5.300000202445418
Oc1ccc(cc1)-c1c[nH]c(=O)c2cc(sc12)-c1ccncc1	Brc1ccc2Cc3cn[nH]c3c2c1	0.13793103396892548	Q9Y4K4	5.300000202445418
Oc1ccc(cc1)-c1c[nH]c(=O)c2cc(sc12)-c1ccncc1	Brc1ccc2Cc3cn[nH]c3c2c1	0.13793103396892548	Q8N4C8	5.100000128334196
Oc1ccc(cc1)-c1c[nH]c(=O)c2cc(sc12)-c1ccncc1	Brc1ccc2Cc3cn[nH]c3c2c1	0.13793103396892548	P29376	5.700000503883016
Oc1ccc(cc1)-c1c[nH]c(=O)c2cc(sc12)-c1ccncc1	Brc1ccc2Cc3cn[nH]c3c2c1	0.13793103396892548	Q96KB5	5.100000128334196
Oc1ccc(cc1)-c1c[nH]c(=O)c2cc(sc12)-c1ccncc1	Brc1ccc2Cc3cn[nH]c3c2c1	0.13793103396892548	Q9UEE5	5.40000018605658
Oc1ccc(cc1)-c1c[nH]c(=O)c2cc(sc12)-c1ccncc1	Brc1ccc2Cc3cn[nH]c3c2c1	0.13793103396892548	P35916	5.300000202445418
Oc1ccc(cc1)-c1c[nH]c(=O)c2cc(sc12)-c1ccncc1	Brc1ccc2Cc3cn[nH]c3c2c1	0.13793103396892548	O96017	5.899998417198648
Oc1ccc(cc1)-c1c[nH]c(=O)c2cc(sc12)-c1ccncc1	Brc1ccc2Cc3cn[nH]c3c2c1	0.13793103396892548	Q96GD4	6.599997654072044
COc1cc(Nc2nccc(n2)N2CCC(C2)NC(=O)Nc2cccc(c2)C(C)=O)cc(OC)c1OC	Brc1ccc2cnc(Nc3ccncn3)cc2c1	0.15730337798595428	Q00535	6.799998134593398
COc1cc(Nc2nccc(n2)N2CCC(C2)NC(=O)Nc2cccc(c2)C(C)=O)cc(OC)c1OC	Brc1ccc2cnc(Nc3ccncn3)cc2c1	0.15730337798595428	Q9HAZ1	6.399996913372259
COc1cc(Nc2nccc(n2)N2CCC(C2)NC(=O)Nc2cccc(c2)C(C)=O)cc(OC)c1OC	Brc1ccc2cnc(Nc3ccncn3)cc2c1	0.15730337798595428	P49840	5.40000018605658
COc1cc(Nc2nccc(n2)N2CCC(C2)NC(=O)Nc2cccc(c2)C(C)=O)cc(OC)c1OC	Brc1ccc2cnc(Nc3ccncn3)cc2c1	0.15730337798595428	Q7L7X3	5.200000237109354
COc1cc(Nc2nccc(n2)N2CCC(C2)NC(=O)Nc2cccc(c2)C(C)=O)cc(OC)c1OC	Brc1ccc2cnc(Nc3ccncn3)cc2c1	0.15730337798595428	P50750	6.0999990348465305
Oc1ccc(cc1)-c1c[nH]c(=O)c2cc(sc12)-c1ccncc1	Brc1ccc2N=CNC(=O)c2c1	0.21568627655506134	P31749	4.300000029139089
Oc1ccc(cc1)-c1c[nH]c(=O)c2cc(sc12)-c1ccncc1	Brc1ccc2N=CNC(=O)c2c1	0.21568627655506134	Q86V86	5.800000874803203
Oc1ccc(cc1)-c1c[nH]c(=O)c2cc(sc12)-c1ccncc1	Brc1ccc2N=CNC(=O)c2c1	0.21568627655506134	O14757	4.300000029139089
Oc1ccc(cc1)-c1c[nH]c(=O)c2cc(sc12)-c1ccncc1	Brc1ccc2N=CNC(=O)c2c1	0.21568627655506134	P36888	4.70000006855703
Oc1ccc(cc1)-c1c[nH]c(=O)c2cc(sc12)-c1ccncc1	Brc1ccc2N=CNC(=O)c2c1	0.21568627655506134	P11309	5.100000128334196
Oc1ccc(cc1)-c1c[nH]c(=O)c2cc(sc12)-c1ccncc1	Brc1ccc2NC(=O)C(=C3SC(=S)NC3=O)c2c1	0.16393442451953888	Q9H4B4	5.499999678657065
Oc1ccc(cc1)-c1c[nH]c(=O)c2cc(sc12)-c1ccncc1	Brc1ccc2NC(=O)C(=C3SC(=S)NC3=O)c2c1	0.16393442451953888	Q9BZL6	5.499999678657065
Oc1ccc(cc1)-c1c[nH]c(=O)c2cc(sc12)-c1ccncc1	Brc1ccc2NC(=O)C(=C3SC(=S)NC3=O)c2c1	0.16393442451953888	Q9P1W9	6.599997654072044
Oc1ccc(cc1)-c1c[nH]c(=O)c2cc(sc12)-c1ccncc1	Brc1ccc2NC(=O)C(=C3SC(=S)NC3=O)c2c1	0.16393442451953888	Q8NE63	6.199998172182031
Oc1ccc(cc1)-c1c[nH]c(=O)c2cc(sc12)-c1ccncc1	Brc1ccc2NC(=O)C(=C3SC(=S)NC3=O)c2c1	0.16393442451953888	P27448	5.59999938302362
Oc1ccc(cc1)-c1c[nH]c(=O)c2cc(sc12)-c1ccncc1	Brc1ccc2NC(=O)C(=C3SC(=S)NC3=O)c2c1	0.16393442451953888	O00444	5.899998417198648
Oc1ccc(cc1)-c1c[nH]c(=O)c2cc(sc12)-c1ccncc1	Brc1ccc2NC(=O)C(=C3SC(=S)NC3=O)c2c1	0.16393442451953888	Q9H2X6	5.800000874803203
Oc1ccc(cc1)-c1c[nH]c(=O)c2cc(sc12)-c1ccncc1	Brc1ccc2NC(=O)C(=C3SC(=S)NC3=O)c2c1	0.16393442451953888	Q9Y4K4	5.300000202445418
Oc1ccc(cc1)-c1c[nH]c(=O)c2cc(sc12)-c1ccncc1	Brc1ccc2NC(=O)C(=C3SC(=S)NC3=O)c2c1	0.16393442451953888	P48730	5.300000202445418
Oc1ccc(cc1)-c1c[nH]c(=O)c2cc(sc12)-c1ccncc1	Brc1ccc2NC(=O)C(=C3SC(=S)NC3=O)c2c1	0.16393442451953888	P43405	6.0999990348465305
Oc1ccc(cc1)-c1c[nH]c(=O)c2cc(sc12)-c1ccncc1	Brc1ccc2NC(=O)C(=C3SC(=S)NC3=O)c2c1	0.16393442451953888	O43293	6.699991797446187
Oc1ccc(cc1)-c1c[nH]c(=O)c2cc(sc12)-c1ccncc1	Brc1ccc2NC(=O)C(=C3SC(=S)NC3=O)c2c1	0.16393442451953888	Q13464	5.300000202445418
Oc1ccc(cc1)-c1c[nH]c(=O)c2cc(sc12)-c1ccncc1	Brc1ccc2NC(=O)C(=C3SC(=S)NC3=O)c2c1	0.16393442451953888	P00533	5.800000874803203
Oc1ccc(cc1)-c1c[nH]c(=O)c2cc(sc12)-c1ccncc1	Brc1ccc2NC(=O)C(=C3SC(=S)NC3=O)c2c1	0.16393442451953888	Q96KB5	5.100000128334196
Oc1ccc(cc1)-c1c[nH]c(=O)c2cc(sc12)-c1ccncc1	Brc1ccc2NC(=O)C(=C3SC(=S)NC3=O)c2c1	0.16393442451953888	Q9HAZ1	6.199998172182031
Oc1ccc(cc1)-c1c[nH]c(=O)c2cc(sc12)-c1ccncc1	Brc1ccc2NC(=O)C(=C3SC(=S)NC3=O)c2c1	0.16393442451953888	P53350	5.200000237109354
Oc1ccc(cc1)-c1c[nH]c(=O)c2cc(sc12)-c1ccncc1	Brc1ccc2NC(=O)C(=C3SC(=S)NC3=O)c2c1	0.16393442451953888	P45983	6
Oc1ccc(cc1)-c1c[nH]c(=O)c2cc(sc12)-c1ccncc1	Brc1ccc2NC(=O)C(=C3SC(=S)NC3=O)c2c1	0.16393442451953888	P23443	5.200000237109354
Oc1ccc(cc1)-c1c[nH]c(=O)c2cc(sc12)-c1ccncc1	Brc1ccc2NC(=O)C(=C3SC(=S)NC3=O)c2c1	0.16393442451953888	Q9HBY8	5.700000503883016
Oc1ccc(cc1)-c1c[nH]c(=O)c2cc(sc12)-c1ccncc1	Brc1ccc2NC(=O)C(=C3SC(=S)NC3=O)c2c1	0.16393442451953888	Q9UEE5	6.199998172182031
Oc1ccc(cc1)-c1c[nH]c(=O)c2cc(sc12)-c1ccncc1	Brc1ccc2NC(=O)C(=C3SC(=S)NC3=O)c2c1	0.16393442451953888	Q13188	5.700000503883016
Oc1ccc(cc1)-c1c[nH]c(=O)c2cc(sc12)-c1ccncc1	Brc1ccc2NC(=O)C(=C3SC(=S)NC3=O)c2c1	0.16393442451953888	Q16513	5.59999938302362
Oc1ccc(cc1)-c1c[nH]c(=O)c2cc(sc12)-c1ccncc1	Brc1ccc2NC(=O)C(=C3SC(=S)NC3=O)c2c1	0.16393442451953888	Q9H2G2	5.899998417198648
Oc1ccc(cc1)-c1c[nH]c(=O)c2cc(sc12)-c1ccncc1	Brc1ccc2NC(=O)C(=C3SC(=S)NC3=O)c2c1	0.16393442451953888	P49840	6.499996931948306
Oc1ccc(cc1)-c1c[nH]c(=O)c2cc(sc12)-c1ccncc1	Brc1ccc2NC(=O)C(=C3SC(=S)NC3=O)c2c1	0.16393442451953888	Q86V86	7.299988937677887
Oc1ccc(cc1)-c1c[nH]c(=O)c2cc(sc12)-c1ccncc1	Brc1ccc2NC(=O)C(=C3SC(=S)NC3=O)c2c1	0.16393442451953888	Q7L7X3	5.300000202445418
Oc1ccc(cc1)-c1c[nH]c(=O)c2cc(sc12)-c1ccncc1	Brc1ccc2NC(=O)C(=C3SC(=S)NC3=O)c2c1	0.16393442451953888	Q7KZI7	5.59999938302362
Oc1ccc(cc1)-c1c[nH]c(=O)c2cc(sc12)-c1ccncc1	Brc1ccc2NC(=O)C(=C3SC(=S)NC3=O)c2c1	0.16393442451953888	Q13627	6
Oc1ccc(cc1)-c1c[nH]c(=O)c2cc(sc12)-c1ccncc1	Brc1ccc2NC(=O)C(=C3SC(=S)NC3=O)c2c1	0.16393442451953888	O96017	5.899998417198648
Oc1ccc(cc1)-c1c[nH]c(=O)c2cc(sc12)-c1ccncc1	Brc1ccc2NC(=O)C(=C3SC(=S)NC3=O)c2c1	0.16393442451953888	Q9HBH9	6.0999990348465305
Oc1ccc(cc1)-c1c[nH]c(=O)c2cc(sc12)-c1ccncc1	Brc1ccc2NC(=O)C(=C3SC(=S)NC3=O)c2c1	0.16393442451953888	P36888	6.799998134593398
Oc1ccc(cc1)-c1c[nH]c(=O)c2cc(sc12)-c1ccncc1	Brc1ccc2NC(=O)C(=C3SC(=S)NC3=O)c2c1	0.16393442451953888	P45984	5.800000874803203
Oc1ccc(cc1)-c1c[nH]c(=O)c2cc(sc12)-c1ccncc1	Brc1ccc2NC(=O)C(=C3SC(=S)NC3=O)c2c1	0.16393442451953888	Q13131	5.800000874803203
Oc1ccc(cc1)-c1c[nH]c(=O)c2cc(sc12)-c1ccncc1	Brc1ccc2NC(=O)C(=C3SC(=S)NC3=O)c2c1	0.16393442451953888	P68400	6.199998172182031
Oc1ccc(cc1)-c1c[nH]c(=O)c2cc(sc12)-c1ccncc1	Brc1ccc2NC(=O)C(=C3SC(=S)NC3=O)c2c1	0.16393442451953888	P53667	5.40000018605658
Oc1ccc(cc1)-c1c[nH]c(=O)c2cc(sc12)-c1ccncc1	Brc1ccc2NC(=O)C(=C3SC(=S)NC3=O)c2c1	0.16393442451953888	O75116	6.0999990348465305
Oc1ccc(cc1)-c1c[nH]c(=O)c2cc(sc12)-c1ccncc1	Brc1ccc2NC(=O)C(=C3SC(=S)NC3=O)c2c1	0.16393442451953888	O95819	6.199998172182031
Oc1ccc(cc1)-c1c[nH]c(=O)c2cc(sc12)-c1ccncc1	Brc1ccc2NC(=O)C(=C3SC(=S)NC3=O)c2c1	0.16393442451953888	Q9NWZ3	5.100000128334196
Oc1ccc(cc1)-c1c[nH]c(=O)c2cc(sc12)-c1ccncc1	Brc1ccc2NC(=O)C(=C3SC(=S)NC3=O)c2c1	0.16393442451953888	Q96SB4	5.200000237109354
Oc1ccc(cc1)-c1c[nH]c(=O)c2cc(sc12)-c1ccncc1	Brc1ccc2NC(=O)C(=C3SC(=S)NC3=O)c2c1	0.16393442451953888	P11309	7.199970640755866
Oc1ccc(cc1)-c1c[nH]c(=O)c2cc(sc12)-c1ccncc1	Brc1ccc2NC(=O)C(=C3SC(=S)NC3=O)c2c1	0.16393442451953888	O14965	6.299997602857746
Oc1ccc(cc1)-c1c[nH]c(=O)c2cc(sc12)-c1ccncc1	Brc1ccc2NC(=O)C(=C3SC(=S)NC3=O)c2c1	0.16393442451953888	Q14680	6.199998172182031
Oc1ccc(cc1)-c1c[nH]c(=O)c2cc(sc12)-c1ccncc1	Brc1ccc2NC(=O)C(=C3SC(=S)NC3=O)c2c1	0.16393442451953888	Q16288	6.699991797446187
Oc1ccc(cc1)-c1c[nH]c(=O)c2cc(sc12)-c1ccncc1	Brc1ccc2NC(=O)C(=C3SC(=S)NC3=O)c2c1	0.16393442451953888	P49841	6.299997602857746
Oc1ccc(cc1)-c1c[nH]c(=O)c2cc(sc12)-c1ccncc1	Brc1ccc2NC(=O)C(=C3SC(=S)NC3=O)c2c1	0.16393442451953888	Q13557	5.899998417198648
Oc1ccc(cc1)-c1c[nH]c(=O)c2cc(sc12)-c1ccncc1	Brc1ccc2NC(=O)C(=C3SC(=S)NC3=O)c2c1	0.16393442451953888	Q13555	6.299997602857746
Oc1ccc(cc1)-c1c[nH]c(=O)c2cc(sc12)-c1ccncc1	Brc1ccc2NC(=O)C(=C3SC(=S)NC3=O)c2c1	0.16393442451953888	Q13554	6
Oc1ccc(cc1)-c1c[nH]c(=O)c2cc(sc12)-c1ccncc1	Brc1ccc2NC(=O)C(=C3SC(=S)NC3=O)c2c1	0.16393442451953888	Q96GD4	5.59999938302362
Oc1ccc(cc1)-c1c[nH]c(=O)c2cc(sc12)-c1ccncc1	Brc1ccc2NC(=O)C(=C3SC(=S)NC3=O)c2c1	0.16393442451953888	P49760	5.100000128334196
Fc1ccc(CNc2nccc(NCCNC(=O)c3cc4ccccc4s3)n2)cc1	Brc1ccc2NC(=O)C(=Cc2c1)c3cc4cc(CN5CCCCC5)ccc4[nH]3	0.14942528307437897	O14757	6.337242168318426
CC(C)(C)c1ccc2nccc(Nc3cccc(O)c3)c2c1	Brc1ccc2NNC(=O)c2c1	0.18518517911434174	Q05397	4.499999953328896
CC(C)(C)c1ccc2nccc(Nc3cccc(O)c3)c2c1	Brc1ccc2NNC(=O)c2c1	0.18518517911434174	P51955	5.200000237109354
CC(C)(C)c1ccc2nccc(Nc3cccc(O)c3)c2c1	Brc1ccc2NNC(=O)c2c1	0.18518517911434174	Q00535	5.499999678657065
CC(C)(C)c1ccc2nccc(Nc3cccc(O)c3)c2c1	Brc1ccc2NNC(=O)c2c1	0.18518517911434174	P49336	5
CC(C)(C)c1ccc2nccc(Nc3cccc(O)c3)c2c1	Brc1ccc2NNC(=O)c2c1	0.18518517911434174	P35968	4.200000030616179
CC(C)(C)c1ccc2nccc(Nc3cccc(O)c3)c2c1	Brc1ccc2NNC(=O)c2c1	0.18518517911434174	Q07912	4.499999953328896
CC(C)(C)c1ccc2nccc(Nc3cccc(O)c3)c2c1	Brc1ccc2NNC(=O)c2c1	0.18518517911434174	Q9UM73	4.100000018985305
CC(C)(C)c1ccc2nccc(Nc3cccc(O)c3)c2c1	Brc1ccc2NNC(=O)c2c1	0.18518517911434174	Q9UQM7	4.499999953328896
CC(C)(C)c1ccc2nccc(Nc3cccc(O)c3)c2c1	Brc1ccc2NNC(=O)c2c1	0.18518517911434174	P34947	4.800000052738446
CC(C)(C)c1ccc2nccc(Nc3cccc(O)c3)c2c1	Brc1ccc2NNC(=O)c2c1	0.18518517911434174	Q5S007	5.40000018605658
CC(C)(C)c1ccc2nccc(Nc3cccc(O)c3)c2c1	Brc1ccc2NNC(=O)c2c1	0.18518517911434174	Q04759	4.499999953328896
CC(C)(C)c1ccc2nccc(Nc3cccc(O)c3)c2c1	Brc1ccc2NNC(=O)c2c1	0.18518517911434174	Q02750	4.600000074606178
CC(C)(C)c1ccc2nccc(Nc3cccc(O)c3)c2c1	Brc1ccc2NNC(=O)c2c1	0.18518517911434174	P52333	4.600000074606178
CC(C)(C)c1ccc2nccc(Nc3cccc(O)c3)c2c1	Brc1ccc2NNC(=O)c2c1	0.18518517911434174	P04629	4.70000006855703
CC(C)(C)c1ccc2nccc(Nc3cccc(O)c3)c2c1	Brc1ccc2NNC(=O)c2c1	0.18518517911434174	P11362	4.499999953328896
CC(C)(C)c1ccc2nccc(Nc3cccc(O)c3)c2c1	Brc1ccc2NNC(=O)c2c1	0.18518517911434174	P09619	4.200000030616179
CC(C)(C)c1ccc2nccc(Nc3cccc(O)c3)c2c1	Brc1ccc2NNC(=O)c2c1	0.18518517911434174	P16234	4.800000052738446
CC(C)(C)c1ccc2nccc(Nc3cccc(O)c3)c2c1	Brc1ccc2NNC(=O)c2c1	0.18518517911434174	P08581	4.900000142057633
CC(C)(C)c1ccc2nccc(Nc3cccc(O)c3)c2c1	Brc1ccc2NNC(=O)c2c1	0.18518517911434174	Q06187	4.499999953328896
CC(C)(C)c1ccc2nccc(Nc3cccc(O)c3)c2c1	Brc1ccc2NNC(=O)c2c1	0.18518517911434174	Q8IU85	4.70000006855703
CC(C)(C)c1ccc2nccc(Nc3cccc(O)c3)c2c1	Brc1ccc2NNC(=O)c2c1	0.18518517911434174	O43293	5.100000128334196
CC(C)(C)c1ccc2nccc(Nc3cccc(O)c3)c2c1	Brc1ccc2NNC(=O)c2c1	0.18518517911434174	P29376	5.300000202445418
CC(C)(C)c1ccc2nccc(Nc3cccc(O)c3)c2c1	Brc1ccc2NNC(=O)c2c1	0.18518517911434174	Q13464	4.800000052738446
CC(C)(C)c1ccc2nccc(Nc3cccc(O)c3)c2c1	Brc1ccc2NNC(=O)c2c1	0.18518517911434174	Q12851	4.499999953328896
CC(C)(C)c1ccc2nccc(Nc3cccc(O)c3)c2c1	Brc1ccc2NNC(=O)c2c1	0.18518517911434174	P07333	4.399999967876858
CC(C)(C)c1ccc2nccc(Nc3cccc(O)c3)c2c1	Brc1ccc2NNC(=O)c2c1	0.18518517911434174	O60674	4.600000074606178
CC(C)(C)c1ccc2nccc(Nc3cccc(O)c3)c2c1	Brc1ccc2NNC(=O)c2c1	0.18518517911434174	Q9HAZ1	5.899998417198648
CC(C)(C)c1ccc2nccc(Nc3cccc(O)c3)c2c1	Brc1ccc2NNC(=O)c2c1	0.18518517911434174	P45983	4.600000074606178
CC(C)(C)c1ccc2nccc(Nc3cccc(O)c3)c2c1	Brc1ccc2NNC(=O)c2c1	0.18518517911434174	O94806	5.499999678657065
CC(C)(C)c1ccc2nccc(Nc3cccc(O)c3)c2c1	Brc1ccc2NNC(=O)c2c1	0.18518517911434174	P49840	4.399999967876858
CC(C)(C)c1ccc2nccc(Nc3cccc(O)c3)c2c1	Brc1ccc2NNC(=O)c2c1	0.18518517911434174	P48729	5.100000128334196
CC(C)(C)c1ccc2nccc(Nc3cccc(O)c3)c2c1	Brc1ccc2NNC(=O)c2c1	0.18518517911434174	Q7L7X3	4.100000018985305
CC(C)(C)c1ccc2nccc(Nc3cccc(O)c3)c2c1	Brc1ccc2NNC(=O)c2c1	0.18518517911434174	O14757	5.59999938302362
CC(C)(C)c1ccc2nccc(Nc3cccc(O)c3)c2c1	Brc1ccc2NNC(=O)c2c1	0.18518517911434174	Q13627	5.800000874803203
CC(C)(C)c1ccc2nccc(Nc3cccc(O)c3)c2c1	Brc1ccc2NNC(=O)c2c1	0.18518517911434174	O96013	4.300000029139089
CC(C)(C)c1ccc2nccc(Nc3cccc(O)c3)c2c1	Brc1ccc2NNC(=O)c2c1	0.18518517911434174	Q14164	5.100000128334196
CC(C)(C)c1ccc2nccc(Nc3cccc(O)c3)c2c1	Brc1ccc2NNC(=O)c2c1	0.18518517911434174	P17612	4.70000006855703
CC(C)(C)c1ccc2nccc(Nc3cccc(O)c3)c2c1	Brc1ccc2NNC(=O)c2c1	0.18518517911434174	P07949	4.600000074606178
CC(C)(C)c1ccc2nccc(Nc3cccc(O)c3)c2c1	Brc1ccc2NNC(=O)c2c1	0.18518517911434174	Q04912	4.499999953328896
CC(C)(C)c1ccc2nccc(Nc3cccc(O)c3)c2c1	Brc1ccc2NNC(=O)c2c1	0.18518517911434174	P36888	4.100000018985305
CC(C)(C)c1ccc2nccc(Nc3cccc(O)c3)c2c1	Brc1ccc2NNC(=O)c2c1	0.18518517911434174	Q06418	5
CC(C)(C)c1ccc2nccc(Nc3cccc(O)c3)c2c1	Brc1ccc2NNC(=O)c2c1	0.18518517911434174	Q13131	4.900000142057633
CC(C)(C)c1ccc2nccc(Nc3cccc(O)c3)c2c1	Brc1ccc2NNC(=O)c2c1	0.18518517911434174	P50750	5.300000202445418
CC(C)(C)c1ccc2nccc(Nc3cccc(O)c3)c2c1	Brc1ccc2NNC(=O)c2c1	0.18518517911434174	Q9Y463	5.499999678657065
CC(C)(C)c1ccc2nccc(Nc3cccc(O)c3)c2c1	Brc1ccc2NNC(=O)c2c1	0.18518517911434174	Q9UHD2	4.499999953328896
CC(C)(C)c1ccc2nccc(Nc3cccc(O)c3)c2c1	Brc1ccc2NNC(=O)c2c1	0.18518517911434174	Q04771	5.100000128334196
CC(C)(C)c1ccc2nccc(Nc3cccc(O)c3)c2c1	Brc1ccc2NNC(=O)c2c1	0.18518517911434174	P53667	5.499999678657065
CC(C)(C)c1ccc2nccc(Nc3cccc(O)c3)c2c1	Brc1ccc2NNC(=O)c2c1	0.18518517911434174	P51812	4.499999953328896
CC(C)(C)c1ccc2nccc(Nc3cccc(O)c3)c2c1	Brc1ccc2NNC(=O)c2c1	0.18518517911434174	P51817	4.70000006855703
CC(C)(C)c1ccc2nccc(Nc3cccc(O)c3)c2c1	Brc1ccc2NNC(=O)c2c1	0.18518517911434174	P17948	5.100000128334196
CC(C)(C)c1ccc2nccc(Nc3cccc(O)c3)c2c1	Brc1ccc2NNC(=O)c2c1	0.18518517911434174	O95819	4.70000006855703
CC(C)(C)c1ccc2nccc(Nc3cccc(O)c3)c2c1	Brc1ccc2NNC(=O)c2c1	0.18518517911434174	P50613	4.70000006855703
CC(C)(C)c1ccc2nccc(Nc3cccc(O)c3)c2c1	Brc1ccc2NNC(=O)c2c1	0.18518517911434174	P11309	4.800000052738446
CC(C)(C)c1ccc2nccc(Nc3cccc(O)c3)c2c1	Brc1ccc2NNC(=O)c2c1	0.18518517911434174	O14965	5.100000128334196
CC(C)(C)c1ccc2nccc(Nc3cccc(O)c3)c2c1	Brc1ccc2NNC(=O)c2c1	0.18518517911434174	Q16539	4.70000006855703
CC(C)(C)c1ccc2nccc(Nc3cccc(O)c3)c2c1	Brc1ccc2NNC(=O)c2c1	0.18518517911434174	Q16288	4.300000029139089
CC(C)(C)c1ccc2nccc(Nc3cccc(O)c3)c2c1	Brc1ccc2NNC(=O)c2c1	0.18518517911434174	P00519	4.399999967876858
CC(C)(C)c1ccc2nccc(Nc3cccc(O)c3)c2c1	Brc1ccc2NNC(=O)c2c1	0.18518517911434174	P49841	4.70000006855703
CC(C)(C)c1ccc2nccc(Nc3cccc(O)c3)c2c1	Brc1ccc2NNC(=O)c2c1	0.18518517911434174	Q96GD4	4.70000006855703
CC(C)(C)c1ccc2nccc(Nc3cccc(O)c3)c2c1	Brc1ccc2NNC(=O)c2c1	0.18518517911434174	P49760	4.800000052738446
CC1=CC=CC(C2=C(N(C=CN=C3)C3=N2)C4=CC=NC(NC5CCCCC5)=N4)=C1	Brc1ccc2nnc(Cc3ccc4ncccc4c3)n2c1	0.1547619104385376	P08581	7.309803919971486
Fc1ccc(CNc2nccc(NCCNC(=O)c3cc4ccccc4s3)n2)cc1	Brc1ccc2sc3C(=O)NC(=Nc3c2c1)CNCCc4ccccc4	0.2261904776096344	Q9P1W9	7.3872161432802645
Fc1ccc(CNc2nccc(NCCNC(=O)c3cc4ccccc4s3)n2)cc1	Brc1ccc2sc3C(=O)NC(=Nc3c2c1)CNCCc4ccccc4	0.2261904776096344	Q86V86	7.366531544420414
Fc1ccc(CNc2nccc(NCCNC(=O)c3cc4ccccc4s3)n2)cc1	Brc1ccc2sc3C(=O)NC(=Nc3c2c1)CNCCc4ccccc4	0.2261904776096344	P11309	7.366531544420414
NC(C(C=C1)=CC=C1C2=CC3=NC=NC(SCC(O)=O)=C3S2)=O	Brc1cccc(Nc2ncnc3cc4[nH]cnc4cc23)c1	0.21739129722118378	P29323	4.818156412055227
O=C(NC1=CC(Cl)=CC=C1)NC(C=C2)=CC=C2C3=C4C(N(C)N=C4N)=CN=C3	Brc1cccc(NCC(=O)N\N=C\c2ccncc2)c1	0.1875	P25098	7
NC1=C(C2=CC=C(NC(NC3=CC=CC(C)=C3)=O)C=C2)C=NC4=C(Br)C=NN41	Brc1cccc2C(=O)NCc12	0.19696970283985138	Q00535	4.200000030616179
NC1=C(C2=CC=C(NC(NC3=CC=CC(C)=C3)=O)C=C2)C=NC4=C(Br)C=NN41	Brc1cccc2C(=O)NCc12	0.19696970283985138	Q5S007	4.499999953328896
NC1=C(C2=CC=C(NC(NC3=CC=CC(C)=C3)=O)C=C2)C=NC4=C(Br)C=NN41	Brc1cccc2C(=O)NCc12	0.19696970283985138	Q13464	4.70000006855703
NC1=C(C2=CC=C(NC(NC3=CC=CC(C)=C3)=O)C=C2)C=NC4=C(Br)C=NN41	Brc1cccc2C(=O)NCc12	0.19696970283985138	Q9HAZ1	5.200000237109354
NC1=C(C2=CC=C(NC(NC3=CC=CC(C)=C3)=O)C=C2)C=NC4=C(Br)C=NN41	Brc1cccc2C(=O)NCc12	0.19696970283985138	P48729	4.200000030616179
NC1=C(C2=CC=C(NC(NC3=CC=CC(C)=C3)=O)C=C2)C=NC4=C(Br)C=NN41	Brc1cccc2C(=O)NCc12	0.19696970283985138	Q13627	4.70000006855703
NC1=C(C2=CC=C(NC(NC3=CC=CC(C)=C3)=O)C=C2)C=NC4=C(Br)C=NN41	Brc1cccc2C(=O)NCc12	0.19696970283985138	Q9Y463	4.499999953328896
NC1=C(C2=CC=C(NC(NC3=CC=CC(C)=C3)=O)C=C2)C=NC4=C(Br)C=NN41	Brc1cccc2C(=O)NCc12	0.19696970283985138	P11309	4.300000029139089
Fc1ccc(Nc2nccc(n2)N2CCC(C2)NC(=O)c2cccc(c2)C#N)cc1	Brc1cnc2[nH]c(nc2c1NCCCNC(=O)C3CCC3)c4ccc(OCCN5CCCCC5)cc4	0.20952381193637848	Q9UHD2	7.920818753952375
OC(C1=CC2=C(C3=CC(C4=CC=CC=C4)=CC=C3)C=NC=C2S1)=O	Brc1cnc2[nH]cc(c3ccccc3)c2c1	0.23636363446712494	P42685	5.700000503883016
OC(C1=CC2=C(C3=CC(C4=CC=CC=C4)=CC=C3)C=NC=C2S1)=O	Brc1cnc2[nH]cc(c3ccccc3)c2c1	0.23636363446712494	Q00535	6.599997654072044
OC(C1=CC2=C(C3=CC(C4=CC=CC=C4)=CC=C3)C=NC=C2S1)=O	Brc1cnc2[nH]cc(c3ccccc3)c2c1	0.23636363446712494	P08922	6.199998172182031
OC(C1=CC2=C(C3=CC(C4=CC=CC=C4)=CC=C3)C=NC=C2S1)=O	Brc1cnc2[nH]cc(c3ccccc3)c2c1	0.23636363446712494	P35968	6
OC(C1=CC2=C(C3=CC(C4=CC=CC=C4)=CC=C3)C=NC=C2S1)=O	Brc1cnc2[nH]cc(c3ccccc3)c2c1	0.23636363446712494	Q9BZL6	6.299997602857746
OC(C1=CC2=C(C3=CC(C4=CC=CC=C4)=CC=C3)C=NC=C2S1)=O	Brc1cnc2[nH]cc(c3ccccc3)c2c1	0.23636363446712494	P06213	6.199998172182031
OC(C1=CC2=C(C3=CC(C4=CC=CC=C4)=CC=C3)C=NC=C2S1)=O	Brc1cnc2[nH]cc(c3ccccc3)c2c1	0.23636363446712494	Q8NE63	6.399996913372259
OC(C1=CC2=C(C3=CC(C4=CC=CC=C4)=CC=C3)C=NC=C2S1)=O	Brc1cnc2[nH]cc(c3ccccc3)c2c1	0.23636363446712494	P27448	6.399996913372259
OC(C1=CC2=C(C3=CC(C4=CC=CC=C4)=CC=C3)C=NC=C2S1)=O	Brc1cnc2[nH]cc(c3ccccc3)c2c1	0.23636363446712494	P52333	6.299997602857746
OC(C1=CC2=C(C3=CC(C4=CC=CC=C4)=CC=C3)C=NC=C2S1)=O	Brc1cnc2[nH]cc(c3ccccc3)c2c1	0.23636363446712494	O00444	5.800000874803203
OC(C1=CC2=C(C3=CC(C4=CC=CC=C4)=CC=C3)C=NC=C2S1)=O	Brc1cnc2[nH]cc(c3ccccc3)c2c1	0.23636363446712494	P51957	6.199998172182031
OC(C1=CC2=C(C3=CC(C4=CC=CC=C4)=CC=C3)C=NC=C2S1)=O	Brc1cnc2[nH]cc(c3ccccc3)c2c1	0.23636363446712494	P11362	5.300000202445418
OC(C1=CC2=C(C3=CC(C4=CC=CC=C4)=CC=C3)C=NC=C2S1)=O	Brc1cnc2[nH]cc(c3ccccc3)c2c1	0.23636363446712494	Q9H2X6	6
OC(C1=CC2=C(C3=CC(C4=CC=CC=C4)=CC=C3)C=NC=C2S1)=O	Brc1cnc2[nH]cc(c3ccccc3)c2c1	0.23636363446712494	P08069	5.800000874803203
OC(C1=CC2=C(C3=CC(C4=CC=CC=C4)=CC=C3)C=NC=C2S1)=O	Brc1cnc2[nH]cc(c3ccccc3)c2c1	0.23636363446712494	Q9Y4K4	7.299988937677887
OC(C1=CC2=C(C3=CC(C4=CC=CC=C4)=CC=C3)C=NC=C2S1)=O	Brc1cnc2[nH]cc(c3ccccc3)c2c1	0.23636363446712494	P15735	6.599997654072044
OC(C1=CC2=C(C3=CC(C4=CC=CC=C4)=CC=C3)C=NC=C2S1)=O	Brc1cnc2[nH]cc(c3ccccc3)c2c1	0.23636363446712494	P43405	6.0999990348465305
OC(C1=CC2=C(C3=CC(C4=CC=CC=C4)=CC=C3)C=NC=C2S1)=O	Brc1cnc2[nH]cc(c3ccccc3)c2c1	0.23636363446712494	Q8N4C8	7.400007822415902
OC(C1=CC2=C(C3=CC(C4=CC=CC=C4)=CC=C3)C=NC=C2S1)=O	Brc1cnc2[nH]cc(c3ccccc3)c2c1	0.23636363446712494	P24941	6.599997654072044
OC(C1=CC2=C(C3=CC(C4=CC=CC=C4)=CC=C3)C=NC=C2S1)=O	Brc1cnc2[nH]cc(c3ccccc3)c2c1	0.23636363446712494	Q12851	7.700057099977233
OC(C1=CC2=C(C3=CC(C4=CC=CC=C4)=CC=C3)C=NC=C2S1)=O	Brc1cnc2[nH]cc(c3ccccc3)c2c1	0.23636363446712494	Q08881	6.699991797446187
OC(C1=CC2=C(C3=CC(C4=CC=CC=C4)=CC=C3)C=NC=C2S1)=O	Brc1cnc2[nH]cc(c3ccccc3)c2c1	0.23636363446712494	Q96KB5	5.800000874803203
OC(C1=CC2=C(C3=CC(C4=CC=CC=C4)=CC=C3)C=NC=C2S1)=O	Brc1cnc2[nH]cc(c3ccccc3)c2c1	0.23636363446712494	P07332	6.199998172182031
OC(C1=CC2=C(C3=CC(C4=CC=CC=C4)=CC=C3)C=NC=C2S1)=O	Brc1cnc2[nH]cc(c3ccccc3)c2c1	0.23636363446712494	O60674	6.199998172182031
OC(C1=CC2=C(C3=CC(C4=CC=CC=C4)=CC=C3)C=NC=C2S1)=O	Brc1cnc2[nH]cc(c3ccccc3)c2c1	0.23636363446712494	Q9HAZ1	7.100015437450609
OC(C1=CC2=C(C3=CC(C4=CC=CC=C4)=CC=C3)C=NC=C2S1)=O	Brc1cnc2[nH]cc(c3ccccc3)c2c1	0.23636363446712494	P45983	5.700000503883016
OC(C1=CC2=C(C3=CC(C4=CC=CC=C4)=CC=C3)C=NC=C2S1)=O	Brc1cnc2[nH]cc(c3ccccc3)c2c1	0.23636363446712494	Q9HBY8	5.800000874803203
OC(C1=CC2=C(C3=CC(C4=CC=CC=C4)=CC=C3)C=NC=C2S1)=O	Brc1cnc2[nH]cc(c3ccccc3)c2c1	0.23636363446712494	O94806	6.299997602857746
OC(C1=CC2=C(C3=CC(C4=CC=CC=C4)=CC=C3)C=NC=C2S1)=O	Brc1cnc2[nH]cc(c3ccccc3)c2c1	0.23636363446712494	Q9UEE5	6.399996913372259
OC(C1=CC2=C(C3=CC(C4=CC=CC=C4)=CC=C3)C=NC=C2S1)=O	Brc1cnc2[nH]cc(c3ccccc3)c2c1	0.23636363446712494	Q13188	6.599997654072044
OC(C1=CC2=C(C3=CC(C4=CC=CC=C4)=CC=C3)C=NC=C2S1)=O	Brc1cnc2[nH]cc(c3ccccc3)c2c1	0.23636363446712494	Q16513	6
OC(C1=CC2=C(C3=CC(C4=CC=CC=C4)=CC=C3)C=NC=C2S1)=O	Brc1cnc2[nH]cc(c3ccccc3)c2c1	0.23636363446712494	Q9H2G2	6.799998134593398
OC(C1=CC2=C(C3=CC(C4=CC=CC=C4)=CC=C3)C=NC=C2S1)=O	Brc1cnc2[nH]cc(c3ccccc3)c2c1	0.23636363446712494	P35916	5.700000503883016
OC(C1=CC2=C(C3=CC(C4=CC=CC=C4)=CC=C3)C=NC=C2S1)=O	Brc1cnc2[nH]cc(c3ccccc3)c2c1	0.23636363446712494	Q7L7X3	5.800000874803203
OC(C1=CC2=C(C3=CC(C4=CC=CC=C4)=CC=C3)C=NC=C2S1)=O	Brc1cnc2[nH]cc(c3ccccc3)c2c1	0.23636363446712494	Q7KZI7	6.0999990348465305
OC(C1=CC2=C(C3=CC(C4=CC=CC=C4)=CC=C3)C=NC=C2S1)=O	Brc1cnc2[nH]cc(c3ccccc3)c2c1	0.23636363446712494	Q13627	6.799998134593398
OC(C1=CC2=C(C3=CC(C4=CC=CC=C4)=CC=C3)C=NC=C2S1)=O	Brc1cnc2[nH]cc(c3ccccc3)c2c1	0.23636363446712494	P51617	6.499996931948306
OC(C1=CC2=C(C3=CC(C4=CC=CC=C4)=CC=C3)C=NC=C2S1)=O	Brc1cnc2[nH]cc(c3ccccc3)c2c1	0.23636363446712494	P05129	5.300000202445418
OC(C1=CC2=C(C3=CC(C4=CC=CC=C4)=CC=C3)C=NC=C2S1)=O	Brc1cnc2[nH]cc(c3ccccc3)c2c1	0.23636363446712494	Q9HBH9	6.299997602857746
OC(C1=CC2=C(C3=CC(C4=CC=CC=C4)=CC=C3)C=NC=C2S1)=O	Brc1cnc2[nH]cc(c3ccccc3)c2c1	0.23636363446712494	P06493	6.399996913372259
OC(C1=CC2=C(C3=CC(C4=CC=CC=C4)=CC=C3)C=NC=C2S1)=O	Brc1cnc2[nH]cc(c3ccccc3)c2c1	0.23636363446712494	P36888	7.599980364934842
OC(C1=CC2=C(C3=CC(C4=CC=CC=C4)=CC=C3)C=NC=C2S1)=O	Brc1cnc2[nH]cc(c3ccccc3)c2c1	0.23636363446712494	P68400	6.0999990348465305
OC(C1=CC2=C(C3=CC(C4=CC=CC=C4)=CC=C3)C=NC=C2S1)=O	Brc1cnc2[nH]cc(c3ccccc3)c2c1	0.23636363446712494	Q9NYL2	6.199998172182031
OC(C1=CC2=C(C3=CC(C4=CC=CC=C4)=CC=C3)C=NC=C2S1)=O	Brc1cnc2[nH]cc(c3ccccc3)c2c1	0.23636363446712494	P53667	5.499999678657065
OC(C1=CC2=C(C3=CC(C4=CC=CC=C4)=CC=C3)C=NC=C2S1)=O	Brc1cnc2[nH]cc(c3ccccc3)c2c1	0.23636363446712494	O75116	5.200000237109354
OC(C1=CC2=C(C3=CC(C4=CC=CC=C4)=CC=C3)C=NC=C2S1)=O	Brc1cnc2[nH]cc(c3ccccc3)c2c1	0.23636363446712494	P17948	6.599997654072044
OC(C1=CC2=C(C3=CC(C4=CC=CC=C4)=CC=C3)C=NC=C2S1)=O	Brc1cnc2[nH]cc(c3ccccc3)c2c1	0.23636363446712494	O95819	8.100179497572904
OC(C1=CC2=C(C3=CC(C4=CC=CC=C4)=CC=C3)C=NC=C2S1)=O	Brc1cnc2[nH]cc(c3ccccc3)c2c1	0.23636363446712494	Q9NWZ3	6.399996913372259
OC(C1=CC2=C(C3=CC(C4=CC=CC=C4)=CC=C3)C=NC=C2S1)=O	Brc1cnc2[nH]cc(c3ccccc3)c2c1	0.23636363446712494	Q16620	5.499999678657065
OC(C1=CC2=C(C3=CC(C4=CC=CC=C4)=CC=C3)C=NC=C2S1)=O	Brc1cnc2[nH]cc(c3ccccc3)c2c1	0.23636363446712494	O14965	6.499996931948306
OC(C1=CC2=C(C3=CC(C4=CC=CC=C4)=CC=C3)C=NC=C2S1)=O	Brc1cnc2[nH]cc(c3ccccc3)c2c1	0.23636363446712494	P16591	6.900008766455316
OC(C1=CC2=C(C3=CC(C4=CC=CC=C4)=CC=C3)C=NC=C2S1)=O	Brc1cnc2[nH]cc(c3ccccc3)c2c1	0.23636363446712494	Q16288	7.299988937677887
OC(C1=CC2=C(C3=CC(C4=CC=CC=C4)=CC=C3)C=NC=C2S1)=O	Brc1cnc2[nH]cc(c3ccccc3)c2c1	0.23636363446712494	Q13557	6.499996931948306
OC(C1=CC2=C(C3=CC(C4=CC=CC=C4)=CC=C3)C=NC=C2S1)=O	Brc1cnc2[nH]cc(c3ccccc3)c2c1	0.23636363446712494	Q13555	6.499996931948306
OC(C1=CC2=C(C3=CC(C4=CC=CC=C4)=CC=C3)C=NC=C2S1)=O	Brc1cnc2[nH]cc(c3ccccc3)c2c1	0.23636363446712494	Q13554	6.399996913372259
OC(C1=CC2=C(C3=CC(C4=CC=CC=C4)=CC=C3)C=NC=C2S1)=O	Brc1cnc2[nH]cc(c3ccccc3)c2c1	0.23636363446712494	Q96GD4	6.799998134593398
OC(C1=CC2=C(C3=CC(C4=CC=CC=C4)=CC=C3)C=NC=C2S1)=O	Brc1cnc2[nH]cc(c3ccccc3)c2c1	0.23636363446712494	P49760	6.399996913372259
O=C(NC1=C2C(C(F)=CC=C2)=NC=C1)NC3=NC=CN=C3	Brc1cnc2[nH]cc(I)c2n1	0.13333334028720856	P28482	3.9030899869919438
O=C(NC1=C2C(C(F)=CC=C2)=NC=C1)NC3=NC=CN=C3	Brc1cnc2[nH]ccc2n1	0.15789473056793213	P28482	3.496209316942819
Oc1ccc(cc1)-c1c[nH]c(=O)c2cc(sc12)-c1ccncc1	Brc1cnc2NC(=O)Nc2c1	0.145454540848732	Q05397	4.499999953328896
Oc1ccc(cc1)-c1c[nH]c(=O)c2cc(sc12)-c1ccncc1	Brc1cnc2NC(=O)Nc2c1	0.145454540848732	Q00535	7.299988937677887
Oc1ccc(cc1)-c1c[nH]c(=O)c2cc(sc12)-c1ccncc1	Brc1cnc2NC(=O)Nc2c1	0.145454540848732	P49336	5.100000128334196
Oc1ccc(cc1)-c1c[nH]c(=O)c2cc(sc12)-c1ccncc1	Brc1cnc2NC(=O)Nc2c1	0.145454540848732	P35968	4.70000006855703
Oc1ccc(cc1)-c1c[nH]c(=O)c2cc(sc12)-c1ccncc1	Brc1cnc2NC(=O)Nc2c1	0.145454540848732	Q07912	4.300000029139089
Oc1ccc(cc1)-c1c[nH]c(=O)c2cc(sc12)-c1ccncc1	Brc1cnc2NC(=O)Nc2c1	0.145454540848732	Q9UM73	4.200000030616179
Oc1ccc(cc1)-c1c[nH]c(=O)c2cc(sc12)-c1ccncc1	Brc1cnc2NC(=O)Nc2c1	0.145454540848732	P34947	4.800000052738446
Oc1ccc(cc1)-c1c[nH]c(=O)c2cc(sc12)-c1ccncc1	Brc1cnc2NC(=O)Nc2c1	0.145454540848732	Q5S007	5.40000018605658
Oc1ccc(cc1)-c1c[nH]c(=O)c2cc(sc12)-c1ccncc1	Brc1cnc2NC(=O)Nc2c1	0.145454540848732	Q04759	4.499999953328896
Oc1ccc(cc1)-c1c[nH]c(=O)c2cc(sc12)-c1ccncc1	Brc1cnc2NC(=O)Nc2c1	0.145454540848732	Q02750	4.300000029139089
Oc1ccc(cc1)-c1c[nH]c(=O)c2cc(sc12)-c1ccncc1	Brc1cnc2NC(=O)Nc2c1	0.145454540848732	P04629	4.200000030616179
Oc1ccc(cc1)-c1c[nH]c(=O)c2cc(sc12)-c1ccncc1	Brc1cnc2NC(=O)Nc2c1	0.145454540848732	P11362	4.300000029139089
Oc1ccc(cc1)-c1c[nH]c(=O)c2cc(sc12)-c1ccncc1	Brc1cnc2NC(=O)Nc2c1	0.145454540848732	P09619	4.499999953328896
Oc1ccc(cc1)-c1c[nH]c(=O)c2cc(sc12)-c1ccncc1	Brc1cnc2NC(=O)Nc2c1	0.145454540848732	P16234	5.300000202445418
Oc1ccc(cc1)-c1c[nH]c(=O)c2cc(sc12)-c1ccncc1	Brc1cnc2NC(=O)Nc2c1	0.145454540848732	P08581	4.70000006855703
Oc1ccc(cc1)-c1c[nH]c(=O)c2cc(sc12)-c1ccncc1	Brc1cnc2NC(=O)Nc2c1	0.145454540848732	Q06187	4.200000030616179
Oc1ccc(cc1)-c1c[nH]c(=O)c2cc(sc12)-c1ccncc1	Brc1cnc2NC(=O)Nc2c1	0.145454540848732	Q8IU85	4.200000030616179
Oc1ccc(cc1)-c1c[nH]c(=O)c2cc(sc12)-c1ccncc1	Brc1cnc2NC(=O)Nc2c1	0.145454540848732	O43293	4.900000142057633
Oc1ccc(cc1)-c1c[nH]c(=O)c2cc(sc12)-c1ccncc1	Brc1cnc2NC(=O)Nc2c1	0.145454540848732	P29376	5.100000128334196
Oc1ccc(cc1)-c1c[nH]c(=O)c2cc(sc12)-c1ccncc1	Brc1cnc2NC(=O)Nc2c1	0.145454540848732	Q13464	4.300000029139089
Oc1ccc(cc1)-c1c[nH]c(=O)c2cc(sc12)-c1ccncc1	Brc1cnc2NC(=O)Nc2c1	0.145454540848732	Q12851	4.900000142057633
Oc1ccc(cc1)-c1c[nH]c(=O)c2cc(sc12)-c1ccncc1	Brc1cnc2NC(=O)Nc2c1	0.145454540848732	O60674	4.100000018985305
Oc1ccc(cc1)-c1c[nH]c(=O)c2cc(sc12)-c1ccncc1	Brc1cnc2NC(=O)Nc2c1	0.145454540848732	Q9HAZ1	5.899998417198648
Oc1ccc(cc1)-c1c[nH]c(=O)c2cc(sc12)-c1ccncc1	Brc1cnc2NC(=O)Nc2c1	0.145454540848732	O94806	4.70000006855703
Oc1ccc(cc1)-c1c[nH]c(=O)c2cc(sc12)-c1ccncc1	Brc1cnc2NC(=O)Nc2c1	0.145454540848732	P49840	4.200000030616179
Oc1ccc(cc1)-c1c[nH]c(=O)c2cc(sc12)-c1ccncc1	Brc1cnc2NC(=O)Nc2c1	0.145454540848732	P48729	5.200000237109354
Oc1ccc(cc1)-c1c[nH]c(=O)c2cc(sc12)-c1ccncc1	Brc1cnc2NC(=O)Nc2c1	0.145454540848732	Q7L7X3	4.900000142057633
Oc1ccc(cc1)-c1c[nH]c(=O)c2cc(sc12)-c1ccncc1	Brc1cnc2NC(=O)Nc2c1	0.145454540848732	Q13627	5.40000018605658
Oc1ccc(cc1)-c1c[nH]c(=O)c2cc(sc12)-c1ccncc1	Brc1cnc2NC(=O)Nc2c1	0.145454540848732	O96013	4.399999967876858
Oc1ccc(cc1)-c1c[nH]c(=O)c2cc(sc12)-c1ccncc1	Brc1cnc2NC(=O)Nc2c1	0.145454540848732	Q14164	4.399999967876858
Oc1ccc(cc1)-c1c[nH]c(=O)c2cc(sc12)-c1ccncc1	Brc1cnc2NC(=O)Nc2c1	0.145454540848732	P07949	4.499999953328896
Oc1ccc(cc1)-c1c[nH]c(=O)c2cc(sc12)-c1ccncc1	Brc1cnc2NC(=O)Nc2c1	0.145454540848732	Q04912	4.200000030616179
Oc1ccc(cc1)-c1c[nH]c(=O)c2cc(sc12)-c1ccncc1	Brc1cnc2NC(=O)Nc2c1	0.145454540848732	Q06418	4.499999953328896
Oc1ccc(cc1)-c1c[nH]c(=O)c2cc(sc12)-c1ccncc1	Brc1cnc2NC(=O)Nc2c1	0.145454540848732	Q13131	4.600000074606178
Oc1ccc(cc1)-c1c[nH]c(=O)c2cc(sc12)-c1ccncc1	Brc1cnc2NC(=O)Nc2c1	0.145454540848732	P50750	4.900000142057633
Oc1ccc(cc1)-c1c[nH]c(=O)c2cc(sc12)-c1ccncc1	Brc1cnc2NC(=O)Nc2c1	0.145454540848732	Q9Y463	5
Oc1ccc(cc1)-c1c[nH]c(=O)c2cc(sc12)-c1ccncc1	Brc1cnc2NC(=O)Nc2c1	0.145454540848732	Q9UHD2	4.100000018985305
Oc1ccc(cc1)-c1c[nH]c(=O)c2cc(sc12)-c1ccncc1	Brc1cnc2NC(=O)Nc2c1	0.145454540848732	Q04771	4.600000074606178
Oc1ccc(cc1)-c1c[nH]c(=O)c2cc(sc12)-c1ccncc1	Brc1cnc2NC(=O)Nc2c1	0.145454540848732	P51812	4.499999953328896
Oc1ccc(cc1)-c1c[nH]c(=O)c2cc(sc12)-c1ccncc1	Brc1cnc2NC(=O)Nc2c1	0.145454540848732	P51817	4.900000142057633
Oc1ccc(cc1)-c1c[nH]c(=O)c2cc(sc12)-c1ccncc1	Brc1cnc2NC(=O)Nc2c1	0.145454540848732	P17948	5
Oc1ccc(cc1)-c1c[nH]c(=O)c2cc(sc12)-c1ccncc1	Brc1cnc2NC(=O)Nc2c1	0.145454540848732	O95819	4.300000029139089
Oc1ccc(cc1)-c1c[nH]c(=O)c2cc(sc12)-c1ccncc1	Brc1cnc2NC(=O)Nc2c1	0.145454540848732	P50613	4.900000142057633
Oc1ccc(cc1)-c1c[nH]c(=O)c2cc(sc12)-c1ccncc1	Brc1cnc2NC(=O)Nc2c1	0.145454540848732	P11309	4.600000074606178
Oc1ccc(cc1)-c1c[nH]c(=O)c2cc(sc12)-c1ccncc1	Brc1cnc2NC(=O)Nc2c1	0.145454540848732	O14965	5
Oc1ccc(cc1)-c1c[nH]c(=O)c2cc(sc12)-c1ccncc1	Brc1cnc2NC(=O)Nc2c1	0.145454540848732	P36507	4.300000029139089
Oc1ccc(cc1)-c1c[nH]c(=O)c2cc(sc12)-c1ccncc1	Brc1cnc2NC(=O)Nc2c1	0.145454540848732	P00519	4.800000052738446
Oc1ccc(cc1)-c1c[nH]c(=O)c2cc(sc12)-c1ccncc1	Brc1cnc2NC(=O)Nc2c1	0.145454540848732	P49841	4.200000030616179
Oc1ccc(cc1)-c1c[nH]c(=O)c2cc(sc12)-c1ccncc1	Brc1cnc2NC(=O)Nc2c1	0.145454540848732	Q96GD4	5.300000202445418
Oc1ccc(cc1)-c1c[nH]c(=O)c2cc(sc12)-c1ccncc1	Brc1cnc2NC(=O)Nc2c1	0.145454540848732	P49760	4.600000074606178
Oc1ccc(cc1)-c1c[nH]c(=O)c2cc(sc12)-c1ccncc1	Brc1cnc2NC(=O)Nc2c1	0.145454540848732	P06241	4
OC(C1=CC2=C(C3=CC(C4=CC=CC=C4)=CC=C3)C=NC=C2S1)=O	Brc1cncc(c1)c2nnn[nH]2	0.145454540848732	Q05397	4.022276394711152
O=C(NC1=C2C(C(F)=CC=C2)=NC=C1)NC3=NC=CN=C3	C(=Cc1ccc2nccn2n1)c3ccccc3	0.1587301641702652	P49336	4.900000142057633
O=C(NC1=C2C(C(F)=CC=C2)=NC=C1)NC3=NC=CN=C3	C(=Cc1ccc2nccn2n1)c3ccccc3	0.1587301641702652	Q5S007	5.40000018605658
O=C(NC1=C2C(C(F)=CC=C2)=NC=C1)NC3=NC=CN=C3	C(=Cc1ccc2nccn2n1)c3ccccc3	0.1587301641702652	Q9HAZ1	5.40000018605658
O=C(NC1=C2C(C(F)=CC=C2)=NC=C1)NC3=NC=CN=C3	C(=Cc1ccc2nccn2n1)c3ccccc3	0.1587301641702652	P17612	5.300000202445418
O=C(NC1=C2C(C(F)=CC=C2)=NC=C1)NC3=NC=CN=C3	C(=Cc1ccc2nccn2n1)c3ccccc3	0.1587301641702652	O95819	5.100000128334196
O=C(NC1=C2C(C(F)=CC=C2)=NC=C1)NC3=NC=CN=C3	C(=Cc1ccc2nccn2n1)c3ccccc3	0.1587301641702652	Q16539	4
Fc1ccc(Nc2nccc(n2)N2CCC(C2)NC(=O)c2cccc(c2)C#N)cc1	C(C1CC1)n2cc(cn2)c3cc4c(n[nH]c4cn3)c5cccc(n5)N6CCNCC6	0.21875	Q9P1W9	9.596879478824182
Fc1ccc(Nc2nccc(n2)N2CCC(C2)NC(=O)c2cccc(c2)C#N)cc1	C(C1CC1)n2cc(cn2)c3cc4c(n[nH]c4cn3)c5cccc(n5)N6CCNCC6	0.21875	Q86V86	10.795880017344075
Fc1ccc(Nc2nccc(n2)N2CCC(C2)NC(=O)c2cccc(c2)C#N)cc1	C(C1CC1)n2cc(cn2)c3cc4c(n[nH]c4cn3)c5cccc(n5)N6CCNCC6	0.21875	P11309	10.67778070526608
CC1=CC=CC(C2=C(N(C=CN=C3)C3=N2)C4=CC=NC(NC5CCCCC5)=N4)=C1	C(C1CCC1)n2cc(cn2)c3n[nH]c4ccnc(OC5CCCCC5)c34	0.22093023359775543	Q5S007	7.259637310505756
Fc1ccc(CNc2nccc(NCCNC(=O)c3cc4ccccc4s3)n2)cc1	C(c1ccc2ncccc2c1)n3nnc4ncc(nc34)c5cn[nH]c5	0.17777778208255768	P08581	9
CC1=CC=CC(C2=C(N(C=CN=C3)C3=N2)C4=CC=NC(NC5CCCCC5)=N4)=C1	C(c1ccc2ncccc2c1)n3nnc4ncc(nc34)c5cnn(c5)[C@@H]6CCNC6	0.17000000178813934	P08581	8.211831628858832
NC(=O)c1cc(cc2c(c[nH]c12)C1CCNCC1)-c1ccccc1	C(c1ccc2ncccc2c1)n3nnc4ncc(nc34)c5cnn(c5)C6CCNCC6	0.17241379618644714	P08581	7.863279432843593
Fc1ccc(CNc2nccc(NCCNC(=O)c3cc4ccccc4s3)n2)cc1	C(c1ccc2ncccc2c1)n3nnc4nccnc34	0.19230769574642181	P08581	7.167491087293763
CC1=CC=CC(C2=C(N(C=CN=C3)C3=N2)C4=CC=NC(NC5CCCCC5)=N4)=C1	C(c1ccc2nccnc2c1)c3nnc4ccc(nn34)c5ccccc5	0.18292683362960815	P08581	6.970210529168145
CC1=CC=CC(C2=C(N(C=CN=C3)C3=N2)C4=CC=NC(NC5CCCCC5)=N4)=C1	C(c1cccc2cnccc12)c3nnc4ccc(nn34)c5ccccc5	0.2195121943950653	P08581	6.657774770639209
Fc1ccc(CNc2nccc(NCCNC(=O)c3cc4ccccc4s3)n2)cc1	C(c1ccccc1)c2cc(on2)c3ccc4[nH]ncc4c3	0.1875	Q00535	5.59999938302362
Fc1ccc(CNc2nccc(NCCNC(=O)c3cc4ccccc4s3)n2)cc1	C(c1ccccc1)c2cc(on2)c3ccc4[nH]ncc4c3	0.1875	P35968	5.59999938302362
Fc1ccc(CNc2nccc(NCCNC(=O)c3cc4ccccc4s3)n2)cc1	C(c1ccccc1)c2cc(on2)c3ccc4[nH]ncc4c3	0.1875	P27448	5.40000018605658
Fc1ccc(CNc2nccc(NCCNC(=O)c3cc4ccccc4s3)n2)cc1	C(c1ccccc1)c2cc(on2)c3ccc4[nH]ncc4c3	0.1875	P11362	5.59999938302362
Fc1ccc(CNc2nccc(NCCNC(=O)c3cc4ccccc4s3)n2)cc1	C(c1ccccc1)c2cc(on2)c3ccc4[nH]ncc4c3	0.1875	O43293	6.599997654072044
Fc1ccc(CNc2nccc(NCCNC(=O)c3cc4ccccc4s3)n2)cc1	C(c1ccccc1)c2cc(on2)c3ccc4[nH]ncc4c3	0.1875	Q13464	6.699991797446187
Fc1ccc(CNc2nccc(NCCNC(=O)c3cc4ccccc4s3)n2)cc1	C(c1ccccc1)c2cc(on2)c3ccc4[nH]ncc4c3	0.1875	P24941	6.0999990348465305
Fc1ccc(CNc2nccc(NCCNC(=O)c3cc4ccccc4s3)n2)cc1	C(c1ccccc1)c2cc(on2)c3ccc4[nH]ncc4c3	0.1875	Q5VT25	5.899998417198648
Fc1ccc(CNc2nccc(NCCNC(=O)c3cc4ccccc4s3)n2)cc1	C(c1ccccc1)c2cc(on2)c3ccc4[nH]ncc4c3	0.1875	O60674	6.477344907741241
Fc1ccc(CNc2nccc(NCCNC(=O)c3cc4ccccc4s3)n2)cc1	C(c1ccccc1)c2cc(on2)c3ccc4[nH]ncc4c3	0.1875	P23443	7.299988937677887
Fc1ccc(CNc2nccc(NCCNC(=O)c3cc4ccccc4s3)n2)cc1	C(c1ccccc1)c2cc(on2)c3ccc4[nH]ncc4c3	0.1875	Q9HBY8	5.800000874803203
Fc1ccc(CNc2nccc(NCCNC(=O)c3cc4ccccc4s3)n2)cc1	C(c1ccccc1)c2cc(on2)c3ccc4[nH]ncc4c3	0.1875	P49840	6.0999990348465305
Fc1ccc(CNc2nccc(NCCNC(=O)c3cc4ccccc4s3)n2)cc1	C(c1ccccc1)c2cc(on2)c3ccc4[nH]ncc4c3	0.1875	P35916	5.200000237109354
Fc1ccc(CNc2nccc(NCCNC(=O)c3cc4ccccc4s3)n2)cc1	C(c1ccccc1)c2cc(on2)c3ccc4[nH]ncc4c3	0.1875	Q13627	7.100015437450609
Fc1ccc(CNc2nccc(NCCNC(=O)c3cc4ccccc4s3)n2)cc1	C(c1ccccc1)c2cc(on2)c3ccc4[nH]ncc4c3	0.1875	P17612	6.499996931948306
Fc1ccc(CNc2nccc(NCCNC(=O)c3cc4ccccc4s3)n2)cc1	C(c1ccccc1)c2cc(on2)c3ccc4[nH]ncc4c3	0.1875	P28482	5.899998417198648
Fc1ccc(CNc2nccc(NCCNC(=O)c3cc4ccccc4s3)n2)cc1	C(c1ccccc1)c2cc(on2)c3ccc4[nH]ncc4c3	0.1875	P06493	5.59999938302362
Fc1ccc(CNc2nccc(NCCNC(=O)c3cc4ccccc4s3)n2)cc1	C(c1ccccc1)c2cc(on2)c3ccc4[nH]ncc4c3	0.1875	P36888	5.700000503883016
Fc1ccc(CNc2nccc(NCCNC(=O)c3cc4ccccc4s3)n2)cc1	C(c1ccccc1)c2cc(on2)c3ccc4[nH]ncc4c3	0.1875	O75116	7.476424895536841
Fc1ccc(CNc2nccc(NCCNC(=O)c3cc4ccccc4s3)n2)cc1	C(c1ccccc1)c2cc(on2)c3ccc4[nH]ncc4c3	0.1875	O14965	6.299997602857746
Fc1ccc(CNc2nccc(NCCNC(=O)c3cc4ccccc4s3)n2)cc1	C(c1ccccc1)c2cc(on2)c3ccc4[nH]ncc4c3	0.1875	P49841	6.121301985603488
Fc1ccc(CNc2nccc(NCCNC(=O)c3cc4ccccc4s3)n2)cc1	C(c1ccccc1)c2cc(on2)c3ccc4[nH]ncc4c3	0.1875	Q96GD4	6.095398990775957
NC(=O)c1cc(cc2c(c[nH]c12)C1CCNCC1)-c1ccccc1	C(c1ccccc1)c2cn(nn2)c3ccc4[nH]ncc4c3	0.15492957830429077	Q00535	5.59999938302362
NC(=O)c1cc(cc2c(c[nH]c12)C1CCNCC1)-c1ccccc1	C(c1ccccc1)c2cn(nn2)c3ccc4[nH]ncc4c3	0.15492957830429077	P27448	5.59999938302362
NC(=O)c1cc(cc2c(c[nH]c12)C1CCNCC1)-c1ccccc1	C(c1ccccc1)c2cn(nn2)c3ccc4[nH]ncc4c3	0.15492957830429077	O15111	5.40000018605658
NC(=O)c1cc(cc2c(c[nH]c12)C1CCNCC1)-c1ccccc1	C(c1ccccc1)c2cn(nn2)c3ccc4[nH]ncc4c3	0.15492957830429077	P48730	5.300000202445418
NC(=O)c1cc(cc2c(c[nH]c12)C1CCNCC1)-c1ccccc1	C(c1ccccc1)c2cn(nn2)c3ccc4[nH]ncc4c3	0.15492957830429077	O43293	6.399996913372259
NC(=O)c1cc(cc2c(c[nH]c12)C1CCNCC1)-c1ccccc1	C(c1ccccc1)c2cn(nn2)c3ccc4[nH]ncc4c3	0.15492957830429077	Q13464	7.199970640755866
NC(=O)c1cc(cc2c(c[nH]c12)C1CCNCC1)-c1ccccc1	C(c1ccccc1)c2cn(nn2)c3ccc4[nH]ncc4c3	0.15492957830429077	P24941	6.199998172182031
NC(=O)c1cc(cc2c(c[nH]c12)C1CCNCC1)-c1ccccc1	C(c1ccccc1)c2cn(nn2)c3ccc4[nH]ncc4c3	0.15492957830429077	Q5VT25	5.200000237109354
NC(=O)c1cc(cc2c(c[nH]c12)C1CCNCC1)-c1ccccc1	C(c1ccccc1)c2cn(nn2)c3ccc4[nH]ncc4c3	0.15492957830429077	O60674	5.996055504831865
NC(=O)c1cc(cc2c(c[nH]c12)C1CCNCC1)-c1ccccc1	C(c1ccccc1)c2cn(nn2)c3ccc4[nH]ncc4c3	0.15492957830429077	P49840	6.499996931948306
NC(=O)c1cc(cc2c(c[nH]c12)C1CCNCC1)-c1ccccc1	C(c1ccccc1)c2cn(nn2)c3ccc4[nH]ncc4c3	0.15492957830429077	Q13627	6.900008766455316
NC(=O)c1cc(cc2c(c[nH]c12)C1CCNCC1)-c1ccccc1	C(c1ccccc1)c2cn(nn2)c3ccc4[nH]ncc4c3	0.15492957830429077	O96017	5.300000202445418
NC(=O)c1cc(cc2c(c[nH]c12)C1CCNCC1)-c1ccccc1	C(c1ccccc1)c2cn(nn2)c3ccc4[nH]ncc4c3	0.15492957830429077	P17612	5.800000874803203
NC(=O)c1cc(cc2c(c[nH]c12)C1CCNCC1)-c1ccccc1	C(c1ccccc1)c2cn(nn2)c3ccc4[nH]ncc4c3	0.15492957830429077	P28482	6.499996931948306
NC(=O)c1cc(cc2c(c[nH]c12)C1CCNCC1)-c1ccccc1	C(c1ccccc1)c2cn(nn2)c3ccc4[nH]ncc4c3	0.15492957830429077	P06493	6.199998172182031
NC(=O)c1cc(cc2c(c[nH]c12)C1CCNCC1)-c1ccccc1	C(c1ccccc1)c2cn(nn2)c3ccc4[nH]ncc4c3	0.15492957830429077	Q13131	5.59999938302362
NC(=O)c1cc(cc2c(c[nH]c12)C1CCNCC1)-c1ccccc1	C(c1ccccc1)c2cn(nn2)c3ccc4[nH]ncc4c3	0.15492957830429077	O00311	7.199970640755866
NC(=O)c1cc(cc2c(c[nH]c12)C1CCNCC1)-c1ccccc1	C(c1ccccc1)c2cn(nn2)c3ccc4[nH]ncc4c3	0.15492957830429077	Q05655	5.40000018605658
NC(=O)c1cc(cc2c(c[nH]c12)C1CCNCC1)-c1ccccc1	C(c1ccccc1)c2cn(nn2)c3ccc4[nH]ncc4c3	0.15492957830429077	P51812	5.40000018605658
NC(=O)c1cc(cc2c(c[nH]c12)C1CCNCC1)-c1ccccc1	C(c1ccccc1)c2cn(nn2)c3ccc4[nH]ncc4c3	0.15492957830429077	O75116	7.572367658656297
NC(=O)c1cc(cc2c(c[nH]c12)C1CCNCC1)-c1ccccc1	C(c1ccccc1)c2cn(nn2)c3ccc4[nH]ncc4c3	0.15492957830429077	P11309	5
NC(=O)c1cc(cc2c(c[nH]c12)C1CCNCC1)-c1ccccc1	C(c1ccccc1)c2cn(nn2)c3ccc4[nH]ncc4c3	0.15492957830429077	O14965	5.899998417198648
NC(=O)c1cc(cc2c(c[nH]c12)C1CCNCC1)-c1ccccc1	C(c1ccccc1)c2cn(nn2)c3ccc4[nH]ncc4c3	0.15492957830429077	P49841	6.266000713461613
NC(=O)c1cc(cc2c(c[nH]c12)C1CCNCC1)-c1ccccc1	C(c1ccccc1)c2cn(nn2)c3ccc4[nH]ncc4c3	0.15492957830429077	Q96GD4	6.101082610021678
CC1=CC=CC(C2=C(N(C=CN=C3)C3=N2)C4=CC=NC(NC5CCCCC5)=N4)=C1	C(C1CCCCC1)c2cn(nn2)c3ccc4[nH]ncc4c3	0.1807228922843933	O60674	6.55129368009492
CC1=CC=CC(C2=C(N(C=CN=C3)C3=N2)C4=CC=NC(NC5CCCCC5)=N4)=C1	C(C1CCCCC1)c2cn(nn2)c3ccc4[nH]ncc4c3	0.1807228922843933	O75116	7
CC1=CC=CC(C2=C(N(C=CN=C3)C3=N2)C4=CC=NC(NC5CCCCC5)=N4)=C1	C(C1CCCCC1)c2cn(nn2)c3ccc4[nH]ncc4c3	0.1807228922843933	P49841	6.050122295963125
O=C1C2=C(C(C3=CC=CC=N3)=NN1C4=C(Cl)C=NC=C4Cl)N=C(NC5=CC=C(N6CCN(C)CC6)C=C5)N=C2	C(c1ccccc1)c2cnc(nc2)N3CCN(CC3)c4ncnc5ccccc45	0.1860465109348297	P10721	5.657577319177793
O=C1C2=C(C(C3=CC=CC=N3)=NN1C4=C(Cl)C=NC=C4Cl)N=C(NC5=CC=C(N6CCN(C)CC6)C=C5)N=C2	C(c1ccccc1)c2cnc(nc2)N3CCN(CC3)c4ncnc5ccccc45	0.1860465109348297	P36888	6.337242168318426
NC(=O)c1cc(cc2c(c[nH]c12)C1CCNCC1)-c1ccccc1	C(c1ccccc1)n2cc(nn2)c3ccc4[nH]nc(c5ccccc5)c4c3	0.20588235557079315	Q9H2X6	7.50003813440381
NC(=O)c1cc(cc2c(c[nH]c12)C1CCNCC1)-c1ccccc1	C(c1ccccc1)n2cc(nn2)c3ccc4[nH]nc(c5ccccc5)c4c3	0.20588235557079315	P24941	7
NC(=O)c1cc(cc2c(c[nH]c12)C1CCNCC1)-c1ccccc1	C(c1ccccc1)n2cc(nn2)c3ccc4[nH]nc(c5ccccc5)c4c3	0.20588235557079315	Q9HAZ1	8.400116927926312
NC(=O)c1cc(cc2c(c[nH]c12)C1CCNCC1)-c1ccccc1	C(c1ccccc1)n2cc(nn2)c3ccc4[nH]nc(c5ccccc5)c4c3	0.20588235557079315	P17612	5.40000018605658
NC(=O)c1cc(cc2c(c[nH]c12)C1CCNCC1)-c1ccccc1	C(c1ccccc1)n2cc(nn2)c3ccc4[nH]nc(c5ccccc5)c4c3	0.20588235557079315	Q9HBH9	6.699991797446187
NC(=O)c1cc(cc2c(c[nH]c12)C1CCNCC1)-c1ccccc1	C(c1ccccc1)n2cc(nn2)c3ccc4[nH]nc(c5ccccc5)c4c3	0.20588235557079315	O00311	8.100179497572904
NC(=O)c1cc(cc2c(c[nH]c12)C1CCNCC1)-c1ccccc1	C(c1ccccc1)n2cc(nn2)c3ccc4[nH]nc(c5ccccc5)c4c3	0.20588235557079315	O75116	7.199970640755866
NC(=O)c1cc(cc2c(c[nH]c12)C1CCNCC1)-c1ccccc1	C(c1ccccc1)n2cc(nn2)c3ccc4[nH]nc(c5ccccc5)c4c3	0.20588235557079315	O95819	7.400007822415902
NC(=O)c1cc(cc2c(c[nH]c12)C1CCNCC1)-c1ccccc1	C(c1ccccc1)n2cc(nn2)c3ccc4[nH]nc(c5ccccc5)c4c3	0.20588235557079315	Q9NWZ3	6.199998172182031
NC(=O)c1cc(cc2c(c[nH]c12)C1CCNCC1)-c1ccccc1	C(c1ccccc1)n2cc(nn2)c3ccc4[nH]nc(c5ccccc5)c4c3	0.20588235557079315	P11309	6.599997654072044
NC(=O)c1cc(cc2c(c[nH]c12)C1CCNCC1)-c1ccccc1	C(c1ccccc1)n2cc(nn2)c3ccc4[nH]nc(c5ccccc5)c4c3	0.20588235557079315	P49841	7.700057099977233
NC(=O)c1cc(cc2c(c[nH]c12)C1CCNCC1)-c1ccccc1	C(c1ccccc1)n2cc(nn2)c3ccc4[nH]nc(c5cn(Cc6ccccc6)nn5)c4c3	0.20588235557079315	Q9H2X6	7.79997073344623
NC(=O)c1cc(cc2c(c[nH]c12)C1CCNCC1)-c1ccccc1	C(c1ccccc1)n2cc(nn2)c3ccc4[nH]nc(c5cn(Cc6ccccc6)nn5)c4c3	0.20588235557079315	P24941	8.300162274132754
NC(=O)c1cc(cc2c(c[nH]c12)C1CCNCC1)-c1ccccc1	C(c1ccccc1)n2cc(nn2)c3ccc4[nH]nc(c5cn(Cc6ccccc6)nn5)c4c3	0.20588235557079315	O00311	7.299988937677887
NC(=O)c1cc(cc2c(c[nH]c12)C1CCNCC1)-c1ccccc1	C(c1ccccc1)n2cc(nn2)c3ccc4[nH]nc(c5cn(Cc6ccccc6)nn5)c4c3	0.20588235557079315	O75116	6.900008766455316
NC(=O)c1cc(cc2c(c[nH]c12)C1CCNCC1)-c1ccccc1	C(c1ccccc1)n2cc(nn2)c3ccc4[nH]nc(c5cn(Cc6ccccc6)nn5)c4c3	0.20588235557079315	O95819	7
NC(=O)c1cc(cc2c(c[nH]c12)C1CCNCC1)-c1ccccc1	C(c1ccccc1)n2cc(nn2)c3ccc4[nH]nc(c5cn(Cc6ccccc6)nn5)c4c3	0.20588235557079315	Q9NWZ3	5.40000018605658
NC(=O)c1cc(cc2c(c[nH]c12)C1CCNCC1)-c1ccccc1	C(c1ccccc1)n2cc(nn2)c3ccc4[nH]nc(c5cn(Cc6ccccc6)nn5)c4c3	0.20588235557079315	P11309	6.399996913372259
NC(=O)c1cc(cc2c(c[nH]c12)C1CCNCC1)-c1ccccc1	C(c1ccccc1)n2cc(nn2)c3ccc4[nH]ncc4c3	0.17391304671764374	P31749	6.0999990348465305
NC(=O)c1cc(cc2c(c[nH]c12)C1CCNCC1)-c1ccccc1	C(c1ccccc1)n2cc(nn2)c3ccc4[nH]ncc4c3	0.17391304671764374	Q00535	6.0999990348465305
NC(=O)c1cc(cc2c(c[nH]c12)C1CCNCC1)-c1ccccc1	C(c1ccccc1)n2cc(nn2)c3ccc4[nH]ncc4c3	0.17391304671764374	Q9BZL6	5.40000018605658
NC(=O)c1cc(cc2c(c[nH]c12)C1CCNCC1)-c1ccccc1	C(c1ccccc1)n2cc(nn2)c3ccc4[nH]ncc4c3	0.17391304671764374	P27448	6.0999990348465305
NC(=O)c1cc(cc2c(c[nH]c12)C1CCNCC1)-c1ccccc1	C(c1ccccc1)n2cc(nn2)c3ccc4[nH]ncc4c3	0.17391304671764374	P52333	6
NC(=O)c1cc(cc2c(c[nH]c12)C1CCNCC1)-c1ccccc1	C(c1ccccc1)n2cc(nn2)c3ccc4[nH]ncc4c3	0.17391304671764374	O00444	5.59999938302362
NC(=O)c1cc(cc2c(c[nH]c12)C1CCNCC1)-c1ccccc1	C(c1ccccc1)n2cc(nn2)c3ccc4[nH]ncc4c3	0.17391304671764374	O15111	5.59999938302362
NC(=O)c1cc(cc2c(c[nH]c12)C1CCNCC1)-c1ccccc1	C(c1ccccc1)n2cc(nn2)c3ccc4[nH]ncc4c3	0.17391304671764374	P11362	5.40000018605658
NC(=O)c1cc(cc2c(c[nH]c12)C1CCNCC1)-c1ccccc1	C(c1ccccc1)n2cc(nn2)c3ccc4[nH]ncc4c3	0.17391304671764374	Q9Y243	5.40000018605658
NC(=O)c1cc(cc2c(c[nH]c12)C1CCNCC1)-c1ccccc1	C(c1ccccc1)n2cc(nn2)c3ccc4[nH]ncc4c3	0.17391304671764374	P48730	5.700000503883016
NC(=O)c1cc(cc2c(c[nH]c12)C1CCNCC1)-c1ccccc1	C(c1ccccc1)n2cc(nn2)c3ccc4[nH]ncc4c3	0.17391304671764374	O43293	6.499996931948306
NC(=O)c1cc(cc2c(c[nH]c12)C1CCNCC1)-c1ccccc1	C(c1ccccc1)n2cc(nn2)c3ccc4[nH]ncc4c3	0.17391304671764374	Q13464	6.799998134593398
NC(=O)c1cc(cc2c(c[nH]c12)C1CCNCC1)-c1ccccc1	C(c1ccccc1)n2cc(nn2)c3ccc4[nH]ncc4c3	0.17391304671764374	P24941	6.599997654072044
NC(=O)c1cc(cc2c(c[nH]c12)C1CCNCC1)-c1ccccc1	C(c1ccccc1)n2cc(nn2)c3ccc4[nH]ncc4c3	0.17391304671764374	Q5VT25	6.299997602857746
NC(=O)c1cc(cc2c(c[nH]c12)C1CCNCC1)-c1ccccc1	C(c1ccccc1)n2cc(nn2)c3ccc4[nH]ncc4c3	0.17391304671764374	O60674	6.523339295950635
NC(=O)c1cc(cc2c(c[nH]c12)C1CCNCC1)-c1ccccc1	C(c1ccccc1)n2cc(nn2)c3ccc4[nH]ncc4c3	0.17391304671764374	P23443	7.299988937677887
NC(=O)c1cc(cc2c(c[nH]c12)C1CCNCC1)-c1ccccc1	C(c1ccccc1)n2cc(nn2)c3ccc4[nH]ncc4c3	0.17391304671764374	Q9HBY8	6.599997654072044
NC(=O)c1cc(cc2c(c[nH]c12)C1CCNCC1)-c1ccccc1	C(c1ccccc1)n2cc(nn2)c3ccc4[nH]ncc4c3	0.17391304671764374	P49840	7
NC(=O)c1cc(cc2c(c[nH]c12)C1CCNCC1)-c1ccccc1	C(c1ccccc1)n2cc(nn2)c3ccc4[nH]ncc4c3	0.17391304671764374	P53778	5.300000202445418
NC(=O)c1cc(cc2c(c[nH]c12)C1CCNCC1)-c1ccccc1	C(c1ccccc1)n2cc(nn2)c3ccc4[nH]ncc4c3	0.17391304671764374	Q7KZI7	5.899998417198648
NC(=O)c1cc(cc2c(c[nH]c12)C1CCNCC1)-c1ccccc1	C(c1ccccc1)n2cc(nn2)c3ccc4[nH]ncc4c3	0.17391304671764374	Q13627	7.400007822415902
NC(=O)c1cc(cc2c(c[nH]c12)C1CCNCC1)-c1ccccc1	C(c1ccccc1)n2cc(nn2)c3ccc4[nH]ncc4c3	0.17391304671764374	O96017	6.199998172182031
NC(=O)c1cc(cc2c(c[nH]c12)C1CCNCC1)-c1ccccc1	C(c1ccccc1)n2cc(nn2)c3ccc4[nH]ncc4c3	0.17391304671764374	P05129	5.499999678657065
NC(=O)c1cc(cc2c(c[nH]c12)C1CCNCC1)-c1ccccc1	C(c1ccccc1)n2cc(nn2)c3ccc4[nH]ncc4c3	0.17391304671764374	P17612	6.900008766455316
NC(=O)c1cc(cc2c(c[nH]c12)C1CCNCC1)-c1ccccc1	C(c1ccccc1)n2cc(nn2)c3ccc4[nH]ncc4c3	0.17391304671764374	P28482	7
NC(=O)c1cc(cc2c(c[nH]c12)C1CCNCC1)-c1ccccc1	C(c1ccccc1)n2cc(nn2)c3ccc4[nH]ncc4c3	0.17391304671764374	P06493	6.299997602857746
NC(=O)c1cc(cc2c(c[nH]c12)C1CCNCC1)-c1ccccc1	C(c1ccccc1)n2cc(nn2)c3ccc4[nH]ncc4c3	0.17391304671764374	Q13131	5.899998417198648
NC(=O)c1cc(cc2c(c[nH]c12)C1CCNCC1)-c1ccccc1	C(c1ccccc1)n2cc(nn2)c3ccc4[nH]ncc4c3	0.17391304671764374	P68400	6
NC(=O)c1cc(cc2c(c[nH]c12)C1CCNCC1)-c1ccccc1	C(c1ccccc1)n2cc(nn2)c3ccc4[nH]ncc4c3	0.17391304671764374	P31751	5.40000018605658
NC(=O)c1cc(cc2c(c[nH]c12)C1CCNCC1)-c1ccccc1	C(c1ccccc1)n2cc(nn2)c3ccc4[nH]ncc4c3	0.17391304671764374	Q05655	6
NC(=O)c1cc(cc2c(c[nH]c12)C1CCNCC1)-c1ccccc1	C(c1ccccc1)n2cc(nn2)c3ccc4[nH]ncc4c3	0.17391304671764374	O75116	7.256633200068782
NC(=O)c1cc(cc2c(c[nH]c12)C1CCNCC1)-c1ccccc1	C(c1ccccc1)n2cc(nn2)c3ccc4[nH]ncc4c3	0.17391304671764374	O15264	5.200000237109354
NC(=O)c1cc(cc2c(c[nH]c12)C1CCNCC1)-c1ccccc1	C(c1ccccc1)n2cc(nn2)c3ccc4[nH]ncc4c3	0.17391304671764374	P11309	5.8173988409988535
NC(=O)c1cc(cc2c(c[nH]c12)C1CCNCC1)-c1ccccc1	C(c1ccccc1)n2cc(nn2)c3ccc4[nH]ncc4c3	0.17391304671764374	O14965	6.499996931948306
NC(=O)c1cc(cc2c(c[nH]c12)C1CCNCC1)-c1ccccc1	C(c1ccccc1)n2cc(nn2)c3ccc4[nH]ncc4c3	0.17391304671764374	P49841	7.054463595209844
NC(=O)c1cc(cc2c(c[nH]c12)C1CCNCC1)-c1ccccc1	C(c1ccccc1)n2cc(nn2)c3ccc4[nH]ncc4c3	0.17391304671764374	Q96GD4	6.668337656030788
NC(=O)c1cc(cc2c(c[nH]c12)C1CCNCC1)-c1ccccc1	C(c1ccccc1)n2nnc(c3ccc4[nH]ncc4c3)c2C5CC5	0.2054794579744339	P31749	5.800000874803203
NC(=O)c1cc(cc2c(c[nH]c12)C1CCNCC1)-c1ccccc1	C(c1ccccc1)n2nnc(c3ccc4[nH]ncc4c3)c2C5CC5	0.2054794579744339	Q00535	6.499996931948306
NC(=O)c1cc(cc2c(c[nH]c12)C1CCNCC1)-c1ccccc1	C(c1ccccc1)n2nnc(c3ccc4[nH]ncc4c3)c2C5CC5	0.2054794579744339	P35968	5.100000128334196
NC(=O)c1cc(cc2c(c[nH]c12)C1CCNCC1)-c1ccccc1	C(c1ccccc1)n2nnc(c3ccc4[nH]ncc4c3)c2C5CC5	0.2054794579744339	Q9BZL6	5.700000503883016
NC(=O)c1cc(cc2c(c[nH]c12)C1CCNCC1)-c1ccccc1	C(c1ccccc1)n2nnc(c3ccc4[nH]ncc4c3)c2C5CC5	0.2054794579744339	P27448	6.299997602857746
NC(=O)c1cc(cc2c(c[nH]c12)C1CCNCC1)-c1ccccc1	C(c1ccccc1)n2nnc(c3ccc4[nH]ncc4c3)c2C5CC5	0.2054794579744339	O15111	6
NC(=O)c1cc(cc2c(c[nH]c12)C1CCNCC1)-c1ccccc1	C(c1ccccc1)n2nnc(c3ccc4[nH]ncc4c3)c2C5CC5	0.2054794579744339	P11362	5.40000018605658
NC(=O)c1cc(cc2c(c[nH]c12)C1CCNCC1)-c1ccccc1	C(c1ccccc1)n2nnc(c3ccc4[nH]ncc4c3)c2C5CC5	0.2054794579744339	Q9Y243	5.59999938302362
NC(=O)c1cc(cc2c(c[nH]c12)C1CCNCC1)-c1ccccc1	C(c1ccccc1)n2nnc(c3ccc4[nH]ncc4c3)c2C5CC5	0.2054794579744339	P48730	5.700000503883016
NC(=O)c1cc(cc2c(c[nH]c12)C1CCNCC1)-c1ccccc1	C(c1ccccc1)n2nnc(c3ccc4[nH]ncc4c3)c2C5CC5	0.2054794579744339	P49137	5.800000874803203
NC(=O)c1cc(cc2c(c[nH]c12)C1CCNCC1)-c1ccccc1	C(c1ccccc1)n2nnc(c3ccc4[nH]ncc4c3)c2C5CC5	0.2054794579744339	O43293	7.50003813440381
NC(=O)c1cc(cc2c(c[nH]c12)C1CCNCC1)-c1ccccc1	C(c1ccccc1)n2nnc(c3ccc4[nH]ncc4c3)c2C5CC5	0.2054794579744339	Q13464	7.700057099977233
NC(=O)c1cc(cc2c(c[nH]c12)C1CCNCC1)-c1ccccc1	C(c1ccccc1)n2nnc(c3ccc4[nH]ncc4c3)c2C5CC5	0.2054794579744339	P24941	7.50003813440381
NC(=O)c1cc(cc2c(c[nH]c12)C1CCNCC1)-c1ccccc1	C(c1ccccc1)n2nnc(c3ccc4[nH]ncc4c3)c2C5CC5	0.2054794579744339	Q5VT25	6.599997654072044
NC(=O)c1cc(cc2c(c[nH]c12)C1CCNCC1)-c1ccccc1	C(c1ccccc1)n2nnc(c3ccc4[nH]ncc4c3)c2C5CC5	0.2054794579744339	O60674	6.199998172182031
NC(=O)c1cc(cc2c(c[nH]c12)C1CCNCC1)-c1ccccc1	C(c1ccccc1)n2nnc(c3ccc4[nH]ncc4c3)c2C5CC5	0.2054794579744339	Q13188	5.300000202445418
NC(=O)c1cc(cc2c(c[nH]c12)C1CCNCC1)-c1ccccc1	C(c1ccccc1)n2nnc(c3ccc4[nH]ncc4c3)c2C5CC5	0.2054794579744339	P49840	7.79997073344623
NC(=O)c1cc(cc2c(c[nH]c12)C1CCNCC1)-c1ccccc1	C(c1ccccc1)n2nnc(c3ccc4[nH]ncc4c3)c2C5CC5	0.2054794579744339	P53778	5.200000237109354
NC(=O)c1cc(cc2c(c[nH]c12)C1CCNCC1)-c1ccccc1	C(c1ccccc1)n2nnc(c3ccc4[nH]ncc4c3)c2C5CC5	0.2054794579744339	Q13627	7.199970640755866
NC(=O)c1cc(cc2c(c[nH]c12)C1CCNCC1)-c1ccccc1	C(c1ccccc1)n2nnc(c3ccc4[nH]ncc4c3)c2C5CC5	0.2054794579744339	O96017	5.700000503883016
NC(=O)c1cc(cc2c(c[nH]c12)C1CCNCC1)-c1ccccc1	C(c1ccccc1)n2nnc(c3ccc4[nH]ncc4c3)c2C5CC5	0.2054794579744339	P05129	5.200000237109354
NC(=O)c1cc(cc2c(c[nH]c12)C1CCNCC1)-c1ccccc1	C(c1ccccc1)n2nnc(c3ccc4[nH]ncc4c3)c2C5CC5	0.2054794579744339	P17612	6.499996931948306
NC(=O)c1cc(cc2c(c[nH]c12)C1CCNCC1)-c1ccccc1	C(c1ccccc1)n2nnc(c3ccc4[nH]ncc4c3)c2C5CC5	0.2054794579744339	P28482	6.900008766455316
NC(=O)c1cc(cc2c(c[nH]c12)C1CCNCC1)-c1ccccc1	C(c1ccccc1)n2nnc(c3ccc4[nH]ncc4c3)c2C5CC5	0.2054794579744339	P06493	7.400007822415902
NC(=O)c1cc(cc2c(c[nH]c12)C1CCNCC1)-c1ccccc1	C(c1ccccc1)n2nnc(c3ccc4[nH]ncc4c3)c2C5CC5	0.2054794579744339	P36888	5.59999938302362
NC(=O)c1cc(cc2c(c[nH]c12)C1CCNCC1)-c1ccccc1	C(c1ccccc1)n2nnc(c3ccc4[nH]ncc4c3)c2C5CC5	0.2054794579744339	P45984	5.800000874803203
NC(=O)c1cc(cc2c(c[nH]c12)C1CCNCC1)-c1ccccc1	C(c1ccccc1)n2nnc(c3ccc4[nH]ncc4c3)c2C5CC5	0.2054794579744339	Q13131	6.0999990348465305
NC(=O)c1cc(cc2c(c[nH]c12)C1CCNCC1)-c1ccccc1	C(c1ccccc1)n2nnc(c3ccc4[nH]ncc4c3)c2C5CC5	0.2054794579744339	P68400	5.800000874803203
NC(=O)c1cc(cc2c(c[nH]c12)C1CCNCC1)-c1ccccc1	C(c1ccccc1)n2nnc(c3ccc4[nH]ncc4c3)c2C5CC5	0.2054794579744339	P31751	5.300000202445418
NC(=O)c1cc(cc2c(c[nH]c12)C1CCNCC1)-c1ccccc1	C(c1ccccc1)n2nnc(c3ccc4[nH]ncc4c3)c2C5CC5	0.2054794579744339	P53667	5.700000503883016
NC(=O)c1cc(cc2c(c[nH]c12)C1CCNCC1)-c1ccccc1	C(c1ccccc1)n2nnc(c3ccc4[nH]ncc4c3)c2C5CC5	0.2054794579744339	Q05655	6.499996931948306
NC(=O)c1cc(cc2c(c[nH]c12)C1CCNCC1)-c1ccccc1	C(c1ccccc1)n2nnc(c3ccc4[nH]ncc4c3)c2C5CC5	0.2054794579744339	P51812	6.599997654072044
NC(=O)c1cc(cc2c(c[nH]c12)C1CCNCC1)-c1ccccc1	C(c1ccccc1)n2nnc(c3ccc4[nH]ncc4c3)c2C5CC5	0.2054794579744339	O75116	8.600326278518962
NC(=O)c1cc(cc2c(c[nH]c12)C1CCNCC1)-c1ccccc1	C(c1ccccc1)n2nnc(c3ccc4[nH]ncc4c3)c2C5CC5	0.2054794579744339	O15264	5.40000018605658
NC(=O)c1cc(cc2c(c[nH]c12)C1CCNCC1)-c1ccccc1	C(c1ccccc1)n2nnc(c3ccc4[nH]ncc4c3)c2C5CC5	0.2054794579744339	P11309	5.700000503883016
NC(=O)c1cc(cc2c(c[nH]c12)C1CCNCC1)-c1ccccc1	C(c1ccccc1)n2nnc(c3ccc4[nH]ncc4c3)c2C5CC5	0.2054794579744339	O14965	7.199970640755866
NC(=O)c1cc(cc2c(c[nH]c12)C1CCNCC1)-c1ccccc1	C(c1ccccc1)n2nnc(c3ccc4[nH]ncc4c3)c2C5CC5	0.2054794579744339	Q96GD4	6.699991797446187
CC1=CC=CC(C2=C(N(C=CN=C3)C3=N2)C4=CC=NC(NC5CCCCC5)=N4)=C1	C(c1ccccc1)n2nnc(c3ccc4[nH]ncc4c3)c2c5ccccc5	0.19512194395065308	Q9H2X6	6
CC1=CC=CC(C2=C(N(C=CN=C3)C3=N2)C4=CC=NC(NC5CCCCC5)=N4)=C1	C(c1ccccc1)n2nnc(c3ccc4[nH]ncc4c3)c2c5ccccc5	0.19512194395065308	P24941	7.199970640755866
CC1=CC=CC(C2=C(N(C=CN=C3)C3=N2)C4=CC=NC(NC5CCCCC5)=N4)=C1	C(c1ccccc1)n2nnc(c3ccc4[nH]ncc4c3)c2c5ccccc5	0.19512194395065308	Q9HAZ1	8.300162274132754
CC1=CC=CC(C2=C(N(C=CN=C3)C3=N2)C4=CC=NC(NC5CCCCC5)=N4)=C1	C(c1ccccc1)n2nnc(c3ccc4[nH]ncc4c3)c2c5ccccc5	0.19512194395065308	P17612	7.50003813440381
CC1=CC=CC(C2=C(N(C=CN=C3)C3=N2)C4=CC=NC(NC5CCCCC5)=N4)=C1	C(c1ccccc1)n2nnc(c3ccc4[nH]ncc4c3)c2c5ccccc5	0.19512194395065308	Q9HBH9	7.400007822415902
CC1=CC=CC(C2=C(N(C=CN=C3)C3=N2)C4=CC=NC(NC5CCCCC5)=N4)=C1	C(c1ccccc1)n2nnc(c3ccc4[nH]ncc4c3)c2c5ccccc5	0.19512194395065308	O00311	9.199970640755865
CC1=CC=CC(C2=C(N(C=CN=C3)C3=N2)C4=CC=NC(NC5CCCCC5)=N4)=C1	C(c1ccccc1)n2nnc(c3ccc4[nH]ncc4c3)c2c5ccccc5	0.19512194395065308	O95819	6.0999990348465305
CC1=CC=CC(C2=C(N(C=CN=C3)C3=N2)C4=CC=NC(NC5CCCCC5)=N4)=C1	C(c1ccccc1)n2nnc(c3ccc4[nH]ncc4c3)c2c5ccccc5	0.19512194395065308	P11309	5.499999678657065
CC1=CC=CC(C2=C(N(C=CN=C3)C3=N2)C4=CC=NC(NC5CCCCC5)=N4)=C1	C(c1ccccc1)n2nnc(c3ccc4[nH]ncc4c3)c2c5ccccc5	0.19512194395065308	P49841	8
NC(=O)c1cc(cc2c(c[nH]c12)C1CCNCC1)-c1ccccc1	C(C1CCNCC1)n2nnc3cnc4[nH]ccc4c23	0.2028985470533371	P23458	6.127843727251707
NC(=O)c1cc(cc2c(c[nH]c12)C1CCNCC1)-c1ccccc1	C(C1CCNCC1)n2nnc3cnc4[nH]ccc4c23	0.2028985470533371	O60674	5.909389292171594
CC1=CC=CC(C2=C(N(C=CN=C3)C3=N2)C4=CC=NC(NC5CCCCC5)=N4)=C1	C(C1CCOCC1)n2cc(cn2)c3n[nH]c4ccnc(OC5CCOCC5)c34	0.17777778208255768	Q5S007	7.958607314841775
NC(=O)c1cc(cc2c(c[nH]c12)C1CCNCC1)-c1ccccc1	C(C1CCOCC1)n2cc(nn2)c3ccc4[nH]ncc4c3	0.1621621549129486	P31749	5.100000128334196
NC(=O)c1cc(cc2c(c[nH]c12)C1CCNCC1)-c1ccccc1	C(C1CCOCC1)n2cc(nn2)c3ccc4[nH]ncc4c3	0.1621621549129486	Q00535	5
NC(=O)c1cc(cc2c(c[nH]c12)C1CCNCC1)-c1ccccc1	C(C1CCOCC1)n2cc(nn2)c3ccc4[nH]ncc4c3	0.1621621549129486	O43293	6.199998172182031
NC(=O)c1cc(cc2c(c[nH]c12)C1CCNCC1)-c1ccccc1	C(C1CCOCC1)n2cc(nn2)c3ccc4[nH]ncc4c3	0.1621621549129486	Q13464	6
NC(=O)c1cc(cc2c(c[nH]c12)C1CCNCC1)-c1ccccc1	C(C1CCOCC1)n2cc(nn2)c3ccc4[nH]ncc4c3	0.1621621549129486	P24941	5.700000503883016
NC(=O)c1cc(cc2c(c[nH]c12)C1CCNCC1)-c1ccccc1	C(C1CCOCC1)n2cc(nn2)c3ccc4[nH]ncc4c3	0.1621621549129486	Q9HAZ1	7.50003813440381
NC(=O)c1cc(cc2c(c[nH]c12)C1CCNCC1)-c1ccccc1	C(C1CCOCC1)n2cc(nn2)c3ccc4[nH]ncc4c3	0.1621621549129486	O43781	5.800000874803203
NC(=O)c1cc(cc2c(c[nH]c12)C1CCNCC1)-c1ccccc1	C(C1CCOCC1)n2cc(nn2)c3ccc4[nH]ncc4c3	0.1621621549129486	P23443	5.499999678657065
NC(=O)c1cc(cc2c(c[nH]c12)C1CCNCC1)-c1ccccc1	C(C1CCOCC1)n2cc(nn2)c3ccc4[nH]ncc4c3	0.1621621549129486	Q9HBY8	5.100000128334196
NC(=O)c1cc(cc2c(c[nH]c12)C1CCNCC1)-c1ccccc1	C(C1CCOCC1)n2cc(nn2)c3ccc4[nH]ncc4c3	0.1621621549129486	Q9UEE5	6.299997602857746
NC(=O)c1cc(cc2c(c[nH]c12)C1CCNCC1)-c1ccccc1	C(C1CCOCC1)n2cc(nn2)c3ccc4[nH]ncc4c3	0.1621621549129486	Q16513	5.200000237109354
NC(=O)c1cc(cc2c(c[nH]c12)C1CCNCC1)-c1ccccc1	C(C1CCOCC1)n2cc(nn2)c3ccc4[nH]ncc4c3	0.1621621549129486	Q13627	6.399996913372259
NC(=O)c1cc(cc2c(c[nH]c12)C1CCNCC1)-c1ccccc1	C(C1CCOCC1)n2cc(nn2)c3ccc4[nH]ncc4c3	0.1621621549129486	P78368	7
NC(=O)c1cc(cc2c(c[nH]c12)C1CCNCC1)-c1ccccc1	C(C1CCOCC1)n2cc(nn2)c3ccc4[nH]ncc4c3	0.1621621549129486	P28482	5.100000128334196
NC(=O)c1cc(cc2c(c[nH]c12)C1CCNCC1)-c1ccccc1	C(C1CCOCC1)n2cc(nn2)c3ccc4[nH]ncc4c3	0.1621621549129486	P06493	5.59999938302362
NC(=O)c1cc(cc2c(c[nH]c12)C1CCNCC1)-c1ccccc1	C(C1CCOCC1)n2cc(nn2)c3ccc4[nH]ncc4c3	0.1621621549129486	P68400	5.499999678657065
NC(=O)c1cc(cc2c(c[nH]c12)C1CCNCC1)-c1ccccc1	C(C1CCOCC1)n2cc(nn2)c3ccc4[nH]ncc4c3	0.1621621549129486	Q9HCP0	6.499996931948306
NC(=O)c1cc(cc2c(c[nH]c12)C1CCNCC1)-c1ccccc1	C(C1CCOCC1)n2cc(nn2)c3ccc4[nH]ncc4c3	0.1621621549129486	O00311	6.900008766455316
NC(=O)c1cc(cc2c(c[nH]c12)C1CCNCC1)-c1ccccc1	C(C1CCOCC1)n2cc(nn2)c3ccc4[nH]ncc4c3	0.1621621549129486	O75116	6.499996931948306
NC(=O)c1cc(cc2c(c[nH]c12)C1CCNCC1)-c1ccccc1	C(C1CCOCC1)n2cc(nn2)c3ccc4[nH]ncc4c3	0.1621621549129486	Q9Y6M4	6.799998134593398
NC(=O)c1cc(cc2c(c[nH]c12)C1CCNCC1)-c1ccccc1	C(C1CCOCC1)n2cc(nn2)c3ccc4[nH]ncc4c3	0.1621621549129486	Q13976	6.199998172182031
NC(=O)c1cc(cc2c(c[nH]c12)C1CCNCC1)-c1ccccc1	C(C1CCOCC1)n2cc(nn2)c3ccc4[nH]ncc4c3	0.1621621549129486	P49841	6.0999990348465305
NC(=O)c1cc(cc2c(c[nH]c12)C1CCNCC1)-c1ccccc1	C(C1CCOCC1)n2cc(nn2)c3ccc4[nH]ncc4c3	0.1621621549129486	Q96GD4	5.300000202445418
NC(=O)c1cc(cc2c(c[nH]c12)C1CCNCC1)-c1ccccc1	C(C1CCOCC1)n2cc(nn2)c3ccc4[nH]ncc4c3	0.1621621549129486	P49760	6.199998172182031
CC1=CC=CC(C2=C(N(C=CN=C3)C3=N2)C4=CC=NC(NC5CCCCC5)=N4)=C1	C(c1cn(nn1)c2ccc3[nH]ncc3c2)n4nnc5ccccc45	0.14606741070747375	Q00535	5.100000128334196
CC1=CC=CC(C2=C(N(C=CN=C3)C3=N2)C4=CC=NC(NC5CCCCC5)=N4)=C1	C(c1cn(nn1)c2ccc3[nH]ncc3c2)n4nnc5ccccc45	0.14606741070747375	P27448	5.300000202445418
CC1=CC=CC(C2=C(N(C=CN=C3)C3=N2)C4=CC=NC(NC5CCCCC5)=N4)=C1	C(c1cn(nn1)c2ccc3[nH]ncc3c2)n4nnc5ccccc45	0.14606741070747375	Q13464	7.299988937677887
CC1=CC=CC(C2=C(N(C=CN=C3)C3=N2)C4=CC=NC(NC5CCCCC5)=N4)=C1	C(c1cn(nn1)c2ccc3[nH]ncc3c2)n4nnc5ccccc45	0.14606741070747375	P24941	6
CC1=CC=CC(C2=C(N(C=CN=C3)C3=N2)C4=CC=NC(NC5CCCCC5)=N4)=C1	C(c1cn(nn1)c2ccc3[nH]ncc3c2)n4nnc5ccccc45	0.14606741070747375	Q5VT25	5.40000018605658
CC1=CC=CC(C2=C(N(C=CN=C3)C3=N2)C4=CC=NC(NC5CCCCC5)=N4)=C1	C(c1cn(nn1)c2ccc3[nH]ncc3c2)n4nnc5ccccc45	0.14606741070747375	P49840	6.199998172182031
CC1=CC=CC(C2=C(N(C=CN=C3)C3=N2)C4=CC=NC(NC5CCCCC5)=N4)=C1	C(c1cn(nn1)c2ccc3[nH]ncc3c2)n4nnc5ccccc45	0.14606741070747375	Q13627	6.499996931948306
CC1=CC=CC(C2=C(N(C=CN=C3)C3=N2)C4=CC=NC(NC5CCCCC5)=N4)=C1	C(c1cn(nn1)c2ccc3[nH]ncc3c2)n4nnc5ccccc45	0.14606741070747375	P17612	6.299997602857746
CC1=CC=CC(C2=C(N(C=CN=C3)C3=N2)C4=CC=NC(NC5CCCCC5)=N4)=C1	C(c1cn(nn1)c2ccc3[nH]ncc3c2)n4nnc5ccccc45	0.14606741070747375	P28482	6.0999990348465305
CC1=CC=CC(C2=C(N(C=CN=C3)C3=N2)C4=CC=NC(NC5CCCCC5)=N4)=C1	C(c1cn(nn1)c2ccc3[nH]ncc3c2)n4nnc5ccccc45	0.14606741070747375	P06493	5.59999938302362
CC1=CC=CC(C2=C(N(C=CN=C3)C3=N2)C4=CC=NC(NC5CCCCC5)=N4)=C1	C(c1cn(nn1)c2ccc3[nH]ncc3c2)n4nnc5ccccc45	0.14606741070747375	Q13131	5.40000018605658
CC1=CC=CC(C2=C(N(C=CN=C3)C3=N2)C4=CC=NC(NC5CCCCC5)=N4)=C1	C(c1cn(nn1)c2ccc3[nH]ncc3c2)n4nnc5ccccc45	0.14606741070747375	P53667	5.100000128334196
CC1=CC=CC(C2=C(N(C=CN=C3)C3=N2)C4=CC=NC(NC5CCCCC5)=N4)=C1	C(c1cn(nn1)c2ccc3[nH]ncc3c2)n4nnc5ccccc45	0.14606741070747375	Q05655	5.800000874803203
CC1=CC=CC(C2=C(N(C=CN=C3)C3=N2)C4=CC=NC(NC5CCCCC5)=N4)=C1	C(c1cn(nn1)c2ccc3[nH]ncc3c2)n4nnc5ccccc45	0.14606741070747375	P51812	5.59999938302362
CC1=CC=CC(C2=C(N(C=CN=C3)C3=N2)C4=CC=NC(NC5CCCCC5)=N4)=C1	C(c1cn(nn1)c2ccc3[nH]ncc3c2)n4nnc5ccccc45	0.14606741070747375	O14965	5.499999678657065
CC1=CC=CC(C2=C(N(C=CN=C3)C3=N2)C4=CC=NC(NC5CCCCC5)=N4)=C1	C(c1cn(nn1)c2ccc3[nH]ncc3c2)n4nnc5ccccc45	0.14606741070747375	Q96GD4	6.0999990348465305
NC(=O)c1cc(cc2c(c[nH]c12)C1CCNCC1)-c1ccccc1	C(C1Nc2ccccc2c3ccnc4[nH]cc1c34)c5ccccc5	0.22727273404598236	O60674	6
CC1=CC=CC(C2=C(N(C=CN=C3)C3=N2)C4=CC=NC(NC5CCCCC5)=N4)=C1	C(c1nnc2ccc(nn12)c3ccccc3)n4cnc5cnccc45	0.20481927692890167	P08581	5.1760890875887
CC1=CC=CC(C2=C(N(C=CN=C3)C3=N2)C4=CC=NC(NC5CCCCC5)=N4)=C1	C(c1nnc2ccc(nn12)c3ccccc3)n4nnc5cnccc45	0.2195121943950653	P08581	5.1760890875887
CS(=O)(=O)c1ccccc1-c1nc(c([nH]1)-c1ccncc1)-c1ccc(F)cc1	C(Cc1c[nH]c2ccccc12)Oc3cncc(C=Cc4ccncc4)c3	0.1733333319425583	P51957	5.200000237109354
CS(=O)(=O)c1ccccc1-c1nc(c([nH]1)-c1ccncc1)-c1ccc(F)cc1	C(Cc1c[nH]c2ccccc12)Oc3cncc(C=Cc4ccncc4)c3	0.1733333319425583	Q9HAZ1	6
CS(=O)(=O)c1ccccc1-c1nc(c([nH]1)-c1ccncc1)-c1ccc(F)cc1	C(Cc1c[nH]c2ccccc12)Oc3cncc(C=Cc4ccncc4)c3	0.1733333319425583	P68400	5.499999678657065
CS(=O)(=O)c1ccccc1-c1nc(c([nH]1)-c1ccncc1)-c1ccc(F)cc1	C(Cc1c[nH]c2ccccc12)Oc3cncc(C=Cc4ccncc4)c3	0.1733333319425583	P49841	5.300000202445418
NC(=O)c1cc(cc2c(c[nH]c12)C1CCNCC1)-c1ccccc1	C(Cc1ccccc1)Cc2cn(nn2)c3ccc4[nH]ncc4c3	0.14864864945411682	O60674	6.1911141326401875
NC(=O)c1cc(cc2c(c[nH]c12)C1CCNCC1)-c1ccccc1	C(Cc1ccccc1)Cc2cn(nn2)c3ccc4[nH]ncc4c3	0.14864864945411682	O75116	7.2076083105017466
NC(=O)c1cc(cc2c(c[nH]c12)C1CCNCC1)-c1ccccc1	C(Cc1ccccc1)Cc2cn(nn2)c3ccc4[nH]ncc4c3	0.14864864945411682	P49841	6.277366077466188
NC(=O)c1cc(cc2c(c[nH]c12)C1CCNCC1)-c1ccccc1	C(Cc1ccccc1)Cc2cn(nn2)c3ccc4[nH]ncc4c3	0.14864864945411682	Q96GD4	5.714442690992226
COc1cccc(CNC(=O)NC2CCN(C2)c2ccnc(Nc3cc(OC)c(OC)c(OC)c3)n2)c1	C(Cc1ccccc1)Nc2ccnc3oc4ccccc4c23	0.18390804529190063	P35968	5.696803942579511
COc1cccc(CNC(=O)NC2CCN(C2)c2ccnc(Nc3cc(OC)c(OC)c(OC)c3)n2)c1	C(Cc1ccccc1)Nc2ccnc3oc4ccccc4c23	0.18390804529190063	P08069	5.675717544702307
COc1cccc(CNC(=O)NC2CCN(C2)c2ccnc(Nc3cc(OC)c(OC)c(OC)c3)n2)c1	C(Cc1ccccc1)Nc2ccnc3oc4ccccc4c23	0.18390804529190063	P00533	5.462180904926726
COc1cccc(CNC(=O)NC2CCN(C2)c2ccnc(Nc3cc(OC)c(OC)c(OC)c3)n2)c1	C(Cc1ccccc1)Nc2ccnc3oc4ccccc4c23	0.18390804529190063	P35916	5.027334407733889
Fc1ccc(CNc2nccc(NCCNC(=O)c3cc4ccccc4s3)n2)cc1	C(Cc1ccccc1)Nc2nc(cs2)c3ccc4[nH]ncc4c3	0.23456789553165436	O75116	6.438898616350944
Fc1ccc(CNc2nccc(NCCNC(=O)c3cc4ccccc4s3)n2)cc1	C(Cc1ccccc1)Nc2nc(cs2)c3ccc4[nH]ncc4c3	0.23456789553165436	Q96GD4	6.0915149811213505
COc1cccc(CNC(=O)NC2CCN(C2)c2ccnc(Nc3cc(OC)c(OC)c(OC)c3)n2)c1	C(Cc1ccccc1)Nc2ncnc3c2cnn3\C=C/c4ccccc4	0.17204301059246063	P00519	5.010995384301463
NC(=O)c1cc(cc2c(c[nH]c12)C1CCNCC1)-c1ccccc1	C(Cc1cn(nn1)c2ccc3[nH]ncc3c2)c4ccccc4	0.1527777761220932	O60674	6.0467236633326955
NC(=O)c1cc(cc2c(c[nH]c12)C1CCNCC1)-c1ccccc1	C(Cc1cn(nn1)c2ccc3[nH]ncc3c2)c4ccccc4	0.1527777761220932	O75116	7.721246399047171
NC(=O)c1cc(cc2c(c[nH]c12)C1CCNCC1)-c1ccccc1	C(Cc1cn(nn1)c2ccc3[nH]ncc3c2)c4ccccc4	0.1527777761220932	P49841	6.350665141287858
NC(=O)c1cc(cc2c(c[nH]c12)C1CCNCC1)-c1ccccc1	C(Cc1cn(nn1)c2ccc3[nH]ncc3c2)c4ccccc4	0.1527777761220932	Q96GD4	6.280668713016273
CC1=CC=CC(C2=C(N(C=CN=C3)C3=N2)C4=CC=NC(NC5CCCCC5)=N4)=C1	C(Cc1nnc2ccc(nn12)c3ccccc3)c4cccnc4	0.20253165066242218	P08581	4.698970004336019
CC1=CC=CC(C2=C(N(C=CN=C3)C3=N2)C4=CC=NC(NC5CCCCC5)=N4)=C1	C(Cc1nnc2ccc(nn12)c3ccccc3)c4ccnc5[nH]ccc45	0.2142857164144516	P08581	5.483398528473466
O=C1C2=C(C(C3=CC=CC=N3)=NN1C4=C(Cl)C=NC=C4Cl)N=C(NC5=CC=C(N6CCN(C)CC6)C=C5)N=C2	C(Cn1cc(cn1)c2cnc3nnn(Cc4ccc5ncccc5c4)c3n2)N6CCCC6	0.18269230425357819	P08581	7.364516253185088
Fc1ccc(Nc2nccc(n2)N2CCC(C2)NC(=O)c2cccc(c2)C#N)cc1	C(CN1CCCC1)Oc2ccc(cc2)c3[nH]c4ncnc(NC[C@@H]5CCCO5)c4c3c6ccccc6	0.17307692766189575	Q07912	8.221848749616356
CC1=CC=CC(C2=C(N(C=CN=C3)C3=N2)C4=CC=NC(NC5CCCCC5)=N4)=C1	C(CN1CCCC1)Oc2ccc(cc2)c3[nH]c4ncnc(NC[C@@H]5CCCO5)c4c3c6cccnc6	0.20588235557079315	Q07912	7.3979400086720375
CC1=CC=CC(C2=C(N(C=CN=C3)C3=N2)C4=CC=NC(NC5CCCCC5)=N4)=C1	C(CN1CCCC1)Oc2ccc(cc2)c3[nH]c4ncnc(NCC5SCCS5)c4c3c6ccccc6	0.16161616146564484	P35968	6.42021640338319
CC1=CC=CC(C2=C(N(C=CN=C3)C3=N2)C4=CC=NC(NC5CCCCC5)=N4)=C1	C(CN1CCCC1)Oc2ccc(cc2)c3[nH]c4ncnc(NCC5SCCS5)c4c3c6ccccc6	0.16161616146564484	Q07912	9.522878745280337
CC1=CC=CC(C2=C(N(C=CN=C3)C3=N2)C4=CC=NC(NC5CCCCC5)=N4)=C1	C(CN1CCCC1)Oc2ccc(cc2)c3[nH]c4ncnc(NCC5SCCS5)c4c3c6ccccc6	0.16161616146564484	P52333	8.187086643357144
CC1=CC=CC(C2=C(N(C=CN=C3)C3=N2)C4=CC=NC(NC5CCCCC5)=N4)=C1	C(CN1CCCC1)Oc2ccc(cc2)c3[nH]c4ncnc(NCC5SCCS5)c4c3c6ccccc6	0.16161616146564484	Q02763	6.698970004336019
CC1=CC=CC(C2=C(N(C=CN=C3)C3=N2)C4=CC=NC(NC5CCCCC5)=N4)=C1	C(CN1CCCC1)Oc2ccc(cc2)c3[nH]c4ncnc(NCC5SCCS5)c4c3c6ccccc6	0.16161616146564484	P06239	6.860120913598763
Fc1ccc(Nc2nccc(n2)N2CCC(C2)NC(=O)c2cccc(c2)C#N)cc1	C(CN1CCOCC1)Oc2ccc(cc2)c3[nH]c4ncnc(NC[C@@H]5CCCO5)c4c3c6ccccc6	0.16981132328510284	Q07912	8.221848749616356
Fc1ccc(Nc2nccc(n2)N2CCC(C2)NC(=O)c2cccc(c2)C#N)cc1	C(CN1CCOCC1)Oc2ccc(cc2)c3oc4ncnc(NC[C@@H]5CCCO5)c4c3c6ccccc6	0.17307692766189575	Q07912	8.397940008672037
C[C@@H](OC1=C(N)N=CC(C2=C(C#N)N(C)N=C2C3)=C1)C4=CC(F)=CC=C4C(N3C)=O	C(N[C@@H]1CC[C@H](CC1)n2cnc3cnc4[nH]ccc4c23)C5CC5	0.16129031777381897	P23458	7.458786849569614
COc1cccc(CNC(=O)NC2CCN(C2)c2ccnc(Nc3cc(OC)c(OC)c(OC)c3)n2)c1	C(N1C2CCC1CC(C2)Nc3ccc4[nH]ncc4c3)c5ccccc5	0.19354838132858276	O75116	7.5376020021010435
COc1cccc(CNC(=O)NC2CCN(C2)c2ccnc(Nc3cc(OC)c(OC)c(OC)c3)n2)c1	C(N1C2CCC1CC(C2)Nc3cccc4cnccc34)c5ccccc5	0.2222222238779068	O75116	6.657577319177793
NC(=O)c1cc(cc2c(c[nH]c12)C1CCNCC1)-c1ccccc1	C(N1CC(C1)n2cnc3cnc4[nH]ccc4c23)c5ccccc5	0.1780821979045868	P23458	7.2076083105017466
NC(=O)c1cc(cc2c(c[nH]c12)C1CCNCC1)-c1ccccc1	C(N1CC(C1)n2cnc3cnc4[nH]ccc4c23)c5ccccc5	0.1780821979045868	P52333	6.698970004336019
NC(=O)c1cc(cc2c(c[nH]c12)C1CCNCC1)-c1ccccc1	C(N1CC(C1)n2cnc3cnc4[nH]ccc4c23)c5ccccc5	0.1780821979045868	P29597	6.267606240177032
NC(=O)c1cc(cc2c(c[nH]c12)C1CCNCC1)-c1ccccc1	C(N1CC(C1)n2cnc3cnc4[nH]ccc4c23)c5ccccc5	0.1780821979045868	O60674	7.229147988357856
COc1cccc(CNC(=O)NC2CCN(C2)c2ccnc(Nc3cc(OC)c(OC)c(OC)c3)n2)c1	C(N1CC[C@H](C1)n2cnc3cnc4[nH]ccc4c23)c5ccccc5	0.1875	P23458	7.823908740944319
COc1cccc(CNC(=O)NC2CCN(C2)c2ccnc(Nc3cc(OC)c(OC)c(OC)c3)n2)c1	C(N1CC[C@H](C1)n2cnc3cnc4[nH]ccc4c23)c5ccccc5	0.1875	P52333	6.886056647693163
COc1cccc(CNC(=O)NC2CCN(C2)c2ccnc(Nc3cc(OC)c(OC)c(OC)c3)n2)c1	C(N1CC[C@H](C1)n2cnc3cnc4[nH]ccc4c23)c5ccccc5	0.1875	P29597	7.050609993355087
COc1cccc(CNC(=O)NC2CCN(C2)c2ccnc(Nc3cc(OC)c(OC)c(OC)c3)n2)c1	C(N1CC[C@H](C1)n2cnc3cnc4[nH]ccc4c23)c5ccccc5	0.1875	O60674	7.6020599913279625
COc1cccc(CNC(=O)NC2CCN(C2)c2ccnc(Nc3cc(OC)c(OC)c(OC)c3)n2)c1	C(N1CC2CCC1C2Nc3ccc4[nH]ncc4c3)c5ccccc5	0.19148936867713928	O75116	6.333482019445119
COc1cccc(CNC(=O)NC2CCN(C2)c2ccnc(Nc3cc(OC)c(OC)c(OC)c3)n2)c1	C(N1CCC(CC1)n2cnc3cnc4[nH]ccc4c23)c5ccccc5	0.17894737422466278	P23458	7.8426451535224135
COc1cccc(CNC(=O)NC2CCN(C2)c2ccnc(Nc3cc(OC)c(OC)c(OC)c3)n2)c1	C(N1CCC(CC1)n2cnc3cnc4[nH]ccc4c23)c5ccccc5	0.17894737422466278	P52333	7.481486060122113
COc1cccc(CNC(=O)NC2CCN(C2)c2ccnc(Nc3cc(OC)c(OC)c(OC)c3)n2)c1	C(N1CCC(CC1)n2cnc3cnc4[nH]ccc4c23)c5ccccc5	0.17894737422466278	P29597	7.070581074285707
COc1cccc(CNC(=O)NC2CCN(C2)c2ccnc(Nc3cc(OC)c(OC)c(OC)c3)n2)c1	C(N1CCC(CC1)n2cnc3cnc4[nH]ccc4c23)c5ccccc5	0.17894737422466278	O60674	8.356547323513812
C[C@@H](OC1=C(N)N=CC(C2=C(C#N)N(C)N=C2C3)=C1)C4=CC(F)=CC=C4C(N3C)=O	C(N1CCC(CC1)n2cnc3cnc4[nH]ccc4c23)c5cncnc5	0.15625	P23458	7.5774509799928715
COc1cccc(CNC(=O)NC2CCN(C2)c2ccnc(Nc3cc(OC)c(OC)c(OC)c3)n2)c1	C(N1CCC(CC1)n2nnc3cnc4[nH]ccc4c23)c5ccccc5	0.1770833283662796	P23458	7.493897851984629
COc1cccc(CNC(=O)NC2CCN(C2)c2ccnc(Nc3cc(OC)c(OC)c(OC)c3)n2)c1	C(N1CCC(CC1)n2nnc3cnc4[nH]ccc4c23)c5ccccc5	0.1770833283662796	O60674	7.823908740944319
COc1cccc(CNC(=O)NC2CCN(C2)c2ccnc(Nc3cc(OC)c(OC)c(OC)c3)n2)c1	C(N1CCC(CC1)n2nnc3cnc4[nH]ccc4c23)c5cccnc5	0.1818181872367859	P23458	7.089439838111588
COc1cccc(CNC(=O)NC2CCN(C2)c2ccnc(Nc3cc(OC)c(OC)c(OC)c3)n2)c1	C(N1CCC(CC1)n2nnc3cnc4[nH]ccc4c23)c5cccnc5	0.1818181872367859	O60674	7.552841968657781
COc1cccc(CNC(=O)NC2CCN(C2)c2ccnc(Nc3cc(OC)c(OC)c(OC)c3)n2)c1	C(N1CCC[C@@H](C1)n2cnc3cnc4[nH]ccc4c23)c5ccccc5	0.18367347121238708	P23458	7.055517327849832
COc1cccc(CNC(=O)NC2CCN(C2)c2ccnc(Nc3cc(OC)c(OC)c(OC)c3)n2)c1	C(N1CCC[C@@H](C1)n2cnc3cnc4[nH]ccc4c23)c5ccccc5	0.18367347121238708	P52333	6.657577319177793
COc1cccc(CNC(=O)NC2CCN(C2)c2ccnc(Nc3cc(OC)c(OC)c(OC)c3)n2)c1	C(N1CCC[C@@H](C1)n2cnc3cnc4[nH]ccc4c23)c5ccccc5	0.18367347121238708	P29597	7.1487416512809245
COc1cccc(CNC(=O)NC2CCN(C2)c2ccnc(Nc3cc(OC)c(OC)c(OC)c3)n2)c1	C(N1CCC[C@@H](C1)n2cnc3cnc4[nH]ccc4c23)c5ccccc5	0.18367347121238708	O60674	7.327902142064283
COc1cccc(CNC(=O)NC2CCN(C2)c2ccnc(Nc3cc(OC)c(OC)c(OC)c3)n2)c1	C(N1CCC[C@H](C1)n2cnc3cnc4[nH]ccc4c23)c5ccccc5	0.18367347121238708	P23458	7.619788758288394
COc1cccc(CNC(=O)NC2CCN(C2)c2ccnc(Nc3cc(OC)c(OC)c(OC)c3)n2)c1	C(N1CCC[C@H](C1)n2cnc3cnc4[nH]ccc4c23)c5ccccc5	0.18367347121238708	P52333	6.886056647693163
COc1cccc(CNC(=O)NC2CCN(C2)c2ccnc(Nc3cc(OC)c(OC)c(OC)c3)n2)c1	C(N1CCC[C@H](C1)n2cnc3cnc4[nH]ccc4c23)c5ccccc5	0.18367347121238708	P29597	6.6020599913279625
COc1cccc(CNC(=O)NC2CCN(C2)c2ccnc(Nc3cc(OC)c(OC)c(OC)c3)n2)c1	C(N1CCC[C@H](C1)n2cnc3cnc4[nH]ccc4c23)c5ccccc5	0.18367347121238708	O60674	7.251811972993799
COc1cccc(CNC(=O)NC2CCN(C2)c2ccnc(Nc3cc(OC)c(OC)c(OC)c3)n2)c1	C(N1CCC[C@H](C1)n2nnc3cnc4[nH]ccc4c23)c5ccccc5	0.1818181872367859	P23458	7.6020599913279625
COc1cccc(CNC(=O)NC2CCN(C2)c2ccnc(Nc3cc(OC)c(OC)c(OC)c3)n2)c1	C(N1CCC[C@H](C1)n2nnc3cnc4[nH]ccc4c23)c5ccccc5	0.1818181872367859	O60674	7.3979400086720375
CC1=CC=CC(C2=C(N(C=CN=C3)C3=N2)C4=CC=NC(NC5CCCCC5)=N4)=C1	C(N1CCCCC1)c2cc(on2)c3ccc4[nH]ncc4c3	0.16867469251155853	Q00535	5.499999678657065
CC1=CC=CC(C2=C(N(C=CN=C3)C3=N2)C4=CC=NC(NC5CCCCC5)=N4)=C1	C(N1CCCCC1)c2cc(on2)c3ccc4[nH]ncc4c3	0.16867469251155853	P27448	5.300000202445418
CC1=CC=CC(C2=C(N(C=CN=C3)C3=N2)C4=CC=NC(NC5CCCCC5)=N4)=C1	C(N1CCCCC1)c2cc(on2)c3ccc4[nH]ncc4c3	0.16867469251155853	O43293	6.0999990348465305
CC1=CC=CC(C2=C(N(C=CN=C3)C3=N2)C4=CC=NC(NC5CCCCC5)=N4)=C1	C(N1CCCCC1)c2cc(on2)c3ccc4[nH]ncc4c3	0.16867469251155853	Q13464	6.199998172182031
CC1=CC=CC(C2=C(N(C=CN=C3)C3=N2)C4=CC=NC(NC5CCCCC5)=N4)=C1	C(N1CCCCC1)c2cc(on2)c3ccc4[nH]ncc4c3	0.16867469251155853	P24941	6
CC1=CC=CC(C2=C(N(C=CN=C3)C3=N2)C4=CC=NC(NC5CCCCC5)=N4)=C1	C(N1CCCCC1)c2cc(on2)c3ccc4[nH]ncc4c3	0.16867469251155853	P49840	5.700000503883016
CC1=CC=CC(C2=C(N(C=CN=C3)C3=N2)C4=CC=NC(NC5CCCCC5)=N4)=C1	C(N1CCCCC1)c2cc(on2)c3ccc4[nH]ncc4c3	0.16867469251155853	Q13627	6.199998172182031
CC1=CC=CC(C2=C(N(C=CN=C3)C3=N2)C4=CC=NC(NC5CCCCC5)=N4)=C1	C(N1CCCCC1)c2cc(on2)c3ccc4[nH]ncc4c3	0.16867469251155853	O96017	5.899998417198648
CC1=CC=CC(C2=C(N(C=CN=C3)C3=N2)C4=CC=NC(NC5CCCCC5)=N4)=C1	C(N1CCCCC1)c2cc(on2)c3ccc4[nH]ncc4c3	0.16867469251155853	P17612	5.59999938302362
CC1=CC=CC(C2=C(N(C=CN=C3)C3=N2)C4=CC=NC(NC5CCCCC5)=N4)=C1	C(N1CCCCC1)c2cc(on2)c3ccc4[nH]ncc4c3	0.16867469251155853	P06493	5.300000202445418
CC1=CC=CC(C2=C(N(C=CN=C3)C3=N2)C4=CC=NC(NC5CCCCC5)=N4)=C1	C(N1CCCCC1)c2cc(on2)c3ccc4[nH]ncc4c3	0.16867469251155853	P53667	6.0999990348465305
CC1=CC=CC(C2=C(N(C=CN=C3)C3=N2)C4=CC=NC(NC5CCCCC5)=N4)=C1	C(N1CCCCC1)c2cc(on2)c3ccc4[nH]ncc4c3	0.16867469251155853	P51812	5.200000237109354
CC1=CC=CC(C2=C(N(C=CN=C3)C3=N2)C4=CC=NC(NC5CCCCC5)=N4)=C1	C(N1CCCCC1)c2cc(on2)c3ccc4[nH]ncc4c3	0.16867469251155853	O75116	6.600840621828294
CC1=CC=CC(C2=C(N(C=CN=C3)C3=N2)C4=CC=NC(NC5CCCCC5)=N4)=C1	C(N1CCCCC1)c2cc(on2)c3ccc4[nH]ncc4c3	0.16867469251155853	O14965	5.59999938302362
CC1=CC=CC(C2=C(N(C=CN=C3)C3=N2)C4=CC=NC(NC5CCCCC5)=N4)=C1	C(N1CCCCC1)c2cc(on2)c3ccc4[nH]ncc4c3	0.16867469251155853	P49841	5.419075024324381
CC1=CC=CC(C2=C(N(C=CN=C3)C3=N2)C4=CC=NC(NC5CCCCC5)=N4)=C1	C(N1CCCCC1)c2ccc(cc2)c3cnc4[nH]c5cnc(cc5c4c3)c6cccnc6	0.24137930572032928	O14757	7.124360062995832
Oc1ccc(cc1)-c1c[nH]c(=O)c2cc(sc12)-c1ccncc1	C(N1CCCCC1)c2ccc(cc2)c3cnc4[nH]c5cnc(cc5c4c3)c6ccncc6	0.24285714328289032	O14757	5.803271277376713
CC1=CC=CC(C2=C(N(C=CN=C3)C3=N2)C4=CC=NC(NC5CCCCC5)=N4)=C1	C(N1CCCCC1)c2ccc(cc2)c3cnc4[nH]c5cnc(cc5c4c3)c6ccnnc6	0.1910112351179123	O14757	6.1830961606243395
CC1=CC=CC(C2=C(N(C=CN=C3)C3=N2)C4=CC=NC(NC5CCCCC5)=N4)=C1	C(N1CCCCC1)c2ccc(cc2)c3cnc4[nH]c5cnc(cc5c4c3)c6cnccn6	0.22093023359775543	O14757	6.774690718274137
CC1=CC=CC(C2=C(N(C=CN=C3)C3=N2)C4=CC=NC(NC5CCCCC5)=N4)=C1	C(N1CCCCC1)c2ccc(cc2)c3cnc4[nH]c5cnc(cc5c4c3)c6cncnc6	0.1931818127632141	O14757	6.787812395596042
O=C(NC1=CC(Cl)=CC=C1)NC(C=C2)=CC=C2C3=C4C(N(C)N=C4N)=CN=C3	C(N1CCCCC1)c2ccc(cc2)c3cnc4[nH]c5cnc(cc5c4c3)c6cncs6	0.18888889253139496	O14757	7.202732459169283
CC1=CC=CC(C2=C(N(C=CN=C3)C3=N2)C4=CC=NC(NC5CCCCC5)=N4)=C1	C(N1CCCCC1)c2ccc(cc2)c3cnc4[nH]c5cnc(cc5c4c3)c6conc6	0.17391304671764374	O14757	6.838631997765025
CC1=CC=CC(C2=C(N(C=CN=C3)C3=N2)C4=CC=NC(NC5CCCCC5)=N4)=C1	C(N1CCCCC1)c2ccc(cc2)c3cnc4[nH]c5cnc(cc5c4c3)c6ocnc6	0.18478260934352875	O14757	7.621602099051862
CC1=CC=CC(C2=C(N(C=CN=C3)C3=N2)C4=CC=NC(NC5CCCCC5)=N4)=C1	C(N1CCCCC1)c2ccc(cc2)c3cnc4[nH]c5cnc(cc5c4c3)c6ocnn6	0.17204301059246063	O14757	6.987162775294828
CC1=CC=CC(C2=C(N(C=CN=C3)C3=N2)C4=CC=NC(NC5CCCCC5)=N4)=C1	C(N1CCCCC1)c2ccc(cc2)c3cnc4[nH]c5cnccc5c4c3	0.2195121943950653	O14757	5.7162466166674735
CC1=CC=CC(C2=C(N(C=CN=C3)C3=N2)C4=CC=NC(NC5CCCCC5)=N4)=C1	C(N1CCOCC1)c2cccc(c2)c3[nH]nc4ccnc(OC5CCOCC5)c34	0.2298850566148758	Q5S007	6.97061622231479
Fc1ccc(CNc2nccc(NCCNC(=O)c3cc4ccccc4s3)n2)cc1	C(Nc1cc(ncn1)c2c[nH]c3ncccc23)c4ccccc4	0.2405063360929489	P31749	6
Fc1ccc(CNc2nccc(NCCNC(=O)c3cc4ccccc4s3)n2)cc1	C(Nc1cc(ncn1)c2c[nH]c3ncccc23)c4ccccc4	0.2405063360929489	Q13882	6.0999990348465305
Fc1ccc(CNc2nccc(NCCNC(=O)c3cc4ccccc4s3)n2)cc1	C(Nc1cc(ncn1)c2c[nH]c3ncccc23)c4ccccc4	0.2405063360929489	P35968	6.499996931948306
Fc1ccc(CNc2nccc(NCCNC(=O)c3cc4ccccc4s3)n2)cc1	C(Nc1cc(ncn1)c2c[nH]c3ncccc23)c4ccccc4	0.2405063360929489	P06213	5.700000503883016
Fc1ccc(CNc2nccc(NCCNC(=O)c3cc4ccccc4s3)n2)cc1	C(Nc1cc(ncn1)c2c[nH]c3ncccc23)c4ccccc4	0.2405063360929489	P10721	6
Fc1ccc(CNc2nccc(NCCNC(=O)c3cc4ccccc4s3)n2)cc1	C(Nc1cc(ncn1)c2c[nH]c3ncccc23)c4ccccc4	0.2405063360929489	P52333	7.50003813440381
Fc1ccc(CNc2nccc(NCCNC(=O)c3cc4ccccc4s3)n2)cc1	C(Nc1cc(ncn1)c2c[nH]c3ncccc23)c4ccccc4	0.2405063360929489	O00444	6.299997602857746
Fc1ccc(CNc2nccc(NCCNC(=O)c3cc4ccccc4s3)n2)cc1	C(Nc1cc(ncn1)c2c[nH]c3ncccc23)c4ccccc4	0.2405063360929489	P11362	6.0999990348465305
Fc1ccc(CNc2nccc(NCCNC(=O)c3cc4ccccc4s3)n2)cc1	C(Nc1cc(ncn1)c2c[nH]c3ncccc23)c4ccccc4	0.2405063360929489	Q9H2X6	7
Fc1ccc(CNc2nccc(NCCNC(=O)c3cc4ccccc4s3)n2)cc1	C(Nc1cc(ncn1)c2c[nH]c3ncccc23)c4ccccc4	0.2405063360929489	Q9Y243	6.0999990348465305
Fc1ccc(CNc2nccc(NCCNC(=O)c3cc4ccccc4s3)n2)cc1	C(Nc1cc(ncn1)c2c[nH]c3ncccc23)c4ccccc4	0.2405063360929489	P08581	5.700000503883016
Fc1ccc(CNc2nccc(NCCNC(=O)c3cc4ccccc4s3)n2)cc1	C(Nc1cc(ncn1)c2c[nH]c3ncccc23)c4ccccc4	0.2405063360929489	P24941	7.79997073344623
Fc1ccc(CNc2nccc(NCCNC(=O)c3cc4ccccc4s3)n2)cc1	C(Nc1cc(ncn1)c2c[nH]c3ncccc23)c4ccccc4	0.2405063360929489	P29597	7
Fc1ccc(CNc2nccc(NCCNC(=O)c3cc4ccccc4s3)n2)cc1	C(Nc1cc(ncn1)c2c[nH]c3ncccc23)c4ccccc4	0.2405063360929489	P00533	6.199998172182031
Fc1ccc(CNc2nccc(NCCNC(=O)c3cc4ccccc4s3)n2)cc1	C(Nc1cc(ncn1)c2c[nH]c3ncccc23)c4ccccc4	0.2405063360929489	P07333	6.699991797446187
Fc1ccc(CNc2nccc(NCCNC(=O)c3cc4ccccc4s3)n2)cc1	C(Nc1cc(ncn1)c2c[nH]c3ncccc23)c4ccccc4	0.2405063360929489	O60674	7.199970640755866
Fc1ccc(CNc2nccc(NCCNC(=O)c3cc4ccccc4s3)n2)cc1	C(Nc1cc(ncn1)c2c[nH]c3ncccc23)c4ccccc4	0.2405063360929489	Q9HAZ1	8.300162274132754
Fc1ccc(CNc2nccc(NCCNC(=O)c3cc4ccccc4s3)n2)cc1	C(Nc1cc(ncn1)c2c[nH]c3ncccc23)c4ccccc4	0.2405063360929489	P53350	5.800000874803203
Fc1ccc(CNc2nccc(NCCNC(=O)c3cc4ccccc4s3)n2)cc1	C(Nc1cc(ncn1)c2c[nH]c3ncccc23)c4ccccc4	0.2405063360929489	Q86V86	6.599997654072044
Fc1ccc(CNc2nccc(NCCNC(=O)c3cc4ccccc4s3)n2)cc1	C(Nc1cc(ncn1)c2c[nH]c3ncccc23)c4ccccc4	0.2405063360929489	O14757	6.799998134593398
Fc1ccc(CNc2nccc(NCCNC(=O)c3cc4ccccc4s3)n2)cc1	C(Nc1cc(ncn1)c2c[nH]c3ncccc23)c4ccccc4	0.2405063360929489	P17612	7.199970640755866
Fc1ccc(CNc2nccc(NCCNC(=O)c3cc4ccccc4s3)n2)cc1	C(Nc1cc(ncn1)c2c[nH]c3ncccc23)c4ccccc4	0.2405063360929489	P07949	6.499996931948306
Fc1ccc(CNc2nccc(NCCNC(=O)c3cc4ccccc4s3)n2)cc1	C(Nc1cc(ncn1)c2c[nH]c3ncccc23)c4ccccc4	0.2405063360929489	P36888	6.599997654072044
Fc1ccc(CNc2nccc(NCCNC(=O)c3cc4ccccc4s3)n2)cc1	C(Nc1cc(ncn1)c2c[nH]c3ncccc23)c4ccccc4	0.2405063360929489	P31751	5.499999678657065
Fc1ccc(CNc2nccc(NCCNC(=O)c3cc4ccccc4s3)n2)cc1	C(Nc1cc(ncn1)c2c[nH]c3ncccc23)c4ccccc4	0.2405063360929489	O00311	8.500312917381596
Fc1ccc(CNc2nccc(NCCNC(=O)c3cc4ccccc4s3)n2)cc1	C(Nc1cc(ncn1)c2c[nH]c3ncccc23)c4ccccc4	0.2405063360929489	O75116	8.400116927926312
Fc1ccc(CNc2nccc(NCCNC(=O)c3cc4ccccc4s3)n2)cc1	C(Nc1cc(ncn1)c2c[nH]c3ncccc23)c4ccccc4	0.2405063360929489	Q9NWZ3	6.199998172182031
Fc1ccc(CNc2nccc(NCCNC(=O)c3cc4ccccc4s3)n2)cc1	C(Nc1cc(ncn1)c2c[nH]c3ncccc23)c4ccccc4	0.2405063360929489	P11309	7
Fc1ccc(CNc2nccc(NCCNC(=O)c3cc4ccccc4s3)n2)cc1	C(Nc1cc(ncn1)c2c[nH]c3ncccc23)c4ccccc4	0.2405063360929489	P49841	8.100179497572904
Fc1ccc(CNc2nccc(NCCNC(=O)c3cc4ccccc4s3)n2)cc1	C(Nc1ccc2ccccc2n1)c3ccc[nH]3	0.2083333283662796	P42680	3.54515513999149
Fc1ccc(CNc2nccc(NCCNC(=O)c3cc4ccccc4s3)n2)cc1	C(Nc1ccc2ccccc2n1)c3ccccc3	0.24242424964904785	P42680	3.714442690992226
Fc1ccc(CNc2nccc(NCCNC(=O)c3cc4ccccc4s3)n2)cc1	C(Nc1ccnc(Nc2ccccc2)n1)c3nnc4ccc(nn34)c5ccccc5	0.3125	P08581	6.398591939465316
CC1=CC=CC(C2=C(N(C=CN=C3)C3=N2)C4=CC=NC(NC5CCCCC5)=N4)=C1	C(Nc1ccnc2oc(c3ccccc3)c(c4ccccc4)c12)[C@@H]5CCCO5	0.2023809552192688	Q07912	7.154901959985743
Fc1ccc(CNc2nccc(NCCNC(=O)c3cc4ccccc4s3)n2)cc1	C(Nc1ccnc2oc3ccccc3c12)c4cccc5ccccc45	0.18987341225147247	P35968	6.522878745280337
Fc1ccc(CNc2nccc(NCCNC(=O)c3cc4ccccc4s3)n2)cc1	C(Nc1ccnc2oc3ccccc3c12)c4cccc5ccccc45	0.18987341225147247	P08069	6.2441251443275085
Fc1ccc(CNc2nccc(NCCNC(=O)c3cc4ccccc4s3)n2)cc1	C(Nc1ccnc2oc3ccccc3c12)c4cccc5ccccc45	0.18987341225147247	P00533	6.167491087293763
Fc1ccc(CNc2nccc(NCCNC(=O)c3cc4ccccc4s3)n2)cc1	C(Nc1ccnc2oc3ccccc3c12)c4cccc5ccccc45	0.18987341225147247	P35916	5.962573502059376
Fc1ccc(CNc2nccc(NCCNC(=O)c3cc4ccccc4s3)n2)cc1	C(Nc1ccnc2oc3ccccc3c12)c4ccccc4	0.22972972691059113	P35968	6.327902142064283
Fc1ccc(CNc2nccc(NCCNC(=O)c3cc4ccccc4s3)n2)cc1	C(Nc1ccnc2oc3ccccc3c12)c4ccccc4	0.22972972691059113	P08069	6.431798275933005
Fc1ccc(CNc2nccc(NCCNC(=O)c3cc4ccccc4s3)n2)cc1	C(Nc1ccnc2oc3ccccc3c12)c4ccccc4	0.22972972691059113	P00533	6.229147988357856
Fc1ccc(CNc2nccc(NCCNC(=O)c3cc4ccccc4s3)n2)cc1	C(Nc1ccnc2oc3ccccc3c12)c4ccccc4	0.22972972691059113	P35916	5.962573502059376
Fc1ccc(CNc2nccc(NCCNC(=O)c3cc4ccccc4s3)n2)cc1	C(Nc1nc(c2ccc3[nH]ncc3c2)c(s1)c4ccccc4)c5ccccc5	0.21686747670173645	O75116	6.0851281824599495
Fc1ccc(CNc2nccc(NCCNC(=O)c3cc4ccccc4s3)n2)cc1	C(Nc1nc(c2ccc3[nH]ncc3c2)c(s1)c4ccccc4)c5ccccc5	0.21686747670173645	P49841	5.46826569072345
Fc1ccc(CNc2nccc(NCCNC(=O)c3cc4ccccc4s3)n2)cc1	C(Nc1nc(cs1)c2ccc3[nH]ncc3c2)c4ccccc4	0.22499999403953552	Q13464	6.199998172182031
Fc1ccc(CNc2nccc(NCCNC(=O)c3cc4ccccc4s3)n2)cc1	C(Nc1nc(cs1)c2ccc3[nH]ncc3c2)c4ccccc4	0.22499999403953552	P24941	5.200000237109354
Fc1ccc(CNc2nccc(NCCNC(=O)c3cc4ccccc4s3)n2)cc1	C(Nc1nc(cs1)c2ccc3[nH]ncc3c2)c4ccccc4	0.22499999403953552	Q9HAZ1	6.599997654072044
Fc1ccc(CNc2nccc(NCCNC(=O)c3cc4ccccc4s3)n2)cc1	C(Nc1nc(cs1)c2ccc3[nH]ncc3c2)c4ccccc4	0.22499999403953552	P23443	6.699991797446187
Fc1ccc(CNc2nccc(NCCNC(=O)c3cc4ccccc4s3)n2)cc1	C(Nc1nc(cs1)c2ccc3[nH]ncc3c2)c4ccccc4	0.22499999403953552	Q9UEE5	5.899998417198648
Fc1ccc(CNc2nccc(NCCNC(=O)c3cc4ccccc4s3)n2)cc1	C(Nc1nc(cs1)c2ccc3[nH]ncc3c2)c4ccccc4	0.22499999403953552	Q16513	6.199998172182031
Fc1ccc(CNc2nccc(NCCNC(=O)c3cc4ccccc4s3)n2)cc1	C(Nc1nc(cs1)c2ccc3[nH]ncc3c2)c4ccccc4	0.22499999403953552	P49840	5.40000018605658
Fc1ccc(CNc2nccc(NCCNC(=O)c3cc4ccccc4s3)n2)cc1	C(Nc1nc(cs1)c2ccc3[nH]ncc3c2)c4ccccc4	0.22499999403953552	Q13627	5.800000874803203
Fc1ccc(CNc2nccc(NCCNC(=O)c3cc4ccccc4s3)n2)cc1	C(Nc1nc(cs1)c2ccc3[nH]ncc3c2)c4ccccc4	0.22499999403953552	Q8TDC3	5.300000202445418
Fc1ccc(CNc2nccc(NCCNC(=O)c3cc4ccccc4s3)n2)cc1	C(Nc1nc(cs1)c2ccc3[nH]ncc3c2)c4ccccc4	0.22499999403953552	P17612	6
Fc1ccc(CNc2nccc(NCCNC(=O)c3cc4ccccc4s3)n2)cc1	C(Nc1nc(cs1)c2ccc3[nH]ncc3c2)c4ccccc4	0.22499999403953552	Q9HBH9	5.700000503883016
Fc1ccc(CNc2nccc(NCCNC(=O)c3cc4ccccc4s3)n2)cc1	C(Nc1nc(cs1)c2ccc3[nH]ncc3c2)c4ccccc4	0.22499999403953552	P28482	5.700000503883016
Fc1ccc(CNc2nccc(NCCNC(=O)c3cc4ccccc4s3)n2)cc1	C(Nc1nc(cs1)c2ccc3[nH]ncc3c2)c4ccccc4	0.22499999403953552	P51817	7.299988937677887
Fc1ccc(CNc2nccc(NCCNC(=O)c3cc4ccccc4s3)n2)cc1	C(Nc1nc(cs1)c2ccc3[nH]ncc3c2)c4ccccc4	0.22499999403953552	O75116	6.883234929042549
Fc1ccc(CNc2nccc(NCCNC(=O)c3cc4ccccc4s3)n2)cc1	C(Nc1nc(cs1)c2ccc3[nH]ncc3c2)c4ccccc4	0.22499999403953552	P49841	5.200000237109354
Fc1ccc(CNc2nccc(NCCNC(=O)c3cc4ccccc4s3)n2)cc1	C(Nc1nc(cs1)c2ccc3[nH]ncc3c2)c4ccccc4	0.22499999403953552	Q96GD4	5.815311429990221
Fc1ccc(CNc2nccc(NCCNC(=O)c3cc4ccccc4s3)n2)cc1	C(Nc1nc(cs1)c2ccc3[nH]ncc3c2)c4ccccc4	0.22499999403953552	P49760	5.700000503883016
Fc1ccc(CNc2nccc(NCCNC(=O)c3cc4ccccc4s3)n2)cc1	C(Nc1nc(Nc2cc([nH]n2)C3CC3)c4sccc4n1)c5ccccc5	0.1931818127632141	Q05397	8.300162274132754
Fc1ccc(CNc2nccc(NCCNC(=O)c3cc4ccccc4s3)n2)cc1	C(Nc1nc(Nc2cc([nH]n2)C3CC3)c4sccc4n1)c5ccccc5	0.1931818127632141	P08922	9
Fc1ccc(CNc2nccc(NCCNC(=O)c3cc4ccccc4s3)n2)cc1	C(Nc1nc(Nc2cc([nH]n2)C3CC3)c4sccc4n1)c5ccccc5	0.1931818127632141	P35968	7.50003813440381
Fc1ccc(CNc2nccc(NCCNC(=O)c3cc4ccccc4s3)n2)cc1	C(Nc1nc(Nc2cc([nH]n2)C3CC3)c4sccc4n1)c5ccccc5	0.1931818127632141	Q9UM73	7.199970640755866
Fc1ccc(CNc2nccc(NCCNC(=O)c3cc4ccccc4s3)n2)cc1	C(Nc1nc(Nc2cc([nH]n2)C3CC3)c4sccc4n1)c5ccccc5	0.1931818127632141	Q5S007	8
Fc1ccc(CNc2nccc(NCCNC(=O)c3cc4ccccc4s3)n2)cc1	C(Nc1nc(Nc2cc([nH]n2)C3CC3)c4sccc4n1)c5ccccc5	0.1931818127632141	P11362	8.300162274132754
Fc1ccc(CNc2nccc(NCCNC(=O)c3cc4ccccc4s3)n2)cc1	C(Nc1nc(Nc2cc([nH]n2)C3CC3)c4sccc4n1)c5ccccc5	0.1931818127632141	P08069	7.100015437450609
Fc1ccc(CNc2nccc(NCCNC(=O)c3cc4ccccc4s3)n2)cc1	C(Nc1nc(Nc2cc([nH]n2)C3CC3)c4sccc4n1)c5ccccc5	0.1931818127632141	Q9Y4K4	7
Fc1ccc(CNc2nccc(NCCNC(=O)c3cc4ccccc4s3)n2)cc1	C(Nc1nc(Nc2cc([nH]n2)C3CC3)c4sccc4n1)c5ccccc5	0.1931818127632141	P43405	7.899974269892137
Fc1ccc(CNc2nccc(NCCNC(=O)c3cc4ccccc4s3)n2)cc1	C(Nc1nc(Nc2cc([nH]n2)C3CC3)c4sccc4n1)c5ccccc5	0.1931818127632141	P08581	6.0999990348465305
Fc1ccc(CNc2nccc(NCCNC(=O)c3cc4ccccc4s3)n2)cc1	C(Nc1nc(Nc2cc([nH]n2)C3CC3)c4sccc4n1)c5ccccc5	0.1931818127632141	Q06187	6.199998172182031
Fc1ccc(CNc2nccc(NCCNC(=O)c3cc4ccccc4s3)n2)cc1	C(Nc1nc(Nc2cc([nH]n2)C3CC3)c4sccc4n1)c5ccccc5	0.1931818127632141	Q8N4C8	6.799998134593398
Fc1ccc(CNc2nccc(NCCNC(=O)c3cc4ccccc4s3)n2)cc1	C(Nc1nc(Nc2cc([nH]n2)C3CC3)c4sccc4n1)c5ccccc5	0.1931818127632141	Q13464	6.299997602857746
Fc1ccc(CNc2nccc(NCCNC(=O)c3cc4ccccc4s3)n2)cc1	C(Nc1nc(Nc2cc([nH]n2)C3CC3)c4sccc4n1)c5ccccc5	0.1931818127632141	Q12851	7.199970640755866
Fc1ccc(CNc2nccc(NCCNC(=O)c3cc4ccccc4s3)n2)cc1	C(Nc1nc(Nc2cc([nH]n2)C3CC3)c4sccc4n1)c5ccccc5	0.1931818127632141	P07333	7.400007822415902
Fc1ccc(CNc2nccc(NCCNC(=O)c3cc4ccccc4s3)n2)cc1	C(Nc1nc(Nc2cc([nH]n2)C3CC3)c4sccc4n1)c5ccccc5	0.1931818127632141	O60674	8.698970004336019
Fc1ccc(CNc2nccc(NCCNC(=O)c3cc4ccccc4s3)n2)cc1	C(Nc1nc(Nc2cc([nH]n2)C3CC3)c4sccc4n1)c5ccccc5	0.1931818127632141	Q9HAZ1	8.400116927926312
Fc1ccc(CNc2nccc(NCCNC(=O)c3cc4ccccc4s3)n2)cc1	C(Nc1nc(Nc2cc([nH]n2)C3CC3)c4sccc4n1)c5ccccc5	0.1931818127632141	O94806	6.699991797446187
Fc1ccc(CNc2nccc(NCCNC(=O)c3cc4ccccc4s3)n2)cc1	C(Nc1nc(Nc2cc([nH]n2)C3CC3)c4sccc4n1)c5ccccc5	0.1931818127632141	Q13188	8.801342913045577
Fc1ccc(CNc2nccc(NCCNC(=O)c3cc4ccccc4s3)n2)cc1	C(Nc1nc(Nc2cc([nH]n2)C3CC3)c4sccc4n1)c5ccccc5	0.1931818127632141	Q16513	7.199970640755866
Fc1ccc(CNc2nccc(NCCNC(=O)c3cc4ccccc4s3)n2)cc1	C(Nc1nc(Nc2cc([nH]n2)C3CC3)c4sccc4n1)c5ccccc5	0.1931818127632141	Q7L7X3	6.900008766455316
Fc1ccc(CNc2nccc(NCCNC(=O)c3cc4ccccc4s3)n2)cc1	C(Nc1nc(Nc2cc([nH]n2)C3CC3)c4sccc4n1)c5ccccc5	0.1931818127632141	Q13627	6.399996913372259
Fc1ccc(CNc2nccc(NCCNC(=O)c3cc4ccccc4s3)n2)cc1	C(Nc1nc(Nc2cc([nH]n2)C3CC3)c4sccc4n1)c5ccccc5	0.1931818127632141	O96013	7.299988937677887
Fc1ccc(CNc2nccc(NCCNC(=O)c3cc4ccccc4s3)n2)cc1	C(Nc1nc(Nc2cc([nH]n2)C3CC3)c4sccc4n1)c5ccccc5	0.1931818127632141	P17612	7.199970640755866
Fc1ccc(CNc2nccc(NCCNC(=O)c3cc4ccccc4s3)n2)cc1	C(Nc1nc(Nc2cc([nH]n2)C3CC3)c4sccc4n1)c5ccccc5	0.1931818127632141	P07949	8.100179497572904
Fc1ccc(CNc2nccc(NCCNC(=O)c3cc4ccccc4s3)n2)cc1	C(Nc1nc(Nc2cc([nH]n2)C3CC3)c4sccc4n1)c5ccccc5	0.1931818127632141	Q06418	6.199998172182031
Fc1ccc(CNc2nccc(NCCNC(=O)c3cc4ccccc4s3)n2)cc1	C(Nc1nc(Nc2cc([nH]n2)C3CC3)c4sccc4n1)c5ccccc5	0.1931818127632141	Q13131	8.400116927926312
Fc1ccc(CNc2nccc(NCCNC(=O)c3cc4ccccc4s3)n2)cc1	C(Nc1nc(Nc2cc([nH]n2)C3CC3)c4sccc4n1)c5ccccc5	0.1931818127632141	P06239	6.599997654072044
Fc1ccc(CNc2nccc(NCCNC(=O)c3cc4ccccc4s3)n2)cc1	C(Nc1nc(Nc2cc([nH]n2)C3CC3)c4sccc4n1)c5ccccc5	0.1931818127632141	Q04771	6.799998134593398
Fc1ccc(CNc2nccc(NCCNC(=O)c3cc4ccccc4s3)n2)cc1	C(Nc1nc(Nc2cc([nH]n2)C3CC3)c4sccc4n1)c5ccccc5	0.1931818127632141	P51812	7
Fc1ccc(CNc2nccc(NCCNC(=O)c3cc4ccccc4s3)n2)cc1	C(Nc1nc(Nc2cc([nH]n2)C3CC3)c4sccc4n1)c5ccccc5	0.1931818127632141	P17948	7.50003813440381
Fc1ccc(CNc2nccc(NCCNC(=O)c3cc4ccccc4s3)n2)cc1	C(Nc1nc(Nc2cc([nH]n2)C3CC3)c4sccc4n1)c5ccccc5	0.1931818127632141	O95819	7.100015437450609
Fc1ccc(CNc2nccc(NCCNC(=O)c3cc4ccccc4s3)n2)cc1	C(Nc1nc(Nc2cc([nH]n2)C3CC3)c4sccc4n1)c5ccccc5	0.1931818127632141	P22607	8.500312917381596
Fc1ccc(CNc2nccc(NCCNC(=O)c3cc4ccccc4s3)n2)cc1	C(Nc1nc(Nc2cc([nH]n2)C3CC3)c4sccc4n1)c5ccccc5	0.1931818127632141	P00519	8
Fc1ccc(CNc2nccc(NCCNC(=O)c3cc4ccccc4s3)n2)cc1	C(Nc1nc(Nc2cc([nH]n2)C3CC3)c4sccc4n1)c5ccccc5	0.1931818127632141	P49841	8.100179497572904
Fc1ccc(CNc2nccc(NCCNC(=O)c3cc4ccccc4s3)n2)cc1	C(Nc1nc(Nc2cc([nH]n2)C3CC3)c4sccc4n1)c5ccccc5	0.1931818127632141	Q96GD4	6.900008766455316
Fc1ccc(CNc2nccc(NCCNC(=O)c3cc4ccccc4s3)n2)cc1	C(Nc1nc(Nc2cc([nH]n2)C3CC3)c4sccc4n1)c5ccccc5	0.1931818127632141	P06241	8
OC(C1=CC2=C(C3=CC(C4=CC=CC=C4)=CC=C3)C=NC=C2S1)=O	C(Nc1nc2ccc(cc2s1)c3ccncc3)c4ccccc4	0.24590164422988892	P31749	5.499999678657065
OC(C1=CC2=C(C3=CC(C4=CC=CC=C4)=CC=C3)C=NC=C2S1)=O	C(Nc1nc2ccc(cc2s1)c3ccncc3)c4ccccc4	0.24590164422988892	Q8NE63	5.800000874803203
OC(C1=CC2=C(C3=CC(C4=CC=CC=C4)=CC=C3)C=NC=C2S1)=O	C(Nc1nc2ccc(cc2s1)c3ccncc3)c4ccccc4	0.24590164422988892	P51957	5.40000018605658
OC(C1=CC2=C(C3=CC(C4=CC=CC=C4)=CC=C3)C=NC=C2S1)=O	C(Nc1nc2ccc(cc2s1)c3ccncc3)c4ccccc4	0.24590164422988892	P48730	5.300000202445418
OC(C1=CC2=C(C3=CC(C4=CC=CC=C4)=CC=C3)C=NC=C2S1)=O	C(Nc1nc2ccc(cc2s1)c3ccncc3)c4ccccc4	0.24590164422988892	Q13464	7.100015437450609
OC(C1=CC2=C(C3=CC(C4=CC=CC=C4)=CC=C3)C=NC=C2S1)=O	C(Nc1nc2ccc(cc2s1)c3ccncc3)c4ccccc4	0.24590164422988892	Q9HAZ1	7.50003813440381
OC(C1=CC2=C(C3=CC(C4=CC=CC=C4)=CC=C3)C=NC=C2S1)=O	C(Nc1nc2ccc(cc2s1)c3ccncc3)c4ccccc4	0.24590164422988892	P23443	6.299997602857746
OC(C1=CC2=C(C3=CC(C4=CC=CC=C4)=CC=C3)C=NC=C2S1)=O	C(Nc1nc2ccc(cc2s1)c3ccncc3)c4ccccc4	0.24590164422988892	Q9HBY8	5.59999938302362
OC(C1=CC2=C(C3=CC(C4=CC=CC=C4)=CC=C3)C=NC=C2S1)=O	C(Nc1nc2ccc(cc2s1)c3ccncc3)c4ccccc4	0.24590164422988892	Q16513	6.799998134593398
OC(C1=CC2=C(C3=CC(C4=CC=CC=C4)=CC=C3)C=NC=C2S1)=O	C(Nc1nc2ccc(cc2s1)c3ccncc3)c4ccccc4	0.24590164422988892	Q13627	8.199970640755867
OC(C1=CC2=C(C3=CC(C4=CC=CC=C4)=CC=C3)C=NC=C2S1)=O	C(Nc1nc2ccc(cc2s1)c3ccncc3)c4ccccc4	0.24590164422988892	P51617	6
OC(C1=CC2=C(C3=CC(C4=CC=CC=C4)=CC=C3)C=NC=C2S1)=O	C(Nc1nc2ccc(cc2s1)c3ccncc3)c4ccccc4	0.24590164422988892	P05129	5.300000202445418
OC(C1=CC2=C(C3=CC(C4=CC=CC=C4)=CC=C3)C=NC=C2S1)=O	C(Nc1nc2ccc(cc2s1)c3ccncc3)c4ccccc4	0.24590164422988892	P17612	6.699991797446187
OC(C1=CC2=C(C3=CC(C4=CC=CC=C4)=CC=C3)C=NC=C2S1)=O	C(Nc1nc2ccc(cc2s1)c3ccncc3)c4ccccc4	0.24590164422988892	P07948	6.0999990348465305
OC(C1=CC2=C(C3=CC(C4=CC=CC=C4)=CC=C3)C=NC=C2S1)=O	C(Nc1nc2ccc(cc2s1)c3ccncc3)c4ccccc4	0.24590164422988892	Q9HBH9	5.59999938302362
OC(C1=CC2=C(C3=CC(C4=CC=CC=C4)=CC=C3)C=NC=C2S1)=O	C(Nc1nc2ccc(cc2s1)c3ccncc3)c4ccccc4	0.24590164422988892	P36888	5.899998417198648
OC(C1=CC2=C(C3=CC(C4=CC=CC=C4)=CC=C3)C=NC=C2S1)=O	C(Nc1nc2ccc(cc2s1)c3ccncc3)c4ccccc4	0.24590164422988892	Q9HCP0	5.40000018605658
OC(C1=CC2=C(C3=CC(C4=CC=CC=C4)=CC=C3)C=NC=C2S1)=O	C(Nc1nc2ccc(cc2s1)c3ccncc3)c4ccccc4	0.24590164422988892	Q05655	5.40000018605658
OC(C1=CC2=C(C3=CC(C4=CC=CC=C4)=CC=C3)C=NC=C2S1)=O	C(Nc1nc2ccc(cc2s1)c3ccncc3)c4ccccc4	0.24590164422988892	P51817	6.399996913372259
OC(C1=CC2=C(C3=CC(C4=CC=CC=C4)=CC=C3)C=NC=C2S1)=O	C(Nc1nc2ccc(cc2s1)c3ccncc3)c4ccccc4	0.24590164422988892	O75116	8.400116927926312
OC(C1=CC2=C(C3=CC(C4=CC=CC=C4)=CC=C3)C=NC=C2S1)=O	C(Nc1nc2ccc(cc2s1)c3ccncc3)c4ccccc4	0.24590164422988892	O95819	6.0999990348465305
OC(C1=CC2=C(C3=CC(C4=CC=CC=C4)=CC=C3)C=NC=C2S1)=O	C(Nc1nc2ccc(cc2s1)c3ccncc3)c4ccccc4	0.24590164422988892	Q96GD4	5.700000503883016
OC(C1=CC2=C(C3=CC(C4=CC=CC=C4)=CC=C3)C=NC=C2S1)=O	C(Nc1nc2ccc(cc2s1)c3ccncc3)c4ccccc4	0.24590164422988892	P49760	6.599997654072044
CC1=CC=CC(C2=C(N(C=CN=C3)C3=N2)C4=CC=NC(NC5CCCCC5)=N4)=C1	C(Nc1nccc(n1)c2c[nH]c3ncccc23)C4CCCCC4	0.28205129504203796	Q9H2X6	7.811939737195274
CC1=CC=CC(C2=C(N(C=CN=C3)C3=N2)C4=CC=NC(NC5CCCCC5)=N4)=C1	C(Nc1nccc(n1)c2c[nH]c3ncccc23)C4CCCCC4	0.28205129504203796	P24941	8.40005846393779
CC1=CC=CC(C2=C(N(C=CN=C3)C3=N2)C4=CC=NC(NC5CCCCC5)=N4)=C1	C(Nc1nccc(n1)c2c[nH]c3ncccc23)C4CCCCC4	0.28205129504203796	P17612	6.699991797446187
CC1=CC=CC(C2=C(N(C=CN=C3)C3=N2)C4=CC=NC(NC5CCCCC5)=N4)=C1	C(Nc1nccc(n1)c2c[nH]c3ncccc23)C4CCCCC4	0.28205129504203796	Q9HBH9	7.101194173080083
CC1=CC=CC(C2=C(N(C=CN=C3)C3=N2)C4=CC=NC(NC5CCCCC5)=N4)=C1	C(Nc1nccc(n1)c2c[nH]c3ncccc23)C4CCCCC4	0.28205129504203796	P17252	6.701146923590294
CC1=CC=CC(C2=C(N(C=CN=C3)C3=N2)C4=CC=NC(NC5CCCCC5)=N4)=C1	C(Nc1nccc(n1)c2c[nH]c3ncccc23)C4CCCCC4	0.28205129504203796	O00311	8.10008974879309
CC1=CC=CC(C2=C(N(C=CN=C3)C3=N2)C4=CC=NC(NC5CCCCC5)=N4)=C1	C(Nc1nccc(n1)c2c[nH]c3ncccc23)C4CCCCC4	0.28205129504203796	O75116	8.199985320371116
CC1=CC=CC(C2=C(N(C=CN=C3)C3=N2)C4=CC=NC(NC5CCCCC5)=N4)=C1	C(Nc1nccc(n1)c2c[nH]c3ncccc23)C4CCCCC4	0.28205129504203796	O95819	7.710651749512202
CC1=CC=CC(C2=C(N(C=CN=C3)C3=N2)C4=CC=NC(NC5CCCCC5)=N4)=C1	C(Nc1nccc(n1)c2c[nH]c3ncccc23)C4CCCCC4	0.28205129504203796	Q9NWZ3	6.500154924664951
CC1=CC=CC(C2=C(N(C=CN=C3)C3=N2)C4=CC=NC(NC5CCCCC5)=N4)=C1	C(Nc1nccc(n1)c2c[nH]c3ncccc23)C4CCCCC4	0.28205129504203796	P49841	6.901549376723629
Fc1ccc(CNc2nccc(NCCNC(=O)c3cc4ccccc4s3)n2)cc1	C(Nc1nccc(Nc2cc([nH]n2)C3CC3)n1)c4ccc5[nH]ccc5c4	0.31707316637039185	Q13153	7.361769097913378
Fc1ccc(CNc2nccc(NCCNC(=O)c3cc4ccccc4s3)n2)cc1	C(Nc1nccc(Nc2cc([nH]n2)C3CC3)n1)c4ccc5[nH]ccc5c4	0.31707316637039185	O96013	6.841637507904751
Fc1ccc(CNc2nccc(NCCNC(=O)c3cc4ccccc4s3)n2)cc1	C(Nc1nccc(Nc2cc([nH]n2)C3CC3)n1)c4ccc5[nH]ccc5n4	0.27906978130340576	Q13153	6.920818753952375
Fc1ccc(CNc2nccc(NCCNC(=O)c3cc4ccccc4s3)n2)cc1	C(Nc1nccc(Nc2cc([nH]n2)C3CC3)n1)c4ccc5[nH]ccc5n4	0.27906978130340576	O96013	6.296708621881338
Fc1ccc(CNc2nccc(NCCNC(=O)c3cc4ccccc4s3)n2)cc1	C(Nc1nccc(Nc2cc([nH]n2)C3CC3)n1)c4ccc5[nH]cnc5c4	0.3012048304080963	Q13153	6.931814138253839
Fc1ccc(CNc2nccc(NCCNC(=O)c3cc4ccccc4s3)n2)cc1	C(Nc1nccc(Nc2cc([nH]n2)C3CC3)n1)c4ccc5[nH]cnc5c4	0.3012048304080963	O96013	6.017276612331455
Fc1ccc(CNc2nccc(NCCNC(=O)c3cc4ccccc4s3)n2)cc1	C(Nc1nccc(Nc2cc([nH]n2)C3CC3)n1)c4ccc5nccn5c4	0.2976190447807312	Q13153	6.443697499232713
Fc1ccc(CNc2nccc(NCCNC(=O)c3cc4ccccc4s3)n2)cc1	C(Nc1nccc(Nc2cc([nH]n2)C3CC3)n1)C4CCNCC4	0.25925925374031067	Q13153	6.610833915635467
Fc1ccc(CNc2nccc(NCCNC(=O)c3cc4ccccc4s3)n2)cc1	C(Nc1nccc(Nc2cc([nH]n2)C3CC3)n1)C4CCNCC4	0.25925925374031067	O96013	7.096910013008056
NC(=O)c1cc(cc2c(c[nH]c12)C1CCNCC1)-c1ccccc1	C(Nc1ncnc2[nH]c(c3ccccc3)c(c4ccccc4)c12)[C@@H]5CCCO5	0.2054794579744339	Q07912	8.221848749616356
Fc1ccc(CNc2nccc(NCCNC(=O)c3cc4ccccc4s3)n2)cc1	C(Nc1ncnc2[nH]cnc12)c3ccccc3	0.23943662643432617	P24941	4.207608310501746
Fc1ccc(CNc2nccc(NCCNC(=O)c3cc4ccccc4s3)n2)cc1	C(Nc1ncnc2[nH]cnc12)c3ccccc3	0.23943662643432617	P28482	3.607303046740334
Fc1ccc(CNc2nccc(NCCNC(=O)c3cc4ccccc4s3)n2)cc1	C(Nc1ncnc2c1cnn2\C=C/c3ccccc3)c4ccccc4	0.18292683362960815	P12931	5.619788758288394
COc1cc(Nc2nccc(n2)N2CCC(C2)NC(=O)Nc2ccc3OCOc3c2)cc(OC)c1OC	C(Nc1ncnc2ccc(cc12)c3ccc4OCOc4c3)c5cccs5	0.20000000298023224	P00533	6.638272163982407
COc1cc(Nc2nccc(n2)N2CCC(C2)NC(=O)Nc2ccc3OCOc3c2)cc(OC)c1OC	C(Nc1ncnc2ccc(cc12)c3ccc4OCOc4c3)c5cccs5	0.20000000298023224	Q9HAZ1	7.301029995663981
COc1cc(Nc2nccc(n2)N2CCC(C2)NC(=O)Nc2ccc3OCOc3c2)cc(OC)c1OC	C(Nc1ncnc2ccc(cc12)c3ccc4OCOc4c3)c5cccs5	0.20000000298023224	Q13627	7.568636235841013
COc1cc(Nc2nccc(n2)N2CCC(C2)NC(=O)Nc2ccc3OCOc3c2)cc(OC)c1OC	C(Nc1ncnc2ccc(cc12)c3ccc4OCOc4c3)c5cccs5	0.20000000298023224	P49759	7.431798275933005
COc1cc(Nc2nccc(n2)N2CCC(C2)NC(=O)Nc2ccc3OCOc3c2)cc(OC)c1OC	C(Nc1ncnc2ccc(cc12)c3ccc4OCOc4c3)c5cccs5	0.20000000298023224	Q9Y463	6.366531544420414
COc1cc(Nc2nccc(n2)N2CCC(C2)NC(=O)Nc2ccc3OCOc3c2)cc(OC)c1OC	C(Nc1ncnc2ccc(cc12)c3ccc4OCOc4c3)c5cccs5	0.20000000298023224	P49760	6.167491087293763
COc1cc(Nc2nccc(n2)N2CCC(C2)NC(=O)Nc2ccc3OCOc3c2)cc(OC)c1OC	C(Nc1ncnc2ccc(cc12)c3ccc4OCOc4c3)c5cccs5	0.20000000298023224	P49761	6.327902142064283
COc1cc(Nc2nccc(n2)N2CCC(C2)NC(=O)Nc2ccc3OCOc3c2)cc(OC)c1OC	C(Nc1ncnc2ccc(cc12)c3ccc4OCOc4c3)C5CCOC5	0.2083333283662796	Q9UBF8	6.366531544420414
COc1cc(Nc2nccc(n2)N2CCC(C2)NC(=O)Nc2ccc3OCOc3c2)cc(OC)c1OC	C(Nc1ncnc2ccc(cc12)c3ccc4OCOc4c3)C5CCOC5	0.2083333283662796	Q9HAZ1	7.522878745280337
COc1cc(Nc2nccc(n2)N2CCC(C2)NC(=O)Nc2ccc3OCOc3c2)cc(OC)c1OC	C(Nc1ncnc2ccc(cc12)c3ccc4OCOc4c3)C5CCOC5	0.2083333283662796	Q8TBX8	6.508638306165727
COc1cc(Nc2nccc(n2)N2CCC(C2)NC(=O)Nc2ccc3OCOc3c2)cc(OC)c1OC	C(Nc1ncnc2ccc(cc12)c3ccc4OCOc4c3)C5CCOC5	0.2083333283662796	Q13627	7.568636235841013
COc1cc(Nc2nccc(n2)N2CCC(C2)NC(=O)Nc2ccc3OCOc3c2)cc(OC)c1OC	C(Nc1ncnc2ccc(cc12)c3ccc4OCOc4c3)C5CCOC5	0.2083333283662796	P49759	7.142667503568732
COc1cc(Nc2nccc(n2)N2CCC(C2)NC(=O)Nc2ccc3OCOc3c2)cc(OC)c1OC	C(Nc1ncnc2ccc(cc12)c3ccc4OCOc4c3)C5CCOC5	0.2083333283662796	O00750	6.3872161432802645
COc1cc(Nc2nccc(n2)N2CCC(C2)NC(=O)Nc2ccc3OCOc3c2)cc(OC)c1OC	C(Nc1ncnc2ccc(cc12)c3ccc4OCOc4c3)C5CCOC5	0.2083333283662796	P49760	6.494850021680094
NC(=O)c1cc(cc2c(c[nH]c12)C1CCNCC1)-c1ccccc1	C(Nc1ncnc2nc(c3ccccc3)c(c4ccccc4)n12)[C@@H]5CCCO5	0.21621622145175934	Q07912	5.7447274948966935
CC1=CC=CC(C2=C(N(C=CN=C3)C3=N2)C4=CC=NC(NC5CCCCC5)=N4)=C1	C(Nc1ncnc2nc(c3ccccc3)n(c4ccccc4)c12)[C@@H]5CCCO5	0.2068965584039688	Q07912	5.136677139879544
COc1cccc(CNC(=O)NC2CCN(C2)c2ccnc(Nc3cc(OC)c(OC)c(OC)c3)n2)c1	C(Oc1ccc(Nc2ncnc3ccccc23)cc1)c4ccccc4	0.1860465109348297	P08922	6.0999990348465305
COc1cccc(CNC(=O)NC2CCN(C2)c2ccnc(Nc3cc(OC)c(OC)c(OC)c3)n2)c1	C(Oc1ccc(Nc2ncnc3ccccc23)cc1)c4ccccc4	0.1860465109348297	P04626	6.499996931948306
COc1cccc(CNC(=O)NC2CCN(C2)c2ccnc(Nc3cc(OC)c(OC)c(OC)c3)n2)c1	C(Oc1ccc(Nc2ncnc3ccccc23)cc1)c4ccccc4	0.1860465109348297	P00533	7
COc1cccc(CNC(=O)NC2CCN(C2)c2ccnc(Nc3cc(OC)c(OC)c(OC)c3)n2)c1	C(Oc1ccc(Nc2ncnc3ccccc23)cc1)c4ccccc4	0.1860465109348297	Q9HAZ1	5.300000202445418
COc1cccc(CNC(=O)NC2CCN(C2)c2ccnc(Nc3cc(OC)c(OC)c(OC)c3)n2)c1	C(Oc1ccc(Nc2ncnc3ccccc23)cc1)c4ccccc4	0.1860465109348297	O96017	5.899998417198648
COc1cccc(CNC(=O)NC2CCN(C2)c2ccnc(Nc3cc(OC)c(OC)c(OC)c3)n2)c1	C(Oc1ccc(Nc2ncnc3ccccc23)cc1)c4ccccc4	0.1860465109348297	Q9HBH9	5.40000018605658
COc1cccc(CNC(=O)NC2CCN(C2)c2ccnc(Nc3cc(OC)c(OC)c(OC)c3)n2)c1	C(Oc1ccc(Nc2ncnc3ccccc23)cc1)c4ccccc4	0.1860465109348297	P36888	6.0999990348465305
COc1cccc(CNC(=O)NC2CCN(C2)c2ccnc(Nc3cc(OC)c(OC)c(OC)c3)n2)c1	C(Oc1ccc(Nc2ncnc3ccccc23)cc1)c4ccccc4	0.1860465109348297	Q15303	6.399996913372259
COc1cccc(CNC(=O)NC2CCN(C2)c2ccnc(Nc3cc(OC)c(OC)c(OC)c3)n2)c1	C(Oc1ccc(Nc2ncnc3ccccc23)cc1)c4ccccc4	0.1860465109348297	Q96GD4	6.299997602857746
CC1=CC=CC(C2=C(N(C=CN=C3)C3=N2)C4=CC=NC(NC5CCCCC5)=N4)=C1	C(Oc1cccnc1)[C@@H]2CCN2	0.19718310236930847	Q13572	5
NC(C(C=C1)=CC=C1C2=CC3=NC=NC(SCC(O)=O)=C3S2)=O	C(Oc1ccnc2ccccc12)c3nnc4ccc(nn34)c5cccs5	0.20270270109176636	P08581	8.036212172654444
NC(=O)c1cc(cc2c(c[nH]c12)C1CCNCC1)-c1ccccc1	C(OCc1ccccc1)C2Nc3ccccc3c4ccnc5[nH]cc2c45	0.2142857164144516	O60674	5.7447274948966935
CS(=O)(=O)c1ccccc1-c1nc(c([nH]1)-c1ccncc1)-c1ccc(F)cc1	C(Sc1nc(n[nH]1)c2ccncc2)c3ccccc3	0.2222222238779068	Q9Y4K4	5.899998417198648
CS(=O)(=O)c1ccccc1-c1nc(c([nH]1)-c1ccncc1)-c1ccc(F)cc1	C(Sc1nc(n[nH]1)c2ccncc2)c3ccccc3	0.2222222238779068	Q9HAZ1	5.100000128334196
CS(=O)(=O)c1ccccc1-c1nc(c([nH]1)-c1ccncc1)-c1ccc(F)cc1	C(Sc1nc(n[nH]1)c2ccncc2)c3ccccc3	0.2222222238779068	Q9HBY8	5.100000128334196
CS(=O)(=O)c1ccccc1-c1nc(c([nH]1)-c1ccncc1)-c1ccc(F)cc1	C(Sc1nc(n[nH]1)c2ccncc2)c3ccccc3	0.2222222238779068	P51817	6.599997654072044
CS(=O)(=O)c1ccccc1-c1nc(c([nH]1)-c1ccncc1)-c1ccc(F)cc1	C(Sc1nc(n[nH]1)c2ccncc2)c3ccccc3	0.2222222238779068	O75116	5.40000018605658
CS(=O)(=O)c1ccccc1-c1nc(c([nH]1)-c1ccncc1)-c1ccc(F)cc1	C(Sc1nc(n[nH]1)c2ccncc2)c3ccccc3	0.2222222238779068	O95819	5.499999678657065
CS(=O)(=O)c1ccccc1-c1nc(c([nH]1)-c1ccncc1)-c1ccc(F)cc1	C(Sc1nc(n[nH]1)c2ccncc2)c3ccccc3	0.2222222238779068	Q96GD4	5.499999678657065
CCn1c(nc2c(nc(OCCN)cc12)C#CC(C)(C)O)-c1nonc1N	C[C@](O)(C#Cc1ccc2OCCn3cc(nc3c2c1)C(=O)N)c4ncns4	0.23404255509376526	Q99558	8.920818753952375
CS(C1=CC(CNC2=NC(NC3=CC=C(N(C(C)C)C(C4)=O)C4=C3)=NC=C2C(F)(F)F)=CC=C1)(=O)=O	C[C@](O)(c1ccc(cc1)N2CCN(C[C@@H]2CN3[C@H]4COC[C@@H]3[C@H](O)C4)S(=O)(=O)c5cccs5)C(F)(F)F	0.1666666716337204	P52792	5.3223930472795065
CN1CCC(CC1)NC(=O)c2ccc(Nc3ncc4N(C)C(=O)C(F)(F)CN(C5CCCC5)c4n3)cc2C	C[C@]1(F)CCN(C1)c2nc(cc(n2)c3cnc(N)c(c3)C(F)(F)F)N4C[C@@H]5C[C@H]4CO5	0.19266055524349213	Q12852	8.148741651280925
CN1CCC(CC1)NC(=O)c2ccc(Nc3ncc4N(C)C(=O)C(F)(F)CN(C5CCCC5)c4n3)cc2C	C[C@]1(F)CCN(C1)c2nc(cc(n2)c3cnc(N)c(Cl)c3)N4C[C@@H]5C[C@H]4CO5	0.18518517911434174	Q12852	7.886056647693163
COc1cc(Nc2ncc3N(C)C(=O)C(F)(F)CN(C4CCCC4)c3n2)ccc1C(=O)NC5CCN(C)CC5	C[C@]1(F)CCN(C1)c2nc(cc(n2)c3cnc(N)c(OC(F)F)c3)[C@@H]4C[C@@H](C4)N5CCCOCC5	0.2068965584039688	Q12852	8.943095148663527
COc1cc(Nc2ncc3N(C)C(=O)C(F)(F)CN(C4CCCC4)c3n2)ccc1C(=O)NC5CCN(C)CC5	C[C@]1(F)CCN(C1)c2nc(cc(n2)c3cnc(N)c(OC(F)F)c3)[C@@H]4C[C@@H](C4)N5CCOCC5	0.20353981852531433	Q12852	8.586700235918748
COc1cc(Nc2ncc3N(C)C(=O)C(F)(F)CN(C4CCCC4)c3n2)ccc1C(=O)NC5CCN(C)CC5	C[C@]1(F)CCN(C1)c2nc(cc(n2)c3cnc(N)c(OC(F)F)c3)[C@@H]4C[C@H](C4)N5C[C@@H]6C[C@H]5CO6	0.18487395346164703	Q12852	8.628932137728263
COc1cc(Nc2ncc3N(C)C(=O)C(F)(F)CN(C4CCCC4)c3n2)ccc1C(=O)NC5CCN(C)CC5	C[C@]1(F)CCN(C1)c2nc(cc(n2)c3cnc(N)c(OC(F)F)c3)N4C[C@@H]5C[C@H]4CO5	0.19130434095859528	Q12852	8.832682665251824
COc1cc(Nc2ncc3N(C)C(=O)C(F)(F)CN(C4CCCC4)c3n2)ccc1C(=O)NC5CCN(C)CC5	C[C@]1(F)CCN(C1)c2nc(cc(n2)c3cnc(N)c(OC(F)F)c3)N4C[C@@H]5C[C@H]4CS5(=O)=O	0.21929824352264404	Q12852	8.476253533188435
COc1cccc(CNC(=O)NC2CCN(C2)c2ccnc(Nc3cc(OC)c(OC)c(OC)c3)n2)c1	C[C@]1(F)CCN(C1)c2nc(cc(n2)c3cnc(N)c(OC(F)F)c3)N4C[C@@H]5OC[C@H]4C5F	0.18918919563293457	Q12852	8.581698708680255
COc1cc(Nc2ncc3N(C)C(=O)C(F)(F)CN(C4CCCC4)c3n2)ccc1C(=O)NC5CCN(C)CC5	C[C@]1(F)CCN(C1)c2nc(cc(n2)c3cnc(N)c(OC(F)F)c3)N4C[C@H]5C[C@@H]4CO5	0.19130434095859528	Q12852	8.638272163982407
COc1cc(Nc2ncc3N(C)C(=O)C(F)(F)CN(C4CCCC4)c3n2)ccc1C(=O)NC5CCN(C)CC5	C[C@]1(F)CCN(C1)c2nc(cc(n2)c3cnc(N)c(OC(F)F)c3)N4CCN5CCC[C@@H]5C4	0.22522522509098053	Q12852	8.42712839779952
COc1cc(Nc2ncc3N(C)C(=O)C(F)(F)CN(C4CCCC4)c3n2)ccc1C(=O)NC5CCN(C)CC5	C[C@]1(F)CCN(C1)c2nc(cc(n2)c3cnc(N)c(OC(F)F)c3)N4CCN5CCC[C@H]5C4	0.22522522509098053	Q12852	8.71669877129645
CC(C(=O)NC1CCN(C1)c1ccnc(Nc2ccc(F)cc2)n1)c1ccc(Cl)cc1	C[C@]1(F)CCN(C1)c2nc(cc(n2)c3cnc(N)nc3)N4C[C@@H]5C[C@H]4CN5CC(F)F	0.17142857611179352	Q12852	8.271646217978772
CCn1c(nc2c(nc(OCCN)cc12)C#CC(C)(C)O)-c1nonc1N	C[C@]1(O)COc2ccc(cc2c3nc(sc13)C(=O)N)C#CC4(O)CCCC4	0.1808510571718216	Q99558	7.172142725190645
CN1CCC(CC1)NC(=O)c2ccc(Nc3ncc4N(C)C(=O)C(F)(F)CN(C5CCCC5)c4n3)cc2C	C[C@]12C[C@H]1Cc3c(C2)[nH]nc3C(=O)Nc4cnn(c4)[C@@H](C5CCS(=O)(=O)CC5)c6ccccc6	0.1551724076271057	Q08881	9.698970004336019
CN1CCC(CC1)NC(=O)c2ccc(Nc3ncc4N(C)C(=O)C(F)(F)CN(C5CCCC5)c4n3)cc2C	C[C@]12C[C@H]1Cc3c(C2)[nH]nc3C(=O)Nc4cnn(c4)[C@@H](C5CCS(=O)(=O)CC5)c6ccccc6	0.1551724076271057	P06239	6.585026652029182
CN1CCC(CC1)NC(=O)c2ccc(Nc3ncc4N(C)C(=O)C(F)(F)CN(C5CCCC5)c4n3)cc2C	C[C@]12CC[C@H]3[C@@H](CC[C@H]4CC(=O)\C(=C/N(CCO)CCO)\C[C@]34C)[C@@H]1CC[C@@H]2O	0.10576923191547394	P17252	4.79317412396815
COc1cccc(CNC(=O)NC2CCN(C2)c2ccnc(Nc3cc(OC)c(OC)c(OC)c3)n2)c1	C[C@]12O[C@H](C[C@]1(O)CO)n3c4ccccc4c5c6C(=O)NCc6c7c8ccccc8n2c7c35	0.15094339847564697	P31749	5.356547323513812
COc1cccc(CNC(=O)NC2CCN(C2)c2ccnc(Nc3cc(OC)c(OC)c(OC)c3)n2)c1	C[C@]12O[C@H](C[C@]1(O)CO)n3c4ccccc4c5c6C(=O)NCc6c7c8ccccc8n2c7c35	0.15094339847564697	Q9UQB9	8.387216143280265
COc1cccc(CNC(=O)NC2CCN(C2)c2ccnc(Nc3cc(OC)c(OC)c(OC)c3)n2)c1	C[C@]12O[C@H](C[C@]1(O)CO)n3c4ccccc4c5c6C(=O)NCc6c7c8ccccc8n2c7c35	0.15094339847564697	Q13882	5.769551078621726
COc1cccc(CNC(=O)NC2CCN(C2)c2ccnc(Nc3cc(OC)c(OC)c(OC)c3)n2)c1	C[C@]12O[C@H](C[C@]1(O)CO)n3c4ccccc4c5c6C(=O)NCc6c7c8ccccc8n2c7c35	0.15094339847564697	Q8NFD2	7.494850021680094
COc1cccc(CNC(=O)NC2CCN(C2)c2ccnc(Nc3cc(OC)c(OC)c(OC)c3)n2)c1	C[C@]12O[C@H](C[C@]1(O)CO)n3c4ccccc4c5c6C(=O)NCc6c7c8ccccc8n2c7c35	0.15094339847564697	P42680	5.920818753952375
COc1cccc(CNC(=O)NC2CCN(C2)c2ccnc(Nc3cc(OC)c(OC)c(OC)c3)n2)c1	C[C@]12O[C@H](C[C@]1(O)CO)n3c4ccccc4c5c6C(=O)NCc6c7c8ccccc8n2c7c35	0.15094339847564697	P42681	6.180456064458132
COc1cccc(CNC(=O)NC2CCN(C2)c2ccnc(Nc3cc(OC)c(OC)c(OC)c3)n2)c1	C[C@]12O[C@H](C[C@]1(O)CO)n3c4ccccc4c5c6C(=O)NCc6c7c8ccccc8n2c7c35	0.15094339847564697	P42684	5.187086643357144
COc1cccc(CNC(=O)NC2CCN(C2)c2ccnc(Nc3cc(OC)c(OC)c(OC)c3)n2)c1	C[C@]12O[C@H](C[C@]1(O)CO)n3c4ccccc4c5c6C(=O)NCc6c7c8ccccc8n2c7c35	0.15094339847564697	P42685	6.130768280269024
COc1cccc(CNC(=O)NC2CCN(C2)c2ccnc(Nc3cc(OC)c(OC)c(OC)c3)n2)c1	C[C@]12O[C@H](C[C@]1(O)CO)n3c4ccccc4c5c6C(=O)NCc6c7c8ccccc8n2c7c35	0.15094339847564697	O75582	6.536623047405132
COc1cccc(CNC(=O)NC2CCN(C2)c2ccnc(Nc3cc(OC)c(OC)c(OC)c3)n2)c1	C[C@]12O[C@H](C[C@]1(O)CO)n3c4ccccc4c5c6C(=O)NCc6c7c8ccccc8n2c7c35	0.15094339847564697	Q05397	5.958607314841775
COc1cccc(CNC(=O)NC2CCN(C2)c2ccnc(Nc3cc(OC)c(OC)c(OC)c3)n2)c1	C[C@]12O[C@H](C[C@]1(O)CO)n3c4ccccc4c5c6C(=O)NCc6c7c8ccccc8n2c7c35	0.15094339847564697	P54756	5.229147988357856
COc1cccc(CNC(=O)NC2CCN(C2)c2ccnc(Nc3cc(OC)c(OC)c(OC)c3)n2)c1	C[C@]12O[C@H](C[C@]1(O)CO)n3c4ccccc4c5c6C(=O)NCc6c7c8ccccc8n2c7c35	0.15094339847564697	P51955	5.309803919971486
COc1cccc(CNC(=O)NC2CCN(C2)c2ccnc(Nc3cc(OC)c(OC)c(OC)c3)n2)c1	C[C@]12O[C@H](C[C@]1(O)CO)n3c4ccccc4c5c6C(=O)NCc6c7c8ccccc8n2c7c35	0.15094339847564697	Q00535	6.3872161432802645
COc1cccc(CNC(=O)NC2CCN(C2)c2ccnc(Nc3cc(OC)c(OC)c(OC)c3)n2)c1	C[C@]12O[C@H](C[C@]1(O)CO)n3c4ccccc4c5c6C(=O)NCc6c7c8ccccc8n2c7c35	0.15094339847564697	Q00537	6.142667503568732
COc1cccc(CNC(=O)NC2CCN(C2)c2ccnc(Nc3cc(OC)c(OC)c(OC)c3)n2)c1	C[C@]12O[C@H](C[C@]1(O)CO)n3c4ccccc4c5c6C(=O)NCc6c7c8ccccc8n2c7c35	0.15094339847564697	Q00536	7.568636235841013
COc1cccc(CNC(=O)NC2CCN(C2)c2ccnc(Nc3cc(OC)c(OC)c(OC)c3)n2)c1	C[C@]12O[C@H](C[C@]1(O)CO)n3c4ccccc4c5c6C(=O)NCc6c7c8ccccc8n2c7c35	0.15094339847564697	Q6XUX3	8.275724130399212
COc1cccc(CNC(=O)NC2CCN(C2)c2ccnc(Nc3cc(OC)c(OC)c(OC)c3)n2)c1	C[C@]12O[C@H](C[C@]1(O)CO)n3c4ccccc4c5c6C(=O)NCc6c7c8ccccc8n2c7c35	0.15094339847564697	Q00532	6.309803919971486
COc1cccc(CNC(=O)NC2CCN(C2)c2ccnc(Nc3cc(OC)c(OC)c(OC)c3)n2)c1	C[C@]12O[C@H](C[C@]1(O)CO)n3c4ccccc4c5c6C(=O)NCc6c7c8ccccc8n2c7c35	0.15094339847564697	P49336	5.096910013008056
COc1cccc(CNC(=O)NC2CCN(C2)c2ccnc(Nc3cc(OC)c(OC)c(OC)c3)n2)c1	C[C@]12O[C@H](C[C@]1(O)CO)n3c4ccccc4c5c6C(=O)NCc6c7c8ccccc8n2c7c35	0.15094339847564697	O43283	6.468521082957745
COc1cccc(CNC(=O)NC2CCN(C2)c2ccnc(Nc3cc(OC)c(OC)c(OC)c3)n2)c1	C[C@]12O[C@H](C[C@]1(O)CO)n3c4ccccc4c5c6C(=O)NCc6c7c8ccccc8n2c7c35	0.15094339847564697	Q8IVW4	6.366531544420414
COc1cccc(CNC(=O)NC2CCN(C2)c2ccnc(Nc3cc(OC)c(OC)c(OC)c3)n2)c1	C[C@]12O[C@H](C[C@]1(O)CO)n3c4ccccc4c5c6C(=O)NCc6c7c8ccccc8n2c7c35	0.15094339847564697	Q9UF33	5.920818753952375
COc1cccc(CNC(=O)NC2CCN(C2)c2ccnc(Nc3cc(OC)c(OC)c(OC)c3)n2)c1	C[C@]12O[C@H](C[C@]1(O)CO)n3c4ccccc4c5c6C(=O)NCc6c7c8ccccc8n2c7c35	0.15094339847564697	P08922	7.585026652029182
COc1cccc(CNC(=O)NC2CCN(C2)c2ccnc(Nc3cc(OC)c(OC)c(OC)c3)n2)c1	C[C@]12O[C@H](C[C@]1(O)CO)n3c4ccccc4c5c6C(=O)NCc6c7c8ccccc8n2c7c35	0.15094339847564697	Q8IVH8	6.958607314841775
COc1cccc(CNC(=O)NC2CCN(C2)c2ccnc(Nc3cc(OC)c(OC)c(OC)c3)n2)c1	C[C@]12O[C@H](C[C@]1(O)CO)n3c4ccccc4c5c6C(=O)NCc6c7c8ccccc8n2c7c35	0.15094339847564697	Q86UX6	5.096910013008056
COc1cccc(CNC(=O)NC2CCN(C2)c2ccnc(Nc3cc(OC)c(OC)c(OC)c3)n2)c1	C[C@]12O[C@H](C[C@]1(O)CO)n3c4ccccc4c5c6C(=O)NCc6c7c8ccccc8n2c7c35	0.15094339847564697	P35968	6.657577319177793
COc1cccc(CNC(=O)NC2CCN(C2)c2ccnc(Nc3cc(OC)c(OC)c(OC)c3)n2)c1	C[C@]12O[C@H](C[C@]1(O)CO)n3c4ccccc4c5c6C(=O)NCc6c7c8ccccc8n2c7c35	0.15094339847564697	Q9H4B4	5.638272163982407
COc1cccc(CNC(=O)NC2CCN(C2)c2ccnc(Nc3cc(OC)c(OC)c(OC)c3)n2)c1	C[C@]12O[C@H](C[C@]1(O)CO)n3c4ccccc4c5c6C(=O)NCc6c7c8ccccc8n2c7c35	0.15094339847564697	Q9Y2U5	8.318758762624412
COc1cccc(CNC(=O)NC2CCN(C2)c2ccnc(Nc3cc(OC)c(OC)c(OC)c3)n2)c1	C[C@]12O[C@H](C[C@]1(O)CO)n3c4ccccc4c5c6C(=O)NCc6c7c8ccccc8n2c7c35	0.15094339847564697	Q13470	8.031517051446064
COc1cccc(CNC(=O)NC2CCN(C2)c2ccnc(Nc3cc(OC)c(OC)c(OC)c3)n2)c1	C[C@]12O[C@H](C[C@]1(O)CO)n3c4ccccc4c5c6C(=O)NCc6c7c8ccccc8n2c7c35	0.15094339847564697	Q9NY57	5.229147988357856
COc1cccc(CNC(=O)NC2CCN(C2)c2ccnc(Nc3cc(OC)c(OC)c(OC)c3)n2)c1	C[C@]12O[C@H](C[C@]1(O)CO)n3c4ccccc4c5c6C(=O)NCc6c7c8ccccc8n2c7c35	0.15094339847564697	Q07912	8.18045606445813
COc1cccc(CNC(=O)NC2CCN(C2)c2ccnc(Nc3cc(OC)c(OC)c(OC)c3)n2)c1	C[C@]12O[C@H](C[C@]1(O)CO)n3c4ccccc4c5c6C(=O)NCc6c7c8ccccc8n2c7c35	0.15094339847564697	Q8TDX7	5.3979400086720375
COc1cccc(CNC(=O)NC2CCN(C2)c2ccnc(Nc3cc(OC)c(OC)c(OC)c3)n2)c1	C[C@]12O[C@H](C[C@]1(O)CO)n3c4ccccc4c5c6C(=O)NCc6c7c8ccccc8n2c7c35	0.15094339847564697	Q16816	9.4089353929735
COc1cccc(CNC(=O)NC2CCN(C2)c2ccnc(Nc3cc(OC)c(OC)c(OC)c3)n2)c1	C[C@]12O[C@H](C[C@]1(O)CO)n3c4ccccc4c5c6C(=O)NCc6c7c8ccccc8n2c7c35	0.15094339847564697	Q9UM73	7.1487416512809245
COc1cccc(CNC(=O)NC2CCN(C2)c2ccnc(Nc3cc(OC)c(OC)c(OC)c3)n2)c1	C[C@]12O[C@H](C[C@]1(O)CO)n3c4ccccc4c5c6C(=O)NCc6c7c8ccccc8n2c7c35	0.15094339847564697	Q9UBF8	6.537602002101044
COc1cccc(CNC(=O)NC2CCN(C2)c2ccnc(Nc3cc(OC)c(OC)c(OC)c3)n2)c1	C[C@]12O[C@H](C[C@]1(O)CO)n3c4ccccc4c5c6C(=O)NCc6c7c8ccccc8n2c7c35	0.15094339847564697	Q16566	5.522878745280337
COc1cccc(CNC(=O)NC2CCN(C2)c2ccnc(Nc3cc(OC)c(OC)c(OC)c3)n2)c1	C[C@]12O[C@H](C[C@]1(O)CO)n3c4ccccc4c5c6C(=O)NCc6c7c8ccccc8n2c7c35	0.15094339847564697	Q9BZL6	8.09151498112135
COc1cccc(CNC(=O)NC2CCN(C2)c2ccnc(Nc3cc(OC)c(OC)c(OC)c3)n2)c1	C[C@]12O[C@H](C[C@]1(O)CO)n3c4ccccc4c5c6C(=O)NCc6c7c8ccccc8n2c7c35	0.15094339847564697	Q2M2I8	8.508638306165727
COc1cccc(CNC(=O)NC2CCN(C2)c2ccnc(Nc3cc(OC)c(OC)c(OC)c3)n2)c1	C[C@]12O[C@H](C[C@]1(O)CO)n3c4ccccc4c5c6C(=O)NCc6c7c8ccccc8n2c7c35	0.15094339847564697	Q9Y6E0	6.119186407719209
COc1cccc(CNC(=O)NC2CCN(C2)c2ccnc(Nc3cc(OC)c(OC)c(OC)c3)n2)c1	C[C@]12O[C@H](C[C@]1(O)CO)n3c4ccccc4c5c6C(=O)NCc6c7c8ccccc8n2c7c35	0.15094339847564697	P24723	6.853871964321762
COc1cccc(CNC(=O)NC2CCN(C2)c2ccnc(Nc3cc(OC)c(OC)c(OC)c3)n2)c1	C[C@]12O[C@H](C[C@]1(O)CO)n3c4ccccc4c5c6C(=O)NCc6c7c8ccccc8n2c7c35	0.15094339847564697	Q13153	7.522878745280337
COc1cccc(CNC(=O)NC2CCN(C2)c2ccnc(Nc3cc(OC)c(OC)c(OC)c3)n2)c1	C[C@]12O[C@H](C[C@]1(O)CO)n3c4ccccc4c5c6C(=O)NCc6c7c8ccccc8n2c7c35	0.15094339847564697	O75385	6
COc1cccc(CNC(=O)NC2CCN(C2)c2ccnc(Nc3cc(OC)c(OC)c(OC)c3)n2)c1	C[C@]12O[C@H](C[C@]1(O)CO)n3c4ccccc4c5c6C(=O)NCc6c7c8ccccc8n2c7c35	0.15094339847564697	Q92630	7.657577319177793
COc1cccc(CNC(=O)NC2CCN(C2)c2ccnc(Nc3cc(OC)c(OC)c(OC)c3)n2)c1	C[C@]12O[C@H](C[C@]1(O)CO)n3c4ccccc4c5c6C(=O)NCc6c7c8ccccc8n2c7c35	0.15094339847564697	Q9BXA7	7.008773924307505
COc1cccc(CNC(=O)NC2CCN(C2)c2ccnc(Nc3cc(OC)c(OC)c(OC)c3)n2)c1	C[C@]12O[C@H](C[C@]1(O)CO)n3c4ccccc4c5c6C(=O)NCc6c7c8ccccc8n2c7c35	0.15094339847564697	Q9UQM7	8
COc1cccc(CNC(=O)NC2CCN(C2)c2ccnc(Nc3cc(OC)c(OC)c(OC)c3)n2)c1	C[C@]12O[C@H](C[C@]1(O)CO)n3c4ccccc4c5c6C(=O)NCc6c7c8ccccc8n2c7c35	0.15094339847564697	P41743	5.7447274948966935
COc1cccc(CNC(=O)NC2CCN(C2)c2ccnc(Nc3cc(OC)c(OC)c(OC)c3)n2)c1	C[C@]12O[C@H](C[C@]1(O)CO)n3c4ccccc4c5c6C(=O)NCc6c7c8ccccc8n2c7c35	0.15094339847564697	P51451	6.795880017344075
COc1cccc(CNC(=O)NC2CCN(C2)c2ccnc(Nc3cc(OC)c(OC)c(OC)c3)n2)c1	C[C@]12O[C@H](C[C@]1(O)CO)n3c4ccccc4c5c6C(=O)NCc6c7c8ccccc8n2c7c35	0.15094339847564697	Q9BYT3	7.585026652029182
COc1cccc(CNC(=O)NC2CCN(C2)c2ccnc(Nc3cc(OC)c(OC)c(OC)c3)n2)c1	C[C@]12O[C@H](C[C@]1(O)CO)n3c4ccccc4c5c6C(=O)NCc6c7c8ccccc8n2c7c35	0.15094339847564697	Q9P1W9	6.6020599913279625
COc1cccc(CNC(=O)NC2CCN(C2)c2ccnc(Nc3cc(OC)c(OC)c(OC)c3)n2)c1	C[C@]12O[C@H](C[C@]1(O)CO)n3c4ccccc4c5c6C(=O)NCc6c7c8ccccc8n2c7c35	0.15094339847564697	Q6PHR2	8.309803919971486
COc1cccc(CNC(=O)NC2CCN(C2)c2ccnc(Nc3cc(OC)c(OC)c(OC)c3)n2)c1	C[C@]12O[C@H](C[C@]1(O)CO)n3c4ccccc4c5c6C(=O)NCc6c7c8ccccc8n2c7c35	0.15094339847564697	P06213	5.958607314841775
COc1cccc(CNC(=O)NC2CCN(C2)c2ccnc(Nc3cc(OC)c(OC)c(OC)c3)n2)c1	C[C@]12O[C@H](C[C@]1(O)CO)n3c4ccccc4c5c6C(=O)NCc6c7c8ccccc8n2c7c35	0.15094339847564697	Q8NE63	6.823908740944319
COc1cccc(CNC(=O)NC2CCN(C2)c2ccnc(Nc3cc(OC)c(OC)c(OC)c3)n2)c1	C[C@]12O[C@H](C[C@]1(O)CO)n3c4ccccc4c5c6C(=O)NCc6c7c8ccccc8n2c7c35	0.15094339847564697	Q8WU08	5.6777807052660805
COc1cccc(CNC(=O)NC2CCN(C2)c2ccnc(Nc3cc(OC)c(OC)c(OC)c3)n2)c1	C[C@]12O[C@H](C[C@]1(O)CO)n3c4ccccc4c5c6C(=O)NCc6c7c8ccccc8n2c7c35	0.15094339847564697	Q09013	6.619788758288394
COc1cccc(CNC(=O)NC2CCN(C2)c2ccnc(Nc3cc(OC)c(OC)c(OC)c3)n2)c1	C[C@]12O[C@H](C[C@]1(O)CO)n3c4ccccc4c5c6C(=O)NCc6c7c8ccccc8n2c7c35	0.15094339847564697	Q5S007	8.522878745280337
COc1cccc(CNC(=O)NC2CCN(C2)c2ccnc(Nc3cc(OC)c(OC)c(OC)c3)n2)c1	C[C@]12O[C@H](C[C@]1(O)CO)n3c4ccccc4c5c6C(=O)NCc6c7c8ccccc8n2c7c35	0.15094339847564697	Q9BVS4	5.173925197299173
COc1cccc(CNC(=O)NC2CCN(C2)c2ccnc(Nc3cc(OC)c(OC)c(OC)c3)n2)c1	C[C@]12O[C@H](C[C@]1(O)CO)n3c4ccccc4c5c6C(=O)NCc6c7c8ccccc8n2c7c35	0.15094339847564697	Q8NEV4	6.585026652029182
COc1cccc(CNC(=O)NC2CCN(C2)c2ccnc(Nc3cc(OC)c(OC)c(OC)c3)n2)c1	C[C@]12O[C@H](C[C@]1(O)CO)n3c4ccccc4c5c6C(=O)NCc6c7c8ccccc8n2c7c35	0.15094339847564697	P10721	7.346787486224656
COc1cccc(CNC(=O)NC2CCN(C2)c2ccnc(Nc3cc(OC)c(OC)c(OC)c3)n2)c1	C[C@]12O[C@H](C[C@]1(O)CO)n3c4ccccc4c5c6C(=O)NCc6c7c8ccccc8n2c7c35	0.15094339847564697	Q04759	7
COc1cccc(CNC(=O)NC2CCN(C2)c2ccnc(Nc3cc(OC)c(OC)c(OC)c3)n2)c1	C[C@]12O[C@H](C[C@]1(O)CO)n3c4ccccc4c5c6C(=O)NCc6c7c8ccccc8n2c7c35	0.15094339847564697	P23458	8.05551732784983
COc1cccc(CNC(=O)NC2CCN(C2)c2ccnc(Nc3cc(OC)c(OC)c(OC)c3)n2)c1	C[C@]12O[C@H](C[C@]1(O)CO)n3c4ccccc4c5c6C(=O)NCc6c7c8ccccc8n2c7c35	0.15094339847564697	Q86Z02	6.229147988357856
COc1cccc(CNC(=O)NC2CCN(C2)c2ccnc(Nc3cc(OC)c(OC)c(OC)c3)n2)c1	C[C@]12O[C@H](C[C@]1(O)CO)n3c4ccccc4c5c6C(=O)NCc6c7c8ccccc8n2c7c35	0.15094339847564697	P27448	7.309803919971486
COc1cccc(CNC(=O)NC2CCN(C2)c2ccnc(Nc3cc(OC)c(OC)c(OC)c3)n2)c1	C[C@]12O[C@H](C[C@]1(O)CO)n3c4ccccc4c5c6C(=O)NCc6c7c8ccccc8n2c7c35	0.15094339847564697	Q02750	8.455931955649724
COc1cccc(CNC(=O)NC2CCN(C2)c2ccnc(Nc3cc(OC)c(OC)c(OC)c3)n2)c1	C[C@]12O[C@H](C[C@]1(O)CO)n3c4ccccc4c5c6C(=O)NCc6c7c8ccccc8n2c7c35	0.15094339847564697	P52333	8.638272163982407
COc1cccc(CNC(=O)NC2CCN(C2)c2ccnc(Nc3cc(OC)c(OC)c(OC)c3)n2)c1	C[C@]12O[C@H](C[C@]1(O)CO)n3c4ccccc4c5c6C(=O)NCc6c7c8ccccc8n2c7c35	0.15094339847564697	P54646	7.251811972993799
COc1cccc(CNC(=O)NC2CCN(C2)c2ccnc(Nc3cc(OC)c(OC)c(OC)c3)n2)c1	C[C@]12O[C@H](C[C@]1(O)CO)n3c4ccccc4c5c6C(=O)NCc6c7c8ccccc8n2c7c35	0.15094339847564697	O00444	8.823908740944319
COc1cccc(CNC(=O)NC2CCN(C2)c2ccnc(Nc3cc(OC)c(OC)c(OC)c3)n2)c1	C[C@]12O[C@H](C[C@]1(O)CO)n3c4ccccc4c5c6C(=O)NCc6c7c8ccccc8n2c7c35	0.15094339847564697	P54762	5.2839966563652006
COc1cccc(CNC(=O)NC2CCN(C2)c2ccnc(Nc3cc(OC)c(OC)c(OC)c3)n2)c1	C[C@]12O[C@H](C[C@]1(O)CO)n3c4ccccc4c5c6C(=O)NCc6c7c8ccccc8n2c7c35	0.15094339847564697	P04629	8.080921907623926
COc1cccc(CNC(=O)NC2CCN(C2)c2ccnc(Nc3cc(OC)c(OC)c(OC)c3)n2)c1	C[C@]12O[C@H](C[C@]1(O)CO)n3c4ccccc4c5c6C(=O)NCc6c7c8ccccc8n2c7c35	0.15094339847564697	P54760	5.161150909262744
COc1cccc(CNC(=O)NC2CCN(C2)c2ccnc(Nc3cc(OC)c(OC)c(OC)c3)n2)c1	C[C@]12O[C@H](C[C@]1(O)CO)n3c4ccccc4c5c6C(=O)NCc6c7c8ccccc8n2c7c35	0.15094339847564697	P54764	5.769551078621726
COc1cccc(CNC(=O)NC2CCN(C2)c2ccnc(Nc3cc(OC)c(OC)c(OC)c3)n2)c1	C[C@]12O[C@H](C[C@]1(O)CO)n3c4ccccc4c5c6C(=O)NCc6c7c8ccccc8n2c7c35	0.15094339847564697	O15111	8.045757490560675
COc1cccc(CNC(=O)NC2CCN(C2)c2ccnc(Nc3cc(OC)c(OC)c(OC)c3)n2)c1	C[C@]12O[C@H](C[C@]1(O)CO)n3c4ccccc4c5c6C(=O)NCc6c7c8ccccc8n2c7c35	0.15094339847564697	Q13233	5.356547323513812
COc1cccc(CNC(=O)NC2CCN(C2)c2ccnc(Nc3cc(OC)c(OC)c(OC)c3)n2)c1	C[C@]12O[C@H](C[C@]1(O)CO)n3c4ccccc4c5c6C(=O)NCc6c7c8ccccc8n2c7c35	0.15094339847564697	Q13237	7.6020599913279625
COc1cccc(CNC(=O)NC2CCN(C2)c2ccnc(Nc3cc(OC)c(OC)c(OC)c3)n2)c1	C[C@]12O[C@H](C[C@]1(O)CO)n3c4ccccc4c5c6C(=O)NCc6c7c8ccccc8n2c7c35	0.15094339847564697	Q9UPE1	7.886056647693163
COc1cccc(CNC(=O)NC2CCN(C2)c2ccnc(Nc3cc(OC)c(OC)c(OC)c3)n2)c1	C[C@]12O[C@H](C[C@]1(O)CO)n3c4ccccc4c5c6C(=O)NCc6c7c8ccccc8n2c7c35	0.15094339847564697	Q6P3R8	5.251811972993799
COc1cccc(CNC(=O)NC2CCN(C2)c2ccnc(Nc3cc(OC)c(OC)c(OC)c3)n2)c1	C[C@]12O[C@H](C[C@]1(O)CO)n3c4ccccc4c5c6C(=O)NCc6c7c8ccccc8n2c7c35	0.15094339847564697	P11362	6.508638306165727
COc1cccc(CNC(=O)NC2CCN(C2)c2ccnc(Nc3cc(OC)c(OC)c(OC)c3)n2)c1	C[C@]12O[C@H](C[C@]1(O)CO)n3c4ccccc4c5c6C(=O)NCc6c7c8ccccc8n2c7c35	0.15094339847564697	P09619	7.545221985379412
COc1cccc(CNC(=O)NC2CCN(C2)c2ccnc(Nc3cc(OC)c(OC)c(OC)c3)n2)c1	C[C@]12O[C@H](C[C@]1(O)CO)n3c4ccccc4c5c6C(=O)NCc6c7c8ccccc8n2c7c35	0.15094339847564697	Q15139	7.853871964321762
COc1cccc(CNC(=O)NC2CCN(C2)c2ccnc(Nc3cc(OC)c(OC)c(OC)c3)n2)c1	C[C@]12O[C@H](C[C@]1(O)CO)n3c4ccccc4c5c6C(=O)NCc6c7c8ccccc8n2c7c35	0.15094339847564697	Q9H2X6	6.431798275933005
COc1cccc(CNC(=O)NC2CCN(C2)c2ccnc(Nc3cc(OC)c(OC)c(OC)c3)n2)c1	C[C@]12O[C@H](C[C@]1(O)CO)n3c4ccccc4c5c6C(=O)NCc6c7c8ccccc8n2c7c35	0.15094339847564697	Q9P289	6.638272163982407
COc1cccc(CNC(=O)NC2CCN(C2)c2ccnc(Nc3cc(OC)c(OC)c(OC)c3)n2)c1	C[C@]12O[C@H](C[C@]1(O)CO)n3c4ccccc4c5c6C(=O)NCc6c7c8ccccc8n2c7c35	0.15094339847564697	Q9Y243	5.2076083105017466
COc1cccc(CNC(=O)NC2CCN(C2)c2ccnc(Nc3cc(OC)c(OC)c(OC)c3)n2)c1	C[C@]12O[C@H](C[C@]1(O)CO)n3c4ccccc4c5c6C(=O)NCc6c7c8ccccc8n2c7c35	0.15094339847564697	Q9Y2H1	6.431798275933005
COc1cccc(CNC(=O)NC2CCN(C2)c2ccnc(Nc3cc(OC)c(OC)c(OC)c3)n2)c1	C[C@]12O[C@H](C[C@]1(O)CO)n3c4ccccc4c5c6C(=O)NCc6c7c8ccccc8n2c7c35	0.15094339847564697	P08069	5.376750709602099
COc1cccc(CNC(=O)NC2CCN(C2)c2ccnc(Nc3cc(OC)c(OC)c(OC)c3)n2)c1	C[C@]12O[C@H](C[C@]1(O)CO)n3c4ccccc4c5c6C(=O)NCc6c7c8ccccc8n2c7c35	0.15094339847564697	Q9Y2H9	7.721246399047171
COc1cccc(CNC(=O)NC2CCN(C2)c2ccnc(Nc3cc(OC)c(OC)c(OC)c3)n2)c1	C[C@]12O[C@H](C[C@]1(O)CO)n3c4ccccc4c5c6C(=O)NCc6c7c8ccccc8n2c7c35	0.15094339847564697	O75914	7.455931955649724
COc1cccc(CNC(=O)NC2CCN(C2)c2ccnc(Nc3cc(OC)c(OC)c(OC)c3)n2)c1	C[C@]12O[C@H](C[C@]1(O)CO)n3c4ccccc4c5c6C(=O)NCc6c7c8ccccc8n2c7c35	0.15094339847564697	Q9Y4K4	7.366531544420414
COc1cccc(CNC(=O)NC2CCN(C2)c2ccnc(Nc3cc(OC)c(OC)c(OC)c3)n2)c1	C[C@]12O[C@H](C[C@]1(O)CO)n3c4ccccc4c5c6C(=O)NCc6c7c8ccccc8n2c7c35	0.15094339847564697	P15735	8.769551078621726
COc1cccc(CNC(=O)NC2CCN(C2)c2ccnc(Nc3cc(OC)c(OC)c(OC)c3)n2)c1	C[C@]12O[C@H](C[C@]1(O)CO)n3c4ccccc4c5c6C(=O)NCc6c7c8ccccc8n2c7c35	0.15094339847564697	Q13523	6.259637310505756
COc1cccc(CNC(=O)NC2CCN(C2)c2ccnc(Nc3cc(OC)c(OC)c(OC)c3)n2)c1	C[C@]12O[C@H](C[C@]1(O)CO)n3c4ccccc4c5c6C(=O)NCc6c7c8ccccc8n2c7c35	0.15094339847564697	O14730	8.113509274827518
COc1cccc(CNC(=O)NC2CCN(C2)c2ccnc(Nc3cc(OC)c(OC)c(OC)c3)n2)c1	C[C@]12O[C@H](C[C@]1(O)CO)n3c4ccccc4c5c6C(=O)NCc6c7c8ccccc8n2c7c35	0.15094339847564697	O14733	7.096910013008056
COc1cccc(CNC(=O)NC2CCN(C2)c2ccnc(Nc3cc(OC)c(OC)c(OC)c3)n2)c1	C[C@]12O[C@H](C[C@]1(O)CO)n3c4ccccc4c5c6C(=O)NCc6c7c8ccccc8n2c7c35	0.15094339847564697	P09769	7.2839966563652006
COc1cccc(CNC(=O)NC2CCN(C2)c2ccnc(Nc3cc(OC)c(OC)c(OC)c3)n2)c1	C[C@]12O[C@H](C[C@]1(O)CO)n3c4ccccc4c5c6C(=O)NCc6c7c8ccccc8n2c7c35	0.15094339847564697	P48736	6.455931955649724
COc1cccc(CNC(=O)NC2CCN(C2)c2ccnc(Nc3cc(OC)c(OC)c(OC)c3)n2)c1	C[C@]12O[C@H](C[C@]1(O)CO)n3c4ccccc4c5c6C(=O)NCc6c7c8ccccc8n2c7c35	0.15094339847564697	P16234	6.438074179516457
COc1cccc(CNC(=O)NC2CCN(C2)c2ccnc(Nc3cc(OC)c(OC)c(OC)c3)n2)c1	C[C@]12O[C@H](C[C@]1(O)CO)n3c4ccccc4c5c6C(=O)NCc6c7c8ccccc8n2c7c35	0.15094339847564697	P37023	5.657577319177793
COc1cccc(CNC(=O)NC2CCN(C2)c2ccnc(Nc3cc(OC)c(OC)c(OC)c3)n2)c1	C[C@]12O[C@H](C[C@]1(O)CO)n3c4ccccc4c5c6C(=O)NCc6c7c8ccccc8n2c7c35	0.15094339847564697	P43405	8.022276394711152
COc1cccc(CNC(=O)NC2CCN(C2)c2ccnc(Nc3cc(OC)c(OC)c(OC)c3)n2)c1	C[C@]12O[C@H](C[C@]1(O)CO)n3c4ccccc4c5c6C(=O)NCc6c7c8ccccc8n2c7c35	0.15094339847564697	P43403	7.795880017344075
COc1cccc(CNC(=O)NC2CCN(C2)c2ccnc(Nc3cc(OC)c(OC)c(OC)c3)n2)c1	C[C@]12O[C@H](C[C@]1(O)CO)n3c4ccccc4c5c6C(=O)NCc6c7c8ccccc8n2c7c35	0.15094339847564697	P08581	6.587937083041726
COc1cccc(CNC(=O)NC2CCN(C2)c2ccnc(Nc3cc(OC)c(OC)c(OC)c3)n2)c1	C[C@]12O[C@H](C[C@]1(O)CO)n3c4ccccc4c5c6C(=O)NCc6c7c8ccccc8n2c7c35	0.15094339847564697	P27361	5.008773924307505
COc1cccc(CNC(=O)NC2CCN(C2)c2ccnc(Nc3cc(OC)c(OC)c(OC)c3)n2)c1	C[C@]12O[C@H](C[C@]1(O)CO)n3c4ccccc4c5c6C(=O)NCc6c7c8ccccc8n2c7c35	0.15094339847564697	Q13163	8.154901959985743
COc1cccc(CNC(=O)NC2CCN(C2)c2ccnc(Nc3cc(OC)c(OC)c(OC)c3)n2)c1	C[C@]12O[C@H](C[C@]1(O)CO)n3c4ccccc4c5c6C(=O)NCc6c7c8ccccc8n2c7c35	0.15094339847564697	Q13164	5.958607314841775
COc1cccc(CNC(=O)NC2CCN(C2)c2ccnc(Nc3cc(OC)c(OC)c(OC)c3)n2)c1	C[C@]12O[C@H](C[C@]1(O)CO)n3c4ccccc4c5c6C(=O)NCc6c7c8ccccc8n2c7c35	0.15094339847564697	P30291	5.920818753952375
COc1cccc(CNC(=O)NC2CCN(C2)c2ccnc(Nc3cc(OC)c(OC)c(OC)c3)n2)c1	C[C@]12O[C@H](C[C@]1(O)CO)n3c4ccccc4c5c6C(=O)NCc6c7c8ccccc8n2c7c35	0.15094339847564697	P49137	6.638272163982407
COc1cccc(CNC(=O)NC2CCN(C2)c2ccnc(Nc3cc(OC)c(OC)c(OC)c3)n2)c1	C[C@]12O[C@H](C[C@]1(O)CO)n3c4ccccc4c5c6C(=O)NCc6c7c8ccccc8n2c7c35	0.15094339847564697	Q13043	8.522878745280337
COc1cccc(CNC(=O)NC2CCN(C2)c2ccnc(Nc3cc(OC)c(OC)c(OC)c3)n2)c1	C[C@]12O[C@H](C[C@]1(O)CO)n3c4ccccc4c5c6C(=O)NCc6c7c8ccccc8n2c7c35	0.15094339847564697	O95747	5.096910013008056
COc1cccc(CNC(=O)NC2CCN(C2)c2ccnc(Nc3cc(OC)c(OC)c(OC)c3)n2)c1	C[C@]12O[C@H](C[C@]1(O)CO)n3c4ccccc4c5c6C(=O)NCc6c7c8ccccc8n2c7c35	0.15094339847564697	P52564	7.356547323513813
COc1cccc(CNC(=O)NC2CCN(C2)c2ccnc(Nc3cc(OC)c(OC)c(OC)c3)n2)c1	C[C@]12O[C@H](C[C@]1(O)CO)n3c4ccccc4c5c6C(=O)NCc6c7c8ccccc8n2c7c35	0.15094339847564697	Q06187	7.180456064458132
COc1cccc(CNC(=O)NC2CCN(C2)c2ccnc(Nc3cc(OC)c(OC)c(OC)c3)n2)c1	C[C@]12O[C@H](C[C@]1(O)CO)n3c4ccccc4c5c6C(=O)NCc6c7c8ccccc8n2c7c35	0.15094339847564697	P36896	7.0655015487564325
COc1cccc(CNC(=O)NC2CCN(C2)c2ccnc(Nc3cc(OC)c(OC)c(OC)c3)n2)c1	C[C@]12O[C@H](C[C@]1(O)CO)n3c4ccccc4c5c6C(=O)NCc6c7c8ccccc8n2c7c35	0.15094339847564697	Q9NRM7	9
COc1cccc(CNC(=O)NC2CCN(C2)c2ccnc(Nc3cc(OC)c(OC)c(OC)c3)n2)c1	C[C@]12O[C@H](C[C@]1(O)CO)n3c4ccccc4c5c6C(=O)NCc6c7c8ccccc8n2c7c35	0.15094339847564697	Q9Y6R4	5.585026652029182
COc1cccc(CNC(=O)NC2CCN(C2)c2ccnc(Nc3cc(OC)c(OC)c(OC)c3)n2)c1	C[C@]12O[C@H](C[C@]1(O)CO)n3c4ccccc4c5c6C(=O)NCc6c7c8ccccc8n2c7c35	0.15094339847564697	Q8N4C8	8.443697499232712
COc1cccc(CNC(=O)NC2CCN(C2)c2ccnc(Nc3cc(OC)c(OC)c(OC)c3)n2)c1	C[C@]12O[C@H](C[C@]1(O)CO)n3c4ccccc4c5c6C(=O)NCc6c7c8ccccc8n2c7c35	0.15094339847564697	P41240	6.585026652029182
COc1cccc(CNC(=O)NC2CCN(C2)c2ccnc(Nc3cc(OC)c(OC)c(OC)c3)n2)c1	C[C@]12O[C@H](C[C@]1(O)CO)n3c4ccccc4c5c6C(=O)NCc6c7c8ccccc8n2c7c35	0.15094339847564697	P9WI81	7.259637310505756
COc1cccc(CNC(=O)NC2CCN(C2)c2ccnc(Nc3cc(OC)c(OC)c(OC)c3)n2)c1	C[C@]12O[C@H](C[C@]1(O)CO)n3c4ccccc4c5c6C(=O)NCc6c7c8ccccc8n2c7c35	0.15094339847564697	Q8IU85	7.327902142064283
COc1cccc(CNC(=O)NC2CCN(C2)c2ccnc(Nc3cc(OC)c(OC)c(OC)c3)n2)c1	C[C@]12O[C@H](C[C@]1(O)CO)n3c4ccccc4c5c6C(=O)NCc6c7c8ccccc8n2c7c35	0.15094339847564697	O43293	7.086186147616283
COc1cccc(CNC(=O)NC2CCN(C2)c2ccnc(Nc3cc(OC)c(OC)c(OC)c3)n2)c1	C[C@]12O[C@H](C[C@]1(O)CO)n3c4ccccc4c5c6C(=O)NCc6c7c8ccccc8n2c7c35	0.15094339847564697	O75747	6.638272163982407
COc1cccc(CNC(=O)NC2CCN(C2)c2ccnc(Nc3cc(OC)c(OC)c(OC)c3)n2)c1	C[C@]12O[C@H](C[C@]1(O)CO)n3c4ccccc4c5c6C(=O)NCc6c7c8ccccc8n2c7c35	0.15094339847564697	Q8IW41	6.031517051446065
COc1cccc(CNC(=O)NC2CCN(C2)c2ccnc(Nc3cc(OC)c(OC)c(OC)c3)n2)c1	C[C@]12O[C@H](C[C@]1(O)CO)n3c4ccccc4c5c6C(=O)NCc6c7c8ccccc8n2c7c35	0.15094339847564697	P29376	6.309803919971486
COc1cccc(CNC(=O)NC2CCN(C2)c2ccnc(Nc3cc(OC)c(OC)c(OC)c3)n2)c1	C[C@]12O[C@H](C[C@]1(O)CO)n3c4ccccc4c5c6C(=O)NCc6c7c8ccccc8n2c7c35	0.15094339847564697	Q9UBE8	6.113509274827518
COc1cccc(CNC(=O)NC2CCN(C2)c2ccnc(Nc3cc(OC)c(OC)c(OC)c3)n2)c1	C[C@]12O[C@H](C[C@]1(O)CO)n3c4ccccc4c5c6C(=O)NCc6c7c8ccccc8n2c7c35	0.15094339847564697	P78356	7.7447274948966935
COc1cccc(CNC(=O)NC2CCN(C2)c2ccnc(Nc3cc(OC)c(OC)c(OC)c3)n2)c1	C[C@]12O[C@H](C[C@]1(O)CO)n3c4ccccc4c5c6C(=O)NCc6c7c8ccccc8n2c7c35	0.15094339847564697	O76039	8
COc1cccc(CNC(=O)NC2CCN(C2)c2ccnc(Nc3cc(OC)c(OC)c(OC)c3)n2)c1	C[C@]12O[C@H](C[C@]1(O)CO)n3c4ccccc4c5c6C(=O)NCc6c7c8ccccc8n2c7c35	0.15094339847564697	Q13464	7.251811972993799
COc1cccc(CNC(=O)NC2CCN(C2)c2ccnc(Nc3cc(OC)c(OC)c(OC)c3)n2)c1	C[C@]12O[C@H](C[C@]1(O)CO)n3c4ccccc4c5c6C(=O)NCc6c7c8ccccc8n2c7c35	0.15094339847564697	Q02763	6.200659450546418
COc1cccc(CNC(=O)NC2CCN(C2)c2ccnc(Nc3cc(OC)c(OC)c(OC)c3)n2)c1	C[C@]12O[C@H](C[C@]1(O)CO)n3c4ccccc4c5c6C(=O)NCc6c7c8ccccc8n2c7c35	0.15094339847564697	P24941	7.698970004336019
COc1cccc(CNC(=O)NC2CCN(C2)c2ccnc(Nc3cc(OC)c(OC)c(OC)c3)n2)c1	C[C@]12O[C@H](C[C@]1(O)CO)n3c4ccccc4c5c6C(=O)NCc6c7c8ccccc8n2c7c35	0.15094339847564697	Q15375	6.585026652029182
COc1cccc(CNC(=O)NC2CCN(C2)c2ccnc(Nc3cc(OC)c(OC)c(OC)c3)n2)c1	C[C@]12O[C@H](C[C@]1(O)CO)n3c4ccccc4c5c6C(=O)NCc6c7c8ccccc8n2c7c35	0.15094339847564697	Q9Y5S2	6
COc1cccc(CNC(=O)NC2CCN(C2)c2ccnc(Nc3cc(OC)c(OC)c(OC)c3)n2)c1	C[C@]12O[C@H](C[C@]1(O)CO)n3c4ccccc4c5c6C(=O)NCc6c7c8ccccc8n2c7c35	0.15094339847564697	Q9P0L2	7.080921907623926
COc1cccc(CNC(=O)NC2CCN(C2)c2ccnc(Nc3cc(OC)c(OC)c(OC)c3)n2)c1	C[C@]12O[C@H](C[C@]1(O)CO)n3c4ccccc4c5c6C(=O)NCc6c7c8ccccc8n2c7c35	0.15094339847564697	Q9Y616	7.795880017344075
COc1cccc(CNC(=O)NC2CCN(C2)c2ccnc(Nc3cc(OC)c(OC)c(OC)c3)n2)c1	C[C@]12O[C@H](C[C@]1(O)CO)n3c4ccccc4c5c6C(=O)NCc6c7c8ccccc8n2c7c35	0.15094339847564697	Q12851	8.327902142064282
COc1cccc(CNC(=O)NC2CCN(C2)c2ccnc(Nc3cc(OC)c(OC)c(OC)c3)n2)c1	C[C@]12O[C@H](C[C@]1(O)CO)n3c4ccccc4c5c6C(=O)NCc6c7c8ccccc8n2c7c35	0.15094339847564697	Q12852	6.075720713938118
COc1cccc(CNC(=O)NC2CCN(C2)c2ccnc(Nc3cc(OC)c(OC)c(OC)c3)n2)c1	C[C@]12O[C@H](C[C@]1(O)CO)n3c4ccccc4c5c6C(=O)NCc6c7c8ccccc8n2c7c35	0.15094339847564697	P08631	6.568636235841013
COc1cccc(CNC(=O)NC2CCN(C2)c2ccnc(Nc3cc(OC)c(OC)c(OC)c3)n2)c1	C[C@]12O[C@H](C[C@]1(O)CO)n3c4ccccc4c5c6C(=O)NCc6c7c8ccccc8n2c7c35	0.15094339847564697	O94768	8.301029995663981
COc1cccc(CNC(=O)NC2CCN(C2)c2ccnc(Nc3cc(OC)c(OC)c(OC)c3)n2)c1	C[C@]12O[C@H](C[C@]1(O)CO)n3c4ccccc4c5c6C(=O)NCc6c7c8ccccc8n2c7c35	0.15094339847564697	P36894	6.022276394711152
COc1cccc(CNC(=O)NC2CCN(C2)c2ccnc(Nc3cc(OC)c(OC)c(OC)c3)n2)c1	C[C@]12O[C@H](C[C@]1(O)CO)n3c4ccccc4c5c6C(=O)NCc6c7c8ccccc8n2c7c35	0.15094339847564697	P29597	6.932433674311612
COc1cccc(CNC(=O)NC2CCN(C2)c2ccnc(Nc3cc(OC)c(OC)c(OC)c3)n2)c1	C[C@]12O[C@H](C[C@]1(O)CO)n3c4ccccc4c5c6C(=O)NCc6c7c8ccccc8n2c7c35	0.15094339847564697	P36897	6.920818753952375
COc1cccc(CNC(=O)NC2CCN(C2)c2ccnc(Nc3cc(OC)c(OC)c(OC)c3)n2)c1	C[C@]12O[C@H](C[C@]1(O)CO)n3c4ccccc4c5c6C(=O)NCc6c7c8ccccc8n2c7c35	0.15094339847564697	Q08881	6.537602002101044
COc1cccc(CNC(=O)NC2CCN(C2)c2ccnc(Nc3cc(OC)c(OC)c(OC)c3)n2)c1	C[C@]12O[C@H](C[C@]1(O)CO)n3c4ccccc4c5c6C(=O)NCc6c7c8ccccc8n2c7c35	0.15094339847564697	O00506	7.013228265733755
COc1cccc(CNC(=O)NC2CCN(C2)c2ccnc(Nc3cc(OC)c(OC)c(OC)c3)n2)c1	C[C@]12O[C@H](C[C@]1(O)CO)n3c4ccccc4c5c6C(=O)NCc6c7c8ccccc8n2c7c35	0.15094339847564697	P00533	6.0655015487564325
COc1cccc(CNC(=O)NC2CCN(C2)c2ccnc(Nc3cc(OC)c(OC)c(OC)c3)n2)c1	C[C@]12O[C@H](C[C@]1(O)CO)n3c4ccccc4c5c6C(=O)NCc6c7c8ccccc8n2c7c35	0.15094339847564697	P07333	6.958607314841775
COc1cccc(CNC(=O)NC2CCN(C2)c2ccnc(Nc3cc(OC)c(OC)c(OC)c3)n2)c1	C[C@]12O[C@H](C[C@]1(O)CO)n3c4ccccc4c5c6C(=O)NCc6c7c8ccccc8n2c7c35	0.15094339847564697	P07332	6.431798275933005
COc1cccc(CNC(=O)NC2CCN(C2)c2ccnc(Nc3cc(OC)c(OC)c(OC)c3)n2)c1	C[C@]12O[C@H](C[C@]1(O)CO)n3c4ccccc4c5c6C(=O)NCc6c7c8ccccc8n2c7c35	0.15094339847564697	Q86YV6	7.5376020021010435
COc1cccc(CNC(=O)NC2CCN(C2)c2ccnc(Nc3cc(OC)c(OC)c(OC)c3)n2)c1	C[C@]12O[C@H](C[C@]1(O)CO)n3c4ccccc4c5c6C(=O)NCc6c7c8ccccc8n2c7c35	0.15094339847564697	Q8TDR2	6.0915149811213505
COc1cccc(CNC(=O)NC2CCN(C2)c2ccnc(Nc3cc(OC)c(OC)c(OC)c3)n2)c1	C[C@]12O[C@H](C[C@]1(O)CO)n3c4ccccc4c5c6C(=O)NCc6c7c8ccccc8n2c7c35	0.15094339847564697	Q52WX2	6.698970004336019
COc1cccc(CNC(=O)NC2CCN(C2)c2ccnc(Nc3cc(OC)c(OC)c(OC)c3)n2)c1	C[C@]12O[C@H](C[C@]1(O)CO)n3c4ccccc4c5c6C(=O)NCc6c7c8ccccc8n2c7c35	0.15094339847564697	Q9H1R3	7.251811972993799
COc1cccc(CNC(=O)NC2CCN(C2)c2ccnc(Nc3cc(OC)c(OC)c(OC)c3)n2)c1	C[C@]12O[C@H](C[C@]1(O)CO)n3c4ccccc4c5c6C(=O)NCc6c7c8ccccc8n2c7c35	0.15094339847564697	Q5VT25	5.036212172654444
COc1cccc(CNC(=O)NC2CCN(C2)c2ccnc(Nc3cc(OC)c(OC)c(OC)c3)n2)c1	C[C@]12O[C@H](C[C@]1(O)CO)n3c4ccccc4c5c6C(=O)NCc6c7c8ccccc8n2c7c35	0.15094339847564697	Q8N752	5.1487416512809245
COc1cccc(CNC(=O)NC2CCN(C2)c2ccnc(Nc3cc(OC)c(OC)c(OC)c3)n2)c1	C[C@]12O[C@H](C[C@]1(O)CO)n3c4ccccc4c5c6C(=O)NCc6c7c8ccccc8n2c7c35	0.15094339847564697	O60674	8.431798275933005
COc1cccc(CNC(=O)NC2CCN(C2)c2ccnc(Nc3cc(OC)c(OC)c(OC)c3)n2)c1	C[C@]12O[C@H](C[C@]1(O)CO)n3c4ccccc4c5c6C(=O)NCc6c7c8ccccc8n2c7c35	0.15094339847564697	O95835	7.522878745280337
COc1cccc(CNC(=O)NC2CCN(C2)c2ccnc(Nc3cc(OC)c(OC)c(OC)c3)n2)c1	C[C@]12O[C@H](C[C@]1(O)CO)n3c4ccccc4c5c6C(=O)NCc6c7c8ccccc8n2c7c35	0.15094339847564697	Q9H422	6.6020599913279625
COc1cccc(CNC(=O)NC2CCN(C2)c2ccnc(Nc3cc(OC)c(OC)c(OC)c3)n2)c1	C[C@]12O[C@H](C[C@]1(O)CO)n3c4ccccc4c5c6C(=O)NCc6c7c8ccccc8n2c7c35	0.15094339847564697	P42679	6.013228265733755
COc1cccc(CNC(=O)NC2CCN(C2)c2ccnc(Nc3cc(OC)c(OC)c(OC)c3)n2)c1	C[C@]12O[C@H](C[C@]1(O)CO)n3c4ccccc4c5c6C(=O)NCc6c7c8ccccc8n2c7c35	0.15094339847564697	O00238	7.2441251443275085
COc1cccc(CNC(=O)NC2CCN(C2)c2ccnc(Nc3cc(OC)c(OC)c(OC)c3)n2)c1	C[C@]12O[C@H](C[C@]1(O)CO)n3c4ccccc4c5c6C(=O)NCc6c7c8ccccc8n2c7c35	0.15094339847564697	Q9HAZ1	8.522878745280337
COc1cccc(CNC(=O)NC2CCN(C2)c2ccnc(Nc3cc(OC)c(OC)c(OC)c3)n2)c1	C[C@]12O[C@H](C[C@]1(O)CO)n3c4ccccc4c5c6C(=O)NCc6c7c8ccccc8n2c7c35	0.15094339847564697	P53350	6.657577319177793
COc1cccc(CNC(=O)NC2CCN(C2)c2ccnc(Nc3cc(OC)c(OC)c(OC)c3)n2)c1	C[C@]12O[C@H](C[C@]1(O)CO)n3c4ccccc4c5c6C(=O)NCc6c7c8ccccc8n2c7c35	0.15094339847564697	P45985	8.42021640338319
COc1cccc(CNC(=O)NC2CCN(C2)c2ccnc(Nc3cc(OC)c(OC)c(OC)c3)n2)c1	C[C@]12O[C@H](C[C@]1(O)CO)n3c4ccccc4c5c6C(=O)NCc6c7c8ccccc8n2c7c35	0.15094339847564697	O15197	7.008773924307505
COc1cccc(CNC(=O)NC2CCN(C2)c2ccnc(Nc3cc(OC)c(OC)c(OC)c3)n2)c1	C[C@]12O[C@H](C[C@]1(O)CO)n3c4ccccc4c5c6C(=O)NCc6c7c8ccccc8n2c7c35	0.15094339847564697	P45983	7.958607314841775
COc1cccc(CNC(=O)NC2CCN(C2)c2ccnc(Nc3cc(OC)c(OC)c(OC)c3)n2)c1	C[C@]12O[C@H](C[C@]1(O)CO)n3c4ccccc4c5c6C(=O)NCc6c7c8ccccc8n2c7c35	0.15094339847564697	P23443	6.9300604567993815
COc1cccc(CNC(=O)NC2CCN(C2)c2ccnc(Nc3cc(OC)c(OC)c(OC)c3)n2)c1	C[C@]12O[C@H](C[C@]1(O)CO)n3c4ccccc4c5c6C(=O)NCc6c7c8ccccc8n2c7c35	0.15094339847564697	Q13705	5.42021640338319
COc1cccc(CNC(=O)NC2CCN(C2)c2ccnc(Nc3cc(OC)c(OC)c(OC)c3)n2)c1	C[C@]12O[C@H](C[C@]1(O)CO)n3c4ccccc4c5c6C(=O)NCc6c7c8ccccc8n2c7c35	0.15094339847564697	Q9H3Y6	6.086186147616283
COc1cccc(CNC(=O)NC2CCN(C2)c2ccnc(Nc3cc(OC)c(OC)c(OC)c3)n2)c1	C[C@]12O[C@H](C[C@]1(O)CO)n3c4ccccc4c5c6C(=O)NCc6c7c8ccccc8n2c7c35	0.15094339847564697	O94806	8.050609993355087
COc1cccc(CNC(=O)NC2CCN(C2)c2ccnc(Nc3cc(OC)c(OC)c(OC)c3)n2)c1	C[C@]12O[C@H](C[C@]1(O)CO)n3c4ccccc4c5c6C(=O)NCc6c7c8ccccc8n2c7c35	0.15094339847564697	Q9UEE5	8.468521082957745
COc1cccc(CNC(=O)NC2CCN(C2)c2ccnc(Nc3cc(OC)c(OC)c(OC)c3)n2)c1	C[C@]12O[C@H](C[C@]1(O)CO)n3c4ccccc4c5c6C(=O)NCc6c7c8ccccc8n2c7c35	0.15094339847564697	P12931	6.1938200260161125
COc1cccc(CNC(=O)NC2CCN(C2)c2ccnc(Nc3cc(OC)c(OC)c(OC)c3)n2)c1	C[C@]12O[C@H](C[C@]1(O)CO)n3c4ccccc4c5c6C(=O)NCc6c7c8ccccc8n2c7c35	0.15094339847564697	Q8TD19	5.267606240177032
COc1cccc(CNC(=O)NC2CCN(C2)c2ccnc(Nc3cc(OC)c(OC)c(OC)c3)n2)c1	C[C@]12O[C@H](C[C@]1(O)CO)n3c4ccccc4c5c6C(=O)NCc6c7c8ccccc8n2c7c35	0.15094339847564697	O14578	7.070581074285707
COc1cccc(CNC(=O)NC2CCN(C2)c2ccnc(Nc3cc(OC)c(OC)c(OC)c3)n2)c1	C[C@]12O[C@H](C[C@]1(O)CO)n3c4ccccc4c5c6C(=O)NCc6c7c8ccccc8n2c7c35	0.15094339847564697	Q13188	8.619788758288394
COc1cccc(CNC(=O)NC2CCN(C2)c2ccnc(Nc3cc(OC)c(OC)c(OC)c3)n2)c1	C[C@]12O[C@H](C[C@]1(O)CO)n3c4ccccc4c5c6C(=O)NCc6c7c8ccccc8n2c7c35	0.15094339847564697	Q99755	7.443697499232713
COc1cccc(CNC(=O)NC2CCN(C2)c2ccnc(Nc3cc(OC)c(OC)c(OC)c3)n2)c1	C[C@]12O[C@H](C[C@]1(O)CO)n3c4ccccc4c5c6C(=O)NCc6c7c8ccccc8n2c7c35	0.15094339847564697	Q16512	8.275724130399212
COc1cccc(CNC(=O)NC2CCN(C2)c2ccnc(Nc3cc(OC)c(OC)c(OC)c3)n2)c1	C[C@]12O[C@H](C[C@]1(O)CO)n3c4ccccc4c5c6C(=O)NCc6c7c8ccccc8n2c7c35	0.15094339847564697	Q16513	8.744727494896694
COc1cccc(CNC(=O)NC2CCN(C2)c2ccnc(Nc3cc(OC)c(OC)c(OC)c3)n2)c1	C[C@]12O[C@H](C[C@]1(O)CO)n3c4ccccc4c5c6C(=O)NCc6c7c8ccccc8n2c7c35	0.15094339847564697	Q9H2G2	7.455931955649724
COc1cccc(CNC(=O)NC2CCN(C2)c2ccnc(Nc3cc(OC)c(OC)c(OC)c3)n2)c1	C[C@]12O[C@H](C[C@]1(O)CO)n3c4ccccc4c5c6C(=O)NCc6c7c8ccccc8n2c7c35	0.15094339847564697	Q14004	6
COc1cccc(CNC(=O)NC2CCN(C2)c2ccnc(Nc3cc(OC)c(OC)c(OC)c3)n2)c1	C[C@]12O[C@H](C[C@]1(O)CO)n3c4ccccc4c5c6C(=O)NCc6c7c8ccccc8n2c7c35	0.15094339847564697	P49840	5.638272163982407
COc1cccc(CNC(=O)NC2CCN(C2)c2ccnc(Nc3cc(OC)c(OC)c(OC)c3)n2)c1	C[C@]12O[C@H](C[C@]1(O)CO)n3c4ccccc4c5c6C(=O)NCc6c7c8ccccc8n2c7c35	0.15094339847564697	P57078	7.886056647693163
COc1cccc(CNC(=O)NC2CCN(C2)c2ccnc(Nc3cc(OC)c(OC)c(OC)c3)n2)c1	C[C@]12O[C@H](C[C@]1(O)CO)n3c4ccccc4c5c6C(=O)NCc6c7c8ccccc8n2c7c35	0.15094339847564697	O14936	6.481486060122113
COc1cccc(CNC(=O)NC2CCN(C2)c2ccnc(Nc3cc(OC)c(OC)c(OC)c3)n2)c1	C[C@]12O[C@H](C[C@]1(O)CO)n3c4ccccc4c5c6C(=O)NCc6c7c8ccccc8n2c7c35	0.15094339847564697	Q9UKI8	6.958607314841775
COc1cccc(CNC(=O)NC2CCN(C2)c2ccnc(Nc3cc(OC)c(OC)c(OC)c3)n2)c1	C[C@]12O[C@H](C[C@]1(O)CO)n3c4ccccc4c5c6C(=O)NCc6c7c8ccccc8n2c7c35	0.15094339847564697	Q9UPZ9	7.4089353929735005
COc1cccc(CNC(=O)NC2CCN(C2)c2ccnc(Nc3cc(OC)c(OC)c(OC)c3)n2)c1	C[C@]12O[C@H](C[C@]1(O)CO)n3c4ccccc4c5c6C(=O)NCc6c7c8ccccc8n2c7c35	0.15094339847564697	P35916	7.769551078621726
COc1cccc(CNC(=O)NC2CCN(C2)c2ccnc(Nc3cc(OC)c(OC)c(OC)c3)n2)c1	C[C@]12O[C@H](C[C@]1(O)CO)n3c4ccccc4c5c6C(=O)NCc6c7c8ccccc8n2c7c35	0.15094339847564697	Q86V86	7.7447274948966935
COc1cccc(CNC(=O)NC2CCN(C2)c2ccnc(Nc3cc(OC)c(OC)c(OC)c3)n2)c1	C[C@]12O[C@H](C[C@]1(O)CO)n3c4ccccc4c5c6C(=O)NCc6c7c8ccccc8n2c7c35	0.15094339847564697	Q96RR4	7.823908740944319
COc1cccc(CNC(=O)NC2CCN(C2)c2ccnc(Nc3cc(OC)c(OC)c(OC)c3)n2)c1	C[C@]12O[C@H](C[C@]1(O)CO)n3c4ccccc4c5c6C(=O)NCc6c7c8ccccc8n2c7c35	0.15094339847564697	Q16584	7.7447274948966935
COc1cccc(CNC(=O)NC2CCN(C2)c2ccnc(Nc3cc(OC)c(OC)c(OC)c3)n2)c1	C[C@]12O[C@H](C[C@]1(O)CO)n3c4ccccc4c5c6C(=O)NCc6c7c8ccccc8n2c7c35	0.15094339847564697	P53778	6.431798275933005
COc1cccc(CNC(=O)NC2CCN(C2)c2ccnc(Nc3cc(OC)c(OC)c(OC)c3)n2)c1	C[C@]12O[C@H](C[C@]1(O)CO)n3c4ccccc4c5c6C(=O)NCc6c7c8ccccc8n2c7c35	0.15094339847564697	P53779	7.920818753952375
COc1cccc(CNC(=O)NC2CCN(C2)c2ccnc(Nc3cc(OC)c(OC)c(OC)c3)n2)c1	C[C@]12O[C@H](C[C@]1(O)CO)n3c4ccccc4c5c6C(=O)NCc6c7c8ccccc8n2c7c35	0.15094339847564697	Q9Y2K2	6.920818753952375
COc1cccc(CNC(=O)NC2CCN(C2)c2ccnc(Nc3cc(OC)c(OC)c(OC)c3)n2)c1	C[C@]12O[C@H](C[C@]1(O)CO)n3c4ccccc4c5c6C(=O)NCc6c7c8ccccc8n2c7c35	0.15094339847564697	Q08345	6.292429823902063
COc1cccc(CNC(=O)NC2CCN(C2)c2ccnc(Nc3cc(OC)c(OC)c(OC)c3)n2)c1	C[C@]12O[C@H](C[C@]1(O)CO)n3c4ccccc4c5c6C(=O)NCc6c7c8ccccc8n2c7c35	0.15094339847564697	Q9UK32	6.958607314841775
COc1cccc(CNC(=O)NC2CCN(C2)c2ccnc(Nc3cc(OC)c(OC)c(OC)c3)n2)c1	C[C@]12O[C@H](C[C@]1(O)CO)n3c4ccccc4c5c6C(=O)NCc6c7c8ccccc8n2c7c35	0.15094339847564697	P35590	6.167491087293763
COc1cccc(CNC(=O)NC2CCN(C2)c2ccnc(Nc3cc(OC)c(OC)c(OC)c3)n2)c1	C[C@]12O[C@H](C[C@]1(O)CO)n3c4ccccc4c5c6C(=O)NCc6c7c8ccccc8n2c7c35	0.15094339847564697	Q96Q40	5.886056647693163
COc1cccc(CNC(=O)NC2CCN(C2)c2ccnc(Nc3cc(OC)c(OC)c(OC)c3)n2)c1	C[C@]12O[C@H](C[C@]1(O)CO)n3c4ccccc4c5c6C(=O)NCc6c7c8ccccc8n2c7c35	0.15094339847564697	O15530	8.468521082957745
COc1cccc(CNC(=O)NC2CCN(C2)c2ccnc(Nc3cc(OC)c(OC)c(OC)c3)n2)c1	C[C@]12O[C@H](C[C@]1(O)CO)n3c4ccccc4c5c6C(=O)NCc6c7c8ccccc8n2c7c35	0.15094339847564697	Q92772	7.366531544420414
COc1cccc(CNC(=O)NC2CCN(C2)c2ccnc(Nc3cc(OC)c(OC)c(OC)c3)n2)c1	C[C@]12O[C@H](C[C@]1(O)CO)n3c4ccccc4c5c6C(=O)NCc6c7c8ccccc8n2c7c35	0.15094339847564697	Q59H18	5.6777807052660805
COc1cccc(CNC(=O)NC2CCN(C2)c2ccnc(Nc3cc(OC)c(OC)c(OC)c3)n2)c1	C[C@]12O[C@H](C[C@]1(O)CO)n3c4ccccc4c5c6C(=O)NCc6c7c8ccccc8n2c7c35	0.15094339847564697	Q7L7X3	7.154901959985743
COc1cccc(CNC(=O)NC2CCN(C2)c2ccnc(Nc3cc(OC)c(OC)c(OC)c3)n2)c1	C[C@]12O[C@H](C[C@]1(O)CO)n3c4ccccc4c5c6C(=O)NCc6c7c8ccccc8n2c7c35	0.15094339847564697	Q13177	7.366531544420414
COc1cccc(CNC(=O)NC2CCN(C2)c2ccnc(Nc3cc(OC)c(OC)c(OC)c3)n2)c1	C[C@]12O[C@H](C[C@]1(O)CO)n3c4ccccc4c5c6C(=O)NCc6c7c8ccccc8n2c7c35	0.15094339847564697	Q9UEW8	5.958607314841775
COc1cccc(CNC(=O)NC2CCN(C2)c2ccnc(Nc3cc(OC)c(OC)c(OC)c3)n2)c1	C[C@]12O[C@H](C[C@]1(O)CO)n3c4ccccc4c5c6C(=O)NCc6c7c8ccccc8n2c7c35	0.15094339847564697	P80192	8.455931955649724
COc1cccc(CNC(=O)NC2CCN(C2)c2ccnc(Nc3cc(OC)c(OC)c(OC)c3)n2)c1	C[C@]12O[C@H](C[C@]1(O)CO)n3c4ccccc4c5c6C(=O)NCc6c7c8ccccc8n2c7c35	0.15094339847564697	Q6ZN16	8.468521082957745
COc1cccc(CNC(=O)NC2CCN(C2)c2ccnc(Nc3cc(OC)c(OC)c(OC)c3)n2)c1	C[C@]12O[C@H](C[C@]1(O)CO)n3c4ccccc4c5c6C(=O)NCc6c7c8ccccc8n2c7c35	0.15094339847564697	O94921	6.142667503568732
COc1cccc(CNC(=O)NC2CCN(C2)c2ccnc(Nc3cc(OC)c(OC)c(OC)c3)n2)c1	C[C@]12O[C@H](C[C@]1(O)CO)n3c4ccccc4c5c6C(=O)NCc6c7c8ccccc8n2c7c35	0.15094339847564697	Q7KZI7	7.853871964321762
COc1cccc(CNC(=O)NC2CCN(C2)c2ccnc(Nc3cc(OC)c(OC)c(OC)c3)n2)c1	C[C@]12O[C@H](C[C@]1(O)CO)n3c4ccccc4c5c6C(=O)NCc6c7c8ccccc8n2c7c35	0.15094339847564697	Q9P286	7.619788758288394
COc1cccc(CNC(=O)NC2CCN(C2)c2ccnc(Nc3cc(OC)c(OC)c(OC)c3)n2)c1	C[C@]12O[C@H](C[C@]1(O)CO)n3c4ccccc4c5c6C(=O)NCc6c7c8ccccc8n2c7c35	0.15094339847564697	O14757	8.55284196865778
COc1cccc(CNC(=O)NC2CCN(C2)c2ccnc(Nc3cc(OC)c(OC)c(OC)c3)n2)c1	C[C@]12O[C@H](C[C@]1(O)CO)n3c4ccccc4c5c6C(=O)NCc6c7c8ccccc8n2c7c35	0.15094339847564697	Q8N568	5.346787486224656
COc1cccc(CNC(=O)NC2CCN(C2)c2ccnc(Nc3cc(OC)c(OC)c(OC)c3)n2)c1	C[C@]12O[C@H](C[C@]1(O)CO)n3c4ccccc4c5c6C(=O)NCc6c7c8ccccc8n2c7c35	0.15094339847564697	Q13627	7.698970004336019
COc1cccc(CNC(=O)NC2CCN(C2)c2ccnc(Nc3cc(OC)c(OC)c(OC)c3)n2)c1	C[C@]12O[C@H](C[C@]1(O)CO)n3c4ccccc4c5c6C(=O)NCc6c7c8ccccc8n2c7c35	0.15094339847564697	O96017	6.6777807052660805
COc1cccc(CNC(=O)NC2CCN(C2)c2ccnc(Nc3cc(OC)c(OC)c(OC)c3)n2)c1	C[C@]12O[C@H](C[C@]1(O)CO)n3c4ccccc4c5c6C(=O)NCc6c7c8ccccc8n2c7c35	0.15094339847564697	Q8TDC3	7.6020599913279625
COc1cccc(CNC(=O)NC2CCN(C2)c2ccnc(Nc3cc(OC)c(OC)c(OC)c3)n2)c1	C[C@]12O[C@H](C[C@]1(O)CO)n3c4ccccc4c5c6C(=O)NCc6c7c8ccccc8n2c7c35	0.15094339847564697	O96013	7.619788758288394
COc1cccc(CNC(=O)NC2CCN(C2)c2ccnc(Nc3cc(OC)c(OC)c(OC)c3)n2)c1	C[C@]12O[C@H](C[C@]1(O)CO)n3c4ccccc4c5c6C(=O)NCc6c7c8ccccc8n2c7c35	0.15094339847564697	Q86UE8	7.1938200260161125
COc1cccc(CNC(=O)NC2CCN(C2)c2ccnc(Nc3cc(OC)c(OC)c(OC)c3)n2)c1	C[C@]12O[C@H](C[C@]1(O)CO)n3c4ccccc4c5c6C(=O)NCc6c7c8ccccc8n2c7c35	0.15094339847564697	P51617	8.214670164989233
COc1cccc(CNC(=O)NC2CCN(C2)c2ccnc(Nc3cc(OC)c(OC)c(OC)c3)n2)c1	C[C@]12O[C@H](C[C@]1(O)CO)n3c4ccccc4c5c6C(=O)NCc6c7c8ccccc8n2c7c35	0.15094339847564697	Q9NRP7	5.42021640338319
COc1cccc(CNC(=O)NC2CCN(C2)c2ccnc(Nc3cc(OC)c(OC)c(OC)c3)n2)c1	C[C@]12O[C@H](C[C@]1(O)CO)n3c4ccccc4c5c6C(=O)NCc6c7c8ccccc8n2c7c35	0.15094339847564697	Q99683	7.154901959985743
COc1cccc(CNC(=O)NC2CCN(C2)c2ccnc(Nc3cc(OC)c(OC)c(OC)c3)n2)c1	C[C@]12O[C@H](C[C@]1(O)CO)n3c4ccccc4c5c6C(=O)NCc6c7c8ccccc8n2c7c35	0.15094339847564697	Q15208	6.657577319177793
COc1cccc(CNC(=O)NC2CCN(C2)c2ccnc(Nc3cc(OC)c(OC)c(OC)c3)n2)c1	C[C@]12O[C@H](C[C@]1(O)CO)n3c4ccccc4c5c6C(=O)NCc6c7c8ccccc8n2c7c35	0.15094339847564697	Q9H2K8	7.0655015487564325
COc1cccc(CNC(=O)NC2CCN(C2)c2ccnc(Nc3cc(OC)c(OC)c(OC)c3)n2)c1	C[C@]12O[C@H](C[C@]1(O)CO)n3c4ccccc4c5c6C(=O)NCc6c7c8ccccc8n2c7c35	0.15094339847564697	Q14164	7.958607314841775
COc1cccc(CNC(=O)NC2CCN(C2)c2ccnc(Nc3cc(OC)c(OC)c(OC)c3)n2)c1	C[C@]12O[C@H](C[C@]1(O)CO)n3c4ccccc4c5c6C(=O)NCc6c7c8ccccc8n2c7c35	0.15094339847564697	P21802	6.180456064458132
COc1cccc(CNC(=O)NC2CCN(C2)c2ccnc(Nc3cc(OC)c(OC)c(OC)c3)n2)c1	C[C@]12O[C@H](C[C@]1(O)CO)n3c4ccccc4c5c6C(=O)NCc6c7c8ccccc8n2c7c35	0.15094339847564697	Q9UKE5	8.267606240177031
COc1cccc(CNC(=O)NC2CCN(C2)c2ccnc(Nc3cc(OC)c(OC)c(OC)c3)n2)c1	C[C@]12O[C@H](C[C@]1(O)CO)n3c4ccccc4c5c6C(=O)NCc6c7c8ccccc8n2c7c35	0.15094339847564697	O14976	8.136677139879543
COc1cccc(CNC(=O)NC2CCN(C2)c2ccnc(Nc3cc(OC)c(OC)c(OC)c3)n2)c1	C[C@]12O[C@H](C[C@]1(O)CO)n3c4ccccc4c5c6C(=O)NCc6c7c8ccccc8n2c7c35	0.15094339847564697	Q8WXR4	6.113509274827518
COc1cccc(CNC(=O)NC2CCN(C2)c2ccnc(Nc3cc(OC)c(OC)c(OC)c3)n2)c1	C[C@]12O[C@H](C[C@]1(O)CO)n3c4ccccc4c5c6C(=O)NCc6c7c8ccccc8n2c7c35	0.15094339847564697	P78362	7.292429823902063
COc1cccc(CNC(=O)NC2CCN(C2)c2ccnc(Nc3cc(OC)c(OC)c(OC)c3)n2)c1	C[C@]12O[C@H](C[C@]1(O)CO)n3c4ccccc4c5c6C(=O)NCc6c7c8ccccc8n2c7c35	0.15094339847564697	Q02779	7.823908740944319
COc1cccc(CNC(=O)NC2CCN(C2)c2ccnc(Nc3cc(OC)c(OC)c(OC)c3)n2)c1	C[C@]12O[C@H](C[C@]1(O)CO)n3c4ccccc4c5c6C(=O)NCc6c7c8ccccc8n2c7c35	0.15094339847564697	P07947	6.795880017344075
COc1cccc(CNC(=O)NC2CCN(C2)c2ccnc(Nc3cc(OC)c(OC)c(OC)c3)n2)c1	C[C@]12O[C@H](C[C@]1(O)CO)n3c4ccccc4c5c6C(=O)NCc6c7c8ccccc8n2c7c35	0.15094339847564697	P62344	8.2518119729938
COc1cccc(CNC(=O)NC2CCN(C2)c2ccnc(Nc3cc(OC)c(OC)c(OC)c3)n2)c1	C[C@]12O[C@H](C[C@]1(O)CO)n3c4ccccc4c5c6C(=O)NCc6c7c8ccccc8n2c7c35	0.15094339847564697	P17612	6.657577319177793
COc1cccc(CNC(=O)NC2CCN(C2)c2ccnc(Nc3cc(OC)c(OC)c(OC)c3)n2)c1	C[C@]12O[C@H](C[C@]1(O)CO)n3c4ccccc4c5c6C(=O)NCc6c7c8ccccc8n2c7c35	0.15094339847564697	P07948	6.721246399047171
COc1cccc(CNC(=O)NC2CCN(C2)c2ccnc(Nc3cc(OC)c(OC)c(OC)c3)n2)c1	C[C@]12O[C@H](C[C@]1(O)CO)n3c4ccccc4c5c6C(=O)NCc6c7c8ccccc8n2c7c35	0.15094339847564697	P07949	7.853871964321762
COc1cccc(CNC(=O)NC2CCN(C2)c2ccnc(Nc3cc(OC)c(OC)c(OC)c3)n2)c1	C[C@]12O[C@H](C[C@]1(O)CO)n3c4ccccc4c5c6C(=O)NCc6c7c8ccccc8n2c7c35	0.15094339847564697	Q15349	6.536623047405132
COc1cccc(CNC(=O)NC2CCN(C2)c2ccnc(Nc3cc(OC)c(OC)c(OC)c3)n2)c1	C[C@]12O[C@H](C[C@]1(O)CO)n3c4ccccc4c5c6C(=O)NCc6c7c8ccccc8n2c7c35	0.15094339847564697	Q9UL54	6.301029995663981
COc1cccc(CNC(=O)NC2CCN(C2)c2ccnc(Nc3cc(OC)c(OC)c(OC)c3)n2)c1	C[C@]12O[C@H](C[C@]1(O)CO)n3c4ccccc4c5c6C(=O)NCc6c7c8ccccc8n2c7c35	0.15094339847564697	Q04912	5.086186147616283
COc1cccc(CNC(=O)NC2CCN(C2)c2ccnc(Nc3cc(OC)c(OC)c(OC)c3)n2)c1	C[C@]12O[C@H](C[C@]1(O)CO)n3c4ccccc4c5c6C(=O)NCc6c7c8ccccc8n2c7c35	0.15094339847564697	Q9HBH9	8.853871964321762
COc1cccc(CNC(=O)NC2CCN(C2)c2ccnc(Nc3cc(OC)c(OC)c(OC)c3)n2)c1	C[C@]12O[C@H](C[C@]1(O)CO)n3c4ccccc4c5c6C(=O)NCc6c7c8ccccc8n2c7c35	0.15094339847564697	P57058	6.2441251443275085
COc1cccc(CNC(=O)NC2CCN(C2)c2ccnc(Nc3cc(OC)c(OC)c(OC)c3)n2)c1	C[C@]12O[C@H](C[C@]1(O)CO)n3c4ccccc4c5c6C(=O)NCc6c7c8ccccc8n2c7c35	0.15094339847564697	O95382	6.769551078621726
COc1cccc(CNC(=O)NC2CCN(C2)c2ccnc(Nc3cc(OC)c(OC)c(OC)c3)n2)c1	C[C@]12O[C@H](C[C@]1(O)CO)n3c4ccccc4c5c6C(=O)NCc6c7c8ccccc8n2c7c35	0.15094339847564697	Q12866	7.494850021680094
COc1cccc(CNC(=O)NC2CCN(C2)c2ccnc(Nc3cc(OC)c(OC)c(OC)c3)n2)c1	C[C@]12O[C@H](C[C@]1(O)CO)n3c4ccccc4c5c6C(=O)NCc6c7c8ccccc8n2c7c35	0.15094339847564697	P61075	5.251811972993799
COc1cccc(CNC(=O)NC2CCN(C2)c2ccnc(Nc3cc(OC)c(OC)c(OC)c3)n2)c1	C[C@]12O[C@H](C[C@]1(O)CO)n3c4ccccc4c5c6C(=O)NCc6c7c8ccccc8n2c7c35	0.15094339847564697	P17252	6.657577319177793
COc1cccc(CNC(=O)NC2CCN(C2)c2ccnc(Nc3cc(OC)c(OC)c(OC)c3)n2)c1	C[C@]12O[C@H](C[C@]1(O)CO)n3c4ccccc4c5c6C(=O)NCc6c7c8ccccc8n2c7c35	0.15094339847564697	Q8N5S9	7.638272163982407
COc1cccc(CNC(=O)NC2CCN(C2)c2ccnc(Nc3cc(OC)c(OC)c(OC)c3)n2)c1	C[C@]12O[C@H](C[C@]1(O)CO)n3c4ccccc4c5c6C(=O)NCc6c7c8ccccc8n2c7c35	0.15094339847564697	P36888	8.211254100081387
COc1cccc(CNC(=O)NC2CCN(C2)c2ccnc(Nc3cc(OC)c(OC)c(OC)c3)n2)c1	C[C@]12O[C@H](C[C@]1(O)CO)n3c4ccccc4c5c6C(=O)NCc6c7c8ccccc8n2c7c35	0.15094339847564697	O43318	8.537602002101044
COc1cccc(CNC(=O)NC2CCN(C2)c2ccnc(Nc3cc(OC)c(OC)c(OC)c3)n2)c1	C[C@]12O[C@H](C[C@]1(O)CO)n3c4ccccc4c5c6C(=O)NCc6c7c8ccccc8n2c7c35	0.15094339847564697	P19784	6.378977880315224
COc1cccc(CNC(=O)NC2CCN(C2)c2ccnc(Nc3cc(OC)c(OC)c(OC)c3)n2)c1	C[C@]12O[C@H](C[C@]1(O)CO)n3c4ccccc4c5c6C(=O)NCc6c7c8ccccc8n2c7c35	0.15094339847564697	Q92918	7.42021640338319
COc1cccc(CNC(=O)NC2CCN(C2)c2ccnc(Nc3cc(OC)c(OC)c(OC)c3)n2)c1	C[C@]12O[C@H](C[C@]1(O)CO)n3c4ccccc4c5c6C(=O)NCc6c7c8ccccc8n2c7c35	0.15094339847564697	P53355	7.096910013008056
COc1cccc(CNC(=O)NC2CCN(C2)c2ccnc(Nc3cc(OC)c(OC)c(OC)c3)n2)c1	C[C@]12O[C@H](C[C@]1(O)CO)n3c4ccccc4c5c6C(=O)NCc6c7c8ccccc8n2c7c35	0.15094339847564697	Q06418	6.187086643357144
COc1cccc(CNC(=O)NC2CCN(C2)c2ccnc(Nc3cc(OC)c(OC)c(OC)c3)n2)c1	C[C@]12O[C@H](C[C@]1(O)CO)n3c4ccccc4c5c6C(=O)NCc6c7c8ccccc8n2c7c35	0.15094339847564697	O75676	7.2076083105017466
COc1cccc(CNC(=O)NC2CCN(C2)c2ccnc(Nc3cc(OC)c(OC)c(OC)c3)n2)c1	C[C@]12O[C@H](C[C@]1(O)CO)n3c4ccccc4c5c6C(=O)NCc6c7c8ccccc8n2c7c35	0.15094339847564697	P30530	7.455931955649724
COc1cccc(CNC(=O)NC2CCN(C2)c2ccnc(Nc3cc(OC)c(OC)c(OC)c3)n2)c1	C[C@]12O[C@H](C[C@]1(O)CO)n3c4ccccc4c5c6C(=O)NCc6c7c8ccccc8n2c7c35	0.15094339847564697	Q9HC98	5.356547323513812
COc1cccc(CNC(=O)NC2CCN(C2)c2ccnc(Nc3cc(OC)c(OC)c(OC)c3)n2)c1	C[C@]12O[C@H](C[C@]1(O)CO)n3c4ccccc4c5c6C(=O)NCc6c7c8ccccc8n2c7c35	0.15094339847564697	P45984	6.494850021680094
COc1cccc(CNC(=O)NC2CCN(C2)c2ccnc(Nc3cc(OC)c(OC)c(OC)c3)n2)c1	C[C@]12O[C@H](C[C@]1(O)CO)n3c4ccccc4c5c6C(=O)NCc6c7c8ccccc8n2c7c35	0.15094339847564697	Q96PY6	5.6020599913279625
COc1cccc(CNC(=O)NC2CCN(C2)c2ccnc(Nc3cc(OC)c(OC)c(OC)c3)n2)c1	C[C@]12O[C@H](C[C@]1(O)CO)n3c4ccccc4c5c6C(=O)NCc6c7c8ccccc8n2c7c35	0.15094339847564697	P49759	8.017728766960431
COc1cccc(CNC(=O)NC2CCN(C2)c2ccnc(Nc3cc(OC)c(OC)c(OC)c3)n2)c1	C[C@]12O[C@H](C[C@]1(O)CO)n3c4ccccc4c5c6C(=O)NCc6c7c8ccccc8n2c7c35	0.15094339847564697	Q02156	6.795880017344075
COc1cccc(CNC(=O)NC2CCN(C2)c2ccnc(Nc3cc(OC)c(OC)c(OC)c3)n2)c1	C[C@]12O[C@H](C[C@]1(O)CO)n3c4ccccc4c5c6C(=O)NCc6c7c8ccccc8n2c7c35	0.15094339847564697	Q15418	6.872605156301395
COc1cccc(CNC(=O)NC2CCN(C2)c2ccnc(Nc3cc(OC)c(OC)c(OC)c3)n2)c1	C[C@]12O[C@H](C[C@]1(O)CO)n3c4ccccc4c5c6C(=O)NCc6c7c8ccccc8n2c7c35	0.15094339847564697	Q8IYT8	7.221848749616356
COc1cccc(CNC(=O)NC2CCN(C2)c2ccnc(Nc3cc(OC)c(OC)c(OC)c3)n2)c1	C[C@]12O[C@H](C[C@]1(O)CO)n3c4ccccc4c5c6C(=O)NCc6c7c8ccccc8n2c7c35	0.15094339847564697	Q8TD08	8.309803919971486
COc1cccc(CNC(=O)NC2CCN(C2)c2ccnc(Nc3cc(OC)c(OC)c(OC)c3)n2)c1	C[C@]12O[C@H](C[C@]1(O)CO)n3c4ccccc4c5c6C(=O)NCc6c7c8ccccc8n2c7c35	0.15094339847564697	Q13131	7.6020599913279625
COc1cccc(CNC(=O)NC2CCN(C2)c2ccnc(Nc3cc(OC)c(OC)c(OC)c3)n2)c1	C[C@]12O[C@H](C[C@]1(O)CO)n3c4ccccc4c5c6C(=O)NCc6c7c8ccccc8n2c7c35	0.15094339847564697	Q9UIK4	7.200659450546418
COc1cccc(CNC(=O)NC2CCN(C2)c2ccnc(Nc3cc(OC)c(OC)c(OC)c3)n2)c1	C[C@]12O[C@H](C[C@]1(O)CO)n3c4ccccc4c5c6C(=O)NCc6c7c8ccccc8n2c7c35	0.15094339847564697	P06239	6.366531544420414
COc1cccc(CNC(=O)NC2CCN(C2)c2ccnc(Nc3cc(OC)c(OC)c(OC)c3)n2)c1	C[C@]12O[C@H](C[C@]1(O)CO)n3c4ccccc4c5c6C(=O)NCc6c7c8ccccc8n2c7c35	0.15094339847564697	P50750	6.275724130399211
COc1cccc(CNC(=O)NC2CCN(C2)c2ccnc(Nc3cc(OC)c(OC)c(OC)c3)n2)c1	C[C@]12O[C@H](C[C@]1(O)CO)n3c4ccccc4c5c6C(=O)NCc6c7c8ccccc8n2c7c35	0.15094339847564697	P68400	6.373088780645963
COc1cccc(CNC(=O)NC2CCN(C2)c2ccnc(Nc3cc(OC)c(OC)c(OC)c3)n2)c1	C[C@]12O[C@H](C[C@]1(O)CO)n3c4ccccc4c5c6C(=O)NCc6c7c8ccccc8n2c7c35	0.15094339847564697	Q9Y463	7.5376020021010435
COc1cccc(CNC(=O)NC2CCN(C2)c2ccnc(Nc3cc(OC)c(OC)c(OC)c3)n2)c1	C[C@]12O[C@H](C[C@]1(O)CO)n3c4ccccc4c5c6C(=O)NCc6c7c8ccccc8n2c7c35	0.15094339847564697	Q15835	7.619788758288394
COc1cccc(CNC(=O)NC2CCN(C2)c2ccnc(Nc3cc(OC)c(OC)c(OC)c3)n2)c1	C[C@]12O[C@H](C[C@]1(O)CO)n3c4ccccc4c5c6C(=O)NCc6c7c8ccccc8n2c7c35	0.15094339847564697	Q15831	7.2441251443275085
COc1cccc(CNC(=O)NC2CCN(C2)c2ccnc(Nc3cc(OC)c(OC)c(OC)c3)n2)c1	C[C@]12O[C@H](C[C@]1(O)CO)n3c4ccccc4c5c6C(=O)NCc6c7c8ccccc8n2c7c35	0.15094339847564697	Q9UHD2	7.7447274948966935
COc1cccc(CNC(=O)NC2CCN(C2)c2ccnc(Nc3cc(OC)c(OC)c(OC)c3)n2)c1	C[C@]12O[C@H](C[C@]1(O)CO)n3c4ccccc4c5c6C(=O)NCc6c7c8ccccc8n2c7c35	0.15094339847564697	P31751	5.6777807052660805
COc1cccc(CNC(=O)NC2CCN(C2)c2ccnc(Nc3cc(OC)c(OC)c(OC)c3)n2)c1	C[C@]12O[C@H](C[C@]1(O)CO)n3c4ccccc4c5c6C(=O)NCc6c7c8ccccc8n2c7c35	0.15094339847564697	Q9NQU5	8.00436480540245
COc1cccc(CNC(=O)NC2CCN(C2)c2ccnc(Nc3cc(OC)c(OC)c(OC)c3)n2)c1	C[C@]12O[C@H](C[C@]1(O)CO)n3c4ccccc4c5c6C(=O)NCc6c7c8ccccc8n2c7c35	0.15094339847564697	Q04771	7.1249387366083
COc1cccc(CNC(=O)NC2CCN(C2)c2ccnc(Nc3cc(OC)c(OC)c(OC)c3)n2)c1	C[C@]12O[C@H](C[C@]1(O)CO)n3c4ccccc4c5c6C(=O)NCc6c7c8ccccc8n2c7c35	0.15094339847564697	P11802	7.489405350465031
COc1cccc(CNC(=O)NC2CCN(C2)c2ccnc(Nc3cc(OC)c(OC)c(OC)c3)n2)c1	C[C@]12O[C@H](C[C@]1(O)CO)n3c4ccccc4c5c6C(=O)NCc6c7c8ccccc8n2c7c35	0.15094339847564697	Q9NSY1	7.795880017344075
COc1cccc(CNC(=O)NC2CCN(C2)c2ccnc(Nc3cc(OC)c(OC)c(OC)c3)n2)c1	C[C@]12O[C@H](C[C@]1(O)CO)n3c4ccccc4c5c6C(=O)NCc6c7c8ccccc8n2c7c35	0.15094339847564697	Q8WTQ7	8.142667503568731
COc1cccc(CNC(=O)NC2CCN(C2)c2ccnc(Nc3cc(OC)c(OC)c(OC)c3)n2)c1	C[C@]12O[C@H](C[C@]1(O)CO)n3c4ccccc4c5c6C(=O)NCc6c7c8ccccc8n2c7c35	0.15094339847564697	Q15569	6.537602002101044
COc1cccc(CNC(=O)NC2CCN(C2)c2ccnc(Nc3cc(OC)c(OC)c(OC)c3)n2)c1	C[C@]12O[C@H](C[C@]1(O)CO)n3c4ccccc4c5c6C(=O)NCc6c7c8ccccc8n2c7c35	0.15094339847564697	Q00526	6.376750709602099
COc1cccc(CNC(=O)NC2CCN(C2)c2ccnc(Nc3cc(OC)c(OC)c(OC)c3)n2)c1	C[C@]12O[C@H](C[C@]1(O)CO)n3c4ccccc4c5c6C(=O)NCc6c7c8ccccc8n2c7c35	0.15094339847564697	Q9NYL2	5.173925197299173
COc1cccc(CNC(=O)NC2CCN(C2)c2ccnc(Nc3cc(OC)c(OC)c(OC)c3)n2)c1	C[C@]12O[C@H](C[C@]1(O)CO)n3c4ccccc4c5c6C(=O)NCc6c7c8ccccc8n2c7c35	0.15094339847564697	Q56UN5	9.2839966563652
COc1cccc(CNC(=O)NC2CCN(C2)c2ccnc(Nc3cc(OC)c(OC)c(OC)c3)n2)c1	C[C@]12O[C@H](C[C@]1(O)CO)n3c4ccccc4c5c6C(=O)NCc6c7c8ccccc8n2c7c35	0.15094339847564697	Q9C098	5.958607314841775
COc1cccc(CNC(=O)NC2CCN(C2)c2ccnc(Nc3cc(OC)c(OC)c(OC)c3)n2)c1	C[C@]12O[C@H](C[C@]1(O)CO)n3c4ccccc4c5c6C(=O)NCc6c7c8ccccc8n2c7c35	0.15094339847564697	Q15303	5.853871964321762
COc1cccc(CNC(=O)NC2CCN(C2)c2ccnc(Nc3cc(OC)c(OC)c(OC)c3)n2)c1	C[C@]12O[C@H](C[C@]1(O)CO)n3c4ccccc4c5c6C(=O)NCc6c7c8ccccc8n2c7c35	0.15094339847564697	P29317	6.102372908709558
COc1cccc(CNC(=O)NC2CCN(C2)c2ccnc(Nc3cc(OC)c(OC)c(OC)c3)n2)c1	C[C@]12O[C@H](C[C@]1(O)CO)n3c4ccccc4c5c6C(=O)NCc6c7c8ccccc8n2c7c35	0.15094339847564697	P53667	5.795880017344075
COc1cccc(CNC(=O)NC2CCN(C2)c2ccnc(Nc3cc(OC)c(OC)c(OC)c3)n2)c1	C[C@]12O[C@H](C[C@]1(O)CO)n3c4ccccc4c5c6C(=O)NCc6c7c8ccccc8n2c7c35	0.15094339847564697	Q8IWQ3	7.795880017344075
COc1cccc(CNC(=O)NC2CCN(C2)c2ccnc(Nc3cc(OC)c(OC)c(OC)c3)n2)c1	C[C@]12O[C@H](C[C@]1(O)CO)n3c4ccccc4c5c6C(=O)NCc6c7c8ccccc8n2c7c35	0.15094339847564697	P14616	5.7447274948966935
COc1cccc(CNC(=O)NC2CCN(C2)c2ccnc(Nc3cc(OC)c(OC)c(OC)c3)n2)c1	C[C@]12O[C@H](C[C@]1(O)CO)n3c4ccccc4c5c6C(=O)NCc6c7c8ccccc8n2c7c35	0.15094339847564697	Q05655	6.619788758288394
COc1cccc(CNC(=O)NC2CCN(C2)c2ccnc(Nc3cc(OC)c(OC)c(OC)c3)n2)c1	C[C@]12O[C@H](C[C@]1(O)CO)n3c4ccccc4c5c6C(=O)NCc6c7c8ccccc8n2c7c35	0.15094339847564697	Q14012	6.886056647693163
COc1cccc(CNC(=O)NC2CCN(C2)c2ccnc(Nc3cc(OC)c(OC)c(OC)c3)n2)c1	C[C@]12O[C@H](C[C@]1(O)CO)n3c4ccccc4c5c6C(=O)NCc6c7c8ccccc8n2c7c35	0.15094339847564697	Q96BR1	8.236572006437063
COc1cccc(CNC(=O)NC2CCN(C2)c2ccnc(Nc3cc(OC)c(OC)c(OC)c3)n2)c1	C[C@]12O[C@H](C[C@]1(O)CO)n3c4ccccc4c5c6C(=O)NCc6c7c8ccccc8n2c7c35	0.15094339847564697	Q15746	7.886056647693163
COc1cccc(CNC(=O)NC2CCN(C2)c2ccnc(Nc3cc(OC)c(OC)c(OC)c3)n2)c1	C[C@]12O[C@H](C[C@]1(O)CO)n3c4ccccc4c5c6C(=O)NCc6c7c8ccccc8n2c7c35	0.15094339847564697	P51813	6.698970004336019
COc1cccc(CNC(=O)NC2CCN(C2)c2ccnc(Nc3cc(OC)c(OC)c(OC)c3)n2)c1	C[C@]12O[C@H](C[C@]1(O)CO)n3c4ccccc4c5c6C(=O)NCc6c7c8ccccc8n2c7c35	0.15094339847564697	P51812	6.211829324897104
COc1cccc(CNC(=O)NC2CCN(C2)c2ccnc(Nc3cc(OC)c(OC)c(OC)c3)n2)c1	C[C@]12O[C@H](C[C@]1(O)CO)n3c4ccccc4c5c6C(=O)NCc6c7c8ccccc8n2c7c35	0.15094339847564697	P51817	7.376750709602099
COc1cccc(CNC(=O)NC2CCN(C2)c2ccnc(Nc3cc(OC)c(OC)c(OC)c3)n2)c1	C[C@]12O[C@H](C[C@]1(O)CO)n3c4ccccc4c5c6C(=O)NCc6c7c8ccccc8n2c7c35	0.15094339847564697	O43353	6.1938200260161125
COc1cccc(CNC(=O)NC2CCN(C2)c2ccnc(Nc3cc(OC)c(OC)c(OC)c3)n2)c1	C[C@]12O[C@H](C[C@]1(O)CO)n3c4ccccc4c5c6C(=O)NCc6c7c8ccccc8n2c7c35	0.15094339847564697	O14920	7.920818753952375
COc1cccc(CNC(=O)NC2CCN(C2)c2ccnc(Nc3cc(OC)c(OC)c(OC)c3)n2)c1	C[C@]12O[C@H](C[C@]1(O)CO)n3c4ccccc4c5c6C(=O)NCc6c7c8ccccc8n2c7c35	0.15094339847564697	O75116	7.1487416512809245
COc1cccc(CNC(=O)NC2CCN(C2)c2ccnc(Nc3cc(OC)c(OC)c(OC)c3)n2)c1	C[C@]12O[C@H](C[C@]1(O)CO)n3c4ccccc4c5c6C(=O)NCc6c7c8ccccc8n2c7c35	0.15094339847564697	P0C264	6.920818753952375
COc1cccc(CNC(=O)NC2CCN(C2)c2ccnc(Nc3cc(OC)c(OC)c(OC)c3)n2)c1	C[C@]12O[C@H](C[C@]1(O)CO)n3c4ccccc4c5c6C(=O)NCc6c7c8ccccc8n2c7c35	0.15094339847564697	O15146	5.3872161432802645
COc1cccc(CNC(=O)NC2CCN(C2)c2ccnc(Nc3cc(OC)c(OC)c(OC)c3)n2)c1	C[C@]12O[C@H](C[C@]1(O)CO)n3c4ccccc4c5c6C(=O)NCc6c7c8ccccc8n2c7c35	0.15094339847564697	O15264	5.455931955649724
COc1cccc(CNC(=O)NC2CCN(C2)c2ccnc(Nc3cc(OC)c(OC)c(OC)c3)n2)c1	C[C@]12O[C@H](C[C@]1(O)CO)n3c4ccccc4c5c6C(=O)NCc6c7c8ccccc8n2c7c35	0.15094339847564697	Q16832	6.3979400086720375
COc1cccc(CNC(=O)NC2CCN(C2)c2ccnc(Nc3cc(OC)c(OC)c(OC)c3)n2)c1	C[C@]12O[C@H](C[C@]1(O)CO)n3c4ccccc4c5c6C(=O)NCc6c7c8ccccc8n2c7c35	0.15094339847564697	O94804	8.244125144327509
COc1cccc(CNC(=O)NC2CCN(C2)c2ccnc(Nc3cc(OC)c(OC)c(OC)c3)n2)c1	C[C@]12O[C@H](C[C@]1(O)CO)n3c4ccccc4c5c6C(=O)NCc6c7c8ccccc8n2c7c35	0.15094339847564697	Q9NYY3	6.481486060122113
COc1cccc(CNC(=O)NC2CCN(C2)c2ccnc(Nc3cc(OC)c(OC)c(OC)c3)n2)c1	C[C@]12O[C@H](C[C@]1(O)CO)n3c4ccccc4c5c6C(=O)NCc6c7c8ccccc8n2c7c35	0.15094339847564697	P19525	6.920818753952375
COc1cccc(CNC(=O)NC2CCN(C2)c2ccnc(Nc3cc(OC)c(OC)c(OC)c3)n2)c1	C[C@]12O[C@H](C[C@]1(O)CO)n3c4ccccc4c5c6C(=O)NCc6c7c8ccccc8n2c7c35	0.15094339847564697	P17948	6.920818753952375
COc1cccc(CNC(=O)NC2CCN(C2)c2ccnc(Nc3cc(OC)c(OC)c(OC)c3)n2)c1	C[C@]12O[C@H](C[C@]1(O)CO)n3c4ccccc4c5c6C(=O)NCc6c7c8ccccc8n2c7c35	0.15094339847564697	O95819	7.638272163982407
COc1cccc(CNC(=O)NC2CCN(C2)c2ccnc(Nc3cc(OC)c(OC)c(OC)c3)n2)c1	C[C@]12O[C@H](C[C@]1(O)CO)n3c4ccccc4c5c6C(=O)NCc6c7c8ccccc8n2c7c35	0.15094339847564697	Q9NWZ3	8.769551078621726
COc1cccc(CNC(=O)NC2CCN(C2)c2ccnc(Nc3cc(OC)c(OC)c(OC)c3)n2)c1	C[C@]12O[C@H](C[C@]1(O)CO)n3c4ccccc4c5c6C(=O)NCc6c7c8ccccc8n2c7c35	0.15094339847564697	Q14289	7.3872161432802645
COc1cccc(CNC(=O)NC2CCN(C2)c2ccnc(Nc3cc(OC)c(OC)c(OC)c3)n2)c1	C[C@]12O[C@H](C[C@]1(O)CO)n3c4ccccc4c5c6C(=O)NCc6c7c8ccccc8n2c7c35	0.15094339847564697	P42338	5.173925197299173
COc1cccc(CNC(=O)NC2CCN(C2)c2ccnc(Nc3cc(OC)c(OC)c(OC)c3)n2)c1	C[C@]12O[C@H](C[C@]1(O)CO)n3c4ccccc4c5c6C(=O)NCc6c7c8ccccc8n2c7c35	0.15094339847564697	P42336	5.309803919971486
COc1cccc(CNC(=O)NC2CCN(C2)c2ccnc(Nc3cc(OC)c(OC)c(OC)c3)n2)c1	C[C@]12O[C@H](C[C@]1(O)CO)n3c4ccccc4c5c6C(=O)NCc6c7c8ccccc8n2c7c35	0.15094339847564697	P0C1S8	5.102372908709558
COc1cccc(CNC(=O)NC2CCN(C2)c2ccnc(Nc3cc(OC)c(OC)c(OC)c3)n2)c1	C[C@]12O[C@H](C[C@]1(O)CO)n3c4ccccc4c5c6C(=O)NCc6c7c8ccccc8n2c7c35	0.15094339847564697	P46734	8.301029995663981
COc1cccc(CNC(=O)NC2CCN(C2)c2ccnc(Nc3cc(OC)c(OC)c(OC)c3)n2)c1	C[C@]12O[C@H](C[C@]1(O)CO)n3c4ccccc4c5c6C(=O)NCc6c7c8ccccc8n2c7c35	0.15094339847564697	Q96NX5	6.327902142064283
COc1cccc(CNC(=O)NC2CCN(C2)c2ccnc(Nc3cc(OC)c(OC)c(OC)c3)n2)c1	C[C@]12O[C@H](C[C@]1(O)CO)n3c4ccccc4c5c6C(=O)NCc6c7c8ccccc8n2c7c35	0.15094339847564697	Q9H0K1	7.823908740944319
COc1cccc(CNC(=O)NC2CCN(C2)c2ccnc(Nc3cc(OC)c(OC)c(OC)c3)n2)c1	C[C@]12O[C@H](C[C@]1(O)CO)n3c4ccccc4c5c6C(=O)NCc6c7c8ccccc8n2c7c35	0.15094339847564697	Q16620	7.853871964321762
COc1cccc(CNC(=O)NC2CCN(C2)c2ccnc(Nc3cc(OC)c(OC)c(OC)c3)n2)c1	C[C@]12O[C@H](C[C@]1(O)CO)n3c4ccccc4c5c6C(=O)NCc6c7c8ccccc8n2c7c35	0.15094339847564697	Q9H093	9
COc1cccc(CNC(=O)NC2CCN(C2)c2ccnc(Nc3cc(OC)c(OC)c(OC)c3)n2)c1	C[C@]12O[C@H](C[C@]1(O)CO)n3c4ccccc4c5c6C(=O)NCc6c7c8ccccc8n2c7c35	0.15094339847564697	Q96SB4	8
COc1cccc(CNC(=O)NC2CCN(C2)c2ccnc(Nc3cc(OC)c(OC)c(OC)c3)n2)c1	C[C@]12O[C@H](C[C@]1(O)CO)n3c4ccccc4c5c6C(=O)NCc6c7c8ccccc8n2c7c35	0.15094339847564697	P27037	5.6020599913279625
COc1cccc(CNC(=O)NC2CCN(C2)c2ccnc(Nc3cc(OC)c(OC)c(OC)c3)n2)c1	C[C@]12O[C@H](C[C@]1(O)CO)n3c4ccccc4c5c6C(=O)NCc6c7c8ccccc8n2c7c35	0.15094339847564697	P50613	7.060480747381382
COc1cccc(CNC(=O)NC2CCN(C2)c2ccnc(Nc3cc(OC)c(OC)c(OC)c3)n2)c1	C[C@]12O[C@H](C[C@]1(O)CO)n3c4ccccc4c5c6C(=O)NCc6c7c8ccccc8n2c7c35	0.15094339847564697	O60285	8.431798275933005
COc1cccc(CNC(=O)NC2CCN(C2)c2ccnc(Nc3cc(OC)c(OC)c(OC)c3)n2)c1	C[C@]12O[C@H](C[C@]1(O)CO)n3c4ccccc4c5c6C(=O)NCc6c7c8ccccc8n2c7c35	0.15094339847564697	O75716	7.721246399047171
COc1cccc(CNC(=O)NC2CCN(C2)c2ccnc(Nc3cc(OC)c(OC)c(OC)c3)n2)c1	C[C@]12O[C@H](C[C@]1(O)CO)n3c4ccccc4c5c6C(=O)NCc6c7c8ccccc8n2c7c35	0.15094339847564697	P11309	6.698970004336019
COc1cccc(CNC(=O)NC2CCN(C2)c2ccnc(Nc3cc(OC)c(OC)c(OC)c3)n2)c1	C[C@]12O[C@H](C[C@]1(O)CO)n3c4ccccc4c5c6C(=O)NCc6c7c8ccccc8n2c7c35	0.15094339847564697	P32298	7.920818753952375
COc1cccc(CNC(=O)NC2CCN(C2)c2ccnc(Nc3cc(OC)c(OC)c(OC)c3)n2)c1	C[C@]12O[C@H](C[C@]1(O)CO)n3c4ccccc4c5c6C(=O)NCc6c7c8ccccc8n2c7c35	0.15094339847564697	Q9BUB5	7.251811972993799
COc1cccc(CNC(=O)NC2CCN(C2)c2ccnc(Nc3cc(OC)c(OC)c(OC)c3)n2)c1	C[C@]12O[C@H](C[C@]1(O)CO)n3c4ccccc4c5c6C(=O)NCc6c7c8ccccc8n2c7c35	0.15094339847564697	P37173	6.267606240177032
COc1cccc(CNC(=O)NC2CCN(C2)c2ccnc(Nc3cc(OC)c(OC)c(OC)c3)n2)c1	C[C@]12O[C@H](C[C@]1(O)CO)n3c4ccccc4c5c6C(=O)NCc6c7c8ccccc8n2c7c35	0.15094339847564697	O75460	8.244125144327509
COc1cccc(CNC(=O)NC2CCN(C2)c2ccnc(Nc3cc(OC)c(OC)c(OC)c3)n2)c1	C[C@]12O[C@H](C[C@]1(O)CO)n3c4ccccc4c5c6C(=O)NCc6c7c8ccccc8n2c7c35	0.15094339847564697	O14965	7.795880017344075
COc1cccc(CNC(=O)NC2CCN(C2)c2ccnc(Nc3cc(OC)c(OC)c(OC)c3)n2)c1	C[C@]12O[C@H](C[C@]1(O)CO)n3c4ccccc4c5c6C(=O)NCc6c7c8ccccc8n2c7c35	0.15094339847564697	O00329	5.3979400086720375
COc1cccc(CNC(=O)NC2CCN(C2)c2ccnc(Nc3cc(OC)c(OC)c(OC)c3)n2)c1	C[C@]12O[C@H](C[C@]1(O)CO)n3c4ccccc4c5c6C(=O)NCc6c7c8ccccc8n2c7c35	0.15094339847564697	P16591	7.552841968657781
COc1cccc(CNC(=O)NC2CCN(C2)c2ccnc(Nc3cc(OC)c(OC)c(OC)c3)n2)c1	C[C@]12O[C@H](C[C@]1(O)CO)n3c4ccccc4c5c6C(=O)NCc6c7c8ccccc8n2c7c35	0.15094339847564697	Q99759	8.221848749616356
COc1cccc(CNC(=O)NC2CCN(C2)c2ccnc(Nc3cc(OC)c(OC)c(OC)c3)n2)c1	C[C@]12O[C@H](C[C@]1(O)CO)n3c4ccccc4c5c6C(=O)NCc6c7c8ccccc8n2c7c35	0.15094339847564697	O00750	5.2839966563652006
COc1cccc(CNC(=O)NC2CCN(C2)c2ccnc(Nc3cc(OC)c(OC)c(OC)c3)n2)c1	C[C@]12O[C@H](C[C@]1(O)CO)n3c4ccccc4c5c6C(=O)NCc6c7c8ccccc8n2c7c35	0.15094339847564697	Q13873	5.823908740944319
COc1cccc(CNC(=O)NC2CCN(C2)c2ccnc(Nc3cc(OC)c(OC)c(OC)c3)n2)c1	C[C@]12O[C@H](C[C@]1(O)CO)n3c4ccccc4c5c6C(=O)NCc6c7c8ccccc8n2c7c35	0.15094339847564697	Q14680	7.585026652029182
COc1cccc(CNC(=O)NC2CCN(C2)c2ccnc(Nc3cc(OC)c(OC)c(OC)c3)n2)c1	C[C@]12O[C@H](C[C@]1(O)CO)n3c4ccccc4c5c6C(=O)NCc6c7c8ccccc8n2c7c35	0.15094339847564697	Q9BRS2	8.045757490560675
COc1cccc(CNC(=O)NC2CCN(C2)c2ccnc(Nc3cc(OC)c(OC)c(OC)c3)n2)c1	C[C@]12O[C@H](C[C@]1(O)CO)n3c4ccccc4c5c6C(=O)NCc6c7c8ccccc8n2c7c35	0.15094339847564697	P29323	5.161150909262744
COc1cccc(CNC(=O)NC2CCN(C2)c2ccnc(Nc3cc(OC)c(OC)c(OC)c3)n2)c1	C[C@]12O[C@H](C[C@]1(O)CO)n3c4ccccc4c5c6C(=O)NCc6c7c8ccccc8n2c7c35	0.15094339847564697	P29320	6.795880017344075
COc1cccc(CNC(=O)NC2CCN(C2)c2ccnc(Nc3cc(OC)c(OC)c(OC)c3)n2)c1	C[C@]12O[C@H](C[C@]1(O)CO)n3c4ccccc4c5c6C(=O)NCc6c7c8ccccc8n2c7c35	0.15094339847564697	Q13976	6.431798275933005
COc1cccc(CNC(=O)NC2CCN(C2)c2ccnc(Nc3cc(OC)c(OC)c(OC)c3)n2)c1	C[C@]12O[C@H](C[C@]1(O)CO)n3c4ccccc4c5c6C(=O)NCc6c7c8ccccc8n2c7c35	0.15094339847564697	P57059	7.086186147616283
COc1cccc(CNC(=O)NC2CCN(C2)c2ccnc(Nc3cc(OC)c(OC)c(OC)c3)n2)c1	C[C@]12O[C@H](C[C@]1(O)CO)n3c4ccccc4c5c6C(=O)NCc6c7c8ccccc8n2c7c35	0.15094339847564697	P36507	8.4089353929735
COc1cccc(CNC(=O)NC2CCN(C2)c2ccnc(Nc3cc(OC)c(OC)c(OC)c3)n2)c1	C[C@]12O[C@H](C[C@]1(O)CO)n3c4ccccc4c5c6C(=O)NCc6c7c8ccccc8n2c7c35	0.15094339847564697	P21860	5.259637310505756
COc1cccc(CNC(=O)NC2CCN(C2)c2ccnc(Nc3cc(OC)c(OC)c(OC)c3)n2)c1	C[C@]12O[C@H](C[C@]1(O)CO)n3c4ccccc4c5c6C(=O)NCc6c7c8ccccc8n2c7c35	0.15094339847564697	P22607	6.236572006437063
COc1cccc(CNC(=O)NC2CCN(C2)c2ccnc(Nc3cc(OC)c(OC)c(OC)c3)n2)c1	C[C@]12O[C@H](C[C@]1(O)CO)n3c4ccccc4c5c6C(=O)NCc6c7c8ccccc8n2c7c35	0.15094339847564697	P20794	5.769551078621726
COc1cccc(CNC(=O)NC2CCN(C2)c2ccnc(Nc3cc(OC)c(OC)c(OC)c3)n2)c1	C[C@]12O[C@H](C[C@]1(O)CO)n3c4ccccc4c5c6C(=O)NCc6c7c8ccccc8n2c7c35	0.15094339847564697	Q8IY84	5.7447274948966935
COc1cccc(CNC(=O)NC2CCN(C2)c2ccnc(Nc3cc(OC)c(OC)c(OC)c3)n2)c1	C[C@]12O[C@H](C[C@]1(O)CO)n3c4ccccc4c5c6C(=O)NCc6c7c8ccccc8n2c7c35	0.15094339847564697	Q16288	7.853871964321762
COc1cccc(CNC(=O)NC2CCN(C2)c2ccnc(Nc3cc(OC)c(OC)c(OC)c3)n2)c1	C[C@]12O[C@H](C[C@]1(O)CO)n3c4ccccc4c5c6C(=O)NCc6c7c8ccccc8n2c7c35	0.15094339847564697	P00519	6.011138197355576
COc1cccc(CNC(=O)NC2CCN(C2)c2ccnc(Nc3cc(OC)c(OC)c(OC)c3)n2)c1	C[C@]12O[C@H](C[C@]1(O)CO)n3c4ccccc4c5c6C(=O)NCc6c7c8ccccc8n2c7c35	0.15094339847564697	P21709	6.42021640338319
COc1cccc(CNC(=O)NC2CCN(C2)c2ccnc(Nc3cc(OC)c(OC)c(OC)c3)n2)c1	C[C@]12O[C@H](C[C@]1(O)CO)n3c4ccccc4c5c6C(=O)NCc6c7c8ccccc8n2c7c35	0.15094339847564697	Q9P2K8	8.387216143280265
COc1cccc(CNC(=O)NC2CCN(C2)c2ccnc(Nc3cc(OC)c(OC)c(OC)c3)n2)c1	C[C@]12O[C@H](C[C@]1(O)CO)n3c4ccccc4c5c6C(=O)NCc6c7c8ccccc8n2c7c35	0.15094339847564697	P49841	5.886056647693163
COc1cccc(CNC(=O)NC2CCN(C2)c2ccnc(Nc3cc(OC)c(OC)c(OC)c3)n2)c1	C[C@]12O[C@H](C[C@]1(O)CO)n3c4ccccc4c5c6C(=O)NCc6c7c8ccccc8n2c7c35	0.15094339847564697	Q6DT37	5.6020599913279625
COc1cccc(CNC(=O)NC2CCN(C2)c2ccnc(Nc3cc(OC)c(OC)c(OC)c3)n2)c1	C[C@]12O[C@H](C[C@]1(O)CO)n3c4ccccc4c5c6C(=O)NCc6c7c8ccccc8n2c7c35	0.15094339847564697	P33981	8.187086643357144
COc1cccc(CNC(=O)NC2CCN(C2)c2ccnc(Nc3cc(OC)c(OC)c(OC)c3)n2)c1	C[C@]12O[C@H](C[C@]1(O)CO)n3c4ccccc4c5c6C(=O)NCc6c7c8ccccc8n2c7c35	0.15094339847564697	Q13557	8.05551732784983
COc1cccc(CNC(=O)NC2CCN(C2)c2ccnc(Nc3cc(OC)c(OC)c(OC)c3)n2)c1	C[C@]12O[C@H](C[C@]1(O)CO)n3c4ccccc4c5c6C(=O)NCc6c7c8ccccc8n2c7c35	0.15094339847564697	Q13555	7.585026652029182
COc1cccc(CNC(=O)NC2CCN(C2)c2ccnc(Nc3cc(OC)c(OC)c(OC)c3)n2)c1	C[C@]12O[C@H](C[C@]1(O)CO)n3c4ccccc4c5c6C(=O)NCc6c7c8ccccc8n2c7c35	0.15094339847564697	Q13554	7.229147988357856
COc1cccc(CNC(=O)NC2CCN(C2)c2ccnc(Nc3cc(OC)c(OC)c(OC)c3)n2)c1	C[C@]12O[C@H](C[C@]1(O)CO)n3c4ccccc4c5c6C(=O)NCc6c7c8ccccc8n2c7c35	0.15094339847564697	P22455	5.7447274948966935
COc1cccc(CNC(=O)NC2CCN(C2)c2ccnc(Nc3cc(OC)c(OC)c(OC)c3)n2)c1	C[C@]12O[C@H](C[C@]1(O)CO)n3c4ccccc4c5c6C(=O)NCc6c7c8ccccc8n2c7c35	0.15094339847564697	Q96GD4	7.795880017344075
COc1cccc(CNC(=O)NC2CCN(C2)c2ccnc(Nc3cc(OC)c(OC)c(OC)c3)n2)c1	C[C@]12O[C@H](C[C@]1(O)CO)n3c4ccccc4c5c6C(=O)NCc6c7c8ccccc8n2c7c35	0.15094339847564697	P49760	7.356547323513813
COc1cccc(CNC(=O)NC2CCN(C2)c2ccnc(Nc3cc(OC)c(OC)c(OC)c3)n2)c1	C[C@]12O[C@H](C[C@]1(O)CO)n3c4ccccc4c5c6C(=O)NCc6c7c8ccccc8n2c7c35	0.15094339847564697	P22694	6.795880017344075
COc1cccc(CNC(=O)NC2CCN(C2)c2ccnc(Nc3cc(OC)c(OC)c(OC)c3)n2)c1	C[C@]12O[C@H](C[C@]1(O)CO)n3c4ccccc4c5c6C(=O)NCc6c7c8ccccc8n2c7c35	0.15094339847564697	Q32MK0	7.920818753952375
COc1cccc(CNC(=O)NC2CCN(C2)c2ccnc(Nc3cc(OC)c(OC)c(OC)c3)n2)c1	C[C@]12O[C@H](C[C@]1(O)CO)n3c4ccccc4c5c6C(=O)NCc6c7c8ccccc8n2c7c35	0.15094339847564697	P06241	7.075720713938118
COc1cccc(CNC(=O)NC2CCN(C2)c2ccnc(Nc3cc(OC)c(OC)c(OC)c3)n2)c1	C[C@]12O[C@H](C[C@]1(O)CO)n3c4ccccc4c5c6C(=O)NCc6c7c8ccccc8n2c7c35	0.15094339847564697	Q96L34	6.920818753952375
CCn1c(nc2c(nc(OCCN)cc12)C#CC(C)(C)O)-c1nonc1N	C[C@@](O)(C#Cc1ccc2OC[C@](C)(F)c3sc(nc3c2c1)C(=O)N)c4ncccn4	0.2164948433637619	Q99558	7.839926856944473
CS(C1=CC(CNC2=NC(NC3=CC=C(N(C(C)C)C(C4)=O)C4=C3)=NC=C2C(F)(F)F)=CC=C1)(=O)=O	C[C@@](O)(c1ccc(cc1)N2CCN(C[C@@H]2CN3[C@@H]4COC[C@H]3[C@@H](O)C4)S(=O)(=O)c5cccs5)C(F)(F)F	0.1666666716337204	P52792	5.777283528852417
CS(C1=CC(CNC2=NC(NC3=CC=C(N(C(C)C)C(C4)=O)C4=C3)=NC=C2C(F)(F)F)=CC=C1)(=O)=O	C[C@@](O)(c1ccc(cc1)N2CCN(C[C@@H]2CN3[C@H]4COC[C@@H]3[C@H](O)C4)S(=O)(=O)c5cccs5)C(F)(F)F	0.1666666716337204	P52792	5.924453038607469
CCn1c(nc2c(nc(OCCN)cc12)C#CC(C)(C)O)-c1nonc1N	C[C@@](O)(CF)C#Cc1ccc2OCC(F)(F)c3cc(nn3c2c1)C(=O)N	0.1808510571718216	Q99558	6.84926796342835
CN1CCC(CC1)NC(=O)c2ccc(Nc3ncc4N(C)C(=O)C(F)(F)CN(C5CCCC5)c4n3)cc2C	C[C@@]1(F)CCN(C1)c2nc(cc(n2)c3cnc(N)c(c3)C(F)(F)F)N4C[C@@H]5C[C@H]4CO5	0.19266055524349213	Q12852	7.468521082957745
COc1cc(Nc2ncc3N(C)C(=O)C(F)(F)CN(C4CCCC4)c3n2)ccc1C(=O)NC5CCN(C)CC5	C[C@@]1(F)CCN(C1)c2nc(cc(n2)c3cnc(N)c(OC(F)F)c3)[C@@H]4C[C@@H](C4)N5CCOCC5	0.20353981852531433	Q12852	7.761953896871205
COc1cc(Nc2ncc3N(C)C(=O)C(F)(F)CN(C4CCCC4)c3n2)ccc1C(=O)NC5CCN(C)CC5	C[C@@]1(F)CCN(C1)c2nc(cc(n2)c3cnc(N)c(OC(F)F)c3)N4C[C@@H]5C[C@H]4CO5	0.19130434095859528	Q12852	8.123205023799299
COc1cc(Nc2ncc3N(C)C(=O)C(F)(F)CN(C4CCCC4)c3n2)ccc1C(=O)NC5CCN(C)CC5	C[C@@]1(F)CCN(C1)c2nc(cc(n2)c3cnc(N)c(OC(F)F)c3)N4C[C@H]5C[C@@H]4CO5	0.19130434095859528	Q12852	8.014573525916997
NC(=O)c1cc(cc2c(c[nH]c12)C1CCNCC1)-c1ccccc1	C[C@@]1(O)C[C@@H](C1)c2nc(c3ccc4ccc(nc4c3)c5ccccc5)c6c(N)nccn26	0.23076923191547394	P42685	6
NC(=O)c1cc(cc2c(c[nH]c12)C1CCNCC1)-c1ccccc1	C[C@@]1(O)C[C@@H](C1)c2nc(c3ccc4ccc(nc4c3)c5ccccc5)c6c(N)nccn26	0.23076923191547394	P35968	5.90031935889075
NC(=O)c1cc(cc2c(c[nH]c12)C1CCNCC1)-c1ccccc1	C[C@@]1(O)C[C@@H](C1)c2nc(c3ccc4ccc(nc4c3)c5ccccc5)c6c(N)nccn26	0.23076923191547394	Q9UM73	5.90031935889075
NC(=O)c1cc(cc2c(c[nH]c12)C1CCNCC1)-c1ccccc1	C[C@@]1(O)C[C@@H](C1)c2nc(c3ccc4ccc(nc4c3)c5ccccc5)c6c(N)nccn26	0.23076923191547394	P51451	6.5003129173815966
NC(=O)c1cc(cc2c(c[nH]c12)C1CCNCC1)-c1ccccc1	C[C@@]1(O)C[C@@H](C1)c2nc(c3ccc4ccc(nc4c3)c5ccccc5)c6c(N)nccn26	0.23076923191547394	P06213	8.199999999986368
NC(=O)c1cc(cc2c(c[nH]c12)C1CCNCC1)-c1ccccc1	C[C@@]1(O)C[C@@H](C1)c2nc(c3ccc4ccc(nc4c3)c5ccccc5)c6c(N)nccn26	0.23076923191547394	P10721	5.90031935889075
NC(=O)c1cc(cc2c(c[nH]c12)C1CCNCC1)-c1ccccc1	C[C@@]1(O)C[C@@H](C1)c2nc(c3ccc4ccc(nc4c3)c5ccccc5)c6c(N)nccn26	0.23076923191547394	P08069	7.508638306165727
NC(=O)c1cc(cc2c(c[nH]c12)C1CCNCC1)-c1ccccc1	C[C@@]1(O)C[C@@H](C1)c2nc(c3ccc4ccc(nc4c3)c5ccccc5)c6c(N)nccn26	0.23076923191547394	Q9Y4K4	6.5003129173815966
NC(=O)c1cc(cc2c(c[nH]c12)C1CCNCC1)-c1ccccc1	C[C@@]1(O)C[C@@H](C1)c2nc(c3ccc4ccc(nc4c3)c5ccccc5)c6c(N)nccn26	0.23076923191547394	Q06187	5.90031935889075
NC(=O)c1cc(cc2c(c[nH]c12)C1CCNCC1)-c1ccccc1	C[C@@]1(O)C[C@@H](C1)c2nc(c3ccc4ccc(nc4c3)c5ccccc5)c6c(N)nccn26	0.23076923191547394	O43293	5.90031935889075
NC(=O)c1cc(cc2c(c[nH]c12)C1CCNCC1)-c1ccccc1	C[C@@]1(O)C[C@@H](C1)c2nc(c3ccc4ccc(nc4c3)c5ccccc5)c6c(N)nccn26	0.23076923191547394	Q13464	6.200659450546418
NC(=O)c1cc(cc2c(c[nH]c12)C1CCNCC1)-c1ccccc1	C[C@@]1(O)C[C@@H](C1)c2nc(c3ccc4ccc(nc4c3)c5ccccc5)c6c(N)nccn26	0.23076923191547394	Q12851	6.100179497572904
NC(=O)c1cc(cc2c(c[nH]c12)C1CCNCC1)-c1ccccc1	C[C@@]1(O)C[C@@H](C1)c2nc(c3ccc4ccc(nc4c3)c5ccccc5)c6c(N)nccn26	0.23076923191547394	P35916	7
NC(=O)c1cc(cc2c(c[nH]c12)C1CCNCC1)-c1ccccc1	C[C@@]1(O)C[C@@H](C1)c2nc(c3ccc4ccc(nc4c3)c5ccccc5)c6c(N)nccn26	0.23076923191547394	P07948	6.200659450546418
NC(=O)c1cc(cc2c(c[nH]c12)C1CCNCC1)-c1ccccc1	C[C@@]1(O)C[C@@H](C1)c2nc(c3ccc4ccc(nc4c3)c5ccccc5)c6c(N)nccn26	0.23076923191547394	P07949	6.5003129173815966
NC(=O)c1cc(cc2c(c[nH]c12)C1CCNCC1)-c1ccccc1	C[C@@]1(O)C[C@@H](C1)c2nc(c3ccc4ccc(nc4c3)c5ccccc5)c6c(N)nccn26	0.23076923191547394	P06239	6.100179497572904
NC(=O)c1cc(cc2c(c[nH]c12)C1CCNCC1)-c1ccccc1	C[C@@]1(O)C[C@@H](C1)c2nc(c3ccc4ccc(nc4c3)c5ccccc5)c6c(N)nccn26	0.23076923191547394	O00311	5.90031935889075
NC(=O)c1cc(cc2c(c[nH]c12)C1CCNCC1)-c1ccccc1	C[C@@]1(O)C[C@@H](C1)c2nc(c3ccc4ccc(nc4c3)c5ccccc5)c6c(N)nccn26	0.23076923191547394	Q15303	6.300162274132754
NC(=O)c1cc(cc2c(c[nH]c12)C1CCNCC1)-c1ccccc1	C[C@@]1(O)C[C@@H](C1)c2nc(c3ccc4ccc(nc4c3)c5ccccc5)c6c(N)nccn26	0.23076923191547394	P17948	6.400116927926312
NC(=O)c1cc(cc2c(c[nH]c12)C1CCNCC1)-c1ccccc1	C[C@@]1(O)C[C@@H](C1)c2nc(c3ccc4ccc(nc4c3)c5ccccc5)c6c(N)nccn26	0.23076923191547394	Q16288	5.90031935889075
NC(=O)c1cc(cc2c(c[nH]c12)C1CCNCC1)-c1ccccc1	C[C@@]1(O)C[C@@H](C1)c2nc(c3ccc4ccc(nc4c3)c5ccccc5)c6c(N)nccn26	0.23076923191547394	P00519	6.200659450546418
NC(=O)c1cc(cc2c(c[nH]c12)C1CCNCC1)-c1ccccc1	C[C@@]1(O)C[C@@H](C1)c2nc(c3ccc4ccc(nc4c3)c5ccccc5)c6c(N)nccn26	0.23076923191547394	Q96GD4	6.200659450546418
NC(=O)c1cc(cc2c(c[nH]c12)C1CCNCC1)-c1ccccc1	C[C@@]1(O)C[C@@H](C1)c2nc(c3ccc4ccc(nc4c3)c5ccccc5)c6c(N)nccn26	0.23076923191547394	P06241	6.100179497572904
CN1CCC(CC1)NC(=O)c2ccc(Nc3ncc4N(C)C(=O)C(F)(F)CN(C5CCCC5)c4n3)cc2C	C[C@@]12Cc3[nH]nc(C(=O)Nc4cnn(c4)[C@@H]([C@H]5CCCCS5(=O)=O)c6ccccc6)c3C[C@@H]1C2(F)F	0.18644067645072937	Q08881	10.045757490560675
CN1CCC(CC1)NC(=O)c2ccc(Nc3ncc4N(C)C(=O)C(F)(F)CN(C5CCCC5)c4n3)cc2C	C[C@@]12Cc3[nH]nc(C(=O)Nc4cnn(c4)[C@@H]([C@H]5CCCCS5(=O)=O)c6ccccc6)c3C[C@@H]1C2(F)F	0.18644067645072937	P06239	6.337242168318426
Fc1ccc(Nc2nccc(n2)N2CCC(C2)NC(=O)c2cccc(c2)C#N)cc1	C[C@@H](c1c[nH]c2ncccc12)c3nnc4ccc(nn34)c5ccc(cc5)C#N	0.20430107414722443	P08581	7.826813731587726
CC1=CC=CC(C2=C(N(C=CN=C3)C3=N2)C4=CC=NC(NC5CCCCC5)=N4)=C1	C[C@@H](c1c[nH]c2ncccc12)c3nnc4ccc(nn34)c5cnn(C)c5	0.21348313987255096	P08581	7.795880017344075
Fc1ccc(Nc2nccc(n2)N2CCC(C2)NC(=O)c2cccc(c2)C#N)cc1	C[C@@H](c1ccc2ncccc2c1)c3nnc4ccc(nn34)c5ccc(cc5)C#N	0.20652173459529877	P08581	8.096910013008056
CS(=O)(=O)c1ccccc1-c1nc(c([nH]1)-c1ccncc1)-c1ccc(F)cc1	C[C@@H](c1ccc2ncccc2c1)c3nnc4ccc(nn34)c5ccc(cc5)S(=O)(=O)C	0.20000000298023224	P08581	7.920818753952375
CC(C(=O)NC1CCN(C1)c1ccnc(Nc2ccc(F)cc2)n1)c1ccc(Cl)cc1	C[C@@H](c1ccc2ncccc2c1)c3nnc4ccc(nn34)c5ccc(F)c(F)c5	0.21111111342906952	P08581	8.397940008672037
CC1=CC=CC(C2=C(N(C=CN=C3)C3=N2)C4=CC=NC(NC5CCCCC5)=N4)=C1	C[C@@H](c1ccc2ncccc2c1)c3nnc4ccc(nn34)c5ccc(nc5)N(C)C	0.18478260934352875	P08581	8.096910013008056
COc1cc(Nc2nccc(n2)N2CCC(C2)NC(=O)Nc2ccc3OCOc3c2)cc(OC)c1OC	C[C@@H](c1ccc2ncccc2c1)c3nnc4ccc(nn34)c5ccc6OCCOc6c5	0.20000000298023224	P08581	8.397940008672037
CC1=CC=CC(C2=C(N(C=CN=C3)C3=N2)C4=CC=NC(NC5CCCCC5)=N4)=C1	C[C@@H](c1ccc2ncccc2c1)c3nnc4ccc(nn34)c5cccc(C)c5	0.2804878056049347	P08581	8.301029995663981
Fc1ccc(Nc2nccc(n2)N2CCC(C2)NC(=O)c2cccc(c2)C#N)cc1	C[C@@H](c1ccc2ncccc2c1)c3nnc4ccc(nn34)c5cccc(c5)C#N	0.24175824224948883	P08581	8.397940008672037
Fc1ccc(Nc2nccc(n2)N2CCC(C2)NC(=O)c2cccc(c2)C#N)cc1	C[C@@H](c1ccc2ncccc2c1)c3nnc4ccc(nn34)c5ccccc5C#N	0.19148936867713928	P08581	8.221848749616356
CC1=CC=CC(C2=C(N(C=CN=C3)C3=N2)C4=CC=NC(NC5CCCCC5)=N4)=C1	C[C@@H](c1ccc2ncccc2c1)c3nnc4ccc(nn34)c5cnn(C)c5	0.20224718749523163	Q8NEV4	5
CC1=CC=CC(C2=C(N(C=CN=C3)C3=N2)C4=CC=NC(NC5CCCCC5)=N4)=C1	C[C@@H](c1ccc2ncccc2c1)c3nnc4ccc(nn34)c5cnn(C)c5	0.20224718749523163	P51957	5
CC1=CC=CC(C2=C(N(C=CN=C3)C3=N2)C4=CC=NC(NC5CCCCC5)=N4)=C1	C[C@@H](c1ccc2ncccc2c1)c3nnc4ccc(nn34)c5cnn(C)c5	0.20224718749523163	Q9BX84	5
CC1=CC=CC(C2=C(N(C=CN=C3)C3=N2)C4=CC=NC(NC5CCCCC5)=N4)=C1	C[C@@H](c1ccc2ncccc2c1)c3nnc4ccc(nn34)c5cnn(C)c5	0.20224718749523163	P08581	7.987162775294828
CC1=CC=CC(C2=C(N(C=CN=C3)C3=N2)C4=CC=NC(NC5CCCCC5)=N4)=C1	C[C@@H](c1ccc2ncccc2c1)c3nnc4ccc(nn34)c5cnn(C)c5	0.20224718749523163	Q9Y6R4	5
CC1=CC=CC(C2=C(N(C=CN=C3)C3=N2)C4=CC=NC(NC5CCCCC5)=N4)=C1	C[C@@H](c1ccc2ncccc2c1)c3nnc4ccc(nn34)c5cnn(C)c5	0.20224718749523163	O94806	5
CC1=CC=CC(C2=C(N(C=CN=C3)C3=N2)C4=CC=NC(NC5CCCCC5)=N4)=C1	C[C@@H](c1ccc2ncccc2c1)c3nnc4ccc(nn34)c5cnn(C)c5	0.20224718749523163	Q8IWQ3	5
O=C1C2=C(C(C3=CC=CC=N3)=NN1C4=C(Cl)C=NC=C4Cl)N=C(NC5=CC=C(N6CCN(C)CC6)C=C5)N=C2	C[C@@H](c1ccc2ncccc2c1)n3nnc4ncc(nc34)c5cnn(C)c5	0.2083333283662796	P08581	8.853871964321762
O=C1C2=C(C(C3=CC=CC=N3)=NN1C4=C(Cl)C=NC=C4Cl)N=C(NC5=CC=C(N6CCN(C)CC6)C=C5)N=C2	C[C@@H](c1ccc2ncccc2c1)n3nnc4ncc(nc34)c5cnn(CCO)c5	0.18446601927280426	P08581	8.55284196865778
Fc1ccc(CNc2nccc(NCCNC(=O)c3cc4ccccc4s3)n2)cc1	C[C@@H](CCCC(C)(C)O)Nc1nc(Nc2cc(C)[nH]n2)cc(C)c1C#N	0.1505376398563385	O14965	9.229147988357855
COc1cc(Nc2nccc(n2)N2CCC(C2)NC(=O)Nc2cccc(c2)C(C)=O)cc(OC)c1OC	C[C@@H](CCO)N1C[C@H](C)N(C[C@H]1C)C(=O)N2Cc3c(NC(=O)c4ccccn4)n[nH]c3C2(C)C	0.1666666716337204	P05771	7.3635121036466344
COc1cc(Nc2nccc(n2)N2CCC(C2)NC(=O)Nc2cccc(c2)C(C)=O)cc(OC)c1OC	C[C@@H](CCO)Oc1ccc2cc(NC(=O)C3CC3)ncc2c1	0.19148936867713928	P00519	8.698970004336019
COc1cc(Nc2ncc3N(C)C(=O)C(F)(F)CN(C4CCCC4)c3n2)ccc1C(=O)NC5CCN(C)CC5	C[C@@H](CN(C)CCOC1=C(C=C2C(=C1)C(=NC=N2)NC3=CC(=C(C=C3)F)Cl)OC)O	0.20370370149612427	Q13163	6.55284196865778
COc1cc(Nc2ncc3N(C)C(=O)C(F)(F)CN(C4CCCC4)c3n2)ccc1C(=O)NC5CCN(C)CC5	C[C@@H](CN(C)CCOC1=C(C=C2C(=C1)C(=NC=N2)NC3=CC(=C(C=C3)F)Cl)OC)O	0.20370370149612427	Q99558	5
COc1cc(Nc2ncc3N(C)C(=O)C(F)(F)CN(C4CCCC4)c3n2)ccc1C(=O)NC5CCN(C)CC5	C[C@@H](CN(C)CCOC1=C(C=C2C(=C1)C(=NC=N2)NC3=CC(=C(C=C3)F)Cl)OC)O	0.20370370149612427	O14976	6.92081875395237
CC(C(=O)NC1CCN(C1)c1ccnc(Nc2ccc(F)cc2)n1)c1ccc(Cl)cc1	C[C@@H](CN[C@H](c1ccc(F)c(F)c1)P(=O)(O)O)c2ccccc2	0.2151898741722107	O15530	4.080921907623926
CC(C(=O)NC1CCN(C1)c1ccnc(Nc2ccc(F)cc2)n1)c1ccc(Cl)cc1	C[C@@H](CN[C@H](c1ccccc1)P(=O)(O)O)c2ccccc2	0.1733333319425583	O15530	3.8239087409443187
CC1=CC(=NN1C1=CC=CC=C1)C(=O)NC1=CC=C(OC2=NN3C=C(NC(=O)C4CC4)N=C3C=C2)C=C1	C[C@@H](CNC(=O)c1ccc(CN2CCN(C)CC2)cc1)Cc3ccc4cc(NC(=O)C5CC5)ncc4c3	0.22549019753932953	P00519	7.83889035263304
CC1=CC(=NN1C1=CC=CC=C1)C(=O)NC1=CC=C(OC2=NN3C=C(NC(=O)C4CC4)N=C3C=C2)C=C1	C[C@@H](CO)Cc1ccc2cc(NC(=O)C3CC3)ncc2c1	0.2650602459907532	P00519	9.15051499783199
O=C1C2=C(C(C3=CC=CC=N3)=NN1C4=C(Cl)C=NC=C4Cl)N=C(NC5=CC=C(N6CCN(C)CC6)C=C5)N=C2	C[C@@H](CO)N1C(=O)N(C)c2cnc3ccc(nc3c12)c4cnn(C)c4	0.17894737422466278	P42336	6.991399828238082
O=C1C2=C(C(C3=CC=CC=N3)=NN1C4=C(Cl)C=NC=C4Cl)N=C(NC5=CC=C(N6CCN(C)CC6)C=C5)N=C2	C[C@@H](CO)N1C(=O)N(C)c2cnc3ccc(nc3c12)c4cnn(C)c4	0.17894737422466278	P42345	6.507239610973162
Cc1ccc2c(cnn2n1)-c1ccnc(Nc2ccc(cc2)C(F)(F)F)n1	C[C@@H](CO)NC(=O)c1sc(nc1C)c2ccnc(Nc3cc(C)cc(C)c3)n2	0.26582279801368713	P43405	8.045757490560675
Cc1ccc2c(cnn2n1)-c1ccnc(Nc2ccc(cc2)C(F)(F)F)n1	C[C@@H](CO)NC(=O)c1sc(nc1C)c2ccnc(Nc3cc(C)cc(C)c3)n2	0.26582279801368713	P43403	6.619788758288394
CN1CCC(CC1)NC(=O)c2ccc(Nc3ncc4N(C)C(=O)C(F)(F)CN(C5CCCC5)c4n3)cc2C	C[C@@H](CO)Nc1cc2CCC(=O)Nc2cc1S(=O)(=O)Nc3ccc(C)c(C)c3	0.20618556439876556	P14618	5.214670164989233
CN1CCC(CC1)NC(=O)c2ccc(Nc3ncc4N(C)C(=O)C(F)(F)CN(C5CCCC5)c4n3)cc2C	C[C@@H](CO)Nc1cc2CCC(=O)Nc2cc1S(=O)(=O)Nc3ccc(C)c(Cl)c3	0.19801980257034302	P14618	5.214670164989233
CN1CCC(CC1)NC(=O)c2ccc(Nc3ncc4N(C)C(=O)C(F)(F)CN(C5CCCC5)c4n3)cc2C	C[C@@H](CO)Nc1cc2NC(=O)CCc2cc1S(=O)(=O)Nc3ccc(C)c(C)c3	0.20618556439876556	P14618	6.769551078621726
CN1CCC(CC1)NC(=O)c2ccc(Nc3ncc4N(C)C(=O)C(F)(F)CN(C5CCCC5)c4n3)cc2C	C[C@@H](CO)Nc1cc2NC(=O)CCc2cc1S(=O)(=O)Nc3ccc(C)c(Cl)c3	0.19801980257034302	P14618	7.221848749616356
CN1CCC(CC1)NC(=O)c2ccc(Nc3ncc4N(C)C(=O)C(F)(F)CN(C5CCCC5)c4n3)cc2C	C[C@@H](CO)Nc1cc2NC(=O)CCc2cc1S(=O)(=O)Nc3ccc(F)c(C)c3	0.19801980257034302	P14618	6.537602002101044
CC(C(=O)NC1CCN(C1)c1ccnc(Nc2ccc(F)cc2)n1)c1ccc(Cl)cc1	C[C@@H](CO)Nc1cc2NC(=O)CCc2cc1S(=O)(=O)Nc3ccc(F)c(Cl)c3	0.1894736886024475	P14618	6.886056647693163
COc1cccc(NC(=O)NC2CCN(C2)c2ccnc(Nc3cc(OC)c(OC)c(OC)c3)n2)c1	C[C@@H](CO)Nc1nc(C)cc(Nc2cc(NC(=O)c3c(Cl)cccc3Cl)ccn2)n1	0.24210526049137115	P00533	6.995678626217358
O=C(NC1=CC(Cl)=CC=C1)NC(C=C2)=CC=C2C3=C4C(N(C)N=C4N)=CN=C3	C[C@@H](CO)OC[C@H](Oc1ncnc2c1cnn2c3ncccc3Cl)C(=O)Nc4ccc(Cl)cn4	0.18627451360225677	P35557	5.499999678657065
CC(C(=O)NC1CCN(C1)c1ccnc(Nc2ccc(F)cc2)n1)c1ccc(Cl)cc1	C[C@@H](CO)OC[C@H](Oc1ncnc2c1cnn2c3ncccc3Cl)C(=O)Nc4ccc(F)cn4	0.18691588938236237	P35557	5.59999938302362
NC(C(C=C1)=CC=C1C2=CC3=NC=NC(SCC(O)=O)=C3S2)=O	C[C@@H](CO)Oc1cc(Oc2ccc(cc2)C(=O)N(C)C)cc(c1)C(=O)Nc3ccn(C)n3	0.1411764770746231	P35557	7.3979400086720375
COc1cc(Nc2nccc(n2)N2CCC(C2)NC(=O)Nc2cccc(c2)C(C)=O)cc(OC)c1OC	C[C@@H](CO)Oc1cc(Oc2ccc(cc2)C(=O)N3CCC3)cc(c1)C(=O)Nc4cc[nH]n4	0.14150942862033844	P35557	7.275724130399211
COc1cc(Nc2nccc(n2)N2CCC(C2)NC(=O)Nc2cccc(c2)C(C)=O)cc(OC)c1OC	C[C@@H](CO)Oc1cc(Oc2ccc(cc2)C(=O)N3CCC3)cc(c1)C(=O)Nc4ccn(C)n4	0.1388888955116272	P35557	7.656681865368853
CS(C1=CC(CNC2=NC(NC3=CC=C(N(C(C)C)C(C4)=O)C4=C3)=NC=C2C(F)(F)F)=CC=C1)(=O)=O	C[C@@H](CO)Oc1cc(Oc2ccc(cc2)C(=O)N3CCC3)cc(c1)C(=O)Nc4ccn(n4)C(C)C	0.14414414763450623	P35557	7.136677139879544
CC1=CC(=NN1C1=CC=CC=C1)C(=O)NC1=CC=C(OC2=NN3C=C(NC(=O)C4CC4)N=C3C=C2)C=C1	C[C@@H](CO)Oc1cc(Oc2ccc(cc2)C(=O)N3CCC3)cc(c1)C(=O)Nc4cnc(C)cn4	0.20202019810676575	P35557	7.214670164989233
CC1=CC(=NN1C1=CC=CC=C1)C(=O)NC1=CC=C(OC2=NN3C=C(NC(=O)C4CC4)N=C3C=C2)C=C1	C[C@@H](CO)Oc1cc(Oc2ccc(cc2)C(=O)N3CCC3)cc(c1)C(=O)Nc4nc(C)ns4	0.17475728690624237	P35557	7.455931955649724
NC(C(C=C1)=CC=C1C2=CC3=NC=NC(SCC(O)=O)=C3S2)=O	C[C@@H](CO)Oc1cc(Oc2ccc(cc2)C(=O)N3CCC3)cc(c1)C(=O)Nc4nccs4	0.19767442345619202	P35557	7.494850021680094
CS(C1=CC(CNC2=NC(NC3=CC=C(N(C(C)C)C(C4)=O)C4=C3)=NC=C2C(F)(F)F)=CC=C1)(=O)=O	C[C@@H](CO)Oc1cc(Oc2ccc(cc2)S(=O)(=O)C)cc(c1)C(=O)Nc3nccs3	0.21359223127365112	P35557	7.198970004336019
CS(C1=CC(CNC2=NC(NC3=CC=C(N(C(C)C)C(C4)=O)C4=C3)=NC=C2C(F)(F)F)=CC=C1)(=O)=O	C[C@@H](CO)Oc1cc(Oc2ccc(cc2)S(=O)(=O)N(C)C)cc(c1)C3=NC=C(C)C(=O)N3	0.15740740299224854	P35557	7.045757490560675
NC(C(C=C1)=CC=C1C2=CC3=NC=NC(SCC(O)=O)=C3S2)=O	C[C@@H](CO)Oc1cc(Oc2cnc(nc2)C(=O)N(C)C)cc(c1)C3=NC=CC(=O)N3	0.15662650763988495	P35557	5.958607314841775
CC1=CC(=NN1C1=CC=CC=C1)C(=O)NC1=CC=C(OC2=NN3C=C(NC(=O)C4CC4)N=C3C=C2)C=C1	C[C@@H](CO)Oc1ccc2cc(NC(=O)C3CC3)ncc2c1	0.19540229439735413	P00519	8.698970004336019
CN1CCC(CC1)NC(=O)c2ccc(Nc3ncc4N(C)C(=O)C(F)(F)CN(C5CCCC5)c4n3)cc2C	C[C@@H](N(CC(=O)Nc1ccc2C[C@@]3(Cc2c1)N(C)C(=O)NC3=O)C(=O)C(C)(C)C)c4cc(F)cc(F)c4	0.18018017709255219	P36507	5.853871964321762
CS(C1=CC(CNC2=NC(NC3=CC=C(N(C(C)C)C(C4)=O)C4=C3)=NC=C2C(F)(F)F)=CC=C1)(=O)=O	C[C@@H](N(CC(=O)Nc1ccc2C[C@@]3(Cc2c1)N(C)C(=O)NC3=O)C(=O)C(C)(C)C)c4ccccc4	0.1785714328289032	P36507	6.173925197299173
CC(C(=O)NC1CCN(C1)c1ccnc(Nc2ccc(F)cc2)n1)c1ccc(Cl)cc1	C[C@@H](N)[C@@H]1CC[C@H](CC1)C(=O)Nc2ccncc2	0.14814814925193787	P05696	5
CC(C(=O)NC1CCN(C1)c1ccnc(Nc2ccc(F)cc2)n1)c1ccc(Cl)cc1	C[C@@H](N)[C@@H]1CC[C@H](CC1)C(=O)Nc2ccncc2	0.14814814925193787	Q13464	6.823908740944319
CC(C(=O)NC1CCN(C1)c1ccnc(Nc2ccc(F)cc2)n1)c1ccc(Cl)cc1	C[C@@H](N)[C@@H]1CC[C@H](CC1)C(=O)Nc2ccncc2	0.14814814925193787	O75116	6.522878745280337
CC(C(=O)NC1CCN(C1)c1ccnc(Nc2ccc(F)cc2)n1)c1ccc(Cl)cc1	C[C@@H](N)c1ccc(cc1)C(=O)Nc2ccnc3[nH]ccc23	0.190476194024086	Q13464	6.102372908709558
CC(C(=O)NC1CCN(C1)c1ccnc(Nc2ccc(F)cc2)n1)c1ccc(Cl)cc1	C[C@@H](N)c1ccc(cc1)C(=O)Nc2ccnc3[nH]ccc23	0.190476194024086	O75116	6.823908740944319
CS(C1=CC(CNC2=NC(NC3=CC=C(N(C(C)C)C(C4)=O)C4=C3)=NC=C2C(F)(F)F)=CC=C1)(=O)=O	C[C@@H](N1CCN(C[C@@H]1C)S(=O)(=O)C)c2cnc(Nc3ccc(Cl)nc3)c(c2)c4nc(C)nc(N)n4	0.2571428716182709	P42336	7.823908740944319
CS(C1=CC(CNC2=NC(NC3=CC=C(N(C(C)C)C(C4)=O)C4=C3)=NC=C2C(F)(F)F)=CC=C1)(=O)=O	C[C@@H](N1CCN(C[C@@H]1C)S(=O)(=O)C)c2cnc(Nc3ccc4scnc4c3)c(c2)c5nc(C)nc(N)n5	0.2522522509098053	P42336	8.397940008672037
CS(C1=CC(CNC2=NC(NC3=CC=C(N(C(C)C)C(C4)=O)C4=C3)=NC=C2C(F)(F)F)=CC=C1)(=O)=O	C[C@@H](N1CCN(CC1)S(=O)(=O)C)c2cnc(Nc3cc(F)c4cccnc4c3)c(c2)c5nc(C)nc(N)n5	0.2545454502105713	P42336	7.698970004336019
CS(C1=CC(CNC2=NC(NC3=CC=C(N(C(C)C)C(C4)=O)C4=C3)=NC=C2C(F)(F)F)=CC=C1)(=O)=O	C[C@@H](N1CCN(CC1)S(=O)(=O)C)c2cnc(Nc3ccc(Cl)nc3)c(c2)c4nc(C)nc(N)n4	0.2673267424106598	P42336	7.356547323513813
CS(C1=CC(CNC2=NC(NC3=CC=C(N(C(C)C)C(C4)=O)C4=C3)=NC=C2C(F)(F)F)=CC=C1)(=O)=O	C[C@@H](N1CCN(CC1)S(=O)(=O)C)c2cnc(Nc3ccc4cccnc4c3)c(c2)c5nc(C)nc(N)n5	0.27619048953056335	P42336	7.443697499232713
CS(C1=CC(CNC2=NC(NC3=CC=C(N(C(C)C)C(C4)=O)C4=C3)=NC=C2C(F)(F)F)=CC=C1)(=O)=O	C[C@@H](N1CCOCC1)c2cnc(Nc3cnc(Cl)c(NS(=O)(=O)C)c3)c(c2)c4nc(C)nc(N)n4	0.20720720291137695	P42336	8.154901959985743
O=C1C2=C(C(C3=CC=CC=N3)=NN1C4=C(Cl)C=NC=C4Cl)N=C(NC5=CC=C(N6CCN(C)CC6)C=C5)N=C2	C[C@@H](N1CCOCC1)c2cnc(Nc3cnc(Cl)c(NS(=O)(=O)N(C)C)c3)c(c2)c4cc(N)nc(C)n4	0.17699114978313446	P42336	7.7447274948966935
CS(C1=CC(CNC2=NC(NC3=CC=C(N(C(C)C)C(C4)=O)C4=C3)=NC=C2C(F)(F)F)=CC=C1)(=O)=O	C[C@@H](N1CCOCC1)c2cnc(Nc3cnc(Cl)c(NS(=O)(=O)N(C)C)c3)c(c2)c4nc(C)nc(N)n4	0.18965516984462738	P42336	8.221848749616356
O=C(NC1=CC(Cl)=CC=C1)NC(C=C2)=CC=C2C3=C4C(N(C)N=C4N)=CN=C3	C[C@@H](NC(=O)c1c[nH]c2ncc(nc12)c3nn(C)c4cc(Cl)ccc34)C(=O)N5CC(C5)C#N	0.21153846383094788	P23458	7.136677139879544
O=C(NC1=CC(Cl)=CC=C1)NC(C=C2)=CC=C2C3=C4C(N(C)N=C4N)=CN=C3	C[C@@H](NC(=O)c1c[nH]c2ncc(nc12)c3nn(C)c4cc(Cl)ccc34)C(=O)N5CC(C5)C#N	0.21153846383094788	P52333	8.853871964321762
O=C(NC1=CC(Cl)=CC=C1)NC(C=C2)=CC=C2C3=C4C(N(C)N=C4N)=CN=C3	C[C@@H](NC(=O)c1c[nH]c2ncc(nc12)c3nn(C)c4cc(Cl)ccc34)C(=O)N5CC(C5)C#N	0.21153846383094788	P29597	6.455931955649724
O=C(NC1=CC(Cl)=CC=C1)NC(C=C2)=CC=C2C3=C4C(N(C)N=C4N)=CN=C3	C[C@@H](NC(=O)c1c[nH]c2ncc(nc12)c3nn(C)c4cc(Cl)ccc34)C(=O)N5CC(C5)C#N	0.21153846383094788	O60674	7.958607314841775
OC(C1=CC2=C(C3=CC(C4=CC=CC=C4)=CC=C3)C=NC=C2S1)=O	C[C@@H](NC(=O)c1cc(c[nH]1)c2[nH]ncc2c3cccc(Cl)c3)c4ccccc4	0.25	P53779	5.508638306165727
OC(C1=CC2=C(C3=CC(C4=CC=CC=C4)=CC=C3)C=NC=C2S1)=O	C[C@@H](NC(=O)c1cc(c[nH]1)c2[nH]ncc2c3cccc(Cl)c3)c4ccccc4	0.25	P28482	7
Fc1ccc(Nc2nccc(n2)N2CCC(C2)NC(=O)c2cccc(c2)C#N)cc1	C[C@@H](NC(=O)c1ccc(nc1)c2cc(cc(F)c2C)C(=O)NC3CC3)C(C)(C)C	0.2222222238779068	Q16539	7.899974269892137
Fc1ccc(Nc2nccc(n2)N2CCC(C2)NC(=O)c2cccc(c2)C#N)cc1	C[C@@H](NC(=O)c1cccc(c1)c2cc(on2)c3ccc(cc3)N4CCN(C)CC4)C#N	0.22826087474822998	Q15139	6.2441251443275085
Fc1ccc(Nc2nccc(n2)N2CCC(C2)NC(=O)c2cccc(c2)C#N)cc1	C[C@@H](NC(=O)c1cccc(c1)c2cc(on2)c3ccc(CNC4CCOCC4)cc3)C#N	0.22680412232875824	Q15139	6.619788758288394
COc1cccc(NC(=O)NC2CCN(C2)c2ccnc(Nc3cc(OC)c(OC)c(OC)c3)n2)c1	C[C@@H](NC(=O)CCCCCC(=O)Nc1cccc(Nc2nccc(Nc3cc([nH]n3)C4CC4)n2)c1)c5occc5	0.24074074625968933	P08631	5.920818753952375
COc1cccc(NC(=O)NC2CCN(C2)c2ccnc(Nc3cc(OC)c(OC)c(OC)c3)n2)c1	C[C@@H](NC(=O)CCCCCC(=O)Nc1cccc(Nc2nccc(Nc3cc([nH]n3)C4CC4)n2)c1)c5occc5	0.24074074625968933	P12931	6.886056647693163
COc1cccc(NC(=O)NC2CCN(C2)c2ccnc(Nc3cc(OC)c(OC)c(OC)c3)n2)c1	C[C@@H](NC(=O)CCCCCC(=O)Nc1cccc(Nc2nccc(Nc3cc([nH]n3)C4CC4)n2)c1)c5occc5	0.24074074625968933	P07947	6.096910013008056
COc1cccc(NC(=O)NC2CCN(C2)c2ccnc(Nc3cc(OC)c(OC)c(OC)c3)n2)c1	C[C@@H](NC(=O)CCCCCC(=O)Nc1cccc(Nc2nccc(Nc3cc([nH]n3)C4CC4)n2)c1)c5occc5	0.24074074625968933	P00519	5.920818753952375
COc1cccc(CNC(=O)NC2CCN(C2)c2ccnc(Nc3cc(OC)c(OC)c(OC)c3)n2)c1	C[C@@H](NC(=O)CCCCCNC(=O)[C@@H]1C[C@@H](O)[C@@H](C1)n2cnc3c(N)ncnc23)C(=O)NCCCCCC(=O)N[C@H](CCCNC(=N)N)C(=O)N[C@H](CCCNC(=N)N)C(=O)N	0.1349206417798996	P17612	8.744727494896694
COc1cccc(CNC(=O)NC2CCN(C2)c2ccnc(Nc3cc(OC)c(OC)c(OC)c3)n2)c1	C[C@@H](NC(=O)CCCCCNC(=O)[C@@H]1C[C@@H](O)[C@@H](C1)n2cnc3c(N)ncnc23)C(=O)NCCCCCC(=O)N[C@H](CCCNC(=N)N)C(=O)N[C@H](CCCNC(=N)N)C(=O)N	0.1349206417798996	O75116	6.728158393463501
O=C(NC1=CC(Cl)=CC=C1)NC(C=C2)=CC=C2C3=C4C(N(C)N=C4N)=CN=C3	C[C@@H](NC(=O)CCCCCNC(=O)[C@H]1O[C@H]([C@H](O)[C@@H]1O)n2cnc3c(N)ncnc23)C(=O)NCCCCCC(=O)N[C@H](CCCNC(=N)N)C(=O)N[C@H](CCCNC(=N)N)C(=O)N	0.1355932205915451	P17612	8.236572006437063
O=C(NC1=CC(Cl)=CC=C1)NC(C=C2)=CC=C2C3=C4C(N(C)N=C4N)=CN=C3	C[C@@H](NC(=O)CCCCCNC(=O)[C@H]1O[C@H]([C@H](O)[C@@H]1O)n2cnc3c(N)ncnc23)C(=O)NCCCCCC(=O)N[C@H](CCCNC(=N)N)C(=O)N[C@H](CCCNC(=N)N)C(=O)N	0.1355932205915451	O75116	6.924453038607469
O=C1C2=C(C(C3=CC=CC=N3)=NN1C4=C(Cl)C=NC=C4Cl)N=C(NC5=CC=C(N6CCN(C)CC6)C=C5)N=C2	C[C@@H](NC1=C(Nc2ccccc2)C(=O)C1=O)C(C)(C)C	0.19230769574642181	P53350	4.494850021680094
CS(C1=CC(CNC2=NC(NC3=CC=C(N(C(C)C)C(C4)=O)C4=C3)=NC=C2C(F)(F)F)=CC=C1)(=O)=O	C[C@@H](NC1=C(Nc2ccnc(Nc3ccc(Br)cc3)n2)C(=O)C1=O)C(C)(C)C	0.22680412232875824	P53350	6.450996737974212
CS(C1=CC(CNC2=NC(NC3=CC=C(N(C(C)C)C(C4)=O)C4=C3)=NC=C2C(F)(F)F)=CC=C1)(=O)=O	C[C@@H](NC1=C(Nc2ccnc(Nc3ccc(C)cc3)n2)C(=O)C1=O)C(C)(C)C	0.24210526049137115	P53350	5.995678626217358
CS(C1=CC(CNC2=NC(NC3=CC=C(N(C(C)C)C(C4)=O)C4=C3)=NC=C2C(F)(F)F)=CC=C1)(=O)=O	C[C@@H](NC1=C(Nc2ccnc(Nc3ccc(cc3)c4ccccc4)n2)C(=O)C1=O)C(C)(C)C	0.23469388484954834	P53350	7.1249387366083
CC(C(=O)NC1CCN(C1)c1ccnc(Nc2ccc(F)cc2)n1)c1ccc(Cl)cc1	C[C@@H](NC1=C(Nc2ccnc(Nc3ccc(Cl)cc3)n2)C(=O)C1=O)C(C)(C)C	0.28915661573410034	P53350	6.565431095965801
CC(C(=O)NC1CCN(C1)c1ccnc(Nc2ccc(F)cc2)n1)c1ccc(Cl)cc1	C[C@@H](NC1=C(Nc2ccnc(Nc3ccc(F)cc3)n2)C(=O)C1=O)C(C)(C)C	0.27710843086242676	P53350	6.634512015109101
CS(C1=CC(CNC2=NC(NC3=CC=C(N(C(C)C)C(C4)=O)C4=C3)=NC=C2C(F)(F)F)=CC=C1)(=O)=O	C[C@@H](NC1=C(Nc2ccnc(Nc3ccc(OC(F)(F)F)cc3)n2)C(=O)C1=O)C(C)(C)C	0.2525252401828766	P53350	6.214670164989233
CC(C(=O)NC1CCN(C1)c1ccnc(Nc2ccc(F)cc2)n1)c1ccc(Cl)cc1	C[C@@H](NC1=C(Nc2ccnc(Nc3ccc(Oc4ccccc4)cc3)n2)C(=O)C1=O)C(C)(C)C	0.23076923191547394	P53350	6.559090917934783
CS(C1=CC(CNC2=NC(NC3=CC=C(N(C(C)C)C(C4)=O)C4=C3)=NC=C2C(F)(F)F)=CC=C1)(=O)=O	C[C@@H](NC1=C(Nc2ccnc(Nc3ccc4c(Cc5ccccc45)c3)n2)C(=O)C1=O)C(C)(C)C	0.2929292917251587	P53350	7.3872161432802645
Fc1ccc(CNc2nccc(NCCNC(=O)c3cc4ccccc4s3)n2)cc1	C[C@@H](NC1=C(Nc2ccnc(Nc3ccc4ccccc4c3)n2)C(=O)C1=O)C(C)(C)C	0.25581395626068115	P53350	7.070581074285707
CS(C1=CC(CNC2=NC(NC3=CC=C(N(C(C)C)C(C4)=O)C4=C3)=NC=C2C(F)(F)F)=CC=C1)(=O)=O	C[C@@H](NC1=C(Nc2ccnc(Nc3ccc4OCCOc4c3)n2)C(=O)C1=O)C(C)(C)C	0.24752475321292877	P53350	6.5934598195660445
COc1cc(Nc2nccc(n2)N2CCC(C2)NC(=O)Nc2ccc3OCOc3c2)cc(OC)c1OC	C[C@@H](NC1=C(Nc2ccnc(Nc3ccc4OCOc4c3)n2)C(=O)C1=O)C(C)(C)C	0.2604166567325592	P53350	6.782516055786093
CS(C1=CC(CNC2=NC(NC3=CC=C(N(C(C)C)C(C4)=O)C4=C3)=NC=C2C(F)(F)F)=CC=C1)(=O)=O	C[C@@H](NC1=C(Nc2ccnc(Nc3cccc(c3)c4ccccc4)n2)C(=O)C1=O)C(C)(C)C	0.2525252401828766	P53350	6.47755576649368
Fc1ccc(CNc2nccc(NCCNC(=O)c3cc4ccccc4s3)n2)cc1	C[C@@H](NC1=C(Nc2ccnc(Nc3cccc4ccccc34)n2)C(=O)C1=O)C(C)(C)C	0.25581395626068115	P53350	6.501689446210399
Fc1ccc(CNc2nccc(NCCNC(=O)c3cc4ccccc4s3)n2)cc1	C[C@@H](NC1=C(Nc2ccnc(Nc3ccccc3)n2)C(=O)C1=O)C(C)(C)C	0.24390244483947754	P53350	6.3325470471100465
Fc1ccc(CNc2nccc(NCCNC(=O)c3cc4ccccc4s3)n2)cc1	C[C@@H](NC1=C(Nc2ccnc(Nc3ccccn3)n2)C(=O)C1=O)C(C)(C)C	0.2235294133424759	P53350	4.38933983691012
CC(C)(C)c1ccc2nccc(Nc3cccc(O)c3)c2c1	C[C@@H](NC1=C(Nc2ccncc2)C(=O)C1=O)C(C)(C)C	0.19672131538391113	P53350	5.678273661756906
CC(C)(C)c1ccc2nccc(Nc3cccc(O)c3)c2c1	C[C@@H](NC1=C(Nc2ccncc2)C(=O)C1=O)C(C)(C)C	0.19672131538391113	O14757	4.800000052738446
Fc1ccc(CNc2nccc(NCCNC(=O)c3cc4ccccc4s3)n2)cc1	C[C@@H](Nc1nccc(NC2=C(N[C@H](C)C(C)(C)C)C(=O)C2=O)n1)c3ccccc3	0.2409638613462448	P53350	5.0030507515046185
CC(C(=O)NC1CCN(C1)c1ccnc(Nc2ccc(F)cc2)n1)c1ccc(Cl)cc1	C[C@@H](Nc1nccc(Nc2cc([nH]n2)C3CC3)n1)c4ccc5[nH]ccc5c4	0.22826087474822998	Q13153	5.721246399047171
C[C@@H](OC1=C(N)N=CC(C2=C(C#N)N(C)N=C2C3)=C1)C4=CC(F)=CC=C4C(N3C)=O	C[C@@H](Nc1ncnc(N)c1C#N)C2=C(C(=O)N3C=CC=CC3=N2)c4ccccc4	0.2083333283662796	O00329	5.199282921717615
CS(=O)(=O)c1ccccc1-c1nc(c([nH]1)-c1ccncc1)-c1ccc(F)cc1	C[C@@H](Nc1ncnc(N)c1C#N)C2=C(C(=O)N3C=CC=CC3=N2)c4ccccc4S(=O)(=O)C	0.2261904776096344	O00329	4.609064892896621
C[C@@H](OC1=C(N)N=CC(C2=C(C#N)N(C)N=C2C3)=C1)C4=CC(F)=CC=C4C(N3C)=O	C[C@@H](Nc1ncnc2[nH]cnc12)C3=C(C(=O)N4C(=CC=CC4=N3)C)c5cccc(F)c5	0.19607843458652496	O00329	6.095609079987638
C[C@@H](OC1=C(N)N=CC(C2=C(C#N)N(C)N=C2C3)=C1)C4=CC(F)=CC=C4C(N3C)=O	C[C@@H](Nc1ncnc2[nH]cnc12)C3=C(C(=O)N4C=C(F)C=CC4=N3)c5cccc(F)c5	0.19607843458652496	O00329	4.70245833218184
O=C1C2=C(C(C3=CC=CC=N3)=NN1C4=C(Cl)C=NC=C4Cl)N=C(NC5=CC=C(N6CCN(C)CC6)C=C5)N=C2	C[C@@H](Nc1ncnc2[nH]cnc12)C3=C(C(=O)N4C=C(F)C=CC4=N3)c5ccccn5	0.2199999988079071	O00329	4.668528162739573
COc1cccc(CNC(=O)NC2CCN(C2)c2ccnc(Nc3cc(OC)c(OC)c(OC)c3)n2)c1	C[C@@H](O)[C@H](NC(=O)[C@H](Cc1ccc(O)cc1)NC(=O)[C@H](Cc2cnc[nH]2)NC(=O)[C@H](CCC(=O)N)NC(=O)[C@H](CCC(=O)N)NC(=O)[C@H](CS)NC(=O)C)C(=O)N[C@@H]([C@@H](C)O)C(=O)N3CCC[C@H]3C(=O)N4CCC[C@H]4C(=O)N[C@@H]([C@@H](C)O)C(=O)N[C@@H](Cc5ccccc5)C(=O)NCC(=O)N	0.15328466892242432	P04626	6.759201228882668
CS(C1=CC(CNC2=NC(NC3=CC=C(N(C(C)C)C(C4)=O)C4=C3)=NC=C2C(F)(F)F)=CC=C1)(=O)=O	C[C@@H](O)[C@H]1CC(=O)O[C@H]2C[C@]3(O[C@H]([C@@H](C)CCCc4cccc(O)c4)[C@H]2C)O[C@@](O)(CC(=O)O1)[C@H](C)CC3(C)C	0.14516128599643707	P24723	9.744727494896694
CS(C1=CC(CNC2=NC(NC3=CC=C(N(C(C)C)C(C4)=O)C4=C3)=NC=C2C(F)(F)F)=CC=C1)(=O)=O	C[C@@H](O)[C@H]1CC(=O)O[C@H]2C[C@]3(O[C@H]([C@@H](C)CCCc4cccc(O)c4)[C@H]2C)O[C@@](O)(CC(=O)O1)[C@H](C)CC3(C)C	0.14516128599643707	Q04759	9.698970004336019
CS(C1=CC(CNC2=NC(NC3=CC=C(N(C(C)C)C(C4)=O)C4=C3)=NC=C2C(F)(F)F)=CC=C1)(=O)=O	C[C@@H](O)[C@H]1CC(=O)O[C@H]2C[C@]3(O[C@H]([C@@H](C)CCCc4cccc(O)c4)[C@H]2C)O[C@@](O)(CC(=O)O1)[C@H](C)CC3(C)C	0.14516128599643707	P05129	9.161150909262744
CS(C1=CC(CNC2=NC(NC3=CC=C(N(C(C)C)C(C4)=O)C4=C3)=NC=C2C(F)(F)F)=CC=C1)(=O)=O	C[C@@H](O)[C@H]1CC(=O)O[C@H]2C[C@]3(O[C@H]([C@@H](C)CCCc4cccc(O)c4)[C@H]2C)O[C@@](O)(CC(=O)O1)[C@H](C)CC3(C)C	0.14516128599643707	P17252	9
CS(C1=CC(CNC2=NC(NC3=CC=C(N(C(C)C)C(C4)=O)C4=C3)=NC=C2C(F)(F)F)=CC=C1)(=O)=O	C[C@@H](O)[C@H]1CC(=O)O[C@H]2C[C@]3(O[C@H]([C@@H](C)CCCc4cccc(O)c4)[C@H]2C)O[C@@](O)(CC(=O)O1)[C@H](C)CC3(C)C	0.14516128599643707	Q02156	8.886056647693163
CS(C1=CC(CNC2=NC(NC3=CC=C(N(C(C)C)C(C4)=O)C4=C3)=NC=C2C(F)(F)F)=CC=C1)(=O)=O	C[C@@H](O)[C@H]1CC(=O)O[C@H]2C[C@]3(O[C@H]([C@@H](C)CCCc4cccc(O)c4)[C@H]2C)O[C@@](O)(CC(=O)O1)[C@H](C)CC3(C)C	0.14516128599643707	Q05655	9.494850021680094
CS(C1=CC(CNC2=NC(NC3=CC=C(N(C(C)C)C(C4)=O)C4=C3)=NC=C2C(F)(F)F)=CC=C1)(=O)=O	C[C@@H](O)[C@H]1CC(=O)O[C@H]2C[C@]3(O[C@H]([C@@H](C)CCCc4cccc(O)c4)[C@H]2C)O[C@@](O)(CC(=O)O1)[C@H](C)CC3(C)C	0.14516128599643707	P05771	8.823908740944319
COc1cc(Nc2ncc3N(C)C(=O)C(F)(F)CN(C4CCCC4)c3n2)ccc1C(=O)NC5CCN(C)CC5	C[C@@H](O)C(=O)N1CCC(CC1)N2C(=O)N(C)c3cnc4ccc(nc4c23)c5ccc(nc5)N(C)C	0.20183485746383667	P42336	9.401209493236886
COc1cc(Nc2ncc3N(C)C(=O)C(F)(F)CN(C4CCCC4)c3n2)ccc1C(=O)NC5CCN(C)CC5	C[C@@H](O)C(=O)N1CCC(CC1)N2C(=O)N(C)c3cnc4ccc(nc4c23)c5ccc(nc5)N(C)C	0.20183485746383667	P42345	8.7594507517174
COc1cc(Nc2ncc3N(C)C(=O)C(F)(F)CN(C4CCCC4)c3n2)ccc1C(=O)NC5CCN(C)CC5	C[C@@H](O)C(=O)N1CCC(CC1)N2C(=O)N(C)c3cnc4ccc(nc4c23)c5cnc6[nH]ncc6c5	0.20720720291137695	P42336	9.958607314841775
COc1cc(Nc2ncc3N(C)C(=O)C(F)(F)CN(C4CCCC4)c3n2)ccc1C(=O)NC5CCN(C)CC5	C[C@@H](O)C(=O)N1CCC(CC1)N2C(=O)N(C)c3cnc4ccc(nc4c23)c5cnc6[nH]ncc6c5	0.20720720291137695	P42345	9.61798295742513
CC1=CC(=NN1C1=CC=CC=C1)C(=O)NC1=CC=C(OC2=NN3C=C(NC(=O)C4CC4)N=C3C=C2)C=C1	C[C@@H](O)c1cc(C)c(cn1)c2ccc3cc(NC(=O)C4CC4)ncc3c2	0.27906978130340576	P00519	10.173393743112328
CC(C(=O)NC1CCN(C1)c1ccnc(Nc2ccc(F)cc2)n1)c1ccc(Cl)cc1	C[C@@H](O)c1nc2cnc(Nc3ccnc(n3)N4CC[C@H](O)[C@H](F)C4)cc2n1[C@H](C)C(F)(F)F	0.2551020383834839	P00533	6.504455662453552
CC(C(=O)NC1CCN(C1)c1ccnc(Nc2ccc(F)cc2)n1)c1ccc(Cl)cc1	C[C@@H](O)c1nc2cnc3[nH]ccc3c2n1[C@@H]4CC[C@@H](CC#N)CC4	0.19354838132858276	P23458	8.244125144327509
CC(C(=O)NC1CCN(C1)c1ccnc(Nc2ccc(F)cc2)n1)c1ccc(Cl)cc1	C[C@@H](O)c1nc2cnc3[nH]ccc3c2n1[C@@H]4CC[C@@H](CC#N)CC4	0.19354838132858276	P52333	8.229147988357855
CC(C(=O)NC1CCN(C1)c1ccnc(Nc2ccc(F)cc2)n1)c1ccc(Cl)cc1	C[C@@H](O)c1nc2cnc3[nH]ccc3c2n1[C@@H]4CC[C@@H](CC#N)CC4	0.19354838132858276	P29597	8.198970004336019
CC(C(=O)NC1CCN(C1)c1ccnc(Nc2ccc(F)cc2)n1)c1ccc(Cl)cc1	C[C@@H](O)c1nc2cnc3[nH]ccc3c2n1[C@@H]4CC[C@@H](CC4)C#N	0.20000000298023224	P23458	7.309803919971486
CC(C(=O)NC1CCN(C1)c1ccnc(Nc2ccc(F)cc2)n1)c1ccc(Cl)cc1	C[C@@H](O)c1nc2cnc3[nH]ccc3c2n1[C@@H]4CC[C@@H](CC4)NCC(F)(F)F	0.2150537669658661	P23458	7.275724130399211
CC(C(=O)NC1CCN(C1)c1ccnc(Nc2ccc(F)cc2)n1)c1ccc(Cl)cc1	C[C@@H](O)c1nc2cnc3[nH]ccc3c2n1[C@@H]4CC[C@@H](CCC#N)CC4	0.19148936867713928	P23458	7.481486060122113
CC(C(=O)NC1CCN(C1)c1ccnc(Nc2ccc(F)cc2)n1)c1ccc(Cl)cc1	C[C@@H](O)c1nc2cnc3[nH]ccc3c2n1[C@@H]4CC[C@@H](CCC#N)CC4	0.19148936867713928	P52333	8.10790539730952
CC(C(=O)NC1CCN(C1)c1ccnc(Nc2ccc(F)cc2)n1)c1ccc(Cl)cc1	C[C@@H](O)c1nc2cnc3[nH]ccc3c2n1[C@@H]4CC[C@@H](CCC#N)CC4	0.19148936867713928	P29597	7.389162501464615
CC(C(=O)NC1CCN(C1)c1ccnc(Nc2ccc(F)cc2)n1)c1ccc(Cl)cc1	C[C@@H](O)c1nc2cnc3[nH]ccc3c2n1[C@@H]4CC[C@@H](O)CC4	0.21176470816135406	P23458	6.3872161432802645
CC(C(=O)NC1CCN(C1)c1ccnc(Nc2ccc(F)cc2)n1)c1ccc(Cl)cc1	C[C@@H](O)c1nc2cnc3[nH]ccc3c2n1[C@@H]4CC[C@H](CC4)C#N	0.20000000298023224	P23458	6.920818753952375
CC(C(=O)NC1CCN(C1)c1ccnc(Nc2ccc(F)cc2)n1)c1ccc(Cl)cc1	C[C@@H](O)c1nc2cnc3[nH]ccc3c2n1[C@@H]4CC[C@H](CC4)C#N	0.20000000298023224	P52333	6.552841968657781
CC(C(=O)NC1CCN(C1)c1ccnc(Nc2ccc(F)cc2)n1)c1ccc(Cl)cc1	C[C@@H](O)c1nc2cnc3[nH]ccc3c2n1[C@@H]4CC[C@H](CC4)C#N	0.20000000298023224	P29597	6.586315363473087
CC(C(=O)NC1CCN(C1)c1ccnc(Nc2ccc(F)cc2)n1)c1ccc(Cl)cc1	C[C@@H](O)c1nc2cnc3[nH]ccc3c2n1[C@@H]4CC[C@H](CC4)NCC(F)(F)F	0.2150537669658661	P23458	7.552841968657781
CC(C(=O)NC1CCN(C1)c1ccnc(Nc2ccc(F)cc2)n1)c1ccc(Cl)cc1	C[C@@H](O)c1nc2cnc3[nH]ccc3c2n1[C@@H]4CC[C@H](CC4)NCC(F)(F)F	0.2150537669658661	P52333	7.119186407719209
CC(C(=O)NC1CCN(C1)c1ccnc(Nc2ccc(F)cc2)n1)c1ccc(Cl)cc1	C[C@@H](O)c1nc2cnc3[nH]ccc3c2n1[C@@H]4CC[C@H](CC4)NCC(F)(F)F	0.2150537669658661	P29597	7.488579694561736
CC(C(=O)NC1CCN(C1)c1ccnc(Nc2ccc(F)cc2)n1)c1ccc(Cl)cc1	C[C@@H](O)c1nc2cnc3[nH]ccc3c2n1[C@@H]4CC[C@H](CC4)NCC(F)F	0.2150537669658661	P23458	7.2441251443275085
CC(C(=O)NC1CCN(C1)c1ccnc(Nc2ccc(F)cc2)n1)c1ccc(Cl)cc1	C[C@@H](O)c1nc2cnc3[nH]ccc3c2n1[C@@H]4CC[C@H](O)CC4	0.21176470816135406	P23458	7.170517578667782
CC(C(=O)NC1CCN(C1)c1ccnc(Nc2ccc(F)cc2)n1)c1ccc(Cl)cc1	C[C@@H](O)c1nc2cnc3[nH]ccc3c2n1[C@@H]4CCC[C@@H](O)C4	0.22727273404598236	P23458	6.920818753952375
CC(C(=O)NC1CCN(C1)c1ccnc(Nc2ccc(F)cc2)n1)c1ccc(Cl)cc1	C[C@@H](O)c1nc2cnc3[nH]ccc3c2n1[C@@H]4CCCN(C4)C(=O)CC(F)(F)F	0.21212121844291687	P23458	7.366531544420414
Fc1ccc(Nc2nccc(n2)N2CCC(C2)NC(=O)c2cccc(c2)C#N)cc1	C[C@@H](O)c1nc2cnc3[nH]ccc3c2n1[C@@H]4CCCN(C4)C(=O)CC#N	0.20999999344348907	P23458	6.685091401990742
CC(C(=O)NC1CCN(C1)c1ccnc(Nc2ccc(F)cc2)n1)c1ccc(Cl)cc1	C[C@@H](O)c1nc2cnc3[nH]ccc3c2n1[C@@H]4CCCOC4	0.20000000298023224	P23458	7.167491087293763
CC(C(=O)NC1CCN(C1)c1ccnc(Nc2ccc(F)cc2)n1)c1ccc(Cl)cc1	C[C@@H](O)c1nc2cnc3[nH]ccc3c2n1[C@H]4CC[C@@H](C4)NCC(F)(F)F	0.22580644488334656	P23458	7.130768280269024
CC(C(=O)NC1CCN(C1)c1ccnc(Nc2ccc(F)cc2)n1)c1ccc(Cl)cc1	C[C@@H](O)c1nc2cnc3[nH]ccc3c2n1[C@H]4CC[C@H](C4)NCC(F)(F)F	0.22580644488334656	P23458	7.292429823902063
CC(C(=O)NC1CCN(C1)c1ccnc(Nc2ccc(F)cc2)n1)c1ccc(Cl)cc1	C[C@@H](O)c1nc2cnc3[nH]ccc3c2n1[C@H]4CC[C@H](C4)NCC(F)(F)F	0.22580644488334656	P52333	7.275724130399211
CC(C(=O)NC1CCN(C1)c1ccnc(Nc2ccc(F)cc2)n1)c1ccc(Cl)cc1	C[C@@H](O)c1nc2cnc3[nH]ccc3c2n1[C@H]4CC[C@H](C4)NCC(F)(F)F	0.22580644488334656	P29597	6.678273661756906
CC(C(=O)NC1CCN(C1)c1ccnc(Nc2ccc(F)cc2)n1)c1ccc(Cl)cc1	C[C@@H](O)c1nc2cnc3[nH]ccc3c2n1[C@H]4CCCOC4	0.20000000298023224	P23458	6.958607314841775
CC(C(=O)NC1CCN(C1)c1ccnc(Nc2ccc(F)cc2)n1)c1ccc(Cl)cc1	C[C@@H](O)c1nc2cnc3[nH]ccc3c2n1[C@H]4CCCOC4	0.20000000298023224	P52333	6.958607314841775
CC(C(=O)NC1CCN(C1)c1ccnc(Nc2ccc(F)cc2)n1)c1ccc(Cl)cc1	C[C@@H](O)c1nc2cnc3[nH]ccc3c2n1[C@H]4CCCOC4	0.20000000298023224	P29597	7.508638306165727
CC(C(=O)NC1CCN(C1)c1ccnc(Nc2ccc(F)cc2)n1)c1ccc(Cl)cc1	C[C@@H](O)c1nc2cnc3[nH]ccc3c2n1C4CCCCC4	0.21176470816135406	P23458	7.327902142064283
CC(C(=O)NC1CCN(C1)c1ccnc(Nc2ccc(F)cc2)n1)c1ccc(Cl)cc1	C[C@@H](O)c1nc2cnc3[nH]ccc3c2n1C4CCCCC4	0.21176470816135406	O60674	6.723665891943903
CC(C(=O)NC1CCN(C1)c1ccnc(Nc2ccc(F)cc2)n1)c1ccc(Cl)cc1	C[C@@H](O)c1nc2cnc3[nH]ccc3c2n1C4CCN(CC(F)(F)F)CC4	0.23333333432674408	P23458	6.958607314841775
Fc1ccc(Nc2nccc(n2)N2CCC(C2)NC(=O)c2cccc(c2)C#N)cc1	C[C@@H](O)c1nc2cnc3[nH]ccc3c2n1C4CCN(CCC#N)CC4	0.22580644488334656	P23458	6.494850021680094
CC(C(=O)NC1CCN(C1)c1ccnc(Nc2ccc(F)cc2)n1)c1ccc(Cl)cc1	C[C@@H](O)c1nc2cnc3[nH]ccc3c2n1C4CCOCC4	0.2068965584039688	P23458	7.508638306165727
CC1=CC(=NN1C1=CC=CC=C1)C(=O)NC1=CC=C(OC2=NN3C=C(NC(=O)C4CC4)N=C3C=C2)C=C1	C[C@@H](O)c1nccc(C)c1c2ccc3cc(NC(=O)C4C[C@@H]4F)ncc3c2	0.20000000298023224	P00519	9.35244526230623
CS(C1=CC(CNC2=NC(NC3=CC=C(N(C(C)C)C(C4)=O)C4=C3)=NC=C2C(F)(F)F)=CC=C1)(=O)=O	C[C@@H](O)Cc1cc(cc(c1)C2(CC2)C#N)c3ccnc4[nH]nc(c34)C(F)(F)F	0.18518517911434174	Q02156	7.468521082957745
NC1=C(C2=CC=C(NC(NC3=CC=CC(C)=C3)=O)C=C2)C=NC4=C(Br)C=NN41	C[C@@H](O)Cn1cc(cn1)c2cnc(N)c3c(csc23)c4ccc(NC(=O)Nc5cccc(C)c5)cc4	0.40909090638160706	P10721	8
O=C(NC1=CC(Cl)=CC=C1)NC(C=C2)=CC=C2C3=C4C(N(C)N=C4N)=CN=C3	C[C@@H](O)Cn1cc(cn1)c2cnc(N)c3c(csc23)c4ccc(NC(=O)Nc5cccc(F)c5)cc4	0.34408602118492126	P10721	7.400007822415902
O=C(NC1=CC(Cl)=CC=C1)NC(C=C2)=CC=C2C3=C4C(N(C)N=C4N)=CN=C3	C[C@@H](O)Cn1cc(cn1)c2cnc(N)c3c(csc23)c4ccc(NC(=O)Nc5cccc(F)c5)cc4	0.34408602118492126	P07333	8.500312917381596
O=C(NC1=CC(Cl)=CC=C1)NC(C=C2)=CC=C2C3=C4C(N(C)N=C4N)=CN=C3	C[C@@H](O)Cn1cc(cn1)c2cnc(N)c3c(csc23)c4ccc(NC(=O)Nc5cccc(F)c5)cc4	0.34408602118492126	P00519	9.100179497572904
O=C(NC1=CC(Cl)=CC=C1)NC(C=C2)=CC=C2C3=C4C(N(C)N=C4N)=CN=C3	C[C@@H](O)CNC(=O)c1cccc(c1)c2ccc3nc(c4cccnc4N)n(c5ccc(cc5)C6(N)CCC6)c3n2	0.19230769574642181	P31749	8.920818753952375
CS(C1=CC(CNC2=NC(NC3=CC=C(N(C(C)C)C(C4)=O)C4=C3)=NC=C2C(F)(F)F)=CC=C1)(=O)=O	C[C@@H](O)COc1cn2ncnc(Oc3ccc4[nH]c(C)cc4c3F)c2c1C	0.15740740299224854	P42684	5.7447274948966935
CS(C1=CC(CNC2=NC(NC3=CC=C(N(C(C)C)C(C4)=O)C4=C3)=NC=C2C(F)(F)F)=CC=C1)(=O)=O	C[C@@H](O)COc1cn2ncnc(Oc3ccc4[nH]c(C)cc4c3F)c2c1C	0.15740740299224854	Q9UF33	6.721246399047171
CS(C1=CC(CNC2=NC(NC3=CC=C(N(C(C)C)C(C4)=O)C4=C3)=NC=C2C(F)(F)F)=CC=C1)(=O)=O	C[C@@H](O)COc1cn2ncnc(Oc3ccc4[nH]c(C)cc4c3F)c2c1C	0.15740740299224854	P35968	7.9430283238465815
CS(C1=CC(CNC2=NC(NC3=CC=C(N(C(C)C)C(C4)=O)C4=C3)=NC=C2C(F)(F)F)=CC=C1)(=O)=O	C[C@@H](O)COc1cn2ncnc(Oc3ccc4[nH]c(C)cc4c3F)c2c1C	0.15740740299224854	Q9NY57	5.4089353929735005
CS(C1=CC(CNC2=NC(NC3=CC=C(N(C(C)C)C(C4)=O)C4=C3)=NC=C2C(F)(F)F)=CC=C1)(=O)=O	C[C@@H](O)COc1cn2ncnc(Oc3ccc4[nH]c(C)cc4c3F)c2c1C	0.15740740299224854	P51451	5.698970004336019
CS(C1=CC(CNC2=NC(NC3=CC=C(N(C(C)C)C(C4)=O)C4=C3)=NC=C2C(F)(F)F)=CC=C1)(=O)=O	C[C@@H](O)COc1cn2ncnc(Oc3ccc4[nH]c(C)cc4c3F)c2c1C	0.15740740299224854	Q9BYT3	5.494850021680094
CS(C1=CC(CNC2=NC(NC3=CC=C(N(C(C)C)C(C4)=O)C4=C3)=NC=C2C(F)(F)F)=CC=C1)(=O)=O	C[C@@H](O)COc1cn2ncnc(Oc3ccc4[nH]c(C)cc4c3F)c2c1C	0.15740740299224854	P10721	7.449814727441218
CS(C1=CC(CNC2=NC(NC3=CC=C(N(C(C)C)C(C4)=O)C4=C3)=NC=C2C(F)(F)F)=CC=C1)(=O)=O	C[C@@H](O)COc1cn2ncnc(Oc3ccc4[nH]c(C)cc4c3F)c2c1C	0.15740740299224854	P11362	7.00436480540245
CS(C1=CC(CNC2=NC(NC3=CC=C(N(C(C)C)C(C4)=O)C4=C3)=NC=C2C(F)(F)F)=CC=C1)(=O)=O	C[C@@H](O)COc1cn2ncnc(Oc3ccc4[nH]c(C)cc4c3F)c2c1C	0.15740740299224854	P09619	7.301029995663981
CS(C1=CC(CNC2=NC(NC3=CC=C(N(C(C)C)C(C4)=O)C4=C3)=NC=C2C(F)(F)F)=CC=C1)(=O)=O	C[C@@H](O)COc1cn2ncnc(Oc3ccc4[nH]c(C)cc4c3F)c2c1C	0.15740740299224854	Q9Y4K4	5.853871964321762
CS(C1=CC(CNC2=NC(NC3=CC=C(N(C(C)C)C(C4)=O)C4=C3)=NC=C2C(F)(F)F)=CC=C1)(=O)=O	C[C@@H](O)COc1cn2ncnc(Oc3ccc4[nH]c(C)cc4c3F)c2c1C	0.15740740299224854	P16234	7.958607314841775
CS(C1=CC(CNC2=NC(NC3=CC=C(N(C(C)C)C(C4)=O)C4=C3)=NC=C2C(F)(F)F)=CC=C1)(=O)=O	C[C@@H](O)COc1cn2ncnc(Oc3ccc4[nH]c(C)cc4c3F)c2c1C	0.15740740299224854	Q13163	5.508638306165727
CS(C1=CC(CNC2=NC(NC3=CC=C(N(C(C)C)C(C4)=O)C4=C3)=NC=C2C(F)(F)F)=CC=C1)(=O)=O	C[C@@H](O)COc1cn2ncnc(Oc3ccc4[nH]c(C)cc4c3F)c2c1C	0.15740740299224854	Q8N4C8	6.508638306165727
CS(C1=CC(CNC2=NC(NC3=CC=C(N(C(C)C)C(C4)=O)C4=C3)=NC=C2C(F)(F)F)=CC=C1)(=O)=O	C[C@@H](O)COc1cn2ncnc(Oc3ccc4[nH]c(C)cc4c3F)c2c1C	0.15740740299224854	Q02763	6.356547323513812
CS(C1=CC(CNC2=NC(NC3=CC=C(N(C(C)C)C(C4)=O)C4=C3)=NC=C2C(F)(F)F)=CC=C1)(=O)=O	C[C@@H](O)COc1cn2ncnc(Oc3ccc4[nH]c(C)cc4c3F)c2c1C	0.15740740299224854	Q15375	5.769551078621726
CS(C1=CC(CNC2=NC(NC3=CC=C(N(C(C)C)C(C4)=O)C4=C3)=NC=C2C(F)(F)F)=CC=C1)(=O)=O	C[C@@H](O)COc1cn2ncnc(Oc3ccc4[nH]c(C)cc4c3F)c2c1C	0.15740740299224854	P08631	5.568636235841013
CS(C1=CC(CNC2=NC(NC3=CC=C(N(C(C)C)C(C4)=O)C4=C3)=NC=C2C(F)(F)F)=CC=C1)(=O)=O	C[C@@H](O)COc1cn2ncnc(Oc3ccc4[nH]c(C)cc4c3F)c2c1C	0.15740740299224854	P00533	5.4076542845912
CS(C1=CC(CNC2=NC(NC3=CC=C(N(C(C)C)C(C4)=O)C4=C3)=NC=C2C(F)(F)F)=CC=C1)(=O)=O	C[C@@H](O)COc1cn2ncnc(Oc3ccc4[nH]c(C)cc4c3F)c2c1C	0.15740740299224854	P07333	5.721246399047171
CS(C1=CC(CNC2=NC(NC3=CC=C(N(C(C)C)C(C4)=O)C4=C3)=NC=C2C(F)(F)F)=CC=C1)(=O)=O	C[C@@H](O)COc1cn2ncnc(Oc3ccc4[nH]c(C)cc4c3F)c2c1C	0.15740740299224854	Q8TDR2	7.585026652029182
CS(C1=CC(CNC2=NC(NC3=CC=C(N(C(C)C)C(C4)=O)C4=C3)=NC=C2C(F)(F)F)=CC=C1)(=O)=O	C[C@@H](O)COc1cn2ncnc(Oc3ccc4[nH]c(C)cc4c3F)c2c1C	0.15740740299224854	O15197	5.853871964321762
CS(C1=CC(CNC2=NC(NC3=CC=C(N(C(C)C)C(C4)=O)C4=C3)=NC=C2C(F)(F)F)=CC=C1)(=O)=O	C[C@@H](O)COc1cn2ncnc(Oc3ccc4[nH]c(C)cc4c3F)c2c1C	0.15740740299224854	P12931	5.795880017344075
CS(C1=CC(CNC2=NC(NC3=CC=C(N(C(C)C)C(C4)=O)C4=C3)=NC=C2C(F)(F)F)=CC=C1)(=O)=O	C[C@@H](O)COc1cn2ncnc(Oc3ccc4[nH]c(C)cc4c3F)c2c1C	0.15740740299224854	Q9H2G2	6.769551078621726
CS(C1=CC(CNC2=NC(NC3=CC=C(N(C(C)C)C(C4)=O)C4=C3)=NC=C2C(F)(F)F)=CC=C1)(=O)=O	C[C@@H](O)COc1cn2ncnc(Oc3ccc4[nH]c(C)cc4c3F)c2c1C	0.15740740299224854	P35916	7.251811972993799
CS(C1=CC(CNC2=NC(NC3=CC=C(N(C(C)C)C(C4)=O)C4=C3)=NC=C2C(F)(F)F)=CC=C1)(=O)=O	C[C@@H](O)COc1cn2ncnc(Oc3ccc4[nH]c(C)cc4c3F)c2c1C	0.15740740299224854	P35918	7.552841968657781
CS(C1=CC(CNC2=NC(NC3=CC=C(N(C(C)C)C(C4)=O)C4=C3)=NC=C2C(F)(F)F)=CC=C1)(=O)=O	C[C@@H](O)COc1cn2ncnc(Oc3ccc4[nH]c(C)cc4c3F)c2c1C	0.15740740299224854	Q08345	6.795880017344075
CS(C1=CC(CNC2=NC(NC3=CC=C(N(C(C)C)C(C4)=O)C4=C3)=NC=C2C(F)(F)F)=CC=C1)(=O)=O	C[C@@H](O)COc1cn2ncnc(Oc3ccc4[nH]c(C)cc4c3F)c2c1C	0.15740740299224854	P35590	5.958607314841775
CS(C1=CC(CNC2=NC(NC3=CC=C(N(C(C)C)C(C4)=O)C4=C3)=NC=C2C(F)(F)F)=CC=C1)(=O)=O	C[C@@H](O)COc1cn2ncnc(Oc3ccc4[nH]c(C)cc4c3F)c2c1C	0.15740740299224854	P21802	6.958607314841775
CS(C1=CC(CNC2=NC(NC3=CC=C(N(C(C)C)C(C4)=O)C4=C3)=NC=C2C(F)(F)F)=CC=C1)(=O)=O	C[C@@H](O)COc1cn2ncnc(Oc3ccc4[nH]c(C)cc4c3F)c2c1C	0.15740740299224854	Q9UKE5	6.795880017344075
CS(C1=CC(CNC2=NC(NC3=CC=C(N(C(C)C)C(C4)=O)C4=C3)=NC=C2C(F)(F)F)=CC=C1)(=O)=O	C[C@@H](O)COc1cn2ncnc(Oc3ccc4[nH]c(C)cc4c3F)c2c1C	0.15740740299224854	P07949	6.426316446103106
CS(C1=CC(CNC2=NC(NC3=CC=C(N(C(C)C)C(C4)=O)C4=C3)=NC=C2C(F)(F)F)=CC=C1)(=O)=O	C[C@@H](O)COc1cn2ncnc(Oc3ccc4[nH]c(C)cc4c3F)c2c1C	0.15740740299224854	P06239	5.958607314841775
CS(C1=CC(CNC2=NC(NC3=CC=C(N(C(C)C)C(C4)=O)C4=C3)=NC=C2C(F)(F)F)=CC=C1)(=O)=O	C[C@@H](O)COc1cn2ncnc(Oc3ccc4[nH]c(C)cc4c3F)c2c1C	0.15740740299224854	Q56UN5	6.301029995663981
CS(C1=CC(CNC2=NC(NC3=CC=C(N(C(C)C)C(C4)=O)C4=C3)=NC=C2C(F)(F)F)=CC=C1)(=O)=O	C[C@@H](O)COc1cn2ncnc(Oc3ccc4[nH]c(C)cc4c3F)c2c1C	0.15740740299224854	O43353	5.5376020021010435
CS(C1=CC(CNC2=NC(NC3=CC=C(N(C(C)C)C(C4)=O)C4=C3)=NC=C2C(F)(F)F)=CC=C1)(=O)=O	C[C@@H](O)COc1cn2ncnc(Oc3ccc4[nH]c(C)cc4c3F)c2c1C	0.15740740299224854	O94804	6.657577319177793
CS(C1=CC(CNC2=NC(NC3=CC=C(N(C(C)C)C(C4)=O)C4=C3)=NC=C2C(F)(F)F)=CC=C1)(=O)=O	C[C@@H](O)COc1cn2ncnc(Oc3ccc4[nH]c(C)cc4c3F)c2c1C	0.15740740299224854	P17948	7.610924374808178
CS(C1=CC(CNC2=NC(NC3=CC=C(N(C(C)C)C(C4)=O)C4=C3)=NC=C2C(F)(F)F)=CC=C1)(=O)=O	C[C@@H](O)COc1cn2ncnc(Oc3ccc4[nH]c(C)cc4c3F)c2c1C	0.15740740299224854	O95819	6.229147988357856
CS(C1=CC(CNC2=NC(NC3=CC=C(N(C(C)C)C(C4)=O)C4=C3)=NC=C2C(F)(F)F)=CC=C1)(=O)=O	C[C@@H](O)COc1cn2ncnc(Oc3ccc4[nH]c(C)cc4c3F)c2c1C	0.15740740299224854	P22607	6.809894379144197
CS(C1=CC(CNC2=NC(NC3=CC=C(N(C(C)C)C(C4)=O)C4=C3)=NC=C2C(F)(F)F)=CC=C1)(=O)=O	C[C@@H](O)COc1cn2ncnc(Oc3ccc4[nH]c(C)cc4c3F)c2c1C	0.15740740299224854	P00519	5.958607314841775
CS(C1=CC(CNC2=NC(NC3=CC=C(N(C(C)C)C(C4)=O)C4=C3)=NC=C2C(F)(F)F)=CC=C1)(=O)=O	C[C@@H](O)COc1cn2ncnc(Oc3ccc4[nH]c(C)cc4c3F)c2c1C	0.15740740299224854	P22455	6.221848749616356
CS(C1=CC(CNC2=NC(NC3=CC=C(N(C(C)C)C(C4)=O)C4=C3)=NC=C2C(F)(F)F)=CC=C1)(=O)=O	C[C@@H](Oc1cc(cnc1N)c2cccc(c2)S(=O)(=O)C)c3cc(F)ccc3n4nccn4	0.2574257552623749	Q9UM73	8.853871964321762
C[C@@H](OC1=C(N)N=CC(C2=C(C#N)N(C)N=C2C3)=C1)C4=CC(F)=CC=C4C(N3C)=O	C[C@@H](Oc1cc(cnc1N)c2cn(C)nc2C)c3cc(F)ccc3C(=O)N(C)C	0.25	Q9UM73	7.08310781267176
C[C@@H](OC1=C(N)N=CC(C2=C(C#N)N(C)N=C2C3)=C1)C4=CC(F)=CC=C4C(N3C)=O	C[C@@H](Oc1cc(cnc1N)c2cn(C)nc2C)c3cc(F)ccc3n4nccn4	0.24468085169792175	Q9UM73	8.585026652029182
CC(C(=O)NC1CCN(C1)c1ccnc(Nc2ccc(F)cc2)n1)c1ccc(Cl)cc1	C[C@@H](Oc1cc(cnc1N)c2cnn(c2)C3CCNCC3)c4c(Cl)ccc(F)c4Cl	0.19191919267177582	Q9UQB9	5.366531544420414
CC(C(=O)NC1CCN(C1)c1ccnc(Nc2ccc(F)cc2)n1)c1ccc(Cl)cc1	C[C@@H](Oc1cc(cnc1N)c2cnn(c2)C3CCNCC3)c4c(Cl)ccc(F)c4Cl	0.19191919267177582	O15075	6.481486060122113
CC(C(=O)NC1CCN(C1)c1ccnc(Nc2ccc(F)cc2)n1)c1ccc(Cl)cc1	C[C@@H](Oc1cc(cnc1N)c2cnn(c2)C3CCNCC3)c4c(Cl)ccc(F)c4Cl	0.19191919267177582	Q8NFD2	6.107905397309519
CC(C(=O)NC1CCN(C1)c1ccnc(Nc2ccc(F)cc2)n1)c1ccc(Cl)cc1	C[C@@H](Oc1cc(cnc1N)c2cnn(c2)C3CCNCC3)c4c(Cl)ccc(F)c4Cl	0.19191919267177582	P42681	6.070581074285707
CC(C(=O)NC1CCN(C1)c1ccnc(Nc2ccc(F)cc2)n1)c1ccc(Cl)cc1	C[C@@H](Oc1cc(cnc1N)c2cnn(c2)C3CCNCC3)c4c(Cl)ccc(F)c4Cl	0.19191919267177582	P42684	6.337242168318426
CC(C(=O)NC1CCN(C1)c1ccnc(Nc2ccc(F)cc2)n1)c1ccc(Cl)cc1	C[C@@H](Oc1cc(cnc1N)c2cnn(c2)C3CCNCC3)c4c(Cl)ccc(F)c4Cl	0.19191919267177582	P42685	5.5376020021010435
CC(C(=O)NC1CCN(C1)c1ccnc(Nc2ccc(F)cc2)n1)c1ccc(Cl)cc1	C[C@@H](Oc1cc(cnc1N)c2cnn(c2)C3CCNCC3)c4c(Cl)ccc(F)c4Cl	0.19191919267177582	Q05397	6.508638306165727
CC(C(=O)NC1CCN(C1)c1ccnc(Nc2ccc(F)cc2)n1)c1ccc(Cl)cc1	C[C@@H](Oc1cc(cnc1N)c2cnn(c2)C3CCNCC3)c4c(Cl)ccc(F)c4Cl	0.19191919267177582	P54756	6
CC(C(=O)NC1CCN(C1)c1ccnc(Nc2ccc(F)cc2)n1)c1ccc(Cl)cc1	C[C@@H](Oc1cc(cnc1N)c2cnn(c2)C3CCNCC3)c4c(Cl)ccc(F)c4Cl	0.19191919267177582	Q6XUX3	6.346787486224656
CC(C(=O)NC1CCN(C1)c1ccnc(Nc2ccc(F)cc2)n1)c1ccc(Cl)cc1	C[C@@H](Oc1cc(cnc1N)c2cnn(c2)C3CCNCC3)c4c(Cl)ccc(F)c4Cl	0.19191919267177582	O43283	6.638272163982407
CC(C(=O)NC1CCN(C1)c1ccnc(Nc2ccc(F)cc2)n1)c1ccc(Cl)cc1	C[C@@H](Oc1cc(cnc1N)c2cnn(c2)C3CCNCC3)c4c(Cl)ccc(F)c4Cl	0.19191919267177582	P53671	6.161150909262744
CC(C(=O)NC1CCN(C1)c1ccnc(Nc2ccc(F)cc2)n1)c1ccc(Cl)cc1	C[C@@H](Oc1cc(cnc1N)c2cnn(c2)C3CCNCC3)c4c(Cl)ccc(F)c4Cl	0.19191919267177582	Q9UF33	7.187086643357144
CC(C(=O)NC1CCN(C1)c1ccnc(Nc2ccc(F)cc2)n1)c1ccc(Cl)cc1	C[C@@H](Oc1cc(cnc1N)c2cnn(c2)C3CCNCC3)c4c(Cl)ccc(F)c4Cl	0.19191919267177582	P08922	8.387216143280265
CC(C(=O)NC1CCN(C1)c1ccnc(Nc2ccc(F)cc2)n1)c1ccc(Cl)cc1	C[C@@H](Oc1cc(cnc1N)c2cnn(c2)C3CCNCC3)c4c(Cl)ccc(F)c4Cl	0.19191919267177582	Q8IVH8	7.1249387366083
CC(C(=O)NC1CCN(C1)c1ccnc(Nc2ccc(F)cc2)n1)c1ccc(Cl)cc1	C[C@@H](Oc1cc(cnc1N)c2cnn(c2)C3CCNCC3)c4c(Cl)ccc(F)c4Cl	0.19191919267177582	Q9Y2U5	7.142667503568732
CC(C(=O)NC1CCN(C1)c1ccnc(Nc2ccc(F)cc2)n1)c1ccc(Cl)cc1	C[C@@H](Oc1cc(cnc1N)c2cnn(c2)C3CCNCC3)c4c(Cl)ccc(F)c4Cl	0.19191919267177582	Q13470	6.494850021680094
CC(C(=O)NC1CCN(C1)c1ccnc(Nc2ccc(F)cc2)n1)c1ccc(Cl)cc1	C[C@@H](Oc1cc(cnc1N)c2cnn(c2)C3CCNCC3)c4c(Cl)ccc(F)c4Cl	0.19191919267177582	Q07912	6.119186407719209
CC(C(=O)NC1CCN(C1)c1ccnc(Nc2ccc(F)cc2)n1)c1ccc(Cl)cc1	C[C@@H](Oc1cc(cnc1N)c2cnn(c2)C3CCNCC3)c4c(Cl)ccc(F)c4Cl	0.19191919267177582	Q8TDX7	5.2441251443275085
CC(C(=O)NC1CCN(C1)c1ccnc(Nc2ccc(F)cc2)n1)c1ccc(Cl)cc1	C[C@@H](Oc1cc(cnc1N)c2cnn(c2)C3CCNCC3)c4c(Cl)ccc(F)c4Cl	0.19191919267177582	Q9UM73	7.163145886795392
CC(C(=O)NC1CCN(C1)c1ccnc(Nc2ccc(F)cc2)n1)c1ccc(Cl)cc1	C[C@@H](Oc1cc(cnc1N)c2cnn(c2)C3CCNCC3)c4c(Cl)ccc(F)c4Cl	0.19191919267177582	Q2M2I8	5.638272163982407
CC(C(=O)NC1CCN(C1)c1ccnc(Nc2ccc(F)cc2)n1)c1ccc(Cl)cc1	C[C@@H](Oc1cc(cnc1N)c2cnn(c2)C3CCNCC3)c4c(Cl)ccc(F)c4Cl	0.19191919267177582	O75385	6
CC(C(=O)NC1CCN(C1)c1ccnc(Nc2ccc(F)cc2)n1)c1ccc(Cl)cc1	C[C@@H](Oc1cc(cnc1N)c2cnn(c2)C3CCNCC3)c4c(Cl)ccc(F)c4Cl	0.19191919267177582	Q92630	5.3979400086720375
CC(C(=O)NC1CCN(C1)c1ccnc(Nc2ccc(F)cc2)n1)c1ccc(Cl)cc1	C[C@@H](Oc1cc(cnc1N)c2cnn(c2)C3CCNCC3)c4c(Cl)ccc(F)c4Cl	0.19191919267177582	P51451	6.958607314841775
CC(C(=O)NC1CCN(C1)c1ccnc(Nc2ccc(F)cc2)n1)c1ccc(Cl)cc1	C[C@@H](Oc1cc(cnc1N)c2cnn(c2)C3CCNCC3)c4c(Cl)ccc(F)c4Cl	0.19191919267177582	Q6PHR2	5.173925197299173
CC(C(=O)NC1CCN(C1)c1ccnc(Nc2ccc(F)cc2)n1)c1ccc(Cl)cc1	C[C@@H](Oc1cc(cnc1N)c2cnn(c2)C3CCNCC3)c4c(Cl)ccc(F)c4Cl	0.19191919267177582	P06213	6.468521082957745
CC(C(=O)NC1CCN(C1)c1ccnc(Nc2ccc(F)cc2)n1)c1ccc(Cl)cc1	C[C@@H](Oc1cc(cnc1N)c2cnn(c2)C3CCNCC3)c4c(Cl)ccc(F)c4Cl	0.19191919267177582	Q8NE63	5.443697499232713
CC(C(=O)NC1CCN(C1)c1ccnc(Nc2ccc(F)cc2)n1)c1ccc(Cl)cc1	C[C@@H](Oc1cc(cnc1N)c2cnn(c2)C3CCNCC3)c4c(Cl)ccc(F)c4Cl	0.19191919267177582	Q09013	5.853871964321762
CC(C(=O)NC1CCN(C1)c1ccnc(Nc2ccc(F)cc2)n1)c1ccc(Cl)cc1	C[C@@H](Oc1cc(cnc1N)c2cnn(c2)C3CCNCC3)c4c(Cl)ccc(F)c4Cl	0.19191919267177582	P10721	5.764354144470531
CC(C(=O)NC1CCN(C1)c1ccnc(Nc2ccc(F)cc2)n1)c1ccc(Cl)cc1	C[C@@H](Oc1cc(cnc1N)c2cnn(c2)C3CCNCC3)c4c(Cl)ccc(F)c4Cl	0.19191919267177582	P23458	6.481486060122113
CC(C(=O)NC1CCN(C1)c1ccnc(Nc2ccc(F)cc2)n1)c1ccc(Cl)cc1	C[C@@H](Oc1cc(cnc1N)c2cnn(c2)C3CCNCC3)c4c(Cl)ccc(F)c4Cl	0.19191919267177582	P52333	6.698970004336019
CC(C(=O)NC1CCN(C1)c1ccnc(Nc2ccc(F)cc2)n1)c1ccc(Cl)cc1	C[C@@H](Oc1cc(cnc1N)c2cnn(c2)C3CCNCC3)c4c(Cl)ccc(F)c4Cl	0.19191919267177582	O00444	7.221848749616356
CC(C(=O)NC1CCN(C1)c1ccnc(Nc2ccc(F)cc2)n1)c1ccc(Cl)cc1	C[C@@H](Oc1cc(cnc1N)c2cnn(c2)C3CCNCC3)c4c(Cl)ccc(F)c4Cl	0.19191919267177582	P54762	6.920818753952375
CC(C(=O)NC1CCN(C1)c1ccnc(Nc2ccc(F)cc2)n1)c1ccc(Cl)cc1	C[C@@H](Oc1cc(cnc1N)c2cnn(c2)C3CCNCC3)c4c(Cl)ccc(F)c4Cl	0.19191919267177582	P04629	7.022276394711152
CC(C(=O)NC1CCN(C1)c1ccnc(Nc2ccc(F)cc2)n1)c1ccc(Cl)cc1	C[C@@H](Oc1cc(cnc1N)c2cnn(c2)C3CCNCC3)c4c(Cl)ccc(F)c4Cl	0.19191919267177582	P54760	6.2441251443275085
CC(C(=O)NC1CCN(C1)c1ccnc(Nc2ccc(F)cc2)n1)c1ccc(Cl)cc1	C[C@@H](Oc1cc(cnc1N)c2cnn(c2)C3CCNCC3)c4c(Cl)ccc(F)c4Cl	0.19191919267177582	P54764	6.443697499232713
CC(C(=O)NC1CCN(C1)c1ccnc(Nc2ccc(F)cc2)n1)c1ccc(Cl)cc1	C[C@@H](Oc1cc(cnc1N)c2cnn(c2)C3CCNCC3)c4c(Cl)ccc(F)c4Cl	0.19191919267177582	Q13233	5.958607314841775
CC(C(=O)NC1CCN(C1)c1ccnc(Nc2ccc(F)cc2)n1)c1ccc(Cl)cc1	C[C@@H](Oc1cc(cnc1N)c2cnn(c2)C3CCNCC3)c4c(Cl)ccc(F)c4Cl	0.19191919267177582	Q9UPE1	5.086186147616283
CC(C(=O)NC1CCN(C1)c1ccnc(Nc2ccc(F)cc2)n1)c1ccc(Cl)cc1	C[C@@H](Oc1cc(cnc1N)c2cnn(c2)C3CCNCC3)c4c(Cl)ccc(F)c4Cl	0.19191919267177582	Q15139	6.00436480540245
CC(C(=O)NC1CCN(C1)c1ccnc(Nc2ccc(F)cc2)n1)c1ccc(Cl)cc1	C[C@@H](Oc1cc(cnc1N)c2cnn(c2)C3CCNCC3)c4c(Cl)ccc(F)c4Cl	0.19191919267177582	Q9P289	5.552841968657781
CC(C(=O)NC1CCN(C1)c1ccnc(Nc2ccc(F)cc2)n1)c1ccc(Cl)cc1	C[C@@H](Oc1cc(cnc1N)c2cnn(c2)C3CCNCC3)c4c(Cl)ccc(F)c4Cl	0.19191919267177582	P08069	6.107905397309519
CC(C(=O)NC1CCN(C1)c1ccnc(Nc2ccc(F)cc2)n1)c1ccc(Cl)cc1	C[C@@H](Oc1cc(cnc1N)c2cnn(c2)C3CCNCC3)c4c(Cl)ccc(F)c4Cl	0.19191919267177582	Q9Y4K4	7.102372908709558
CC(C(=O)NC1CCN(C1)c1ccnc(Nc2ccc(F)cc2)n1)c1ccc(Cl)cc1	C[C@@H](Oc1cc(cnc1N)c2cnn(c2)C3CCNCC3)c4c(Cl)ccc(F)c4Cl	0.19191919267177582	O14730	5.3979400086720375
CC(C(=O)NC1CCN(C1)c1ccnc(Nc2ccc(F)cc2)n1)c1ccc(Cl)cc1	C[C@@H](Oc1cc(cnc1N)c2cnn(c2)C3CCNCC3)c4c(Cl)ccc(F)c4Cl	0.19191919267177582	P09769	6.173925197299173
CC(C(=O)NC1CCN(C1)c1ccnc(Nc2ccc(F)cc2)n1)c1ccc(Cl)cc1	C[C@@H](Oc1cc(cnc1N)c2cnn(c2)C3CCNCC3)c4c(Cl)ccc(F)c4Cl	0.19191919267177582	P43405	5.6020599913279625
CC(C(=O)NC1CCN(C1)c1ccnc(Nc2ccc(F)cc2)n1)c1ccc(Cl)cc1	C[C@@H](Oc1cc(cnc1N)c2cnn(c2)C3CCNCC3)c4c(Cl)ccc(F)c4Cl	0.19191919267177582	P43403	5.376750709602099
CC(C(=O)NC1CCN(C1)c1ccnc(Nc2ccc(F)cc2)n1)c1ccc(Cl)cc1	C[C@@H](Oc1cc(cnc1N)c2cnn(c2)C3CCNCC3)c4c(Cl)ccc(F)c4Cl	0.19191919267177582	P08581	8.698970004336019
CC(C(=O)NC1CCN(C1)c1ccnc(Nc2ccc(F)cc2)n1)c1ccc(Cl)cc1	C[C@@H](Oc1cc(cnc1N)c2cnn(c2)C3CCNCC3)c4c(Cl)ccc(F)c4Cl	0.19191919267177582	Q13164	6.292429823902063
CC(C(=O)NC1CCN(C1)c1ccnc(Nc2ccc(F)cc2)n1)c1ccc(Cl)cc1	C[C@@H](Oc1cc(cnc1N)c2cnn(c2)C3CCNCC3)c4c(Cl)ccc(F)c4Cl	0.19191919267177582	Q13043	6.236572006437063
CC(C(=O)NC1CCN(C1)c1ccnc(Nc2ccc(F)cc2)n1)c1ccc(Cl)cc1	C[C@@H](Oc1cc(cnc1N)c2cnn(c2)C3CCNCC3)c4c(Cl)ccc(F)c4Cl	0.19191919267177582	Q06187	5.107905397309519
CC(C(=O)NC1CCN(C1)c1ccnc(Nc2ccc(F)cc2)n1)c1ccc(Cl)cc1	C[C@@H](Oc1cc(cnc1N)c2cnn(c2)C3CCNCC3)c4c(Cl)ccc(F)c4Cl	0.19191919267177582	P36896	6.0655015487564325
CC(C(=O)NC1CCN(C1)c1ccnc(Nc2ccc(F)cc2)n1)c1ccc(Cl)cc1	C[C@@H](Oc1cc(cnc1N)c2cnn(c2)C3CCNCC3)c4c(Cl)ccc(F)c4Cl	0.19191919267177582	Q8N4C8	5.356547323513812
CC(C(=O)NC1CCN(C1)c1ccnc(Nc2ccc(F)cc2)n1)c1ccc(Cl)cc1	C[C@@H](Oc1cc(cnc1N)c2cnn(c2)C3CCNCC3)c4c(Cl)ccc(F)c4Cl	0.19191919267177582	P29376	7.920818753952375
CC(C(=O)NC1CCN(C1)c1ccnc(Nc2ccc(F)cc2)n1)c1ccc(Cl)cc1	C[C@@H](Oc1cc(cnc1N)c2cnn(c2)C3CCNCC3)c4c(Cl)ccc(F)c4Cl	0.19191919267177582	Q13464	5.431798275933005
CC(C(=O)NC1CCN(C1)c1ccnc(Nc2ccc(F)cc2)n1)c1ccc(Cl)cc1	C[C@@H](Oc1cc(cnc1N)c2cnn(c2)C3CCNCC3)c4c(Cl)ccc(F)c4Cl	0.19191919267177582	Q02763	6.568636235841013
CC(C(=O)NC1CCN(C1)c1ccnc(Nc2ccc(F)cc2)n1)c1ccc(Cl)cc1	C[C@@H](Oc1cc(cnc1N)c2cnn(c2)C3CCNCC3)c4c(Cl)ccc(F)c4Cl	0.19191919267177582	Q15375	6.327902142064283
CC(C(=O)NC1CCN(C1)c1ccnc(Nc2ccc(F)cc2)n1)c1ccc(Cl)cc1	C[C@@H](Oc1cc(cnc1N)c2cnn(c2)C3CCNCC3)c4c(Cl)ccc(F)c4Cl	0.19191919267177582	Q9Y616	7.508638306165727
CC(C(=O)NC1CCN(C1)c1ccnc(Nc2ccc(F)cc2)n1)c1ccc(Cl)cc1	C[C@@H](Oc1cc(cnc1N)c2cnn(c2)C3CCNCC3)c4c(Cl)ccc(F)c4Cl	0.19191919267177582	Q12851	7.096910013008056
CC(C(=O)NC1CCN(C1)c1ccnc(Nc2ccc(F)cc2)n1)c1ccc(Cl)cc1	C[C@@H](Oc1cc(cnc1N)c2cnn(c2)C3CCNCC3)c4c(Cl)ccc(F)c4Cl	0.19191919267177582	Q12852	6.769551078621726
CC(C(=O)NC1CCN(C1)c1ccnc(Nc2ccc(F)cc2)n1)c1ccc(Cl)cc1	C[C@@H](Oc1cc(cnc1N)c2cnn(c2)C3CCNCC3)c4c(Cl)ccc(F)c4Cl	0.19191919267177582	P29597	6.18837535480105
CC(C(=O)NC1CCN(C1)c1ccnc(Nc2ccc(F)cc2)n1)c1ccc(Cl)cc1	C[C@@H](Oc1cc(cnc1N)c2cnn(c2)C3CCNCC3)c4c(Cl)ccc(F)c4Cl	0.19191919267177582	P36897	6
CC(C(=O)NC1CCN(C1)c1ccnc(Nc2ccc(F)cc2)n1)c1ccc(Cl)cc1	C[C@@H](Oc1cc(cnc1N)c2cnn(c2)C3CCNCC3)c4c(Cl)ccc(F)c4Cl	0.19191919267177582	Q08881	5.698970004336019
CC(C(=O)NC1CCN(C1)c1ccnc(Nc2ccc(F)cc2)n1)c1ccc(Cl)cc1	C[C@@H](Oc1cc(cnc1N)c2cnn(c2)C3CCNCC3)c4c(Cl)ccc(F)c4Cl	0.19191919267177582	P00533	5.568636235841013
CC(C(=O)NC1CCN(C1)c1ccnc(Nc2ccc(F)cc2)n1)c1ccc(Cl)cc1	C[C@@H](Oc1cc(cnc1N)c2cnn(c2)C3CCNCC3)c4c(Cl)ccc(F)c4Cl	0.19191919267177582	P07333	6.6777807052660805
CC(C(=O)NC1CCN(C1)c1ccnc(Nc2ccc(F)cc2)n1)c1ccc(Cl)cc1	C[C@@H](Oc1cc(cnc1N)c2cnn(c2)C3CCNCC3)c4c(Cl)ccc(F)c4Cl	0.19191919267177582	P07332	6.346787486224656
CC(C(=O)NC1CCN(C1)c1ccnc(Nc2ccc(F)cc2)n1)c1ccc(Cl)cc1	C[C@@H](Oc1cc(cnc1N)c2cnn(c2)C3CCNCC3)c4c(Cl)ccc(F)c4Cl	0.19191919267177582	Q8TDR2	6.214670164989233
CC(C(=O)NC1CCN(C1)c1ccnc(Nc2ccc(F)cc2)n1)c1ccc(Cl)cc1	C[C@@H](Oc1cc(cnc1N)c2cnn(c2)C3CCNCC3)c4c(Cl)ccc(F)c4Cl	0.19191919267177582	Q52WX2	5.886056647693163
CC(C(=O)NC1CCN(C1)c1ccnc(Nc2ccc(F)cc2)n1)c1ccc(Cl)cc1	C[C@@H](Oc1cc(cnc1N)c2cnn(c2)C3CCNCC3)c4c(Cl)ccc(F)c4Cl	0.19191919267177582	O60674	6.537602002101044
CC(C(=O)NC1CCN(C1)c1ccnc(Nc2ccc(F)cc2)n1)c1ccc(Cl)cc1	C[C@@H](Oc1cc(cnc1N)c2cnn(c2)C3CCNCC3)c4c(Cl)ccc(F)c4Cl	0.19191919267177582	O00238	6.638272163982407
CC(C(=O)NC1CCN(C1)c1ccnc(Nc2ccc(F)cc2)n1)c1ccc(Cl)cc1	C[C@@H](Oc1cc(cnc1N)c2cnn(c2)C3CCNCC3)c4c(Cl)ccc(F)c4Cl	0.19191919267177582	O15197	8.221848749616356
CC(C(=O)NC1CCN(C1)c1ccnc(Nc2ccc(F)cc2)n1)c1ccc(Cl)cc1	C[C@@H](Oc1cc(cnc1N)c2cnn(c2)C3CCNCC3)c4c(Cl)ccc(F)c4Cl	0.19191919267177582	P23443	6.1938200260161125
CC(C(=O)NC1CCN(C1)c1ccnc(Nc2ccc(F)cc2)n1)c1ccc(Cl)cc1	C[C@@H](Oc1cc(cnc1N)c2cnn(c2)C3CCNCC3)c4c(Cl)ccc(F)c4Cl	0.19191919267177582	O94806	6.292429823902063
CC(C(=O)NC1CCN(C1)c1ccnc(Nc2ccc(F)cc2)n1)c1ccc(Cl)cc1	C[C@@H](Oc1cc(cnc1N)c2cnn(c2)C3CCNCC3)c4c(Cl)ccc(F)c4Cl	0.19191919267177582	P12931	6.251811972993799
CC(C(=O)NC1CCN(C1)c1ccnc(Nc2ccc(F)cc2)n1)c1ccc(Cl)cc1	C[C@@H](Oc1cc(cnc1N)c2cnn(c2)C3CCNCC3)c4c(Cl)ccc(F)c4Cl	0.19191919267177582	Q8TD19	6.102372908709558
CC(C(=O)NC1CCN(C1)c1ccnc(Nc2ccc(F)cc2)n1)c1ccc(Cl)cc1	C[C@@H](Oc1cc(cnc1N)c2cnn(c2)C3CCNCC3)c4c(Cl)ccc(F)c4Cl	0.19191919267177582	Q13188	6.00436480540245
CC(C(=O)NC1CCN(C1)c1ccnc(Nc2ccc(F)cc2)n1)c1ccc(Cl)cc1	C[C@@H](Oc1cc(cnc1N)c2cnn(c2)C3CCNCC3)c4c(Cl)ccc(F)c4Cl	0.19191919267177582	Q99755	5.494850021680094
CC(C(=O)NC1CCN(C1)c1ccnc(Nc2ccc(F)cc2)n1)c1ccc(Cl)cc1	C[C@@H](Oc1cc(cnc1N)c2cnn(c2)C3CCNCC3)c4c(Cl)ccc(F)c4Cl	0.19191919267177582	Q9H2G2	7.7447274948966935
CC(C(=O)NC1CCN(C1)c1ccnc(Nc2ccc(F)cc2)n1)c1ccc(Cl)cc1	C[C@@H](Oc1cc(cnc1N)c2cnn(c2)C3CCNCC3)c4c(Cl)ccc(F)c4Cl	0.19191919267177582	P57078	5.6777807052660805
CC(C(=O)NC1CCN(C1)c1ccnc(Nc2ccc(F)cc2)n1)c1ccc(Cl)cc1	C[C@@H](Oc1cc(cnc1N)c2cnn(c2)C3CCNCC3)c4c(Cl)ccc(F)c4Cl	0.19191919267177582	O14936	6.853871964321762
CC(C(=O)NC1CCN(C1)c1ccnc(Nc2ccc(F)cc2)n1)c1ccc(Cl)cc1	C[C@@H](Oc1cc(cnc1N)c2cnn(c2)C3CCNCC3)c4c(Cl)ccc(F)c4Cl	0.19191919267177582	Q96RR4	5.823908740944319
CC(C(=O)NC1CCN(C1)c1ccnc(Nc2ccc(F)cc2)n1)c1ccc(Cl)cc1	C[C@@H](Oc1cc(cnc1N)c2cnn(c2)C3CCNCC3)c4c(Cl)ccc(F)c4Cl	0.19191919267177582	Q08345	6.292429823902063
CC(C(=O)NC1CCN(C1)c1ccnc(Nc2ccc(F)cc2)n1)c1ccc(Cl)cc1	C[C@@H](Oc1cc(cnc1N)c2cnn(c2)C3CCNCC3)c4c(Cl)ccc(F)c4Cl	0.19191919267177582	P35590	6.958607314841775
CC(C(=O)NC1CCN(C1)c1ccnc(Nc2ccc(F)cc2)n1)c1ccc(Cl)cc1	C[C@@H](Oc1cc(cnc1N)c2cnn(c2)C3CCNCC3)c4c(Cl)ccc(F)c4Cl	0.19191919267177582	Q92772	5.6777807052660805
CC(C(=O)NC1CCN(C1)c1ccnc(Nc2ccc(F)cc2)n1)c1ccc(Cl)cc1	C[C@@H](Oc1cc(cnc1N)c2cnn(c2)C3CCNCC3)c4c(Cl)ccc(F)c4Cl	0.19191919267177582	Q59H18	6.958607314841775
CC(C(=O)NC1CCN(C1)c1ccnc(Nc2ccc(F)cc2)n1)c1ccc(Cl)cc1	C[C@@H](Oc1cc(cnc1N)c2cnn(c2)C3CCNCC3)c4c(Cl)ccc(F)c4Cl	0.19191919267177582	Q7L7X3	5.920818753952375
CC(C(=O)NC1CCN(C1)c1ccnc(Nc2ccc(F)cc2)n1)c1ccc(Cl)cc1	C[C@@H](Oc1cc(cnc1N)c2cnn(c2)C3CCNCC3)c4c(Cl)ccc(F)c4Cl	0.19191919267177582	Q6ZN16	5.552841968657781
CC(C(=O)NC1CCN(C1)c1ccnc(Nc2ccc(F)cc2)n1)c1ccc(Cl)cc1	C[C@@H](Oc1cc(cnc1N)c2cnn(c2)C3CCNCC3)c4c(Cl)ccc(F)c4Cl	0.19191919267177582	Q8N568	6.431798275933005
CC(C(=O)NC1CCN(C1)c1ccnc(Nc2ccc(F)cc2)n1)c1ccc(Cl)cc1	C[C@@H](Oc1cc(cnc1N)c2cnn(c2)C3CCNCC3)c4c(Cl)ccc(F)c4Cl	0.19191919267177582	P51617	7.309803919971486
CC(C(=O)NC1CCN(C1)c1ccnc(Nc2ccc(F)cc2)n1)c1ccc(Cl)cc1	C[C@@H](Oc1cc(cnc1N)c2cnn(c2)C3CCNCC3)c4c(Cl)ccc(F)c4Cl	0.19191919267177582	Q9H2K8	6.309803919971486
CC(C(=O)NC1CCN(C1)c1ccnc(Nc2ccc(F)cc2)n1)c1ccc(Cl)cc1	C[C@@H](Oc1cc(cnc1N)c2cnn(c2)C3CCNCC3)c4c(Cl)ccc(F)c4Cl	0.19191919267177582	Q14164	6.1487416512809245
CC(C(=O)NC1CCN(C1)c1ccnc(Nc2ccc(F)cc2)n1)c1ccc(Cl)cc1	C[C@@H](Oc1cc(cnc1N)c2cnn(c2)C3CCNCC3)c4c(Cl)ccc(F)c4Cl	0.19191919267177582	P07947	6.113509274827518
CC(C(=O)NC1CCN(C1)c1ccnc(Nc2ccc(F)cc2)n1)c1ccc(Cl)cc1	C[C@@H](Oc1cc(cnc1N)c2cnn(c2)C3CCNCC3)c4c(Cl)ccc(F)c4Cl	0.19191919267177582	P07948	6.026872146400302
CC(C(=O)NC1CCN(C1)c1ccnc(Nc2ccc(F)cc2)n1)c1ccc(Cl)cc1	C[C@@H](Oc1cc(cnc1N)c2cnn(c2)C3CCNCC3)c4c(Cl)ccc(F)c4Cl	0.19191919267177582	P07949	5.781918676479622
CC(C(=O)NC1CCN(C1)c1ccnc(Nc2ccc(F)cc2)n1)c1ccc(Cl)cc1	C[C@@H](Oc1cc(cnc1N)c2cnn(c2)C3CCNCC3)c4c(Cl)ccc(F)c4Cl	0.19191919267177582	Q9UL54	6.045757490560675
CC(C(=O)NC1CCN(C1)c1ccnc(Nc2ccc(F)cc2)n1)c1ccc(Cl)cc1	C[C@@H](Oc1cc(cnc1N)c2cnn(c2)C3CCNCC3)c4c(Cl)ccc(F)c4Cl	0.19191919267177582	Q04912	7.6020599913279625
CC(C(=O)NC1CCN(C1)c1ccnc(Nc2ccc(F)cc2)n1)c1ccc(Cl)cc1	C[C@@H](Oc1cc(cnc1N)c2cnn(c2)C3CCNCC3)c4c(Cl)ccc(F)c4Cl	0.19191919267177582	Q12866	8.443697499232712
CC(C(=O)NC1CCN(C1)c1ccnc(Nc2ccc(F)cc2)n1)c1ccc(Cl)cc1	C[C@@H](Oc1cc(cnc1N)c2cnn(c2)C3CCNCC3)c4c(Cl)ccc(F)c4Cl	0.19191919267177582	P36888	6.070581074285707
CC(C(=O)NC1CCN(C1)c1ccnc(Nc2ccc(F)cc2)n1)c1ccc(Cl)cc1	C[C@@H](Oc1cc(cnc1N)c2cnn(c2)C3CCNCC3)c4c(Cl)ccc(F)c4Cl	0.19191919267177582	O43318	5.7447274948966935
CC(C(=O)NC1CCN(C1)c1ccnc(Nc2ccc(F)cc2)n1)c1ccc(Cl)cc1	C[C@@H](Oc1cc(cnc1N)c2cnn(c2)C3CCNCC3)c4c(Cl)ccc(F)c4Cl	0.19191919267177582	Q92918	7.4089353929735005
CC(C(=O)NC1CCN(C1)c1ccnc(Nc2ccc(F)cc2)n1)c1ccc(Cl)cc1	C[C@@H](Oc1cc(cnc1N)c2cnn(c2)C3CCNCC3)c4c(Cl)ccc(F)c4Cl	0.19191919267177582	Q06418	6.096910013008056
CC(C(=O)NC1CCN(C1)c1ccnc(Nc2ccc(F)cc2)n1)c1ccc(Cl)cc1	C[C@@H](Oc1cc(cnc1N)c2cnn(c2)C3CCNCC3)c4c(Cl)ccc(F)c4Cl	0.19191919267177582	P30530	8.10790539730952
CC(C(=O)NC1CCN(C1)c1ccnc(Nc2ccc(F)cc2)n1)c1ccc(Cl)cc1	C[C@@H](Oc1cc(cnc1N)c2cnn(c2)C3CCNCC3)c4c(Cl)ccc(F)c4Cl	0.19191919267177582	Q8IYT8	5.795880017344075
CC(C(=O)NC1CCN(C1)c1ccnc(Nc2ccc(F)cc2)n1)c1ccc(Cl)cc1	C[C@@H](Oc1cc(cnc1N)c2cnn(c2)C3CCNCC3)c4c(Cl)ccc(F)c4Cl	0.19191919267177582	Q13131	5.619788758288394
CC(C(=O)NC1CCN(C1)c1ccnc(Nc2ccc(F)cc2)n1)c1ccc(Cl)cc1	C[C@@H](Oc1cc(cnc1N)c2cnn(c2)C3CCNCC3)c4c(Cl)ccc(F)c4Cl	0.19191919267177582	Q13546	5.795880017344075
CC(C(=O)NC1CCN(C1)c1ccnc(Nc2ccc(F)cc2)n1)c1ccc(Cl)cc1	C[C@@H](Oc1cc(cnc1N)c2cnn(c2)C3CCNCC3)c4c(Cl)ccc(F)c4Cl	0.19191919267177582	P06239	7.522878745280337
CC(C(=O)NC1CCN(C1)c1ccnc(Nc2ccc(F)cc2)n1)c1ccc(Cl)cc1	C[C@@H](Oc1cc(cnc1N)c2cnn(c2)C3CCNCC3)c4c(Cl)ccc(F)c4Cl	0.19191919267177582	Q9UHD2	6.161150909262744
CC(C(=O)NC1CCN(C1)c1ccnc(Nc2ccc(F)cc2)n1)c1ccc(Cl)cc1	C[C@@H](Oc1cc(cnc1N)c2cnn(c2)C3CCNCC3)c4c(Cl)ccc(F)c4Cl	0.19191919267177582	Q04771	6.356547323513812
CC(C(=O)NC1CCN(C1)c1ccnc(Nc2ccc(F)cc2)n1)c1ccc(Cl)cc1	C[C@@H](Oc1cc(cnc1N)c2cnn(c2)C3CCNCC3)c4c(Cl)ccc(F)c4Cl	0.19191919267177582	Q9NSY1	6.130768280269024
CC(C(=O)NC1CCN(C1)c1ccnc(Nc2ccc(F)cc2)n1)c1ccc(Cl)cc1	C[C@@H](Oc1cc(cnc1N)c2cnn(c2)C3CCNCC3)c4c(Cl)ccc(F)c4Cl	0.19191919267177582	Q15569	6.42021640338319
CC(C(=O)NC1CCN(C1)c1ccnc(Nc2ccc(F)cc2)n1)c1ccc(Cl)cc1	C[C@@H](Oc1cc(cnc1N)c2cnn(c2)C3CCNCC3)c4c(Cl)ccc(F)c4Cl	0.19191919267177582	Q96D53	5.958607314841775
CC(C(=O)NC1CCN(C1)c1ccnc(Nc2ccc(F)cc2)n1)c1ccc(Cl)cc1	C[C@@H](Oc1cc(cnc1N)c2cnn(c2)C3CCNCC3)c4c(Cl)ccc(F)c4Cl	0.19191919267177582	Q56UN5	6.008773924307505
CC(C(=O)NC1CCN(C1)c1ccnc(Nc2ccc(F)cc2)n1)c1ccc(Cl)cc1	C[C@@H](Oc1cc(cnc1N)c2cnn(c2)C3CCNCC3)c4c(Cl)ccc(F)c4Cl	0.19191919267177582	P29317	7
CC(C(=O)NC1CCN(C1)c1ccnc(Nc2ccc(F)cc2)n1)c1ccc(Cl)cc1	C[C@@H](Oc1cc(cnc1N)c2cnn(c2)C3CCNCC3)c4c(Cl)ccc(F)c4Cl	0.19191919267177582	P53667	6.080921907623926
CC(C(=O)NC1CCN(C1)c1ccnc(Nc2ccc(F)cc2)n1)c1ccc(Cl)cc1	C[C@@H](Oc1cc(cnc1N)c2cnn(c2)C3CCNCC3)c4c(Cl)ccc(F)c4Cl	0.19191919267177582	P14616	6.221848749616356
CC(C(=O)NC1CCN(C1)c1ccnc(Nc2ccc(F)cc2)n1)c1ccc(Cl)cc1	C[C@@H](Oc1cc(cnc1N)c2cnn(c2)C3CCNCC3)c4c(Cl)ccc(F)c4Cl	0.19191919267177582	P51813	5.443697499232713
CC(C(=O)NC1CCN(C1)c1ccnc(Nc2ccc(F)cc2)n1)c1ccc(Cl)cc1	C[C@@H](Oc1cc(cnc1N)c2cnn(c2)C3CCNCC3)c4c(Cl)ccc(F)c4Cl	0.19191919267177582	O43353	6.045757490560675
CC(C(=O)NC1CCN(C1)c1ccnc(Nc2ccc(F)cc2)n1)c1ccc(Cl)cc1	C[C@@H](Oc1cc(cnc1N)c2cnn(c2)C3CCNCC3)c4c(Cl)ccc(F)c4Cl	0.19191919267177582	O14920	5.259637310505756
CC(C(=O)NC1CCN(C1)c1ccnc(Nc2ccc(F)cc2)n1)c1ccc(Cl)cc1	C[C@@H](Oc1cc(cnc1N)c2cnn(c2)C3CCNCC3)c4c(Cl)ccc(F)c4Cl	0.19191919267177582	O75116	5.481486060122113
CC(C(=O)NC1CCN(C1)c1ccnc(Nc2ccc(F)cc2)n1)c1ccc(Cl)cc1	C[C@@H](Oc1cc(cnc1N)c2cnn(c2)C3CCNCC3)c4c(Cl)ccc(F)c4Cl	0.19191919267177582	P0C264	6.619788758288394
CC(C(=O)NC1CCN(C1)c1ccnc(Nc2ccc(F)cc2)n1)c1ccc(Cl)cc1	C[C@@H](Oc1cc(cnc1N)c2cnn(c2)C3CCNCC3)c4c(Cl)ccc(F)c4Cl	0.19191919267177582	O15146	6.638272163982407
CC(C(=O)NC1CCN(C1)c1ccnc(Nc2ccc(F)cc2)n1)c1ccc(Cl)cc1	C[C@@H](Oc1cc(cnc1N)c2cnn(c2)C3CCNCC3)c4c(Cl)ccc(F)c4Cl	0.19191919267177582	O94804	7.356547323513813
CC(C(=O)NC1CCN(C1)c1ccnc(Nc2ccc(F)cc2)n1)c1ccc(Cl)cc1	C[C@@H](Oc1cc(cnc1N)c2cnn(c2)C3CCNCC3)c4c(Cl)ccc(F)c4Cl	0.19191919267177582	P19525	5.958607314841775
CC(C(=O)NC1CCN(C1)c1ccnc(Nc2ccc(F)cc2)n1)c1ccc(Cl)cc1	C[C@@H](Oc1cc(cnc1N)c2cnn(c2)C3CCNCC3)c4c(Cl)ccc(F)c4Cl	0.19191919267177582	P17948	5.638272163982407
CC(C(=O)NC1CCN(C1)c1ccnc(Nc2ccc(F)cc2)n1)c1ccc(Cl)cc1	C[C@@H](Oc1cc(cnc1N)c2cnn(c2)C3CCNCC3)c4c(Cl)ccc(F)c4Cl	0.19191919267177582	Q9NWZ3	5.443697499232713
CC(C(=O)NC1CCN(C1)c1ccnc(Nc2ccc(F)cc2)n1)c1ccc(Cl)cc1	C[C@@H](Oc1cc(cnc1N)c2cnn(c2)C3CCNCC3)c4c(Cl)ccc(F)c4Cl	0.19191919267177582	Q14289	6.721246399047171
CC(C(=O)NC1CCN(C1)c1ccnc(Nc2ccc(F)cc2)n1)c1ccc(Cl)cc1	C[C@@H](Oc1cc(cnc1N)c2cnn(c2)C3CCNCC3)c4c(Cl)ccc(F)c4Cl	0.19191919267177582	P46734	5.481486060122113
CC(C(=O)NC1CCN(C1)c1ccnc(Nc2ccc(F)cc2)n1)c1ccc(Cl)cc1	C[C@@H](Oc1cc(cnc1N)c2cnn(c2)C3CCNCC3)c4c(Cl)ccc(F)c4Cl	0.19191919267177582	Q9H0K1	6.698970004336019
CC(C(=O)NC1CCN(C1)c1ccnc(Nc2ccc(F)cc2)n1)c1ccc(Cl)cc1	C[C@@H](Oc1cc(cnc1N)c2cnn(c2)C3CCNCC3)c4c(Cl)ccc(F)c4Cl	0.19191919267177582	Q16620	7.431798275933005
CC(C(=O)NC1CCN(C1)c1ccnc(Nc2ccc(F)cc2)n1)c1ccc(Cl)cc1	C[C@@H](Oc1cc(cnc1N)c2cnn(c2)C3CCNCC3)c4c(Cl)ccc(F)c4Cl	0.19191919267177582	Q9H093	6.920818753952375
CC(C(=O)NC1CCN(C1)c1ccnc(Nc2ccc(F)cc2)n1)c1ccc(Cl)cc1	C[C@@H](Oc1cc(cnc1N)c2cnn(c2)C3CCNCC3)c4c(Cl)ccc(F)c4Cl	0.19191919267177582	Q96SB4	5.7447274948966935
CC(C(=O)NC1CCN(C1)c1ccnc(Nc2ccc(F)cc2)n1)c1ccc(Cl)cc1	C[C@@H](Oc1cc(cnc1N)c2cnn(c2)C3CCNCC3)c4c(Cl)ccc(F)c4Cl	0.19191919267177582	P50613	6.481486060122113
CC(C(=O)NC1CCN(C1)c1ccnc(Nc2ccc(F)cc2)n1)c1ccc(Cl)cc1	C[C@@H](Oc1cc(cnc1N)c2cnn(c2)C3CCNCC3)c4c(Cl)ccc(F)c4Cl	0.19191919267177582	P21127	6.119186407719209
CC(C(=O)NC1CCN(C1)c1ccnc(Nc2ccc(F)cc2)n1)c1ccc(Cl)cc1	C[C@@H](Oc1cc(cnc1N)c2cnn(c2)C3CCNCC3)c4c(Cl)ccc(F)c4Cl	0.19191919267177582	Q9UQ88	6.376750709602099
CC(C(=O)NC1CCN(C1)c1ccnc(Nc2ccc(F)cc2)n1)c1ccc(Cl)cc1	C[C@@H](Oc1cc(cnc1N)c2cnn(c2)C3CCNCC3)c4c(Cl)ccc(F)c4Cl	0.19191919267177582	P32298	5.376750709602099
CC(C(=O)NC1CCN(C1)c1ccnc(Nc2ccc(F)cc2)n1)c1ccc(Cl)cc1	C[C@@H](Oc1cc(cnc1N)c2cnn(c2)C3CCNCC3)c4c(Cl)ccc(F)c4Cl	0.19191919267177582	O14965	6.585026652029182
CC(C(=O)NC1CCN(C1)c1ccnc(Nc2ccc(F)cc2)n1)c1ccc(Cl)cc1	C[C@@H](Oc1cc(cnc1N)c2cnn(c2)C3CCNCC3)c4c(Cl)ccc(F)c4Cl	0.19191919267177582	P16591	6.568636235841013
CC(C(=O)NC1CCN(C1)c1ccnc(Nc2ccc(F)cc2)n1)c1ccc(Cl)cc1	C[C@@H](Oc1cc(cnc1N)c2cnn(c2)C3CCNCC3)c4c(Cl)ccc(F)c4Cl	0.19191919267177582	Q99759	6.958607314841775
CC(C(=O)NC1CCN(C1)c1ccnc(Nc2ccc(F)cc2)n1)c1ccc(Cl)cc1	C[C@@H](Oc1cc(cnc1N)c2cnn(c2)C3CCNCC3)c4c(Cl)ccc(F)c4Cl	0.19191919267177582	Q9BRS2	5.214670164989233
CC(C(=O)NC1CCN(C1)c1ccnc(Nc2ccc(F)cc2)n1)c1ccc(Cl)cc1	C[C@@H](Oc1cc(cnc1N)c2cnn(c2)C3CCNCC3)c4c(Cl)ccc(F)c4Cl	0.19191919267177582	P29322	6.552841968657781
CC(C(=O)NC1CCN(C1)c1ccnc(Nc2ccc(F)cc2)n1)c1ccc(Cl)cc1	C[C@@H](Oc1cc(cnc1N)c2cnn(c2)C3CCNCC3)c4c(Cl)ccc(F)c4Cl	0.19191919267177582	P29320	6.154901959985743
CC(C(=O)NC1CCN(C1)c1ccnc(Nc2ccc(F)cc2)n1)c1ccc(Cl)cc1	C[C@@H](Oc1cc(cnc1N)c2cnn(c2)C3CCNCC3)c4c(Cl)ccc(F)c4Cl	0.19191919267177582	P22607	5.512284095745368
CC(C(=O)NC1CCN(C1)c1ccnc(Nc2ccc(F)cc2)n1)c1ccc(Cl)cc1	C[C@@H](Oc1cc(cnc1N)c2cnn(c2)C3CCNCC3)c4c(Cl)ccc(F)c4Cl	0.19191919267177582	Q8IY84	5.337242168318426
CC(C(=O)NC1CCN(C1)c1ccnc(Nc2ccc(F)cc2)n1)c1ccc(Cl)cc1	C[C@@H](Oc1cc(cnc1N)c2cnn(c2)C3CCNCC3)c4c(Cl)ccc(F)c4Cl	0.19191919267177582	Q16288	7.086186147616283
CC(C(=O)NC1CCN(C1)c1ccnc(Nc2ccc(F)cc2)n1)c1ccc(Cl)cc1	C[C@@H](Oc1cc(cnc1N)c2cnn(c2)C3CCNCC3)c4c(Cl)ccc(F)c4Cl	0.19191919267177582	P00519	7.013228265733755
CC(C(=O)NC1CCN(C1)c1ccnc(Nc2ccc(F)cc2)n1)c1ccc(Cl)cc1	C[C@@H](Oc1cc(cnc1N)c2cnn(c2)C3CCNCC3)c4c(Cl)ccc(F)c4Cl	0.19191919267177582	P21709	6.853871964321762
CC(C(=O)NC1CCN(C1)c1ccnc(Nc2ccc(F)cc2)n1)c1ccc(Cl)cc1	C[C@@H](Oc1cc(cnc1N)c2cnn(c2)C3CCNCC3)c4c(Cl)ccc(F)c4Cl	0.19191919267177582	Q96GD4	7.119186407719209
CC(C(=O)NC1CCN(C1)c1ccnc(Nc2ccc(F)cc2)n1)c1ccc(Cl)cc1	C[C@@H](Oc1cc(cnc1N)c2cnn(c2)C3CCNCC3)c4c(Cl)ccc(F)c4Cl	0.19191919267177582	P06241	5.886056647693163
C[C@@H](OC1=C(N)N=CC(C2=C(C#N)N(C)N=C2C3)=C1)C4=CC(F)=CC=C4C(N3C)=O	C[C@@H](Oc1cc(cnc1N)c2cnnn2C)c3cc(F)ccc3n4nccn4	0.23655913770198822	Q9UM73	7.600329725273209
CCn1c(nc2c(nc(OCCN)cc12)C#CC(C)(C)O)-c1nonc1N	C[C@@H](Oc1cc(cnc1N)c2sc(nc2C)[C@](C)(O)CO)c3cc(F)ccc3n4nccn4	0.20000000298023224	P08922	10.698970004336019
CCn1c(nc2c(nc(OCCN)cc12)C#CC(C)(C)O)-c1nonc1N	C[C@@H](Oc1cc(cnc1N)c2sc(nc2C)[C@](C)(O)CO)c3cc(F)ccc3n4nccn4	0.20000000298023224	Q9UM73	9.698970004336019
NC(C(C=C1)=CC=C1C2=CC3=NC=NC(SCC(O)=O)=C3S2)=O	C[C@@H](Oc1cc(sc1C(=O)N)c2cnc3ccc(CO)cn23)c4ccccc4Cl	0.20930232107639313	P53350	6.6777807052660805
NC(C(C=C1)=CC=C1C2=CC3=NC=NC(SCC(O)=O)=C3S2)=O	C[C@@H](Oc1cc(sc1C(=O)N)c2cnc3ccccn23)c4ccc(CN(C)C)cc4Cl	0.18681319057941437	P53350	4.318758762624412
NC(C(C=C1)=CC=C1C2=CC3=NC=NC(SCC(O)=O)=C3S2)=O	C[C@@H](Oc1cc(sc1C(=O)N)c2cnc3ccccn23)c4ccc(CN5CCC(F)CC5)cc4Cl	0.1875	P53350	3.3979400086720375
NC(C(C=C1)=CC=C1C2=CC3=NC=NC(SCC(O)=O)=C3S2)=O	C[C@@H](Oc1cc(sc1C(=O)N)c2cnc3ccccn23)c4ccc(CN5CCC(O)C5)cc4Cl	0.17525772750377655	P53350	3.6439741428068775
NC(C(C=C1)=CC=C1C2=CC3=NC=NC(SCC(O)=O)=C3S2)=O	C[C@@H](Oc1cc(sc1C(=O)N)c2cnc3ccccn23)c4ccc(CN5CCC(O)CC5)cc4Cl	0.1770833283662796	P53350	3.408935392973501
NC(C(C=C1)=CC=C1C2=CC3=NC=NC(SCC(O)=O)=C3S2)=O	C[C@@H](Oc1cc(sc1C(=O)N)c2cnc3ccccn23)c4ccc(CN5CCN(C)CC5)cc4Cl	0.17894737422466278	P53350	3.9208187539523753
NC(C(C=C1)=CC=C1C2=CC3=NC=NC(SCC(O)=O)=C3S2)=O	C[C@@H](Oc1cc(sc1C(=O)N)c2cnc3ccccn23)c4ccc(CN5CCNC(=O)C5)cc4Cl	0.1683168262243271	P53350	2.769551078621726
NC(C(C=C1)=CC=C1C2=CC3=NC=NC(SCC(O)=O)=C3S2)=O	C[C@@H](Oc1cc(sc1C(=O)N)c2cnc3ccccn23)c4ccc(CN5CCS(=O)(=O)CC5)cc4Cl	0.1855670064687729	P53350	3.3979400086720375
NC(C(C=C1)=CC=C1C2=CC3=NC=NC(SCC(O)=O)=C3S2)=O	C[C@@H](Oc1cc(sc1C(=O)N)c2cnc3ccccn23)c4ccc(CNC(C)(C)C)cc4C(F)F	0.1827957034111023	P53350	4.086186147616283
NC(C(C=C1)=CC=C1C2=CC3=NC=NC(SCC(O)=O)=C3S2)=O	C[C@@H](Oc1cc(sc1C(=O)N)c2cnc3ccccn23)c4ccc(CNC(C)(C)C)cc4Cl	0.1827957034111023	P53350	4.318758762624412
Fc1ccc(CNc2nccc(NCCNC(=O)c3cc4ccccc4s3)n2)cc1	C[C@@H](Oc1cc(sc1C(=O)N)c2cnc3ccccn23)c4ccc(CNC(C)(C)C)cc4F	0.19607843458652496	P53350	3.537602002101044
NC(C(C=C1)=CC=C1C2=CC3=NC=NC(SCC(O)=O)=C3S2)=O	C[C@@H](Oc1cc(sc1C(=O)N)c2cnc3ccccn23)c4ccc(CNC(C)(C)C)cc4OC(F)F	0.19354838132858276	P53350	4.721246399047171
NC(C(C=C1)=CC=C1C2=CC3=NC=NC(SCC(O)=O)=C3S2)=O	C[C@@H](Oc1cc(sc1C(=O)N)c2cnc3ccccn23)c4ccc(CNC(C)(C)CO)cc4Cl	0.1875	P53350	3.9208187539523753
CC1=CC=CC(C2=C(N(C=CN=C3)C3=N2)C4=CC=NC(NC5CCCCC5)=N4)=C1	C[C@@H](Oc1cc(sc1C(=O)N)c2cnc3ccccn23)c4ccc(CNC5CC5)cc4Cl	0.190476194024086	P53350	3.657577319177794
CC1=CC=CC(C2=C(N(C=CN=C3)C3=N2)C4=CC=NC(NC5CCCCC5)=N4)=C1	C[C@@H](Oc1cc(sc1C(=O)N)c2cnc3ccccn23)c4ccc(CNC5CCCC5)cc4Cl	0.21153846383094788	P53350	3.9172146296835497
NC(C(C=C1)=CC=C1C2=CC3=NC=NC(SCC(O)=O)=C3S2)=O	C[C@@H](Oc1cc(sc1C(=O)N)c2cnc3ccccn23)c4ccc(CNCCCO)cc4Cl	0.17894737422466278	P53350	3.6595558851598815
NC(C(C=C1)=CC=C1C2=CC3=NC=NC(SCC(O)=O)=C3S2)=O	C[C@@H](Oc1cc(sc1C(=O)N)c2cnc3ccccn23)c4ccc(CNCCO)cc4Cl	0.17894737422466278	P53350	3.7351821769904636
NC(C(C=C1)=CC=C1C2=CC3=NC=NC(SCC(O)=O)=C3S2)=O	C[C@@H](Oc1cc(sc1C(=O)N)c2cnc3ccccn23)c4ccc(CO)cc4Cl	0.1931818127632141	P53350	7.096910013008056
NC(C(C=C1)=CC=C1C2=CC3=NC=NC(SCC(O)=O)=C3S2)=O	C[C@@H](Oc1cc(sc1C(=O)N)c2cnc3ccccn23)c4ccccc4Cl	0.19512194395065308	P53350	6.508638306165727
NC(C(C=C1)=CC=C1C2=CC3=NC=NC(SCC(O)=O)=C3S2)=O	C[C@@H](Oc1cc(sc1C(=O)N)c2cnc3ccccn23)c4ccccc4CO	0.20481927692890167	P53350	5.425968732272281
CS(C1=CC(CNC2=NC(NC3=CC=C(N(C(C)C)C(C4)=O)C4=C3)=NC=C2C(F)(F)F)=CC=C1)(=O)=O	C[C@@H](Oc1cc(sc1C(=O)N)n2cnc3ccc(CN4CCN(C)CC4)cc23)c5ccccc5C(F)(F)F	0.19658119976520538	Q8NFD2	5.2076083105017466
CS(C1=CC(CNC2=NC(NC3=CC=C(N(C(C)C)C(C4)=O)C4=C3)=NC=C2C(F)(F)F)=CC=C1)(=O)=O	C[C@@H](Oc1cc(sc1C(=O)N)n2cnc3ccc(CN4CCN(C)CC4)cc23)c5ccccc5C(F)(F)F	0.19658119976520538	P51955	6.585026652029182
CS(C1=CC(CNC2=NC(NC3=CC=C(N(C(C)C)C(C4)=O)C4=C3)=NC=C2C(F)(F)F)=CC=C1)(=O)=O	C[C@@H](Oc1cc(sc1C(=O)N)n2cnc3ccc(CN4CCN(C)CC4)cc23)c5ccccc5C(F)(F)F	0.19658119976520538	Q9H4B4	6.130768280269024
CS(C1=CC(CNC2=NC(NC3=CC=C(N(C(C)C)C(C4)=O)C4=C3)=NC=C2C(F)(F)F)=CC=C1)(=O)=O	C[C@@H](Oc1cc(sc1C(=O)N)n2cnc3ccc(CN4CCN(C)CC4)cc23)c5ccccc5C(F)(F)F	0.19658119976520538	Q9UQM7	6
CS(C1=CC(CNC2=NC(NC3=CC=C(N(C(C)C)C(C4)=O)C4=C3)=NC=C2C(F)(F)F)=CC=C1)(=O)=O	C[C@@H](Oc1cc(sc1C(=O)N)n2cnc3ccc(CN4CCN(C)CC4)cc23)c5ccccc5C(F)(F)F	0.19658119976520538	P41743	5.236572006437063
CS(C1=CC(CNC2=NC(NC3=CC=C(N(C(C)C)C(C4)=O)C4=C3)=NC=C2C(F)(F)F)=CC=C1)(=O)=O	C[C@@H](Oc1cc(sc1C(=O)N)n2cnc3ccc(CN4CCN(C)CC4)cc23)c5ccccc5C(F)(F)F	0.19658119976520538	P10721	5.469273760456403
CS(C1=CC(CNC2=NC(NC3=CC=C(N(C(C)C)C(C4)=O)C4=C3)=NC=C2C(F)(F)F)=CC=C1)(=O)=O	C[C@@H](Oc1cc(sc1C(=O)N)n2cnc3ccc(CN4CCN(C)CC4)cc23)c5ccccc5C(F)(F)F	0.19658119976520538	Q13233	5.823908740944319
CS(C1=CC(CNC2=NC(NC3=CC=C(N(C(C)C)C(C4)=O)C4=C3)=NC=C2C(F)(F)F)=CC=C1)(=O)=O	C[C@@H](Oc1cc(sc1C(=O)N)n2cnc3ccc(CN4CCN(C)CC4)cc23)c5ccccc5C(F)(F)F	0.19658119976520538	Q9UPE1	5.119186407719209
CS(C1=CC(CNC2=NC(NC3=CC=C(N(C(C)C)C(C4)=O)C4=C3)=NC=C2C(F)(F)F)=CC=C1)(=O)=O	C[C@@H](Oc1cc(sc1C(=O)N)n2cnc3ccc(CN4CCN(C)CC4)cc23)c5ccccc5C(F)(F)F	0.19658119976520538	Q6P3R8	5.958607314841775
CS(C1=CC(CNC2=NC(NC3=CC=C(N(C(C)C)C(C4)=O)C4=C3)=NC=C2C(F)(F)F)=CC=C1)(=O)=O	C[C@@H](Oc1cc(sc1C(=O)N)n2cnc3ccc(CN4CCN(C)CC4)cc23)c5ccccc5C(F)(F)F	0.19658119976520538	P09619	5.5376020021010435
CS(C1=CC(CNC2=NC(NC3=CC=C(N(C(C)C)C(C4)=O)C4=C3)=NC=C2C(F)(F)F)=CC=C1)(=O)=O	C[C@@H](Oc1cc(sc1C(=O)N)n2cnc3ccc(CN4CCN(C)CC4)cc23)c5ccccc5C(F)(F)F	0.19658119976520538	O14730	5.638272163982407
CS(C1=CC(CNC2=NC(NC3=CC=C(N(C(C)C)C(C4)=O)C4=C3)=NC=C2C(F)(F)F)=CC=C1)(=O)=O	C[C@@H](Oc1cc(sc1C(=O)N)n2cnc3ccc(CN4CCN(C)CC4)cc23)c5ccccc5C(F)(F)F	0.19658119976520538	P48736	5.721246399047171
CS(C1=CC(CNC2=NC(NC3=CC=C(N(C(C)C)C(C4)=O)C4=C3)=NC=C2C(F)(F)F)=CC=C1)(=O)=O	C[C@@H](Oc1cc(sc1C(=O)N)n2cnc3ccc(CN4CCN(C)CC4)cc23)c5ccccc5C(F)(F)F	0.19658119976520538	O43293	5.259637310505756
CS(C1=CC(CNC2=NC(NC3=CC=C(N(C(C)C)C(C4)=O)C4=C3)=NC=C2C(F)(F)F)=CC=C1)(=O)=O	C[C@@H](Oc1cc(sc1C(=O)N)n2cnc3ccc(CN4CCN(C)CC4)cc23)c5ccccc5C(F)(F)F	0.19658119976520538	P78356	5.346787486224656
CS(C1=CC(CNC2=NC(NC3=CC=C(N(C(C)C)C(C4)=O)C4=C3)=NC=C2C(F)(F)F)=CC=C1)(=O)=O	C[C@@H](Oc1cc(sc1C(=O)N)n2cnc3ccc(CN4CCN(C)CC4)cc23)c5ccccc5C(F)(F)F	0.19658119976520538	Q13464	5.309803919971486
CS(C1=CC(CNC2=NC(NC3=CC=C(N(C(C)C)C(C4)=O)C4=C3)=NC=C2C(F)(F)F)=CC=C1)(=O)=O	C[C@@H](Oc1cc(sc1C(=O)N)n2cnc3ccc(CN4CCN(C)CC4)cc23)c5ccccc5C(F)(F)F	0.19658119976520538	Q9Y616	5.455931955649724
CS(C1=CC(CNC2=NC(NC3=CC=C(N(C(C)C)C(C4)=O)C4=C3)=NC=C2C(F)(F)F)=CC=C1)(=O)=O	C[C@@H](Oc1cc(sc1C(=O)N)n2cnc3ccc(CN4CCN(C)CC4)cc23)c5ccccc5C(F)(F)F	0.19658119976520538	Q12851	5.494850021680094
CS(C1=CC(CNC2=NC(NC3=CC=C(N(C(C)C)C(C4)=O)C4=C3)=NC=C2C(F)(F)F)=CC=C1)(=O)=O	C[C@@H](Oc1cc(sc1C(=O)N)n2cnc3ccc(CN4CCN(C)CC4)cc23)c5ccccc5C(F)(F)F	0.19658119976520538	P53350	10.0268721464003
CS(C1=CC(CNC2=NC(NC3=CC=C(N(C(C)C)C(C4)=O)C4=C3)=NC=C2C(F)(F)F)=CC=C1)(=O)=O	C[C@@H](Oc1cc(sc1C(=O)N)n2cnc3ccc(CN4CCN(C)CC4)cc23)c5ccccc5C(F)(F)F	0.19658119976520538	O94806	5.721246399047171
CS(C1=CC(CNC2=NC(NC3=CC=C(N(C(C)C)C(C4)=O)C4=C3)=NC=C2C(F)(F)F)=CC=C1)(=O)=O	C[C@@H](Oc1cc(sc1C(=O)N)n2cnc3ccc(CN4CCN(C)CC4)cc23)c5ccccc5C(F)(F)F	0.19658119976520538	Q8TD19	5.958607314841775
CS(C1=CC(CNC2=NC(NC3=CC=C(N(C(C)C)C(C4)=O)C4=C3)=NC=C2C(F)(F)F)=CC=C1)(=O)=O	C[C@@H](Oc1cc(sc1C(=O)N)n2cnc3ccc(CN4CCN(C)CC4)cc23)c5ccccc5C(F)(F)F	0.19658119976520538	Q99755	6.113509274827518
CS(C1=CC(CNC2=NC(NC3=CC=C(N(C(C)C)C(C4)=O)C4=C3)=NC=C2C(F)(F)F)=CC=C1)(=O)=O	C[C@@H](Oc1cc(sc1C(=O)N)n2cnc3ccc(CN4CCN(C)CC4)cc23)c5ccccc5C(F)(F)F	0.19658119976520538	Q16513	6.2076083105017466
CS(C1=CC(CNC2=NC(NC3=CC=C(N(C(C)C)C(C4)=O)C4=C3)=NC=C2C(F)(F)F)=CC=C1)(=O)=O	C[C@@H](Oc1cc(sc1C(=O)N)n2cnc3ccc(CN4CCN(C)CC4)cc23)c5ccccc5C(F)(F)F	0.19658119976520538	Q9H2G2	5.958607314841775
CS(C1=CC(CNC2=NC(NC3=CC=C(N(C(C)C)C(C4)=O)C4=C3)=NC=C2C(F)(F)F)=CC=C1)(=O)=O	C[C@@H](Oc1cc(sc1C(=O)N)n2cnc3ccc(CN4CCN(C)CC4)cc23)c5ccccc5C(F)(F)F	0.19658119976520538	Q86V86	5.958607314841775
CS(C1=CC(CNC2=NC(NC3=CC=C(N(C(C)C)C(C4)=O)C4=C3)=NC=C2C(F)(F)F)=CC=C1)(=O)=O	C[C@@H](Oc1cc(sc1C(=O)N)n2cnc3ccc(CN4CCN(C)CC4)cc23)c5ccccc5C(F)(F)F	0.19658119976520538	Q9UK32	6.455931955649724
CS(C1=CC(CNC2=NC(NC3=CC=C(N(C(C)C)C(C4)=O)C4=C3)=NC=C2C(F)(F)F)=CC=C1)(=O)=O	C[C@@H](Oc1cc(sc1C(=O)N)n2cnc3ccc(CN4CCN(C)CC4)cc23)c5ccccc5C(F)(F)F	0.19658119976520538	P35590	5.853871964321762
CS(C1=CC(CNC2=NC(NC3=CC=C(N(C(C)C)C(C4)=O)C4=C3)=NC=C2C(F)(F)F)=CC=C1)(=O)=O	C[C@@H](Oc1cc(sc1C(=O)N)n2cnc3ccc(CN4CCN(C)CC4)cc23)c5ccccc5C(F)(F)F	0.19658119976520538	P80192	5.522878745280337
CS(C1=CC(CNC2=NC(NC3=CC=C(N(C(C)C)C(C4)=O)C4=C3)=NC=C2C(F)(F)F)=CC=C1)(=O)=O	C[C@@H](Oc1cc(sc1C(=O)N)n2cnc3ccc(CN4CCN(C)CC4)cc23)c5ccccc5C(F)(F)F	0.19658119976520538	P51617	5.1938200260161125
CS(C1=CC(CNC2=NC(NC3=CC=C(N(C(C)C)C(C4)=O)C4=C3)=NC=C2C(F)(F)F)=CC=C1)(=O)=O	C[C@@H](Oc1cc(sc1C(=O)N)n2cnc3ccc(CN4CCN(C)CC4)cc23)c5ccccc5C(F)(F)F	0.19658119976520538	Q9H2K8	5.853871964321762
CS(C1=CC(CNC2=NC(NC3=CC=C(N(C(C)C)C(C4)=O)C4=C3)=NC=C2C(F)(F)F)=CC=C1)(=O)=O	C[C@@H](Oc1cc(sc1C(=O)N)n2cnc3ccc(CN4CCN(C)CC4)cc23)c5ccccc5C(F)(F)F	0.19658119976520538	Q15349	5.920818753952375
CS(C1=CC(CNC2=NC(NC3=CC=C(N(C(C)C)C(C4)=O)C4=C3)=NC=C2C(F)(F)F)=CC=C1)(=O)=O	C[C@@H](Oc1cc(sc1C(=O)N)n2cnc3ccc(CN4CCN(C)CC4)cc23)c5ccccc5C(F)(F)F	0.19658119976520538	Q12866	5.337242168318426
CS(C1=CC(CNC2=NC(NC3=CC=C(N(C(C)C)C(C4)=O)C4=C3)=NC=C2C(F)(F)F)=CC=C1)(=O)=O	C[C@@H](Oc1cc(sc1C(=O)N)n2cnc3ccc(CN4CCN(C)CC4)cc23)c5ccccc5C(F)(F)F	0.19658119976520538	P36888	6.187086643357144
CS(C1=CC(CNC2=NC(NC3=CC=C(N(C(C)C)C(C4)=O)C4=C3)=NC=C2C(F)(F)F)=CC=C1)(=O)=O	C[C@@H](Oc1cc(sc1C(=O)N)n2cnc3ccc(CN4CCN(C)CC4)cc23)c5ccccc5C(F)(F)F	0.19658119976520538	P19784	6.00436480540245
CS(C1=CC(CNC2=NC(NC3=CC=C(N(C(C)C)C(C4)=O)C4=C3)=NC=C2C(F)(F)F)=CC=C1)(=O)=O	C[C@@H](Oc1cc(sc1C(=O)N)n2cnc3ccc(CN4CCN(C)CC4)cc23)c5ccccc5C(F)(F)F	0.19658119976520538	P53355	5.853871964321762
CS(C1=CC(CNC2=NC(NC3=CC=C(N(C(C)C)C(C4)=O)C4=C3)=NC=C2C(F)(F)F)=CC=C1)(=O)=O	C[C@@H](Oc1cc(sc1C(=O)N)n2cnc3ccc(CN4CCN(C)CC4)cc23)c5ccccc5C(F)(F)F	0.19658119976520538	O75676	6.130768280269024
CS(C1=CC(CNC2=NC(NC3=CC=C(N(C(C)C)C(C4)=O)C4=C3)=NC=C2C(F)(F)F)=CC=C1)(=O)=O	C[C@@H](Oc1cc(sc1C(=O)N)n2cnc3ccc(CN4CCN(C)CC4)cc23)c5ccccc5C(F)(F)F	0.19658119976520538	Q96PY6	5.7447274948966935
CS(C1=CC(CNC2=NC(NC3=CC=C(N(C(C)C)C(C4)=O)C4=C3)=NC=C2C(F)(F)F)=CC=C1)(=O)=O	C[C@@H](Oc1cc(sc1C(=O)N)n2cnc3ccc(CN4CCN(C)CC4)cc23)c5ccccc5C(F)(F)F	0.19658119976520538	Q8IYT8	5.853871964321762
CS(C1=CC(CNC2=NC(NC3=CC=C(N(C(C)C)C(C4)=O)C4=C3)=NC=C2C(F)(F)F)=CC=C1)(=O)=O	C[C@@H](Oc1cc(sc1C(=O)N)n2cnc3ccc(CN4CCN(C)CC4)cc23)c5ccccc5C(F)(F)F	0.19658119976520538	Q9UIK4	5.5376020021010435
CS(C1=CC(CNC2=NC(NC3=CC=C(N(C(C)C)C(C4)=O)C4=C3)=NC=C2C(F)(F)F)=CC=C1)(=O)=O	C[C@@H](Oc1cc(sc1C(=O)N)n2cnc3ccc(CN4CCN(C)CC4)cc23)c5ccccc5C(F)(F)F	0.19658119976520538	P68400	5.136677139879544
CS(C1=CC(CNC2=NC(NC3=CC=C(N(C(C)C)C(C4)=O)C4=C3)=NC=C2C(F)(F)F)=CC=C1)(=O)=O	C[C@@H](Oc1cc(sc1C(=O)N)n2cnc3ccc(CN4CCN(C)CC4)cc23)c5ccccc5C(F)(F)F	0.19658119976520538	Q9NSY1	6.327902142064283
CS(C1=CC(CNC2=NC(NC3=CC=C(N(C(C)C)C(C4)=O)C4=C3)=NC=C2C(F)(F)F)=CC=C1)(=O)=O	C[C@@H](Oc1cc(sc1C(=O)N)n2cnc3ccc(CN4CCN(C)CC4)cc23)c5ccccc5C(F)(F)F	0.19658119976520538	Q8WTQ7	5.1249387366083
CS(C1=CC(CNC2=NC(NC3=CC=C(N(C(C)C)C(C4)=O)C4=C3)=NC=C2C(F)(F)F)=CC=C1)(=O)=O	C[C@@H](Oc1cc(sc1C(=O)N)n2cnc3ccc(CN4CCN(C)CC4)cc23)c5ccccc5C(F)(F)F	0.19658119976520538	Q56UN5	5.552841968657781
CS(C1=CC(CNC2=NC(NC3=CC=C(N(C(C)C)C(C4)=O)C4=C3)=NC=C2C(F)(F)F)=CC=C1)(=O)=O	C[C@@H](Oc1cc(sc1C(=O)N)n2cnc3ccc(CN4CCN(C)CC4)cc23)c5ccccc5C(F)(F)F	0.19658119976520538	Q8IWQ3	5.080921907623926
CS(C1=CC(CNC2=NC(NC3=CC=C(N(C(C)C)C(C4)=O)C4=C3)=NC=C2C(F)(F)F)=CC=C1)(=O)=O	C[C@@H](Oc1cc(sc1C(=O)N)n2cnc3ccc(CN4CCN(C)CC4)cc23)c5ccccc5C(F)(F)F	0.19658119976520538	Q05655	5.522878745280337
CS(C1=CC(CNC2=NC(NC3=CC=C(N(C(C)C)C(C4)=O)C4=C3)=NC=C2C(F)(F)F)=CC=C1)(=O)=O	C[C@@H](Oc1cc(sc1C(=O)N)n2cnc3ccc(CN4CCN(C)CC4)cc23)c5ccccc5C(F)(F)F	0.19658119976520538	P51812	6.721246399047171
CS(C1=CC(CNC2=NC(NC3=CC=C(N(C(C)C)C(C4)=O)C4=C3)=NC=C2C(F)(F)F)=CC=C1)(=O)=O	C[C@@H](Oc1cc(sc1C(=O)N)n2cnc3ccc(CN4CCN(C)CC4)cc23)c5ccccc5C(F)(F)F	0.19658119976520538	O60331	5.173925197299173
CS(C1=CC(CNC2=NC(NC3=CC=C(N(C(C)C)C(C4)=O)C4=C3)=NC=C2C(F)(F)F)=CC=C1)(=O)=O	C[C@@H](Oc1cc(sc1C(=O)N)n2cnc3ccc(CN4CCN(C)CC4)cc23)c5ccccc5C(F)(F)F	0.19658119976520538	O94804	7.161150909262744
CS(C1=CC(CNC2=NC(NC3=CC=C(N(C(C)C)C(C4)=O)C4=C3)=NC=C2C(F)(F)F)=CC=C1)(=O)=O	C[C@@H](Oc1cc(sc1C(=O)N)n2cnc3ccc(CN4CCN(C)CC4)cc23)c5ccccc5C(F)(F)F	0.19658119976520538	Q9NYY3	6.301029995663981
CS(C1=CC(CNC2=NC(NC3=CC=C(N(C(C)C)C(C4)=O)C4=C3)=NC=C2C(F)(F)F)=CC=C1)(=O)=O	C[C@@H](Oc1cc(sc1C(=O)N)n2cnc3ccc(CN4CCN(C)CC4)cc23)c5ccccc5C(F)(F)F	0.19658119976520538	P42338	5.698970004336019
CS(C1=CC(CNC2=NC(NC3=CC=C(N(C(C)C)C(C4)=O)C4=C3)=NC=C2C(F)(F)F)=CC=C1)(=O)=O	C[C@@H](Oc1cc(sc1C(=O)N)n2cnc3ccc(CN4CCN(C)CC4)cc23)c5ccccc5C(F)(F)F	0.19658119976520538	Q9H093	7.638272163982407
CS(C1=CC(CNC2=NC(NC3=CC=C(N(C(C)C)C(C4)=O)C4=C3)=NC=C2C(F)(F)F)=CC=C1)(=O)=O	C[C@@H](Oc1cc(sc1C(=O)N)n2cnc3ccc(CN4CCN(C)CC4)cc23)c5ccccc5C(F)(F)F	0.19658119976520538	P50613	5.113509274827518
CS(C1=CC(CNC2=NC(NC3=CC=C(N(C(C)C)C(C4)=O)C4=C3)=NC=C2C(F)(F)F)=CC=C1)(=O)=O	C[C@@H](Oc1cc(sc1C(=O)N)n2cnc3ccc(CN4CCN(C)CC4)cc23)c5ccccc5C(F)(F)F	0.19658119976520538	P11309	6.6020599913279625
CS(C1=CC(CNC2=NC(NC3=CC=C(N(C(C)C)C(C4)=O)C4=C3)=NC=C2C(F)(F)F)=CC=C1)(=O)=O	C[C@@H](Oc1cc(sc1C(=O)N)n2cnc3ccc(CN4CCN(C)CC4)cc23)c5ccccc5C(F)(F)F	0.19658119976520538	P32298	5.552841968657781
CS(C1=CC(CNC2=NC(NC3=CC=C(N(C(C)C)C(C4)=O)C4=C3)=NC=C2C(F)(F)F)=CC=C1)(=O)=O	C[C@@H](Oc1cc(sc1C(=O)N)n2cnc3ccc(CN4CCN(C)CC4)cc23)c5ccccc5C(F)(F)F	0.19658119976520538	O00329	5.508638306165727
CS(C1=CC(CNC2=NC(NC3=CC=C(N(C(C)C)C(C4)=O)C4=C3)=NC=C2C(F)(F)F)=CC=C1)(=O)=O	C[C@@H](Oc1cc(sc1C(=O)N)n2cnc3ccc(CN4CCN(C)CC4)cc23)c5ccccc5C(F)(F)F	0.19658119976520538	O00750	5.552841968657781
CS(C1=CC(CNC2=NC(NC3=CC=C(N(C(C)C)C(C4)=O)C4=C3)=NC=C2C(F)(F)F)=CC=C1)(=O)=O	C[C@@H](Oc1cc(sc1C(=O)N)n2cnc3ccc(CN4CCN(C)CC4)cc23)c5ccccc5C(F)(F)F	0.19658119976520538	Q9BRS2	5.468521082957745
CS(C1=CC(CNC2=NC(NC3=CC=C(N(C(C)C)C(C4)=O)C4=C3)=NC=C2C(F)(F)F)=CC=C1)(=O)=O	C[C@@H](Oc1cc(sc1C(=O)N)n2cnc3ccc(CN4CCN(C)CC4)cc23)c5ccccc5C(F)(F)F	0.19658119976520538	Q8IY84	5.1938200260161125
CS(C1=CC(CNC2=NC(NC3=CC=C(N(C(C)C)C(C4)=O)C4=C3)=NC=C2C(F)(F)F)=CC=C1)(=O)=O	C[C@@H](Oc1cc(sc1C(=O)N)n2cnc3ccc(CN4CCN(C)CC4)cc23)c5ccccc5C(F)(F)F	0.19658119976520538	Q9P2K8	5.3872161432802645
CS(C1=CC(CNC2=NC(NC3=CC=C(N(C(C)C)C(C4)=O)C4=C3)=NC=C2C(F)(F)F)=CC=C1)(=O)=O	C[C@@H](Oc1cc(sc1C(=O)N)n2cnc3ccc(CN4CCN(C)CC4)cc23)c5ccccc5C(F)(F)F	0.19658119976520538	Q13557	6.2076083105017466
CS(C1=CC(CNC2=NC(NC3=CC=C(N(C(C)C)C(C4)=O)C4=C3)=NC=C2C(F)(F)F)=CC=C1)(=O)=O	C[C@@H](Oc1cc(sc1C(=O)N)n2cnc3ccc(CN4CCN(C)CC4)cc23)c5ccccc5C(F)(F)F	0.19658119976520538	Q13555	5.886056647693163
CS(C1=CC(CNC2=NC(NC3=CC=C(N(C(C)C)C(C4)=O)C4=C3)=NC=C2C(F)(F)F)=CC=C1)(=O)=O	C[C@@H](Oc1cc(sc1C(=O)N)n2cnc3ccc(CN4CCN(C)CC4)cc23)c5ccccc5C(F)(F)F	0.19658119976520538	Q13554	5.5376020021010435
COc1cc(Nc2nccc(n2)N2CCC(C2)NC(=O)Nc2cccc(c2)C(C)=O)cc(OC)c1OC	C[C@@H](Oc1cccc2ncnc(Nc3ccc4c(cnn4Cc5nccs5)c3)c12)C(=O)N6CCOCC6	0.18644067645072937	P04626	8.568636235841012
COc1cc(Nc2nccc(n2)N2CCC(C2)NC(=O)Nc2cccc(c2)C(C)=O)cc(OC)c1OC	C[C@@H](Oc1cccc2ncnc(Nc3ccc4c(cnn4Cc5nccs5)c3)c12)C(=O)N6CCOCC6	0.18644067645072937	P00533	8.795880017344075
C[C@@H](OC1=C(N)N=CC(C2=C(C#N)N(C)N=C2C3)=C1)C4=CC(F)=CC=C4C(N3C)=O	C[C@@H](OP(=O)(O)O)[C@H]1OC([C@H](O)[C@@H]1O)n2cnc3c(N)ncnc23	0.15625	P39069	1.7958800173440752
C[C@@H](OC1=C(N)N=CC(C2=C(C#N)N(C)N=C2C3)=C1)C4=CC(F)=CC=C4C(N3C)=O	C[C@@H](OP(=O)(O)O)[C@H]1OC([C@H](O)[C@@H]1O)n2cnc3c(N)ncnc23	0.15625	P29410	2.008773924307505
C[C@@H](OC1=C(N)N=CC(C2=C(C#N)N(C)N=C2C3)=C1)C4=CC(F)=CC=C4C(N3C)=O	C[C@@H](OP(=O)(O)O)[C@H]1OC([C@H](O)[C@@H]1O)n2cnc3c(N)ncnc23	0.15625	P29411	2
C[C@@H](OC1=C(N)N=CC(C2=C(C#N)N(C)N=C2C3)=C1)C4=CC(F)=CC=C4C(N3C)=O	C[C@@H](OP(=O)(O)OP(=O)(O)O)[C@H]1OC([C@H](O)[C@@H]1O)n2cnc3c(N)ncnc23	0.16161616146564484	P12928	2.0969100130080562
C[C@@H](OC1=C(N)N=CC(C2=C(C#N)N(C)N=C2C3)=C1)C4=CC(F)=CC=C4C(N3C)=O	C[C@@H](OP(=O)(O)OP(=O)(O)O)[C@H]1OC([C@H](O)[C@@H]1O)n2cnc3c(N)ncnc23	0.16161616146564484	P11980	2.2508447231051996
C[C@@H](OC1=C(N)N=CC(C2=C(C#N)N(C)N=C2C3)=C1)C4=CC(F)=CC=C4C(N3C)=O	C[C@@H](OP(=O)(O)OP(=O)(O)OP(=O)(O)O)[C@H]1OC([C@H](O)[C@@H]1O)n2cnc3c(N)ncnc23	0.1599999964237213	P39069	2.744727494896694
C[C@@H](OC1=C(N)N=CC(C2=C(C#N)N(C)N=C2C3)=C1)C4=CC(F)=CC=C4C(N3C)=O	C[C@@H](OP(=O)(O)OP(=O)(O)OP(=O)(O)O)[C@H]1OC([C@H](O)[C@@H]1O)n2cnc3c(N)ncnc23	0.1599999964237213	P29410	2.657577319177794
C[C@@H](OC1=C(N)N=CC(C2=C(C#N)N(C)N=C2C3)=C1)C4=CC(F)=CC=C4C(N3C)=O	C[C@@H]1[C@@H](CCCCc2cccc(O)c2)O[C@]34C[C@@H]1OC(=O)C[C@H](CO)OC(=O)C[C@@H](CCC3(C)C)O4	0.16363635659217834	P24723	9.346787486224656
C[C@@H](OC1=C(N)N=CC(C2=C(C#N)N(C)N=C2C3)=C1)C4=CC(F)=CC=C4C(N3C)=O	C[C@@H]1[C@@H](CCCCc2cccc(O)c2)O[C@]34C[C@@H]1OC(=O)C[C@H](CO)OC(=O)C[C@@H](CCC3(C)C)O4	0.16363635659217834	Q04759	9.267606240177031
C[C@@H](OC1=C(N)N=CC(C2=C(C#N)N(C)N=C2C3)=C1)C4=CC(F)=CC=C4C(N3C)=O	C[C@@H]1[C@@H](CCCCc2cccc(O)c2)O[C@]34C[C@@H]1OC(=O)C[C@H](CO)OC(=O)C[C@@H](CCC3(C)C)O4	0.16363635659217834	P05129	8.259637310505756
C[C@@H](OC1=C(N)N=CC(C2=C(C#N)N(C)N=C2C3)=C1)C4=CC(F)=CC=C4C(N3C)=O	C[C@@H]1[C@@H](CCCCc2cccc(O)c2)O[C@]34C[C@@H]1OC(=O)C[C@H](CO)OC(=O)C[C@@H](CCC3(C)C)O4	0.16363635659217834	P17252	8.327902142064282
C[C@@H](OC1=C(N)N=CC(C2=C(C#N)N(C)N=C2C3)=C1)C4=CC(F)=CC=C4C(N3C)=O	C[C@@H]1[C@@H](CCCCc2cccc(O)c2)O[C@]34C[C@@H]1OC(=O)C[C@H](CO)OC(=O)C[C@@H](CCC3(C)C)O4	0.16363635659217834	Q02156	8.698970004336019
C[C@@H](OC1=C(N)N=CC(C2=C(C#N)N(C)N=C2C3)=C1)C4=CC(F)=CC=C4C(N3C)=O	C[C@@H]1[C@@H](CCCCc2cccc(O)c2)O[C@]34C[C@@H]1OC(=O)C[C@H](CO)OC(=O)C[C@@H](CCC3(C)C)O4	0.16363635659217834	Q05655	8.49740974374811
C[C@@H](OC1=C(N)N=CC(C2=C(C#N)N(C)N=C2C3)=C1)C4=CC(F)=CC=C4C(N3C)=O	C[C@@H]1[C@@H](CCCCc2cccc(O)c2)O[C@]34C[C@@H]1OC(=O)C[C@H](CO)OC(=O)C[C@@H](CCC3(C)C)O4	0.16363635659217834	P05771	7.920818753952375
CN1CCC(CC1)NC(=O)c2ccc(Nc3ncc4N(C)C(=O)C(F)(F)CN(C5CCCC5)c4n3)cc2C	C[C@@H]1[C@@H](OC(=O)\C=C\c2ccccc2)[C@@]3(O[C@]4(O[C@@H]3[C@@H]5[C@@H]6O[C@]6(CO)[C@@H](O)[C@@]7(O)[C@@H](C=C(C)C7=O)[C@@]15O4)c8ccccc8)C(=C)C	0.13934426009655	P17252	9.597589660639418
CN1CCC(CC1)NC(=O)c2ccc(Nc3ncc4N(C)C(=O)C(F)(F)CN(C5CCCC5)c4n3)cc2C	C[C@@H]1[C@@H](OC(=O)\C=C\c2ccccc2)[C@@]3(O[C@]4(O[C@@H]3[C@@H]5[C@@H]6O[C@]6(CO)[C@@H](O)[C@@]7(O)[C@@H](C=C(C)C7=O)[C@@]15O4)c8ccccc8)C(=C)C	0.13934426009655	Q05655	8.426672463329513
CN1CCC(CC1)NC(=O)c2ccc(Nc3ncc4N(C)C(=O)C(F)(F)CN(C5CCCC5)c4n3)cc2C	C[C@@H]1[C@@H](OC(=O)\C=C\c2ccccc2)[C@@]3(OC4(O[C@@H]3[C@@H]5C6O[C@]6(CO)[C@@H](O)[C@@]7(O)[C@@H](C=C(C)C7=O)[C@@]15O4)c8ccccc8)C(=C)C	0.13934426009655	P28867	7.718966632752273
CN1CCC(CC1)NC(=O)c2ccc(Nc3ncc4N(C)C(=O)C(F)(F)CN(C5CCCC5)c4n3)cc2C	C[C@@H]1[C@@H](OC(=O)C)[C@]2(OC(=O)C)[C@H]([C@@H]3C=C(CO)C[C@@]4(O)[C@@H](C=C(C)C4=O)[C@@]13O)C2(C)C	0.1388888955116272	P28867	8.014413120511467
CN1CCC(CC1)NC(=O)c2ccc(Nc3ncc4N(C)C(=O)C(F)(F)CN(C5CCCC5)c4n3)cc2C	C[C@@H]1C[C@]2(OC(=O)C)[C@H]([C@@H]3C=C(CO)C[C@@]4(O)[C@@H](C=C(C)C4=O)[C@@]13O)C2(C)C	0.1320754736661911	P04409	8.318758762624412
CN1CCC(CC1)NC(=O)c2ccc(Nc3ncc4N(C)C(=O)C(F)(F)CN(C5CCCC5)c4n3)cc2C	C[C@@H]1C[C@]2(OC(=O)C)[C@H]([C@@H]3C=C(CO)C[C@@]4(O)[C@@H](C=C(C)C4=O)[C@@]13O)C2(C)C	0.1320754736661911	P17252	8.316052869248487
CN1CCC(CC1)NC(=O)c2ccc(Nc3ncc4N(C)C(=O)C(F)(F)CN(C5CCCC5)c4n3)cc2C	C[C@@H]1C[C@]2(OC(=O)C)[C@H]([C@@H]3C=C(CO)C[C@@]4(O)[C@@H](C=C(C)C4=O)[C@@]13O)C2(C)C	0.1320754736661911	Q05655	7.609064892896621
COc1cccc(NC(=O)NC2CCN(C2)c2ccnc(Nc3cc(OC)c(OC)c(OC)c3)n2)c1	C[C@@H]1C[C@@H]1C(=O)Nc2cc(NC(=O)c3c(Cl)cccc3Cl)ccn2	0.2650602459907532	P29597	8.070581074285707
CN1CCC(CC1)NC(=O)c2ccc(Nc3ncc4N(C)C(=O)C(F)(F)CN(C5CCCC5)c4n3)cc2C	C[C@@H]1C[C@@H]2[C@H]([C@@H]3C=C(CO)[C@@H](O)[C@]4(O)[C@@H](O)C(=CC14C3=O)C)C2(C)C	0.11764705926179886	P17252	6.619788758288394
CN1CCC(CC1)NC(=O)c2ccc(Nc3ncc4N(C)C(=O)C(F)(F)CN(C5CCCC5)c4n3)cc2C	C[C@@H]1C[C@@H]2[C@H]([C@@H]3C=C(CO)[C@@H](O)[C@]4(O)[C@@H](OC(=O)C(=C(C)C)C)C(=C[C@@]14C3=O)C)C2(C)C	0.125	Q05655	8.275724130399212
CN1CCC(CC1)NC(=O)c2ccc(Nc3ncc4N(C)C(=O)C(F)(F)CN(C5CCCC5)c4n3)cc2C	C[C@@H]1C[C@@H]2[C@H]([C@@H]3C=C(CO)[C@@H](O)[C@]4(O)[C@@H](OC(=O)C5(C)CCCCC5)C(=C[C@@]14C3=O)C)C2(C)C	0.1339285671710968	Q05655	8.537602002101044
CN1CCC(CC1)NC(=O)c2ccc(Nc3ncc4N(C)C(=O)C(F)(F)CN(C5CCCC5)c4n3)cc2C	C[C@@H]1C[C@@H]2[C@H]([C@@H]3C=C(CO)[C@@H](O)[C@]4(O)[C@@H](OC(=O)c5c(C)cccc5C)C(=C[C@@]14C3=O)C)C2(C)C	0.1315789520740509	Q05655	7.966576244513051
CN1CCC(CC1)NC(=O)c2ccc(Nc3ncc4N(C)C(=O)C(F)(F)CN(C5CCCC5)c4n3)cc2C	C[C@@H]1C[C@@H]2[C@H]([C@@H]3C=C(CO)[C@@H](O)[C@]4(O)[C@@H](OC(=O)c5c(C)cccc5N)C(=C[C@@]14C3=O)C)C2(C)C	0.1260504275560379	Q05655	8.096910013008056
O=C(NC1=C2C(C(F)=CC=C2)=NC=C1)NC3=NC=CN=C3	C[C@@H]1C[C@@H]2[C@H]([C@@H]3C=C(CO)[C@@H](O)[C@]4(O)[C@@H](OC(=O)c5c(C)cccc5NC(=O)C)C(=C[C@@]14C3=O)C)C2(C)C	0.14141413569450378	Q05655	6.005243055412372
CN1CCC(CC1)NC(=O)c2ccc(Nc3ncc4N(C)C(=O)C(F)(F)CN(C5CCCC5)c4n3)cc2C	C[C@@H]1C[C@@H]2[C@H]([C@@H]3C=C(CO)[C@@H](O)[C@]4(O)[C@@H](OC(=O)c5c(C)cccc5O)C(=C[C@@]14C3=O)C)C2(C)C	0.12820513546466827	Q05655	7.872895201635193
CN1CCC(CC1)NC(=O)c2ccc(Nc3ncc4N(C)C(=O)C(F)(F)CN(C5CCCC5)c4n3)cc2C	C[C@@H]1C[C@@H]2[C@H]([C@@H]3C=C(CO)[C@@H](O)[C@]4(O)[C@@H](OC(=O)c5c(Cl)cccc5Cl)C(=C[C@@]14C3=O)C)C2(C)C	0.12931033968925476	Q05655	7.703334809738469
CN1CCC(CC1)NC(=O)c2ccc(Nc3ncc4N(C)C(=O)C(F)(F)CN(C5CCCC5)c4n3)cc2C	C[C@@H]1C[C@@H]2[C@H]([C@@H]3C=C(CO)[C@@H](O)[C@]4(O)[C@@H](OC(=O)c5ccc6ccccc6c5)C(=C[C@@]14C3=O)C)C2(C)C	0.14782609045505524	Q05655	8.431798275933005
OC(C1=CC2=C(C3=CC(C4=CC=CC=C4)=CC=C3)C=NC=C2S1)=O	C[C@@H]1C[C@@H]2[C@H]([C@@H]3C=C(CO)[C@@H](O)[C@]4(O)[C@@H](OC(=O)c5ccccc5)C(=C[C@@]14C3=O)C)C2(C)C	0.13953489065170288	Q05655	8.214670164989233
OC(C1=CC2=C(C3=CC(C4=CC=CC=C4)=CC=C3)C=NC=C2S1)=O	C[C@@H]1C[C@@H]2[C@H]([C@@H]3C=C(CO)[C@@H](O)[C@]4(O)[C@@H](OC(=O)c5ccccc5)C(=CC14C3=O)C)C2(C)C	0.13953489065170288	P28867	8.96657624451305
OC(C1=CC2=C(C3=CC(C4=CC=CC=C4)=CC=C3)C=NC=C2S1)=O	C[C@@H]1C[C@@H]2[C@H]([C@@H]3C=C(CO)[C@@H](O)[C@]4(O)[C@@H](OC(=O)c5ccccc5)C(=CC14C3=O)C)C2(C)C	0.13953489065170288	P17252	9.853871964321762
CN1CCC(CC1)NC(=O)c2ccc(Nc3ncc4N(C)C(=O)C(F)(F)CN(C5CCCC5)c4n3)cc2C	C[C@@H]1C[C@@H]2[C@H]([C@@H]3C=C(CO)[C@@H](O)[C@]4(O)[C@@H](OC(=O)c5ccccc5Br)C(=C[C@@]14C3=O)C)C2(C)C	0.12820513546466827	Q05655	8.42021640338319
OC(C1=CC2=C(C3=CC(C4=CC=CC=C4)=CC=C3)C=NC=C2S1)=O	C[C@@H]1C[C@@H]2[C@H]([C@@H]3C=C(CO)[C@@H](O)[C@]4(O)[C@@H](OC(=O)c5ccccc5c6ccccc6)C(=C[C@@]14C3=O)C)C2(C)C	0.15730337798595428	Q05655	8.481486060122112
COc1cc(Nc2ncc3N(C)C(=O)C(F)(F)CN(C4CCCC4)c3n2)ccc1C(=O)NC5CCN(C)CC5	C[C@@H]1C[C@@H]2[C@H]([C@@H]3C=C(CO)[C@@H](O)[C@]4(O)[C@@H](OC(=O)c5ccccc5Nc6ccccc6)C(=C[C@@]14C3=O)C)C2(C)C	0.1570248007774353	Q05655	8.3767507096021
CC1=CC(=NN1C1=CC=CC=C1)C(=O)NC1=CC=C(OC2=NN3C=C(NC(=O)C4CC4)N=C3C=C2)C=C1	C[C@@H]1C[C@@H]2[C@H]([C@@H]3C=C(CO)[C@@H](O)[C@]4(O)[C@@H](OC(=O)c5ccccc5Oc6ccccc6)C(=C[C@@]14C3=O)C)C2(C)C	0.1504424810409546	Q05655	7.882728704344236
C[C@@H](OC1=C(N)N=CC(C2=C(C#N)N(C)N=C2C3)=C1)C4=CC(F)=CC=C4C(N3C)=O	C[C@@H]1C[C@H](C)CN(Cc2ccc(cc2)c3cnc4[nH]c5cnc(cc5c4c3)C#N)C1	0.1875	O14757	6.679853713888946
O=C(NC1=C2C(C(F)=CC=C2)=NC=C1)NC3=NC=CN=C3	C[C@@H]1C[C@H](N)C[C@@H](C1)c2ccncc2NC(=O)c3ccc(F)c(n3)c4c(F)cccc4F	0.2222222238779068	Q9P1W9	10.744727494896694
O=C(NC1=C2C(C(F)=CC=C2)=NC=C1)NC3=NC=CN=C3	C[C@@H]1C[C@H](N)C[C@@H](C1)c2ccncc2NC(=O)c3ccc(F)c(n3)c4c(F)cccc4F	0.2222222238779068	Q86V86	11.045757490560675
O=C(NC1=C2C(C(F)=CC=C2)=NC=C1)NC3=NC=CN=C3	C[C@@H]1C[C@H](N)C[C@@H](C1)c2ccncc2NC(=O)c3ccc(F)c(n3)c4c(F)cccc4F	0.2222222238779068	P11309	11.221848749616356
O=C(NC1=C2C(C(F)=CC=C2)=NC=C1)NC3=NC=CN=C3	C[C@@H]1C[C@H](N)C[C@@H](C1)c2ccncc2NC(=O)c3ccc(F)c(n3)c4ccccc4F	0.20481927692890167	Q9P1W9	8.397940008672037
O=C(NC1=C2C(C(F)=CC=C2)=NC=C1)NC3=NC=CN=C3	C[C@@H]1C[C@H](N)C[C@@H](C1)c2ccncc2NC(=O)c3csc(n3)c4c(F)cccc4F	0.23749999701976776	Q9P1W9	8.221848749616356
O=C(NC1=C2C(C(F)=CC=C2)=NC=C1)NC3=NC=CN=C3	C[C@@H]1C[C@H](N)C[C@@H](C1)c2ccncc2NC(=O)c3csc(n3)c4c(F)cccc4F	0.23749999701976776	Q86V86	8.397940008672037
C[C@@H](OC1=C(N)N=CC(C2=C(C#N)N(C)N=C2C3)=C1)C4=CC(F)=CC=C4C(N3C)=O	C[C@@H]1C[C@H]2O[C@@H]2\C=C/C=C/C(=O)Cc3c(Cl)c(O)cc(O)c3C(=O)O1	0.13265305757522583	Q15119	4.730487055782084
C[C@@H](OC1=C(N)N=CC(C2=C(C#N)N(C)N=C2C3)=C1)C4=CC(F)=CC=C4C(N3C)=O	C[C@@H]1CC(C)(C)[C@@]23C[C@@H](C[C@@H](CCCCc4cccc(O)c4)O2)OC(=O)C[C@H](CO)OC(=O)C[C@@H]1O3	0.1682243049144745	P24723	8.229147988357855
C[C@@H](OC1=C(N)N=CC(C2=C(C#N)N(C)N=C2C3)=C1)C4=CC(F)=CC=C4C(N3C)=O	C[C@@H]1CC(C)(C)[C@@]23C[C@@H](C[C@@H](CCCCc4cccc(O)c4)O2)OC(=O)C[C@H](CO)OC(=O)C[C@@H]1O3	0.1682243049144745	Q04759	8.537602002101044
C[C@@H](OC1=C(N)N=CC(C2=C(C#N)N(C)N=C2C3)=C1)C4=CC(F)=CC=C4C(N3C)=O	C[C@@H]1CC(C)(C)[C@@]23C[C@@H](C[C@@H](CCCCc4cccc(O)c4)O2)OC(=O)C[C@H](CO)OC(=O)C[C@@H]1O3	0.1682243049144745	P05129	7.920818753952375
C[C@@H](OC1=C(N)N=CC(C2=C(C#N)N(C)N=C2C3)=C1)C4=CC(F)=CC=C4C(N3C)=O	C[C@@H]1CC(C)(C)[C@@]23C[C@@H](C[C@@H](CCCCc4cccc(O)c4)O2)OC(=O)C[C@H](CO)OC(=O)C[C@@H]1O3	0.1682243049144745	P17252	7.823908740944319
C[C@@H](OC1=C(N)N=CC(C2=C(C#N)N(C)N=C2C3)=C1)C4=CC(F)=CC=C4C(N3C)=O	C[C@@H]1CC(C)(C)[C@@]23C[C@@H](C[C@@H](CCCCc4cccc(O)c4)O2)OC(=O)C[C@H](CO)OC(=O)C[C@@H]1O3	0.1682243049144745	Q02156	7.769551078621726
C[C@@H](OC1=C(N)N=CC(C2=C(C#N)N(C)N=C2C3)=C1)C4=CC(F)=CC=C4C(N3C)=O	C[C@@H]1CC(C)(C)[C@@]23C[C@@H](C[C@@H](CCCCc4cccc(O)c4)O2)OC(=O)C[C@H](CO)OC(=O)C[C@@H]1O3	0.1682243049144745	Q05655	8.481486060122112
C[C@@H](OC1=C(N)N=CC(C2=C(C#N)N(C)N=C2C3)=C1)C4=CC(F)=CC=C4C(N3C)=O	C[C@@H]1CC(C)(C)[C@@]23C[C@@H](C[C@@H](CCCCc4cccc(O)c4)O2)OC(=O)C[C@H](CO)OC(=O)C[C@@H]1O3	0.1682243049144745	P05771	7.823908740944319
CC1=CC(=NN1C1=CC=CC=C1)C(=O)NC1=CC=C(OC2=NN3C=C(NC(=O)C4CC4)N=C3C=C2)C=C1	C[C@@H]1CC[C@@]2(OC1)O[C@H]3[C@@H](O)[C@H]4[C@@H]5CC[C@H]6C[C@@H](O[C@@H]7O[C@H](CO)[C@H](O[C@@H]8O[C@H](CO)C(O)[C@H](O[C@@H]9OC[C@@H](O)[C@H](O)[C@H]9O)[C@H]8O[C@@H]%10O[C@H](CO)[C@H](O)[C@H](O[C@@H]%11O[C@H](CO)[C@@H](O)[C@H](O)[C@H]%11O)[C@H]%10O)[C@H](O)[C@H]7O)[C@H](O)C[C@]6(C)[C@H]5CC[C@]4(C)[C@H]3[C@@H]2C	0.09160305559635162	P17948	5.999565922520682
CN1CCC(CC1)NC(=O)c2ccc(Nc3ncc4N(C)C(=O)C(F)(F)CN(C5CCCC5)c4n3)cc2C	C[C@@H]1CC[C@@H](CC1)NCc2ccc3c(Cc4c(n[nH]c34)c5ccc(cc5)C(=O)O)c2	0.17307692766189575	O14757	7.700057099977233
CC1=CC=CC(C2=C(N(C=CN=C3)C3=N2)C4=CC=NC(NC5CCCCC5)=N4)=C1	C[C@@H]1CC[C@@H](CC1)NCc2ccc3c(Cc4c(n[nH]c34)c5ccc6cc(O)ccc6c5)c2	0.19148936867713928	O14757	6.299997602857746
[truncated: 58,463 more rows]
