# Supplementary material for: Crowdsourced mapping of unexplored target space of kinase inhibitors
Source: Nat Commun. 2021 Jun 3;12:3307. doi: 10.1038/s41467-021-23165-1 (PMC8175708; doi:10.1038/s41467-021-23165-1)
Supplement: Supplementary file 7 — Source Data [file 41467_2021_23165_MOESM7_ESM.zip › source_data/Fig5/Fig5c.csv]

id	Compound_SMILES	Compound_InchiKeys	Compound_Name	UniProt_Id	Entrez_Gene_Symbol	DiscoveRx_Gene_Symbol	pKd_[M]_pred	comp
syn20825281	C[C@@H](OC1=C(N)N=CC(C2=C(C#N)N(C)N=C2C3)=C1)C4=CC(F)=CC=C4C(N3C)=O	IIXWYSCJSQVBQM-LLVKDONJSA-N	PFE-PKIS 10	Q9UM73	ALK	ALK	9.102405763778933	IIXWYSCJSQVBQM-LLVKDONJSA-N_Q9UM73_ALK
syn20825281	C[C@@H](OC1=C(N)N=CC(C2=C(C#N)N(C)N=C2C3)=C1)C4=CC(F)=CC=C4C(N3C)=O	IIXWYSCJSQVBQM-LLVKDONJSA-N	PFE-PKIS 10	Q9UIK4	DAPK2	DAPK2	6.538483284683271	IIXWYSCJSQVBQM-LLVKDONJSA-N_Q9UIK4_DAPK2
syn20825281	C[C@@H](OC1=C(N)N=CC(C2=C(C#N)N(C)N=C2C3)=C1)C4=CC(F)=CC=C4C(N3C)=O	IIXWYSCJSQVBQM-LLVKDONJSA-N	PFE-PKIS 10	O15075	DCLK1	DCAMKL1	6.790637862134462	IIXWYSCJSQVBQM-LLVKDONJSA-N_O15075_DCAMKL1
syn20825281	C[C@@H](OC1=C(N)N=CC(C2=C(C#N)N(C)N=C2C3)=C1)C4=CC(F)=CC=C4C(N3C)=O	IIXWYSCJSQVBQM-LLVKDONJSA-N	PFE-PKIS 10	Q8N568	DCLK2	DCAMKL2	6.9067549764525795	IIXWYSCJSQVBQM-LLVKDONJSA-N_Q8N568_DCAMKL2
syn20825281	C[C@@H](OC1=C(N)N=CC(C2=C(C#N)N(C)N=C2C3)=C1)C4=CC(F)=CC=C4C(N3C)=O	IIXWYSCJSQVBQM-LLVKDONJSA-N	PFE-PKIS 10	O15197	EPHB6	EPHB6	8.157251717041651	IIXWYSCJSQVBQM-LLVKDONJSA-N_O15197_EPHB6
syn20825281	C[C@@H](OC1=C(N)N=CC(C2=C(C#N)N(C)N=C2C3)=C1)C4=CC(F)=CC=C4C(N3C)=O	IIXWYSCJSQVBQM-LLVKDONJSA-N	PFE-PKIS 10	Q05397	PTK2	FAK	6.680952023944797	IIXWYSCJSQVBQM-LLVKDONJSA-N_Q05397_FAK
syn20825281	C[C@@H](OC1=C(N)N=CC(C2=C(C#N)N(C)N=C2C3)=C1)C4=CC(F)=CC=C4C(N3C)=O	IIXWYSCJSQVBQM-LLVKDONJSA-N	PFE-PKIS 10	P16591	FER	FER	7.295924183486304	IIXWYSCJSQVBQM-LLVKDONJSA-N_P16591_FER
syn20825281	C[C@@H](OC1=C(N)N=CC(C2=C(C#N)N(C)N=C2C3)=C1)C4=CC(F)=CC=C4C(N3C)=O	IIXWYSCJSQVBQM-LLVKDONJSA-N	PFE-PKIS 10	P07332	FES	FES	6.96723627233784	IIXWYSCJSQVBQM-LLVKDONJSA-N_P07332_FES
syn20825281	C[C@@H](OC1=C(N)N=CC(C2=C(C#N)N(C)N=C2C3)=C1)C4=CC(F)=CC=C4C(N3C)=O	IIXWYSCJSQVBQM-LLVKDONJSA-N	PFE-PKIS 10	P42685	FRK	FRK	7.212283361992481	IIXWYSCJSQVBQM-LLVKDONJSA-N_P42685_FRK
syn20825281	C[C@@H](OC1=C(N)N=CC(C2=C(C#N)N(C)N=C2C3)=C1)C4=CC(F)=CC=C4C(N3C)=O	IIXWYSCJSQVBQM-LLVKDONJSA-N	PFE-PKIS 10	Q15835	GRK1	GRK1	6.526744668321072	IIXWYSCJSQVBQM-LLVKDONJSA-N_Q15835_GRK1
syn20825281	C[C@@H](OC1=C(N)N=CC(C2=C(C#N)N(C)N=C2C3)=C1)C4=CC(F)=CC=C4C(N3C)=O	IIXWYSCJSQVBQM-LLVKDONJSA-N	PFE-PKIS 10	Q8WTQ7	GRK7	GRK7	6.581126339320086	IIXWYSCJSQVBQM-LLVKDONJSA-N_Q8WTQ7_GRK7
syn20825281	C[C@@H](OC1=C(N)N=CC(C2=C(C#N)N(C)N=C2C3)=C1)C4=CC(F)=CC=C4C(N3C)=O	IIXWYSCJSQVBQM-LLVKDONJSA-N	PFE-PKIS 10	O94804	STK10	LOK	7.105670140628222	IIXWYSCJSQVBQM-LLVKDONJSA-N_O94804_LOK
syn20825281	C[C@@H](OC1=C(N)N=CC(C2=C(C#N)N(C)N=C2C3)=C1)C4=CC(F)=CC=C4C(N3C)=O	IIXWYSCJSQVBQM-LLVKDONJSA-N	PFE-PKIS 10	P29376	LTK	LTK	8.351210566668126	IIXWYSCJSQVBQM-LLVKDONJSA-N_P29376_LTK
syn20825281	C[C@@H](OC1=C(N)N=CC(C2=C(C#N)N(C)N=C2C3)=C1)C4=CC(F)=CC=C4C(N3C)=O	IIXWYSCJSQVBQM-LLVKDONJSA-N	PFE-PKIS 10	P46734	MAP2K3	MEK3	5.963826464302118	IIXWYSCJSQVBQM-LLVKDONJSA-N_P46734_MEK3
syn20825281	C[C@@H](OC1=C(N)N=CC(C2=C(C#N)N(C)N=C2C3)=C1)C4=CC(F)=CC=C4C(N3C)=O	IIXWYSCJSQVBQM-LLVKDONJSA-N	PFE-PKIS 10	P15735	PHKG2	PHKG2	6.708606273102717	IIXWYSCJSQVBQM-LLVKDONJSA-N_P15735_PHKG2
syn20825281	C[C@@H](OC1=C(N)N=CC(C2=C(C#N)N(C)N=C2C3)=C1)C4=CC(F)=CC=C4C(N3C)=O	IIXWYSCJSQVBQM-LLVKDONJSA-N	PFE-PKIS 10	O00444	PLK4	PLK4	7.369050111342782	IIXWYSCJSQVBQM-LLVKDONJSA-N_O00444_PLK4
syn20825281	C[C@@H](OC1=C(N)N=CC(C2=C(C#N)N(C)N=C2C3)=C1)C4=CC(F)=CC=C4C(N3C)=O	IIXWYSCJSQVBQM-LLVKDONJSA-N	PFE-PKIS 10	Q14289	PTK2B	PYK2	7.004316460594181	IIXWYSCJSQVBQM-LLVKDONJSA-N_Q14289_PYK2
syn20825281	C[C@@H](OC1=C(N)N=CC(C2=C(C#N)N(C)N=C2C3)=C1)C4=CC(F)=CC=C4C(N3C)=O	IIXWYSCJSQVBQM-LLVKDONJSA-N	PFE-PKIS 10	Q6XUX3	DSTYK	RIPK5	7.006424237917762	IIXWYSCJSQVBQM-LLVKDONJSA-N_Q6XUX3_RIPK5
syn20825281	C[C@@H](OC1=C(N)N=CC(C2=C(C#N)N(C)N=C2C3)=C1)C4=CC(F)=CC=C4C(N3C)=O	IIXWYSCJSQVBQM-LLVKDONJSA-N	PFE-PKIS 10	P08922	ROS1	ROS1	7.99852901223341	IIXWYSCJSQVBQM-LLVKDONJSA-N_P08922_ROS1
syn20825281	C[C@@H](OC1=C(N)N=CC(C2=C(C#N)N(C)N=C2C3)=C1)C4=CC(F)=CC=C4C(N3C)=O	IIXWYSCJSQVBQM-LLVKDONJSA-N	PFE-PKIS 10	Q9H2G2	SLK	SLK	7.000154014628314	IIXWYSCJSQVBQM-LLVKDONJSA-N_Q9H2G2_SLK
syn20825281	C[C@@H](OC1=C(N)N=CC(C2=C(C#N)N(C)N=C2C3)=C1)C4=CC(F)=CC=C4C(N3C)=O	IIXWYSCJSQVBQM-LLVKDONJSA-N	PFE-PKIS 10	Q13470	TNK1	TNK1	7.204915199642856	IIXWYSCJSQVBQM-LLVKDONJSA-N_Q13470_TNK1
syn20825281	C[C@@H](OC1=C(N)N=CC(C2=C(C#N)N(C)N=C2C3)=C1)C4=CC(F)=CC=C4C(N3C)=O	IIXWYSCJSQVBQM-LLVKDONJSA-N	PFE-PKIS 10	Q07912	TNK2	TNK2	7.293003053729369	IIXWYSCJSQVBQM-LLVKDONJSA-N_Q07912_TNK2
syn20825281	C[C@@H](OC1=C(N)N=CC(C2=C(C#N)N(C)N=C2C3)=C1)C4=CC(F)=CC=C4C(N3C)=O	IIXWYSCJSQVBQM-LLVKDONJSA-N	PFE-PKIS 10	P04629	NTRK1	TRKA	7.748033579528709	IIXWYSCJSQVBQM-LLVKDONJSA-N_P04629_TRKA
syn20825281	C[C@@H](OC1=C(N)N=CC(C2=C(C#N)N(C)N=C2C3)=C1)C4=CC(F)=CC=C4C(N3C)=O	IIXWYSCJSQVBQM-LLVKDONJSA-N	PFE-PKIS 10	Q16620	NTRK2	TRKB	7.688755705231345	IIXWYSCJSQVBQM-LLVKDONJSA-N_Q16620_TRKB
syn20825281	NC(C(C=C1)=CC=C1C2=CC3=NC=NC(SCC(O)=O)=C3S2)=O	MAUXTEABCSHUTA-UHFFFAOYSA-N	PFE-PKIS 14	Q96GD4	AURKB	AURKB	6.435253081737552	MAUXTEABCSHUTA-UHFFFAOYSA-N_Q96GD4_AURKB
syn20825281	NC(C(C=C1)=CC=C1C2=CC3=NC=NC(SCC(O)=O)=C3S2)=O	MAUXTEABCSHUTA-UHFFFAOYSA-N	PFE-PKIS 14	Q8N5S9	CAMKK1	CAMKK1	5.767622202551932	MAUXTEABCSHUTA-UHFFFAOYSA-N_Q8N5S9_CAMKK1
syn20825281	NC(C(C=C1)=CC=C1C2=CC3=NC=NC(SCC(O)=O)=C3S2)=O	MAUXTEABCSHUTA-UHFFFAOYSA-N	PFE-PKIS 14	Q96RR4	CAMKK2	CAMKK2	5.703931352992792	MAUXTEABCSHUTA-UHFFFAOYSA-N_Q96RR4_CAMKK2
syn20825281	NC(C(C=C1)=CC=C1C2=CC3=NC=NC(SCC(O)=O)=C3S2)=O	MAUXTEABCSHUTA-UHFFFAOYSA-N	PFE-PKIS 14	P49759	CLK1	CLK1	7.424262744127642	MAUXTEABCSHUTA-UHFFFAOYSA-N_P49759_CLK1
syn20825281	NC(C(C=C1)=CC=C1C2=CC3=NC=NC(SCC(O)=O)=C3S2)=O	MAUXTEABCSHUTA-UHFFFAOYSA-N	PFE-PKIS 14	Q9HAZ1	CLK4	CLK4	7.561552290332694	MAUXTEABCSHUTA-UHFFFAOYSA-N_Q9HAZ1_CLK4
syn20825281	NC(C(C=C1)=CC=C1C2=CC3=NC=NC(SCC(O)=O)=C3S2)=O	MAUXTEABCSHUTA-UHFFFAOYSA-N	PFE-PKIS 14	P68400	CSNK2A1	CSNK2A1	6.643849243974971	MAUXTEABCSHUTA-UHFFFAOYSA-N_P68400_CSNK2A1
syn20825281	NC(C(C=C1)=CC=C1C2=CC3=NC=NC(SCC(O)=O)=C3S2)=O	MAUXTEABCSHUTA-UHFFFAOYSA-N	PFE-PKIS 14	P19784	CSNK2A2	CSNK2A2	6.911695414774012	MAUXTEABCSHUTA-UHFFFAOYSA-N_P19784_CSNK2A2
syn20825281	NC(C(C=C1)=CC=C1C2=CC3=NC=NC(SCC(O)=O)=C3S2)=O	MAUXTEABCSHUTA-UHFFFAOYSA-N	PFE-PKIS 14	Q9UEE5	STK17A	DRAK1	6.7289317414859235	MAUXTEABCSHUTA-UHFFFAOYSA-N_Q9UEE5_DRAK1
syn20825281	NC(C(C=C1)=CC=C1C2=CC3=NC=NC(SCC(O)=O)=C3S2)=O	MAUXTEABCSHUTA-UHFFFAOYSA-N	PFE-PKIS 14	O94768	STK17B	DRAK2	6.605212448561679	MAUXTEABCSHUTA-UHFFFAOYSA-N_O94768_DRAK2
syn20825281	NC(C(C=C1)=CC=C1C2=CC3=NC=NC(SCC(O)=O)=C3S2)=O	MAUXTEABCSHUTA-UHFFFAOYSA-N	PFE-PKIS 14	Q13627	DYRK1A	DYRK1A	6.3202819894204305	MAUXTEABCSHUTA-UHFFFAOYSA-N_Q13627_DYRK1A
syn20825281	NC(C(C=C1)=CC=C1C2=CC3=NC=NC(SCC(O)=O)=C3S2)=O	MAUXTEABCSHUTA-UHFFFAOYSA-N	PFE-PKIS 14	Q86Z02	HIPK1	HIPK1	6.393796206085993	MAUXTEABCSHUTA-UHFFFAOYSA-N_Q86Z02_HIPK1
syn20825281	NC(C(C=C1)=CC=C1C2=CC3=NC=NC(SCC(O)=O)=C3S2)=O	MAUXTEABCSHUTA-UHFFFAOYSA-N	PFE-PKIS 14	Q9H2X6	HIPK2	HIPK2	6.667179833053109	MAUXTEABCSHUTA-UHFFFAOYSA-N_Q9H2X6_HIPK2
syn20825281	NC(C(C=C1)=CC=C1C2=CC3=NC=NC(SCC(O)=O)=C3S2)=O	MAUXTEABCSHUTA-UHFFFAOYSA-N	PFE-PKIS 14	Q9H422	HIPK3	HIPK3	6.6444665144831925	MAUXTEABCSHUTA-UHFFFAOYSA-N_Q9H422_HIPK3
syn20825281	NC(C(C=C1)=CC=C1C2=CC3=NC=NC(SCC(O)=O)=C3S2)=O	MAUXTEABCSHUTA-UHFFFAOYSA-N	PFE-PKIS 14	Q8NE63	HIPK4	HIPK4	5.863709370070846	MAUXTEABCSHUTA-UHFFFAOYSA-N_Q8NE63_HIPK4
syn20825281	NC(C(C=C1)=CC=C1C2=CC3=NC=NC(SCC(O)=O)=C3S2)=O	MAUXTEABCSHUTA-UHFFFAOYSA-N	PFE-PKIS 14	P09619	PDGFRB	PDGFRB	6.3976747264627205	MAUXTEABCSHUTA-UHFFFAOYSA-N_P09619_PDGFRB
syn20825281	NC(C(C=C1)=CC=C1C2=CC3=NC=NC(SCC(O)=O)=C3S2)=O	MAUXTEABCSHUTA-UHFFFAOYSA-N	PFE-PKIS 14	O60331	PIP5K1C	PIP5K1C	6.390955717882948	MAUXTEABCSHUTA-UHFFFAOYSA-N_O60331_PIP5K1C
syn20825281	NC(C(C=C1)=CC=C1C2=CC3=NC=NC(SCC(O)=O)=C3S2)=O	MAUXTEABCSHUTA-UHFFFAOYSA-N	PFE-PKIS 14	P19525	EIF2AK2	PRKR	5.603648590804108	MAUXTEABCSHUTA-UHFFFAOYSA-N_P19525_PRKR
syn20825281	CS(C1=CC(CNC2=NC(NC3=CC=C(N(C(C)C)C(C4)=O)C4=C3)=NC=C2C(F)(F)F)=CC=C1)(=O)=O	OXZSOVAKZDHECN-UHFFFAOYSA-N	PFE-PKIS 18	O14965	AURKA	AURKA	7.245066885280158	OXZSOVAKZDHECN-UHFFFAOYSA-N_O14965_AURKA
syn20825281	CS(C1=CC(CNC2=NC(NC3=CC=C(N(C(C)C)C(C4)=O)C4=C3)=NC=C2C(F)(F)F)=CC=C1)(=O)=O	OXZSOVAKZDHECN-UHFFFAOYSA-N	PFE-PKIS 18	Q96GD4	AURKB	AURKB	7.639608269048159	OXZSOVAKZDHECN-UHFFFAOYSA-N_Q96GD4_AURKB
syn20825281	CS(C1=CC(CNC2=NC(NC3=CC=C(N(C(C)C)C(C4)=O)C4=C3)=NC=C2C(F)(F)F)=CC=C1)(=O)=O	OXZSOVAKZDHECN-UHFFFAOYSA-N	PFE-PKIS 18	P19784	CSNK2A2	CSNK2A2	6.339097266701094	OXZSOVAKZDHECN-UHFFFAOYSA-N_P19784_CSNK2A2
syn20825281	CS(C1=CC(CNC2=NC(NC3=CC=C(N(C(C)C)C(C4)=O)C4=C3)=NC=C2C(F)(F)F)=CC=C1)(=O)=O	OXZSOVAKZDHECN-UHFFFAOYSA-N	PFE-PKIS 18	O94768	STK17B	DRAK2	6.230141154768872	OXZSOVAKZDHECN-UHFFFAOYSA-N_O94768_DRAK2
syn20825281	CS(C1=CC(CNC2=NC(NC3=CC=C(N(C(C)C)C(C4)=O)C4=C3)=NC=C2C(F)(F)F)=CC=C1)(=O)=O	OXZSOVAKZDHECN-UHFFFAOYSA-N	PFE-PKIS 18	Q05397	PTK2	FAK	8.376332533072528	OXZSOVAKZDHECN-UHFFFAOYSA-N_Q05397_FAK
syn20825281	CS(C1=CC(CNC2=NC(NC3=CC=C(N(C(C)C)C(C4)=O)C4=C3)=NC=C2C(F)(F)F)=CC=C1)(=O)=O	OXZSOVAKZDHECN-UHFFFAOYSA-N	PFE-PKIS 18	P36888	FLT3	FLT3	6.350415818568938	OXZSOVAKZDHECN-UHFFFAOYSA-N_P36888_FLT3
syn20825281	CS(C1=CC(CNC2=NC(NC3=CC=C(N(C(C)C)C(C4)=O)C4=C3)=NC=C2C(F)(F)F)=CC=C1)(=O)=O	OXZSOVAKZDHECN-UHFFFAOYSA-N	PFE-PKIS 18	P35916	FLT4	FLT4	6.62043308322242	OXZSOVAKZDHECN-UHFFFAOYSA-N_P35916_FLT4
syn20825281	CS(C1=CC(CNC2=NC(NC3=CC=C(N(C(C)C)C(C4)=O)C4=C3)=NC=C2C(F)(F)F)=CC=C1)(=O)=O	OXZSOVAKZDHECN-UHFFFAOYSA-N	PFE-PKIS 18	P23458	JAK1	JAK1(JH2domain-pseudokinase)	7.3716520434732695	OXZSOVAKZDHECN-UHFFFAOYSA-N_P23458_JAK1(JH2domain-pseudokinase)
syn20825281	CS(C1=CC(CNC2=NC(NC3=CC=C(N(C(C)C)C(C4)=O)C4=C3)=NC=C2C(F)(F)F)=CC=C1)(=O)=O	OXZSOVAKZDHECN-UHFFFAOYSA-N	PFE-PKIS 18	O60674	JAK2	JAK2(JH1domain-catalytic)	7.637822042829478	OXZSOVAKZDHECN-UHFFFAOYSA-N_O60674_JAK2(JH1domain-catalytic)
syn20825281	CS(C1=CC(CNC2=NC(NC3=CC=C(N(C(C)C)C(C4)=O)C4=C3)=NC=C2C(F)(F)F)=CC=C1)(=O)=O	OXZSOVAKZDHECN-UHFFFAOYSA-N	PFE-PKIS 18	P52333	JAK3	JAK3(JH1domain-catalytic)	7.106134953102275	OXZSOVAKZDHECN-UHFFFAOYSA-N_P52333_JAK3(JH1domain-catalytic)
syn20825281	CS(C1=CC(CNC2=NC(NC3=CC=C(N(C(C)C)C(C4)=O)C4=C3)=NC=C2C(F)(F)F)=CC=C1)(=O)=O	OXZSOVAKZDHECN-UHFFFAOYSA-N	PFE-PKIS 18	P08581	MET	MET	7.102560273290508	OXZSOVAKZDHECN-UHFFFAOYSA-N_P08581_MET
syn20825281	CS(C1=CC(CNC2=NC(NC3=CC=C(N(C(C)C)C(C4)=O)C4=C3)=NC=C2C(F)(F)F)=CC=C1)(=O)=O	OXZSOVAKZDHECN-UHFFFAOYSA-N	PFE-PKIS 18	P80192	MAP3K9	MLK1	6.234878192299885	OXZSOVAKZDHECN-UHFFFAOYSA-N_P80192_MLK1
syn20825281	CS(C1=CC(CNC2=NC(NC3=CC=C(N(C(C)C)C(C4)=O)C4=C3)=NC=C2C(F)(F)F)=CC=C1)(=O)=O	OXZSOVAKZDHECN-UHFFFAOYSA-N	PFE-PKIS 18	Q02779	MAP3K10	MLK2	6.3054241851443935	OXZSOVAKZDHECN-UHFFFAOYSA-N_Q02779_MLK2
syn20825281	CS(C1=CC(CNC2=NC(NC3=CC=C(N(C(C)C)C(C4)=O)C4=C3)=NC=C2C(F)(F)F)=CC=C1)(=O)=O	OXZSOVAKZDHECN-UHFFFAOYSA-N	PFE-PKIS 18	Q16584	MAP3K11	MLK3	6.244774323177728	OXZSOVAKZDHECN-UHFFFAOYSA-N_Q16584_MLK3
syn20825281	CS(C1=CC(CNC2=NC(NC3=CC=C(N(C(C)C)C(C4)=O)C4=C3)=NC=C2C(F)(F)F)=CC=C1)(=O)=O	OXZSOVAKZDHECN-UHFFFAOYSA-N	PFE-PKIS 18	Q16539	MAPK14	p38-alpha	6.981781463863346	OXZSOVAKZDHECN-UHFFFAOYSA-N_Q16539_p38-alpha
syn20825281	CS(C1=CC(CNC2=NC(NC3=CC=C(N(C(C)C)C(C4)=O)C4=C3)=NC=C2C(F)(F)F)=CC=C1)(=O)=O	OXZSOVAKZDHECN-UHFFFAOYSA-N	PFE-PKIS 18	P07949	RET	RET	7.279369681845384	OXZSOVAKZDHECN-UHFFFAOYSA-N_P07949_RET
syn20825281	CS(C1=CC(CNC2=NC(NC3=CC=C(N(C(C)C)C(C4)=O)C4=C3)=NC=C2C(F)(F)F)=CC=C1)(=O)=O	OXZSOVAKZDHECN-UHFFFAOYSA-N	PFE-PKIS 18	O14730	RIOK3	RIOK3	6.133885995512843	OXZSOVAKZDHECN-UHFFFAOYSA-N_O14730_RIOK3
syn20825281	CS(C1=CC(CNC2=NC(NC3=CC=C(N(C(C)C)C(C4)=O)C4=C3)=NC=C2C(F)(F)F)=CC=C1)(=O)=O	OXZSOVAKZDHECN-UHFFFAOYSA-N	PFE-PKIS 18	Q9H093	NUAK2	SNARK	7.719379985863713	OXZSOVAKZDHECN-UHFFFAOYSA-N_Q9H093_SNARK
syn20825281	CS(C1=CC(CNC2=NC(NC3=CC=C(N(C(C)C)C(C4)=O)C4=C3)=NC=C2C(F)(F)F)=CC=C1)(=O)=O	OXZSOVAKZDHECN-UHFFFAOYSA-N	PFE-PKIS 18	O75716	STK16	STK16	7.181060619401662	OXZSOVAKZDHECN-UHFFFAOYSA-N_O75716_STK16
syn20825281	CS(C1=CC(CNC2=NC(NC3=CC=C(N(C(C)C)C(C4)=O)C4=C3)=NC=C2C(F)(F)F)=CC=C1)(=O)=O	OXZSOVAKZDHECN-UHFFFAOYSA-N	PFE-PKIS 18	P43405	SYK	SYK	6.849688096494714	OXZSOVAKZDHECN-UHFFFAOYSA-N_P43405_SYK
syn20825281	CS(C1=CC(CNC2=NC(NC3=CC=C(N(C(C)C)C(C4)=O)C4=C3)=NC=C2C(F)(F)F)=CC=C1)(=O)=O	OXZSOVAKZDHECN-UHFFFAOYSA-N	PFE-PKIS 18	Q9UHD2	TBK1	TBK1	6.622638256861592	OXZSOVAKZDHECN-UHFFFAOYSA-N_Q9UHD2_TBK1
syn20825281	CS(C1=CC(CNC2=NC(NC3=CC=C(N(C(C)C)C(C4)=O)C4=C3)=NC=C2C(F)(F)F)=CC=C1)(=O)=O	OXZSOVAKZDHECN-UHFFFAOYSA-N	PFE-PKIS 18	P04629	NTRK1	TRKA	6.935777315672058	OXZSOVAKZDHECN-UHFFFAOYSA-N_P04629_TRKA
syn20825281	CS(C1=CC(CNC2=NC(NC3=CC=C(N(C(C)C)C(C4)=O)C4=C3)=NC=C2C(F)(F)F)=CC=C1)(=O)=O	OXZSOVAKZDHECN-UHFFFAOYSA-N	PFE-PKIS 18	Q16620	NTRK2	TRKB	7.1861170697462615	OXZSOVAKZDHECN-UHFFFAOYSA-N_Q16620_TRKB
syn20825281	CS(C1=CC(CNC2=NC(NC3=CC=C(N(C(C)C)C(C4)=O)C4=C3)=NC=C2C(F)(F)F)=CC=C1)(=O)=O	OXZSOVAKZDHECN-UHFFFAOYSA-N	PFE-PKIS 18	P33981	TTK	TTK	6.406928591391859	OXZSOVAKZDHECN-UHFFFAOYSA-N_P33981_TTK
syn20825281	CS(C1=CC(CNC2=NC(NC3=CC=C(N(C(C)C)C(C4)=O)C4=C3)=NC=C2C(F)(F)F)=CC=C1)(=O)=O	OXZSOVAKZDHECN-UHFFFAOYSA-N	PFE-PKIS 18	P29597	TYK2	TYK2(JH1domain-catalytic)	6.977242575165652	OXZSOVAKZDHECN-UHFFFAOYSA-N_P29597_TYK2(JH1domain-catalytic)
syn20825281	CS(C1=CC(CNC2=NC(NC3=CC=C(N(C(C)C)C(C4)=O)C4=C3)=NC=C2C(F)(F)F)=CC=C1)(=O)=O	OXZSOVAKZDHECN-UHFFFAOYSA-N	PFE-PKIS 18	Q56UN5	MAP3K19	YSK4	6.929330558630962	OXZSOVAKZDHECN-UHFFFAOYSA-N_Q56UN5_YSK4
syn20825281	COc1cc(Nc2ncc3N(C)C(=O)C(F)(F)CN(C4CCCC4)c3n2)ccc1C(=O)NC5CCN(C)CC5	JMBATVPHKFZTAF-UHFFFAOYSA-N	TPKI-30	Q8NI60	CABC1	ADCK3	6.7282967693373665	JMBATVPHKFZTAF-UHFFFAOYSA-N_Q8NI60_ADCK3
syn20825281	COc1cc(Nc2ncc3N(C)C(=O)C(F)(F)CN(C4CCCC4)c3n2)ccc1C(=O)NC5CCN(C)CC5	JMBATVPHKFZTAF-UHFFFAOYSA-N	TPKI-30	O14965	AURKA	AURKA	8.193946180111904	JMBATVPHKFZTAF-UHFFFAOYSA-N_O14965_AURKA
syn20825281	COc1cc(Nc2ncc3N(C)C(=O)C(F)(F)CN(C4CCCC4)c3n2)ccc1C(=O)NC5CCN(C)CC5	JMBATVPHKFZTAF-UHFFFAOYSA-N	TPKI-30	Q13873	BMPR2	BMPR2	5.860274049696999	JMBATVPHKFZTAF-UHFFFAOYSA-N_Q13873_BMPR2
syn20825281	COc1cc(Nc2ncc3N(C)C(=O)C(F)(F)CN(C4CCCC4)c3n2)ccc1C(=O)NC5CCN(C)CC5	JMBATVPHKFZTAF-UHFFFAOYSA-N	TPKI-30	P51813	BMX	BMX	6.624271057124321	JMBATVPHKFZTAF-UHFFFAOYSA-N_P51813_BMX
syn20825281	COc1cc(Nc2ncc3N(C)C(=O)C(F)(F)CN(C4CCCC4)c3n2)ccc1C(=O)NC5CCN(C)CC5	JMBATVPHKFZTAF-UHFFFAOYSA-N	TPKI-30	P22607	FGFR3	FGFR3	6.8743128149770385	JMBATVPHKFZTAF-UHFFFAOYSA-N_P22607_FGFR3
syn20825281	COc1cc(Nc2ncc3N(C)C(=O)C(F)(F)CN(C4CCCC4)c3n2)ccc1C(=O)NC5CCN(C)CC5	JMBATVPHKFZTAF-UHFFFAOYSA-N	TPKI-30	P52564	MAP2K6	MEK6	5.903660189721267	JMBATVPHKFZTAF-UHFFFAOYSA-N_P52564_MEK6
syn20825281	COc1cc(Nc2ncc3N(C)C(=O)C(F)(F)CN(C4CCCC4)c3n2)ccc1C(=O)NC5CCN(C)CC5	JMBATVPHKFZTAF-UHFFFAOYSA-N	TPKI-30	Q9Y6E0	STK24	MST3	6.43342889056525	JMBATVPHKFZTAF-UHFFFAOYSA-N_Q9Y6E0_MST3
syn20825281	COc1cc(Nc2ncc3N(C)C(=O)C(F)(F)CN(C4CCCC4)c3n2)ccc1C(=O)NC5CCN(C)CC5	JMBATVPHKFZTAF-UHFFFAOYSA-N	TPKI-30	Q96PY6	NEK1	NEK1	6.2088475204881455	JMBATVPHKFZTAF-UHFFFAOYSA-N_Q96PY6_NEK1
syn20825281	COc1cc(Nc2ncc3N(C)C(=O)C(F)(F)CN(C4CCCC4)c3n2)ccc1C(=O)NC5CCN(C)CC5	JMBATVPHKFZTAF-UHFFFAOYSA-N	TPKI-30	Q8IY84	MGC42105	NIM1	6.5678920690525295	JMBATVPHKFZTAF-UHFFFAOYSA-N_Q8IY84_NIM1
syn20825281	COc1cc(Nc2ncc3N(C)C(=O)C(F)(F)CN(C4CCCC4)c3n2)ccc1C(=O)NC5CCN(C)CC5	JMBATVPHKFZTAF-UHFFFAOYSA-N	TPKI-30	Q8TBX8	PIP4K2C	PIP5K2C	7.292892365501839	JMBATVPHKFZTAF-UHFFFAOYSA-N_Q8TBX8_PIP5K2C
syn20825281	COc1cc(Nc2ncc3N(C)C(=O)C(F)(F)CN(C4CCCC4)c3n2)ccc1C(=O)NC5CCN(C)CC5	JMBATVPHKFZTAF-UHFFFAOYSA-N	TPKI-30	P53350	PLK1	PLK1	8.649472894999425	JMBATVPHKFZTAF-UHFFFAOYSA-N_P53350_PLK1
syn20825281	COc1cc(Nc2ncc3N(C)C(=O)C(F)(F)CN(C4CCCC4)c3n2)ccc1C(=O)NC5CCN(C)CC5	JMBATVPHKFZTAF-UHFFFAOYSA-N	TPKI-30	Q9NYY3	PLK2	PLK2	8.529246588980284	JMBATVPHKFZTAF-UHFFFAOYSA-N_Q9NYY3_PLK2
syn20825281	COc1cc(Nc2ncc3N(C)C(=O)C(F)(F)CN(C4CCCC4)c3n2)ccc1C(=O)NC5CCN(C)CC5	JMBATVPHKFZTAF-UHFFFAOYSA-N	TPKI-30	Q9H4B4	PLK3	PLK3	8.162544179575669	JMBATVPHKFZTAF-UHFFFAOYSA-N_Q9H4B4_PLK3
syn20825281	COc1cc(Nc2ncc3N(C)C(=O)C(F)(F)CN(C4CCCC4)c3n2)ccc1C(=O)NC5CCN(C)CC5	JMBATVPHKFZTAF-UHFFFAOYSA-N	TPKI-30	Q9H2G2	SLK	SLK	6.6925688543457635	JMBATVPHKFZTAF-UHFFFAOYSA-N_Q9H2G2_SLK
syn20825281	COc1cc(Nc2ncc3N(C)C(=O)C(F)(F)CN(C4CCCC4)c3n2)ccc1C(=O)NC5CCN(C)CC5	JMBATVPHKFZTAF-UHFFFAOYSA-N	TPKI-30	O75716	STK16	STK16	7.35167483539318	JMBATVPHKFZTAF-UHFFFAOYSA-N_O75716_STK16
syn20825281	COc1cc(Nc2ncc3N(C)C(=O)C(F)(F)CN(C4CCCC4)c3n2)ccc1C(=O)NC5CCN(C)CC5	JMBATVPHKFZTAF-UHFFFAOYSA-N	TPKI-30	O00506	STK25	YSK1	5.869151778574931	JMBATVPHKFZTAF-UHFFFAOYSA-N_O00506_YSK1
syn20825281	CN1CCC(CC1)NC(=O)c2ccc(Nc3ncc4N(C)C(=O)C(F)(F)CN(C5CCCC5)c4n3)cc2C	WQQPBXGJFFKXKX-UHFFFAOYSA-N	TPKI-31	O14965	AURKA	AURKA	7.568608490345145	WQQPBXGJFFKXKX-UHFFFAOYSA-N_O14965_AURKA
syn20825281	CN1CCC(CC1)NC(=O)c2ccc(Nc3ncc4N(C)C(=O)C(F)(F)CN(C5CCCC5)c4n3)cc2C	WQQPBXGJFFKXKX-UHFFFAOYSA-N	TPKI-31	Q9NSY1	BMP2K	BIKE	6.566981313444306	WQQPBXGJFFKXKX-UHFFFAOYSA-N_Q9NSY1_BIKE
syn20825281	CN1CCC(CC1)NC(=O)c2ccc(Nc3ncc4N(C)C(=O)C(F)(F)CN(C5CCCC5)c4n3)cc2C	WQQPBXGJFFKXKX-UHFFFAOYSA-N	TPKI-31	P49760	CLK2	CLK2	6.386144231871682	WQQPBXGJFFKXKX-UHFFFAOYSA-N_P49760_CLK2
syn20825281	CN1CCC(CC1)NC(=O)c2ccc(Nc3ncc4N(C)C(=O)C(F)(F)CN(C5CCCC5)c4n3)cc2C	WQQPBXGJFFKXKX-UHFFFAOYSA-N	TPKI-31	Q9C098	DCLK3	DCAMKL3	6.9282858399119585	WQQPBXGJFFKXKX-UHFFFAOYSA-N_Q9C098_DCAMKL3
syn20825281	CN1CCC(CC1)NC(=O)c2ccc(Nc3ncc4N(C)C(=O)C(F)(F)CN(C5CCCC5)c4n3)cc2C	WQQPBXGJFFKXKX-UHFFFAOYSA-N	TPKI-31	O14976	GAK	GAK	6.261224166163875	WQQPBXGJFFKXKX-UHFFFAOYSA-N_O14976_GAK
syn20825281	CN1CCC(CC1)NC(=O)c2ccc(Nc3ncc4N(C)C(=O)C(F)(F)CN(C5CCCC5)c4n3)cc2C	WQQPBXGJFFKXKX-UHFFFAOYSA-N	TPKI-31	Q9P2K8	EIF2AK4	GCN2(Kin.Dom.2,S808G)	6.457368833148738	WQQPBXGJFFKXKX-UHFFFAOYSA-N_Q9P2K8_GCN2(Kin.Dom.2,S808G)
syn20825281	CN1CCC(CC1)NC(=O)c2ccc(Nc3ncc4N(C)C(=O)C(F)(F)CN(C5CCCC5)c4n3)cc2C	WQQPBXGJFFKXKX-UHFFFAOYSA-N	TPKI-31	P51617	IRAK1	IRAK1	6.734470422553028	WQQPBXGJFFKXKX-UHFFFAOYSA-N_P51617_IRAK1
syn20825281	CN1CCC(CC1)NC(=O)c2ccc(Nc3ncc4N(C)C(=O)C(F)(F)CN(C5CCCC5)c4n3)cc2C	WQQPBXGJFFKXKX-UHFFFAOYSA-N	TPKI-31	P23458	JAK1	JAK1(JH2domain-pseudokinase)	6.489415721010904	WQQPBXGJFFKXKX-UHFFFAOYSA-N_P23458_JAK1(JH2domain-pseudokinase)
syn20825281	CN1CCC(CC1)NC(=O)c2ccc(Nc3ncc4N(C)C(=O)C(F)(F)CN(C5CCCC5)c4n3)cc2C	WQQPBXGJFFKXKX-UHFFFAOYSA-N	TPKI-31	Q9Y6R4	MAP3K4	MAP3K4	5.044149828458473	WQQPBXGJFFKXKX-UHFFFAOYSA-N_Q9Y6R4_MAP3K4
syn20825281	CN1CCC(CC1)NC(=O)c2ccc(Nc3ncc4N(C)C(=O)C(F)(F)CN(C5CCCC5)c4n3)cc2C	WQQPBXGJFFKXKX-UHFFFAOYSA-N	TPKI-31	P08581	MET	MET	6.401543949440292	WQQPBXGJFFKXKX-UHFFFAOYSA-N_P08581_MET
syn20825281	CN1CCC(CC1)NC(=O)c2ccc(Nc3ncc4N(C)C(=O)C(F)(F)CN(C5CCCC5)c4n3)cc2C	WQQPBXGJFFKXKX-UHFFFAOYSA-N	TPKI-31	Q8IY84	MGC42105	NIM1	6.100125608262111	WQQPBXGJFFKXKX-UHFFFAOYSA-N_Q8IY84_NIM1
syn20825281	CN1CCC(CC1)NC(=O)c2ccc(Nc3ncc4N(C)C(=O)C(F)(F)CN(C5CCCC5)c4n3)cc2C	WQQPBXGJFFKXKX-UHFFFAOYSA-N	TPKI-31	P48736	PIK3CG	PIK3CG	6.133388337696692	WQQPBXGJFFKXKX-UHFFFAOYSA-N_P48736_PIK3CG
syn20825281	CN1CCC(CC1)NC(=O)c2ccc(Nc3ncc4N(C)C(=O)C(F)(F)CN(C5CCCC5)c4n3)cc2C	WQQPBXGJFFKXKX-UHFFFAOYSA-N	TPKI-31	Q8TBX8	PIP4K2C	PIP5K2C	7.233976044682326	WQQPBXGJFFKXKX-UHFFFAOYSA-N_Q8TBX8_PIP5K2C
syn20825281	CN1CCC(CC1)NC(=O)c2ccc(Nc3ncc4N(C)C(=O)C(F)(F)CN(C5CCCC5)c4n3)cc2C	WQQPBXGJFFKXKX-UHFFFAOYSA-N	TPKI-31	P53350	PLK1	PLK1	7.455801653128245	WQQPBXGJFFKXKX-UHFFFAOYSA-N_P53350_PLK1
syn20825281	CN1CCC(CC1)NC(=O)c2ccc(Nc3ncc4N(C)C(=O)C(F)(F)CN(C5CCCC5)c4n3)cc2C	WQQPBXGJFFKXKX-UHFFFAOYSA-N	TPKI-31	Q9NYY3	PLK2	PLK2	7.294392052729396	WQQPBXGJFFKXKX-UHFFFAOYSA-N_Q9NYY3_PLK2
syn20825281	CN1CCC(CC1)NC(=O)c2ccc(Nc3ncc4N(C)C(=O)C(F)(F)CN(C5CCCC5)c4n3)cc2C	WQQPBXGJFFKXKX-UHFFFAOYSA-N	TPKI-31	Q9H4B4	PLK3	PLK3	7.242308917046257	WQQPBXGJFFKXKX-UHFFFAOYSA-N_Q9H4B4_PLK3
syn20825281	CN1CCC(CC1)NC(=O)c2ccc(Nc3ncc4N(C)C(=O)C(F)(F)CN(C5CCCC5)c4n3)cc2C	WQQPBXGJFFKXKX-UHFFFAOYSA-N	TPKI-31	Q9BRS2	RIOK1	RIOK1	6.427300927566042	WQQPBXGJFFKXKX-UHFFFAOYSA-N_Q9BRS2_RIOK1
syn20825281	CN1CCC(CC1)NC(=O)c2ccc(Nc3ncc4N(C)C(=O)C(F)(F)CN(C5CCCC5)c4n3)cc2C	WQQPBXGJFFKXKX-UHFFFAOYSA-N	TPKI-31	O14730	RIOK3	RIOK3	6.519388130184421	WQQPBXGJFFKXKX-UHFFFAOYSA-N_O14730_RIOK3
syn20825281	CN1CCC(CC1)NC(=O)c2ccc(Nc3ncc4N(C)C(=O)C(F)(F)CN(C5CCCC5)c4n3)cc2C	WQQPBXGJFFKXKX-UHFFFAOYSA-N	TPKI-31	Q9H2G2	SLK	SLK	6.329209572085635	WQQPBXGJFFKXKX-UHFFFAOYSA-N_Q9H2G2_SLK
syn20825281	CN1CCC(CC1)NC(=O)c2ccc(Nc3ncc4N(C)C(=O)C(F)(F)CN(C5CCCC5)c4n3)cc2C	WQQPBXGJFFKXKX-UHFFFAOYSA-N	TPKI-31	O75716	STK16	STK16	7.310341746559119	WQQPBXGJFFKXKX-UHFFFAOYSA-N_O75716_STK16
syn20825281	CN1CCC(CC1)NC(=O)c2ccc(Nc3ncc4N(C)C(=O)C(F)(F)CN(C5CCCC5)c4n3)cc2C	WQQPBXGJFFKXKX-UHFFFAOYSA-N	TPKI-31	P29597	TYK2	TYK2(JH1domain-catalytic)	6.447943322201469	WQQPBXGJFFKXKX-UHFFFAOYSA-N_P29597_TYK2(JH1domain-catalytic)
syn20825281	CN1CCC(CC1)NC(=O)c2ccc(Nc3ncc4N(C)C(=O)C(F)(F)CN(C5CCCC5)c4n3)cc2C	WQQPBXGJFFKXKX-UHFFFAOYSA-N	TPKI-31	Q56UN5	MAP3K19	YSK4	6.931033292134052	WQQPBXGJFFKXKX-UHFFFAOYSA-N_Q56UN5_YSK4
syn20825281	CC1=CC(=NN1C1=CC=CC=C1)C(=O)NC1=CC=C(OC2=NN3C=C(NC(=O)C4CC4)N=C3C=C2)C=C1	MZTUKIVBKFNLSN-UHFFFAOYSA-N	TPKI-35	P00519	ABL1	ABL1-phosphorylated	8.166166762175301	MZTUKIVBKFNLSN-UHFFFAOYSA-N_P00519_ABL1-phosphorylated
syn20825281	CC1=CC(=NN1C1=CC=CC=C1)C(=O)NC1=CC=C(OC2=NN3C=C(NC(=O)C4CC4)N=C3C=C2)C=C1	MZTUKIVBKFNLSN-UHFFFAOYSA-N	TPKI-35	P42684	ABL2	ABL2	7.995507548676137	MZTUKIVBKFNLSN-UHFFFAOYSA-N_P42684_ABL2
syn20825281	CC1=CC(=NN1C1=CC=CC=C1)C(=O)NC1=CC=C(OC2=NN3C=C(NC(=O)C4CC4)N=C3C=C2)C=C1	MZTUKIVBKFNLSN-UHFFFAOYSA-N	TPKI-35	Q92772	CDKL2	CDKL2	7.421545873472197	MZTUKIVBKFNLSN-UHFFFAOYSA-N_Q92772_CDKL2
syn20825281	CC1=CC(=NN1C1=CC=CC=C1)C(=O)NC1=CC=C(OC2=NN3C=C(NC(=O)C4CC4)N=C3C=C2)C=C1	MZTUKIVBKFNLSN-UHFFFAOYSA-N	TPKI-35	P07333	CSF1R	CSF1R	7.623950997018763	MZTUKIVBKFNLSN-UHFFFAOYSA-N_P07333_CSF1R
syn20825281	CC1=CC(=NN1C1=CC=CC=C1)C(=O)NC1=CC=C(OC2=NN3C=C(NC(=O)C4CC4)N=C3C=C2)C=C1	MZTUKIVBKFNLSN-UHFFFAOYSA-N	TPKI-35	Q08345	DDR1	DDR1	8.253972955686997	MZTUKIVBKFNLSN-UHFFFAOYSA-N_Q08345_DDR1
syn20825281	CC1=CC(=NN1C1=CC=CC=C1)C(=O)NC1=CC=C(OC2=NN3C=C(NC(=O)C4CC4)N=C3C=C2)C=C1	MZTUKIVBKFNLSN-UHFFFAOYSA-N	TPKI-35	Q16832	DDR2	DDR2	7.55612361347459	MZTUKIVBKFNLSN-UHFFFAOYSA-N_Q16832_DDR2
syn20825281	CC1=CC(=NN1C1=CC=CC=C1)C(=O)NC1=CC=C(OC2=NN3C=C(NC(=O)C4CC4)N=C3C=C2)C=C1	MZTUKIVBKFNLSN-UHFFFAOYSA-N	TPKI-35	O15197	EPHB6	EPHB6	7.909836826311281	MZTUKIVBKFNLSN-UHFFFAOYSA-N_O15197_EPHB6
syn20825281	CC1=CC(=NN1C1=CC=CC=C1)C(=O)NC1=CC=C(OC2=NN3C=C(NC(=O)C4CC4)N=C3C=C2)C=C1	MZTUKIVBKFNLSN-UHFFFAOYSA-N	TPKI-35	P21860	ERBB3	ERBB3	7.270040019313229	MZTUKIVBKFNLSN-UHFFFAOYSA-N_P21860_ERBB3
syn20825281	CC1=CC(=NN1C1=CC=CC=C1)C(=O)NC1=CC=C(OC2=NN3C=C(NC(=O)C4CC4)N=C3C=C2)C=C1	MZTUKIVBKFNLSN-UHFFFAOYSA-N	TPKI-35	P17948	FLT1	FLT1	7.0376097606338215	MZTUKIVBKFNLSN-UHFFFAOYSA-N_P17948_FLT1
syn20825281	CC1=CC(=NN1C1=CC=CC=C1)C(=O)NC1=CC=C(OC2=NN3C=C(NC(=O)C4CC4)N=C3C=C2)C=C1	MZTUKIVBKFNLSN-UHFFFAOYSA-N	TPKI-35	P36888	FLT3	FLT3	7.286327949156873	MZTUKIVBKFNLSN-UHFFFAOYSA-N_P36888_FLT3
syn20825281	CC1=CC(=NN1C1=CC=CC=C1)C(=O)NC1=CC=C(OC2=NN3C=C(NC(=O)C4CC4)N=C3C=C2)C=C1	MZTUKIVBKFNLSN-UHFFFAOYSA-N	TPKI-35	P35916	FLT4	FLT4	7.4466683026437694	MZTUKIVBKFNLSN-UHFFFAOYSA-N_P35916_FLT4
syn20825281	CC1=CC(=NN1C1=CC=CC=C1)C(=O)NC1=CC=C(OC2=NN3C=C(NC(=O)C4CC4)N=C3C=C2)C=C1	MZTUKIVBKFNLSN-UHFFFAOYSA-N	TPKI-35	P10721	KIT	KIT	7.510330316333533	MZTUKIVBKFNLSN-UHFFFAOYSA-N_P10721_KIT
syn20825281	CC1=CC(=NN1C1=CC=CC=C1)C(=O)NC1=CC=C(OC2=NN3C=C(NC(=O)C4CC4)N=C3C=C2)C=C1	MZTUKIVBKFNLSN-UHFFFAOYSA-N	TPKI-35	P06239	LCK	LCK	7.377870553190841	MZTUKIVBKFNLSN-UHFFFAOYSA-N_P06239_LCK
syn20825281	CC1=CC(=NN1C1=CC=CC=C1)C(=O)NC1=CC=C(OC2=NN3C=C(NC(=O)C4CC4)N=C3C=C2)C=C1	MZTUKIVBKFNLSN-UHFFFAOYSA-N	TPKI-35	O94804	STK10	LOK	7.0007361499451255	MZTUKIVBKFNLSN-UHFFFAOYSA-N_O94804_LOK
syn20825281	CC1=CC(=NN1C1=CC=CC=C1)C(=O)NC1=CC=C(OC2=NN3C=C(NC(=O)C4CC4)N=C3C=C2)C=C1	MZTUKIVBKFNLSN-UHFFFAOYSA-N	TPKI-35	Q13163	MAP2K5	MEK5	7.838916406636364	MZTUKIVBKFNLSN-UHFFFAOYSA-N_Q13163_MEK5
syn20825281	CC1=CC(=NN1C1=CC=CC=C1)C(=O)NC1=CC=C(OC2=NN3C=C(NC(=O)C4CC4)N=C3C=C2)C=C1	MZTUKIVBKFNLSN-UHFFFAOYSA-N	TPKI-35	Q12866	MERTK	MERTK	7.142455914464148	MZTUKIVBKFNLSN-UHFFFAOYSA-N_Q12866_MERTK
syn20825281	CC1=CC(=NN1C1=CC=CC=C1)C(=O)NC1=CC=C(OC2=NN3C=C(NC(=O)C4CC4)N=C3C=C2)C=C1	MZTUKIVBKFNLSN-UHFFFAOYSA-N	TPKI-35	P08581	MET	MET	7.751127450765639	MZTUKIVBKFNLSN-UHFFFAOYSA-N_P08581_MET
syn20825281	CC1=CC(=NN1C1=CC=CC=C1)C(=O)NC1=CC=C(OC2=NN3C=C(NC(=O)C4CC4)N=C3C=C2)C=C1	MZTUKIVBKFNLSN-UHFFFAOYSA-N	TPKI-35	P16234	PDGFRA	PDGFRA	7.354209207550046	MZTUKIVBKFNLSN-UHFFFAOYSA-N_P16234_PDGFRA
syn20825281	CC1=CC(=NN1C1=CC=CC=C1)C(=O)NC1=CC=C(OC2=NN3C=C(NC(=O)C4CC4)N=C3C=C2)C=C1	MZTUKIVBKFNLSN-UHFFFAOYSA-N	TPKI-35	P09619	PDGFRB	PDGFRB	7.4566484013191765	MZTUKIVBKFNLSN-UHFFFAOYSA-N_P09619_PDGFRB
syn20825281	CC1=CC(=NN1C1=CC=CC=C1)C(=O)NC1=CC=C(OC2=NN3C=C(NC(=O)C4CC4)N=C3C=C2)C=C1	MZTUKIVBKFNLSN-UHFFFAOYSA-N	TPKI-35	P07949	RET	RET	7.73679933021962	MZTUKIVBKFNLSN-UHFFFAOYSA-N_P07949_RET
syn20825281	CC1=CC(=NN1C1=CC=CC=C1)C(=O)NC1=CC=C(OC2=NN3C=C(NC(=O)C4CC4)N=C3C=C2)C=C1	MZTUKIVBKFNLSN-UHFFFAOYSA-N	TPKI-35	P35590	TIE1	TIE1	7.362143934520155	MZTUKIVBKFNLSN-UHFFFAOYSA-N_P35590_TIE1
syn20825281	CC1=CC(=NN1C1=CC=CC=C1)C(=O)NC1=CC=C(OC2=NN3C=C(NC(=O)C4CC4)N=C3C=C2)C=C1	MZTUKIVBKFNLSN-UHFFFAOYSA-N	TPKI-35	P04629	NTRK1	TRKA	6.7899924046465685	MZTUKIVBKFNLSN-UHFFFAOYSA-N_P04629_TRKA
syn20825281	NC1=C(C2=CC=C(NC(NC3=CC=CC(C)=C3)=O)C=C2)C=NC4=C(Br)C=NN41	GXRCQVMXTRWVSJ-UHFFFAOYSA-N	AKI00000050a	P51451	BLK	BLK	7.041685194708331	GXRCQVMXTRWVSJ-UHFFFAOYSA-N_P51451_BLK
syn20825281	NC1=C(C2=CC=C(NC(NC3=CC=CC(C)=C3)=O)C=C2)C=NC4=C(Br)C=NN41	GXRCQVMXTRWVSJ-UHFFFAOYSA-N	AKI00000050a	Q6P2M8	PNCK	CAMK1B	5.122237962493407	GXRCQVMXTRWVSJ-UHFFFAOYSA-N_Q6P2M8_CAMK1B
syn20825281	NC1=C(C2=CC=C(NC(NC3=CC=CC(C)=C3)=O)C=C2)C=NC4=C(Br)C=NN41	GXRCQVMXTRWVSJ-UHFFFAOYSA-N	AKI00000050a	P07333	CSF1R	CSF1R	7.4908530842003715	GXRCQVMXTRWVSJ-UHFFFAOYSA-N_P07333_CSF1R
syn20825281	NC1=C(C2=CC=C(NC(NC3=CC=CC(C)=C3)=O)C=C2)C=NC4=C(Br)C=NN41	GXRCQVMXTRWVSJ-UHFFFAOYSA-N	AKI00000050a	P48729	CSNK1A1	CSNK1A1	5.446316699303134	GXRCQVMXTRWVSJ-UHFFFAOYSA-N_P48729_CSNK1A1
syn20825281	NC1=C(C2=CC=C(NC(NC3=CC=CC(C)=C3)=O)C=C2)C=NC4=C(Br)C=NN41	GXRCQVMXTRWVSJ-UHFFFAOYSA-N	AKI00000050a	P48730	CSNK1D	CSNK1D	5.412030023847267	GXRCQVMXTRWVSJ-UHFFFAOYSA-N_P48730_CSNK1D
syn20825281	NC1=C(C2=CC=C(NC(NC3=CC=CC(C)=C3)=O)C=C2)C=NC4=C(Br)C=NN41	GXRCQVMXTRWVSJ-UHFFFAOYSA-N	AKI00000050a	P49674	CSNK1E	CSNK1E	5.593386408935249	GXRCQVMXTRWVSJ-UHFFFAOYSA-N_P49674_CSNK1E
syn20825281	NC1=C(C2=CC=C(NC(NC3=CC=CC(C)=C3)=O)C=C2)C=NC4=C(Br)C=NN41	GXRCQVMXTRWVSJ-UHFFFAOYSA-N	AKI00000050a	Q9C098	DCLK3	DCAMKL3	5.292556328613735	GXRCQVMXTRWVSJ-UHFFFAOYSA-N_Q9C098_DCAMKL3
syn20825281	NC1=C(C2=CC=C(NC(NC3=CC=CC(C)=C3)=O)C=C2)C=NC4=C(Br)C=NN41	GXRCQVMXTRWVSJ-UHFFFAOYSA-N	AKI00000050a	Q08345	DDR1	DDR1	8.039162639235522	GXRCQVMXTRWVSJ-UHFFFAOYSA-N_Q08345_DDR1
syn20825281	NC1=C(C2=CC=C(NC(NC3=CC=CC(C)=C3)=O)C=C2)C=NC4=C(Br)C=NN41	GXRCQVMXTRWVSJ-UHFFFAOYSA-N	AKI00000050a	Q16832	DDR2	DDR2	7.59660208411348	GXRCQVMXTRWVSJ-UHFFFAOYSA-N_Q16832_DDR2
syn20825281	NC1=C(C2=CC=C(NC(NC3=CC=CC(C)=C3)=O)C=C2)C=NC4=C(Br)C=NN41	GXRCQVMXTRWVSJ-UHFFFAOYSA-N	AKI00000050a	Q9Y463	DYRK1B	DYRK1B	5.62082499535629	GXRCQVMXTRWVSJ-UHFFFAOYSA-N_Q9Y463_DYRK1B
syn20825281	NC1=C(C2=CC=C(NC(NC3=CC=CC(C)=C3)=O)C=C2)C=NC4=C(Br)C=NN41	GXRCQVMXTRWVSJ-UHFFFAOYSA-N	AKI00000050a	O15197	EPHB6	EPHB6	7.502033947709206	GXRCQVMXTRWVSJ-UHFFFAOYSA-N_O15197_EPHB6
syn20825281	NC1=C(C2=CC=C(NC(NC3=CC=CC(C)=C3)=O)C=C2)C=NC4=C(Br)C=NN41	GXRCQVMXTRWVSJ-UHFFFAOYSA-N	AKI00000050a	P36888	FLT3	FLT3	7.868020834354363	GXRCQVMXTRWVSJ-UHFFFAOYSA-N_P36888_FLT3
syn20825281	NC1=C(C2=CC=C(NC(NC3=CC=CC(C)=C3)=O)C=C2)C=NC4=C(Br)C=NN41	GXRCQVMXTRWVSJ-UHFFFAOYSA-N	AKI00000050a	P35916	FLT4	FLT4	7.495112671689796	GXRCQVMXTRWVSJ-UHFFFAOYSA-N_P35916_FLT4
syn20825281	NC1=C(C2=CC=C(NC(NC3=CC=CC(C)=C3)=O)C=C2)C=NC4=C(Br)C=NN41	GXRCQVMXTRWVSJ-UHFFFAOYSA-N	AKI00000050a	P25098	ADRBK1	GRK2	5.392044314821759	GXRCQVMXTRWVSJ-UHFFFAOYSA-N_P25098_GRK2
syn20825281	NC1=C(C2=CC=C(NC(NC3=CC=CC(C)=C3)=O)C=C2)C=NC4=C(Br)C=NN41	GXRCQVMXTRWVSJ-UHFFFAOYSA-N	AKI00000050a	P10721	KIT	KIT	7.025645104589481	GXRCQVMXTRWVSJ-UHFFFAOYSA-N_P10721_KIT
syn20825281	NC1=C(C2=CC=C(NC(NC3=CC=CC(C)=C3)=O)C=C2)C=NC4=C(Br)C=NN41	GXRCQVMXTRWVSJ-UHFFFAOYSA-N	AKI00000050a	P06239	LCK	LCK	6.898404641087756	GXRCQVMXTRWVSJ-UHFFFAOYSA-N_P06239_LCK
syn20825281	NC1=C(C2=CC=C(NC(NC3=CC=CC(C)=C3)=O)C=C2)C=NC4=C(Br)C=NN41	GXRCQVMXTRWVSJ-UHFFFAOYSA-N	AKI00000050a	P49137	MAPKAPK2	MAPKAPK2	5.234171207218364	GXRCQVMXTRWVSJ-UHFFFAOYSA-N_P49137_MAPKAPK2
syn20825281	NC1=C(C2=CC=C(NC(NC3=CC=CC(C)=C3)=O)C=C2)C=NC4=C(Br)C=NN41	GXRCQVMXTRWVSJ-UHFFFAOYSA-N	AKI00000050a	Q13163	MAP2K5	MEK5	6.857699901354783	GXRCQVMXTRWVSJ-UHFFFAOYSA-N_Q13163_MEK5
syn20825281	NC1=C(C2=CC=C(NC(NC3=CC=CC(C)=C3)=O)C=C2)C=NC4=C(Br)C=NN41	GXRCQVMXTRWVSJ-UHFFFAOYSA-N	AKI00000050a	Q9H1R3	MYLK2	MYLK2	5.5556952447711785	GXRCQVMXTRWVSJ-UHFFFAOYSA-N_Q9H1R3_MYLK2
syn20825281	NC1=C(C2=CC=C(NC(NC3=CC=CC(C)=C3)=O)C=C2)C=NC4=C(Br)C=NN41	GXRCQVMXTRWVSJ-UHFFFAOYSA-N	AKI00000050a	P16234	PDGFRA	PDGFRA	7.457201834667305	GXRCQVMXTRWVSJ-UHFFFAOYSA-N_P16234_PDGFRA
syn20825281	NC1=C(C2=CC=C(NC(NC3=CC=CC(C)=C3)=O)C=C2)C=NC4=C(Br)C=NN41	GXRCQVMXTRWVSJ-UHFFFAOYSA-N	AKI00000050a	P09619	PDGFRB	PDGFRB	7.797755631968868	GXRCQVMXTRWVSJ-UHFFFAOYSA-N_P09619_PDGFRB
syn20825281	NC1=C(C2=CC=C(NC(NC3=CC=CC(C)=C3)=O)C=C2)C=NC4=C(Br)C=NN41	GXRCQVMXTRWVSJ-UHFFFAOYSA-N	AKI00000050a	P07949	RET	RET	7.3404369458835355	GXRCQVMXTRWVSJ-UHFFFAOYSA-N_P07949_RET
syn20825281	NC1=C(C2=CC=C(NC(NC3=CC=CC(C)=C3)=O)C=C2)C=NC4=C(Br)C=NN41	GXRCQVMXTRWVSJ-UHFFFAOYSA-N	AKI00000050a	O00141	SGK1	SGK	5.576653800364513	GXRCQVMXTRWVSJ-UHFFFAOYSA-N_O00141_SGK
syn20825281	NC1=C(C2=CC=C(NC(NC3=CC=CC(C)=C3)=O)C=C2)C=NC4=C(Br)C=NN41	GXRCQVMXTRWVSJ-UHFFFAOYSA-N	AKI00000050a	Q16288	NTRK3	TRKC	7.322653276780101	GXRCQVMXTRWVSJ-UHFFFAOYSA-N_Q16288_TRKC
syn20825281	NC1=C(C2=CC=C(NC(NC3=CC=CC(C)=C3)=O)C=C2)C=NC4=C(Br)C=NN41	GXRCQVMXTRWVSJ-UHFFFAOYSA-N	AKI00000050a	P35968	KDR	VEGFR2	7.467166420561254	GXRCQVMXTRWVSJ-UHFFFAOYSA-N_P35968_VEGFR2
syn20825281	CC1=CC=CC(C2=C(N(C=CN=C3)C3=N2)C4=CC=NC(NC5CCCCC5)=N4)=C1	WVTJDZKJXWDTPS-UHFFFAOYSA-N	AKI00000063a	Q8NI60	CABC1	ADCK3	5.80491510280135	WVTJDZKJXWDTPS-UHFFFAOYSA-N_Q8NI60_ADCK3
syn20825281	CC1=CC=CC(C2=C(N(C=CN=C3)C3=N2)C4=CC=NC(NC5CCCCC5)=N4)=C1	WVTJDZKJXWDTPS-UHFFFAOYSA-N	AKI00000063a	O43683	BUB1	BUB1	6.616277338966429	WVTJDZKJXWDTPS-UHFFFAOYSA-N_O43683_BUB1
syn20825281	CC1=CC=CC(C2=C(N(C=CN=C3)C3=N2)C4=CC=NC(NC5CCCCC5)=N4)=C1	WVTJDZKJXWDTPS-UHFFFAOYSA-N	AKI00000063a	Q6P2M8	PNCK	CAMK1B	5.7305117066699625	WVTJDZKJXWDTPS-UHFFFAOYSA-N_Q6P2M8_CAMK1B
syn20825281	CC1=CC=CC(C2=C(N(C=CN=C3)C3=N2)C4=CC=NC(NC5CCCCC5)=N4)=C1	WVTJDZKJXWDTPS-UHFFFAOYSA-N	AKI00000063a	P48730	CSNK1D	CSNK1D	7.108081297517646	WVTJDZKJXWDTPS-UHFFFAOYSA-N_P48730_CSNK1D
syn20825281	CC1=CC=CC(C2=C(N(C=CN=C3)C3=N2)C4=CC=NC(NC5CCCCC5)=N4)=C1	WVTJDZKJXWDTPS-UHFFFAOYSA-N	AKI00000063a	P49674	CSNK1E	CSNK1E	7.222818900455166	WVTJDZKJXWDTPS-UHFFFAOYSA-N_P49674_CSNK1E
syn20825281	CC1=CC=CC(C2=C(N(C=CN=C3)C3=N2)C4=CC=NC(NC5CCCCC5)=N4)=C1	WVTJDZKJXWDTPS-UHFFFAOYSA-N	AKI00000063a	O14976	GAK	GAK	6.3432340353729435	WVTJDZKJXWDTPS-UHFFFAOYSA-N_O14976_GAK
syn20825281	CC1=CC=CC(C2=C(N(C=CN=C3)C3=N2)C4=CC=NC(NC5CCCCC5)=N4)=C1	WVTJDZKJXWDTPS-UHFFFAOYSA-N	AKI00000063a	P45983	MAPK8	JNK1	6.598621549360798	WVTJDZKJXWDTPS-UHFFFAOYSA-N_P45983_JNK1
syn20825281	CC1=CC=CC(C2=C(N(C=CN=C3)C3=N2)C4=CC=NC(NC5CCCCC5)=N4)=C1	WVTJDZKJXWDTPS-UHFFFAOYSA-N	AKI00000063a	P45984	MAPK9	JNK2	6.859314243983968	WVTJDZKJXWDTPS-UHFFFAOYSA-N_P45984_JNK2
syn20825281	CC1=CC=CC(C2=C(N(C=CN=C3)C3=N2)C4=CC=NC(NC5CCCCC5)=N4)=C1	WVTJDZKJXWDTPS-UHFFFAOYSA-N	AKI00000063a	P53779	MAPK10	JNK3	6.788466494242522	WVTJDZKJXWDTPS-UHFFFAOYSA-N_P53779_JNK3
syn20825281	CC1=CC=CC(C2=C(N(C=CN=C3)C3=N2)C4=CC=NC(NC5CCCCC5)=N4)=C1	WVTJDZKJXWDTPS-UHFFFAOYSA-N	AKI00000063a	P45985	MAP2K4	MEK4	6.292412169126072	WVTJDZKJXWDTPS-UHFFFAOYSA-N_P45985_MEK4
syn20825281	CC1=CC=CC(C2=C(N(C=CN=C3)C3=N2)C4=CC=NC(NC5CCCCC5)=N4)=C1	WVTJDZKJXWDTPS-UHFFFAOYSA-N	AKI00000063a	Q9UBE8	NLK	NLK	7.044468001229921	WVTJDZKJXWDTPS-UHFFFAOYSA-N_Q9UBE8_NLK
syn20825281	CC1=CC=CC(C2=C(N(C=CN=C3)C3=N2)C4=CC=NC(NC5CCCCC5)=N4)=C1	WVTJDZKJXWDTPS-UHFFFAOYSA-N	AKI00000063a	Q16539	MAPK14	p38-alpha	7.470659117245227	WVTJDZKJXWDTPS-UHFFFAOYSA-N_Q16539_p38-alpha
syn20825281	CC1=CC=CC(C2=C(N(C=CN=C3)C3=N2)C4=CC=NC(NC5CCCCC5)=N4)=C1	WVTJDZKJXWDTPS-UHFFFAOYSA-N	AKI00000063a	Q15759	MAPK11	p38-beta	6.9531377454043115	WVTJDZKJXWDTPS-UHFFFAOYSA-N_Q15759_p38-beta
syn20825281	CC1=CC=CC(C2=C(N(C=CN=C3)C3=N2)C4=CC=NC(NC5CCCCC5)=N4)=C1	WVTJDZKJXWDTPS-UHFFFAOYSA-N	AKI00000063a	Q9BZL6	PRKD2	PRKD2	6.341688374389643	WVTJDZKJXWDTPS-UHFFFAOYSA-N_Q9BZL6_PRKD2
syn20825281	CC1=CC=CC(C2=C(N(C=CN=C3)C3=N2)C4=CC=NC(NC5CCCCC5)=N4)=C1	WVTJDZKJXWDTPS-UHFFFAOYSA-N	AKI00000063a	Q15418	RPS6KA1	RSK1(Kin.Dom.2-C-terminal)	5.977608161293594	WVTJDZKJXWDTPS-UHFFFAOYSA-N_Q15418_RSK1(Kin.Dom.2-C-terminal)
syn20825281	CC1=CC=CC(C2=C(N(C=CN=C3)C3=N2)C4=CC=NC(NC5CCCCC5)=N4)=C1	WVTJDZKJXWDTPS-UHFFFAOYSA-N	AKI00000063a	Q9UK32	RPS6KA6	RSK4(Kin.Dom.2-C-terminal)	6.19722019722692	WVTJDZKJXWDTPS-UHFFFAOYSA-N_Q9UK32_RSK4(Kin.Dom.2-C-terminal)
syn20825281	CC1=CC=CC(C2=C(N(C=CN=C3)C3=N2)C4=CC=NC(NC5CCCCC5)=N4)=C1	WVTJDZKJXWDTPS-UHFFFAOYSA-N	AKI00000063a	Q9NRP7	STK36	STK36	5.680702538839252	WVTJDZKJXWDTPS-UHFFFAOYSA-N_Q9NRP7_STK36
syn20825281	CC1=CC=CC(C2=C(N(C=CN=C3)C3=N2)C4=CC=NC(NC5CCCCC5)=N4)=C1	WVTJDZKJXWDTPS-UHFFFAOYSA-N	AKI00000063a	Q9NYL2	ZAK	ZAK	5.809169348742319	WVTJDZKJXWDTPS-UHFFFAOYSA-N_Q9NYL2_ZAK
syn20825281	O=C(NC1=C2C(C(F)=CC=C2)=NC=C1)NC3=NC=CN=C3	NSDIHUXUFJHXRA-UHFFFAOYSA-N	AKI00000070a	P11802	CDK4	CDK4-cyclinD1	6.0698720747430475	NSDIHUXUFJHXRA-UHFFFAOYSA-N_P11802_CDK4-cyclinD1
syn20825281	O=C(NC1=C2C(C(F)=CC=C2)=NC=C1)NC3=NC=CN=C3	NSDIHUXUFJHXRA-UHFFFAOYSA-N	AKI00000070a	P11802	CDK4	CDK4-cyclinD3	6.0698720747430475	NSDIHUXUFJHXRA-UHFFFAOYSA-N_P11802_CDK4-cyclinD3
syn20825281	O=C(NC1=C2C(C(F)=CC=C2)=NC=C1)NC3=NC=CN=C3	NSDIHUXUFJHXRA-UHFFFAOYSA-N	AKI00000070a	P50613	CDK7	CDK7	6.5397500855289525	NSDIHUXUFJHXRA-UHFFFAOYSA-N_P50613_CDK7
syn20825281	O=C(NC1=C2C(C(F)=CC=C2)=NC=C1)NC3=NC=CN=C3	NSDIHUXUFJHXRA-UHFFFAOYSA-N	AKI00000070a	O76039	CDKL5	CDKL5	6.498843618587221	NSDIHUXUFJHXRA-UHFFFAOYSA-N_O76039_CDKL5
syn20825281	O=C(NC1=C2C(C(F)=CC=C2)=NC=C1)NC3=NC=CN=C3	NSDIHUXUFJHXRA-UHFFFAOYSA-N	AKI00000070a	P48729	CSNK1A1	CSNK1A1	5.45607246746247	NSDIHUXUFJHXRA-UHFFFAOYSA-N_P48729_CSNK1A1
syn20825281	O=C(NC1=C2C(C(F)=CC=C2)=NC=C1)NC3=NC=CN=C3	NSDIHUXUFJHXRA-UHFFFAOYSA-N	AKI00000070a	P19784	CSNK2A2	CSNK2A2	6.344703380325004	NSDIHUXUFJHXRA-UHFFFAOYSA-N_P19784_CSNK2A2
syn20825281	O=C(NC1=C2C(C(F)=CC=C2)=NC=C1)NC3=NC=CN=C3	NSDIHUXUFJHXRA-UHFFFAOYSA-N	AKI00000070a	Q13627	DYRK1A	DYRK1A	6.522687048179311	NSDIHUXUFJHXRA-UHFFFAOYSA-N_Q13627_DYRK1A
syn20825281	O=C(NC1=C2C(C(F)=CC=C2)=NC=C1)NC3=NC=CN=C3	NSDIHUXUFJHXRA-UHFFFAOYSA-N	AKI00000070a	Q8TD08	MAPK15	ERK8	6.469130817100151	NSDIHUXUFJHXRA-UHFFFAOYSA-N_Q8TD08_ERK8
syn20825281	O=C(NC1=C2C(C(F)=CC=C2)=NC=C1)NC3=NC=CN=C3	NSDIHUXUFJHXRA-UHFFFAOYSA-N	AKI00000070a	P49840	GSK3A	GSK3A	7.736861275353353	NSDIHUXUFJHXRA-UHFFFAOYSA-N_P49840_GSK3A
syn20825281	O=C(NC1=C2C(C(F)=CC=C2)=NC=C1)NC3=NC=CN=C3	NSDIHUXUFJHXRA-UHFFFAOYSA-N	AKI00000070a	P49841	GSK3B	GSK3B	7.802465322360016	NSDIHUXUFJHXRA-UHFFFAOYSA-N_P49841_GSK3B
syn20825281	O=C(NC1=C2C(C(F)=CC=C2)=NC=C1)NC3=NC=CN=C3	NSDIHUXUFJHXRA-UHFFFAOYSA-N	AKI00000070a	Q86Z02	HIPK1	HIPK1	5.790320871378552	NSDIHUXUFJHXRA-UHFFFAOYSA-N_Q86Z02_HIPK1
syn20825281	O=C(NC1=C2C(C(F)=CC=C2)=NC=C1)NC3=NC=CN=C3	NSDIHUXUFJHXRA-UHFFFAOYSA-N	AKI00000070a	Q9Y6R4	MAP3K4	MAP3K4	5.177716684425899	NSDIHUXUFJHXRA-UHFFFAOYSA-N_Q9Y6R4_MAP3K4
syn20825281	O=C(NC1=C2C(C(F)=CC=C2)=NC=C1)NC3=NC=CN=C3	NSDIHUXUFJHXRA-UHFFFAOYSA-N	AKI00000070a	Q9NRP7	STK36	STK36	5.600096694427855	NSDIHUXUFJHXRA-UHFFFAOYSA-N_Q9NRP7_STK36
syn20825281	O=C(NC1=C2C(C(F)=CC=C2)=NC=C1)NC3=NC=CN=C3	NSDIHUXUFJHXRA-UHFFFAOYSA-N	AKI00000070a	P37173	TGFBR2	TGFBR2	5.722317180193898	NSDIHUXUFJHXRA-UHFFFAOYSA-N_P37173_TGFBR2
syn20825281	O=C(NC1=C2C(C(F)=CC=C2)=NC=C1)NC3=NC=CN=C3	NSDIHUXUFJHXRA-UHFFFAOYSA-N	AKI00000070a	P29597	TYK2	TYK2(JH2domain-pseudokinase)	6.042815279285884	NSDIHUXUFJHXRA-UHFFFAOYSA-N_P29597_TYK2(JH2domain-pseudokinase)
syn20825281	O=C(NC1=C2C(C(F)=CC=C2)=NC=C1)NC3=NC=CN=C3	NSDIHUXUFJHXRA-UHFFFAOYSA-N	AKI00000070a	Q56UN5	MAP3K19	YSK4	5.867148859394316	NSDIHUXUFJHXRA-UHFFFAOYSA-N_Q56UN5_YSK4
syn20825281	OC(C1=CC2=C(C3=CC(C4=CC=CC=C4)=CC=C3)C=NC=C2S1)=O	FHBDMVQPDQSYLR-UHFFFAOYSA-N	AKI00000074a	Q9BWU1	CDK19	CDK11	5.9876606738520755	FHBDMVQPDQSYLR-UHFFFAOYSA-N_Q9BWU1_CDK11
syn20825281	OC(C1=CC2=C(C3=CC(C4=CC=CC=C4)=CC=C3)C=NC=C2S1)=O	FHBDMVQPDQSYLR-UHFFFAOYSA-N	AKI00000074a	P49336	CDK8	CDK8	6.5028899715265895	FHBDMVQPDQSYLR-UHFFFAOYSA-N_P49336_CDK8
syn20825281	OC(C1=CC2=C(C3=CC(C4=CC=CC=C4)=CC=C3)C=NC=C2S1)=O	FHBDMVQPDQSYLR-UHFFFAOYSA-N	AKI00000074a	P53355	DAPK1	DAPK1	5.705409695922965	FHBDMVQPDQSYLR-UHFFFAOYSA-N_P53355_DAPK1
syn20825281	OC(C1=CC2=C(C3=CC(C4=CC=CC=C4)=CC=C3)C=NC=C2S1)=O	FHBDMVQPDQSYLR-UHFFFAOYSA-N	AKI00000074a	Q9UIK4	DAPK2	DAPK2	5.740696990408047	FHBDMVQPDQSYLR-UHFFFAOYSA-N_Q9UIK4_DAPK2
syn20825281	OC(C1=CC2=C(C3=CC(C4=CC=CC=C4)=CC=C3)C=NC=C2S1)=O	FHBDMVQPDQSYLR-UHFFFAOYSA-N	AKI00000074a	O43293	DAPK3	DAPK3	6.298432023586148	FHBDMVQPDQSYLR-UHFFFAOYSA-N_O43293_DAPK3
syn20825281	OC(C1=CC2=C(C3=CC(C4=CC=CC=C4)=CC=C3)C=NC=C2S1)=O	FHBDMVQPDQSYLR-UHFFFAOYSA-N	AKI00000074a	Q86Z02	HIPK1	HIPK1	5.652364495775267	FHBDMVQPDQSYLR-UHFFFAOYSA-N_Q86Z02_HIPK1
syn20825281	OC(C1=CC2=C(C3=CC(C4=CC=CC=C4)=CC=C3)C=NC=C2S1)=O	FHBDMVQPDQSYLR-UHFFFAOYSA-N	AKI00000074a	Q9H2X6	HIPK2	HIPK2	5.9197169200055715	FHBDMVQPDQSYLR-UHFFFAOYSA-N_Q9H2X6_HIPK2
syn20825281	OC(C1=CC2=C(C3=CC(C4=CC=CC=C4)=CC=C3)C=NC=C2S1)=O	FHBDMVQPDQSYLR-UHFFFAOYSA-N	AKI00000074a	Q9H422	HIPK3	HIPK3	5.813628086752808	FHBDMVQPDQSYLR-UHFFFAOYSA-N_Q9H422_HIPK3
syn20825281	OC(C1=CC2=C(C3=CC(C4=CC=CC=C4)=CC=C3)C=NC=C2S1)=O	FHBDMVQPDQSYLR-UHFFFAOYSA-N	AKI00000074a	Q8NE63	HIPK4	HIPK4	5.987559568988701	FHBDMVQPDQSYLR-UHFFFAOYSA-N_Q8NE63_HIPK4
syn20825281	OC(C1=CC2=C(C3=CC(C4=CC=CC=C4)=CC=C3)C=NC=C2S1)=O	FHBDMVQPDQSYLR-UHFFFAOYSA-N	AKI00000074a	Q13163	MAP2K5	MEK5	6.734799609158239	FHBDMVQPDQSYLR-UHFFFAOYSA-N_Q13163_MEK5
syn20825281	OC(C1=CC2=C(C3=CC(C4=CC=CC=C4)=CC=C3)C=NC=C2S1)=O	FHBDMVQPDQSYLR-UHFFFAOYSA-N	AKI00000074a	Q9Y2I7	PIKFYVE	PIKFYVE	4.790612389731077	FHBDMVQPDQSYLR-UHFFFAOYSA-N_Q9Y2I7_PIKFYVE
syn20825281	O=C1C2=C(C(C3=CC=CC=N3)=NN1C4=C(Cl)C=NC=C4Cl)N=C(NC5=CC=C(N6CCN(C)CC6)C=C5)N=C2	BYOVZPSNQRPTQJ-UHFFFAOYSA-N	AKI00000021a	Q08345	DDR1	DDR1	7.761836728006396	BYOVZPSNQRPTQJ-UHFFFAOYSA-N_Q08345_DDR1
syn20825281	O=C1C2=C(C(C3=CC=CC=N3)=NN1C4=C(Cl)C=NC=C4Cl)N=C(NC5=CC=C(N6CCN(C)CC6)C=C5)N=C2	BYOVZPSNQRPTQJ-UHFFFAOYSA-N	AKI00000021a	Q16832	DDR2	DDR2	7.2942143554736925	BYOVZPSNQRPTQJ-UHFFFAOYSA-N_Q16832_DDR2
syn20825281	O=C1C2=C(C(C3=CC=CC=N3)=NN1C4=C(Cl)C=NC=C4Cl)N=C(NC5=CC=C(N6CCN(C)CC6)C=C5)N=C2	BYOVZPSNQRPTQJ-UHFFFAOYSA-N	AKI00000021a	Q9P2K8	EIF2AK4	GCN2(Kin.Dom.2,S808G)	6.4145250603561665	BYOVZPSNQRPTQJ-UHFFFAOYSA-N_Q9P2K8_GCN2(Kin.Dom.2,S808G)
syn20825281	O=C1C2=C(C(C3=CC=CC=N3)=NN1C4=C(Cl)C=NC=C4Cl)N=C(NC5=CC=C(N6CCN(C)CC6)C=C5)N=C2	BYOVZPSNQRPTQJ-UHFFFAOYSA-N	AKI00000021a	O60674	JAK2	JAK2(JH1domain-catalytic)	7.2487297444274335	BYOVZPSNQRPTQJ-UHFFFAOYSA-N_O60674_JAK2(JH1domain-catalytic)
syn20825281	O=C1C2=C(C(C3=CC=CC=N3)=NN1C4=C(Cl)C=NC=C4Cl)N=C(NC5=CC=C(N6CCN(C)CC6)C=C5)N=C2	BYOVZPSNQRPTQJ-UHFFFAOYSA-N	AKI00000021a	P52333	JAK3	JAK3(JH1domain-catalytic)	6.811771954353281	BYOVZPSNQRPTQJ-UHFFFAOYSA-N_P52333_JAK3(JH1domain-catalytic)
syn20825281	O=C1C2=C(C(C3=CC=CC=N3)=NN1C4=C(Cl)C=NC=C4Cl)N=C(NC5=CC=C(N6CCN(C)CC6)C=C5)N=C2	BYOVZPSNQRPTQJ-UHFFFAOYSA-N	AKI00000021a	Q9Y2U5	MAP3K2	MAP3K2	7.156908977620173	BYOVZPSNQRPTQJ-UHFFFAOYSA-N_Q9Y2U5_MAP3K2
syn20825281	O=C1C2=C(C(C3=CC=CC=N3)=NN1C4=C(Cl)C=NC=C4Cl)N=C(NC5=CC=C(N6CCN(C)CC6)C=C5)N=C2	BYOVZPSNQRPTQJ-UHFFFAOYSA-N	AKI00000021a	Q99759	MAP3K3	MAP3K3	6.814570640840386	BYOVZPSNQRPTQJ-UHFFFAOYSA-N_Q99759_MAP3K3
syn20825281	O=C1C2=C(C(C3=CC=CC=N3)=NN1C4=C(Cl)C=NC=C4Cl)N=C(NC5=CC=C(N6CCN(C)CC6)C=C5)N=C2	BYOVZPSNQRPTQJ-UHFFFAOYSA-N	AKI00000021a	Q9Y6R4	MAP3K4	MAP3K4	5.59617450104111	BYOVZPSNQRPTQJ-UHFFFAOYSA-N_Q9Y6R4_MAP3K4
syn20825281	O=C1C2=C(C(C3=CC=CC=N3)=NN1C4=C(Cl)C=NC=C4Cl)N=C(NC5=CC=C(N6CCN(C)CC6)C=C5)N=C2	BYOVZPSNQRPTQJ-UHFFFAOYSA-N	AKI00000021a	Q9Y4K4	MAP4K5	MAP4K5	7.055870943650524	BYOVZPSNQRPTQJ-UHFFFAOYSA-N_Q9Y4K4_MAP4K5
syn20825281	O=C1C2=C(C(C3=CC=CC=N3)=NN1C4=C(Cl)C=NC=C4Cl)N=C(NC5=CC=C(N6CCN(C)CC6)C=C5)N=C2	BYOVZPSNQRPTQJ-UHFFFAOYSA-N	AKI00000021a	P42345	MTOR	MTOR	6.1780304931219705	BYOVZPSNQRPTQJ-UHFFFAOYSA-N_P42345_MTOR
syn20825281	O=C1C2=C(C(C3=CC=CC=N3)=NN1C4=C(Cl)C=NC=C4Cl)N=C(NC5=CC=C(N6CCN(C)CC6)C=C5)N=C2	BYOVZPSNQRPTQJ-UHFFFAOYSA-N	AKI00000021a	P29597	TYK2	TYK2(JH1domain-catalytic)	6.49426995148305	BYOVZPSNQRPTQJ-UHFFFAOYSA-N_P29597_TYK2(JH1domain-catalytic)
syn20825281	O=C1C2=C(C(C3=CC=CC=N3)=NN1C4=C(Cl)C=NC=C4Cl)N=C(NC5=CC=C(N6CCN(C)CC6)C=C5)N=C2	BYOVZPSNQRPTQJ-UHFFFAOYSA-N	AKI00000021a	P30291	WEE1	WEE1	7.336592004568473	BYOVZPSNQRPTQJ-UHFFFAOYSA-N_P30291_WEE1
syn20825281	O=C1C2=C(C(C3=CC=CC=N3)=NN1C4=C(Cl)C=NC=C4Cl)N=C(NC5=CC=C(N6CCN(C)CC6)C=C5)N=C2	BYOVZPSNQRPTQJ-UHFFFAOYSA-N	AKI00000021a	P0C1S8	WEE2	WEE2	6.671810628362241	BYOVZPSNQRPTQJ-UHFFFAOYSA-N_P0C1S8_WEE2
syn20825281	O=C1C2=C(C(C3=CC=CC=N3)=NN1C4=C(Cl)C=NC=C4Cl)N=C(NC5=CC=C(N6CCN(C)CC6)C=C5)N=C2	BYOVZPSNQRPTQJ-UHFFFAOYSA-N	AKI00000021a	Q56UN5	MAP3K19	YSK4	6.653168748122867	BYOVZPSNQRPTQJ-UHFFFAOYSA-N_Q56UN5_YSK4
syn20825281	O=C(NC1=CC(Cl)=CC=C1)NC(C=C2)=CC=C2C3=C4C(N(C)N=C4N)=CN=C3	UUVMNPKFPGJBNX-UHFFFAOYSA-N	AKI00000047a	Q8NI60	CABC1	ADCK3	6.049142454836573	UUVMNPKFPGJBNX-UHFFFAOYSA-N_Q8NI60_ADCK3
syn20825281	O=C(NC1=CC(Cl)=CC=C1)NC(C=C2)=CC=C2C3=C4C(N(C)N=C4N)=CN=C3	UUVMNPKFPGJBNX-UHFFFAOYSA-N	AKI00000047a	P30530	AXL	AXL	7.586399525824811	UUVMNPKFPGJBNX-UHFFFAOYSA-N_P30530_AXL
syn20825281	O=C(NC1=CC(Cl)=CC=C1)NC(C=C2)=CC=C2C3=C4C(N(C)N=C4N)=CN=C3	UUVMNPKFPGJBNX-UHFFFAOYSA-N	AKI00000047a	P49760	CLK2	CLK2	6.096248390260492	UUVMNPKFPGJBNX-UHFFFAOYSA-N_P49760_CLK2
syn20825281	O=C(NC1=CC(Cl)=CC=C1)NC(C=C2)=CC=C2C3=C4C(N(C)N=C4N)=CN=C3	UUVMNPKFPGJBNX-UHFFFAOYSA-N	AKI00000047a	P07333	CSF1R	CSF1R	8.716200548455578	UUVMNPKFPGJBNX-UHFFFAOYSA-N_P07333_CSF1R
syn20825281	O=C(NC1=CC(Cl)=CC=C1)NC(C=C2)=CC=C2C3=C4C(N(C)N=C4N)=CN=C3	UUVMNPKFPGJBNX-UHFFFAOYSA-N	AKI00000047a	P49674	CSNK1E	CSNK1E	6.419711543090301	UUVMNPKFPGJBNX-UHFFFAOYSA-N_P49674_CSNK1E
syn20825281	O=C(NC1=CC(Cl)=CC=C1)NC(C=C2)=CC=C2C3=C4C(N(C)N=C4N)=CN=C3	UUVMNPKFPGJBNX-UHFFFAOYSA-N	AKI00000047a	Q08345	DDR1	DDR1	8.242621724674626	UUVMNPKFPGJBNX-UHFFFAOYSA-N_Q08345_DDR1
syn20825281	O=C(NC1=CC(Cl)=CC=C1)NC(C=C2)=CC=C2C3=C4C(N(C)N=C4N)=CN=C3	UUVMNPKFPGJBNX-UHFFFAOYSA-N	AKI00000047a	Q16832	DDR2	DDR2	7.90917808926741	UUVMNPKFPGJBNX-UHFFFAOYSA-N_Q16832_DDR2
syn20825281	O=C(NC1=CC(Cl)=CC=C1)NC(C=C2)=CC=C2C3=C4C(N(C)N=C4N)=CN=C3	UUVMNPKFPGJBNX-UHFFFAOYSA-N	AKI00000047a	O94768	STK17B	DRAK2	6.159528544470333	UUVMNPKFPGJBNX-UHFFFAOYSA-N_O94768_DRAK2
syn20825281	O=C(NC1=CC(Cl)=CC=C1)NC(C=C2)=CC=C2C3=C4C(N(C)N=C4N)=CN=C3	UUVMNPKFPGJBNX-UHFFFAOYSA-N	AKI00000047a	P29323	EPHB2	EPHB2	6.589618319992515	UUVMNPKFPGJBNX-UHFFFAOYSA-N_P29323_EPHB2
syn20825281	O=C(NC1=CC(Cl)=CC=C1)NC(C=C2)=CC=C2C3=C4C(N(C)N=C4N)=CN=C3	UUVMNPKFPGJBNX-UHFFFAOYSA-N	AKI00000047a	P54753	EPHB3	EPHB3	5.767649357221365	UUVMNPKFPGJBNX-UHFFFAOYSA-N_P54753_EPHB3
syn20825281	O=C(NC1=CC(Cl)=CC=C1)NC(C=C2)=CC=C2C3=C4C(N(C)N=C4N)=CN=C3	UUVMNPKFPGJBNX-UHFFFAOYSA-N	AKI00000047a	O15197	EPHB6	EPHB6	7.619142810947006	UUVMNPKFPGJBNX-UHFFFAOYSA-N_O15197_EPHB6
syn20825281	O=C(NC1=CC(Cl)=CC=C1)NC(C=C2)=CC=C2C3=C4C(N(C)N=C4N)=CN=C3	UUVMNPKFPGJBNX-UHFFFAOYSA-N	AKI00000047a	P17948	FLT1	FLT1	9.026673388821502	UUVMNPKFPGJBNX-UHFFFAOYSA-N_P17948_FLT1
syn20825281	O=C(NC1=CC(Cl)=CC=C1)NC(C=C2)=CC=C2C3=C4C(N(C)N=C4N)=CN=C3	UUVMNPKFPGJBNX-UHFFFAOYSA-N	AKI00000047a	P36888	FLT3	FLT3	8.924970728808304	UUVMNPKFPGJBNX-UHFFFAOYSA-N_P36888_FLT3
syn20825281	O=C(NC1=CC(Cl)=CC=C1)NC(C=C2)=CC=C2C3=C4C(N(C)N=C4N)=CN=C3	UUVMNPKFPGJBNX-UHFFFAOYSA-N	AKI00000047a	P35916	FLT4	FLT4	8.262560617459089	UUVMNPKFPGJBNX-UHFFFAOYSA-N_P35916_FLT4
syn20825281	O=C(NC1=CC(Cl)=CC=C1)NC(C=C2)=CC=C2C3=C4C(N(C)N=C4N)=CN=C3	UUVMNPKFPGJBNX-UHFFFAOYSA-N	AKI00000047a	Q8NE63	HIPK4	HIPK4	7.165134347964412	UUVMNPKFPGJBNX-UHFFFAOYSA-N_Q8NE63_HIPK4
syn20825281	O=C(NC1=CC(Cl)=CC=C1)NC(C=C2)=CC=C2C3=C4C(N(C)N=C4N)=CN=C3	UUVMNPKFPGJBNX-UHFFFAOYSA-N	AKI00000047a	P10721	KIT	KIT	8.509692371213452	UUVMNPKFPGJBNX-UHFFFAOYSA-N_P10721_KIT
syn20825281	O=C(NC1=CC(Cl)=CC=C1)NC(C=C2)=CC=C2C3=C4C(N(C)N=C4N)=CN=C3	UUVMNPKFPGJBNX-UHFFFAOYSA-N	AKI00000047a	Q8IVH8	MAP4K3	MAP4K3	6.693964953754952	UUVMNPKFPGJBNX-UHFFFAOYSA-N_Q8IVH8_MAP4K3
syn20825281	O=C(NC1=CC(Cl)=CC=C1)NC(C=C2)=CC=C2C3=C4C(N(C)N=C4N)=CN=C3	UUVMNPKFPGJBNX-UHFFFAOYSA-N	AKI00000047a	Q8WXR4	MYO3B	MYO3B	6.154619440588941	UUVMNPKFPGJBNX-UHFFFAOYSA-N_Q8WXR4_MYO3B
syn20825281	O=C(NC1=CC(Cl)=CC=C1)NC(C=C2)=CC=C2C3=C4C(N(C)N=C4N)=CN=C3	UUVMNPKFPGJBNX-UHFFFAOYSA-N	AKI00000047a	P16234	PDGFRA	PDGFRA	8.574295747150662	UUVMNPKFPGJBNX-UHFFFAOYSA-N_P16234_PDGFRA
syn20825281	O=C(NC1=CC(Cl)=CC=C1)NC(C=C2)=CC=C2C3=C4C(N(C)N=C4N)=CN=C3	UUVMNPKFPGJBNX-UHFFFAOYSA-N	AKI00000047a	P09619	PDGFRB	PDGFRB	8.910838475176343	UUVMNPKFPGJBNX-UHFFFAOYSA-N_P09619_PDGFRB
syn20825281	O=C(NC1=CC(Cl)=CC=C1)NC(C=C2)=CC=C2C3=C4C(N(C)N=C4N)=CN=C3	UUVMNPKFPGJBNX-UHFFFAOYSA-N	AKI00000047a	Q96Q40	CDK15	PFTAIRE2	5.693226595617724	UUVMNPKFPGJBNX-UHFFFAOYSA-N_Q96Q40_PFTAIRE2
syn20825281	O=C(NC1=CC(Cl)=CC=C1)NC(C=C2)=CC=C2C3=C4C(N(C)N=C4N)=CN=C3	UUVMNPKFPGJBNX-UHFFFAOYSA-N	AKI00000047a	Q8TBX8	PIP4K2C	PIP5K2C	6.175526052764979	UUVMNPKFPGJBNX-UHFFFAOYSA-N_Q8TBX8_PIP5K2C
syn20825281	O=C(NC1=CC(Cl)=CC=C1)NC(C=C2)=CC=C2C3=C4C(N(C)N=C4N)=CN=C3	UUVMNPKFPGJBNX-UHFFFAOYSA-N	AKI00000047a	P07949	RET	RET	7.375627165406615	UUVMNPKFPGJBNX-UHFFFAOYSA-N_P07949_RET
syn20825281	O=C(NC1=CC(Cl)=CC=C1)NC(C=C2)=CC=C2C3=C4C(N(C)N=C4N)=CN=C3	UUVMNPKFPGJBNX-UHFFFAOYSA-N	AKI00000047a	P57078	RIPK4	RIPK4	6.116635641848903	UUVMNPKFPGJBNX-UHFFFAOYSA-N_P57078_RIPK4
syn20825281	O=C(NC1=CC(Cl)=CC=C1)NC(C=C2)=CC=C2C3=C4C(N(C)N=C4N)=CN=C3	UUVMNPKFPGJBNX-UHFFFAOYSA-N	AKI00000047a	Q15349	RPS6KA2	RSK3(Kin.Dom.1-N-terminal)	5.778230735261081	UUVMNPKFPGJBNX-UHFFFAOYSA-N_Q15349_RSK3(Kin.Dom.1-N-terminal)
syn20825281	O=C(NC1=CC(Cl)=CC=C1)NC(C=C2)=CC=C2C3=C4C(N(C)N=C4N)=CN=C3	UUVMNPKFPGJBNX-UHFFFAOYSA-N	AKI00000047a	P12931	SRC	SRC	6.041374228168314	UUVMNPKFPGJBNX-UHFFFAOYSA-N_P12931_SRC
syn20825281	O=C(NC1=CC(Cl)=CC=C1)NC(C=C2)=CC=C2C3=C4C(N(C)N=C4N)=CN=C3	UUVMNPKFPGJBNX-UHFFFAOYSA-N	AKI00000047a	Q16288	NTRK3	TRKC	7.4120713008485986	UUVMNPKFPGJBNX-UHFFFAOYSA-N_Q16288_TRKC
syn20825281	O=C(NC1=CC(Cl)=CC=C1)NC(C=C2)=CC=C2C3=C4C(N(C)N=C4N)=CN=C3	UUVMNPKFPGJBNX-UHFFFAOYSA-N	AKI00000047a	P35968	KDR	VEGFR2	8.533866460831247	UUVMNPKFPGJBNX-UHFFFAOYSA-N_P35968_VEGFR2
syn20825281	O=C(NC1=CC(Cl)=CC=C1)NC(C=C2)=CC=C2C3=C4C(N(C)N=C4N)=CN=C3	UUVMNPKFPGJBNX-UHFFFAOYSA-N	AKI00000047a	Q56UN5	MAP3K19	YSK4	6.783790116402365	UUVMNPKFPGJBNX-UHFFFAOYSA-N_Q56UN5_YSK4
syn20825281	CC(C(=O)NC1CCN(C1)c1ccnc(Nc2ccc(F)cc2)n1)c1ccc(Cl)cc1	UTVWMEXPPUFQCD-UHFFFAOYSA-N	GSK1379713	Q9BYP7	WNK3	WNK3	6.073464225358196	UTVWMEXPPUFQCD-UHFFFAOYSA-N_Q9BYP7_WNK3
syn20825281	COc1cc(Nc2nccc(n2)N2CCC(C2)NC(=O)Nc2ccc3OCOc3c2)cc(OC)c1OC	RPMUHLTUQBLTIL-UHFFFAOYSA-N	GSK1379766	O14965	AURKA	AURKA	6.7301258753521465	RPMUHLTUQBLTIL-UHFFFAOYSA-N_O14965_AURKA
syn20825281	COc1cc(Nc2nccc(n2)N2CCC(C2)NC(=O)Nc2ccc3OCOc3c2)cc(OC)c1OC	RPMUHLTUQBLTIL-UHFFFAOYSA-N	GSK1379766	Q9UQB9	AURKC	AURKC	6.945947104615446	RPMUHLTUQBLTIL-UHFFFAOYSA-N_Q9UQB9_AURKC
syn20825281	COc1cc(Nc2nccc(n2)N2CCC(C2)NC(=O)Nc2ccc3OCOc3c2)cc(OC)c1OC	RPMUHLTUQBLTIL-UHFFFAOYSA-N	GSK1379766	O15197	EPHB6	EPHB6	7.136754163611982	RPMUHLTUQBLTIL-UHFFFAOYSA-N_O15197_EPHB6
syn20825281	COc1cc(Nc2nccc(n2)N2CCC(C2)NC(=O)Nc2ccc3OCOc3c2)cc(OC)c1OC	RPMUHLTUQBLTIL-UHFFFAOYSA-N	GSK1379766	Q92918	MAP4K1	HPK1	5.673420710494379	RPMUHLTUQBLTIL-UHFFFAOYSA-N_Q92918_HPK1
syn20825281	COc1cc(Nc2nccc(n2)N2CCC(C2)NC(=O)Nc2ccc3OCOc3c2)cc(OC)c1OC	RPMUHLTUQBLTIL-UHFFFAOYSA-N	GSK1379766	P51617	IRAK1	IRAK1	6.102029015686461	RPMUHLTUQBLTIL-UHFFFAOYSA-N_P51617_IRAK1
syn20825281	COc1cc(Nc2nccc(n2)N2CCC(C2)NC(=O)Nc2ccc3OCOc3c2)cc(OC)c1OC	RPMUHLTUQBLTIL-UHFFFAOYSA-N	GSK1379766	Q9Y616	IRAK3	IRAK3	6.332668687524304	RPMUHLTUQBLTIL-UHFFFAOYSA-N_Q9Y616_IRAK3
syn20825281	COc1cc(Nc2nccc(n2)N2CCC(C2)NC(=O)Nc2ccc3OCOc3c2)cc(OC)c1OC	RPMUHLTUQBLTIL-UHFFFAOYSA-N	GSK1379766	O60674	JAK2	JAK2(JH1domain-catalytic)	6.42087390893459	RPMUHLTUQBLTIL-UHFFFAOYSA-N_O60674_JAK2(JH1domain-catalytic)
syn20825281	COc1cc(Nc2nccc(n2)N2CCC(C2)NC(=O)Nc2ccc3OCOc3c2)cc(OC)c1OC	RPMUHLTUQBLTIL-UHFFFAOYSA-N	GSK1379766	Q13163	MAP2K5	MEK5	7.0897175144912925	RPMUHLTUQBLTIL-UHFFFAOYSA-N_Q13163_MEK5
syn20825281	COc1cc(Nc2nccc(n2)N2CCC(C2)NC(=O)Nc2ccc3OCOc3c2)cc(OC)c1OC	RPMUHLTUQBLTIL-UHFFFAOYSA-N	GSK1379766	Q6P3R8	NEK5	NEK5	5.995131594930269	RPMUHLTUQBLTIL-UHFFFAOYSA-N_Q6P3R8_NEK5
syn20825281	COc1cc(Nc2nccc(n2)N2CCC(C2)NC(=O)Nc2ccc3OCOc3c2)cc(OC)c1OC	RPMUHLTUQBLTIL-UHFFFAOYSA-N	GSK1379766	Q9UBF8	PI4KB	PIK4CB	5.56661701305899	RPMUHLTUQBLTIL-UHFFFAOYSA-N_Q9UBF8_PIK4CB
syn20825281	COc1cc(Nc2nccc(n2)N2CCC(C2)NC(=O)Nc2ccc3OCOc3c2)cc(OC)c1OC	RPMUHLTUQBLTIL-UHFFFAOYSA-N	GSK1379766	Q8TBX8	PIP4K2C	PIP5K2C	6.3082216771363155	RPMUHLTUQBLTIL-UHFFFAOYSA-N_Q8TBX8_PIP5K2C
syn20825281	COc1cc(Nc2nccc(n2)N2CCC(C2)NC(=O)Nc2ccc3OCOc3c2)cc(OC)c1OC	RPMUHLTUQBLTIL-UHFFFAOYSA-N	GSK1379766	Q9BRS2	RIOK1	RIOK1	5.650096654463154	RPMUHLTUQBLTIL-UHFFFAOYSA-N_Q9BRS2_RIOK1
syn20825281	COc1cc(Nc2nccc(n2)N2CCC(C2)NC(=O)Nc2ccc3OCOc3c2)cc(OC)c1OC	RPMUHLTUQBLTIL-UHFFFAOYSA-N	GSK1379766	O14730	RIOK3	RIOK3	5.621990135124783	RPMUHLTUQBLTIL-UHFFFAOYSA-N_O14730_RIOK3
syn20825281	COc1cc(Nc2nccc(n2)N2CCC(C2)NC(=O)Nc2ccc3OCOc3c2)cc(OC)c1OC	RPMUHLTUQBLTIL-UHFFFAOYSA-N	GSK1379766	Q6PHR2	ULK3	ULK3	6.131833587645158	RPMUHLTUQBLTIL-UHFFFAOYSA-N_Q6PHR2_ULK3
syn20825281	Fc1ccc(Nc2nccc(n2)N2CCC(C2)NC(=O)c2cccc(c2)C#N)cc1	FRVXLNNIXWWUAQ-UHFFFAOYSA-N	GSK1379708	Q96J92	WNK4	WNK4	5.50332228129015	FRVXLNNIXWWUAQ-UHFFFAOYSA-N_Q96J92_WNK4
syn20825281	COc1cc(Nc2nccc(n2)N2CCC(C2)NC(=O)Nc2cccc(c2)C(C)=O)cc(OC)c1OC	FHPPXPQIIDRCLD-UHFFFAOYSA-N	GSK1379753	Q13705	ACVR2B	ACVR2B	4.902370679961152	FHPPXPQIIDRCLD-UHFFFAOYSA-N_Q13705_ACVR2B
syn20825281	COc1cc(Nc2nccc(n2)N2CCC(C2)NC(=O)Nc2cccc(c2)C(C)=O)cc(OC)c1OC	FHPPXPQIIDRCLD-UHFFFAOYSA-N	GSK1379753	O14965	AURKA	AURKA	6.812672842598916	FHPPXPQIIDRCLD-UHFFFAOYSA-N_O14965_AURKA
syn20825281	COc1cc(Nc2nccc(n2)N2CCC(C2)NC(=O)Nc2cccc(c2)C(C)=O)cc(OC)c1OC	FHPPXPQIIDRCLD-UHFFFAOYSA-N	GSK1379753	O15197	EPHB6	EPHB6	6.913195936987659	FHPPXPQIIDRCLD-UHFFFAOYSA-N_O15197_EPHB6
syn20825281	COc1cc(Nc2nccc(n2)N2CCC(C2)NC(=O)Nc2cccc(c2)C(C)=O)cc(OC)c1OC	FHPPXPQIIDRCLD-UHFFFAOYSA-N	GSK1379753	Q9Y616	IRAK3	IRAK3	5.873514252099986	FHPPXPQIIDRCLD-UHFFFAOYSA-N_Q9Y616_IRAK3
syn20825281	COc1cc(Nc2nccc(n2)N2CCC(C2)NC(=O)Nc2cccc(c2)C(C)=O)cc(OC)c1OC	FHPPXPQIIDRCLD-UHFFFAOYSA-N	GSK1379753	O60674	JAK2	JAK2(JH1domain-catalytic)	6.03676344011993	FHPPXPQIIDRCLD-UHFFFAOYSA-N_O60674_JAK2(JH1domain-catalytic)
syn20825281	COc1cc(Nc2nccc(n2)N2CCC(C2)NC(=O)Nc2cccc(c2)C(C)=O)cc(OC)c1OC	FHPPXPQIIDRCLD-UHFFFAOYSA-N	GSK1379753	P10721	KIT	KIT	5.983997181034685	FHPPXPQIIDRCLD-UHFFFAOYSA-N_P10721_KIT
syn20825281	COc1cc(Nc2nccc(n2)N2CCC(C2)NC(=O)Nc2cccc(c2)C(C)=O)cc(OC)c1OC	FHPPXPQIIDRCLD-UHFFFAOYSA-N	GSK1379753	P29376	LTK	LTK	6.289311201663894	FHPPXPQIIDRCLD-UHFFFAOYSA-N_P29376_LTK
syn20825281	COc1cc(Nc2nccc(n2)N2CCC(C2)NC(=O)Nc2cccc(c2)C(C)=O)cc(OC)c1OC	FHPPXPQIIDRCLD-UHFFFAOYSA-N	GSK1379753	Q13163	MAP2K5	MEK5	6.924784430285029	FHPPXPQIIDRCLD-UHFFFAOYSA-N_Q13163_MEK5
syn20825281	COc1cc(Nc2nccc(n2)N2CCC(C2)NC(=O)Nc2cccc(c2)C(C)=O)cc(OC)c1OC	FHPPXPQIIDRCLD-UHFFFAOYSA-N	GSK1379753	Q13043	STK4	MST1	5.332958725744406	FHPPXPQIIDRCLD-UHFFFAOYSA-N_Q13043_MST1
syn20825281	COc1cc(Nc2nccc(n2)N2CCC(C2)NC(=O)Nc2cccc(c2)C(C)=O)cc(OC)c1OC	FHPPXPQIIDRCLD-UHFFFAOYSA-N	GSK1379753	Q6P3R8	NEK5	NEK5	5.614001159143376	FHPPXPQIIDRCLD-UHFFFAOYSA-N_Q6P3R8_NEK5
syn20825281	COc1cc(Nc2nccc(n2)N2CCC(C2)NC(=O)Nc2cccc(c2)C(C)=O)cc(OC)c1OC	FHPPXPQIIDRCLD-UHFFFAOYSA-N	GSK1379753	O75914	PAK3	PAK3	5.486071827210333	FHPPXPQIIDRCLD-UHFFFAOYSA-N_O75914_PAK3
syn20825281	COc1cc(Nc2nccc(n2)N2CCC(C2)NC(=O)Nc2cccc(c2)C(C)=O)cc(OC)c1OC	FHPPXPQIIDRCLD-UHFFFAOYSA-N	GSK1379753	Q8TBX8	PIP4K2C	PIP5K2C	6.170828986728676	FHPPXPQIIDRCLD-UHFFFAOYSA-N_Q8TBX8_PIP5K2C
syn20825281	COc1cc(Nc2nccc(n2)N2CCC(C2)NC(=O)Nc2cccc(c2)C(C)=O)cc(OC)c1OC	FHPPXPQIIDRCLD-UHFFFAOYSA-N	GSK1379753	O75716	STK16	STK16	6.479846956565321	FHPPXPQIIDRCLD-UHFFFAOYSA-N_O75716_STK16
syn20825281	COc1cccc(CNC(=O)NC2CCN(C2)c2ccnc(Nc3cc(OC)c(OC)c(OC)c3)n2)c1	DNUXCMSJSBRGFX-UHFFFAOYSA-N	GSK1379765	Q96D53	ADCK4	ADCK4	5.503889266075397	DNUXCMSJSBRGFX-UHFFFAOYSA-N_Q96D53_ADCK4
syn20825281	COc1cccc(CNC(=O)NC2CCN(C2)c2ccnc(Nc3cc(OC)c(OC)c(OC)c3)n2)c1	DNUXCMSJSBRGFX-UHFFFAOYSA-N	GSK1379765	O14965	AURKA	AURKA	6.542489446718353	DNUXCMSJSBRGFX-UHFFFAOYSA-N_O14965_AURKA
syn20825281	COc1cccc(CNC(=O)NC2CCN(C2)c2ccnc(Nc3cc(OC)c(OC)c(OC)c3)n2)c1	DNUXCMSJSBRGFX-UHFFFAOYSA-N	GSK1379765	Q96GD4	AURKB	AURKB	6.771643319017517	DNUXCMSJSBRGFX-UHFFFAOYSA-N_Q96GD4_AURKB
syn20825281	COc1cccc(CNC(=O)NC2CCN(C2)c2ccnc(Nc3cc(OC)c(OC)c(OC)c3)n2)c1	DNUXCMSJSBRGFX-UHFFFAOYSA-N	GSK1379765	O43683	BUB1	BUB1	6.495334443443195	DNUXCMSJSBRGFX-UHFFFAOYSA-N_O43683_BUB1
syn20825281	COc1cccc(CNC(=O)NC2CCN(C2)c2ccnc(Nc3cc(OC)c(OC)c(OC)c3)n2)c1	DNUXCMSJSBRGFX-UHFFFAOYSA-N	GSK1379765	O15197	EPHB6	EPHB6	6.68058890629158	DNUXCMSJSBRGFX-UHFFFAOYSA-N_O15197_EPHB6
syn20825281	COc1cccc(CNC(=O)NC2CCN(C2)c2ccnc(Nc3cc(OC)c(OC)c(OC)c3)n2)c1	DNUXCMSJSBRGFX-UHFFFAOYSA-N	GSK1379765	P14616	INSRR	INSRR	5.8583645151314	DNUXCMSJSBRGFX-UHFFFAOYSA-N_P14616_INSRR
syn20825281	COc1cccc(CNC(=O)NC2CCN(C2)c2ccnc(Nc3cc(OC)c(OC)c(OC)c3)n2)c1	DNUXCMSJSBRGFX-UHFFFAOYSA-N	GSK1379765	Q9Y616	IRAK3	IRAK3	5.8493442574183385	DNUXCMSJSBRGFX-UHFFFAOYSA-N_Q9Y616_IRAK3
syn20825281	COc1cccc(CNC(=O)NC2CCN(C2)c2ccnc(Nc3cc(OC)c(OC)c(OC)c3)n2)c1	DNUXCMSJSBRGFX-UHFFFAOYSA-N	GSK1379765	O60674	JAK2	JAK2(JH1domain-catalytic)	6.543924515321085	DNUXCMSJSBRGFX-UHFFFAOYSA-N_O60674_JAK2(JH1domain-catalytic)
syn20825281	COc1cccc(CNC(=O)NC2CCN(C2)c2ccnc(Nc3cc(OC)c(OC)c(OC)c3)n2)c1	DNUXCMSJSBRGFX-UHFFFAOYSA-N	GSK1379765	P53671	LIMK2	LIMK2	5.438503236350535	DNUXCMSJSBRGFX-UHFFFAOYSA-N_P53671_LIMK2
syn20825281	COc1cccc(CNC(=O)NC2CCN(C2)c2ccnc(Nc3cc(OC)c(OC)c(OC)c3)n2)c1	DNUXCMSJSBRGFX-UHFFFAOYSA-N	GSK1379765	Q13163	MAP2K5	MEK5	6.9669728434001215	DNUXCMSJSBRGFX-UHFFFAOYSA-N_Q13163_MEK5
syn20825281	COc1cccc(CNC(=O)NC2CCN(C2)c2ccnc(Nc3cc(OC)c(OC)c(OC)c3)n2)c1	DNUXCMSJSBRGFX-UHFFFAOYSA-N	GSK1379765	O15146	MUSK	MUSK	5.753204770795509	DNUXCMSJSBRGFX-UHFFFAOYSA-N_O15146_MUSK
syn20825281	COc1cccc(CNC(=O)NC2CCN(C2)c2ccnc(Nc3cc(OC)c(OC)c(OC)c3)n2)c1	DNUXCMSJSBRGFX-UHFFFAOYSA-N	GSK1379765	Q6P3R8	NEK5	NEK5	5.439343025442787	DNUXCMSJSBRGFX-UHFFFAOYSA-N_Q6P3R8_NEK5
syn20825281	COc1cccc(CNC(=O)NC2CCN(C2)c2ccnc(Nc3cc(OC)c(OC)c(OC)c3)n2)c1	DNUXCMSJSBRGFX-UHFFFAOYSA-N	GSK1379765	P42338	PIK3CB	PIK3CB	4.3758957295900025	DNUXCMSJSBRGFX-UHFFFAOYSA-N_P42338_PIK3CB
syn20825281	COc1cccc(CNC(=O)NC2CCN(C2)c2ccnc(Nc3cc(OC)c(OC)c(OC)c3)n2)c1	DNUXCMSJSBRGFX-UHFFFAOYSA-N	GSK1379765	Q8TBX8	PIP4K2C	PIP5K2C	5.922932617070242	DNUXCMSJSBRGFX-UHFFFAOYSA-N_Q8TBX8_PIP5K2C
syn20825281	COc1cccc(CNC(=O)NC2CCN(C2)c2ccnc(Nc3cc(OC)c(OC)c(OC)c3)n2)c1	DNUXCMSJSBRGFX-UHFFFAOYSA-N	GSK1379765	P35590	TIE1	TIE1	5.902191655182036	DNUXCMSJSBRGFX-UHFFFAOYSA-N_P35590_TIE1
syn20825281	COc1cccc(CNC(=O)NC2CCN(C2)c2ccnc(Nc3cc(OC)c(OC)c(OC)c3)n2)c1	DNUXCMSJSBRGFX-UHFFFAOYSA-N	GSK1379765	Q6PHR2	ULK3	ULK3	5.874965497225491	DNUXCMSJSBRGFX-UHFFFAOYSA-N_Q6PHR2_ULK3
syn20825281	Oc1ccc(cc1)-c1c[nH]c(=O)c2cc(sc12)-c1ccncc1	CCZJKJIDVXAPAV-UHFFFAOYSA-N	GSK1033723	Q9Y243	AKT3	AKT3	5.0637624918701	CCZJKJIDVXAPAV-UHFFFAOYSA-N_Q9Y243_AKT3
syn20825281	Oc1ccc(cc1)-c1c[nH]c(=O)c2cc(sc12)-c1ccncc1	CCZJKJIDVXAPAV-UHFFFAOYSA-N	GSK1033723	P30530	AXL	AXL	5.49421542813091	CCZJKJIDVXAPAV-UHFFFAOYSA-N_P30530_AXL
syn20825281	Oc1ccc(cc1)-c1c[nH]c(=O)c2cc(sc12)-c1ccncc1	CCZJKJIDVXAPAV-UHFFFAOYSA-N	GSK1033723	P49759	CLK1	CLK1	7.247652883405035	CCZJKJIDVXAPAV-UHFFFAOYSA-N_P49759_CLK1
syn20825281	Oc1ccc(cc1)-c1c[nH]c(=O)c2cc(sc12)-c1ccncc1	CCZJKJIDVXAPAV-UHFFFAOYSA-N	GSK1033723	Q9HAZ1	CLK4	CLK4	7.415033587041361	CCZJKJIDVXAPAV-UHFFFAOYSA-N_Q9HAZ1_CLK4
syn20825281	Oc1ccc(cc1)-c1c[nH]c(=O)c2cc(sc12)-c1ccncc1	CCZJKJIDVXAPAV-UHFFFAOYSA-N	GSK1033723	Q09013	DMPK	DMPK	6.222156915887053	CCZJKJIDVXAPAV-UHFFFAOYSA-N_Q09013_DMPK
syn20825281	Oc1ccc(cc1)-c1c[nH]c(=O)c2cc(sc12)-c1ccncc1	CCZJKJIDVXAPAV-UHFFFAOYSA-N	GSK1033723	Q13627	DYRK1A	DYRK1A	7.042269715393197	CCZJKJIDVXAPAV-UHFFFAOYSA-N_Q13627_DYRK1A
syn20825281	Oc1ccc(cc1)-c1c[nH]c(=O)c2cc(sc12)-c1ccncc1	CCZJKJIDVXAPAV-UHFFFAOYSA-N	GSK1033723	Q9Y463	DYRK1B	DYRK1B	6.767626542512535	CCZJKJIDVXAPAV-UHFFFAOYSA-N_Q9Y463_DYRK1B
syn20825281	Oc1ccc(cc1)-c1c[nH]c(=O)c2cc(sc12)-c1ccncc1	CCZJKJIDVXAPAV-UHFFFAOYSA-N	GSK1033723	Q92630	DYRK2	DYRK2	5.959816057886598	CCZJKJIDVXAPAV-UHFFFAOYSA-N_Q92630_DYRK2
syn20825281	Oc1ccc(cc1)-c1c[nH]c(=O)c2cc(sc12)-c1ccncc1	CCZJKJIDVXAPAV-UHFFFAOYSA-N	GSK1033723	Q8TF76	GSG2	HASPIN	5.7597454123909735	CCZJKJIDVXAPAV-UHFFFAOYSA-N_Q8TF76_HASPIN
syn20825281	Oc1ccc(cc1)-c1c[nH]c(=O)c2cc(sc12)-c1ccncc1	CCZJKJIDVXAPAV-UHFFFAOYSA-N	GSK1033723	Q9H422	HIPK3	HIPK3	6.269247972487953	CCZJKJIDVXAPAV-UHFFFAOYSA-N_Q9H422_HIPK3
syn20825281	Oc1ccc(cc1)-c1c[nH]c(=O)c2cc(sc12)-c1ccncc1	CCZJKJIDVXAPAV-UHFFFAOYSA-N	GSK1033723	P06213	INSR	INSR	4.809172766294728	CCZJKJIDVXAPAV-UHFFFAOYSA-N_P06213_INSR
syn20825281	Oc1ccc(cc1)-c1c[nH]c(=O)c2cc(sc12)-c1ccncc1	CCZJKJIDVXAPAV-UHFFFAOYSA-N	GSK1033723	Q02763	TEK	TIE2	5.2267274014952525	CCZJKJIDVXAPAV-UHFFFAOYSA-N_Q02763_TIE2
syn20825281	Oc1ccc(cc1)-c1c[nH]c(=O)c2cc(sc12)-c1ccncc1	CCZJKJIDVXAPAV-UHFFFAOYSA-N	GSK1033723	Q56UN5	MAP3K19	YSK4	5.808226578678445	CCZJKJIDVXAPAV-UHFFFAOYSA-N_Q56UN5_YSK4
syn20825281	COc1cccc(NC(=O)NC2CCN(C2)c2ccnc(Nc3cc(OC)c(OC)c(OC)c3)n2)c1	JWYSBCWFKGORAC-UHFFFAOYSA-N	GSK1379763	P27037	ACVR2A	ACVR2A	5.180014408253531	JWYSBCWFKGORAC-UHFFFAOYSA-N_P27037_ACVR2A
syn20825281	COc1cccc(NC(=O)NC2CCN(C2)c2ccnc(Nc3cc(OC)c(OC)c(OC)c3)n2)c1	JWYSBCWFKGORAC-UHFFFAOYSA-N	GSK1379763	Q9UQB9	AURKC	AURKC	7.005127615534112	JWYSBCWFKGORAC-UHFFFAOYSA-N_Q9UQB9_AURKC
syn20825281	COc1cccc(NC(=O)NC2CCN(C2)c2ccnc(Nc3cc(OC)c(OC)c(OC)c3)n2)c1	JWYSBCWFKGORAC-UHFFFAOYSA-N	GSK1379763	O15197	EPHB6	EPHB6	7.338024763459238	JWYSBCWFKGORAC-UHFFFAOYSA-N_O15197_EPHB6
syn20825281	COc1cccc(NC(=O)NC2CCN(C2)c2ccnc(Nc3cc(OC)c(OC)c(OC)c3)n2)c1	JWYSBCWFKGORAC-UHFFFAOYSA-N	GSK1379763	Q9H422	HIPK3	HIPK3	5.9684621645355405	JWYSBCWFKGORAC-UHFFFAOYSA-N_Q9H422_HIPK3
syn20825281	COc1cccc(NC(=O)NC2CCN(C2)c2ccnc(Nc3cc(OC)c(OC)c(OC)c3)n2)c1	JWYSBCWFKGORAC-UHFFFAOYSA-N	GSK1379763	Q9Y616	IRAK3	IRAK3	6.008025767570534	JWYSBCWFKGORAC-UHFFFAOYSA-N_Q9Y616_IRAK3
syn20825281	COc1cccc(NC(=O)NC2CCN(C2)c2ccnc(Nc3cc(OC)c(OC)c(OC)c3)n2)c1	JWYSBCWFKGORAC-UHFFFAOYSA-N	GSK1379763	O60674	JAK2	JAK2(JH1domain-catalytic)	6.316100853839416	JWYSBCWFKGORAC-UHFFFAOYSA-N_O60674_JAK2(JH1domain-catalytic)
syn20825281	COc1cccc(NC(=O)NC2CCN(C2)c2ccnc(Nc3cc(OC)c(OC)c(OC)c3)n2)c1	JWYSBCWFKGORAC-UHFFFAOYSA-N	GSK1379763	P10721	KIT	KIT	6.251983111033369	JWYSBCWFKGORAC-UHFFFAOYSA-N_P10721_KIT
syn20825281	COc1cccc(NC(=O)NC2CCN(C2)c2ccnc(Nc3cc(OC)c(OC)c(OC)c3)n2)c1	JWYSBCWFKGORAC-UHFFFAOYSA-N	GSK1379763	Q13233	MAP3K1	MAP3K1	4.772741867573083	JWYSBCWFKGORAC-UHFFFAOYSA-N_Q13233_MAP3K1
syn20825281	COc1cccc(NC(=O)NC2CCN(C2)c2ccnc(Nc3cc(OC)c(OC)c(OC)c3)n2)c1	JWYSBCWFKGORAC-UHFFFAOYSA-N	GSK1379763	Q9Y4K4	MAP4K5	MAP4K5	5.858930556394242	JWYSBCWFKGORAC-UHFFFAOYSA-N_Q9Y4K4_MAP4K5
syn20825281	COc1cccc(NC(=O)NC2CCN(C2)c2ccnc(Nc3cc(OC)c(OC)c(OC)c3)n2)c1	JWYSBCWFKGORAC-UHFFFAOYSA-N	GSK1379763	Q13163	MAP2K5	MEK5	7.040376258057276	JWYSBCWFKGORAC-UHFFFAOYSA-N_Q13163_MEK5
syn20825281	COc1cccc(NC(=O)NC2CCN(C2)c2ccnc(Nc3cc(OC)c(OC)c(OC)c3)n2)c1	JWYSBCWFKGORAC-UHFFFAOYSA-N	GSK1379763	Q6P3R8	NEK5	NEK5	5.716980824789725	JWYSBCWFKGORAC-UHFFFAOYSA-N_Q6P3R8_NEK5
syn20825281	COc1cccc(NC(=O)NC2CCN(C2)c2ccnc(Nc3cc(OC)c(OC)c(OC)c3)n2)c1	JWYSBCWFKGORAC-UHFFFAOYSA-N	GSK1379763	P09619	PDGFRB	PDGFRB	6.233280268657065	JWYSBCWFKGORAC-UHFFFAOYSA-N_P09619_PDGFRB
syn20825281	COc1cccc(NC(=O)NC2CCN(C2)c2ccnc(Nc3cc(OC)c(OC)c(OC)c3)n2)c1	JWYSBCWFKGORAC-UHFFFAOYSA-N	GSK1379763	Q8TBX8	PIP4K2C	PIP5K2C	6.030198990845585	JWYSBCWFKGORAC-UHFFFAOYSA-N_Q8TBX8_PIP5K2C
syn20825281	COc1cccc(NC(=O)NC2CCN(C2)c2ccnc(Nc3cc(OC)c(OC)c(OC)c3)n2)c1	JWYSBCWFKGORAC-UHFFFAOYSA-N	GSK1379763	Q9BRS2	RIOK1	RIOK1	5.558629296738857	JWYSBCWFKGORAC-UHFFFAOYSA-N_Q9BRS2_RIOK1
syn20825281	COc1cccc(NC(=O)NC2CCN(C2)c2ccnc(Nc3cc(OC)c(OC)c(OC)c3)n2)c1	JWYSBCWFKGORAC-UHFFFAOYSA-N	GSK1379763	O14730	RIOK3	RIOK3	5.525171590290664	JWYSBCWFKGORAC-UHFFFAOYSA-N_O14730_RIOK3
syn20825281	COc1cccc(NC(=O)NC2CCN(C2)c2ccnc(Nc3cc(OC)c(OC)c(OC)c3)n2)c1	JWYSBCWFKGORAC-UHFFFAOYSA-N	GSK1379763	Q16288	NTRK3	TRKC	5.9200411014375485	JWYSBCWFKGORAC-UHFFFAOYSA-N_Q16288_TRKC
syn20825281	COc1cccc(NC(=O)NC2CCN(C2)c2ccnc(Nc3cc(OC)c(OC)c(OC)c3)n2)c1	JWYSBCWFKGORAC-UHFFFAOYSA-N	GSK1379763	Q6PHR2	ULK3	ULK3	5.983248036966381	JWYSBCWFKGORAC-UHFFFAOYSA-N_Q6PHR2_ULK3
syn20825281	CS(=O)(=O)c1ccccc1-c1nc(c([nH]1)-c1ccncc1)-c1ccc(F)cc1	SCVJGNCJNHIZPW-UHFFFAOYSA-N	SB-213663	O96017	CHEK2	CHEK2	6.081155576075086	SCVJGNCJNHIZPW-UHFFFAOYSA-N_O96017_CHEK2
syn20825281	CS(=O)(=O)c1ccccc1-c1nc(c([nH]1)-c1ccncc1)-c1ccc(F)cc1	SCVJGNCJNHIZPW-UHFFFAOYSA-N	SB-213663	O14578	CIT	CIT	6.2653307900040245	SCVJGNCJNHIZPW-UHFFFAOYSA-N_O14578_CIT
syn20825281	CS(=O)(=O)c1ccccc1-c1nc(c([nH]1)-c1ccncc1)-c1ccc(F)cc1	SCVJGNCJNHIZPW-UHFFFAOYSA-N	SB-213663	Q6DT37	CDC42BPG	DMPK2	5.930832991322853	SCVJGNCJNHIZPW-UHFFFAOYSA-N_Q6DT37_DMPK2
syn20825281	CS(=O)(=O)c1ccccc1-c1nc(c([nH]1)-c1ccncc1)-c1ccc(F)cc1	SCVJGNCJNHIZPW-UHFFFAOYSA-N	SB-213663	P45983	MAPK8	JNK1	6.721374742418999	SCVJGNCJNHIZPW-UHFFFAOYSA-N_P45983_JNK1
syn20825281	CS(=O)(=O)c1ccccc1-c1nc(c([nH]1)-c1ccncc1)-c1ccc(F)cc1	SCVJGNCJNHIZPW-UHFFFAOYSA-N	SB-213663	P45984	MAPK9	JNK2	6.8893471769603485	SCVJGNCJNHIZPW-UHFFFAOYSA-N_P45984_JNK2
syn20825281	CS(=O)(=O)c1ccccc1-c1nc(c([nH]1)-c1ccncc1)-c1ccc(F)cc1	SCVJGNCJNHIZPW-UHFFFAOYSA-N	SB-213663	P53779	MAPK10	JNK3	6.951487387505215	SCVJGNCJNHIZPW-UHFFFAOYSA-N_P53779_JNK3
syn20825281	CS(=O)(=O)c1ccccc1-c1nc(c([nH]1)-c1ccncc1)-c1ccc(F)cc1	SCVJGNCJNHIZPW-UHFFFAOYSA-N	SB-213663	Q15746	MYLK	MYLK	4.720761609372726	SCVJGNCJNHIZPW-UHFFFAOYSA-N_Q15746_MYLK
syn20825281	CS(=O)(=O)c1ccccc1-c1nc(c([nH]1)-c1ccncc1)-c1ccc(F)cc1	SCVJGNCJNHIZPW-UHFFFAOYSA-N	SB-213663	Q16539	MAPK14	p38-alpha	7.51875285182827	SCVJGNCJNHIZPW-UHFFFAOYSA-N_Q16539_p38-alpha
syn20825281	CS(=O)(=O)c1ccccc1-c1nc(c([nH]1)-c1ccncc1)-c1ccc(F)cc1	SCVJGNCJNHIZPW-UHFFFAOYSA-N	SB-213663	Q9UHD2	TBK1	TBK1	5.564525625522635	SCVJGNCJNHIZPW-UHFFFAOYSA-N_Q9UHD2_TBK1
syn20825281	NC(=O)c1cc(cc2c(c[nH]c12)C1CCNCC1)-c1ccccc1	VNEKCIHPKSZINU-UHFFFAOYSA-N	GSK301362	Q6P2M8	PNCK	CAMK1B	5.044920888648056	VNEKCIHPKSZINU-UHFFFAOYSA-N_Q6P2M8_CAMK1B
syn20825281	NC(=O)c1cc(cc2c(c[nH]c12)C1CCNCC1)-c1ccccc1	VNEKCIHPKSZINU-UHFFFAOYSA-N	GSK301362	O14920	IKBKB	IKK-beta	5.742029425341061	VNEKCIHPKSZINU-UHFFFAOYSA-N_O14920_IKK-beta
syn20825281	NC(=O)c1cc(cc2c(c[nH]c12)C1CCNCC1)-c1ccccc1	VNEKCIHPKSZINU-UHFFFAOYSA-N	GSK301362	P23458	JAK1	JAK1(JH2domain-pseudokinase)	5.957751386365699	VNEKCIHPKSZINU-UHFFFAOYSA-N_P23458_JAK1(JH2domain-pseudokinase)
syn20825281	NC(=O)c1cc(cc2c(c[nH]c12)C1CCNCC1)-c1ccccc1	VNEKCIHPKSZINU-UHFFFAOYSA-N	GSK301362	O60674	JAK2	JAK2(JH1domain-catalytic)	6.214545809504531	VNEKCIHPKSZINU-UHFFFAOYSA-N_O60674_JAK2(JH1domain-catalytic)
syn20825281	NC(=O)c1cc(cc2c(c[nH]c12)C1CCNCC1)-c1ccccc1	VNEKCIHPKSZINU-UHFFFAOYSA-N	GSK301362	Q13188	STK3	MST2	5.47413021457839	VNEKCIHPKSZINU-UHFFFAOYSA-N_Q13188_MST2
syn20825281	NC(=O)c1cc(cc2c(c[nH]c12)C1CCNCC1)-c1ccccc1	VNEKCIHPKSZINU-UHFFFAOYSA-N	GSK301362	Q86YV6	MYLK4	MYLK4	6.003513280614053	VNEKCIHPKSZINU-UHFFFAOYSA-N_Q86YV6_MYLK4
syn20825281	NC(=O)c1cc(cc2c(c[nH]c12)C1CCNCC1)-c1ccccc1	VNEKCIHPKSZINU-UHFFFAOYSA-N	GSK301362	Q9H093	NUAK2	SNARK	5.880284610289646	VNEKCIHPKSZINU-UHFFFAOYSA-N_Q9H093_SNARK
syn20825281	NC(=O)c1cc(cc2c(c[nH]c12)C1CCNCC1)-c1ccccc1	VNEKCIHPKSZINU-UHFFFAOYSA-N	GSK301362	Q7L7X3	TAOK1	TAOK1	5.39585216569028	VNEKCIHPKSZINU-UHFFFAOYSA-N_Q7L7X3_TAOK1
syn20825281	NC(=O)c1cc(cc2c(c[nH]c12)C1CCNCC1)-c1ccccc1	VNEKCIHPKSZINU-UHFFFAOYSA-N	GSK301362	Q9H2K8	TAOK3	TAOK3	5.740558972910071	VNEKCIHPKSZINU-UHFFFAOYSA-N_Q9H2K8_TAOK3
syn20825281	NC(=O)c1cc(cc2c(c[nH]c12)C1CCNCC1)-c1ccccc1	VNEKCIHPKSZINU-UHFFFAOYSA-N	GSK301362	P29597	TYK2	TYK2(JH2domain-pseudokinase)	5.682051809224203	VNEKCIHPKSZINU-UHFFFAOYSA-N_P29597_TYK2(JH2domain-pseudokinase)
syn20825281	Fc1ccc(CNc2nccc(NCCNC(=O)c3cc4ccccc4s3)n2)cc1	HPIYDXWBJUHQIS-UHFFFAOYSA-N	GSK1379944	O14936	CASK	CASK	5.552567632789182	HPIYDXWBJUHQIS-UHFFFAOYSA-N_O14936_CASK
syn20825281	Fc1ccc(CNc2nccc(NCCNC(=O)c3cc4ccccc4s3)n2)cc1	HPIYDXWBJUHQIS-UHFFFAOYSA-N	GSK1379944	Q00526	CDK3	CDK3	5.226372627824071	HPIYDXWBJUHQIS-UHFFFAOYSA-N_Q00526_CDK3
syn20825281	Fc1ccc(CNc2nccc(NCCNC(=O)c3cc4ccccc4s3)n2)cc1	HPIYDXWBJUHQIS-UHFFFAOYSA-N	GSK1379944	P11802	CDK4	CDK4-cyclinD1	5.130070152196688	HPIYDXWBJUHQIS-UHFFFAOYSA-N_P11802_CDK4-cyclinD1
syn20825281	Fc1ccc(CNc2nccc(NCCNC(=O)c3cc4ccccc4s3)n2)cc1	HPIYDXWBJUHQIS-UHFFFAOYSA-N	GSK1379944	O14757	CHEK1	CHEK1	5.282744422872257	HPIYDXWBJUHQIS-UHFFFAOYSA-N_O14757_CHEK1
syn20825281	Fc1ccc(CNc2nccc(NCCNC(=O)c3cc4ccccc4s3)n2)cc1	HPIYDXWBJUHQIS-UHFFFAOYSA-N	GSK1379944	P78368	CSNK1G2	CSNK1G2	5.340429493182756	HPIYDXWBJUHQIS-UHFFFAOYSA-N_P78368_CSNK1G2
syn20825281	Fc1ccc(CNc2nccc(NCCNC(=O)c3cc4ccccc4s3)n2)cc1	HPIYDXWBJUHQIS-UHFFFAOYSA-N	GSK1379944	O43293	DAPK3	DAPK3	5.851712051194187	HPIYDXWBJUHQIS-UHFFFAOYSA-N_O43293_DAPK3
syn20825281	Fc1ccc(CNc2nccc(NCCNC(=O)c3cc4ccccc4s3)n2)cc1	HPIYDXWBJUHQIS-UHFFFAOYSA-N	GSK1379944	Q08345	DDR1	DDR1	6.1009682491295365	HPIYDXWBJUHQIS-UHFFFAOYSA-N_Q08345_DDR1
syn20825281	Fc1ccc(CNc2nccc(NCCNC(=O)c3cc4ccccc4s3)n2)cc1	HPIYDXWBJUHQIS-UHFFFAOYSA-N	GSK1379944	P29323	EPHB2	EPHB2	5.431523299302972	HPIYDXWBJUHQIS-UHFFFAOYSA-N_P29323_EPHB2
syn20825281	Fc1ccc(CNc2nccc(NCCNC(=O)c3cc4ccccc4s3)n2)cc1	HPIYDXWBJUHQIS-UHFFFAOYSA-N	GSK1379944	P27361	MAPK3	ERK1	4.84759134290413	HPIYDXWBJUHQIS-UHFFFAOYSA-N_P27361_ERK1
syn20825281	Fc1ccc(CNc2nccc(NCCNC(=O)c3cc4ccccc4s3)n2)cc1	HPIYDXWBJUHQIS-UHFFFAOYSA-N	GSK1379944	P22455	FGFR4	FGFR4	4.905436089345651	HPIYDXWBJUHQIS-UHFFFAOYSA-N_P22455_FGFR4
syn20825281	Fc1ccc(CNc2nccc(NCCNC(=O)c3cc4ccccc4s3)n2)cc1	HPIYDXWBJUHQIS-UHFFFAOYSA-N	GSK1379944	O14920	IKBKB	IKK-beta	5.830765759465837	HPIYDXWBJUHQIS-UHFFFAOYSA-N_O14920_IKK-beta
syn20825281	Fc1ccc(CNc2nccc(NCCNC(=O)c3cc4ccccc4s3)n2)cc1	HPIYDXWBJUHQIS-UHFFFAOYSA-N	GSK1379944	P51617	IRAK1	IRAK1	5.786101973831432	HPIYDXWBJUHQIS-UHFFFAOYSA-N_P51617_IRAK1
syn20825281	Fc1ccc(CNc2nccc(NCCNC(=O)c3cc4ccccc4s3)n2)cc1	HPIYDXWBJUHQIS-UHFFFAOYSA-N	GSK1379944	Q6P3R8	NEK5	NEK5	5.505214632230212	HPIYDXWBJUHQIS-UHFFFAOYSA-N_Q6P3R8_NEK5
syn20825281	Fc1ccc(CNc2nccc(NCCNC(=O)c3cc4ccccc4s3)n2)cc1	HPIYDXWBJUHQIS-UHFFFAOYSA-N	GSK1379944	Q9UBE8	NLK	NLK	6.304557124261272	HPIYDXWBJUHQIS-UHFFFAOYSA-N_Q9UBE8_NLK
syn20825281	Fc1ccc(CNc2nccc(NCCNC(=O)c3cc4ccccc4s3)n2)cc1	HPIYDXWBJUHQIS-UHFFFAOYSA-N	GSK1379944	P09619	PDGFRB	PDGFRB	6.510791000129297	HPIYDXWBJUHQIS-UHFFFAOYSA-N_P09619_PDGFRB
syn20825281	Fc1ccc(CNc2nccc(NCCNC(=O)c3cc4ccccc4s3)n2)cc1	HPIYDXWBJUHQIS-UHFFFAOYSA-N	GSK1379944	O60331	PIP5K1C	PIP5K1C	5.192408481227235	HPIYDXWBJUHQIS-UHFFFAOYSA-N_O60331_PIP5K1C
syn20825281	Fc1ccc(CNc2nccc(NCCNC(=O)c3cc4ccccc4s3)n2)cc1	HPIYDXWBJUHQIS-UHFFFAOYSA-N	GSK1379944	Q02156	PRKCE	PRKCE	5.819151241502671	HPIYDXWBJUHQIS-UHFFFAOYSA-N_Q02156_PRKCE
syn20825281	Fc1ccc(CNc2nccc(NCCNC(=O)c3cc4ccccc4s3)n2)cc1	HPIYDXWBJUHQIS-UHFFFAOYSA-N	GSK1379944	O94806	PRKD3	PRKD3	5.882012065785651	HPIYDXWBJUHQIS-UHFFFAOYSA-N_O94806_PRKD3
syn20825281	Fc1ccc(CNc2nccc(NCCNC(=O)c3cc4ccccc4s3)n2)cc1	HPIYDXWBJUHQIS-UHFFFAOYSA-N	GSK1379944	P07949	RET	RET	6.083830355879944	HPIYDXWBJUHQIS-UHFFFAOYSA-N_P07949_RET
syn20825281	COc1cc(Nc2nccc(n2)N2CCC(C2)NC(=O)Nc2cccc(c2)C(C)=O)cc(OC)c1OC	FHPPXPQIIDRCLD-UHFFFAOYSA-N	GSK1379753	Q16288	NTRK3	TRKC	5.63310150819797	FHPPXPQIIDRCLD-UHFFFAOYSA-N_Q16288_TRKC
syn20825281	Cc1ccc2c(cnn2n1)-c1ccnc(Nc2ccc(cc2)C(F)(F)F)n1	LOAIUSJMQXSEBK-UHFFFAOYSA-N	GW819776	Q8IVW4	CDKL3	CDKL3	6.757435227054892	LOAIUSJMQXSEBK-UHFFFAOYSA-N_Q8IVW4_CDKL3
syn20825281	Cc1ccc2c(cnn2n1)-c1ccnc(Nc2ccc(cc2)C(F)(F)F)n1	LOAIUSJMQXSEBK-UHFFFAOYSA-N	GW819776	P49759	CLK1	CLK1	7.074419262078384	LOAIUSJMQXSEBK-UHFFFAOYSA-N_P49759_CLK1
syn20825281	Cc1ccc2c(cnn2n1)-c1ccnc(Nc2ccc(cc2)C(F)(F)F)n1	LOAIUSJMQXSEBK-UHFFFAOYSA-N	GW819776	Q8TD08	MAPK15	ERK8	7.548962063224333	LOAIUSJMQXSEBK-UHFFFAOYSA-N_Q8TD08_ERK8
syn20825281	Cc1ccc2c(cnn2n1)-c1ccnc(Nc2ccc(cc2)C(F)(F)F)n1	LOAIUSJMQXSEBK-UHFFFAOYSA-N	GW819776	Q86Z02	HIPK1	HIPK1	6.559113832805422	LOAIUSJMQXSEBK-UHFFFAOYSA-N_Q86Z02_HIPK1
syn20825281	Cc1ccc2c(cnn2n1)-c1ccnc(Nc2ccc(cc2)C(F)(F)F)n1	LOAIUSJMQXSEBK-UHFFFAOYSA-N	GW819776	Q9H2X6	HIPK2	HIPK2	6.833983372025032	LOAIUSJMQXSEBK-UHFFFAOYSA-N_Q9H2X6_HIPK2
syn20825281	Cc1ccc2c(cnn2n1)-c1ccnc(Nc2ccc(cc2)C(F)(F)F)n1	LOAIUSJMQXSEBK-UHFFFAOYSA-N	GW819776	Q9H422	HIPK3	HIPK3	6.994992015955758	LOAIUSJMQXSEBK-UHFFFAOYSA-N_Q9H422_HIPK3
syn20825281	Cc1ccc2c(cnn2n1)-c1ccnc(Nc2ccc(cc2)C(F)(F)F)n1	LOAIUSJMQXSEBK-UHFFFAOYSA-N	GW819776	P45983	MAPK8	JNK1	7.173842369832778	LOAIUSJMQXSEBK-UHFFFAOYSA-N_P45983_JNK1
syn20825281	Cc1ccc2c(cnn2n1)-c1ccnc(Nc2ccc(cc2)C(F)(F)F)n1	LOAIUSJMQXSEBK-UHFFFAOYSA-N	GW819776	P53779	MAPK10	JNK3	7.366656434798923	LOAIUSJMQXSEBK-UHFFFAOYSA-N_P53779_JNK3
syn20825281	Cc1ccc2c(cnn2n1)-c1ccnc(Nc2ccc(cc2)C(F)(F)F)n1	LOAIUSJMQXSEBK-UHFFFAOYSA-N	GW819776	P10721	KIT	KIT	6.613121238614529	LOAIUSJMQXSEBK-UHFFFAOYSA-N_P10721_KIT
syn20825281	Cc1ccc2c(cnn2n1)-c1ccnc(Nc2ccc(cc2)C(F)(F)F)n1	LOAIUSJMQXSEBK-UHFFFAOYSA-N	GW819776	P46734	MAP2K3	MEK3	7.0703075020064245	LOAIUSJMQXSEBK-UHFFFAOYSA-N_P46734_MEK3
syn20825281	Cc1ccc2c(cnn2n1)-c1ccnc(Nc2ccc(cc2)C(F)(F)F)n1	LOAIUSJMQXSEBK-UHFFFAOYSA-N	GW819776	P51956	NEK3	NEK3	6.926440133455253	LOAIUSJMQXSEBK-UHFFFAOYSA-N_P51956_NEK3
syn20825281	Cc1ccc2c(cnn2n1)-c1ccnc(Nc2ccc(cc2)C(F)(F)F)n1	LOAIUSJMQXSEBK-UHFFFAOYSA-N	GW819776	Q6P3R8	NEK5	NEK5	6.492148087845009	LOAIUSJMQXSEBK-UHFFFAOYSA-N_Q6P3R8_NEK5
syn20825281	Cc1ccc2c(cnn2n1)-c1ccnc(Nc2ccc(cc2)C(F)(F)F)n1	LOAIUSJMQXSEBK-UHFFFAOYSA-N	GW819776	Q8TBX8	PIP4K2C	PIP5K2C	6.363843708640042	LOAIUSJMQXSEBK-UHFFFAOYSA-N_Q8TBX8_PIP5K2C
syn20825281	Cc1ccc2c(cnn2n1)-c1ccnc(Nc2ccc(cc2)C(F)(F)F)n1	LOAIUSJMQXSEBK-UHFFFAOYSA-N	GW819776	Q9BVS4	RIOK2	RIOK2	6.69146283416332	LOAIUSJMQXSEBK-UHFFFAOYSA-N_Q9BVS4_RIOK2
syn20825281	CC(C)(C)c1ccc2nccc(Nc3cccc(O)c3)c2c1	YLGOFBVUMIJIPS-UHFFFAOYSA-N	GW856795	P00519	ABL1	ABL1-phosphorylated	6.413809037468159	YLGOFBVUMIJIPS-UHFFFAOYSA-N_P00519_ABL1-phosphorylated
syn20825281	CC(C)(C)c1ccc2nccc(Nc3cccc(O)c3)c2c1	YLGOFBVUMIJIPS-UHFFFAOYSA-N	GW856795	P04626	ERBB2	ERBB2	6.032756431382572	YLGOFBVUMIJIPS-UHFFFAOYSA-N_P04626_ERBB2
syn20825281	CC(C)(C)c1ccc2nccc(Nc3cccc(O)c3)c2c1	YLGOFBVUMIJIPS-UHFFFAOYSA-N	GW856795	P42685	FRK	FRK	6.88787001087048	YLGOFBVUMIJIPS-UHFFFAOYSA-N_P42685_FRK
syn20825281	CC(C)(C)c1ccc2nccc(Nc3cccc(O)c3)c2c1	YLGOFBVUMIJIPS-UHFFFAOYSA-N	GW856795	P06239	LCK	LCK	6.2234648949655975	YLGOFBVUMIJIPS-UHFFFAOYSA-N_P06239_LCK
syn20825281	CC(C)(C)c1ccc2nccc(Nc3cccc(O)c3)c2c1	YLGOFBVUMIJIPS-UHFFFAOYSA-N	GW856795	Q12851	MAP4K2	MAP4K2	6.118732668860738	YLGOFBVUMIJIPS-UHFFFAOYSA-N_Q12851_MAP4K2
syn20825281	CC(C)(C)c1ccc2nccc(Nc3cccc(O)c3)c2c1	YLGOFBVUMIJIPS-UHFFFAOYSA-N	GW856795	P16234	PDGFRA	PDGFRA	6.0664321416598845	YLGOFBVUMIJIPS-UHFFFAOYSA-N_P16234_PDGFRA
syn20825281	CC(C)(C)c1ccc2nccc(Nc3cccc(O)c3)c2c1	YLGOFBVUMIJIPS-UHFFFAOYSA-N	GW856795	O15530	PDPK1	PDPK1	5.981801239141628	YLGOFBVUMIJIPS-UHFFFAOYSA-N_O15530_PDPK1
syn20825281	CC(C)(C)c1ccc2nccc(Nc3cccc(O)c3)c2c1	YLGOFBVUMIJIPS-UHFFFAOYSA-N	GW856795	P17612	PRKACA	PKAC-alpha	6.154582665576248	YLGOFBVUMIJIPS-UHFFFAOYSA-N_P17612_PKAC-alpha
syn20825281	CC(C)(C)c1ccc2nccc(Nc3cccc(O)c3)c2c1	YLGOFBVUMIJIPS-UHFFFAOYSA-N	GW856795	P07949	RET	RET	6.985542400298802	YLGOFBVUMIJIPS-UHFFFAOYSA-N_P07949_RET
syn20825281	CC(C)(C)c1ccc2nccc(Nc3cccc(O)c3)c2c1	YLGOFBVUMIJIPS-UHFFFAOYSA-N	GW856795	P12931	SRC	SRC	6.4427268764260885	YLGOFBVUMIJIPS-UHFFFAOYSA-N_P12931_SRC
syn20825281	CC(C)(C)c1ccc2nccc(Nc3cccc(O)c3)c2c1	YLGOFBVUMIJIPS-UHFFFAOYSA-N	GW856795	Q7L7X3	TAOK1	TAOK1	5.752394502972808	YLGOFBVUMIJIPS-UHFFFAOYSA-N_Q7L7X3_TAOK1
syn20825281	CC(C)(C)c1ccc2nccc(Nc3cccc(O)c3)c2c1	YLGOFBVUMIJIPS-UHFFFAOYSA-N	GW856795	P37173	TGFBR2	TGFBR2	5.988762747573366	YLGOFBVUMIJIPS-UHFFFAOYSA-N_P37173_TGFBR2
syn20825281	CC(C)(C)c1ccc2nccc(Nc3cccc(O)c3)c2c1	YLGOFBVUMIJIPS-UHFFFAOYSA-N	GW856795	Q86Y07	VRK2	VRK2	5.656733426536449	YLGOFBVUMIJIPS-UHFFFAOYSA-N_Q86Y07_VRK2
syn20825281	CCn1c(nc2c(nc(OCCN)cc12)C#CC(C)(C)O)-c1nonc1N	UZANYRRVDZSQGV-UHFFFAOYSA-N	GSK902056	P31749	AKT1	AKT1	7.8332076473037855	UZANYRRVDZSQGV-UHFFFAOYSA-N_P31749_AKT1
syn20825281	CCn1c(nc2c(nc(OCCN)cc12)C#CC(C)(C)O)-c1nonc1N	UZANYRRVDZSQGV-UHFFFAOYSA-N	GSK902056	P31751	AKT2	AKT2	7.436021073389659	UZANYRRVDZSQGV-UHFFFAOYSA-N_P31751_AKT2
syn20825281	CCn1c(nc2c(nc(OCCN)cc12)C#CC(C)(C)O)-c1nonc1N	UZANYRRVDZSQGV-UHFFFAOYSA-N	GSK902056	Q9Y243	AKT3	AKT3	7.383620986386131	UZANYRRVDZSQGV-UHFFFAOYSA-N_Q9Y243_AKT3
syn20825281	CCn1c(nc2c(nc(OCCN)cc12)C#CC(C)(C)O)-c1nonc1N	UZANYRRVDZSQGV-UHFFFAOYSA-N	GSK902056	P21802	FGFR2	FGFR2	5.435762568322206	UZANYRRVDZSQGV-UHFFFAOYSA-N_P21802_FGFR2
syn20825281	CCn1c(nc2c(nc(OCCN)cc12)C#CC(C)(C)O)-c1nonc1N	UZANYRRVDZSQGV-UHFFFAOYSA-N	GSK902056	Q9P286	PAK7	PAK7	7.297503817279389	UZANYRRVDZSQGV-UHFFFAOYSA-N_Q9P286_PAK7
syn20825281	CCn1c(nc2c(nc(OCCN)cc12)C#CC(C)(C)O)-c1nonc1N	UZANYRRVDZSQGV-UHFFFAOYSA-N	GSK902056	Q05655	PRKCD	PRKCD	7.106103670688381	UZANYRRVDZSQGV-UHFFFAOYSA-N_Q05655_PRKCD
syn20825281	CCn1c(nc2c(nc(OCCN)cc12)C#CC(C)(C)O)-c1nonc1N	UZANYRRVDZSQGV-UHFFFAOYSA-N	GSK902056	Q02156	PRKCE	PRKCE	7.942529494379243	UZANYRRVDZSQGV-UHFFFAOYSA-N_Q02156_PRKCE
syn20825281	CCn1c(nc2c(nc(OCCN)cc12)C#CC(C)(C)O)-c1nonc1N	UZANYRRVDZSQGV-UHFFFAOYSA-N	GSK902056	P24723	PRKCH	PRKCH	8.054764000073853	UZANYRRVDZSQGV-UHFFFAOYSA-N_P24723_PRKCH
syn20825281	CCn1c(nc2c(nc(OCCN)cc12)C#CC(C)(C)O)-c1nonc1N	UZANYRRVDZSQGV-UHFFFAOYSA-N	GSK902056	Q04759	PRKCQ	PRKCQ	7.541077829920275	UZANYRRVDZSQGV-UHFFFAOYSA-N_Q04759_PRKCQ
syn20825281	CCn1c(nc2c(nc(OCCN)cc12)C#CC(C)(C)O)-c1nonc1N	UZANYRRVDZSQGV-UHFFFAOYSA-N	GSK902056	Q13237	PRKG2	PRKG2	7.340255759657298	UZANYRRVDZSQGV-UHFFFAOYSA-N_Q13237_PRKG2
syn20825281	CCn1c(nc2c(nc(OCCN)cc12)C#CC(C)(C)O)-c1nonc1N	UZANYRRVDZSQGV-UHFFFAOYSA-N	GSK902056	P51817	PRKX	PRKX	7.306380780118348	UZANYRRVDZSQGV-UHFFFAOYSA-N_P51817_PRKX
syn20825281	CCn1c(nc2c(nc(OCCN)cc12)C#CC(C)(C)O)-c1nonc1N	UZANYRRVDZSQGV-UHFFFAOYSA-N	GSK902056	O75676	RPS6KA4	RPS6KA4(Kin.Dom.2-C-terminal)	7.411791645897709	UZANYRRVDZSQGV-UHFFFAOYSA-N_O75676_RPS6KA4(Kin.Dom.2-C-terminal)
syn20825281	CCn1c(nc2c(nc(OCCN)cc12)C#CC(C)(C)O)-c1nonc1N	UZANYRRVDZSQGV-UHFFFAOYSA-N	GSK902056	Q56UN5	MAP3K19	YSK4	7.516751869918773	UZANYRRVDZSQGV-UHFFFAOYSA-N_Q56UN5_YSK4
syn20825274	C[C@@H](OC1=C(N)N=CC(C2=C(C#N)N(C)N=C2C3)=C1)C4=CC(F)=CC=C4C(N3C)=O	IIXWYSCJSQVBQM-LLVKDONJSA-N	PFE-PKIS 10	Q9UM73	ALK	ALK	7.2430448208213365	IIXWYSCJSQVBQM-LLVKDONJSA-N_Q9UM73_ALK
syn20825274	C[C@@H](OC1=C(N)N=CC(C2=C(C#N)N(C)N=C2C3)=C1)C4=CC(F)=CC=C4C(N3C)=O	IIXWYSCJSQVBQM-LLVKDONJSA-N	PFE-PKIS 10	Q9UIK4	DAPK2	DAPK2	6.193844830715303	IIXWYSCJSQVBQM-LLVKDONJSA-N_Q9UIK4_DAPK2
syn20825274	C[C@@H](OC1=C(N)N=CC(C2=C(C#N)N(C)N=C2C3)=C1)C4=CC(F)=CC=C4C(N3C)=O	IIXWYSCJSQVBQM-LLVKDONJSA-N	PFE-PKIS 10	O15075	DCLK1	DCAMKL1	6.142132967044462	IIXWYSCJSQVBQM-LLVKDONJSA-N_O15075_DCAMKL1
syn20825274	C[C@@H](OC1=C(N)N=CC(C2=C(C#N)N(C)N=C2C3)=C1)C4=CC(F)=CC=C4C(N3C)=O	IIXWYSCJSQVBQM-LLVKDONJSA-N	PFE-PKIS 10	Q8N568	DCLK2	DCAMKL2	6.371401837829393	IIXWYSCJSQVBQM-LLVKDONJSA-N_Q8N568_DCAMKL2
syn20825274	C[C@@H](OC1=C(N)N=CC(C2=C(C#N)N(C)N=C2C3)=C1)C4=CC(F)=CC=C4C(N3C)=O	IIXWYSCJSQVBQM-LLVKDONJSA-N	PFE-PKIS 10	O15197	EPHB6	EPHB6	6.95605599406729	IIXWYSCJSQVBQM-LLVKDONJSA-N_O15197_EPHB6
syn20825274	C[C@@H](OC1=C(N)N=CC(C2=C(C#N)N(C)N=C2C3)=C1)C4=CC(F)=CC=C4C(N3C)=O	IIXWYSCJSQVBQM-LLVKDONJSA-N	PFE-PKIS 10	Q05397	PTK2	FAK	6.080918276296966	IIXWYSCJSQVBQM-LLVKDONJSA-N_Q05397_FAK
syn20825274	C[C@@H](OC1=C(N)N=CC(C2=C(C#N)N(C)N=C2C3)=C1)C4=CC(F)=CC=C4C(N3C)=O	IIXWYSCJSQVBQM-LLVKDONJSA-N	PFE-PKIS 10	P16591	FER	FER	6.645507620244897	IIXWYSCJSQVBQM-LLVKDONJSA-N_P16591_FER
syn20825274	C[C@@H](OC1=C(N)N=CC(C2=C(C#N)N(C)N=C2C3)=C1)C4=CC(F)=CC=C4C(N3C)=O	IIXWYSCJSQVBQM-LLVKDONJSA-N	PFE-PKIS 10	P07332	FES	FES	6.42114740816568	IIXWYSCJSQVBQM-LLVKDONJSA-N_P07332_FES
syn20825274	C[C@@H](OC1=C(N)N=CC(C2=C(C#N)N(C)N=C2C3)=C1)C4=CC(F)=CC=C4C(N3C)=O	IIXWYSCJSQVBQM-LLVKDONJSA-N	PFE-PKIS 10	P42685	FRK	FRK	6.492031474147692	IIXWYSCJSQVBQM-LLVKDONJSA-N_P42685_FRK
syn20825274	C[C@@H](OC1=C(N)N=CC(C2=C(C#N)N(C)N=C2C3)=C1)C4=CC(F)=CC=C4C(N3C)=O	IIXWYSCJSQVBQM-LLVKDONJSA-N	PFE-PKIS 10	Q15835	GRK1	GRK1	6.164006203973052	IIXWYSCJSQVBQM-LLVKDONJSA-N_Q15835_GRK1
syn20825274	C[C@@H](OC1=C(N)N=CC(C2=C(C#N)N(C)N=C2C3)=C1)C4=CC(F)=CC=C4C(N3C)=O	IIXWYSCJSQVBQM-LLVKDONJSA-N	PFE-PKIS 10	Q8WTQ7	GRK7	GRK7	6.223285062526312	IIXWYSCJSQVBQM-LLVKDONJSA-N_Q8WTQ7_GRK7
syn20825274	C[C@@H](OC1=C(N)N=CC(C2=C(C#N)N(C)N=C2C3)=C1)C4=CC(F)=CC=C4C(N3C)=O	IIXWYSCJSQVBQM-LLVKDONJSA-N	PFE-PKIS 10	O94804	STK10	LOK	6.308498148658317	IIXWYSCJSQVBQM-LLVKDONJSA-N_O94804_LOK
syn20825274	C[C@@H](OC1=C(N)N=CC(C2=C(C#N)N(C)N=C2C3)=C1)C4=CC(F)=CC=C4C(N3C)=O	IIXWYSCJSQVBQM-LLVKDONJSA-N	PFE-PKIS 10	P29376	LTK	LTK	7.215641208592896	IIXWYSCJSQVBQM-LLVKDONJSA-N_P29376_LTK
syn20825274	C[C@@H](OC1=C(N)N=CC(C2=C(C#N)N(C)N=C2C3)=C1)C4=CC(F)=CC=C4C(N3C)=O	IIXWYSCJSQVBQM-LLVKDONJSA-N	PFE-PKIS 10	P46734	MAP2K3	MEK3	5.7287826745103585	IIXWYSCJSQVBQM-LLVKDONJSA-N_P46734_MEK3
syn20825274	C[C@@H](OC1=C(N)N=CC(C2=C(C#N)N(C)N=C2C3)=C1)C4=CC(F)=CC=C4C(N3C)=O	IIXWYSCJSQVBQM-LLVKDONJSA-N	PFE-PKIS 10	P15735	PHKG2	PHKG2	6.192867796872481	IIXWYSCJSQVBQM-LLVKDONJSA-N_P15735_PHKG2
syn20825274	C[C@@H](OC1=C(N)N=CC(C2=C(C#N)N(C)N=C2C3)=C1)C4=CC(F)=CC=C4C(N3C)=O	IIXWYSCJSQVBQM-LLVKDONJSA-N	PFE-PKIS 10	O00444	PLK4	PLK4	6.537032905097925	IIXWYSCJSQVBQM-LLVKDONJSA-N_O00444_PLK4
syn20825274	C[C@@H](OC1=C(N)N=CC(C2=C(C#N)N(C)N=C2C3)=C1)C4=CC(F)=CC=C4C(N3C)=O	IIXWYSCJSQVBQM-LLVKDONJSA-N	PFE-PKIS 10	Q14289	PTK2B	PYK2	6.379413215706228	IIXWYSCJSQVBQM-LLVKDONJSA-N_Q14289_PYK2
syn20825274	C[C@@H](OC1=C(N)N=CC(C2=C(C#N)N(C)N=C2C3)=C1)C4=CC(F)=CC=C4C(N3C)=O	IIXWYSCJSQVBQM-LLVKDONJSA-N	PFE-PKIS 10	Q6XUX3	DSTYK	RIPK5	6.398512558149342	IIXWYSCJSQVBQM-LLVKDONJSA-N_Q6XUX3_RIPK5
syn20825274	C[C@@H](OC1=C(N)N=CC(C2=C(C#N)N(C)N=C2C3)=C1)C4=CC(F)=CC=C4C(N3C)=O	IIXWYSCJSQVBQM-LLVKDONJSA-N	PFE-PKIS 10	P08922	ROS1	ROS1	6.7519287917395054	IIXWYSCJSQVBQM-LLVKDONJSA-N_P08922_ROS1
syn20825274	C[C@@H](OC1=C(N)N=CC(C2=C(C#N)N(C)N=C2C3)=C1)C4=CC(F)=CC=C4C(N3C)=O	IIXWYSCJSQVBQM-LLVKDONJSA-N	PFE-PKIS 10	Q9H2G2	SLK	SLK	6.234418822203303	IIXWYSCJSQVBQM-LLVKDONJSA-N_Q9H2G2_SLK
syn20825274	C[C@@H](OC1=C(N)N=CC(C2=C(C#N)N(C)N=C2C3)=C1)C4=CC(F)=CC=C4C(N3C)=O	IIXWYSCJSQVBQM-LLVKDONJSA-N	PFE-PKIS 10	Q13470	TNK1	TNK1	6.694069801359984	IIXWYSCJSQVBQM-LLVKDONJSA-N_Q13470_TNK1
syn20825274	C[C@@H](OC1=C(N)N=CC(C2=C(C#N)N(C)N=C2C3)=C1)C4=CC(F)=CC=C4C(N3C)=O	IIXWYSCJSQVBQM-LLVKDONJSA-N	PFE-PKIS 10	Q07912	TNK2	TNK2	6.659694805059009	IIXWYSCJSQVBQM-LLVKDONJSA-N_Q07912_TNK2
syn20825274	C[C@@H](OC1=C(N)N=CC(C2=C(C#N)N(C)N=C2C3)=C1)C4=CC(F)=CC=C4C(N3C)=O	IIXWYSCJSQVBQM-LLVKDONJSA-N	PFE-PKIS 10	P04629	NTRK1	TRKA	6.875132708930526	IIXWYSCJSQVBQM-LLVKDONJSA-N_P04629_TRKA
syn20825274	C[C@@H](OC1=C(N)N=CC(C2=C(C#N)N(C)N=C2C3)=C1)C4=CC(F)=CC=C4C(N3C)=O	IIXWYSCJSQVBQM-LLVKDONJSA-N	PFE-PKIS 10	Q16620	NTRK2	TRKB	6.926985265584112	IIXWYSCJSQVBQM-LLVKDONJSA-N_Q16620_TRKB
syn20825274	NC(C(C=C1)=CC=C1C2=CC3=NC=NC(SCC(O)=O)=C3S2)=O	MAUXTEABCSHUTA-UHFFFAOYSA-N	PFE-PKIS 14	Q96GD4	AURKB	AURKB	6.35813617324685	MAUXTEABCSHUTA-UHFFFAOYSA-N_Q96GD4_AURKB
syn20825274	NC(C(C=C1)=CC=C1C2=CC3=NC=NC(SCC(O)=O)=C3S2)=O	MAUXTEABCSHUTA-UHFFFAOYSA-N	PFE-PKIS 14	Q8N5S9	CAMKK1	CAMKK1	6.131645167469172	MAUXTEABCSHUTA-UHFFFAOYSA-N_Q8N5S9_CAMKK1
syn20825274	NC(C(C=C1)=CC=C1C2=CC3=NC=NC(SCC(O)=O)=C3S2)=O	MAUXTEABCSHUTA-UHFFFAOYSA-N	PFE-PKIS 14	Q96RR4	CAMKK2	CAMKK2	6.076357627994907	MAUXTEABCSHUTA-UHFFFAOYSA-N_Q96RR4_CAMKK2
syn20825274	NC(C(C=C1)=CC=C1C2=CC3=NC=NC(SCC(O)=O)=C3S2)=O	MAUXTEABCSHUTA-UHFFFAOYSA-N	PFE-PKIS 14	P49759	CLK1	CLK1	7.355303878434097	MAUXTEABCSHUTA-UHFFFAOYSA-N_P49759_CLK1
syn20825274	NC(C(C=C1)=CC=C1C2=CC3=NC=NC(SCC(O)=O)=C3S2)=O	MAUXTEABCSHUTA-UHFFFAOYSA-N	PFE-PKIS 14	Q9HAZ1	CLK4	CLK4	7.466060981761855	MAUXTEABCSHUTA-UHFFFAOYSA-N_Q9HAZ1_CLK4
syn20825274	NC(C(C=C1)=CC=C1C2=CC3=NC=NC(SCC(O)=O)=C3S2)=O	MAUXTEABCSHUTA-UHFFFAOYSA-N	PFE-PKIS 14	P68400	CSNK2A1	CSNK2A1	6.4235868850917885	MAUXTEABCSHUTA-UHFFFAOYSA-N_P68400_CSNK2A1
syn20825274	NC(C(C=C1)=CC=C1C2=CC3=NC=NC(SCC(O)=O)=C3S2)=O	MAUXTEABCSHUTA-UHFFFAOYSA-N	PFE-PKIS 14	P19784	CSNK2A2	CSNK2A2	6.6736338936655555	MAUXTEABCSHUTA-UHFFFAOYSA-N_P19784_CSNK2A2
syn20825274	NC(C(C=C1)=CC=C1C2=CC3=NC=NC(SCC(O)=O)=C3S2)=O	MAUXTEABCSHUTA-UHFFFAOYSA-N	PFE-PKIS 14	Q9UEE5	STK17A	DRAK1	6.770661503262107	MAUXTEABCSHUTA-UHFFFAOYSA-N_Q9UEE5_DRAK1
syn20825274	NC(C(C=C1)=CC=C1C2=CC3=NC=NC(SCC(O)=O)=C3S2)=O	MAUXTEABCSHUTA-UHFFFAOYSA-N	PFE-PKIS 14	O94768	STK17B	DRAK2	6.326051413919954	MAUXTEABCSHUTA-UHFFFAOYSA-N_O94768_DRAK2
syn20825274	NC(C(C=C1)=CC=C1C2=CC3=NC=NC(SCC(O)=O)=C3S2)=O	MAUXTEABCSHUTA-UHFFFAOYSA-N	PFE-PKIS 14	Q13627	DYRK1A	DYRK1A	6.323563088324584	MAUXTEABCSHUTA-UHFFFAOYSA-N_Q13627_DYRK1A
syn20825274	NC(C(C=C1)=CC=C1C2=CC3=NC=NC(SCC(O)=O)=C3S2)=O	MAUXTEABCSHUTA-UHFFFAOYSA-N	PFE-PKIS 14	Q86Z02	HIPK1	HIPK1	6.409687553407943	MAUXTEABCSHUTA-UHFFFAOYSA-N_Q86Z02_HIPK1
syn20825274	NC(C(C=C1)=CC=C1C2=CC3=NC=NC(SCC(O)=O)=C3S2)=O	MAUXTEABCSHUTA-UHFFFAOYSA-N	PFE-PKIS 14	Q9H2X6	HIPK2	HIPK2	6.587347642725898	MAUXTEABCSHUTA-UHFFFAOYSA-N_Q9H2X6_HIPK2
syn20825274	NC(C(C=C1)=CC=C1C2=CC3=NC=NC(SCC(O)=O)=C3S2)=O	MAUXTEABCSHUTA-UHFFFAOYSA-N	PFE-PKIS 14	Q9H422	HIPK3	HIPK3	6.616607681469916	MAUXTEABCSHUTA-UHFFFAOYSA-N_Q9H422_HIPK3
syn20825274	NC(C(C=C1)=CC=C1C2=CC3=NC=NC(SCC(O)=O)=C3S2)=O	MAUXTEABCSHUTA-UHFFFAOYSA-N	PFE-PKIS 14	Q8NE63	HIPK4	HIPK4	5.695027012240934	MAUXTEABCSHUTA-UHFFFAOYSA-N_Q8NE63_HIPK4
syn20825274	NC(C(C=C1)=CC=C1C2=CC3=NC=NC(SCC(O)=O)=C3S2)=O	MAUXTEABCSHUTA-UHFFFAOYSA-N	PFE-PKIS 14	P09619	PDGFRB	PDGFRB	6.2824880861346655	MAUXTEABCSHUTA-UHFFFAOYSA-N_P09619_PDGFRB
syn20825274	NC(C(C=C1)=CC=C1C2=CC3=NC=NC(SCC(O)=O)=C3S2)=O	MAUXTEABCSHUTA-UHFFFAOYSA-N	PFE-PKIS 14	O60331	PIP5K1C	PIP5K1C	6.354767774171001	MAUXTEABCSHUTA-UHFFFAOYSA-N_O60331_PIP5K1C
syn20825274	NC(C(C=C1)=CC=C1C2=CC3=NC=NC(SCC(O)=O)=C3S2)=O	MAUXTEABCSHUTA-UHFFFAOYSA-N	PFE-PKIS 14	P19525	EIF2AK2	PRKR	5.651431280181604	MAUXTEABCSHUTA-UHFFFAOYSA-N_P19525_PRKR
syn20825274	CS(C1=CC(CNC2=NC(NC3=CC=C(N(C(C)C)C(C4)=O)C4=C3)=NC=C2C(F)(F)F)=CC=C1)(=O)=O	OXZSOVAKZDHECN-UHFFFAOYSA-N	PFE-PKIS 18	O14965	AURKA	AURKA	6.895860278376412	OXZSOVAKZDHECN-UHFFFAOYSA-N_O14965_AURKA
syn20825274	CS(C1=CC(CNC2=NC(NC3=CC=C(N(C(C)C)C(C4)=O)C4=C3)=NC=C2C(F)(F)F)=CC=C1)(=O)=O	OXZSOVAKZDHECN-UHFFFAOYSA-N	PFE-PKIS 18	Q96GD4	AURKB	AURKB	7.291690847179635	OXZSOVAKZDHECN-UHFFFAOYSA-N_Q96GD4_AURKB
syn20825274	CS(C1=CC(CNC2=NC(NC3=CC=C(N(C(C)C)C(C4)=O)C4=C3)=NC=C2C(F)(F)F)=CC=C1)(=O)=O	OXZSOVAKZDHECN-UHFFFAOYSA-N	PFE-PKIS 18	P19784	CSNK2A2	CSNK2A2	6.31009370738555	OXZSOVAKZDHECN-UHFFFAOYSA-N_P19784_CSNK2A2
syn20825274	CS(C1=CC(CNC2=NC(NC3=CC=C(N(C(C)C)C(C4)=O)C4=C3)=NC=C2C(F)(F)F)=CC=C1)(=O)=O	OXZSOVAKZDHECN-UHFFFAOYSA-N	PFE-PKIS 18	O94768	STK17B	DRAK2	5.595805590585633	OXZSOVAKZDHECN-UHFFFAOYSA-N_O94768_DRAK2
syn20825274	CS(C1=CC(CNC2=NC(NC3=CC=C(N(C(C)C)C(C4)=O)C4=C3)=NC=C2C(F)(F)F)=CC=C1)(=O)=O	OXZSOVAKZDHECN-UHFFFAOYSA-N	PFE-PKIS 18	Q05397	PTK2	FAK	7.450813816862127	OXZSOVAKZDHECN-UHFFFAOYSA-N_Q05397_FAK
syn20825274	CS(C1=CC(CNC2=NC(NC3=CC=C(N(C(C)C)C(C4)=O)C4=C3)=NC=C2C(F)(F)F)=CC=C1)(=O)=O	OXZSOVAKZDHECN-UHFFFAOYSA-N	PFE-PKIS 18	P36888	FLT3	FLT3	6.429881964016766	OXZSOVAKZDHECN-UHFFFAOYSA-N_P36888_FLT3
syn20825274	CS(C1=CC(CNC2=NC(NC3=CC=C(N(C(C)C)C(C4)=O)C4=C3)=NC=C2C(F)(F)F)=CC=C1)(=O)=O	OXZSOVAKZDHECN-UHFFFAOYSA-N	PFE-PKIS 18	P35916	FLT4	FLT4	6.602140116554718	OXZSOVAKZDHECN-UHFFFAOYSA-N_P35916_FLT4
syn20825274	CS(C1=CC(CNC2=NC(NC3=CC=C(N(C(C)C)C(C4)=O)C4=C3)=NC=C2C(F)(F)F)=CC=C1)(=O)=O	OXZSOVAKZDHECN-UHFFFAOYSA-N	PFE-PKIS 18	P23458	JAK1	JAK1(JH2domain-pseudokinase)	7.461312925532189	OXZSOVAKZDHECN-UHFFFAOYSA-N_P23458_JAK1(JH2domain-pseudokinase)
syn20825274	CS(C1=CC(CNC2=NC(NC3=CC=C(N(C(C)C)C(C4)=O)C4=C3)=NC=C2C(F)(F)F)=CC=C1)(=O)=O	OXZSOVAKZDHECN-UHFFFAOYSA-N	PFE-PKIS 18	O60674	JAK2	JAK2(JH1domain-catalytic)	7.386540053569311	OXZSOVAKZDHECN-UHFFFAOYSA-N_O60674_JAK2(JH1domain-catalytic)
syn20825274	CS(C1=CC(CNC2=NC(NC3=CC=C(N(C(C)C)C(C4)=O)C4=C3)=NC=C2C(F)(F)F)=CC=C1)(=O)=O	OXZSOVAKZDHECN-UHFFFAOYSA-N	PFE-PKIS 18	P52333	JAK3	JAK3(JH1domain-catalytic)	6.7948723344435775	OXZSOVAKZDHECN-UHFFFAOYSA-N_P52333_JAK3(JH1domain-catalytic)
syn20825274	CS(C1=CC(CNC2=NC(NC3=CC=C(N(C(C)C)C(C4)=O)C4=C3)=NC=C2C(F)(F)F)=CC=C1)(=O)=O	OXZSOVAKZDHECN-UHFFFAOYSA-N	PFE-PKIS 18	P08581	MET	MET	6.935678377684951	OXZSOVAKZDHECN-UHFFFAOYSA-N_P08581_MET
syn20825274	CS(C1=CC(CNC2=NC(NC3=CC=C(N(C(C)C)C(C4)=O)C4=C3)=NC=C2C(F)(F)F)=CC=C1)(=O)=O	OXZSOVAKZDHECN-UHFFFAOYSA-N	PFE-PKIS 18	P80192	MAP3K9	MLK1	5.859143068329669	OXZSOVAKZDHECN-UHFFFAOYSA-N_P80192_MLK1
syn20825274	CS(C1=CC(CNC2=NC(NC3=CC=C(N(C(C)C)C(C4)=O)C4=C3)=NC=C2C(F)(F)F)=CC=C1)(=O)=O	OXZSOVAKZDHECN-UHFFFAOYSA-N	PFE-PKIS 18	Q02779	MAP3K10	MLK2	5.783215899012228	OXZSOVAKZDHECN-UHFFFAOYSA-N_Q02779_MLK2
syn20825274	CS(C1=CC(CNC2=NC(NC3=CC=C(N(C(C)C)C(C4)=O)C4=C3)=NC=C2C(F)(F)F)=CC=C1)(=O)=O	OXZSOVAKZDHECN-UHFFFAOYSA-N	PFE-PKIS 18	Q16584	MAP3K11	MLK3	5.912851839808132	OXZSOVAKZDHECN-UHFFFAOYSA-N_Q16584_MLK3
syn20825274	CS(C1=CC(CNC2=NC(NC3=CC=C(N(C(C)C)C(C4)=O)C4=C3)=NC=C2C(F)(F)F)=CC=C1)(=O)=O	OXZSOVAKZDHECN-UHFFFAOYSA-N	PFE-PKIS 18	Q16539	MAPK14	p38-alpha	6.50830640739017	OXZSOVAKZDHECN-UHFFFAOYSA-N_Q16539_p38-alpha
syn20825274	CS(C1=CC(CNC2=NC(NC3=CC=C(N(C(C)C)C(C4)=O)C4=C3)=NC=C2C(F)(F)F)=CC=C1)(=O)=O	OXZSOVAKZDHECN-UHFFFAOYSA-N	PFE-PKIS 18	P07949	RET	RET	7.056473869515551	OXZSOVAKZDHECN-UHFFFAOYSA-N_P07949_RET
syn20825274	CS(C1=CC(CNC2=NC(NC3=CC=C(N(C(C)C)C(C4)=O)C4=C3)=NC=C2C(F)(F)F)=CC=C1)(=O)=O	OXZSOVAKZDHECN-UHFFFAOYSA-N	PFE-PKIS 18	O14730	RIOK3	RIOK3	5.979182366954378	OXZSOVAKZDHECN-UHFFFAOYSA-N_O14730_RIOK3
syn20825274	CS(C1=CC(CNC2=NC(NC3=CC=C(N(C(C)C)C(C4)=O)C4=C3)=NC=C2C(F)(F)F)=CC=C1)(=O)=O	OXZSOVAKZDHECN-UHFFFAOYSA-N	PFE-PKIS 18	Q9H093	NUAK2	SNARK	7.315229599758151	OXZSOVAKZDHECN-UHFFFAOYSA-N_Q9H093_SNARK
syn20825274	CS(C1=CC(CNC2=NC(NC3=CC=C(N(C(C)C)C(C4)=O)C4=C3)=NC=C2C(F)(F)F)=CC=C1)(=O)=O	OXZSOVAKZDHECN-UHFFFAOYSA-N	PFE-PKIS 18	O75716	STK16	STK16	6.409126963897293	OXZSOVAKZDHECN-UHFFFAOYSA-N_O75716_STK16
syn20825274	CS(C1=CC(CNC2=NC(NC3=CC=C(N(C(C)C)C(C4)=O)C4=C3)=NC=C2C(F)(F)F)=CC=C1)(=O)=O	OXZSOVAKZDHECN-UHFFFAOYSA-N	PFE-PKIS 18	P43405	SYK	SYK	6.556687996875006	OXZSOVAKZDHECN-UHFFFAOYSA-N_P43405_SYK
syn20825274	CS(C1=CC(CNC2=NC(NC3=CC=C(N(C(C)C)C(C4)=O)C4=C3)=NC=C2C(F)(F)F)=CC=C1)(=O)=O	OXZSOVAKZDHECN-UHFFFAOYSA-N	PFE-PKIS 18	Q9UHD2	TBK1	TBK1	6.4644283392590465	OXZSOVAKZDHECN-UHFFFAOYSA-N_Q9UHD2_TBK1
syn20825274	CS(C1=CC(CNC2=NC(NC3=CC=C(N(C(C)C)C(C4)=O)C4=C3)=NC=C2C(F)(F)F)=CC=C1)(=O)=O	OXZSOVAKZDHECN-UHFFFAOYSA-N	PFE-PKIS 18	P04629	NTRK1	TRKA	6.787140249597863	OXZSOVAKZDHECN-UHFFFAOYSA-N_P04629_TRKA
syn20825274	CS(C1=CC(CNC2=NC(NC3=CC=C(N(C(C)C)C(C4)=O)C4=C3)=NC=C2C(F)(F)F)=CC=C1)(=O)=O	OXZSOVAKZDHECN-UHFFFAOYSA-N	PFE-PKIS 18	Q16620	NTRK2	TRKB	7.062999929705472	OXZSOVAKZDHECN-UHFFFAOYSA-N_Q16620_TRKB
syn20825274	CS(C1=CC(CNC2=NC(NC3=CC=C(N(C(C)C)C(C4)=O)C4=C3)=NC=C2C(F)(F)F)=CC=C1)(=O)=O	OXZSOVAKZDHECN-UHFFFAOYSA-N	PFE-PKIS 18	P33981	TTK	TTK	6.525996885237723	OXZSOVAKZDHECN-UHFFFAOYSA-N_P33981_TTK
syn20825274	CS(C1=CC(CNC2=NC(NC3=CC=C(N(C(C)C)C(C4)=O)C4=C3)=NC=C2C(F)(F)F)=CC=C1)(=O)=O	OXZSOVAKZDHECN-UHFFFAOYSA-N	PFE-PKIS 18	P29597	TYK2	TYK2(JH1domain-catalytic)	6.9204170838320795	OXZSOVAKZDHECN-UHFFFAOYSA-N_P29597_TYK2(JH1domain-catalytic)
syn20825274	CS(C1=CC(CNC2=NC(NC3=CC=C(N(C(C)C)C(C4)=O)C4=C3)=NC=C2C(F)(F)F)=CC=C1)(=O)=O	OXZSOVAKZDHECN-UHFFFAOYSA-N	PFE-PKIS 18	Q56UN5	MAP3K19	YSK4	6.821947477815225	OXZSOVAKZDHECN-UHFFFAOYSA-N_Q56UN5_YSK4
syn20825274	COc1cc(Nc2ncc3N(C)C(=O)C(F)(F)CN(C4CCCC4)c3n2)ccc1C(=O)NC5CCN(C)CC5	JMBATVPHKFZTAF-UHFFFAOYSA-N	TPKI-30	Q8NI60	CABC1	ADCK3	6.451985170137936	JMBATVPHKFZTAF-UHFFFAOYSA-N_Q8NI60_ADCK3
syn20825274	COc1cc(Nc2ncc3N(C)C(=O)C(F)(F)CN(C4CCCC4)c3n2)ccc1C(=O)NC5CCN(C)CC5	JMBATVPHKFZTAF-UHFFFAOYSA-N	TPKI-30	O14965	AURKA	AURKA	7.3984341063231724	JMBATVPHKFZTAF-UHFFFAOYSA-N_O14965_AURKA
syn20825274	COc1cc(Nc2ncc3N(C)C(=O)C(F)(F)CN(C4CCCC4)c3n2)ccc1C(=O)NC5CCN(C)CC5	JMBATVPHKFZTAF-UHFFFAOYSA-N	TPKI-30	Q13873	BMPR2	BMPR2	5.803696330869851	JMBATVPHKFZTAF-UHFFFAOYSA-N_Q13873_BMPR2
syn20825274	COc1cc(Nc2ncc3N(C)C(=O)C(F)(F)CN(C4CCCC4)c3n2)ccc1C(=O)NC5CCN(C)CC5	JMBATVPHKFZTAF-UHFFFAOYSA-N	TPKI-30	P51813	BMX	BMX	6.247176481235109	JMBATVPHKFZTAF-UHFFFAOYSA-N_P51813_BMX
syn20825274	COc1cc(Nc2ncc3N(C)C(=O)C(F)(F)CN(C4CCCC4)c3n2)ccc1C(=O)NC5CCN(C)CC5	JMBATVPHKFZTAF-UHFFFAOYSA-N	TPKI-30	P22607	FGFR3	FGFR3	6.576035795440104	JMBATVPHKFZTAF-UHFFFAOYSA-N_P22607_FGFR3
syn20825274	COc1cc(Nc2ncc3N(C)C(=O)C(F)(F)CN(C4CCCC4)c3n2)ccc1C(=O)NC5CCN(C)CC5	JMBATVPHKFZTAF-UHFFFAOYSA-N	TPKI-30	P52564	MAP2K6	MEK6	5.641173867140031	JMBATVPHKFZTAF-UHFFFAOYSA-N_P52564_MEK6
syn20825274	COc1cc(Nc2ncc3N(C)C(=O)C(F)(F)CN(C4CCCC4)c3n2)ccc1C(=O)NC5CCN(C)CC5	JMBATVPHKFZTAF-UHFFFAOYSA-N	TPKI-30	Q9Y6E0	STK24	MST3	6.22074556561559	JMBATVPHKFZTAF-UHFFFAOYSA-N_Q9Y6E0_MST3
syn20825274	COc1cc(Nc2ncc3N(C)C(=O)C(F)(F)CN(C4CCCC4)c3n2)ccc1C(=O)NC5CCN(C)CC5	JMBATVPHKFZTAF-UHFFFAOYSA-N	TPKI-30	Q96PY6	NEK1	NEK1	6.197458514164403	JMBATVPHKFZTAF-UHFFFAOYSA-N_Q96PY6_NEK1
syn20825274	COc1cc(Nc2ncc3N(C)C(=O)C(F)(F)CN(C4CCCC4)c3n2)ccc1C(=O)NC5CCN(C)CC5	JMBATVPHKFZTAF-UHFFFAOYSA-N	TPKI-30	Q8IY84	MGC42105	NIM1	6.309657497122199	JMBATVPHKFZTAF-UHFFFAOYSA-N_Q8IY84_NIM1
syn20825274	COc1cc(Nc2ncc3N(C)C(=O)C(F)(F)CN(C4CCCC4)c3n2)ccc1C(=O)NC5CCN(C)CC5	JMBATVPHKFZTAF-UHFFFAOYSA-N	TPKI-30	Q8TBX8	PIP4K2C	PIP5K2C	7.0155853285484735	JMBATVPHKFZTAF-UHFFFAOYSA-N_Q8TBX8_PIP5K2C
syn20825274	COc1cc(Nc2ncc3N(C)C(=O)C(F)(F)CN(C4CCCC4)c3n2)ccc1C(=O)NC5CCN(C)CC5	JMBATVPHKFZTAF-UHFFFAOYSA-N	TPKI-30	P53350	PLK1	PLK1	7.198553051136266	JMBATVPHKFZTAF-UHFFFAOYSA-N_P53350_PLK1
syn20825274	COc1cc(Nc2ncc3N(C)C(=O)C(F)(F)CN(C4CCCC4)c3n2)ccc1C(=O)NC5CCN(C)CC5	JMBATVPHKFZTAF-UHFFFAOYSA-N	TPKI-30	Q9NYY3	PLK2	PLK2	7.17817822369235	JMBATVPHKFZTAF-UHFFFAOYSA-N_Q9NYY3_PLK2
syn20825274	COc1cc(Nc2ncc3N(C)C(=O)C(F)(F)CN(C4CCCC4)c3n2)ccc1C(=O)NC5CCN(C)CC5	JMBATVPHKFZTAF-UHFFFAOYSA-N	TPKI-30	Q9H4B4	PLK3	PLK3	7.304501385313459	JMBATVPHKFZTAF-UHFFFAOYSA-N_Q9H4B4_PLK3
syn20825274	COc1cc(Nc2ncc3N(C)C(=O)C(F)(F)CN(C4CCCC4)c3n2)ccc1C(=O)NC5CCN(C)CC5	JMBATVPHKFZTAF-UHFFFAOYSA-N	TPKI-30	Q9H2G2	SLK	SLK	6.497682494146709	JMBATVPHKFZTAF-UHFFFAOYSA-N_Q9H2G2_SLK
syn20825274	COc1cc(Nc2ncc3N(C)C(=O)C(F)(F)CN(C4CCCC4)c3n2)ccc1C(=O)NC5CCN(C)CC5	JMBATVPHKFZTAF-UHFFFAOYSA-N	TPKI-30	O75716	STK16	STK16	6.716926196739524	JMBATVPHKFZTAF-UHFFFAOYSA-N_O75716_STK16
syn20825274	COc1cc(Nc2ncc3N(C)C(=O)C(F)(F)CN(C4CCCC4)c3n2)ccc1C(=O)NC5CCN(C)CC5	JMBATVPHKFZTAF-UHFFFAOYSA-N	TPKI-30	O00506	STK25	YSK1	5.672199568103905	JMBATVPHKFZTAF-UHFFFAOYSA-N_O00506_YSK1
syn20825274	CN1CCC(CC1)NC(=O)c2ccc(Nc3ncc4N(C)C(=O)C(F)(F)CN(C5CCCC5)c4n3)cc2C	WQQPBXGJFFKXKX-UHFFFAOYSA-N	TPKI-31	O14965	AURKA	AURKA	6.997740798688569	WQQPBXGJFFKXKX-UHFFFAOYSA-N_O14965_AURKA
syn20825274	CN1CCC(CC1)NC(=O)c2ccc(Nc3ncc4N(C)C(=O)C(F)(F)CN(C5CCCC5)c4n3)cc2C	WQQPBXGJFFKXKX-UHFFFAOYSA-N	TPKI-31	Q9NSY1	BMP2K	BIKE	6.444637371838283	WQQPBXGJFFKXKX-UHFFFAOYSA-N_Q9NSY1_BIKE
syn20825274	CN1CCC(CC1)NC(=O)c2ccc(Nc3ncc4N(C)C(=O)C(F)(F)CN(C5CCCC5)c4n3)cc2C	WQQPBXGJFFKXKX-UHFFFAOYSA-N	TPKI-31	P49760	CLK2	CLK2	6.3485719244053485	WQQPBXGJFFKXKX-UHFFFAOYSA-N_P49760_CLK2
syn20825274	CN1CCC(CC1)NC(=O)c2ccc(Nc3ncc4N(C)C(=O)C(F)(F)CN(C5CCCC5)c4n3)cc2C	WQQPBXGJFFKXKX-UHFFFAOYSA-N	TPKI-31	Q9C098	DCLK3	DCAMKL3	6.767364664937975	WQQPBXGJFFKXKX-UHFFFAOYSA-N_Q9C098_DCAMKL3
syn20825274	CN1CCC(CC1)NC(=O)c2ccc(Nc3ncc4N(C)C(=O)C(F)(F)CN(C5CCCC5)c4n3)cc2C	WQQPBXGJFFKXKX-UHFFFAOYSA-N	TPKI-31	O14976	GAK	GAK	6.441185709643497	WQQPBXGJFFKXKX-UHFFFAOYSA-N_O14976_GAK
syn20825274	CN1CCC(CC1)NC(=O)c2ccc(Nc3ncc4N(C)C(=O)C(F)(F)CN(C5CCCC5)c4n3)cc2C	WQQPBXGJFFKXKX-UHFFFAOYSA-N	TPKI-31	Q9P2K8	EIF2AK4	GCN2(Kin.Dom.2,S808G)	6.265850821390226	WQQPBXGJFFKXKX-UHFFFAOYSA-N_Q9P2K8_GCN2(Kin.Dom.2,S808G)
syn20825274	CN1CCC(CC1)NC(=O)c2ccc(Nc3ncc4N(C)C(=O)C(F)(F)CN(C5CCCC5)c4n3)cc2C	WQQPBXGJFFKXKX-UHFFFAOYSA-N	TPKI-31	P51617	IRAK1	IRAK1	6.618579434297481	WQQPBXGJFFKXKX-UHFFFAOYSA-N_P51617_IRAK1
syn20825274	CN1CCC(CC1)NC(=O)c2ccc(Nc3ncc4N(C)C(=O)C(F)(F)CN(C5CCCC5)c4n3)cc2C	WQQPBXGJFFKXKX-UHFFFAOYSA-N	TPKI-31	P23458	JAK1	JAK1(JH2domain-pseudokinase)	6.621202593135988	WQQPBXGJFFKXKX-UHFFFAOYSA-N_P23458_JAK1(JH2domain-pseudokinase)
syn20825274	CN1CCC(CC1)NC(=O)c2ccc(Nc3ncc4N(C)C(=O)C(F)(F)CN(C5CCCC5)c4n3)cc2C	WQQPBXGJFFKXKX-UHFFFAOYSA-N	TPKI-31	Q9Y6R4	MAP3K4	MAP3K4	5.0124419936984586	WQQPBXGJFFKXKX-UHFFFAOYSA-N_Q9Y6R4_MAP3K4
syn20825274	CN1CCC(CC1)NC(=O)c2ccc(Nc3ncc4N(C)C(=O)C(F)(F)CN(C5CCCC5)c4n3)cc2C	WQQPBXGJFFKXKX-UHFFFAOYSA-N	TPKI-31	P08581	MET	MET	6.132092641761553	WQQPBXGJFFKXKX-UHFFFAOYSA-N_P08581_MET
syn20825274	CN1CCC(CC1)NC(=O)c2ccc(Nc3ncc4N(C)C(=O)C(F)(F)CN(C5CCCC5)c4n3)cc2C	WQQPBXGJFFKXKX-UHFFFAOYSA-N	TPKI-31	Q8IY84	MGC42105	NIM1	6.020640192472839	WQQPBXGJFFKXKX-UHFFFAOYSA-N_Q8IY84_NIM1
syn20825274	CN1CCC(CC1)NC(=O)c2ccc(Nc3ncc4N(C)C(=O)C(F)(F)CN(C5CCCC5)c4n3)cc2C	WQQPBXGJFFKXKX-UHFFFAOYSA-N	TPKI-31	P48736	PIK3CG	PIK3CG	5.361617833907635	WQQPBXGJFFKXKX-UHFFFAOYSA-N_P48736_PIK3CG
syn20825274	CN1CCC(CC1)NC(=O)c2ccc(Nc3ncc4N(C)C(=O)C(F)(F)CN(C5CCCC5)c4n3)cc2C	WQQPBXGJFFKXKX-UHFFFAOYSA-N	TPKI-31	Q8TBX8	PIP4K2C	PIP5K2C	7.005925492812146	WQQPBXGJFFKXKX-UHFFFAOYSA-N_Q8TBX8_PIP5K2C
syn20825274	CN1CCC(CC1)NC(=O)c2ccc(Nc3ncc4N(C)C(=O)C(F)(F)CN(C5CCCC5)c4n3)cc2C	WQQPBXGJFFKXKX-UHFFFAOYSA-N	TPKI-31	P53350	PLK1	PLK1	6.564034389039745	WQQPBXGJFFKXKX-UHFFFAOYSA-N_P53350_PLK1
syn20825274	CN1CCC(CC1)NC(=O)c2ccc(Nc3ncc4N(C)C(=O)C(F)(F)CN(C5CCCC5)c4n3)cc2C	WQQPBXGJFFKXKX-UHFFFAOYSA-N	TPKI-31	Q9NYY3	PLK2	PLK2	6.554143321518949	WQQPBXGJFFKXKX-UHFFFAOYSA-N_Q9NYY3_PLK2
syn20825274	CN1CCC(CC1)NC(=O)c2ccc(Nc3ncc4N(C)C(=O)C(F)(F)CN(C5CCCC5)c4n3)cc2C	WQQPBXGJFFKXKX-UHFFFAOYSA-N	TPKI-31	Q9H4B4	PLK3	PLK3	6.797903704240801	WQQPBXGJFFKXKX-UHFFFAOYSA-N_Q9H4B4_PLK3
syn20825274	CN1CCC(CC1)NC(=O)c2ccc(Nc3ncc4N(C)C(=O)C(F)(F)CN(C5CCCC5)c4n3)cc2C	WQQPBXGJFFKXKX-UHFFFAOYSA-N	TPKI-31	Q9BRS2	RIOK1	RIOK1	6.299167953544061	WQQPBXGJFFKXKX-UHFFFAOYSA-N_Q9BRS2_RIOK1
syn20825274	CN1CCC(CC1)NC(=O)c2ccc(Nc3ncc4N(C)C(=O)C(F)(F)CN(C5CCCC5)c4n3)cc2C	WQQPBXGJFFKXKX-UHFFFAOYSA-N	TPKI-31	O14730	RIOK3	RIOK3	6.380914734897974	WQQPBXGJFFKXKX-UHFFFAOYSA-N_O14730_RIOK3
syn20825274	CN1CCC(CC1)NC(=O)c2ccc(Nc3ncc4N(C)C(=O)C(F)(F)CN(C5CCCC5)c4n3)cc2C	WQQPBXGJFFKXKX-UHFFFAOYSA-N	TPKI-31	Q9H2G2	SLK	SLK	6.22174280495952	WQQPBXGJFFKXKX-UHFFFAOYSA-N_Q9H2G2_SLK
syn20825274	CN1CCC(CC1)NC(=O)c2ccc(Nc3ncc4N(C)C(=O)C(F)(F)CN(C5CCCC5)c4n3)cc2C	WQQPBXGJFFKXKX-UHFFFAOYSA-N	TPKI-31	O75716	STK16	STK16	6.994529248591843	WQQPBXGJFFKXKX-UHFFFAOYSA-N_O75716_STK16
syn20825274	CN1CCC(CC1)NC(=O)c2ccc(Nc3ncc4N(C)C(=O)C(F)(F)CN(C5CCCC5)c4n3)cc2C	WQQPBXGJFFKXKX-UHFFFAOYSA-N	TPKI-31	P29597	TYK2	TYK2(JH1domain-catalytic)	6.598813331058966	WQQPBXGJFFKXKX-UHFFFAOYSA-N_P29597_TYK2(JH1domain-catalytic)
syn20825274	CN1CCC(CC1)NC(=O)c2ccc(Nc3ncc4N(C)C(=O)C(F)(F)CN(C5CCCC5)c4n3)cc2C	WQQPBXGJFFKXKX-UHFFFAOYSA-N	TPKI-31	Q56UN5	MAP3K19	YSK4	6.783453109650368	WQQPBXGJFFKXKX-UHFFFAOYSA-N_Q56UN5_YSK4
syn20825274	CC1=CC(=NN1C1=CC=CC=C1)C(=O)NC1=CC=C(OC2=NN3C=C(NC(=O)C4CC4)N=C3C=C2)C=C1	MZTUKIVBKFNLSN-UHFFFAOYSA-N	TPKI-35	P00519	ABL1	ABL1-phosphorylated	7.435179517075987	MZTUKIVBKFNLSN-UHFFFAOYSA-N_P00519_ABL1-phosphorylated
syn20825274	CC1=CC(=NN1C1=CC=CC=C1)C(=O)NC1=CC=C(OC2=NN3C=C(NC(=O)C4CC4)N=C3C=C2)C=C1	MZTUKIVBKFNLSN-UHFFFAOYSA-N	TPKI-35	P42684	ABL2	ABL2	6.992234184929682	MZTUKIVBKFNLSN-UHFFFAOYSA-N_P42684_ABL2
syn20825274	CC1=CC(=NN1C1=CC=CC=C1)C(=O)NC1=CC=C(OC2=NN3C=C(NC(=O)C4CC4)N=C3C=C2)C=C1	MZTUKIVBKFNLSN-UHFFFAOYSA-N	TPKI-35	Q92772	CDKL2	CDKL2	7.126216753057755	MZTUKIVBKFNLSN-UHFFFAOYSA-N_Q92772_CDKL2
syn20825274	CC1=CC(=NN1C1=CC=CC=C1)C(=O)NC1=CC=C(OC2=NN3C=C(NC(=O)C4CC4)N=C3C=C2)C=C1	MZTUKIVBKFNLSN-UHFFFAOYSA-N	TPKI-35	P07333	CSF1R	CSF1R	6.729547236605908	MZTUKIVBKFNLSN-UHFFFAOYSA-N_P07333_CSF1R
syn20825274	CC1=CC(=NN1C1=CC=CC=C1)C(=O)NC1=CC=C(OC2=NN3C=C(NC(=O)C4CC4)N=C3C=C2)C=C1	MZTUKIVBKFNLSN-UHFFFAOYSA-N	TPKI-35	Q08345	DDR1	DDR1	7.3042206329405595	MZTUKIVBKFNLSN-UHFFFAOYSA-N_Q08345_DDR1
syn20825274	CC1=CC(=NN1C1=CC=CC=C1)C(=O)NC1=CC=C(OC2=NN3C=C(NC(=O)C4CC4)N=C3C=C2)C=C1	MZTUKIVBKFNLSN-UHFFFAOYSA-N	TPKI-35	Q16832	DDR2	DDR2	6.805077178904086	MZTUKIVBKFNLSN-UHFFFAOYSA-N_Q16832_DDR2
syn20825274	CC1=CC(=NN1C1=CC=CC=C1)C(=O)NC1=CC=C(OC2=NN3C=C(NC(=O)C4CC4)N=C3C=C2)C=C1	MZTUKIVBKFNLSN-UHFFFAOYSA-N	TPKI-35	O15197	EPHB6	EPHB6	6.702704249082315	MZTUKIVBKFNLSN-UHFFFAOYSA-N_O15197_EPHB6
syn20825274	CC1=CC(=NN1C1=CC=CC=C1)C(=O)NC1=CC=C(OC2=NN3C=C(NC(=O)C4CC4)N=C3C=C2)C=C1	MZTUKIVBKFNLSN-UHFFFAOYSA-N	TPKI-35	P21860	ERBB3	ERBB3	7.1226818513979495	MZTUKIVBKFNLSN-UHFFFAOYSA-N_P21860_ERBB3
syn20825274	CC1=CC(=NN1C1=CC=CC=C1)C(=O)NC1=CC=C(OC2=NN3C=C(NC(=O)C4CC4)N=C3C=C2)C=C1	MZTUKIVBKFNLSN-UHFFFAOYSA-N	TPKI-35	P17948	FLT1	FLT1	6.663488659621987	MZTUKIVBKFNLSN-UHFFFAOYSA-N_P17948_FLT1
syn20825274	CC1=CC(=NN1C1=CC=CC=C1)C(=O)NC1=CC=C(OC2=NN3C=C(NC(=O)C4CC4)N=C3C=C2)C=C1	MZTUKIVBKFNLSN-UHFFFAOYSA-N	TPKI-35	P36888	FLT3	FLT3	7.001595104437758	MZTUKIVBKFNLSN-UHFFFAOYSA-N_P36888_FLT3
syn20825274	CC1=CC(=NN1C1=CC=CC=C1)C(=O)NC1=CC=C(OC2=NN3C=C(NC(=O)C4CC4)N=C3C=C2)C=C1	MZTUKIVBKFNLSN-UHFFFAOYSA-N	TPKI-35	P35916	FLT4	FLT4	6.926729072910738	MZTUKIVBKFNLSN-UHFFFAOYSA-N_P35916_FLT4
syn20825274	CC1=CC(=NN1C1=CC=CC=C1)C(=O)NC1=CC=C(OC2=NN3C=C(NC(=O)C4CC4)N=C3C=C2)C=C1	MZTUKIVBKFNLSN-UHFFFAOYSA-N	TPKI-35	P10721	KIT	KIT	6.586021004583161	MZTUKIVBKFNLSN-UHFFFAOYSA-N_P10721_KIT
syn20825274	CC1=CC(=NN1C1=CC=CC=C1)C(=O)NC1=CC=C(OC2=NN3C=C(NC(=O)C4CC4)N=C3C=C2)C=C1	MZTUKIVBKFNLSN-UHFFFAOYSA-N	TPKI-35	P06239	LCK	LCK	6.755948878919446	MZTUKIVBKFNLSN-UHFFFAOYSA-N_P06239_LCK
syn20825274	CC1=CC(=NN1C1=CC=CC=C1)C(=O)NC1=CC=C(OC2=NN3C=C(NC(=O)C4CC4)N=C3C=C2)C=C1	MZTUKIVBKFNLSN-UHFFFAOYSA-N	TPKI-35	O94804	STK10	LOK	6.602831161215668	MZTUKIVBKFNLSN-UHFFFAOYSA-N_O94804_LOK
syn20825274	CC1=CC(=NN1C1=CC=CC=C1)C(=O)NC1=CC=C(OC2=NN3C=C(NC(=O)C4CC4)N=C3C=C2)C=C1	MZTUKIVBKFNLSN-UHFFFAOYSA-N	TPKI-35	Q13163	MAP2K5	MEK5	7.297533580044219	MZTUKIVBKFNLSN-UHFFFAOYSA-N_Q13163_MEK5
syn20825274	CC1=CC(=NN1C1=CC=CC=C1)C(=O)NC1=CC=C(OC2=NN3C=C(NC(=O)C4CC4)N=C3C=C2)C=C1	MZTUKIVBKFNLSN-UHFFFAOYSA-N	TPKI-35	Q12866	MERTK	MERTK	6.620178065562532	MZTUKIVBKFNLSN-UHFFFAOYSA-N_Q12866_MERTK
syn20825274	CC1=CC(=NN1C1=CC=CC=C1)C(=O)NC1=CC=C(OC2=NN3C=C(NC(=O)C4CC4)N=C3C=C2)C=C1	MZTUKIVBKFNLSN-UHFFFAOYSA-N	TPKI-35	P08581	MET	MET	6.993378864830106	MZTUKIVBKFNLSN-UHFFFAOYSA-N_P08581_MET
syn20825274	CC1=CC(=NN1C1=CC=CC=C1)C(=O)NC1=CC=C(OC2=NN3C=C(NC(=O)C4CC4)N=C3C=C2)C=C1	MZTUKIVBKFNLSN-UHFFFAOYSA-N	TPKI-35	P16234	PDGFRA	PDGFRA	6.630990900404267	MZTUKIVBKFNLSN-UHFFFAOYSA-N_P16234_PDGFRA
syn20825274	CC1=CC(=NN1C1=CC=CC=C1)C(=O)NC1=CC=C(OC2=NN3C=C(NC(=O)C4CC4)N=C3C=C2)C=C1	MZTUKIVBKFNLSN-UHFFFAOYSA-N	TPKI-35	P09619	PDGFRB	PDGFRB	6.6807915452735065	MZTUKIVBKFNLSN-UHFFFAOYSA-N_P09619_PDGFRB
syn20825274	CC1=CC(=NN1C1=CC=CC=C1)C(=O)NC1=CC=C(OC2=NN3C=C(NC(=O)C4CC4)N=C3C=C2)C=C1	MZTUKIVBKFNLSN-UHFFFAOYSA-N	TPKI-35	P07949	RET	RET	7.164622121236136	MZTUKIVBKFNLSN-UHFFFAOYSA-N_P07949_RET
syn20825274	CC1=CC(=NN1C1=CC=CC=C1)C(=O)NC1=CC=C(OC2=NN3C=C(NC(=O)C4CC4)N=C3C=C2)C=C1	MZTUKIVBKFNLSN-UHFFFAOYSA-N	TPKI-35	P35590	TIE1	TIE1	6.831724206951597	MZTUKIVBKFNLSN-UHFFFAOYSA-N_P35590_TIE1
syn20825274	CC1=CC(=NN1C1=CC=CC=C1)C(=O)NC1=CC=C(OC2=NN3C=C(NC(=O)C4CC4)N=C3C=C2)C=C1	MZTUKIVBKFNLSN-UHFFFAOYSA-N	TPKI-35	P04629	NTRK1	TRKA	6.388926692752939	MZTUKIVBKFNLSN-UHFFFAOYSA-N_P04629_TRKA
syn20825274	NC1=C(C2=CC=C(NC(NC3=CC=CC(C)=C3)=O)C=C2)C=NC4=C(Br)C=NN41	GXRCQVMXTRWVSJ-UHFFFAOYSA-N	AKI00000050a	P51451	BLK	BLK	6.88200439141002	GXRCQVMXTRWVSJ-UHFFFAOYSA-N_P51451_BLK
syn20825274	NC1=C(C2=CC=C(NC(NC3=CC=CC(C)=C3)=O)C=C2)C=NC4=C(Br)C=NN41	GXRCQVMXTRWVSJ-UHFFFAOYSA-N	AKI00000050a	Q6P2M8	PNCK	CAMK1B	5.543263690009628	GXRCQVMXTRWVSJ-UHFFFAOYSA-N_Q6P2M8_CAMK1B
syn20825274	NC1=C(C2=CC=C(NC(NC3=CC=CC(C)=C3)=O)C=C2)C=NC4=C(Br)C=NN41	GXRCQVMXTRWVSJ-UHFFFAOYSA-N	AKI00000050a	P07333	CSF1R	CSF1R	7.101500615267431	GXRCQVMXTRWVSJ-UHFFFAOYSA-N_P07333_CSF1R
syn20825274	NC1=C(C2=CC=C(NC(NC3=CC=CC(C)=C3)=O)C=C2)C=NC4=C(Br)C=NN41	GXRCQVMXTRWVSJ-UHFFFAOYSA-N	AKI00000050a	P48729	CSNK1A1	CSNK1A1	5.526777809994394	GXRCQVMXTRWVSJ-UHFFFAOYSA-N_P48729_CSNK1A1
syn20825274	NC1=C(C2=CC=C(NC(NC3=CC=CC(C)=C3)=O)C=C2)C=NC4=C(Br)C=NN41	GXRCQVMXTRWVSJ-UHFFFAOYSA-N	AKI00000050a	P48730	CSNK1D	CSNK1D	5.572811086531229	GXRCQVMXTRWVSJ-UHFFFAOYSA-N_P48730_CSNK1D
syn20825274	NC1=C(C2=CC=C(NC(NC3=CC=CC(C)=C3)=O)C=C2)C=NC4=C(Br)C=NN41	GXRCQVMXTRWVSJ-UHFFFAOYSA-N	AKI00000050a	P49674	CSNK1E	CSNK1E	5.81481508786809	GXRCQVMXTRWVSJ-UHFFFAOYSA-N_P49674_CSNK1E
syn20825274	NC1=C(C2=CC=C(NC(NC3=CC=CC(C)=C3)=O)C=C2)C=NC4=C(Br)C=NN41	GXRCQVMXTRWVSJ-UHFFFAOYSA-N	AKI00000050a	Q9C098	DCLK3	DCAMKL3	5.709812502055683	GXRCQVMXTRWVSJ-UHFFFAOYSA-N_Q9C098_DCAMKL3
syn20825274	NC1=C(C2=CC=C(NC(NC3=CC=CC(C)=C3)=O)C=C2)C=NC4=C(Br)C=NN41	GXRCQVMXTRWVSJ-UHFFFAOYSA-N	AKI00000050a	Q08345	DDR1	DDR1	7.302540599895884	GXRCQVMXTRWVSJ-UHFFFAOYSA-N_Q08345_DDR1
syn20825274	NC1=C(C2=CC=C(NC(NC3=CC=CC(C)=C3)=O)C=C2)C=NC4=C(Br)C=NN41	GXRCQVMXTRWVSJ-UHFFFAOYSA-N	AKI00000050a	Q16832	DDR2	DDR2	7.066261596664269	GXRCQVMXTRWVSJ-UHFFFAOYSA-N_Q16832_DDR2
syn20825274	NC1=C(C2=CC=C(NC(NC3=CC=CC(C)=C3)=O)C=C2)C=NC4=C(Br)C=NN41	GXRCQVMXTRWVSJ-UHFFFAOYSA-N	AKI00000050a	Q9Y463	DYRK1B	DYRK1B	5.930080540396327	GXRCQVMXTRWVSJ-UHFFFAOYSA-N_Q9Y463_DYRK1B
syn20825274	NC1=C(C2=CC=C(NC(NC3=CC=CC(C)=C3)=O)C=C2)C=NC4=C(Br)C=NN41	GXRCQVMXTRWVSJ-UHFFFAOYSA-N	AKI00000050a	O15197	EPHB6	EPHB6	7.171345393810504	GXRCQVMXTRWVSJ-UHFFFAOYSA-N_O15197_EPHB6
syn20825274	NC1=C(C2=CC=C(NC(NC3=CC=CC(C)=C3)=O)C=C2)C=NC4=C(Br)C=NN41	GXRCQVMXTRWVSJ-UHFFFAOYSA-N	AKI00000050a	P36888	FLT3	FLT3	7.350834644052691	GXRCQVMXTRWVSJ-UHFFFAOYSA-N_P36888_FLT3
syn20825274	NC1=C(C2=CC=C(NC(NC3=CC=CC(C)=C3)=O)C=C2)C=NC4=C(Br)C=NN41	GXRCQVMXTRWVSJ-UHFFFAOYSA-N	AKI00000050a	P35916	FLT4	FLT4	6.9441790205900435	GXRCQVMXTRWVSJ-UHFFFAOYSA-N_P35916_FLT4
syn20825274	NC1=C(C2=CC=C(NC(NC3=CC=CC(C)=C3)=O)C=C2)C=NC4=C(Br)C=NN41	GXRCQVMXTRWVSJ-UHFFFAOYSA-N	AKI00000050a	P25098	ADRBK1	GRK2	5.492944950975162	GXRCQVMXTRWVSJ-UHFFFAOYSA-N_P25098_GRK2
syn20825274	NC1=C(C2=CC=C(NC(NC3=CC=CC(C)=C3)=O)C=C2)C=NC4=C(Br)C=NN41	GXRCQVMXTRWVSJ-UHFFFAOYSA-N	AKI00000050a	P10721	KIT	KIT	6.560819625609101	GXRCQVMXTRWVSJ-UHFFFAOYSA-N_P10721_KIT
syn20825274	NC1=C(C2=CC=C(NC(NC3=CC=CC(C)=C3)=O)C=C2)C=NC4=C(Br)C=NN41	GXRCQVMXTRWVSJ-UHFFFAOYSA-N	AKI00000050a	P06239	LCK	LCK	6.719512552722073	GXRCQVMXTRWVSJ-UHFFFAOYSA-N_P06239_LCK
syn20825274	NC1=C(C2=CC=C(NC(NC3=CC=CC(C)=C3)=O)C=C2)C=NC4=C(Br)C=NN41	GXRCQVMXTRWVSJ-UHFFFAOYSA-N	AKI00000050a	P49137	MAPKAPK2	MAPKAPK2	5.359994601449869	GXRCQVMXTRWVSJ-UHFFFAOYSA-N_P49137_MAPKAPK2
syn20825274	NC1=C(C2=CC=C(NC(NC3=CC=CC(C)=C3)=O)C=C2)C=NC4=C(Br)C=NN41	GXRCQVMXTRWVSJ-UHFFFAOYSA-N	AKI00000050a	Q13163	MAP2K5	MEK5	6.76886298350288	GXRCQVMXTRWVSJ-UHFFFAOYSA-N_Q13163_MEK5
syn20825274	NC1=C(C2=CC=C(NC(NC3=CC=CC(C)=C3)=O)C=C2)C=NC4=C(Br)C=NN41	GXRCQVMXTRWVSJ-UHFFFAOYSA-N	AKI00000050a	Q9H1R3	MYLK2	MYLK2	5.856683253863101	GXRCQVMXTRWVSJ-UHFFFAOYSA-N_Q9H1R3_MYLK2
syn20825274	NC1=C(C2=CC=C(NC(NC3=CC=CC(C)=C3)=O)C=C2)C=NC4=C(Br)C=NN41	GXRCQVMXTRWVSJ-UHFFFAOYSA-N	AKI00000050a	P16234	PDGFRA	PDGFRA	7.084423237987838	GXRCQVMXTRWVSJ-UHFFFAOYSA-N_P16234_PDGFRA
syn20825274	NC1=C(C2=CC=C(NC(NC3=CC=CC(C)=C3)=O)C=C2)C=NC4=C(Br)C=NN41	GXRCQVMXTRWVSJ-UHFFFAOYSA-N	AKI00000050a	P09619	PDGFRB	PDGFRB	7.17524468348772	GXRCQVMXTRWVSJ-UHFFFAOYSA-N_P09619_PDGFRB
syn20825274	NC1=C(C2=CC=C(NC(NC3=CC=CC(C)=C3)=O)C=C2)C=NC4=C(Br)C=NN41	GXRCQVMXTRWVSJ-UHFFFAOYSA-N	AKI00000050a	P07949	RET	RET	7.296678472119577	GXRCQVMXTRWVSJ-UHFFFAOYSA-N_P07949_RET
syn20825274	NC1=C(C2=CC=C(NC(NC3=CC=CC(C)=C3)=O)C=C2)C=NC4=C(Br)C=NN41	GXRCQVMXTRWVSJ-UHFFFAOYSA-N	AKI00000050a	O00141	SGK1	SGK	5.704619048150752	GXRCQVMXTRWVSJ-UHFFFAOYSA-N_O00141_SGK
syn20825274	NC1=C(C2=CC=C(NC(NC3=CC=CC(C)=C3)=O)C=C2)C=NC4=C(Br)C=NN41	GXRCQVMXTRWVSJ-UHFFFAOYSA-N	AKI00000050a	Q16288	NTRK3	TRKC	7.097935390468115	GXRCQVMXTRWVSJ-UHFFFAOYSA-N_Q16288_TRKC
syn20825274	NC1=C(C2=CC=C(NC(NC3=CC=CC(C)=C3)=O)C=C2)C=NC4=C(Br)C=NN41	GXRCQVMXTRWVSJ-UHFFFAOYSA-N	AKI00000050a	P35968	KDR	VEGFR2	7.33819172914371	GXRCQVMXTRWVSJ-UHFFFAOYSA-N_P35968_VEGFR2
syn20825274	CC1=CC=CC(C2=C(N(C=CN=C3)C3=N2)C4=CC=NC(NC5CCCCC5)=N4)=C1	WVTJDZKJXWDTPS-UHFFFAOYSA-N	AKI00000063a	Q8NI60	CABC1	ADCK3	5.994395654663359	WVTJDZKJXWDTPS-UHFFFAOYSA-N_Q8NI60_ADCK3
syn20825274	CC1=CC=CC(C2=C(N(C=CN=C3)C3=N2)C4=CC=NC(NC5CCCCC5)=N4)=C1	WVTJDZKJXWDTPS-UHFFFAOYSA-N	AKI00000063a	O43683	BUB1	BUB1	6.611088643060522	WVTJDZKJXWDTPS-UHFFFAOYSA-N_O43683_BUB1
syn20825274	CC1=CC=CC(C2=C(N(C=CN=C3)C3=N2)C4=CC=NC(NC5CCCCC5)=N4)=C1	WVTJDZKJXWDTPS-UHFFFAOYSA-N	AKI00000063a	Q6P2M8	PNCK	CAMK1B	5.968697164465278	WVTJDZKJXWDTPS-UHFFFAOYSA-N_Q6P2M8_CAMK1B
syn20825274	CC1=CC=CC(C2=C(N(C=CN=C3)C3=N2)C4=CC=NC(NC5CCCCC5)=N4)=C1	WVTJDZKJXWDTPS-UHFFFAOYSA-N	AKI00000063a	P48730	CSNK1D	CSNK1D	6.894443823086712	WVTJDZKJXWDTPS-UHFFFAOYSA-N_P48730_CSNK1D
syn20825274	CC1=CC=CC(C2=C(N(C=CN=C3)C3=N2)C4=CC=NC(NC5CCCCC5)=N4)=C1	WVTJDZKJXWDTPS-UHFFFAOYSA-N	AKI00000063a	P49674	CSNK1E	CSNK1E	7.051333784609525	WVTJDZKJXWDTPS-UHFFFAOYSA-N_P49674_CSNK1E
syn20825274	CC1=CC=CC(C2=C(N(C=CN=C3)C3=N2)C4=CC=NC(NC5CCCCC5)=N4)=C1	WVTJDZKJXWDTPS-UHFFFAOYSA-N	AKI00000063a	O14976	GAK	GAK	6.274675161411989	WVTJDZKJXWDTPS-UHFFFAOYSA-N_O14976_GAK
syn20825274	CC1=CC=CC(C2=C(N(C=CN=C3)C3=N2)C4=CC=NC(NC5CCCCC5)=N4)=C1	WVTJDZKJXWDTPS-UHFFFAOYSA-N	AKI00000063a	P45983	MAPK8	JNK1	6.524664107059492	WVTJDZKJXWDTPS-UHFFFAOYSA-N_P45983_JNK1
syn20825274	CC1=CC=CC(C2=C(N(C=CN=C3)C3=N2)C4=CC=NC(NC5CCCCC5)=N4)=C1	WVTJDZKJXWDTPS-UHFFFAOYSA-N	AKI00000063a	P45984	MAPK9	JNK2	6.800013479726486	WVTJDZKJXWDTPS-UHFFFAOYSA-N_P45984_JNK2
syn20825274	CC1=CC=CC(C2=C(N(C=CN=C3)C3=N2)C4=CC=NC(NC5CCCCC5)=N4)=C1	WVTJDZKJXWDTPS-UHFFFAOYSA-N	AKI00000063a	P53779	MAPK10	JNK3	6.711760506691527	WVTJDZKJXWDTPS-UHFFFAOYSA-N_P53779_JNK3
syn20825274	CC1=CC=CC(C2=C(N(C=CN=C3)C3=N2)C4=CC=NC(NC5CCCCC5)=N4)=C1	WVTJDZKJXWDTPS-UHFFFAOYSA-N	AKI00000063a	P45985	MAP2K4	MEK4	6.208205005630207	WVTJDZKJXWDTPS-UHFFFAOYSA-N_P45985_MEK4
syn20825274	CC1=CC=CC(C2=C(N(C=CN=C3)C3=N2)C4=CC=NC(NC5CCCCC5)=N4)=C1	WVTJDZKJXWDTPS-UHFFFAOYSA-N	AKI00000063a	Q9UBE8	NLK	NLK	6.8184002902279035	WVTJDZKJXWDTPS-UHFFFAOYSA-N_Q9UBE8_NLK
syn20825274	CC1=CC=CC(C2=C(N(C=CN=C3)C3=N2)C4=CC=NC(NC5CCCCC5)=N4)=C1	WVTJDZKJXWDTPS-UHFFFAOYSA-N	AKI00000063a	Q16539	MAPK14	p38-alpha	6.340925120876891	WVTJDZKJXWDTPS-UHFFFAOYSA-N_Q16539_p38-alpha
syn20825274	CC1=CC=CC(C2=C(N(C=CN=C3)C3=N2)C4=CC=NC(NC5CCCCC5)=N4)=C1	WVTJDZKJXWDTPS-UHFFFAOYSA-N	AKI00000063a	Q15759	MAPK11	p38-beta	6.525999058994465	WVTJDZKJXWDTPS-UHFFFAOYSA-N_Q15759_p38-beta
syn20825274	CC1=CC=CC(C2=C(N(C=CN=C3)C3=N2)C4=CC=NC(NC5CCCCC5)=N4)=C1	WVTJDZKJXWDTPS-UHFFFAOYSA-N	AKI00000063a	Q9BZL6	PRKD2	PRKD2	6.023822409987568	WVTJDZKJXWDTPS-UHFFFAOYSA-N_Q9BZL6_PRKD2
syn20825274	CC1=CC=CC(C2=C(N(C=CN=C3)C3=N2)C4=CC=NC(NC5CCCCC5)=N4)=C1	WVTJDZKJXWDTPS-UHFFFAOYSA-N	AKI00000063a	Q15418	RPS6KA1	RSK1(Kin.Dom.2-C-terminal)	5.726820517919509	WVTJDZKJXWDTPS-UHFFFAOYSA-N_Q15418_RSK1(Kin.Dom.2-C-terminal)
syn20825274	CC1=CC=CC(C2=C(N(C=CN=C3)C3=N2)C4=CC=NC(NC5CCCCC5)=N4)=C1	WVTJDZKJXWDTPS-UHFFFAOYSA-N	AKI00000063a	Q9UK32	RPS6KA6	RSK4(Kin.Dom.2-C-terminal)	5.903587994551761	WVTJDZKJXWDTPS-UHFFFAOYSA-N_Q9UK32_RSK4(Kin.Dom.2-C-terminal)
syn20825274	CC1=CC=CC(C2=C(N(C=CN=C3)C3=N2)C4=CC=NC(NC5CCCCC5)=N4)=C1	WVTJDZKJXWDTPS-UHFFFAOYSA-N	AKI00000063a	Q9NRP7	STK36	STK36	5.666006279284506	WVTJDZKJXWDTPS-UHFFFAOYSA-N_Q9NRP7_STK36
syn20825274	CC1=CC=CC(C2=C(N(C=CN=C3)C3=N2)C4=CC=NC(NC5CCCCC5)=N4)=C1	WVTJDZKJXWDTPS-UHFFFAOYSA-N	AKI00000063a	Q9NYL2	ZAK	ZAK	5.788206494966442	WVTJDZKJXWDTPS-UHFFFAOYSA-N_Q9NYL2_ZAK
syn20825274	O=C(NC1=C2C(C(F)=CC=C2)=NC=C1)NC3=NC=CN=C3	NSDIHUXUFJHXRA-UHFFFAOYSA-N	AKI00000070a	P11802	CDK4	CDK4-cyclinD1	6.213473201336708	NSDIHUXUFJHXRA-UHFFFAOYSA-N_P11802_CDK4-cyclinD1
syn20825274	O=C(NC1=C2C(C(F)=CC=C2)=NC=C1)NC3=NC=CN=C3	NSDIHUXUFJHXRA-UHFFFAOYSA-N	AKI00000070a	P11802	CDK4	CDK4-cyclinD3	6.213473201336708	NSDIHUXUFJHXRA-UHFFFAOYSA-N_P11802_CDK4-cyclinD3
syn20825274	O=C(NC1=C2C(C(F)=CC=C2)=NC=C1)NC3=NC=CN=C3	NSDIHUXUFJHXRA-UHFFFAOYSA-N	AKI00000070a	P50613	CDK7	CDK7	6.165754867007818	NSDIHUXUFJHXRA-UHFFFAOYSA-N_P50613_CDK7
syn20825274	O=C(NC1=C2C(C(F)=CC=C2)=NC=C1)NC3=NC=CN=C3	NSDIHUXUFJHXRA-UHFFFAOYSA-N	AKI00000070a	O76039	CDKL5	CDKL5	5.761889145599881	NSDIHUXUFJHXRA-UHFFFAOYSA-N_O76039_CDKL5
syn20825274	O=C(NC1=C2C(C(F)=CC=C2)=NC=C1)NC3=NC=CN=C3	NSDIHUXUFJHXRA-UHFFFAOYSA-N	AKI00000070a	P48729	CSNK1A1	CSNK1A1	5.543360917255433	NSDIHUXUFJHXRA-UHFFFAOYSA-N_P48729_CSNK1A1
syn20825274	O=C(NC1=C2C(C(F)=CC=C2)=NC=C1)NC3=NC=CN=C3	NSDIHUXUFJHXRA-UHFFFAOYSA-N	AKI00000070a	P19784	CSNK2A2	CSNK2A2	6.315016131989791	NSDIHUXUFJHXRA-UHFFFAOYSA-N_P19784_CSNK2A2
syn20825274	O=C(NC1=C2C(C(F)=CC=C2)=NC=C1)NC3=NC=CN=C3	NSDIHUXUFJHXRA-UHFFFAOYSA-N	AKI00000070a	Q13627	DYRK1A	DYRK1A	6.50517539501552	NSDIHUXUFJHXRA-UHFFFAOYSA-N_Q13627_DYRK1A
syn20825274	O=C(NC1=C2C(C(F)=CC=C2)=NC=C1)NC3=NC=CN=C3	NSDIHUXUFJHXRA-UHFFFAOYSA-N	AKI00000070a	Q8TD08	MAPK15	ERK8	6.40229555250314	NSDIHUXUFJHXRA-UHFFFAOYSA-N_Q8TD08_ERK8
syn20825274	O=C(NC1=C2C(C(F)=CC=C2)=NC=C1)NC3=NC=CN=C3	NSDIHUXUFJHXRA-UHFFFAOYSA-N	AKI00000070a	P49840	GSK3A	GSK3A	7.29985532598581	NSDIHUXUFJHXRA-UHFFFAOYSA-N_P49840_GSK3A
syn20825274	O=C(NC1=C2C(C(F)=CC=C2)=NC=C1)NC3=NC=CN=C3	NSDIHUXUFJHXRA-UHFFFAOYSA-N	AKI00000070a	P49841	GSK3B	GSK3B	7.4411891674779875	NSDIHUXUFJHXRA-UHFFFAOYSA-N_P49841_GSK3B
syn20825274	O=C(NC1=C2C(C(F)=CC=C2)=NC=C1)NC3=NC=CN=C3	NSDIHUXUFJHXRA-UHFFFAOYSA-N	AKI00000070a	Q86Z02	HIPK1	HIPK1	5.839618203393118	NSDIHUXUFJHXRA-UHFFFAOYSA-N_Q86Z02_HIPK1
syn20825274	O=C(NC1=C2C(C(F)=CC=C2)=NC=C1)NC3=NC=CN=C3	NSDIHUXUFJHXRA-UHFFFAOYSA-N	AKI00000070a	Q9Y6R4	MAP3K4	MAP3K4	5.452885757684472	NSDIHUXUFJHXRA-UHFFFAOYSA-N_Q9Y6R4_MAP3K4
syn20825274	O=C(NC1=C2C(C(F)=CC=C2)=NC=C1)NC3=NC=CN=C3	NSDIHUXUFJHXRA-UHFFFAOYSA-N	AKI00000070a	Q9NRP7	STK36	STK36	5.755710709384	NSDIHUXUFJHXRA-UHFFFAOYSA-N_Q9NRP7_STK36
syn20825274	O=C(NC1=C2C(C(F)=CC=C2)=NC=C1)NC3=NC=CN=C3	NSDIHUXUFJHXRA-UHFFFAOYSA-N	AKI00000070a	P37173	TGFBR2	TGFBR2	5.99233264043965	NSDIHUXUFJHXRA-UHFFFAOYSA-N_P37173_TGFBR2
syn20825274	O=C(NC1=C2C(C(F)=CC=C2)=NC=C1)NC3=NC=CN=C3	NSDIHUXUFJHXRA-UHFFFAOYSA-N	AKI00000070a	P29597	TYK2	TYK2(JH2domain-pseudokinase)	5.9891811345113375	NSDIHUXUFJHXRA-UHFFFAOYSA-N_P29597_TYK2(JH2domain-pseudokinase)
syn20825274	O=C(NC1=C2C(C(F)=CC=C2)=NC=C1)NC3=NC=CN=C3	NSDIHUXUFJHXRA-UHFFFAOYSA-N	AKI00000070a	Q56UN5	MAP3K19	YSK4	6.170741829289277	NSDIHUXUFJHXRA-UHFFFAOYSA-N_Q56UN5_YSK4
syn20825274	OC(C1=CC2=C(C3=CC(C4=CC=CC=C4)=CC=C3)C=NC=C2S1)=O	FHBDMVQPDQSYLR-UHFFFAOYSA-N	AKI00000074a	Q9BWU1	CDK19	CDK11	5.651527511442255	FHBDMVQPDQSYLR-UHFFFAOYSA-N_Q9BWU1_CDK11
syn20825274	OC(C1=CC2=C(C3=CC(C4=CC=CC=C4)=CC=C3)C=NC=C2S1)=O	FHBDMVQPDQSYLR-UHFFFAOYSA-N	AKI00000074a	P49336	CDK8	CDK8	5.9681276039547875	FHBDMVQPDQSYLR-UHFFFAOYSA-N_P49336_CDK8
syn20825274	OC(C1=CC2=C(C3=CC(C4=CC=CC=C4)=CC=C3)C=NC=C2S1)=O	FHBDMVQPDQSYLR-UHFFFAOYSA-N	AKI00000074a	P53355	DAPK1	DAPK1	5.7413333245328975	FHBDMVQPDQSYLR-UHFFFAOYSA-N_P53355_DAPK1
syn20825274	OC(C1=CC2=C(C3=CC(C4=CC=CC=C4)=CC=C3)C=NC=C2S1)=O	FHBDMVQPDQSYLR-UHFFFAOYSA-N	AKI00000074a	Q9UIK4	DAPK2	DAPK2	5.753293966105611	FHBDMVQPDQSYLR-UHFFFAOYSA-N_Q9UIK4_DAPK2
syn20825274	OC(C1=CC2=C(C3=CC(C4=CC=CC=C4)=CC=C3)C=NC=C2S1)=O	FHBDMVQPDQSYLR-UHFFFAOYSA-N	AKI00000074a	O43293	DAPK3	DAPK3	6.241924958422442	FHBDMVQPDQSYLR-UHFFFAOYSA-N_O43293_DAPK3
syn20825274	OC(C1=CC2=C(C3=CC(C4=CC=CC=C4)=CC=C3)C=NC=C2S1)=O	FHBDMVQPDQSYLR-UHFFFAOYSA-N	AKI00000074a	Q86Z02	HIPK1	HIPK1	5.688950951583156	FHBDMVQPDQSYLR-UHFFFAOYSA-N_Q86Z02_HIPK1
syn20825274	OC(C1=CC2=C(C3=CC(C4=CC=CC=C4)=CC=C3)C=NC=C2S1)=O	FHBDMVQPDQSYLR-UHFFFAOYSA-N	AKI00000074a	Q9H2X6	HIPK2	HIPK2	5.86146353202599	FHBDMVQPDQSYLR-UHFFFAOYSA-N_Q9H2X6_HIPK2
syn20825274	OC(C1=CC2=C(C3=CC(C4=CC=CC=C4)=CC=C3)C=NC=C2S1)=O	FHBDMVQPDQSYLR-UHFFFAOYSA-N	AKI00000074a	Q9H422	HIPK3	HIPK3	5.835085831519827	FHBDMVQPDQSYLR-UHFFFAOYSA-N_Q9H422_HIPK3
syn20825274	OC(C1=CC2=C(C3=CC(C4=CC=CC=C4)=CC=C3)C=NC=C2S1)=O	FHBDMVQPDQSYLR-UHFFFAOYSA-N	AKI00000074a	Q8NE63	HIPK4	HIPK4	6.015533673495694	FHBDMVQPDQSYLR-UHFFFAOYSA-N_Q8NE63_HIPK4
syn20825274	OC(C1=CC2=C(C3=CC(C4=CC=CC=C4)=CC=C3)C=NC=C2S1)=O	FHBDMVQPDQSYLR-UHFFFAOYSA-N	AKI00000074a	Q13163	MAP2K5	MEK5	6.4952198993997365	FHBDMVQPDQSYLR-UHFFFAOYSA-N_Q13163_MEK5
syn20825274	OC(C1=CC2=C(C3=CC(C4=CC=CC=C4)=CC=C3)C=NC=C2S1)=O	FHBDMVQPDQSYLR-UHFFFAOYSA-N	AKI00000074a	Q9Y2I7	PIKFYVE	PIKFYVE	4.626633904867876	FHBDMVQPDQSYLR-UHFFFAOYSA-N_Q9Y2I7_PIKFYVE
syn20825274	O=C1C2=C(C(C3=CC=CC=N3)=NN1C4=C(Cl)C=NC=C4Cl)N=C(NC5=CC=C(N6CCN(C)CC6)C=C5)N=C2	BYOVZPSNQRPTQJ-UHFFFAOYSA-N	AKI00000021a	Q08345	DDR1	DDR1	7.180275359908866	BYOVZPSNQRPTQJ-UHFFFAOYSA-N_Q08345_DDR1
syn20825274	O=C1C2=C(C(C3=CC=CC=N3)=NN1C4=C(Cl)C=NC=C4Cl)N=C(NC5=CC=C(N6CCN(C)CC6)C=C5)N=C2	BYOVZPSNQRPTQJ-UHFFFAOYSA-N	AKI00000021a	Q16832	DDR2	DDR2	7.087386336393377	BYOVZPSNQRPTQJ-UHFFFAOYSA-N_Q16832_DDR2
syn20825274	O=C1C2=C(C(C3=CC=CC=N3)=NN1C4=C(Cl)C=NC=C4Cl)N=C(NC5=CC=C(N6CCN(C)CC6)C=C5)N=C2	BYOVZPSNQRPTQJ-UHFFFAOYSA-N	AKI00000021a	Q9P2K8	EIF2AK4	GCN2(Kin.Dom.2,S808G)	6.420727234532264	BYOVZPSNQRPTQJ-UHFFFAOYSA-N_Q9P2K8_GCN2(Kin.Dom.2,S808G)
syn20825274	O=C1C2=C(C(C3=CC=CC=N3)=NN1C4=C(Cl)C=NC=C4Cl)N=C(NC5=CC=C(N6CCN(C)CC6)C=C5)N=C2	BYOVZPSNQRPTQJ-UHFFFAOYSA-N	AKI00000021a	O60674	JAK2	JAK2(JH1domain-catalytic)	6.954484490552889	BYOVZPSNQRPTQJ-UHFFFAOYSA-N_O60674_JAK2(JH1domain-catalytic)
syn20825274	O=C1C2=C(C(C3=CC=CC=N3)=NN1C4=C(Cl)C=NC=C4Cl)N=C(NC5=CC=C(N6CCN(C)CC6)C=C5)N=C2	BYOVZPSNQRPTQJ-UHFFFAOYSA-N	AKI00000021a	P52333	JAK3	JAK3(JH1domain-catalytic)	6.51297274825575	BYOVZPSNQRPTQJ-UHFFFAOYSA-N_P52333_JAK3(JH1domain-catalytic)
syn20825274	O=C1C2=C(C(C3=CC=CC=N3)=NN1C4=C(Cl)C=NC=C4Cl)N=C(NC5=CC=C(N6CCN(C)CC6)C=C5)N=C2	BYOVZPSNQRPTQJ-UHFFFAOYSA-N	AKI00000021a	Q9Y2U5	MAP3K2	MAP3K2	7.133217146021046	BYOVZPSNQRPTQJ-UHFFFAOYSA-N_Q9Y2U5_MAP3K2
syn20825274	O=C1C2=C(C(C3=CC=CC=N3)=NN1C4=C(Cl)C=NC=C4Cl)N=C(NC5=CC=C(N6CCN(C)CC6)C=C5)N=C2	BYOVZPSNQRPTQJ-UHFFFAOYSA-N	AKI00000021a	Q99759	MAP3K3	MAP3K3	6.908070117146728	BYOVZPSNQRPTQJ-UHFFFAOYSA-N_Q99759_MAP3K3
syn20825274	O=C1C2=C(C(C3=CC=CC=N3)=NN1C4=C(Cl)C=NC=C4Cl)N=C(NC5=CC=C(N6CCN(C)CC6)C=C5)N=C2	BYOVZPSNQRPTQJ-UHFFFAOYSA-N	AKI00000021a	Q9Y6R4	MAP3K4	MAP3K4	5.691951218244341	BYOVZPSNQRPTQJ-UHFFFAOYSA-N_Q9Y6R4_MAP3K4
syn20825274	O=C1C2=C(C(C3=CC=CC=N3)=NN1C4=C(Cl)C=NC=C4Cl)N=C(NC5=CC=C(N6CCN(C)CC6)C=C5)N=C2	BYOVZPSNQRPTQJ-UHFFFAOYSA-N	AKI00000021a	Q9Y4K4	MAP4K5	MAP4K5	6.755198934709178	BYOVZPSNQRPTQJ-UHFFFAOYSA-N_Q9Y4K4_MAP4K5
syn20825274	O=C1C2=C(C(C3=CC=CC=N3)=NN1C4=C(Cl)C=NC=C4Cl)N=C(NC5=CC=C(N6CCN(C)CC6)C=C5)N=C2	BYOVZPSNQRPTQJ-UHFFFAOYSA-N	AKI00000021a	P42345	MTOR	MTOR	6.100677372428078	BYOVZPSNQRPTQJ-UHFFFAOYSA-N_P42345_MTOR
syn20825274	O=C1C2=C(C(C3=CC=CC=N3)=NN1C4=C(Cl)C=NC=C4Cl)N=C(NC5=CC=C(N6CCN(C)CC6)C=C5)N=C2	BYOVZPSNQRPTQJ-UHFFFAOYSA-N	AKI00000021a	P29597	TYK2	TYK2(JH1domain-catalytic)	6.51441419048311	BYOVZPSNQRPTQJ-UHFFFAOYSA-N_P29597_TYK2(JH1domain-catalytic)
syn20825274	O=C1C2=C(C(C3=CC=CC=N3)=NN1C4=C(Cl)C=NC=C4Cl)N=C(NC5=CC=C(N6CCN(C)CC6)C=C5)N=C2	BYOVZPSNQRPTQJ-UHFFFAOYSA-N	AKI00000021a	P30291	WEE1	WEE1	7.3354188384193355	BYOVZPSNQRPTQJ-UHFFFAOYSA-N_P30291_WEE1
syn20825274	O=C1C2=C(C(C3=CC=CC=N3)=NN1C4=C(Cl)C=NC=C4Cl)N=C(NC5=CC=C(N6CCN(C)CC6)C=C5)N=C2	BYOVZPSNQRPTQJ-UHFFFAOYSA-N	AKI00000021a	P0C1S8	WEE2	WEE2	6.7858945487763815	BYOVZPSNQRPTQJ-UHFFFAOYSA-N_P0C1S8_WEE2
syn20825274	O=C1C2=C(C(C3=CC=CC=N3)=NN1C4=C(Cl)C=NC=C4Cl)N=C(NC5=CC=C(N6CCN(C)CC6)C=C5)N=C2	BYOVZPSNQRPTQJ-UHFFFAOYSA-N	AKI00000021a	Q56UN5	MAP3K19	YSK4	6.693221772926201	BYOVZPSNQRPTQJ-UHFFFAOYSA-N_Q56UN5_YSK4
syn20825274	O=C(NC1=CC(Cl)=CC=C1)NC(C=C2)=CC=C2C3=C4C(N(C)N=C4N)=CN=C3	UUVMNPKFPGJBNX-UHFFFAOYSA-N	AKI00000047a	Q8NI60	CABC1	ADCK3	5.9674958130818245	UUVMNPKFPGJBNX-UHFFFAOYSA-N_Q8NI60_ADCK3
syn20825274	O=C(NC1=CC(Cl)=CC=C1)NC(C=C2)=CC=C2C3=C4C(N(C)N=C4N)=CN=C3	UUVMNPKFPGJBNX-UHFFFAOYSA-N	AKI00000047a	P30530	AXL	AXL	7.299527231717394	UUVMNPKFPGJBNX-UHFFFAOYSA-N_P30530_AXL
syn20825274	O=C(NC1=CC(Cl)=CC=C1)NC(C=C2)=CC=C2C3=C4C(N(C)N=C4N)=CN=C3	UUVMNPKFPGJBNX-UHFFFAOYSA-N	AKI00000047a	P49760	CLK2	CLK2	5.991120836192862	UUVMNPKFPGJBNX-UHFFFAOYSA-N_P49760_CLK2
syn20825274	O=C(NC1=CC(Cl)=CC=C1)NC(C=C2)=CC=C2C3=C4C(N(C)N=C4N)=CN=C3	UUVMNPKFPGJBNX-UHFFFAOYSA-N	AKI00000047a	P07333	CSF1R	CSF1R	7.221935788875328	UUVMNPKFPGJBNX-UHFFFAOYSA-N_P07333_CSF1R
syn20825274	O=C(NC1=CC(Cl)=CC=C1)NC(C=C2)=CC=C2C3=C4C(N(C)N=C4N)=CN=C3	UUVMNPKFPGJBNX-UHFFFAOYSA-N	AKI00000047a	P49674	CSNK1E	CSNK1E	6.45684956028162	UUVMNPKFPGJBNX-UHFFFAOYSA-N_P49674_CSNK1E
syn20825274	O=C(NC1=CC(Cl)=CC=C1)NC(C=C2)=CC=C2C3=C4C(N(C)N=C4N)=CN=C3	UUVMNPKFPGJBNX-UHFFFAOYSA-N	AKI00000047a	Q08345	DDR1	DDR1	7.238855192769132	UUVMNPKFPGJBNX-UHFFFAOYSA-N_Q08345_DDR1
syn20825274	O=C(NC1=CC(Cl)=CC=C1)NC(C=C2)=CC=C2C3=C4C(N(C)N=C4N)=CN=C3	UUVMNPKFPGJBNX-UHFFFAOYSA-N	AKI00000047a	Q16832	DDR2	DDR2	7.1050713795421565	UUVMNPKFPGJBNX-UHFFFAOYSA-N_Q16832_DDR2
syn20825274	O=C(NC1=CC(Cl)=CC=C1)NC(C=C2)=CC=C2C3=C4C(N(C)N=C4N)=CN=C3	UUVMNPKFPGJBNX-UHFFFAOYSA-N	AKI00000047a	O94768	STK17B	DRAK2	5.603977027658208	UUVMNPKFPGJBNX-UHFFFAOYSA-N_O94768_DRAK2
syn20825274	O=C(NC1=CC(Cl)=CC=C1)NC(C=C2)=CC=C2C3=C4C(N(C)N=C4N)=CN=C3	UUVMNPKFPGJBNX-UHFFFAOYSA-N	AKI00000047a	P29323	EPHB2	EPHB2	6.071172241813857	UUVMNPKFPGJBNX-UHFFFAOYSA-N_P29323_EPHB2
syn20825274	O=C(NC1=CC(Cl)=CC=C1)NC(C=C2)=CC=C2C3=C4C(N(C)N=C4N)=CN=C3	UUVMNPKFPGJBNX-UHFFFAOYSA-N	AKI00000047a	P54753	EPHB3	EPHB3	5.5536846698799245	UUVMNPKFPGJBNX-UHFFFAOYSA-N_P54753_EPHB3
syn20825274	O=C(NC1=CC(Cl)=CC=C1)NC(C=C2)=CC=C2C3=C4C(N(C)N=C4N)=CN=C3	UUVMNPKFPGJBNX-UHFFFAOYSA-N	AKI00000047a	O15197	EPHB6	EPHB6	6.940957691418954	UUVMNPKFPGJBNX-UHFFFAOYSA-N_O15197_EPHB6
syn20825274	O=C(NC1=CC(Cl)=CC=C1)NC(C=C2)=CC=C2C3=C4C(N(C)N=C4N)=CN=C3	UUVMNPKFPGJBNX-UHFFFAOYSA-N	AKI00000047a	P17948	FLT1	FLT1	7.463009362932948	UUVMNPKFPGJBNX-UHFFFAOYSA-N_P17948_FLT1
syn20825274	O=C(NC1=CC(Cl)=CC=C1)NC(C=C2)=CC=C2C3=C4C(N(C)N=C4N)=CN=C3	UUVMNPKFPGJBNX-UHFFFAOYSA-N	AKI00000047a	P36888	FLT3	FLT3	7.195299120176101	UUVMNPKFPGJBNX-UHFFFAOYSA-N_P36888_FLT3
syn20825274	O=C(NC1=CC(Cl)=CC=C1)NC(C=C2)=CC=C2C3=C4C(N(C)N=C4N)=CN=C3	UUVMNPKFPGJBNX-UHFFFAOYSA-N	AKI00000047a	P35916	FLT4	FLT4	6.7783378488553705	UUVMNPKFPGJBNX-UHFFFAOYSA-N_P35916_FLT4
syn20825274	O=C(NC1=CC(Cl)=CC=C1)NC(C=C2)=CC=C2C3=C4C(N(C)N=C4N)=CN=C3	UUVMNPKFPGJBNX-UHFFFAOYSA-N	AKI00000047a	Q8NE63	HIPK4	HIPK4	6.902305818049718	UUVMNPKFPGJBNX-UHFFFAOYSA-N_Q8NE63_HIPK4
syn20825274	O=C(NC1=CC(Cl)=CC=C1)NC(C=C2)=CC=C2C3=C4C(N(C)N=C4N)=CN=C3	UUVMNPKFPGJBNX-UHFFFAOYSA-N	AKI00000047a	P10721	KIT	KIT	6.81233677931415	UUVMNPKFPGJBNX-UHFFFAOYSA-N_P10721_KIT
syn20825274	O=C(NC1=CC(Cl)=CC=C1)NC(C=C2)=CC=C2C3=C4C(N(C)N=C4N)=CN=C3	UUVMNPKFPGJBNX-UHFFFAOYSA-N	AKI00000047a	Q8IVH8	MAP4K3	MAP4K3	6.365536936164172	UUVMNPKFPGJBNX-UHFFFAOYSA-N_Q8IVH8_MAP4K3
syn20825274	O=C(NC1=CC(Cl)=CC=C1)NC(C=C2)=CC=C2C3=C4C(N(C)N=C4N)=CN=C3	UUVMNPKFPGJBNX-UHFFFAOYSA-N	AKI00000047a	Q8WXR4	MYO3B	MYO3B	5.894381961692331	UUVMNPKFPGJBNX-UHFFFAOYSA-N_Q8WXR4_MYO3B
syn20825274	O=C(NC1=CC(Cl)=CC=C1)NC(C=C2)=CC=C2C3=C4C(N(C)N=C4N)=CN=C3	UUVMNPKFPGJBNX-UHFFFAOYSA-N	AKI00000047a	P16234	PDGFRA	PDGFRA	7.308720438205384	UUVMNPKFPGJBNX-UHFFFAOYSA-N_P16234_PDGFRA
syn20825274	O=C(NC1=CC(Cl)=CC=C1)NC(C=C2)=CC=C2C3=C4C(N(C)N=C4N)=CN=C3	UUVMNPKFPGJBNX-UHFFFAOYSA-N	AKI00000047a	P09619	PDGFRB	PDGFRB	7.389740628316178	UUVMNPKFPGJBNX-UHFFFAOYSA-N_P09619_PDGFRB
syn20825274	O=C(NC1=CC(Cl)=CC=C1)NC(C=C2)=CC=C2C3=C4C(N(C)N=C4N)=CN=C3	UUVMNPKFPGJBNX-UHFFFAOYSA-N	AKI00000047a	Q96Q40	CDK15	PFTAIRE2	5.608017997947162	UUVMNPKFPGJBNX-UHFFFAOYSA-N_Q96Q40_PFTAIRE2
syn20825274	O=C(NC1=CC(Cl)=CC=C1)NC(C=C2)=CC=C2C3=C4C(N(C)N=C4N)=CN=C3	UUVMNPKFPGJBNX-UHFFFAOYSA-N	AKI00000047a	Q8TBX8	PIP4K2C	PIP5K2C	6.1472272894217586	UUVMNPKFPGJBNX-UHFFFAOYSA-N_Q8TBX8_PIP5K2C
syn20825274	O=C(NC1=CC(Cl)=CC=C1)NC(C=C2)=CC=C2C3=C4C(N(C)N=C4N)=CN=C3	UUVMNPKFPGJBNX-UHFFFAOYSA-N	AKI00000047a	P07949	RET	RET	6.648318826119789	UUVMNPKFPGJBNX-UHFFFAOYSA-N_P07949_RET
syn20825274	O=C(NC1=CC(Cl)=CC=C1)NC(C=C2)=CC=C2C3=C4C(N(C)N=C4N)=CN=C3	UUVMNPKFPGJBNX-UHFFFAOYSA-N	AKI00000047a	P57078	RIPK4	RIPK4	6.1423960291425	UUVMNPKFPGJBNX-UHFFFAOYSA-N_P57078_RIPK4
syn20825274	O=C(NC1=CC(Cl)=CC=C1)NC(C=C2)=CC=C2C3=C4C(N(C)N=C4N)=CN=C3	UUVMNPKFPGJBNX-UHFFFAOYSA-N	AKI00000047a	Q15349	RPS6KA2	RSK3(Kin.Dom.1-N-terminal)	5.829292920201778	UUVMNPKFPGJBNX-UHFFFAOYSA-N_Q15349_RSK3(Kin.Dom.1-N-terminal)
syn20825274	O=C(NC1=CC(Cl)=CC=C1)NC(C=C2)=CC=C2C3=C4C(N(C)N=C4N)=CN=C3	UUVMNPKFPGJBNX-UHFFFAOYSA-N	AKI00000047a	P12931	SRC	SRC	5.9951402976039425	UUVMNPKFPGJBNX-UHFFFAOYSA-N_P12931_SRC
syn20825274	O=C(NC1=CC(Cl)=CC=C1)NC(C=C2)=CC=C2C3=C4C(N(C)N=C4N)=CN=C3	UUVMNPKFPGJBNX-UHFFFAOYSA-N	AKI00000047a	Q16288	NTRK3	TRKC	6.956606945340847	UUVMNPKFPGJBNX-UHFFFAOYSA-N_Q16288_TRKC
syn20825274	O=C(NC1=CC(Cl)=CC=C1)NC(C=C2)=CC=C2C3=C4C(N(C)N=C4N)=CN=C3	UUVMNPKFPGJBNX-UHFFFAOYSA-N	AKI00000047a	P35968	KDR	VEGFR2	7.425240196475685	UUVMNPKFPGJBNX-UHFFFAOYSA-N_P35968_VEGFR2
syn20825274	O=C(NC1=CC(Cl)=CC=C1)NC(C=C2)=CC=C2C3=C4C(N(C)N=C4N)=CN=C3	UUVMNPKFPGJBNX-UHFFFAOYSA-N	AKI00000047a	Q56UN5	MAP3K19	YSK4	6.513606527584937	UUVMNPKFPGJBNX-UHFFFAOYSA-N_Q56UN5_YSK4
syn20825274	CC(C(=O)NC1CCN(C1)c1ccnc(Nc2ccc(F)cc2)n1)c1ccc(Cl)cc1	UTVWMEXPPUFQCD-UHFFFAOYSA-N	GSK1379713	Q9BYP7	WNK3	WNK3	5.766084980934684	UTVWMEXPPUFQCD-UHFFFAOYSA-N_Q9BYP7_WNK3
syn20825274	COc1cc(Nc2nccc(n2)N2CCC(C2)NC(=O)Nc2ccc3OCOc3c2)cc(OC)c1OC	RPMUHLTUQBLTIL-UHFFFAOYSA-N	GSK1379766	O14965	AURKA	AURKA	6.417100587525736	RPMUHLTUQBLTIL-UHFFFAOYSA-N_O14965_AURKA
syn20825274	COc1cc(Nc2nccc(n2)N2CCC(C2)NC(=O)Nc2ccc3OCOc3c2)cc(OC)c1OC	RPMUHLTUQBLTIL-UHFFFAOYSA-N	GSK1379766	Q9UQB9	AURKC	AURKC	6.423496087974437	RPMUHLTUQBLTIL-UHFFFAOYSA-N_Q9UQB9_AURKC
syn20825274	COc1cc(Nc2nccc(n2)N2CCC(C2)NC(=O)Nc2ccc3OCOc3c2)cc(OC)c1OC	RPMUHLTUQBLTIL-UHFFFAOYSA-N	GSK1379766	O15197	EPHB6	EPHB6	6.775743865763083	RPMUHLTUQBLTIL-UHFFFAOYSA-N_O15197_EPHB6
syn20825274	COc1cc(Nc2nccc(n2)N2CCC(C2)NC(=O)Nc2ccc3OCOc3c2)cc(OC)c1OC	RPMUHLTUQBLTIL-UHFFFAOYSA-N	GSK1379766	Q92918	MAP4K1	HPK1	5.584793337021651	RPMUHLTUQBLTIL-UHFFFAOYSA-N_Q92918_HPK1
syn20825274	COc1cc(Nc2nccc(n2)N2CCC(C2)NC(=O)Nc2ccc3OCOc3c2)cc(OC)c1OC	RPMUHLTUQBLTIL-UHFFFAOYSA-N	GSK1379766	P51617	IRAK1	IRAK1	5.957627724939311	RPMUHLTUQBLTIL-UHFFFAOYSA-N_P51617_IRAK1
syn20825274	COc1cc(Nc2nccc(n2)N2CCC(C2)NC(=O)Nc2ccc3OCOc3c2)cc(OC)c1OC	RPMUHLTUQBLTIL-UHFFFAOYSA-N	GSK1379766	Q9Y616	IRAK3	IRAK3	6.2601249251034075	RPMUHLTUQBLTIL-UHFFFAOYSA-N_Q9Y616_IRAK3
syn20825274	COc1cc(Nc2nccc(n2)N2CCC(C2)NC(=O)Nc2ccc3OCOc3c2)cc(OC)c1OC	RPMUHLTUQBLTIL-UHFFFAOYSA-N	GSK1379766	O60674	JAK2	JAK2(JH1domain-catalytic)	6.076810304877751	RPMUHLTUQBLTIL-UHFFFAOYSA-N_O60674_JAK2(JH1domain-catalytic)
syn20825274	COc1cc(Nc2nccc(n2)N2CCC(C2)NC(=O)Nc2ccc3OCOc3c2)cc(OC)c1OC	RPMUHLTUQBLTIL-UHFFFAOYSA-N	GSK1379766	Q13163	MAP2K5	MEK5	6.8200146822645475	RPMUHLTUQBLTIL-UHFFFAOYSA-N_Q13163_MEK5
syn20825274	COc1cc(Nc2nccc(n2)N2CCC(C2)NC(=O)Nc2ccc3OCOc3c2)cc(OC)c1OC	RPMUHLTUQBLTIL-UHFFFAOYSA-N	GSK1379766	Q6P3R8	NEK5	NEK5	5.923304062063035	RPMUHLTUQBLTIL-UHFFFAOYSA-N_Q6P3R8_NEK5
syn20825274	COc1cc(Nc2nccc(n2)N2CCC(C2)NC(=O)Nc2ccc3OCOc3c2)cc(OC)c1OC	RPMUHLTUQBLTIL-UHFFFAOYSA-N	GSK1379766	Q9UBF8	PI4KB	PIK4CB	5.582295316111243	RPMUHLTUQBLTIL-UHFFFAOYSA-N_Q9UBF8_PIK4CB
syn20825274	COc1cc(Nc2nccc(n2)N2CCC(C2)NC(=O)Nc2ccc3OCOc3c2)cc(OC)c1OC	RPMUHLTUQBLTIL-UHFFFAOYSA-N	GSK1379766	Q8TBX8	PIP4K2C	PIP5K2C	6.240901964423146	RPMUHLTUQBLTIL-UHFFFAOYSA-N_Q8TBX8_PIP5K2C
syn20825274	COc1cc(Nc2nccc(n2)N2CCC(C2)NC(=O)Nc2ccc3OCOc3c2)cc(OC)c1OC	RPMUHLTUQBLTIL-UHFFFAOYSA-N	GSK1379766	Q9BRS2	RIOK1	RIOK1	5.590096097511602	RPMUHLTUQBLTIL-UHFFFAOYSA-N_Q9BRS2_RIOK1
syn20825274	COc1cc(Nc2nccc(n2)N2CCC(C2)NC(=O)Nc2ccc3OCOc3c2)cc(OC)c1OC	RPMUHLTUQBLTIL-UHFFFAOYSA-N	GSK1379766	O14730	RIOK3	RIOK3	5.577112497757613	RPMUHLTUQBLTIL-UHFFFAOYSA-N_O14730_RIOK3
syn20825274	COc1cc(Nc2nccc(n2)N2CCC(C2)NC(=O)Nc2ccc3OCOc3c2)cc(OC)c1OC	RPMUHLTUQBLTIL-UHFFFAOYSA-N	GSK1379766	Q6PHR2	ULK3	ULK3	5.706240205325214	RPMUHLTUQBLTIL-UHFFFAOYSA-N_Q6PHR2_ULK3
syn20825274	Fc1ccc(Nc2nccc(n2)N2CCC(C2)NC(=O)c2cccc(c2)C#N)cc1	FRVXLNNIXWWUAQ-UHFFFAOYSA-N	GSK1379708	Q96J92	WNK4	WNK4	5.374999701880707	FRVXLNNIXWWUAQ-UHFFFAOYSA-N_Q96J92_WNK4
syn20825274	COc1cc(Nc2nccc(n2)N2CCC(C2)NC(=O)Nc2cccc(c2)C(C)=O)cc(OC)c1OC	FHPPXPQIIDRCLD-UHFFFAOYSA-N	GSK1379753	Q13705	ACVR2B	ACVR2B	4.9985877238986784	FHPPXPQIIDRCLD-UHFFFAOYSA-N_Q13705_ACVR2B
syn20825274	COc1cc(Nc2nccc(n2)N2CCC(C2)NC(=O)Nc2cccc(c2)C(C)=O)cc(OC)c1OC	FHPPXPQIIDRCLD-UHFFFAOYSA-N	GSK1379753	O14965	AURKA	AURKA	6.507800353567663	FHPPXPQIIDRCLD-UHFFFAOYSA-N_O14965_AURKA
syn20825274	COc1cc(Nc2nccc(n2)N2CCC(C2)NC(=O)Nc2cccc(c2)C(C)=O)cc(OC)c1OC	FHPPXPQIIDRCLD-UHFFFAOYSA-N	GSK1379753	O15197	EPHB6	EPHB6	6.8223015135562655	FHPPXPQIIDRCLD-UHFFFAOYSA-N_O15197_EPHB6
syn20825274	COc1cc(Nc2nccc(n2)N2CCC(C2)NC(=O)Nc2cccc(c2)C(C)=O)cc(OC)c1OC	FHPPXPQIIDRCLD-UHFFFAOYSA-N	GSK1379753	Q9Y616	IRAK3	IRAK3	5.92765927503994	FHPPXPQIIDRCLD-UHFFFAOYSA-N_Q9Y616_IRAK3
syn20825274	COc1cc(Nc2nccc(n2)N2CCC(C2)NC(=O)Nc2cccc(c2)C(C)=O)cc(OC)c1OC	FHPPXPQIIDRCLD-UHFFFAOYSA-N	GSK1379753	O60674	JAK2	JAK2(JH1domain-catalytic)	5.9841009615408325	FHPPXPQIIDRCLD-UHFFFAOYSA-N_O60674_JAK2(JH1domain-catalytic)
syn20825274	COc1cc(Nc2nccc(n2)N2CCC(C2)NC(=O)Nc2cccc(c2)C(C)=O)cc(OC)c1OC	FHPPXPQIIDRCLD-UHFFFAOYSA-N	GSK1379753	P10721	KIT	KIT	5.849192916142191	FHPPXPQIIDRCLD-UHFFFAOYSA-N_P10721_KIT
syn20825274	COc1cc(Nc2nccc(n2)N2CCC(C2)NC(=O)Nc2cccc(c2)C(C)=O)cc(OC)c1OC	FHPPXPQIIDRCLD-UHFFFAOYSA-N	GSK1379753	P29376	LTK	LTK	6.057829838141216	FHPPXPQIIDRCLD-UHFFFAOYSA-N_P29376_LTK
syn20825274	COc1cc(Nc2nccc(n2)N2CCC(C2)NC(=O)Nc2cccc(c2)C(C)=O)cc(OC)c1OC	FHPPXPQIIDRCLD-UHFFFAOYSA-N	GSK1379753	Q13163	MAP2K5	MEK5	6.675647582941362	FHPPXPQIIDRCLD-UHFFFAOYSA-N_Q13163_MEK5
syn20825274	COc1cc(Nc2nccc(n2)N2CCC(C2)NC(=O)Nc2cccc(c2)C(C)=O)cc(OC)c1OC	FHPPXPQIIDRCLD-UHFFFAOYSA-N	GSK1379753	Q13043	STK4	MST1	5.409620971549874	FHPPXPQIIDRCLD-UHFFFAOYSA-N_Q13043_MST1
syn20825274	COc1cc(Nc2nccc(n2)N2CCC(C2)NC(=O)Nc2cccc(c2)C(C)=O)cc(OC)c1OC	FHPPXPQIIDRCLD-UHFFFAOYSA-N	GSK1379753	Q6P3R8	NEK5	NEK5	5.743439309893729	FHPPXPQIIDRCLD-UHFFFAOYSA-N_Q6P3R8_NEK5
syn20825274	COc1cc(Nc2nccc(n2)N2CCC(C2)NC(=O)Nc2cccc(c2)C(C)=O)cc(OC)c1OC	FHPPXPQIIDRCLD-UHFFFAOYSA-N	GSK1379753	O75914	PAK3	PAK3	5.537465629714903	FHPPXPQIIDRCLD-UHFFFAOYSA-N_O75914_PAK3
syn20825274	COc1cc(Nc2nccc(n2)N2CCC(C2)NC(=O)Nc2cccc(c2)C(C)=O)cc(OC)c1OC	FHPPXPQIIDRCLD-UHFFFAOYSA-N	GSK1379753	Q8TBX8	PIP4K2C	PIP5K2C	6.204417652423443	FHPPXPQIIDRCLD-UHFFFAOYSA-N_Q8TBX8_PIP5K2C
syn20825274	COc1cc(Nc2nccc(n2)N2CCC(C2)NC(=O)Nc2cccc(c2)C(C)=O)cc(OC)c1OC	FHPPXPQIIDRCLD-UHFFFAOYSA-N	GSK1379753	O75716	STK16	STK16	6.15096277823051	FHPPXPQIIDRCLD-UHFFFAOYSA-N_O75716_STK16
syn20825274	COc1cccc(CNC(=O)NC2CCN(C2)c2ccnc(Nc3cc(OC)c(OC)c(OC)c3)n2)c1	DNUXCMSJSBRGFX-UHFFFAOYSA-N	GSK1379765	Q96D53	ADCK4	ADCK4	5.554551826749661	DNUXCMSJSBRGFX-UHFFFAOYSA-N_Q96D53_ADCK4
syn20825274	COc1cccc(CNC(=O)NC2CCN(C2)c2ccnc(Nc3cc(OC)c(OC)c(OC)c3)n2)c1	DNUXCMSJSBRGFX-UHFFFAOYSA-N	GSK1379765	O14965	AURKA	AURKA	6.260438298304148	DNUXCMSJSBRGFX-UHFFFAOYSA-N_O14965_AURKA
syn20825274	COc1cccc(CNC(=O)NC2CCN(C2)c2ccnc(Nc3cc(OC)c(OC)c(OC)c3)n2)c1	DNUXCMSJSBRGFX-UHFFFAOYSA-N	GSK1379765	Q96GD4	AURKB	AURKB	6.36181384051831	DNUXCMSJSBRGFX-UHFFFAOYSA-N_Q96GD4_AURKB
syn20825274	COc1cccc(CNC(=O)NC2CCN(C2)c2ccnc(Nc3cc(OC)c(OC)c(OC)c3)n2)c1	DNUXCMSJSBRGFX-UHFFFAOYSA-N	GSK1379765	O43683	BUB1	BUB1	6.591173601138312	DNUXCMSJSBRGFX-UHFFFAOYSA-N_O43683_BUB1
syn20825274	COc1cccc(CNC(=O)NC2CCN(C2)c2ccnc(Nc3cc(OC)c(OC)c(OC)c3)n2)c1	DNUXCMSJSBRGFX-UHFFFAOYSA-N	GSK1379765	O15197	EPHB6	EPHB6	6.420361033231122	DNUXCMSJSBRGFX-UHFFFAOYSA-N_O15197_EPHB6
syn20825274	COc1cccc(CNC(=O)NC2CCN(C2)c2ccnc(Nc3cc(OC)c(OC)c(OC)c3)n2)c1	DNUXCMSJSBRGFX-UHFFFAOYSA-N	GSK1379765	P14616	INSRR	INSRR	5.750994206990526	DNUXCMSJSBRGFX-UHFFFAOYSA-N_P14616_INSRR
syn20825274	COc1cccc(CNC(=O)NC2CCN(C2)c2ccnc(Nc3cc(OC)c(OC)c(OC)c3)n2)c1	DNUXCMSJSBRGFX-UHFFFAOYSA-N	GSK1379765	Q9Y616	IRAK3	IRAK3	5.900158802028226	DNUXCMSJSBRGFX-UHFFFAOYSA-N_Q9Y616_IRAK3
syn20825274	COc1cccc(CNC(=O)NC2CCN(C2)c2ccnc(Nc3cc(OC)c(OC)c(OC)c3)n2)c1	DNUXCMSJSBRGFX-UHFFFAOYSA-N	GSK1379765	O60674	JAK2	JAK2(JH1domain-catalytic)	6.393338287978174	DNUXCMSJSBRGFX-UHFFFAOYSA-N_O60674_JAK2(JH1domain-catalytic)
syn20825274	COc1cccc(CNC(=O)NC2CCN(C2)c2ccnc(Nc3cc(OC)c(OC)c(OC)c3)n2)c1	DNUXCMSJSBRGFX-UHFFFAOYSA-N	GSK1379765	P53671	LIMK2	LIMK2	5.474919278639317	DNUXCMSJSBRGFX-UHFFFAOYSA-N_P53671_LIMK2
syn20825274	COc1cccc(CNC(=O)NC2CCN(C2)c2ccnc(Nc3cc(OC)c(OC)c(OC)c3)n2)c1	DNUXCMSJSBRGFX-UHFFFAOYSA-N	GSK1379765	Q13163	MAP2K5	MEK5	6.570774519893261	DNUXCMSJSBRGFX-UHFFFAOYSA-N_Q13163_MEK5
syn20825274	COc1cccc(CNC(=O)NC2CCN(C2)c2ccnc(Nc3cc(OC)c(OC)c(OC)c3)n2)c1	DNUXCMSJSBRGFX-UHFFFAOYSA-N	GSK1379765	O15146	MUSK	MUSK	5.79886926253448	DNUXCMSJSBRGFX-UHFFFAOYSA-N_O15146_MUSK
syn20825274	COc1cccc(CNC(=O)NC2CCN(C2)c2ccnc(Nc3cc(OC)c(OC)c(OC)c3)n2)c1	DNUXCMSJSBRGFX-UHFFFAOYSA-N	GSK1379765	Q6P3R8	NEK5	NEK5	5.507181649642825	DNUXCMSJSBRGFX-UHFFFAOYSA-N_Q6P3R8_NEK5
syn20825274	COc1cccc(CNC(=O)NC2CCN(C2)c2ccnc(Nc3cc(OC)c(OC)c(OC)c3)n2)c1	DNUXCMSJSBRGFX-UHFFFAOYSA-N	GSK1379765	P42338	PIK3CB	PIK3CB	4.256079969628949	DNUXCMSJSBRGFX-UHFFFAOYSA-N_P42338_PIK3CB
syn20825274	COc1cccc(CNC(=O)NC2CCN(C2)c2ccnc(Nc3cc(OC)c(OC)c(OC)c3)n2)c1	DNUXCMSJSBRGFX-UHFFFAOYSA-N	GSK1379765	Q8TBX8	PIP4K2C	PIP5K2C	5.98077477489463	DNUXCMSJSBRGFX-UHFFFAOYSA-N_Q8TBX8_PIP5K2C
syn20825274	COc1cccc(CNC(=O)NC2CCN(C2)c2ccnc(Nc3cc(OC)c(OC)c(OC)c3)n2)c1	DNUXCMSJSBRGFX-UHFFFAOYSA-N	GSK1379765	P35590	TIE1	TIE1	5.917176057764944	DNUXCMSJSBRGFX-UHFFFAOYSA-N_P35590_TIE1
syn20825274	COc1cccc(CNC(=O)NC2CCN(C2)c2ccnc(Nc3cc(OC)c(OC)c(OC)c3)n2)c1	DNUXCMSJSBRGFX-UHFFFAOYSA-N	GSK1379765	Q6PHR2	ULK3	ULK3	5.601498386932053	DNUXCMSJSBRGFX-UHFFFAOYSA-N_Q6PHR2_ULK3
syn20825274	Oc1ccc(cc1)-c1c[nH]c(=O)c2cc(sc12)-c1ccncc1	CCZJKJIDVXAPAV-UHFFFAOYSA-N	GSK1033723	Q9Y243	AKT3	AKT3	4.972594412166776	CCZJKJIDVXAPAV-UHFFFAOYSA-N_Q9Y243_AKT3
syn20825274	Oc1ccc(cc1)-c1c[nH]c(=O)c2cc(sc12)-c1ccncc1	CCZJKJIDVXAPAV-UHFFFAOYSA-N	GSK1033723	P30530	AXL	AXL	5.508127149092204	CCZJKJIDVXAPAV-UHFFFAOYSA-N_P30530_AXL
syn20825274	Oc1ccc(cc1)-c1c[nH]c(=O)c2cc(sc12)-c1ccncc1	CCZJKJIDVXAPAV-UHFFFAOYSA-N	GSK1033723	P49759	CLK1	CLK1	7.218894258554424	CCZJKJIDVXAPAV-UHFFFAOYSA-N_P49759_CLK1
syn20825274	Oc1ccc(cc1)-c1c[nH]c(=O)c2cc(sc12)-c1ccncc1	CCZJKJIDVXAPAV-UHFFFAOYSA-N	GSK1033723	Q9HAZ1	CLK4	CLK4	7.354557695248669	CCZJKJIDVXAPAV-UHFFFAOYSA-N_Q9HAZ1_CLK4
syn20825274	Oc1ccc(cc1)-c1c[nH]c(=O)c2cc(sc12)-c1ccncc1	CCZJKJIDVXAPAV-UHFFFAOYSA-N	GSK1033723	Q09013	DMPK	DMPK	6.186692082401236	CCZJKJIDVXAPAV-UHFFFAOYSA-N_Q09013_DMPK
syn20825274	Oc1ccc(cc1)-c1c[nH]c(=O)c2cc(sc12)-c1ccncc1	CCZJKJIDVXAPAV-UHFFFAOYSA-N	GSK1033723	Q13627	DYRK1A	DYRK1A	6.9535617675572166	CCZJKJIDVXAPAV-UHFFFAOYSA-N_Q13627_DYRK1A
syn20825274	Oc1ccc(cc1)-c1c[nH]c(=O)c2cc(sc12)-c1ccncc1	CCZJKJIDVXAPAV-UHFFFAOYSA-N	GSK1033723	Q9Y463	DYRK1B	DYRK1B	6.725738304925207	CCZJKJIDVXAPAV-UHFFFAOYSA-N_Q9Y463_DYRK1B
syn20825274	Oc1ccc(cc1)-c1c[nH]c(=O)c2cc(sc12)-c1ccncc1	CCZJKJIDVXAPAV-UHFFFAOYSA-N	GSK1033723	Q92630	DYRK2	DYRK2	5.895122030436087	CCZJKJIDVXAPAV-UHFFFAOYSA-N_Q92630_DYRK2
syn20825274	Oc1ccc(cc1)-c1c[nH]c(=O)c2cc(sc12)-c1ccncc1	CCZJKJIDVXAPAV-UHFFFAOYSA-N	GSK1033723	Q8TF76	GSG2	HASPIN	5.758734792834686	CCZJKJIDVXAPAV-UHFFFAOYSA-N_Q8TF76_HASPIN
syn20825274	Oc1ccc(cc1)-c1c[nH]c(=O)c2cc(sc12)-c1ccncc1	CCZJKJIDVXAPAV-UHFFFAOYSA-N	GSK1033723	Q9H422	HIPK3	HIPK3	6.328893033189202	CCZJKJIDVXAPAV-UHFFFAOYSA-N_Q9H422_HIPK3
syn20825274	Oc1ccc(cc1)-c1c[nH]c(=O)c2cc(sc12)-c1ccncc1	CCZJKJIDVXAPAV-UHFFFAOYSA-N	GSK1033723	P06213	INSR	INSR	4.940682839882009	CCZJKJIDVXAPAV-UHFFFAOYSA-N_P06213_INSR
syn20825274	Oc1ccc(cc1)-c1c[nH]c(=O)c2cc(sc12)-c1ccncc1	CCZJKJIDVXAPAV-UHFFFAOYSA-N	GSK1033723	Q02763	TEK	TIE2	5.500346558858539	CCZJKJIDVXAPAV-UHFFFAOYSA-N_Q02763_TIE2
syn20825274	Oc1ccc(cc1)-c1c[nH]c(=O)c2cc(sc12)-c1ccncc1	CCZJKJIDVXAPAV-UHFFFAOYSA-N	GSK1033723	Q56UN5	MAP3K19	YSK4	5.77856937916058	CCZJKJIDVXAPAV-UHFFFAOYSA-N_Q56UN5_YSK4
syn20825274	COc1cccc(NC(=O)NC2CCN(C2)c2ccnc(Nc3cc(OC)c(OC)c(OC)c3)n2)c1	JWYSBCWFKGORAC-UHFFFAOYSA-N	GSK1379763	P27037	ACVR2A	ACVR2A	5.536555285357677	JWYSBCWFKGORAC-UHFFFAOYSA-N_P27037_ACVR2A
syn20825274	COc1cccc(NC(=O)NC2CCN(C2)c2ccnc(Nc3cc(OC)c(OC)c(OC)c3)n2)c1	JWYSBCWFKGORAC-UHFFFAOYSA-N	GSK1379763	Q9UQB9	AURKC	AURKC	6.625910285076016	JWYSBCWFKGORAC-UHFFFAOYSA-N_Q9UQB9_AURKC
syn20825274	COc1cccc(NC(=O)NC2CCN(C2)c2ccnc(Nc3cc(OC)c(OC)c(OC)c3)n2)c1	JWYSBCWFKGORAC-UHFFFAOYSA-N	GSK1379763	O15197	EPHB6	EPHB6	7.011741341999375	JWYSBCWFKGORAC-UHFFFAOYSA-N_O15197_EPHB6
syn20825274	COc1cccc(NC(=O)NC2CCN(C2)c2ccnc(Nc3cc(OC)c(OC)c(OC)c3)n2)c1	JWYSBCWFKGORAC-UHFFFAOYSA-N	GSK1379763	Q9H422	HIPK3	HIPK3	5.92319004701793	JWYSBCWFKGORAC-UHFFFAOYSA-N_Q9H422_HIPK3
syn20825274	COc1cccc(NC(=O)NC2CCN(C2)c2ccnc(Nc3cc(OC)c(OC)c(OC)c3)n2)c1	JWYSBCWFKGORAC-UHFFFAOYSA-N	GSK1379763	Q9Y616	IRAK3	IRAK3	6.097185926833942	JWYSBCWFKGORAC-UHFFFAOYSA-N_Q9Y616_IRAK3
syn20825274	COc1cccc(NC(=O)NC2CCN(C2)c2ccnc(Nc3cc(OC)c(OC)c(OC)c3)n2)c1	JWYSBCWFKGORAC-UHFFFAOYSA-N	GSK1379763	O60674	JAK2	JAK2(JH1domain-catalytic)	6.27306102782061	JWYSBCWFKGORAC-UHFFFAOYSA-N_O60674_JAK2(JH1domain-catalytic)
syn20825274	COc1cccc(NC(=O)NC2CCN(C2)c2ccnc(Nc3cc(OC)c(OC)c(OC)c3)n2)c1	JWYSBCWFKGORAC-UHFFFAOYSA-N	GSK1379763	P10721	KIT	KIT	5.851225270696075	JWYSBCWFKGORAC-UHFFFAOYSA-N_P10721_KIT
syn20825274	COc1cccc(NC(=O)NC2CCN(C2)c2ccnc(Nc3cc(OC)c(OC)c(OC)c3)n2)c1	JWYSBCWFKGORAC-UHFFFAOYSA-N	GSK1379763	Q13233	MAP3K1	MAP3K1	5.053133160617841	JWYSBCWFKGORAC-UHFFFAOYSA-N_Q13233_MAP3K1
syn20825274	COc1cccc(NC(=O)NC2CCN(C2)c2ccnc(Nc3cc(OC)c(OC)c(OC)c3)n2)c1	JWYSBCWFKGORAC-UHFFFAOYSA-N	GSK1379763	Q9Y4K4	MAP4K5	MAP4K5	5.881379398667413	JWYSBCWFKGORAC-UHFFFAOYSA-N_Q9Y4K4_MAP4K5
syn20825274	COc1cccc(NC(=O)NC2CCN(C2)c2ccnc(Nc3cc(OC)c(OC)c(OC)c3)n2)c1	JWYSBCWFKGORAC-UHFFFAOYSA-N	GSK1379763	Q13163	MAP2K5	MEK5	6.8158669547983886	JWYSBCWFKGORAC-UHFFFAOYSA-N_Q13163_MEK5
syn20825274	COc1cccc(NC(=O)NC2CCN(C2)c2ccnc(Nc3cc(OC)c(OC)c(OC)c3)n2)c1	JWYSBCWFKGORAC-UHFFFAOYSA-N	GSK1379763	Q6P3R8	NEK5	NEK5	5.815333676429254	JWYSBCWFKGORAC-UHFFFAOYSA-N_Q6P3R8_NEK5
syn20825274	COc1cccc(NC(=O)NC2CCN(C2)c2ccnc(Nc3cc(OC)c(OC)c(OC)c3)n2)c1	JWYSBCWFKGORAC-UHFFFAOYSA-N	GSK1379763	P09619	PDGFRB	PDGFRB	6.06464434928141	JWYSBCWFKGORAC-UHFFFAOYSA-N_P09619_PDGFRB
syn20825274	COc1cccc(NC(=O)NC2CCN(C2)c2ccnc(Nc3cc(OC)c(OC)c(OC)c3)n2)c1	JWYSBCWFKGORAC-UHFFFAOYSA-N	GSK1379763	Q8TBX8	PIP4K2C	PIP5K2C	6.154940302110608	JWYSBCWFKGORAC-UHFFFAOYSA-N_Q8TBX8_PIP5K2C
syn20825274	COc1cccc(NC(=O)NC2CCN(C2)c2ccnc(Nc3cc(OC)c(OC)c(OC)c3)n2)c1	JWYSBCWFKGORAC-UHFFFAOYSA-N	GSK1379763	Q9BRS2	RIOK1	RIOK1	5.685249715155403	JWYSBCWFKGORAC-UHFFFAOYSA-N_Q9BRS2_RIOK1
syn20825274	COc1cccc(NC(=O)NC2CCN(C2)c2ccnc(Nc3cc(OC)c(OC)c(OC)c3)n2)c1	JWYSBCWFKGORAC-UHFFFAOYSA-N	GSK1379763	O14730	RIOK3	RIOK3	5.659596985463431	JWYSBCWFKGORAC-UHFFFAOYSA-N_O14730_RIOK3
syn20825274	COc1cccc(NC(=O)NC2CCN(C2)c2ccnc(Nc3cc(OC)c(OC)c(OC)c3)n2)c1	JWYSBCWFKGORAC-UHFFFAOYSA-N	GSK1379763	Q16288	NTRK3	TRKC	5.869450407839851	JWYSBCWFKGORAC-UHFFFAOYSA-N_Q16288_TRKC
syn20825274	COc1cccc(NC(=O)NC2CCN(C2)c2ccnc(Nc3cc(OC)c(OC)c(OC)c3)n2)c1	JWYSBCWFKGORAC-UHFFFAOYSA-N	GSK1379763	Q6PHR2	ULK3	ULK3	5.857236095609518	JWYSBCWFKGORAC-UHFFFAOYSA-N_Q6PHR2_ULK3
syn20825274	CS(=O)(=O)c1ccccc1-c1nc(c([nH]1)-c1ccncc1)-c1ccc(F)cc1	SCVJGNCJNHIZPW-UHFFFAOYSA-N	SB-213663	O96017	CHEK2	CHEK2	6.046645179104584	SCVJGNCJNHIZPW-UHFFFAOYSA-N_O96017_CHEK2
syn20825274	CS(=O)(=O)c1ccccc1-c1nc(c([nH]1)-c1ccncc1)-c1ccc(F)cc1	SCVJGNCJNHIZPW-UHFFFAOYSA-N	SB-213663	O14578	CIT	CIT	6.197415423213894	SCVJGNCJNHIZPW-UHFFFAOYSA-N_O14578_CIT
syn20825274	CS(=O)(=O)c1ccccc1-c1nc(c([nH]1)-c1ccncc1)-c1ccc(F)cc1	SCVJGNCJNHIZPW-UHFFFAOYSA-N	SB-213663	Q6DT37	CDC42BPG	DMPK2	5.93846058587002	SCVJGNCJNHIZPW-UHFFFAOYSA-N_Q6DT37_DMPK2
syn20825274	CS(=O)(=O)c1ccccc1-c1nc(c([nH]1)-c1ccncc1)-c1ccc(F)cc1	SCVJGNCJNHIZPW-UHFFFAOYSA-N	SB-213663	P45983	MAPK8	JNK1	6.587564999174696	SCVJGNCJNHIZPW-UHFFFAOYSA-N_P45983_JNK1
syn20825274	CS(=O)(=O)c1ccccc1-c1nc(c([nH]1)-c1ccncc1)-c1ccc(F)cc1	SCVJGNCJNHIZPW-UHFFFAOYSA-N	SB-213663	P45984	MAPK9	JNK2	6.808994267484119	SCVJGNCJNHIZPW-UHFFFAOYSA-N_P45984_JNK2
syn20825274	CS(=O)(=O)c1ccccc1-c1nc(c([nH]1)-c1ccncc1)-c1ccc(F)cc1	SCVJGNCJNHIZPW-UHFFFAOYSA-N	SB-213663	P53779	MAPK10	JNK3	6.821060128627447	SCVJGNCJNHIZPW-UHFFFAOYSA-N_P53779_JNK3
syn20825274	CS(=O)(=O)c1ccccc1-c1nc(c([nH]1)-c1ccncc1)-c1ccc(F)cc1	SCVJGNCJNHIZPW-UHFFFAOYSA-N	SB-213663	Q15746	MYLK	MYLK	4.6772206389930044	SCVJGNCJNHIZPW-UHFFFAOYSA-N_Q15746_MYLK
syn20825274	CS(=O)(=O)c1ccccc1-c1nc(c([nH]1)-c1ccncc1)-c1ccc(F)cc1	SCVJGNCJNHIZPW-UHFFFAOYSA-N	SB-213663	Q16539	MAPK14	p38-alpha	6.903335230641353	SCVJGNCJNHIZPW-UHFFFAOYSA-N_Q16539_p38-alpha
syn20825274	CS(=O)(=O)c1ccccc1-c1nc(c([nH]1)-c1ccncc1)-c1ccc(F)cc1	SCVJGNCJNHIZPW-UHFFFAOYSA-N	SB-213663	Q9UHD2	TBK1	TBK1	5.726953329512243	SCVJGNCJNHIZPW-UHFFFAOYSA-N_Q9UHD2_TBK1
syn20825274	NC(=O)c1cc(cc2c(c[nH]c12)C1CCNCC1)-c1ccccc1	VNEKCIHPKSZINU-UHFFFAOYSA-N	GSK301362	Q6P2M8	PNCK	CAMK1B	5.401198786704827	VNEKCIHPKSZINU-UHFFFAOYSA-N_Q6P2M8_CAMK1B
syn20825274	NC(=O)c1cc(cc2c(c[nH]c12)C1CCNCC1)-c1ccccc1	VNEKCIHPKSZINU-UHFFFAOYSA-N	GSK301362	O14920	IKBKB	IKK-beta	5.58570595940333	VNEKCIHPKSZINU-UHFFFAOYSA-N_O14920_IKK-beta
syn20825274	NC(=O)c1cc(cc2c(c[nH]c12)C1CCNCC1)-c1ccccc1	VNEKCIHPKSZINU-UHFFFAOYSA-N	GSK301362	P23458	JAK1	JAK1(JH2domain-pseudokinase)	6.1754595691005285	VNEKCIHPKSZINU-UHFFFAOYSA-N_P23458_JAK1(JH2domain-pseudokinase)
syn20825274	NC(=O)c1cc(cc2c(c[nH]c12)C1CCNCC1)-c1ccccc1	VNEKCIHPKSZINU-UHFFFAOYSA-N	GSK301362	O60674	JAK2	JAK2(JH1domain-catalytic)	6.140325670208027	VNEKCIHPKSZINU-UHFFFAOYSA-N_O60674_JAK2(JH1domain-catalytic)
syn20825274	NC(=O)c1cc(cc2c(c[nH]c12)C1CCNCC1)-c1ccccc1	VNEKCIHPKSZINU-UHFFFAOYSA-N	GSK301362	Q13188	STK3	MST2	5.45072604757463	VNEKCIHPKSZINU-UHFFFAOYSA-N_Q13188_MST2
syn20825274	NC(=O)c1cc(cc2c(c[nH]c12)C1CCNCC1)-c1ccccc1	VNEKCIHPKSZINU-UHFFFAOYSA-N	GSK301362	Q86YV6	MYLK4	MYLK4	6.089701984317384	VNEKCIHPKSZINU-UHFFFAOYSA-N_Q86YV6_MYLK4
syn20825274	NC(=O)c1cc(cc2c(c[nH]c12)C1CCNCC1)-c1ccccc1	VNEKCIHPKSZINU-UHFFFAOYSA-N	GSK301362	Q9H093	NUAK2	SNARK	5.822436078697797	VNEKCIHPKSZINU-UHFFFAOYSA-N_Q9H093_SNARK
syn20825274	NC(=O)c1cc(cc2c(c[nH]c12)C1CCNCC1)-c1ccccc1	VNEKCIHPKSZINU-UHFFFAOYSA-N	GSK301362	Q7L7X3	TAOK1	TAOK1	5.4112542420392264	VNEKCIHPKSZINU-UHFFFAOYSA-N_Q7L7X3_TAOK1
syn20825274	NC(=O)c1cc(cc2c(c[nH]c12)C1CCNCC1)-c1ccccc1	VNEKCIHPKSZINU-UHFFFAOYSA-N	GSK301362	Q9H2K8	TAOK3	TAOK3	5.74496888505097	VNEKCIHPKSZINU-UHFFFAOYSA-N_Q9H2K8_TAOK3
syn20825274	NC(=O)c1cc(cc2c(c[nH]c12)C1CCNCC1)-c1ccccc1	VNEKCIHPKSZINU-UHFFFAOYSA-N	GSK301362	P29597	TYK2	TYK2(JH2domain-pseudokinase)	5.8852542393797425	VNEKCIHPKSZINU-UHFFFAOYSA-N_P29597_TYK2(JH2domain-pseudokinase)
syn20825274	Fc1ccc(CNc2nccc(NCCNC(=O)c3cc4ccccc4s3)n2)cc1	HPIYDXWBJUHQIS-UHFFFAOYSA-N	GSK1379944	O14936	CASK	CASK	5.573541678447723	HPIYDXWBJUHQIS-UHFFFAOYSA-N_O14936_CASK
syn20825274	Fc1ccc(CNc2nccc(NCCNC(=O)c3cc4ccccc4s3)n2)cc1	HPIYDXWBJUHQIS-UHFFFAOYSA-N	GSK1379944	Q00526	CDK3	CDK3	5.506189377739399	HPIYDXWBJUHQIS-UHFFFAOYSA-N_Q00526_CDK3
syn20825274	Fc1ccc(CNc2nccc(NCCNC(=O)c3cc4ccccc4s3)n2)cc1	HPIYDXWBJUHQIS-UHFFFAOYSA-N	GSK1379944	P11802	CDK4	CDK4-cyclinD1	5.402204842957852	HPIYDXWBJUHQIS-UHFFFAOYSA-N_P11802_CDK4-cyclinD1
syn20825274	Fc1ccc(CNc2nccc(NCCNC(=O)c3cc4ccccc4s3)n2)cc1	HPIYDXWBJUHQIS-UHFFFAOYSA-N	GSK1379944	O14757	CHEK1	CHEK1	5.203851768080018	HPIYDXWBJUHQIS-UHFFFAOYSA-N_O14757_CHEK1
syn20825274	Fc1ccc(CNc2nccc(NCCNC(=O)c3cc4ccccc4s3)n2)cc1	HPIYDXWBJUHQIS-UHFFFAOYSA-N	GSK1379944	P78368	CSNK1G2	CSNK1G2	5.334007198889814	HPIYDXWBJUHQIS-UHFFFAOYSA-N_P78368_CSNK1G2
syn20825274	Fc1ccc(CNc2nccc(NCCNC(=O)c3cc4ccccc4s3)n2)cc1	HPIYDXWBJUHQIS-UHFFFAOYSA-N	GSK1379944	O43293	DAPK3	DAPK3	5.8865707035062345	HPIYDXWBJUHQIS-UHFFFAOYSA-N_O43293_DAPK3
syn20825274	Fc1ccc(CNc2nccc(NCCNC(=O)c3cc4ccccc4s3)n2)cc1	HPIYDXWBJUHQIS-UHFFFAOYSA-N	GSK1379944	Q08345	DDR1	DDR1	5.778332994996448	HPIYDXWBJUHQIS-UHFFFAOYSA-N_Q08345_DDR1
syn20825274	Fc1ccc(CNc2nccc(NCCNC(=O)c3cc4ccccc4s3)n2)cc1	HPIYDXWBJUHQIS-UHFFFAOYSA-N	GSK1379944	P29323	EPHB2	EPHB2	4.9695064347672915	HPIYDXWBJUHQIS-UHFFFAOYSA-N_P29323_EPHB2
syn20825274	Fc1ccc(CNc2nccc(NCCNC(=O)c3cc4ccccc4s3)n2)cc1	HPIYDXWBJUHQIS-UHFFFAOYSA-N	GSK1379944	P27361	MAPK3	ERK1	4.81609894286594	HPIYDXWBJUHQIS-UHFFFAOYSA-N_P27361_ERK1
syn20825274	Fc1ccc(CNc2nccc(NCCNC(=O)c3cc4ccccc4s3)n2)cc1	HPIYDXWBJUHQIS-UHFFFAOYSA-N	GSK1379944	P22455	FGFR4	FGFR4	4.885198809661228	HPIYDXWBJUHQIS-UHFFFAOYSA-N_P22455_FGFR4
syn20825274	Fc1ccc(CNc2nccc(NCCNC(=O)c3cc4ccccc4s3)n2)cc1	HPIYDXWBJUHQIS-UHFFFAOYSA-N	GSK1379944	O14920	IKBKB	IKK-beta	5.707145312953858	HPIYDXWBJUHQIS-UHFFFAOYSA-N_O14920_IKK-beta
syn20825274	Fc1ccc(CNc2nccc(NCCNC(=O)c3cc4ccccc4s3)n2)cc1	HPIYDXWBJUHQIS-UHFFFAOYSA-N	GSK1379944	P51617	IRAK1	IRAK1	5.706365923313868	HPIYDXWBJUHQIS-UHFFFAOYSA-N_P51617_IRAK1
syn20825274	Fc1ccc(CNc2nccc(NCCNC(=O)c3cc4ccccc4s3)n2)cc1	HPIYDXWBJUHQIS-UHFFFAOYSA-N	GSK1379944	Q6P3R8	NEK5	NEK5	5.497732556981113	HPIYDXWBJUHQIS-UHFFFAOYSA-N_Q6P3R8_NEK5
syn20825274	Fc1ccc(CNc2nccc(NCCNC(=O)c3cc4ccccc4s3)n2)cc1	HPIYDXWBJUHQIS-UHFFFAOYSA-N	GSK1379944	Q9UBE8	NLK	NLK	6.396632287614144	HPIYDXWBJUHQIS-UHFFFAOYSA-N_Q9UBE8_NLK
syn20825274	Fc1ccc(CNc2nccc(NCCNC(=O)c3cc4ccccc4s3)n2)cc1	HPIYDXWBJUHQIS-UHFFFAOYSA-N	GSK1379944	P09619	PDGFRB	PDGFRB	6.075670099613118	HPIYDXWBJUHQIS-UHFFFAOYSA-N_P09619_PDGFRB
syn20825274	Fc1ccc(CNc2nccc(NCCNC(=O)c3cc4ccccc4s3)n2)cc1	HPIYDXWBJUHQIS-UHFFFAOYSA-N	GSK1379944	O60331	PIP5K1C	PIP5K1C	5.221612362717308	HPIYDXWBJUHQIS-UHFFFAOYSA-N_O60331_PIP5K1C
syn20825274	Fc1ccc(CNc2nccc(NCCNC(=O)c3cc4ccccc4s3)n2)cc1	HPIYDXWBJUHQIS-UHFFFAOYSA-N	GSK1379944	Q02156	PRKCE	PRKCE	5.105457888768523	HPIYDXWBJUHQIS-UHFFFAOYSA-N_Q02156_PRKCE
syn20825274	Fc1ccc(CNc2nccc(NCCNC(=O)c3cc4ccccc4s3)n2)cc1	HPIYDXWBJUHQIS-UHFFFAOYSA-N	GSK1379944	O94806	PRKD3	PRKD3	5.7638971014270695	HPIYDXWBJUHQIS-UHFFFAOYSA-N_O94806_PRKD3
syn20825274	Fc1ccc(CNc2nccc(NCCNC(=O)c3cc4ccccc4s3)n2)cc1	HPIYDXWBJUHQIS-UHFFFAOYSA-N	GSK1379944	P07949	RET	RET	6.036326016307964	HPIYDXWBJUHQIS-UHFFFAOYSA-N_P07949_RET
syn20825274	COc1cc(Nc2nccc(n2)N2CCC(C2)NC(=O)Nc2cccc(c2)C(C)=O)cc(OC)c1OC	FHPPXPQIIDRCLD-UHFFFAOYSA-N	GSK1379753	Q16288	NTRK3	TRKC	5.6381398933426485	FHPPXPQIIDRCLD-UHFFFAOYSA-N_Q16288_TRKC
syn20825274	Cc1ccc2c(cnn2n1)-c1ccnc(Nc2ccc(cc2)C(F)(F)F)n1	LOAIUSJMQXSEBK-UHFFFAOYSA-N	GW819776	Q8IVW4	CDKL3	CDKL3	6.8763985819153515	LOAIUSJMQXSEBK-UHFFFAOYSA-N_Q8IVW4_CDKL3
syn20825274	Cc1ccc2c(cnn2n1)-c1ccnc(Nc2ccc(cc2)C(F)(F)F)n1	LOAIUSJMQXSEBK-UHFFFAOYSA-N	GW819776	P49759	CLK1	CLK1	7.273078996859296	LOAIUSJMQXSEBK-UHFFFAOYSA-N_P49759_CLK1
syn20825274	Cc1ccc2c(cnn2n1)-c1ccnc(Nc2ccc(cc2)C(F)(F)F)n1	LOAIUSJMQXSEBK-UHFFFAOYSA-N	GW819776	Q8TD08	MAPK15	ERK8	7.884944324088124	LOAIUSJMQXSEBK-UHFFFAOYSA-N_Q8TD08_ERK8
syn20825274	Cc1ccc2c(cnn2n1)-c1ccnc(Nc2ccc(cc2)C(F)(F)F)n1	LOAIUSJMQXSEBK-UHFFFAOYSA-N	GW819776	Q86Z02	HIPK1	HIPK1	6.768563979039397	LOAIUSJMQXSEBK-UHFFFAOYSA-N_Q86Z02_HIPK1
syn20825274	Cc1ccc2c(cnn2n1)-c1ccnc(Nc2ccc(cc2)C(F)(F)F)n1	LOAIUSJMQXSEBK-UHFFFAOYSA-N	GW819776	Q9H2X6	HIPK2	HIPK2	6.942405602646772	LOAIUSJMQXSEBK-UHFFFAOYSA-N_Q9H2X6_HIPK2
syn20825274	Cc1ccc2c(cnn2n1)-c1ccnc(Nc2ccc(cc2)C(F)(F)F)n1	LOAIUSJMQXSEBK-UHFFFAOYSA-N	GW819776	Q9H422	HIPK3	HIPK3	7.131209639203986	LOAIUSJMQXSEBK-UHFFFAOYSA-N_Q9H422_HIPK3
syn20825274	Cc1ccc2c(cnn2n1)-c1ccnc(Nc2ccc(cc2)C(F)(F)F)n1	LOAIUSJMQXSEBK-UHFFFAOYSA-N	GW819776	P45983	MAPK8	JNK1	7.507730876509227	LOAIUSJMQXSEBK-UHFFFAOYSA-N_P45983_JNK1
syn20825274	Cc1ccc2c(cnn2n1)-c1ccnc(Nc2ccc(cc2)C(F)(F)F)n1	LOAIUSJMQXSEBK-UHFFFAOYSA-N	GW819776	P53779	MAPK10	JNK3	7.657116286831484	LOAIUSJMQXSEBK-UHFFFAOYSA-N_P53779_JNK3
syn20825274	Cc1ccc2c(cnn2n1)-c1ccnc(Nc2ccc(cc2)C(F)(F)F)n1	LOAIUSJMQXSEBK-UHFFFAOYSA-N	GW819776	P10721	KIT	KIT	6.613962255091797	LOAIUSJMQXSEBK-UHFFFAOYSA-N_P10721_KIT
syn20825274	Cc1ccc2c(cnn2n1)-c1ccnc(Nc2ccc(cc2)C(F)(F)F)n1	LOAIUSJMQXSEBK-UHFFFAOYSA-N	GW819776	P46734	MAP2K3	MEK3	7.371773351239732	LOAIUSJMQXSEBK-UHFFFAOYSA-N_P46734_MEK3
syn20825274	Cc1ccc2c(cnn2n1)-c1ccnc(Nc2ccc(cc2)C(F)(F)F)n1	LOAIUSJMQXSEBK-UHFFFAOYSA-N	GW819776	P51956	NEK3	NEK3	7.191126205351253	LOAIUSJMQXSEBK-UHFFFAOYSA-N_P51956_NEK3
syn20825274	Cc1ccc2c(cnn2n1)-c1ccnc(Nc2ccc(cc2)C(F)(F)F)n1	LOAIUSJMQXSEBK-UHFFFAOYSA-N	GW819776	Q6P3R8	NEK5	NEK5	6.574161775861936	LOAIUSJMQXSEBK-UHFFFAOYSA-N_Q6P3R8_NEK5
syn20825274	Cc1ccc2c(cnn2n1)-c1ccnc(Nc2ccc(cc2)C(F)(F)F)n1	LOAIUSJMQXSEBK-UHFFFAOYSA-N	GW819776	Q8TBX8	PIP4K2C	PIP5K2C	6.581452865607494	LOAIUSJMQXSEBK-UHFFFAOYSA-N_Q8TBX8_PIP5K2C
syn20825274	Cc1ccc2c(cnn2n1)-c1ccnc(Nc2ccc(cc2)C(F)(F)F)n1	LOAIUSJMQXSEBK-UHFFFAOYSA-N	GW819776	Q9BVS4	RIOK2	RIOK2	6.951244317216287	LOAIUSJMQXSEBK-UHFFFAOYSA-N_Q9BVS4_RIOK2
syn20825274	CC(C)(C)c1ccc2nccc(Nc3cccc(O)c3)c2c1	YLGOFBVUMIJIPS-UHFFFAOYSA-N	GW856795	P00519	ABL1	ABL1-phosphorylated	5.8369172050337035	YLGOFBVUMIJIPS-UHFFFAOYSA-N_P00519_ABL1-phosphorylated
syn20825274	CC(C)(C)c1ccc2nccc(Nc3cccc(O)c3)c2c1	YLGOFBVUMIJIPS-UHFFFAOYSA-N	GW856795	P04626	ERBB2	ERBB2	5.917614505636028	YLGOFBVUMIJIPS-UHFFFAOYSA-N_P04626_ERBB2
syn20825274	CC(C)(C)c1ccc2nccc(Nc3cccc(O)c3)c2c1	YLGOFBVUMIJIPS-UHFFFAOYSA-N	GW856795	P42685	FRK	FRK	6.171143092210955	YLGOFBVUMIJIPS-UHFFFAOYSA-N_P42685_FRK
syn20825274	CC(C)(C)c1ccc2nccc(Nc3cccc(O)c3)c2c1	YLGOFBVUMIJIPS-UHFFFAOYSA-N	GW856795	P06239	LCK	LCK	5.464699685487308	YLGOFBVUMIJIPS-UHFFFAOYSA-N_P06239_LCK
syn20825274	CC(C)(C)c1ccc2nccc(Nc3cccc(O)c3)c2c1	YLGOFBVUMIJIPS-UHFFFAOYSA-N	GW856795	Q12851	MAP4K2	MAP4K2	6.063650450213647	YLGOFBVUMIJIPS-UHFFFAOYSA-N_Q12851_MAP4K2
syn20825274	CC(C)(C)c1ccc2nccc(Nc3cccc(O)c3)c2c1	YLGOFBVUMIJIPS-UHFFFAOYSA-N	GW856795	P16234	PDGFRA	PDGFRA	5.70594918039024	YLGOFBVUMIJIPS-UHFFFAOYSA-N_P16234_PDGFRA
syn20825274	CC(C)(C)c1ccc2nccc(Nc3cccc(O)c3)c2c1	YLGOFBVUMIJIPS-UHFFFAOYSA-N	GW856795	O15530	PDPK1	PDPK1	5.984345912160505	YLGOFBVUMIJIPS-UHFFFAOYSA-N_O15530_PDPK1
syn20825274	CC(C)(C)c1ccc2nccc(Nc3cccc(O)c3)c2c1	YLGOFBVUMIJIPS-UHFFFAOYSA-N	GW856795	P17612	PRKACA	PKAC-alpha	6.099209084309059	YLGOFBVUMIJIPS-UHFFFAOYSA-N_P17612_PKAC-alpha
syn20825274	CC(C)(C)c1ccc2nccc(Nc3cccc(O)c3)c2c1	YLGOFBVUMIJIPS-UHFFFAOYSA-N	GW856795	P07949	RET	RET	6.615597858221209	YLGOFBVUMIJIPS-UHFFFAOYSA-N_P07949_RET
syn20825274	CC(C)(C)c1ccc2nccc(Nc3cccc(O)c3)c2c1	YLGOFBVUMIJIPS-UHFFFAOYSA-N	GW856795	P12931	SRC	SRC	5.771285520958397	YLGOFBVUMIJIPS-UHFFFAOYSA-N_P12931_SRC
syn20825274	CC(C)(C)c1ccc2nccc(Nc3cccc(O)c3)c2c1	YLGOFBVUMIJIPS-UHFFFAOYSA-N	GW856795	Q7L7X3	TAOK1	TAOK1	5.616658589450686	YLGOFBVUMIJIPS-UHFFFAOYSA-N_Q7L7X3_TAOK1
syn20825274	CC(C)(C)c1ccc2nccc(Nc3cccc(O)c3)c2c1	YLGOFBVUMIJIPS-UHFFFAOYSA-N	GW856795	P37173	TGFBR2	TGFBR2	5.8291472413027785	YLGOFBVUMIJIPS-UHFFFAOYSA-N_P37173_TGFBR2
syn20825274	CC(C)(C)c1ccc2nccc(Nc3cccc(O)c3)c2c1	YLGOFBVUMIJIPS-UHFFFAOYSA-N	GW856795	Q86Y07	VRK2	VRK2	5.4694845136334465	YLGOFBVUMIJIPS-UHFFFAOYSA-N_Q86Y07_VRK2
syn20825274	CCn1c(nc2c(nc(OCCN)cc12)C#CC(C)(C)O)-c1nonc1N	UZANYRRVDZSQGV-UHFFFAOYSA-N	GSK902056	P31749	AKT1	AKT1	6.9041988012487	UZANYRRVDZSQGV-UHFFFAOYSA-N_P31749_AKT1
syn20825274	CCn1c(nc2c(nc(OCCN)cc12)C#CC(C)(C)O)-c1nonc1N	UZANYRRVDZSQGV-UHFFFAOYSA-N	GSK902056	P31751	AKT2	AKT2	6.798811951766482	UZANYRRVDZSQGV-UHFFFAOYSA-N_P31751_AKT2
syn20825274	CCn1c(nc2c(nc(OCCN)cc12)C#CC(C)(C)O)-c1nonc1N	UZANYRRVDZSQGV-UHFFFAOYSA-N	GSK902056	Q9Y243	AKT3	AKT3	6.628592293071877	UZANYRRVDZSQGV-UHFFFAOYSA-N_Q9Y243_AKT3
syn20825274	CCn1c(nc2c(nc(OCCN)cc12)C#CC(C)(C)O)-c1nonc1N	UZANYRRVDZSQGV-UHFFFAOYSA-N	GSK902056	P21802	FGFR2	FGFR2	5.774240544108609	UZANYRRVDZSQGV-UHFFFAOYSA-N_P21802_FGFR2
syn20825274	CCn1c(nc2c(nc(OCCN)cc12)C#CC(C)(C)O)-c1nonc1N	UZANYRRVDZSQGV-UHFFFAOYSA-N	GSK902056	Q9P286	PAK7	PAK7	7.287341931402435	UZANYRRVDZSQGV-UHFFFAOYSA-N_Q9P286_PAK7
syn20825274	CCn1c(nc2c(nc(OCCN)cc12)C#CC(C)(C)O)-c1nonc1N	UZANYRRVDZSQGV-UHFFFAOYSA-N	GSK902056	Q05655	PRKCD	PRKCD	7.26662868929753	UZANYRRVDZSQGV-UHFFFAOYSA-N_Q05655_PRKCD
syn20825274	CCn1c(nc2c(nc(OCCN)cc12)C#CC(C)(C)O)-c1nonc1N	UZANYRRVDZSQGV-UHFFFAOYSA-N	GSK902056	Q02156	PRKCE	PRKCE	7.614565397062035	UZANYRRVDZSQGV-UHFFFAOYSA-N_Q02156_PRKCE
syn20825274	CCn1c(nc2c(nc(OCCN)cc12)C#CC(C)(C)O)-c1nonc1N	UZANYRRVDZSQGV-UHFFFAOYSA-N	GSK902056	P24723	PRKCH	PRKCH	7.594002662966963	UZANYRRVDZSQGV-UHFFFAOYSA-N_P24723_PRKCH
syn20825274	CCn1c(nc2c(nc(OCCN)cc12)C#CC(C)(C)O)-c1nonc1N	UZANYRRVDZSQGV-UHFFFAOYSA-N	GSK902056	Q04759	PRKCQ	PRKCQ	7.4682899986108975	UZANYRRVDZSQGV-UHFFFAOYSA-N_Q04759_PRKCQ
syn20825274	CCn1c(nc2c(nc(OCCN)cc12)C#CC(C)(C)O)-c1nonc1N	UZANYRRVDZSQGV-UHFFFAOYSA-N	GSK902056	Q13237	PRKG2	PRKG2	7.024447461894449	UZANYRRVDZSQGV-UHFFFAOYSA-N_Q13237_PRKG2
syn20825274	CCn1c(nc2c(nc(OCCN)cc12)C#CC(C)(C)O)-c1nonc1N	UZANYRRVDZSQGV-UHFFFAOYSA-N	GSK902056	P51817	PRKX	PRKX	7.337482951412349	UZANYRRVDZSQGV-UHFFFAOYSA-N_P51817_PRKX
syn20825274	CCn1c(nc2c(nc(OCCN)cc12)C#CC(C)(C)O)-c1nonc1N	UZANYRRVDZSQGV-UHFFFAOYSA-N	GSK902056	O75676	RPS6KA4	RPS6KA4(Kin.Dom.2-C-terminal)	7.874758620450186	UZANYRRVDZSQGV-UHFFFAOYSA-N_O75676_RPS6KA4(Kin.Dom.2-C-terminal)
syn20825274	CCn1c(nc2c(nc(OCCN)cc12)C#CC(C)(C)O)-c1nonc1N	UZANYRRVDZSQGV-UHFFFAOYSA-N	GSK902056	Q56UN5	MAP3K19	YSK4	7.688436042973944	UZANYRRVDZSQGV-UHFFFAOYSA-N_Q56UN5_YSK4
syn20825278	C[C@@H](OC1=C(N)N=CC(C2=C(C#N)N(C)N=C2C3)=C1)C4=CC(F)=CC=C4C(N3C)=O	IIXWYSCJSQVBQM-LLVKDONJSA-N	PFE-PKIS 10	Q9UM73	ALK	ALK	7.481744220096695	IIXWYSCJSQVBQM-LLVKDONJSA-N_Q9UM73_ALK
syn20825278	C[C@@H](OC1=C(N)N=CC(C2=C(C#N)N(C)N=C2C3)=C1)C4=CC(F)=CC=C4C(N3C)=O	IIXWYSCJSQVBQM-LLVKDONJSA-N	PFE-PKIS 10	Q9UIK4	DAPK2	DAPK2	6.411464253885993	IIXWYSCJSQVBQM-LLVKDONJSA-N_Q9UIK4_DAPK2
syn20825278	C[C@@H](OC1=C(N)N=CC(C2=C(C#N)N(C)N=C2C3)=C1)C4=CC(F)=CC=C4C(N3C)=O	IIXWYSCJSQVBQM-LLVKDONJSA-N	PFE-PKIS 10	O15075	DCLK1	DCAMKL1	6.485482214394682	IIXWYSCJSQVBQM-LLVKDONJSA-N_O15075_DCAMKL1
syn20825278	C[C@@H](OC1=C(N)N=CC(C2=C(C#N)N(C)N=C2C3)=C1)C4=CC(F)=CC=C4C(N3C)=O	IIXWYSCJSQVBQM-LLVKDONJSA-N	PFE-PKIS 10	Q8N568	DCLK2	DCAMKL2	6.539729409158603	IIXWYSCJSQVBQM-LLVKDONJSA-N_Q8N568_DCAMKL2
syn20825278	C[C@@H](OC1=C(N)N=CC(C2=C(C#N)N(C)N=C2C3)=C1)C4=CC(F)=CC=C4C(N3C)=O	IIXWYSCJSQVBQM-LLVKDONJSA-N	PFE-PKIS 10	O15197	EPHB6	EPHB6	7.320664410489984	IIXWYSCJSQVBQM-LLVKDONJSA-N_O15197_EPHB6
syn20825278	C[C@@H](OC1=C(N)N=CC(C2=C(C#N)N(C)N=C2C3)=C1)C4=CC(F)=CC=C4C(N3C)=O	IIXWYSCJSQVBQM-LLVKDONJSA-N	PFE-PKIS 10	Q05397	PTK2	FAK	6.8756327645996915	IIXWYSCJSQVBQM-LLVKDONJSA-N_Q05397_FAK
syn20825278	C[C@@H](OC1=C(N)N=CC(C2=C(C#N)N(C)N=C2C3)=C1)C4=CC(F)=CC=C4C(N3C)=O	IIXWYSCJSQVBQM-LLVKDONJSA-N	PFE-PKIS 10	P16591	FER	FER	6.962565924993632	IIXWYSCJSQVBQM-LLVKDONJSA-N_P16591_FER
syn20825278	C[C@@H](OC1=C(N)N=CC(C2=C(C#N)N(C)N=C2C3)=C1)C4=CC(F)=CC=C4C(N3C)=O	IIXWYSCJSQVBQM-LLVKDONJSA-N	PFE-PKIS 10	P07332	FES	FES	6.541383599893364	IIXWYSCJSQVBQM-LLVKDONJSA-N_P07332_FES
syn20825278	C[C@@H](OC1=C(N)N=CC(C2=C(C#N)N(C)N=C2C3)=C1)C4=CC(F)=CC=C4C(N3C)=O	IIXWYSCJSQVBQM-LLVKDONJSA-N	PFE-PKIS 10	P42685	FRK	FRK	6.88762940318616	IIXWYSCJSQVBQM-LLVKDONJSA-N_P42685_FRK
syn20825278	C[C@@H](OC1=C(N)N=CC(C2=C(C#N)N(C)N=C2C3)=C1)C4=CC(F)=CC=C4C(N3C)=O	IIXWYSCJSQVBQM-LLVKDONJSA-N	PFE-PKIS 10	Q15835	GRK1	GRK1	6.046510910663116	IIXWYSCJSQVBQM-LLVKDONJSA-N_Q15835_GRK1
syn20825278	C[C@@H](OC1=C(N)N=CC(C2=C(C#N)N(C)N=C2C3)=C1)C4=CC(F)=CC=C4C(N3C)=O	IIXWYSCJSQVBQM-LLVKDONJSA-N	PFE-PKIS 10	Q8WTQ7	GRK7	GRK7	6.269608163149174	IIXWYSCJSQVBQM-LLVKDONJSA-N_Q8WTQ7_GRK7
syn20825278	C[C@@H](OC1=C(N)N=CC(C2=C(C#N)N(C)N=C2C3)=C1)C4=CC(F)=CC=C4C(N3C)=O	IIXWYSCJSQVBQM-LLVKDONJSA-N	PFE-PKIS 10	O94804	STK10	LOK	6.544212004981964	IIXWYSCJSQVBQM-LLVKDONJSA-N_O94804_LOK
syn20825278	C[C@@H](OC1=C(N)N=CC(C2=C(C#N)N(C)N=C2C3)=C1)C4=CC(F)=CC=C4C(N3C)=O	IIXWYSCJSQVBQM-LLVKDONJSA-N	PFE-PKIS 10	P29376	LTK	LTK	7.406419834349625	IIXWYSCJSQVBQM-LLVKDONJSA-N_P29376_LTK
syn20825278	C[C@@H](OC1=C(N)N=CC(C2=C(C#N)N(C)N=C2C3)=C1)C4=CC(F)=CC=C4C(N3C)=O	IIXWYSCJSQVBQM-LLVKDONJSA-N	PFE-PKIS 10	P46734	MAP2K3	MEK3	6.1077205481392625	IIXWYSCJSQVBQM-LLVKDONJSA-N_P46734_MEK3
syn20825278	C[C@@H](OC1=C(N)N=CC(C2=C(C#N)N(C)N=C2C3)=C1)C4=CC(F)=CC=C4C(N3C)=O	IIXWYSCJSQVBQM-LLVKDONJSA-N	PFE-PKIS 10	P15735	PHKG2	PHKG2	6.717671311847699	IIXWYSCJSQVBQM-LLVKDONJSA-N_P15735_PHKG2
syn20825278	C[C@@H](OC1=C(N)N=CC(C2=C(C#N)N(C)N=C2C3)=C1)C4=CC(F)=CC=C4C(N3C)=O	IIXWYSCJSQVBQM-LLVKDONJSA-N	PFE-PKIS 10	O00444	PLK4	PLK4	6.968269527808181	IIXWYSCJSQVBQM-LLVKDONJSA-N_O00444_PLK4
syn20825278	C[C@@H](OC1=C(N)N=CC(C2=C(C#N)N(C)N=C2C3)=C1)C4=CC(F)=CC=C4C(N3C)=O	IIXWYSCJSQVBQM-LLVKDONJSA-N	PFE-PKIS 10	Q14289	PTK2B	PYK2	6.829100883618551	IIXWYSCJSQVBQM-LLVKDONJSA-N_Q14289_PYK2
syn20825278	C[C@@H](OC1=C(N)N=CC(C2=C(C#N)N(C)N=C2C3)=C1)C4=CC(F)=CC=C4C(N3C)=O	IIXWYSCJSQVBQM-LLVKDONJSA-N	PFE-PKIS 10	Q6XUX3	DSTYK	RIPK5	6.559218705849845	IIXWYSCJSQVBQM-LLVKDONJSA-N_Q6XUX3_RIPK5
syn20825278	C[C@@H](OC1=C(N)N=CC(C2=C(C#N)N(C)N=C2C3)=C1)C4=CC(F)=CC=C4C(N3C)=O	IIXWYSCJSQVBQM-LLVKDONJSA-N	PFE-PKIS 10	P08922	ROS1	ROS1	7.344565551481493	IIXWYSCJSQVBQM-LLVKDONJSA-N_P08922_ROS1
syn20825278	C[C@@H](OC1=C(N)N=CC(C2=C(C#N)N(C)N=C2C3)=C1)C4=CC(F)=CC=C4C(N3C)=O	IIXWYSCJSQVBQM-LLVKDONJSA-N	PFE-PKIS 10	Q9H2G2	SLK	SLK	6.533621874443985	IIXWYSCJSQVBQM-LLVKDONJSA-N_Q9H2G2_SLK
syn20825278	C[C@@H](OC1=C(N)N=CC(C2=C(C#N)N(C)N=C2C3)=C1)C4=CC(F)=CC=C4C(N3C)=O	IIXWYSCJSQVBQM-LLVKDONJSA-N	PFE-PKIS 10	Q13470	TNK1	TNK1	6.707023163301725	IIXWYSCJSQVBQM-LLVKDONJSA-N_Q13470_TNK1
syn20825278	C[C@@H](OC1=C(N)N=CC(C2=C(C#N)N(C)N=C2C3)=C1)C4=CC(F)=CC=C4C(N3C)=O	IIXWYSCJSQVBQM-LLVKDONJSA-N	PFE-PKIS 10	Q07912	TNK2	TNK2	6.73529681818812	IIXWYSCJSQVBQM-LLVKDONJSA-N_Q07912_TNK2
syn20825278	C[C@@H](OC1=C(N)N=CC(C2=C(C#N)N(C)N=C2C3)=C1)C4=CC(F)=CC=C4C(N3C)=O	IIXWYSCJSQVBQM-LLVKDONJSA-N	PFE-PKIS 10	P04629	NTRK1	TRKA	7.121606167040506	IIXWYSCJSQVBQM-LLVKDONJSA-N_P04629_TRKA
syn20825278	C[C@@H](OC1=C(N)N=CC(C2=C(C#N)N(C)N=C2C3)=C1)C4=CC(F)=CC=C4C(N3C)=O	IIXWYSCJSQVBQM-LLVKDONJSA-N	PFE-PKIS 10	Q16620	NTRK2	TRKB	7.107723600743312	IIXWYSCJSQVBQM-LLVKDONJSA-N_Q16620_TRKB
syn20825278	NC(C(C=C1)=CC=C1C2=CC3=NC=NC(SCC(O)=O)=C3S2)=O	MAUXTEABCSHUTA-UHFFFAOYSA-N	PFE-PKIS 14	Q96GD4	AURKB	AURKB	6.614881242843589	MAUXTEABCSHUTA-UHFFFAOYSA-N_Q96GD4_AURKB
syn20825278	NC(C(C=C1)=CC=C1C2=CC3=NC=NC(SCC(O)=O)=C3S2)=O	MAUXTEABCSHUTA-UHFFFAOYSA-N	PFE-PKIS 14	Q8N5S9	CAMKK1	CAMKK1	6.551160662113431	MAUXTEABCSHUTA-UHFFFAOYSA-N_Q8N5S9_CAMKK1
syn20825278	NC(C(C=C1)=CC=C1C2=CC3=NC=NC(SCC(O)=O)=C3S2)=O	MAUXTEABCSHUTA-UHFFFAOYSA-N	PFE-PKIS 14	Q96RR4	CAMKK2	CAMKK2	6.629259934631078	MAUXTEABCSHUTA-UHFFFAOYSA-N_Q96RR4_CAMKK2
syn20825278	NC(C(C=C1)=CC=C1C2=CC3=NC=NC(SCC(O)=O)=C3S2)=O	MAUXTEABCSHUTA-UHFFFAOYSA-N	PFE-PKIS 14	P49759	CLK1	CLK1	7.7818254805762646	MAUXTEABCSHUTA-UHFFFAOYSA-N_P49759_CLK1
syn20825278	NC(C(C=C1)=CC=C1C2=CC3=NC=NC(SCC(O)=O)=C3S2)=O	MAUXTEABCSHUTA-UHFFFAOYSA-N	PFE-PKIS 14	Q9HAZ1	CLK4	CLK4	7.779506848323901	MAUXTEABCSHUTA-UHFFFAOYSA-N_Q9HAZ1_CLK4
syn20825278	NC(C(C=C1)=CC=C1C2=CC3=NC=NC(SCC(O)=O)=C3S2)=O	MAUXTEABCSHUTA-UHFFFAOYSA-N	PFE-PKIS 14	P68400	CSNK2A1	CSNK2A1	6.38113295908407	MAUXTEABCSHUTA-UHFFFAOYSA-N_P68400_CSNK2A1
syn20825278	NC(C(C=C1)=CC=C1C2=CC3=NC=NC(SCC(O)=O)=C3S2)=O	MAUXTEABCSHUTA-UHFFFAOYSA-N	PFE-PKIS 14	P19784	CSNK2A2	CSNK2A2	6.647973603955538	MAUXTEABCSHUTA-UHFFFAOYSA-N_P19784_CSNK2A2
syn20825278	NC(C(C=C1)=CC=C1C2=CC3=NC=NC(SCC(O)=O)=C3S2)=O	MAUXTEABCSHUTA-UHFFFAOYSA-N	PFE-PKIS 14	Q9UEE5	STK17A	DRAK1	6.97416485267367	MAUXTEABCSHUTA-UHFFFAOYSA-N_Q9UEE5_DRAK1
syn20825278	NC(C(C=C1)=CC=C1C2=CC3=NC=NC(SCC(O)=O)=C3S2)=O	MAUXTEABCSHUTA-UHFFFAOYSA-N	PFE-PKIS 14	O94768	STK17B	DRAK2	6.982159979903043	MAUXTEABCSHUTA-UHFFFAOYSA-N_O94768_DRAK2
syn20825278	NC(C(C=C1)=CC=C1C2=CC3=NC=NC(SCC(O)=O)=C3S2)=O	MAUXTEABCSHUTA-UHFFFAOYSA-N	PFE-PKIS 14	Q13627	DYRK1A	DYRK1A	6.660571167007828	MAUXTEABCSHUTA-UHFFFAOYSA-N_Q13627_DYRK1A
syn20825278	NC(C(C=C1)=CC=C1C2=CC3=NC=NC(SCC(O)=O)=C3S2)=O	MAUXTEABCSHUTA-UHFFFAOYSA-N	PFE-PKIS 14	Q86Z02	HIPK1	HIPK1	6.613696485811899	MAUXTEABCSHUTA-UHFFFAOYSA-N_Q86Z02_HIPK1
syn20825278	NC(C(C=C1)=CC=C1C2=CC3=NC=NC(SCC(O)=O)=C3S2)=O	MAUXTEABCSHUTA-UHFFFAOYSA-N	PFE-PKIS 14	Q9H2X6	HIPK2	HIPK2	6.747984488725898	MAUXTEABCSHUTA-UHFFFAOYSA-N_Q9H2X6_HIPK2
syn20825278	NC(C(C=C1)=CC=C1C2=CC3=NC=NC(SCC(O)=O)=C3S2)=O	MAUXTEABCSHUTA-UHFFFAOYSA-N	PFE-PKIS 14	Q9H422	HIPK3	HIPK3	6.741338729414446	MAUXTEABCSHUTA-UHFFFAOYSA-N_Q9H422_HIPK3
syn20825278	NC(C(C=C1)=CC=C1C2=CC3=NC=NC(SCC(O)=O)=C3S2)=O	MAUXTEABCSHUTA-UHFFFAOYSA-N	PFE-PKIS 14	Q8NE63	HIPK4	HIPK4	6.352618853843341	MAUXTEABCSHUTA-UHFFFAOYSA-N_Q8NE63_HIPK4
syn20825278	NC(C(C=C1)=CC=C1C2=CC3=NC=NC(SCC(O)=O)=C3S2)=O	MAUXTEABCSHUTA-UHFFFAOYSA-N	PFE-PKIS 14	P09619	PDGFRB	PDGFRB	6.180135416943737	MAUXTEABCSHUTA-UHFFFAOYSA-N_P09619_PDGFRB
syn20825278	NC(C(C=C1)=CC=C1C2=CC3=NC=NC(SCC(O)=O)=C3S2)=O	MAUXTEABCSHUTA-UHFFFAOYSA-N	PFE-PKIS 14	O60331	PIP5K1C	PIP5K1C	6.715391150586518	MAUXTEABCSHUTA-UHFFFAOYSA-N_O60331_PIP5K1C
syn20825278	NC(C(C=C1)=CC=C1C2=CC3=NC=NC(SCC(O)=O)=C3S2)=O	MAUXTEABCSHUTA-UHFFFAOYSA-N	PFE-PKIS 14	P19525	EIF2AK2	PRKR	6.100293544982857	MAUXTEABCSHUTA-UHFFFAOYSA-N_P19525_PRKR
syn20825278	CS(C1=CC(CNC2=NC(NC3=CC=C(N(C(C)C)C(C4)=O)C4=C3)=NC=C2C(F)(F)F)=CC=C1)(=O)=O	OXZSOVAKZDHECN-UHFFFAOYSA-N	PFE-PKIS 18	O14965	AURKA	AURKA	7.33531521846916	OXZSOVAKZDHECN-UHFFFAOYSA-N_O14965_AURKA
syn20825278	CS(C1=CC(CNC2=NC(NC3=CC=C(N(C(C)C)C(C4)=O)C4=C3)=NC=C2C(F)(F)F)=CC=C1)(=O)=O	OXZSOVAKZDHECN-UHFFFAOYSA-N	PFE-PKIS 18	Q96GD4	AURKB	AURKB	7.631092133902801	OXZSOVAKZDHECN-UHFFFAOYSA-N_Q96GD4_AURKB
syn20825278	CS(C1=CC(CNC2=NC(NC3=CC=C(N(C(C)C)C(C4)=O)C4=C3)=NC=C2C(F)(F)F)=CC=C1)(=O)=O	OXZSOVAKZDHECN-UHFFFAOYSA-N	PFE-PKIS 18	P19784	CSNK2A2	CSNK2A2	7.040018051046627	OXZSOVAKZDHECN-UHFFFAOYSA-N_P19784_CSNK2A2
syn20825278	CS(C1=CC(CNC2=NC(NC3=CC=C(N(C(C)C)C(C4)=O)C4=C3)=NC=C2C(F)(F)F)=CC=C1)(=O)=O	OXZSOVAKZDHECN-UHFFFAOYSA-N	PFE-PKIS 18	O94768	STK17B	DRAK2	6.995141130620128	OXZSOVAKZDHECN-UHFFFAOYSA-N_O94768_DRAK2
syn20825278	CS(C1=CC(CNC2=NC(NC3=CC=C(N(C(C)C)C(C4)=O)C4=C3)=NC=C2C(F)(F)F)=CC=C1)(=O)=O	OXZSOVAKZDHECN-UHFFFAOYSA-N	PFE-PKIS 18	Q05397	PTK2	FAK	7.614175296200527	OXZSOVAKZDHECN-UHFFFAOYSA-N_Q05397_FAK
syn20825278	CS(C1=CC(CNC2=NC(NC3=CC=C(N(C(C)C)C(C4)=O)C4=C3)=NC=C2C(F)(F)F)=CC=C1)(=O)=O	OXZSOVAKZDHECN-UHFFFAOYSA-N	PFE-PKIS 18	P36888	FLT3	FLT3	6.305222858038805	OXZSOVAKZDHECN-UHFFFAOYSA-N_P36888_FLT3
syn20825278	CS(C1=CC(CNC2=NC(NC3=CC=C(N(C(C)C)C(C4)=O)C4=C3)=NC=C2C(F)(F)F)=CC=C1)(=O)=O	OXZSOVAKZDHECN-UHFFFAOYSA-N	PFE-PKIS 18	P35916	FLT4	FLT4	6.869757250500776	OXZSOVAKZDHECN-UHFFFAOYSA-N_P35916_FLT4
syn20825278	CS(C1=CC(CNC2=NC(NC3=CC=C(N(C(C)C)C(C4)=O)C4=C3)=NC=C2C(F)(F)F)=CC=C1)(=O)=O	OXZSOVAKZDHECN-UHFFFAOYSA-N	PFE-PKIS 18	P23458	JAK1	JAK1(JH2domain-pseudokinase)	7.149197400861447	OXZSOVAKZDHECN-UHFFFAOYSA-N_P23458_JAK1(JH2domain-pseudokinase)
syn20825278	CS(C1=CC(CNC2=NC(NC3=CC=C(N(C(C)C)C(C4)=O)C4=C3)=NC=C2C(F)(F)F)=CC=C1)(=O)=O	OXZSOVAKZDHECN-UHFFFAOYSA-N	PFE-PKIS 18	O60674	JAK2	JAK2(JH1domain-catalytic)	7.287250006205673	OXZSOVAKZDHECN-UHFFFAOYSA-N_O60674_JAK2(JH1domain-catalytic)
syn20825278	CS(C1=CC(CNC2=NC(NC3=CC=C(N(C(C)C)C(C4)=O)C4=C3)=NC=C2C(F)(F)F)=CC=C1)(=O)=O	OXZSOVAKZDHECN-UHFFFAOYSA-N	PFE-PKIS 18	P52333	JAK3	JAK3(JH1domain-catalytic)	6.627993479688453	OXZSOVAKZDHECN-UHFFFAOYSA-N_P52333_JAK3(JH1domain-catalytic)
syn20825278	CS(C1=CC(CNC2=NC(NC3=CC=C(N(C(C)C)C(C4)=O)C4=C3)=NC=C2C(F)(F)F)=CC=C1)(=O)=O	OXZSOVAKZDHECN-UHFFFAOYSA-N	PFE-PKIS 18	P08581	MET	MET	6.659586977281591	OXZSOVAKZDHECN-UHFFFAOYSA-N_P08581_MET
syn20825278	CS(C1=CC(CNC2=NC(NC3=CC=C(N(C(C)C)C(C4)=O)C4=C3)=NC=C2C(F)(F)F)=CC=C1)(=O)=O	OXZSOVAKZDHECN-UHFFFAOYSA-N	PFE-PKIS 18	P80192	MAP3K9	MLK1	6.228127646816334	OXZSOVAKZDHECN-UHFFFAOYSA-N_P80192_MLK1
syn20825278	CS(C1=CC(CNC2=NC(NC3=CC=C(N(C(C)C)C(C4)=O)C4=C3)=NC=C2C(F)(F)F)=CC=C1)(=O)=O	OXZSOVAKZDHECN-UHFFFAOYSA-N	PFE-PKIS 18	Q02779	MAP3K10	MLK2	6.153207759493141	OXZSOVAKZDHECN-UHFFFAOYSA-N_Q02779_MLK2
syn20825278	CS(C1=CC(CNC2=NC(NC3=CC=C(N(C(C)C)C(C4)=O)C4=C3)=NC=C2C(F)(F)F)=CC=C1)(=O)=O	OXZSOVAKZDHECN-UHFFFAOYSA-N	PFE-PKIS 18	Q16584	MAP3K11	MLK3	6.156938805959417	OXZSOVAKZDHECN-UHFFFAOYSA-N_Q16584_MLK3
syn20825278	CS(C1=CC(CNC2=NC(NC3=CC=C(N(C(C)C)C(C4)=O)C4=C3)=NC=C2C(F)(F)F)=CC=C1)(=O)=O	OXZSOVAKZDHECN-UHFFFAOYSA-N	PFE-PKIS 18	Q16539	MAPK14	p38-alpha	6.771762620255541	OXZSOVAKZDHECN-UHFFFAOYSA-N_Q16539_p38-alpha
syn20825278	CS(C1=CC(CNC2=NC(NC3=CC=C(N(C(C)C)C(C4)=O)C4=C3)=NC=C2C(F)(F)F)=CC=C1)(=O)=O	OXZSOVAKZDHECN-UHFFFAOYSA-N	PFE-PKIS 18	P07949	RET	RET	7.018975951199768	OXZSOVAKZDHECN-UHFFFAOYSA-N_P07949_RET
syn20825278	CS(C1=CC(CNC2=NC(NC3=CC=C(N(C(C)C)C(C4)=O)C4=C3)=NC=C2C(F)(F)F)=CC=C1)(=O)=O	OXZSOVAKZDHECN-UHFFFAOYSA-N	PFE-PKIS 18	O14730	RIOK3	RIOK3	6.396086788440633	OXZSOVAKZDHECN-UHFFFAOYSA-N_O14730_RIOK3
syn20825278	CS(C1=CC(CNC2=NC(NC3=CC=C(N(C(C)C)C(C4)=O)C4=C3)=NC=C2C(F)(F)F)=CC=C1)(=O)=O	OXZSOVAKZDHECN-UHFFFAOYSA-N	PFE-PKIS 18	Q9H093	NUAK2	SNARK	7.464528248709512	OXZSOVAKZDHECN-UHFFFAOYSA-N_Q9H093_SNARK
syn20825278	CS(C1=CC(CNC2=NC(NC3=CC=C(N(C(C)C)C(C4)=O)C4=C3)=NC=C2C(F)(F)F)=CC=C1)(=O)=O	OXZSOVAKZDHECN-UHFFFAOYSA-N	PFE-PKIS 18	O75716	STK16	STK16	7.241270739362506	OXZSOVAKZDHECN-UHFFFAOYSA-N_O75716_STK16
syn20825278	CS(C1=CC(CNC2=NC(NC3=CC=C(N(C(C)C)C(C4)=O)C4=C3)=NC=C2C(F)(F)F)=CC=C1)(=O)=O	OXZSOVAKZDHECN-UHFFFAOYSA-N	PFE-PKIS 18	P43405	SYK	SYK	7.053011481738597	OXZSOVAKZDHECN-UHFFFAOYSA-N_P43405_SYK
syn20825278	CS(C1=CC(CNC2=NC(NC3=CC=C(N(C(C)C)C(C4)=O)C4=C3)=NC=C2C(F)(F)F)=CC=C1)(=O)=O	OXZSOVAKZDHECN-UHFFFAOYSA-N	PFE-PKIS 18	Q9UHD2	TBK1	TBK1	6.66053434791642	OXZSOVAKZDHECN-UHFFFAOYSA-N_Q9UHD2_TBK1
syn20825278	CS(C1=CC(CNC2=NC(NC3=CC=C(N(C(C)C)C(C4)=O)C4=C3)=NC=C2C(F)(F)F)=CC=C1)(=O)=O	OXZSOVAKZDHECN-UHFFFAOYSA-N	PFE-PKIS 18	P04629	NTRK1	TRKA	6.751244145207573	OXZSOVAKZDHECN-UHFFFAOYSA-N_P04629_TRKA
syn20825278	CS(C1=CC(CNC2=NC(NC3=CC=C(N(C(C)C)C(C4)=O)C4=C3)=NC=C2C(F)(F)F)=CC=C1)(=O)=O	OXZSOVAKZDHECN-UHFFFAOYSA-N	PFE-PKIS 18	Q16620	NTRK2	TRKB	6.875982049134997	OXZSOVAKZDHECN-UHFFFAOYSA-N_Q16620_TRKB
syn20825278	CS(C1=CC(CNC2=NC(NC3=CC=C(N(C(C)C)C(C4)=O)C4=C3)=NC=C2C(F)(F)F)=CC=C1)(=O)=O	OXZSOVAKZDHECN-UHFFFAOYSA-N	PFE-PKIS 18	P33981	TTK	TTK	6.754095364728905	OXZSOVAKZDHECN-UHFFFAOYSA-N_P33981_TTK
syn20825278	CS(C1=CC(CNC2=NC(NC3=CC=C(N(C(C)C)C(C4)=O)C4=C3)=NC=C2C(F)(F)F)=CC=C1)(=O)=O	OXZSOVAKZDHECN-UHFFFAOYSA-N	PFE-PKIS 18	P29597	TYK2	TYK2(JH1domain-catalytic)	6.779135217319137	OXZSOVAKZDHECN-UHFFFAOYSA-N_P29597_TYK2(JH1domain-catalytic)
syn20825278	CS(C1=CC(CNC2=NC(NC3=CC=C(N(C(C)C)C(C4)=O)C4=C3)=NC=C2C(F)(F)F)=CC=C1)(=O)=O	OXZSOVAKZDHECN-UHFFFAOYSA-N	PFE-PKIS 18	Q56UN5	MAP3K19	YSK4	6.740834827600847	OXZSOVAKZDHECN-UHFFFAOYSA-N_Q56UN5_YSK4
syn20825278	COc1cc(Nc2ncc3N(C)C(=O)C(F)(F)CN(C4CCCC4)c3n2)ccc1C(=O)NC5CCN(C)CC5	JMBATVPHKFZTAF-UHFFFAOYSA-N	TPKI-30	Q8NI60	CABC1	ADCK3	6.714394013316712	JMBATVPHKFZTAF-UHFFFAOYSA-N_Q8NI60_ADCK3
syn20825278	COc1cc(Nc2ncc3N(C)C(=O)C(F)(F)CN(C4CCCC4)c3n2)ccc1C(=O)NC5CCN(C)CC5	JMBATVPHKFZTAF-UHFFFAOYSA-N	TPKI-30	O14965	AURKA	AURKA	7.781578179822487	JMBATVPHKFZTAF-UHFFFAOYSA-N_O14965_AURKA
syn20825278	COc1cc(Nc2ncc3N(C)C(=O)C(F)(F)CN(C4CCCC4)c3n2)ccc1C(=O)NC5CCN(C)CC5	JMBATVPHKFZTAF-UHFFFAOYSA-N	TPKI-30	Q13873	BMPR2	BMPR2	6.227444845189666	JMBATVPHKFZTAF-UHFFFAOYSA-N_Q13873_BMPR2
syn20825278	COc1cc(Nc2ncc3N(C)C(=O)C(F)(F)CN(C4CCCC4)c3n2)ccc1C(=O)NC5CCN(C)CC5	JMBATVPHKFZTAF-UHFFFAOYSA-N	TPKI-30	P51813	BMX	BMX	6.355917081849965	JMBATVPHKFZTAF-UHFFFAOYSA-N_P51813_BMX
syn20825278	COc1cc(Nc2ncc3N(C)C(=O)C(F)(F)CN(C4CCCC4)c3n2)ccc1C(=O)NC5CCN(C)CC5	JMBATVPHKFZTAF-UHFFFAOYSA-N	TPKI-30	P22607	FGFR3	FGFR3	6.887424510886062	JMBATVPHKFZTAF-UHFFFAOYSA-N_P22607_FGFR3
syn20825278	COc1cc(Nc2ncc3N(C)C(=O)C(F)(F)CN(C4CCCC4)c3n2)ccc1C(=O)NC5CCN(C)CC5	JMBATVPHKFZTAF-UHFFFAOYSA-N	TPKI-30	P52564	MAP2K6	MEK6	6.450819082698039	JMBATVPHKFZTAF-UHFFFAOYSA-N_P52564_MEK6
syn20825278	COc1cc(Nc2ncc3N(C)C(=O)C(F)(F)CN(C4CCCC4)c3n2)ccc1C(=O)NC5CCN(C)CC5	JMBATVPHKFZTAF-UHFFFAOYSA-N	TPKI-30	Q9Y6E0	STK24	MST3	6.499782522661992	JMBATVPHKFZTAF-UHFFFAOYSA-N_Q9Y6E0_MST3
syn20825278	COc1cc(Nc2ncc3N(C)C(=O)C(F)(F)CN(C4CCCC4)c3n2)ccc1C(=O)NC5CCN(C)CC5	JMBATVPHKFZTAF-UHFFFAOYSA-N	TPKI-30	Q96PY6	NEK1	NEK1	6.453143083409254	JMBATVPHKFZTAF-UHFFFAOYSA-N_Q96PY6_NEK1
syn20825278	COc1cc(Nc2ncc3N(C)C(=O)C(F)(F)CN(C4CCCC4)c3n2)ccc1C(=O)NC5CCN(C)CC5	JMBATVPHKFZTAF-UHFFFAOYSA-N	TPKI-30	Q8IY84	MGC42105	NIM1	6.497247792149473	JMBATVPHKFZTAF-UHFFFAOYSA-N_Q8IY84_NIM1
syn20825278	COc1cc(Nc2ncc3N(C)C(=O)C(F)(F)CN(C4CCCC4)c3n2)ccc1C(=O)NC5CCN(C)CC5	JMBATVPHKFZTAF-UHFFFAOYSA-N	TPKI-30	Q8TBX8	PIP4K2C	PIP5K2C	7.322395789476532	JMBATVPHKFZTAF-UHFFFAOYSA-N_Q8TBX8_PIP5K2C
syn20825278	COc1cc(Nc2ncc3N(C)C(=O)C(F)(F)CN(C4CCCC4)c3n2)ccc1C(=O)NC5CCN(C)CC5	JMBATVPHKFZTAF-UHFFFAOYSA-N	TPKI-30	P53350	PLK1	PLK1	8.219496489891329	JMBATVPHKFZTAF-UHFFFAOYSA-N_P53350_PLK1
syn20825278	COc1cc(Nc2ncc3N(C)C(=O)C(F)(F)CN(C4CCCC4)c3n2)ccc1C(=O)NC5CCN(C)CC5	JMBATVPHKFZTAF-UHFFFAOYSA-N	TPKI-30	Q9NYY3	PLK2	PLK2	8.00039523569623	JMBATVPHKFZTAF-UHFFFAOYSA-N_Q9NYY3_PLK2
syn20825278	COc1cc(Nc2ncc3N(C)C(=O)C(F)(F)CN(C4CCCC4)c3n2)ccc1C(=O)NC5CCN(C)CC5	JMBATVPHKFZTAF-UHFFFAOYSA-N	TPKI-30	Q9H4B4	PLK3	PLK3	8.184961494173569	JMBATVPHKFZTAF-UHFFFAOYSA-N_Q9H4B4_PLK3
syn20825278	COc1cc(Nc2ncc3N(C)C(=O)C(F)(F)CN(C4CCCC4)c3n2)ccc1C(=O)NC5CCN(C)CC5	JMBATVPHKFZTAF-UHFFFAOYSA-N	TPKI-30	Q9H2G2	SLK	SLK	7.027120063468803	JMBATVPHKFZTAF-UHFFFAOYSA-N_Q9H2G2_SLK
syn20825278	COc1cc(Nc2ncc3N(C)C(=O)C(F)(F)CN(C4CCCC4)c3n2)ccc1C(=O)NC5CCN(C)CC5	JMBATVPHKFZTAF-UHFFFAOYSA-N	TPKI-30	O75716	STK16	STK16	6.917448952803398	JMBATVPHKFZTAF-UHFFFAOYSA-N_O75716_STK16
syn20825278	COc1cc(Nc2ncc3N(C)C(=O)C(F)(F)CN(C4CCCC4)c3n2)ccc1C(=O)NC5CCN(C)CC5	JMBATVPHKFZTAF-UHFFFAOYSA-N	TPKI-30	O00506	STK25	YSK1	6.269392786421768	JMBATVPHKFZTAF-UHFFFAOYSA-N_O00506_YSK1
syn20825278	CN1CCC(CC1)NC(=O)c2ccc(Nc3ncc4N(C)C(=O)C(F)(F)CN(C5CCCC5)c4n3)cc2C	WQQPBXGJFFKXKX-UHFFFAOYSA-N	TPKI-31	O14965	AURKA	AURKA	7.164056167404773	WQQPBXGJFFKXKX-UHFFFAOYSA-N_O14965_AURKA
syn20825278	CN1CCC(CC1)NC(=O)c2ccc(Nc3ncc4N(C)C(=O)C(F)(F)CN(C5CCCC5)c4n3)cc2C	WQQPBXGJFFKXKX-UHFFFAOYSA-N	TPKI-31	Q9NSY1	BMP2K	BIKE	6.650596435914595	WQQPBXGJFFKXKX-UHFFFAOYSA-N_Q9NSY1_BIKE
syn20825278	CN1CCC(CC1)NC(=O)c2ccc(Nc3ncc4N(C)C(=O)C(F)(F)CN(C5CCCC5)c4n3)cc2C	WQQPBXGJFFKXKX-UHFFFAOYSA-N	TPKI-31	P49760	CLK2	CLK2	6.368211637023611	WQQPBXGJFFKXKX-UHFFFAOYSA-N_P49760_CLK2
syn20825278	CN1CCC(CC1)NC(=O)c2ccc(Nc3ncc4N(C)C(=O)C(F)(F)CN(C5CCCC5)c4n3)cc2C	WQQPBXGJFFKXKX-UHFFFAOYSA-N	TPKI-31	Q9C098	DCLK3	DCAMKL3	6.712480328265785	WQQPBXGJFFKXKX-UHFFFAOYSA-N_Q9C098_DCAMKL3
syn20825278	CN1CCC(CC1)NC(=O)c2ccc(Nc3ncc4N(C)C(=O)C(F)(F)CN(C5CCCC5)c4n3)cc2C	WQQPBXGJFFKXKX-UHFFFAOYSA-N	TPKI-31	O14976	GAK	GAK	6.109883726826292	WQQPBXGJFFKXKX-UHFFFAOYSA-N_O14976_GAK
syn20825278	CN1CCC(CC1)NC(=O)c2ccc(Nc3ncc4N(C)C(=O)C(F)(F)CN(C5CCCC5)c4n3)cc2C	WQQPBXGJFFKXKX-UHFFFAOYSA-N	TPKI-31	Q9P2K8	EIF2AK4	GCN2(Kin.Dom.2,S808G)	6.60101367700485	WQQPBXGJFFKXKX-UHFFFAOYSA-N_Q9P2K8_GCN2(Kin.Dom.2,S808G)
syn20825278	CN1CCC(CC1)NC(=O)c2ccc(Nc3ncc4N(C)C(=O)C(F)(F)CN(C5CCCC5)c4n3)cc2C	WQQPBXGJFFKXKX-UHFFFAOYSA-N	TPKI-31	P51617	IRAK1	IRAK1	6.944740953732547	WQQPBXGJFFKXKX-UHFFFAOYSA-N_P51617_IRAK1
syn20825278	CN1CCC(CC1)NC(=O)c2ccc(Nc3ncc4N(C)C(=O)C(F)(F)CN(C5CCCC5)c4n3)cc2C	WQQPBXGJFFKXKX-UHFFFAOYSA-N	TPKI-31	P23458	JAK1	JAK1(JH2domain-pseudokinase)	6.818242801514485	WQQPBXGJFFKXKX-UHFFFAOYSA-N_P23458_JAK1(JH2domain-pseudokinase)
syn20825278	CN1CCC(CC1)NC(=O)c2ccc(Nc3ncc4N(C)C(=O)C(F)(F)CN(C5CCCC5)c4n3)cc2C	WQQPBXGJFFKXKX-UHFFFAOYSA-N	TPKI-31	Q9Y6R4	MAP3K4	MAP3K4	5.217345149088101	WQQPBXGJFFKXKX-UHFFFAOYSA-N_Q9Y6R4_MAP3K4
syn20825278	CN1CCC(CC1)NC(=O)c2ccc(Nc3ncc4N(C)C(=O)C(F)(F)CN(C5CCCC5)c4n3)cc2C	WQQPBXGJFFKXKX-UHFFFAOYSA-N	TPKI-31	P08581	MET	MET	6.3444487587976175	WQQPBXGJFFKXKX-UHFFFAOYSA-N_P08581_MET
syn20825278	CN1CCC(CC1)NC(=O)c2ccc(Nc3ncc4N(C)C(=O)C(F)(F)CN(C5CCCC5)c4n3)cc2C	WQQPBXGJFFKXKX-UHFFFAOYSA-N	TPKI-31	Q8IY84	MGC42105	NIM1	6.010899617214813	WQQPBXGJFFKXKX-UHFFFAOYSA-N_Q8IY84_NIM1
syn20825278	CN1CCC(CC1)NC(=O)c2ccc(Nc3ncc4N(C)C(=O)C(F)(F)CN(C5CCCC5)c4n3)cc2C	WQQPBXGJFFKXKX-UHFFFAOYSA-N	TPKI-31	P48736	PIK3CG	PIK3CG	5.777189987667931	WQQPBXGJFFKXKX-UHFFFAOYSA-N_P48736_PIK3CG
syn20825278	CN1CCC(CC1)NC(=O)c2ccc(Nc3ncc4N(C)C(=O)C(F)(F)CN(C5CCCC5)c4n3)cc2C	WQQPBXGJFFKXKX-UHFFFAOYSA-N	TPKI-31	Q8TBX8	PIP4K2C	PIP5K2C	7.035473181394398	WQQPBXGJFFKXKX-UHFFFAOYSA-N_Q8TBX8_PIP5K2C
syn20825278	CN1CCC(CC1)NC(=O)c2ccc(Nc3ncc4N(C)C(=O)C(F)(F)CN(C5CCCC5)c4n3)cc2C	WQQPBXGJFFKXKX-UHFFFAOYSA-N	TPKI-31	P53350	PLK1	PLK1	7.404516074123284	WQQPBXGJFFKXKX-UHFFFAOYSA-N_P53350_PLK1
syn20825278	CN1CCC(CC1)NC(=O)c2ccc(Nc3ncc4N(C)C(=O)C(F)(F)CN(C5CCCC5)c4n3)cc2C	WQQPBXGJFFKXKX-UHFFFAOYSA-N	TPKI-31	Q9NYY3	PLK2	PLK2	7.284226268278048	WQQPBXGJFFKXKX-UHFFFAOYSA-N_Q9NYY3_PLK2
syn20825278	CN1CCC(CC1)NC(=O)c2ccc(Nc3ncc4N(C)C(=O)C(F)(F)CN(C5CCCC5)c4n3)cc2C	WQQPBXGJFFKXKX-UHFFFAOYSA-N	TPKI-31	Q9H4B4	PLK3	PLK3	7.503653094619604	WQQPBXGJFFKXKX-UHFFFAOYSA-N_Q9H4B4_PLK3
syn20825278	CN1CCC(CC1)NC(=O)c2ccc(Nc3ncc4N(C)C(=O)C(F)(F)CN(C5CCCC5)c4n3)cc2C	WQQPBXGJFFKXKX-UHFFFAOYSA-N	TPKI-31	Q9BRS2	RIOK1	RIOK1	6.128892857702259	WQQPBXGJFFKXKX-UHFFFAOYSA-N_Q9BRS2_RIOK1
syn20825278	CN1CCC(CC1)NC(=O)c2ccc(Nc3ncc4N(C)C(=O)C(F)(F)CN(C5CCCC5)c4n3)cc2C	WQQPBXGJFFKXKX-UHFFFAOYSA-N	TPKI-31	O14730	RIOK3	RIOK3	6.295595670512063	WQQPBXGJFFKXKX-UHFFFAOYSA-N_O14730_RIOK3
syn20825278	CN1CCC(CC1)NC(=O)c2ccc(Nc3ncc4N(C)C(=O)C(F)(F)CN(C5CCCC5)c4n3)cc2C	WQQPBXGJFFKXKX-UHFFFAOYSA-N	TPKI-31	Q9H2G2	SLK	SLK	6.3411288874738965	WQQPBXGJFFKXKX-UHFFFAOYSA-N_Q9H2G2_SLK
syn20825278	CN1CCC(CC1)NC(=O)c2ccc(Nc3ncc4N(C)C(=O)C(F)(F)CN(C5CCCC5)c4n3)cc2C	WQQPBXGJFFKXKX-UHFFFAOYSA-N	TPKI-31	O75716	STK16	STK16	6.800280256632961	WQQPBXGJFFKXKX-UHFFFAOYSA-N_O75716_STK16
syn20825278	CN1CCC(CC1)NC(=O)c2ccc(Nc3ncc4N(C)C(=O)C(F)(F)CN(C5CCCC5)c4n3)cc2C	WQQPBXGJFFKXKX-UHFFFAOYSA-N	TPKI-31	P29597	TYK2	TYK2(JH1domain-catalytic)	6.808460169324875	WQQPBXGJFFKXKX-UHFFFAOYSA-N_P29597_TYK2(JH1domain-catalytic)
syn20825278	CN1CCC(CC1)NC(=O)c2ccc(Nc3ncc4N(C)C(=O)C(F)(F)CN(C5CCCC5)c4n3)cc2C	WQQPBXGJFFKXKX-UHFFFAOYSA-N	TPKI-31	Q56UN5	MAP3K19	YSK4	6.874394707506412	WQQPBXGJFFKXKX-UHFFFAOYSA-N_Q56UN5_YSK4
syn20825278	CC1=CC(=NN1C1=CC=CC=C1)C(=O)NC1=CC=C(OC2=NN3C=C(NC(=O)C4CC4)N=C3C=C2)C=C1	MZTUKIVBKFNLSN-UHFFFAOYSA-N	TPKI-35	P00519	ABL1	ABL1-phosphorylated	7.69852264357967	MZTUKIVBKFNLSN-UHFFFAOYSA-N_P00519_ABL1-phosphorylated
syn20825278	CC1=CC(=NN1C1=CC=CC=C1)C(=O)NC1=CC=C(OC2=NN3C=C(NC(=O)C4CC4)N=C3C=C2)C=C1	MZTUKIVBKFNLSN-UHFFFAOYSA-N	TPKI-35	P42684	ABL2	ABL2	7.668921592278033	MZTUKIVBKFNLSN-UHFFFAOYSA-N_P42684_ABL2
syn20825278	CC1=CC(=NN1C1=CC=CC=C1)C(=O)NC1=CC=C(OC2=NN3C=C(NC(=O)C4CC4)N=C3C=C2)C=C1	MZTUKIVBKFNLSN-UHFFFAOYSA-N	TPKI-35	Q92772	CDKL2	CDKL2	7.094010089585865	MZTUKIVBKFNLSN-UHFFFAOYSA-N_Q92772_CDKL2
syn20825278	CC1=CC(=NN1C1=CC=CC=C1)C(=O)NC1=CC=C(OC2=NN3C=C(NC(=O)C4CC4)N=C3C=C2)C=C1	MZTUKIVBKFNLSN-UHFFFAOYSA-N	TPKI-35	P07333	CSF1R	CSF1R	7.032318561051529	MZTUKIVBKFNLSN-UHFFFAOYSA-N_P07333_CSF1R
syn20825278	CC1=CC(=NN1C1=CC=CC=C1)C(=O)NC1=CC=C(OC2=NN3C=C(NC(=O)C4CC4)N=C3C=C2)C=C1	MZTUKIVBKFNLSN-UHFFFAOYSA-N	TPKI-35	Q08345	DDR1	DDR1	7.539412887842408	MZTUKIVBKFNLSN-UHFFFAOYSA-N_Q08345_DDR1
syn20825278	CC1=CC(=NN1C1=CC=CC=C1)C(=O)NC1=CC=C(OC2=NN3C=C(NC(=O)C4CC4)N=C3C=C2)C=C1	MZTUKIVBKFNLSN-UHFFFAOYSA-N	TPKI-35	Q16832	DDR2	DDR2	7.453896006283816	MZTUKIVBKFNLSN-UHFFFAOYSA-N_Q16832_DDR2
syn20825278	CC1=CC(=NN1C1=CC=CC=C1)C(=O)NC1=CC=C(OC2=NN3C=C(NC(=O)C4CC4)N=C3C=C2)C=C1	MZTUKIVBKFNLSN-UHFFFAOYSA-N	TPKI-35	O15197	EPHB6	EPHB6	7.605276972258981	MZTUKIVBKFNLSN-UHFFFAOYSA-N_O15197_EPHB6
syn20825278	CC1=CC(=NN1C1=CC=CC=C1)C(=O)NC1=CC=C(OC2=NN3C=C(NC(=O)C4CC4)N=C3C=C2)C=C1	MZTUKIVBKFNLSN-UHFFFAOYSA-N	TPKI-35	P21860	ERBB3	ERBB3	7.514945984226524	MZTUKIVBKFNLSN-UHFFFAOYSA-N_P21860_ERBB3
syn20825278	CC1=CC(=NN1C1=CC=CC=C1)C(=O)NC1=CC=C(OC2=NN3C=C(NC(=O)C4CC4)N=C3C=C2)C=C1	MZTUKIVBKFNLSN-UHFFFAOYSA-N	TPKI-35	P17948	FLT1	FLT1	7.039774498437414	MZTUKIVBKFNLSN-UHFFFAOYSA-N_P17948_FLT1
syn20825278	CC1=CC(=NN1C1=CC=CC=C1)C(=O)NC1=CC=C(OC2=NN3C=C(NC(=O)C4CC4)N=C3C=C2)C=C1	MZTUKIVBKFNLSN-UHFFFAOYSA-N	TPKI-35	P36888	FLT3	FLT3	7.177160355631741	MZTUKIVBKFNLSN-UHFFFAOYSA-N_P36888_FLT3
syn20825278	CC1=CC(=NN1C1=CC=CC=C1)C(=O)NC1=CC=C(OC2=NN3C=C(NC(=O)C4CC4)N=C3C=C2)C=C1	MZTUKIVBKFNLSN-UHFFFAOYSA-N	TPKI-35	P35916	FLT4	FLT4	7.054891487659588	MZTUKIVBKFNLSN-UHFFFAOYSA-N_P35916_FLT4
syn20825278	CC1=CC(=NN1C1=CC=CC=C1)C(=O)NC1=CC=C(OC2=NN3C=C(NC(=O)C4CC4)N=C3C=C2)C=C1	MZTUKIVBKFNLSN-UHFFFAOYSA-N	TPKI-35	P10721	KIT	KIT	6.905923442562764	MZTUKIVBKFNLSN-UHFFFAOYSA-N_P10721_KIT
syn20825278	CC1=CC(=NN1C1=CC=CC=C1)C(=O)NC1=CC=C(OC2=NN3C=C(NC(=O)C4CC4)N=C3C=C2)C=C1	MZTUKIVBKFNLSN-UHFFFAOYSA-N	TPKI-35	P06239	LCK	LCK	6.900114720454902	MZTUKIVBKFNLSN-UHFFFAOYSA-N_P06239_LCK
syn20825278	CC1=CC(=NN1C1=CC=CC=C1)C(=O)NC1=CC=C(OC2=NN3C=C(NC(=O)C4CC4)N=C3C=C2)C=C1	MZTUKIVBKFNLSN-UHFFFAOYSA-N	TPKI-35	O94804	STK10	LOK	6.652232466080748	MZTUKIVBKFNLSN-UHFFFAOYSA-N_O94804_LOK
syn20825278	CC1=CC(=NN1C1=CC=CC=C1)C(=O)NC1=CC=C(OC2=NN3C=C(NC(=O)C4CC4)N=C3C=C2)C=C1	MZTUKIVBKFNLSN-UHFFFAOYSA-N	TPKI-35	Q13163	MAP2K5	MEK5	7.893098882983579	MZTUKIVBKFNLSN-UHFFFAOYSA-N_Q13163_MEK5
syn20825278	CC1=CC(=NN1C1=CC=CC=C1)C(=O)NC1=CC=C(OC2=NN3C=C(NC(=O)C4CC4)N=C3C=C2)C=C1	MZTUKIVBKFNLSN-UHFFFAOYSA-N	TPKI-35	Q12866	MERTK	MERTK	6.698617788932948	MZTUKIVBKFNLSN-UHFFFAOYSA-N_Q12866_MERTK
syn20825278	CC1=CC(=NN1C1=CC=CC=C1)C(=O)NC1=CC=C(OC2=NN3C=C(NC(=O)C4CC4)N=C3C=C2)C=C1	MZTUKIVBKFNLSN-UHFFFAOYSA-N	TPKI-35	P08581	MET	MET	6.690340638107697	MZTUKIVBKFNLSN-UHFFFAOYSA-N_P08581_MET
syn20825278	CC1=CC(=NN1C1=CC=CC=C1)C(=O)NC1=CC=C(OC2=NN3C=C(NC(=O)C4CC4)N=C3C=C2)C=C1	MZTUKIVBKFNLSN-UHFFFAOYSA-N	TPKI-35	P16234	PDGFRA	PDGFRA	6.857028452491827	MZTUKIVBKFNLSN-UHFFFAOYSA-N_P16234_PDGFRA
syn20825278	CC1=CC(=NN1C1=CC=CC=C1)C(=O)NC1=CC=C(OC2=NN3C=C(NC(=O)C4CC4)N=C3C=C2)C=C1	MZTUKIVBKFNLSN-UHFFFAOYSA-N	TPKI-35	P09619	PDGFRB	PDGFRB	6.917814244792855	MZTUKIVBKFNLSN-UHFFFAOYSA-N_P09619_PDGFRB
syn20825278	CC1=CC(=NN1C1=CC=CC=C1)C(=O)NC1=CC=C(OC2=NN3C=C(NC(=O)C4CC4)N=C3C=C2)C=C1	MZTUKIVBKFNLSN-UHFFFAOYSA-N	TPKI-35	P07949	RET	RET	7.324829376561589	MZTUKIVBKFNLSN-UHFFFAOYSA-N_P07949_RET
syn20825278	CC1=CC(=NN1C1=CC=CC=C1)C(=O)NC1=CC=C(OC2=NN3C=C(NC(=O)C4CC4)N=C3C=C2)C=C1	MZTUKIVBKFNLSN-UHFFFAOYSA-N	TPKI-35	P35590	TIE1	TIE1	7.152492372884162	MZTUKIVBKFNLSN-UHFFFAOYSA-N_P35590_TIE1
syn20825278	CC1=CC(=NN1C1=CC=CC=C1)C(=O)NC1=CC=C(OC2=NN3C=C(NC(=O)C4CC4)N=C3C=C2)C=C1	MZTUKIVBKFNLSN-UHFFFAOYSA-N	TPKI-35	P04629	NTRK1	TRKA	6.364044840557544	MZTUKIVBKFNLSN-UHFFFAOYSA-N_P04629_TRKA
syn20825278	NC1=C(C2=CC=C(NC(NC3=CC=CC(C)=C3)=O)C=C2)C=NC4=C(Br)C=NN41	GXRCQVMXTRWVSJ-UHFFFAOYSA-N	AKI00000050a	P51451	BLK	BLK	6.839443809772295	GXRCQVMXTRWVSJ-UHFFFAOYSA-N_P51451_BLK
syn20825278	NC1=C(C2=CC=C(NC(NC3=CC=CC(C)=C3)=O)C=C2)C=NC4=C(Br)C=NN41	GXRCQVMXTRWVSJ-UHFFFAOYSA-N	AKI00000050a	Q6P2M8	PNCK	CAMK1B	5.449969823840965	GXRCQVMXTRWVSJ-UHFFFAOYSA-N_Q6P2M8_CAMK1B
syn20825278	NC1=C(C2=CC=C(NC(NC3=CC=CC(C)=C3)=O)C=C2)C=NC4=C(Br)C=NN41	GXRCQVMXTRWVSJ-UHFFFAOYSA-N	AKI00000050a	P07333	CSF1R	CSF1R	7.269274340146712	GXRCQVMXTRWVSJ-UHFFFAOYSA-N_P07333_CSF1R
syn20825278	NC1=C(C2=CC=C(NC(NC3=CC=CC(C)=C3)=O)C=C2)C=NC4=C(Br)C=NN41	GXRCQVMXTRWVSJ-UHFFFAOYSA-N	AKI00000050a	P48729	CSNK1A1	CSNK1A1	5.611555170324155	GXRCQVMXTRWVSJ-UHFFFAOYSA-N_P48729_CSNK1A1
syn20825278	NC1=C(C2=CC=C(NC(NC3=CC=CC(C)=C3)=O)C=C2)C=NC4=C(Br)C=NN41	GXRCQVMXTRWVSJ-UHFFFAOYSA-N	AKI00000050a	P48730	CSNK1D	CSNK1D	5.568142632075495	GXRCQVMXTRWVSJ-UHFFFAOYSA-N_P48730_CSNK1D
syn20825278	NC1=C(C2=CC=C(NC(NC3=CC=CC(C)=C3)=O)C=C2)C=NC4=C(Br)C=NN41	GXRCQVMXTRWVSJ-UHFFFAOYSA-N	AKI00000050a	P49674	CSNK1E	CSNK1E	5.7180852493783325	GXRCQVMXTRWVSJ-UHFFFAOYSA-N_P49674_CSNK1E
syn20825278	NC1=C(C2=CC=C(NC(NC3=CC=CC(C)=C3)=O)C=C2)C=NC4=C(Br)C=NN41	GXRCQVMXTRWVSJ-UHFFFAOYSA-N	AKI00000050a	Q9C098	DCLK3	DCAMKL3	5.570755838109759	GXRCQVMXTRWVSJ-UHFFFAOYSA-N_Q9C098_DCAMKL3
syn20825278	NC1=C(C2=CC=C(NC(NC3=CC=CC(C)=C3)=O)C=C2)C=NC4=C(Br)C=NN41	GXRCQVMXTRWVSJ-UHFFFAOYSA-N	AKI00000050a	Q08345	DDR1	DDR1	7.703384384599083	GXRCQVMXTRWVSJ-UHFFFAOYSA-N_Q08345_DDR1
syn20825278	NC1=C(C2=CC=C(NC(NC3=CC=CC(C)=C3)=O)C=C2)C=NC4=C(Br)C=NN41	GXRCQVMXTRWVSJ-UHFFFAOYSA-N	AKI00000050a	Q16832	DDR2	DDR2	7.940619990255295	GXRCQVMXTRWVSJ-UHFFFAOYSA-N_Q16832_DDR2
syn20825278	NC1=C(C2=CC=C(NC(NC3=CC=CC(C)=C3)=O)C=C2)C=NC4=C(Br)C=NN41	GXRCQVMXTRWVSJ-UHFFFAOYSA-N	AKI00000050a	Q9Y463	DYRK1B	DYRK1B	5.879002809277432	GXRCQVMXTRWVSJ-UHFFFAOYSA-N_Q9Y463_DYRK1B
syn20825278	NC1=C(C2=CC=C(NC(NC3=CC=CC(C)=C3)=O)C=C2)C=NC4=C(Br)C=NN41	GXRCQVMXTRWVSJ-UHFFFAOYSA-N	AKI00000050a	O15197	EPHB6	EPHB6	7.496974673820613	GXRCQVMXTRWVSJ-UHFFFAOYSA-N_O15197_EPHB6
syn20825278	NC1=C(C2=CC=C(NC(NC3=CC=CC(C)=C3)=O)C=C2)C=NC4=C(Br)C=NN41	GXRCQVMXTRWVSJ-UHFFFAOYSA-N	AKI00000050a	P36888	FLT3	FLT3	7.649432620013676	GXRCQVMXTRWVSJ-UHFFFAOYSA-N_P36888_FLT3
syn20825278	NC1=C(C2=CC=C(NC(NC3=CC=CC(C)=C3)=O)C=C2)C=NC4=C(Br)C=NN41	GXRCQVMXTRWVSJ-UHFFFAOYSA-N	AKI00000050a	P35916	FLT4	FLT4	7.186111742383401	GXRCQVMXTRWVSJ-UHFFFAOYSA-N_P35916_FLT4
syn20825278	NC1=C(C2=CC=C(NC(NC3=CC=CC(C)=C3)=O)C=C2)C=NC4=C(Br)C=NN41	GXRCQVMXTRWVSJ-UHFFFAOYSA-N	AKI00000050a	P25098	ADRBK1	GRK2	5.824331838945866	GXRCQVMXTRWVSJ-UHFFFAOYSA-N_P25098_GRK2
syn20825278	NC1=C(C2=CC=C(NC(NC3=CC=CC(C)=C3)=O)C=C2)C=NC4=C(Br)C=NN41	GXRCQVMXTRWVSJ-UHFFFAOYSA-N	AKI00000050a	P10721	KIT	KIT	6.65245282766657	GXRCQVMXTRWVSJ-UHFFFAOYSA-N_P10721_KIT
syn20825278	NC1=C(C2=CC=C(NC(NC3=CC=CC(C)=C3)=O)C=C2)C=NC4=C(Br)C=NN41	GXRCQVMXTRWVSJ-UHFFFAOYSA-N	AKI00000050a	P06239	LCK	LCK	6.6703109279800845	GXRCQVMXTRWVSJ-UHFFFAOYSA-N_P06239_LCK
syn20825278	NC1=C(C2=CC=C(NC(NC3=CC=CC(C)=C3)=O)C=C2)C=NC4=C(Br)C=NN41	GXRCQVMXTRWVSJ-UHFFFAOYSA-N	AKI00000050a	P49137	MAPKAPK2	MAPKAPK2	5.766182277620046	GXRCQVMXTRWVSJ-UHFFFAOYSA-N_P49137_MAPKAPK2
syn20825278	NC1=C(C2=CC=C(NC(NC3=CC=CC(C)=C3)=O)C=C2)C=NC4=C(Br)C=NN41	GXRCQVMXTRWVSJ-UHFFFAOYSA-N	AKI00000050a	Q13163	MAP2K5	MEK5	6.9528488703677915	GXRCQVMXTRWVSJ-UHFFFAOYSA-N_Q13163_MEK5
syn20825278	NC1=C(C2=CC=C(NC(NC3=CC=CC(C)=C3)=O)C=C2)C=NC4=C(Br)C=NN41	GXRCQVMXTRWVSJ-UHFFFAOYSA-N	AKI00000050a	Q9H1R3	MYLK2	MYLK2	5.815043536133265	GXRCQVMXTRWVSJ-UHFFFAOYSA-N_Q9H1R3_MYLK2
syn20825278	NC1=C(C2=CC=C(NC(NC3=CC=CC(C)=C3)=O)C=C2)C=NC4=C(Br)C=NN41	GXRCQVMXTRWVSJ-UHFFFAOYSA-N	AKI00000050a	P16234	PDGFRA	PDGFRA	7.050990226168667	GXRCQVMXTRWVSJ-UHFFFAOYSA-N_P16234_PDGFRA
syn20825278	NC1=C(C2=CC=C(NC(NC3=CC=CC(C)=C3)=O)C=C2)C=NC4=C(Br)C=NN41	GXRCQVMXTRWVSJ-UHFFFAOYSA-N	AKI00000050a	P09619	PDGFRB	PDGFRB	7.418011787181659	GXRCQVMXTRWVSJ-UHFFFAOYSA-N_P09619_PDGFRB
syn20825278	NC1=C(C2=CC=C(NC(NC3=CC=CC(C)=C3)=O)C=C2)C=NC4=C(Br)C=NN41	GXRCQVMXTRWVSJ-UHFFFAOYSA-N	AKI00000050a	P07949	RET	RET	7.285734950798139	GXRCQVMXTRWVSJ-UHFFFAOYSA-N_P07949_RET
syn20825278	NC1=C(C2=CC=C(NC(NC3=CC=CC(C)=C3)=O)C=C2)C=NC4=C(Br)C=NN41	GXRCQVMXTRWVSJ-UHFFFAOYSA-N	AKI00000050a	O00141	SGK1	SGK	5.447602862442801	GXRCQVMXTRWVSJ-UHFFFAOYSA-N_O00141_SGK
syn20825278	NC1=C(C2=CC=C(NC(NC3=CC=CC(C)=C3)=O)C=C2)C=NC4=C(Br)C=NN41	GXRCQVMXTRWVSJ-UHFFFAOYSA-N	AKI00000050a	Q16288	NTRK3	TRKC	7.297419603982521	GXRCQVMXTRWVSJ-UHFFFAOYSA-N_Q16288_TRKC
syn20825278	NC1=C(C2=CC=C(NC(NC3=CC=CC(C)=C3)=O)C=C2)C=NC4=C(Br)C=NN41	GXRCQVMXTRWVSJ-UHFFFAOYSA-N	AKI00000050a	P35968	KDR	VEGFR2	7.618180568935316	GXRCQVMXTRWVSJ-UHFFFAOYSA-N_P35968_VEGFR2
syn20825278	CC1=CC=CC(C2=C(N(C=CN=C3)C3=N2)C4=CC=NC(NC5CCCCC5)=N4)=C1	WVTJDZKJXWDTPS-UHFFFAOYSA-N	AKI00000063a	Q8NI60	CABC1	ADCK3	6.107996717620286	WVTJDZKJXWDTPS-UHFFFAOYSA-N_Q8NI60_ADCK3
syn20825278	CC1=CC=CC(C2=C(N(C=CN=C3)C3=N2)C4=CC=NC(NC5CCCCC5)=N4)=C1	WVTJDZKJXWDTPS-UHFFFAOYSA-N	AKI00000063a	O43683	BUB1	BUB1	6.766842473474501	WVTJDZKJXWDTPS-UHFFFAOYSA-N_O43683_BUB1
syn20825278	CC1=CC=CC(C2=C(N(C=CN=C3)C3=N2)C4=CC=NC(NC5CCCCC5)=N4)=C1	WVTJDZKJXWDTPS-UHFFFAOYSA-N	AKI00000063a	Q6P2M8	PNCK	CAMK1B	6.004380674427643	WVTJDZKJXWDTPS-UHFFFAOYSA-N_Q6P2M8_CAMK1B
syn20825278	CC1=CC=CC(C2=C(N(C=CN=C3)C3=N2)C4=CC=NC(NC5CCCCC5)=N4)=C1	WVTJDZKJXWDTPS-UHFFFAOYSA-N	AKI00000063a	P48730	CSNK1D	CSNK1D	7.126610074799887	WVTJDZKJXWDTPS-UHFFFAOYSA-N_P48730_CSNK1D
syn20825278	CC1=CC=CC(C2=C(N(C=CN=C3)C3=N2)C4=CC=NC(NC5CCCCC5)=N4)=C1	WVTJDZKJXWDTPS-UHFFFAOYSA-N	AKI00000063a	P49674	CSNK1E	CSNK1E	7.1354865490677115	WVTJDZKJXWDTPS-UHFFFAOYSA-N_P49674_CSNK1E
syn20825278	CC1=CC=CC(C2=C(N(C=CN=C3)C3=N2)C4=CC=NC(NC5CCCCC5)=N4)=C1	WVTJDZKJXWDTPS-UHFFFAOYSA-N	AKI00000063a	O14976	GAK	GAK	6.215770536998789	WVTJDZKJXWDTPS-UHFFFAOYSA-N_O14976_GAK
syn20825278	CC1=CC=CC(C2=C(N(C=CN=C3)C3=N2)C4=CC=NC(NC5CCCCC5)=N4)=C1	WVTJDZKJXWDTPS-UHFFFAOYSA-N	AKI00000063a	P45983	MAPK8	JNK1	6.35310152573275	WVTJDZKJXWDTPS-UHFFFAOYSA-N_P45983_JNK1
syn20825278	CC1=CC=CC(C2=C(N(C=CN=C3)C3=N2)C4=CC=NC(NC5CCCCC5)=N4)=C1	WVTJDZKJXWDTPS-UHFFFAOYSA-N	AKI00000063a	P45984	MAPK9	JNK2	6.722813996828515	WVTJDZKJXWDTPS-UHFFFAOYSA-N_P45984_JNK2
syn20825278	CC1=CC=CC(C2=C(N(C=CN=C3)C3=N2)C4=CC=NC(NC5CCCCC5)=N4)=C1	WVTJDZKJXWDTPS-UHFFFAOYSA-N	AKI00000063a	P53779	MAPK10	JNK3	6.68796193357796	WVTJDZKJXWDTPS-UHFFFAOYSA-N_P53779_JNK3
syn20825278	CC1=CC=CC(C2=C(N(C=CN=C3)C3=N2)C4=CC=NC(NC5CCCCC5)=N4)=C1	WVTJDZKJXWDTPS-UHFFFAOYSA-N	AKI00000063a	P45985	MAP2K4	MEK4	6.286140011026122	WVTJDZKJXWDTPS-UHFFFAOYSA-N_P45985_MEK4
syn20825278	CC1=CC=CC(C2=C(N(C=CN=C3)C3=N2)C4=CC=NC(NC5CCCCC5)=N4)=C1	WVTJDZKJXWDTPS-UHFFFAOYSA-N	AKI00000063a	Q9UBE8	NLK	NLK	6.957065971108672	WVTJDZKJXWDTPS-UHFFFAOYSA-N_Q9UBE8_NLK
syn20825278	CC1=CC=CC(C2=C(N(C=CN=C3)C3=N2)C4=CC=NC(NC5CCCCC5)=N4)=C1	WVTJDZKJXWDTPS-UHFFFAOYSA-N	AKI00000063a	Q16539	MAPK14	p38-alpha	6.775929540775963	WVTJDZKJXWDTPS-UHFFFAOYSA-N_Q16539_p38-alpha
syn20825278	CC1=CC=CC(C2=C(N(C=CN=C3)C3=N2)C4=CC=NC(NC5CCCCC5)=N4)=C1	WVTJDZKJXWDTPS-UHFFFAOYSA-N	AKI00000063a	Q15759	MAPK11	p38-beta	6.494628384622374	WVTJDZKJXWDTPS-UHFFFAOYSA-N_Q15759_p38-beta
syn20825278	CC1=CC=CC(C2=C(N(C=CN=C3)C3=N2)C4=CC=NC(NC5CCCCC5)=N4)=C1	WVTJDZKJXWDTPS-UHFFFAOYSA-N	AKI00000063a	Q9BZL6	PRKD2	PRKD2	6.651233789135943	WVTJDZKJXWDTPS-UHFFFAOYSA-N_Q9BZL6_PRKD2
syn20825278	CC1=CC=CC(C2=C(N(C=CN=C3)C3=N2)C4=CC=NC(NC5CCCCC5)=N4)=C1	WVTJDZKJXWDTPS-UHFFFAOYSA-N	AKI00000063a	Q15418	RPS6KA1	RSK1(Kin.Dom.2-C-terminal)	6.007774408285931	WVTJDZKJXWDTPS-UHFFFAOYSA-N_Q15418_RSK1(Kin.Dom.2-C-terminal)
syn20825278	CC1=CC=CC(C2=C(N(C=CN=C3)C3=N2)C4=CC=NC(NC5CCCCC5)=N4)=C1	WVTJDZKJXWDTPS-UHFFFAOYSA-N	AKI00000063a	Q9UK32	RPS6KA6	RSK4(Kin.Dom.2-C-terminal)	6.24037797452481	WVTJDZKJXWDTPS-UHFFFAOYSA-N_Q9UK32_RSK4(Kin.Dom.2-C-terminal)
syn20825278	CC1=CC=CC(C2=C(N(C=CN=C3)C3=N2)C4=CC=NC(NC5CCCCC5)=N4)=C1	WVTJDZKJXWDTPS-UHFFFAOYSA-N	AKI00000063a	Q9NRP7	STK36	STK36	6.116561089474024	WVTJDZKJXWDTPS-UHFFFAOYSA-N_Q9NRP7_STK36
syn20825278	CC1=CC=CC(C2=C(N(C=CN=C3)C3=N2)C4=CC=NC(NC5CCCCC5)=N4)=C1	WVTJDZKJXWDTPS-UHFFFAOYSA-N	AKI00000063a	Q9NYL2	ZAK	ZAK	6.193667394879265	WVTJDZKJXWDTPS-UHFFFAOYSA-N_Q9NYL2_ZAK
syn20825278	O=C(NC1=C2C(C(F)=CC=C2)=NC=C1)NC3=NC=CN=C3	NSDIHUXUFJHXRA-UHFFFAOYSA-N	AKI00000070a	P11802	CDK4	CDK4-cyclinD1	6.573152387290073	NSDIHUXUFJHXRA-UHFFFAOYSA-N_P11802_CDK4-cyclinD1
syn20825278	O=C(NC1=C2C(C(F)=CC=C2)=NC=C1)NC3=NC=CN=C3	NSDIHUXUFJHXRA-UHFFFAOYSA-N	AKI00000070a	P11802	CDK4	CDK4-cyclinD3	6.573152387290073	NSDIHUXUFJHXRA-UHFFFAOYSA-N_P11802_CDK4-cyclinD3
syn20825278	O=C(NC1=C2C(C(F)=CC=C2)=NC=C1)NC3=NC=CN=C3	NSDIHUXUFJHXRA-UHFFFAOYSA-N	AKI00000070a	P50613	CDK7	CDK7	7.071169358869764	NSDIHUXUFJHXRA-UHFFFAOYSA-N_P50613_CDK7
syn20825278	O=C(NC1=C2C(C(F)=CC=C2)=NC=C1)NC3=NC=CN=C3	NSDIHUXUFJHXRA-UHFFFAOYSA-N	AKI00000070a	O76039	CDKL5	CDKL5	6.477015095701689	NSDIHUXUFJHXRA-UHFFFAOYSA-N_O76039_CDKL5
syn20825278	O=C(NC1=C2C(C(F)=CC=C2)=NC=C1)NC3=NC=CN=C3	NSDIHUXUFJHXRA-UHFFFAOYSA-N	AKI00000070a	P48729	CSNK1A1	CSNK1A1	5.993506870316503	NSDIHUXUFJHXRA-UHFFFAOYSA-N_P48729_CSNK1A1
syn20825278	O=C(NC1=C2C(C(F)=CC=C2)=NC=C1)NC3=NC=CN=C3	NSDIHUXUFJHXRA-UHFFFAOYSA-N	AKI00000070a	P19784	CSNK2A2	CSNK2A2	6.908652903983887	NSDIHUXUFJHXRA-UHFFFAOYSA-N_P19784_CSNK2A2
syn20825278	O=C(NC1=C2C(C(F)=CC=C2)=NC=C1)NC3=NC=CN=C3	NSDIHUXUFJHXRA-UHFFFAOYSA-N	AKI00000070a	Q13627	DYRK1A	DYRK1A	6.605505208177531	NSDIHUXUFJHXRA-UHFFFAOYSA-N_Q13627_DYRK1A
syn20825278	O=C(NC1=C2C(C(F)=CC=C2)=NC=C1)NC3=NC=CN=C3	NSDIHUXUFJHXRA-UHFFFAOYSA-N	AKI00000070a	Q8TD08	MAPK15	ERK8	6.775310539164545	NSDIHUXUFJHXRA-UHFFFAOYSA-N_Q8TD08_ERK8
syn20825278	O=C(NC1=C2C(C(F)=CC=C2)=NC=C1)NC3=NC=CN=C3	NSDIHUXUFJHXRA-UHFFFAOYSA-N	AKI00000070a	P49840	GSK3A	GSK3A	7.861699666185542	NSDIHUXUFJHXRA-UHFFFAOYSA-N_P49840_GSK3A
syn20825278	O=C(NC1=C2C(C(F)=CC=C2)=NC=C1)NC3=NC=CN=C3	NSDIHUXUFJHXRA-UHFFFAOYSA-N	AKI00000070a	P49841	GSK3B	GSK3B	7.903730394747683	NSDIHUXUFJHXRA-UHFFFAOYSA-N_P49841_GSK3B
syn20825278	O=C(NC1=C2C(C(F)=CC=C2)=NC=C1)NC3=NC=CN=C3	NSDIHUXUFJHXRA-UHFFFAOYSA-N	AKI00000070a	Q86Z02	HIPK1	HIPK1	6.045215489064711	NSDIHUXUFJHXRA-UHFFFAOYSA-N_Q86Z02_HIPK1
syn20825278	O=C(NC1=C2C(C(F)=CC=C2)=NC=C1)NC3=NC=CN=C3	NSDIHUXUFJHXRA-UHFFFAOYSA-N	AKI00000070a	Q9Y6R4	MAP3K4	MAP3K4	5.785256348940997	NSDIHUXUFJHXRA-UHFFFAOYSA-N_Q9Y6R4_MAP3K4
syn20825278	O=C(NC1=C2C(C(F)=CC=C2)=NC=C1)NC3=NC=CN=C3	NSDIHUXUFJHXRA-UHFFFAOYSA-N	AKI00000070a	Q9NRP7	STK36	STK36	6.056440032348563	NSDIHUXUFJHXRA-UHFFFAOYSA-N_Q9NRP7_STK36
syn20825278	O=C(NC1=C2C(C(F)=CC=C2)=NC=C1)NC3=NC=CN=C3	NSDIHUXUFJHXRA-UHFFFAOYSA-N	AKI00000070a	P37173	TGFBR2	TGFBR2	6.009012990315075	NSDIHUXUFJHXRA-UHFFFAOYSA-N_P37173_TGFBR2
syn20825278	O=C(NC1=C2C(C(F)=CC=C2)=NC=C1)NC3=NC=CN=C3	NSDIHUXUFJHXRA-UHFFFAOYSA-N	AKI00000070a	P29597	TYK2	TYK2(JH2domain-pseudokinase)	5.899955417031543	NSDIHUXUFJHXRA-UHFFFAOYSA-N_P29597_TYK2(JH2domain-pseudokinase)
syn20825278	O=C(NC1=C2C(C(F)=CC=C2)=NC=C1)NC3=NC=CN=C3	NSDIHUXUFJHXRA-UHFFFAOYSA-N	AKI00000070a	Q56UN5	MAP3K19	YSK4	5.765653344388623	NSDIHUXUFJHXRA-UHFFFAOYSA-N_Q56UN5_YSK4
syn20825278	OC(C1=CC2=C(C3=CC(C4=CC=CC=C4)=CC=C3)C=NC=C2S1)=O	FHBDMVQPDQSYLR-UHFFFAOYSA-N	AKI00000074a	Q9BWU1	CDK19	CDK11	5.950554780264024	FHBDMVQPDQSYLR-UHFFFAOYSA-N_Q9BWU1_CDK11
syn20825278	OC(C1=CC2=C(C3=CC(C4=CC=CC=C4)=CC=C3)C=NC=C2S1)=O	FHBDMVQPDQSYLR-UHFFFAOYSA-N	AKI00000074a	P49336	CDK8	CDK8	6.189335447723293	FHBDMVQPDQSYLR-UHFFFAOYSA-N_P49336_CDK8
syn20825278	OC(C1=CC2=C(C3=CC(C4=CC=CC=C4)=CC=C3)C=NC=C2S1)=O	FHBDMVQPDQSYLR-UHFFFAOYSA-N	AKI00000074a	P53355	DAPK1	DAPK1	6.021625687419576	FHBDMVQPDQSYLR-UHFFFAOYSA-N_P53355_DAPK1
syn20825278	OC(C1=CC2=C(C3=CC(C4=CC=CC=C4)=CC=C3)C=NC=C2S1)=O	FHBDMVQPDQSYLR-UHFFFAOYSA-N	AKI00000074a	Q9UIK4	DAPK2	DAPK2	5.815518724883782	FHBDMVQPDQSYLR-UHFFFAOYSA-N_Q9UIK4_DAPK2
syn20825278	OC(C1=CC2=C(C3=CC(C4=CC=CC=C4)=CC=C3)C=NC=C2S1)=O	FHBDMVQPDQSYLR-UHFFFAOYSA-N	AKI00000074a	O43293	DAPK3	DAPK3	6.361537710582782	FHBDMVQPDQSYLR-UHFFFAOYSA-N_O43293_DAPK3
syn20825278	OC(C1=CC2=C(C3=CC(C4=CC=CC=C4)=CC=C3)C=NC=C2S1)=O	FHBDMVQPDQSYLR-UHFFFAOYSA-N	AKI00000074a	Q86Z02	HIPK1	HIPK1	5.7766148093517655	FHBDMVQPDQSYLR-UHFFFAOYSA-N_Q86Z02_HIPK1
syn20825278	OC(C1=CC2=C(C3=CC(C4=CC=CC=C4)=CC=C3)C=NC=C2S1)=O	FHBDMVQPDQSYLR-UHFFFAOYSA-N	AKI00000074a	Q9H2X6	HIPK2	HIPK2	5.885209707478743	FHBDMVQPDQSYLR-UHFFFAOYSA-N_Q9H2X6_HIPK2
syn20825278	OC(C1=CC2=C(C3=CC(C4=CC=CC=C4)=CC=C3)C=NC=C2S1)=O	FHBDMVQPDQSYLR-UHFFFAOYSA-N	AKI00000074a	Q9H422	HIPK3	HIPK3	5.811944993488365	FHBDMVQPDQSYLR-UHFFFAOYSA-N_Q9H422_HIPK3
syn20825278	OC(C1=CC2=C(C3=CC(C4=CC=CC=C4)=CC=C3)C=NC=C2S1)=O	FHBDMVQPDQSYLR-UHFFFAOYSA-N	AKI00000074a	Q8NE63	HIPK4	HIPK4	6.162466670177531	FHBDMVQPDQSYLR-UHFFFAOYSA-N_Q8NE63_HIPK4
syn20825278	OC(C1=CC2=C(C3=CC(C4=CC=CC=C4)=CC=C3)C=NC=C2S1)=O	FHBDMVQPDQSYLR-UHFFFAOYSA-N	AKI00000074a	Q13163	MAP2K5	MEK5	6.49951012996285	FHBDMVQPDQSYLR-UHFFFAOYSA-N_Q13163_MEK5
syn20825278	OC(C1=CC2=C(C3=CC(C4=CC=CC=C4)=CC=C3)C=NC=C2S1)=O	FHBDMVQPDQSYLR-UHFFFAOYSA-N	AKI00000074a	Q9Y2I7	PIKFYVE	PIKFYVE	5.439306595664699	FHBDMVQPDQSYLR-UHFFFAOYSA-N_Q9Y2I7_PIKFYVE
syn20825278	O=C1C2=C(C(C3=CC=CC=N3)=NN1C4=C(Cl)C=NC=C4Cl)N=C(NC5=CC=C(N6CCN(C)CC6)C=C5)N=C2	BYOVZPSNQRPTQJ-UHFFFAOYSA-N	AKI00000021a	Q08345	DDR1	DDR1	6.975776965864472	BYOVZPSNQRPTQJ-UHFFFAOYSA-N_Q08345_DDR1
syn20825278	O=C1C2=C(C(C3=CC=CC=N3)=NN1C4=C(Cl)C=NC=C4Cl)N=C(NC5=CC=C(N6CCN(C)CC6)C=C5)N=C2	BYOVZPSNQRPTQJ-UHFFFAOYSA-N	AKI00000021a	Q16832	DDR2	DDR2	7.053578206896297	BYOVZPSNQRPTQJ-UHFFFAOYSA-N_Q16832_DDR2
syn20825278	O=C1C2=C(C(C3=CC=CC=N3)=NN1C4=C(Cl)C=NC=C4Cl)N=C(NC5=CC=C(N6CCN(C)CC6)C=C5)N=C2	BYOVZPSNQRPTQJ-UHFFFAOYSA-N	AKI00000021a	Q9P2K8	EIF2AK4	GCN2(Kin.Dom.2,S808G)	6.464672733130737	BYOVZPSNQRPTQJ-UHFFFAOYSA-N_Q9P2K8_GCN2(Kin.Dom.2,S808G)
syn20825278	O=C1C2=C(C(C3=CC=CC=N3)=NN1C4=C(Cl)C=NC=C4Cl)N=C(NC5=CC=C(N6CCN(C)CC6)C=C5)N=C2	BYOVZPSNQRPTQJ-UHFFFAOYSA-N	AKI00000021a	O60674	JAK2	JAK2(JH1domain-catalytic)	7.025655501554788	BYOVZPSNQRPTQJ-UHFFFAOYSA-N_O60674_JAK2(JH1domain-catalytic)
syn20825278	O=C1C2=C(C(C3=CC=CC=N3)=NN1C4=C(Cl)C=NC=C4Cl)N=C(NC5=CC=C(N6CCN(C)CC6)C=C5)N=C2	BYOVZPSNQRPTQJ-UHFFFAOYSA-N	AKI00000021a	P52333	JAK3	JAK3(JH1domain-catalytic)	6.493077347644833	BYOVZPSNQRPTQJ-UHFFFAOYSA-N_P52333_JAK3(JH1domain-catalytic)
syn20825278	O=C1C2=C(C(C3=CC=CC=N3)=NN1C4=C(Cl)C=NC=C4Cl)N=C(NC5=CC=C(N6CCN(C)CC6)C=C5)N=C2	BYOVZPSNQRPTQJ-UHFFFAOYSA-N	AKI00000021a	Q9Y2U5	MAP3K2	MAP3K2	7.005233459365481	BYOVZPSNQRPTQJ-UHFFFAOYSA-N_Q9Y2U5_MAP3K2
syn20825278	O=C1C2=C(C(C3=CC=CC=N3)=NN1C4=C(Cl)C=NC=C4Cl)N=C(NC5=CC=C(N6CCN(C)CC6)C=C5)N=C2	BYOVZPSNQRPTQJ-UHFFFAOYSA-N	AKI00000021a	Q99759	MAP3K3	MAP3K3	6.646232426138234	BYOVZPSNQRPTQJ-UHFFFAOYSA-N_Q99759_MAP3K3
syn20825278	O=C1C2=C(C(C3=CC=CC=N3)=NN1C4=C(Cl)C=NC=C4Cl)N=C(NC5=CC=C(N6CCN(C)CC6)C=C5)N=C2	BYOVZPSNQRPTQJ-UHFFFAOYSA-N	AKI00000021a	Q9Y6R4	MAP3K4	MAP3K4	5.739716894813923	BYOVZPSNQRPTQJ-UHFFFAOYSA-N_Q9Y6R4_MAP3K4
syn20825278	O=C1C2=C(C(C3=CC=CC=N3)=NN1C4=C(Cl)C=NC=C4Cl)N=C(NC5=CC=C(N6CCN(C)CC6)C=C5)N=C2	BYOVZPSNQRPTQJ-UHFFFAOYSA-N	AKI00000021a	Q9Y4K4	MAP4K5	MAP4K5	6.48232314036367	BYOVZPSNQRPTQJ-UHFFFAOYSA-N_Q9Y4K4_MAP4K5
syn20825278	O=C1C2=C(C(C3=CC=CC=N3)=NN1C4=C(Cl)C=NC=C4Cl)N=C(NC5=CC=C(N6CCN(C)CC6)C=C5)N=C2	BYOVZPSNQRPTQJ-UHFFFAOYSA-N	AKI00000021a	P42345	MTOR	MTOR	6.372312744805982	BYOVZPSNQRPTQJ-UHFFFAOYSA-N_P42345_MTOR
syn20825278	O=C1C2=C(C(C3=CC=CC=N3)=NN1C4=C(Cl)C=NC=C4Cl)N=C(NC5=CC=C(N6CCN(C)CC6)C=C5)N=C2	BYOVZPSNQRPTQJ-UHFFFAOYSA-N	AKI00000021a	P29597	TYK2	TYK2(JH1domain-catalytic)	6.433939488071317	BYOVZPSNQRPTQJ-UHFFFAOYSA-N_P29597_TYK2(JH1domain-catalytic)
syn20825278	O=C1C2=C(C(C3=CC=CC=N3)=NN1C4=C(Cl)C=NC=C4Cl)N=C(NC5=CC=C(N6CCN(C)CC6)C=C5)N=C2	BYOVZPSNQRPTQJ-UHFFFAOYSA-N	AKI00000021a	P30291	WEE1	WEE1	6.925977177351743	BYOVZPSNQRPTQJ-UHFFFAOYSA-N_P30291_WEE1
syn20825278	O=C1C2=C(C(C3=CC=CC=N3)=NN1C4=C(Cl)C=NC=C4Cl)N=C(NC5=CC=C(N6CCN(C)CC6)C=C5)N=C2	BYOVZPSNQRPTQJ-UHFFFAOYSA-N	AKI00000021a	P0C1S8	WEE2	WEE2	6.971024892372667	BYOVZPSNQRPTQJ-UHFFFAOYSA-N_P0C1S8_WEE2
syn20825278	O=C1C2=C(C(C3=CC=CC=N3)=NN1C4=C(Cl)C=NC=C4Cl)N=C(NC5=CC=C(N6CCN(C)CC6)C=C5)N=C2	BYOVZPSNQRPTQJ-UHFFFAOYSA-N	AKI00000021a	Q56UN5	MAP3K19	YSK4	6.4924784469109715	BYOVZPSNQRPTQJ-UHFFFAOYSA-N_Q56UN5_YSK4
syn20825278	O=C(NC1=CC(Cl)=CC=C1)NC(C=C2)=CC=C2C3=C4C(N(C)N=C4N)=CN=C3	UUVMNPKFPGJBNX-UHFFFAOYSA-N	AKI00000047a	Q8NI60	CABC1	ADCK3	5.999887276044829	UUVMNPKFPGJBNX-UHFFFAOYSA-N_Q8NI60_ADCK3
syn20825278	O=C(NC1=CC(Cl)=CC=C1)NC(C=C2)=CC=C2C3=C4C(N(C)N=C4N)=CN=C3	UUVMNPKFPGJBNX-UHFFFAOYSA-N	AKI00000047a	P30530	AXL	AXL	7.519506758198991	UUVMNPKFPGJBNX-UHFFFAOYSA-N_P30530_AXL
syn20825278	O=C(NC1=CC(Cl)=CC=C1)NC(C=C2)=CC=C2C3=C4C(N(C)N=C4N)=CN=C3	UUVMNPKFPGJBNX-UHFFFAOYSA-N	AKI00000047a	P49760	CLK2	CLK2	5.984583304172196	UUVMNPKFPGJBNX-UHFFFAOYSA-N_P49760_CLK2
syn20825278	O=C(NC1=CC(Cl)=CC=C1)NC(C=C2)=CC=C2C3=C4C(N(C)N=C4N)=CN=C3	UUVMNPKFPGJBNX-UHFFFAOYSA-N	AKI00000047a	P07333	CSF1R	CSF1R	7.364598276823513	UUVMNPKFPGJBNX-UHFFFAOYSA-N_P07333_CSF1R
syn20825278	O=C(NC1=CC(Cl)=CC=C1)NC(C=C2)=CC=C2C3=C4C(N(C)N=C4N)=CN=C3	UUVMNPKFPGJBNX-UHFFFAOYSA-N	AKI00000047a	P49674	CSNK1E	CSNK1E	6.469110678145687	UUVMNPKFPGJBNX-UHFFFAOYSA-N_P49674_CSNK1E
syn20825278	O=C(NC1=CC(Cl)=CC=C1)NC(C=C2)=CC=C2C3=C4C(N(C)N=C4N)=CN=C3	UUVMNPKFPGJBNX-UHFFFAOYSA-N	AKI00000047a	Q08345	DDR1	DDR1	7.5385253868536735	UUVMNPKFPGJBNX-UHFFFAOYSA-N_Q08345_DDR1
syn20825278	O=C(NC1=CC(Cl)=CC=C1)NC(C=C2)=CC=C2C3=C4C(N(C)N=C4N)=CN=C3	UUVMNPKFPGJBNX-UHFFFAOYSA-N	AKI00000047a	Q16832	DDR2	DDR2	8.02584433785819	UUVMNPKFPGJBNX-UHFFFAOYSA-N_Q16832_DDR2
syn20825278	O=C(NC1=CC(Cl)=CC=C1)NC(C=C2)=CC=C2C3=C4C(N(C)N=C4N)=CN=C3	UUVMNPKFPGJBNX-UHFFFAOYSA-N	AKI00000047a	O94768	STK17B	DRAK2	6.222038692665316	UUVMNPKFPGJBNX-UHFFFAOYSA-N_O94768_DRAK2
syn20825278	O=C(NC1=CC(Cl)=CC=C1)NC(C=C2)=CC=C2C3=C4C(N(C)N=C4N)=CN=C3	UUVMNPKFPGJBNX-UHFFFAOYSA-N	AKI00000047a	P29323	EPHB2	EPHB2	6.720035936845576	UUVMNPKFPGJBNX-UHFFFAOYSA-N_P29323_EPHB2
syn20825278	O=C(NC1=CC(Cl)=CC=C1)NC(C=C2)=CC=C2C3=C4C(N(C)N=C4N)=CN=C3	UUVMNPKFPGJBNX-UHFFFAOYSA-N	AKI00000047a	P54753	EPHB3	EPHB3	6.0713231975746265	UUVMNPKFPGJBNX-UHFFFAOYSA-N_P54753_EPHB3
syn20825278	O=C(NC1=CC(Cl)=CC=C1)NC(C=C2)=CC=C2C3=C4C(N(C)N=C4N)=CN=C3	UUVMNPKFPGJBNX-UHFFFAOYSA-N	AKI00000047a	O15197	EPHB6	EPHB6	7.436318098328267	UUVMNPKFPGJBNX-UHFFFAOYSA-N_O15197_EPHB6
syn20825278	O=C(NC1=CC(Cl)=CC=C1)NC(C=C2)=CC=C2C3=C4C(N(C)N=C4N)=CN=C3	UUVMNPKFPGJBNX-UHFFFAOYSA-N	AKI00000047a	P17948	FLT1	FLT1	7.622555094030223	UUVMNPKFPGJBNX-UHFFFAOYSA-N_P17948_FLT1
syn20825278	O=C(NC1=CC(Cl)=CC=C1)NC(C=C2)=CC=C2C3=C4C(N(C)N=C4N)=CN=C3	UUVMNPKFPGJBNX-UHFFFAOYSA-N	AKI00000047a	P36888	FLT3	FLT3	7.599422385358078	UUVMNPKFPGJBNX-UHFFFAOYSA-N_P36888_FLT3
syn20825278	O=C(NC1=CC(Cl)=CC=C1)NC(C=C2)=CC=C2C3=C4C(N(C)N=C4N)=CN=C3	UUVMNPKFPGJBNX-UHFFFAOYSA-N	AKI00000047a	P35916	FLT4	FLT4	7.033986068245676	UUVMNPKFPGJBNX-UHFFFAOYSA-N_P35916_FLT4
syn20825278	O=C(NC1=CC(Cl)=CC=C1)NC(C=C2)=CC=C2C3=C4C(N(C)N=C4N)=CN=C3	UUVMNPKFPGJBNX-UHFFFAOYSA-N	AKI00000047a	Q8NE63	HIPK4	HIPK4	7.1005168636049225	UUVMNPKFPGJBNX-UHFFFAOYSA-N_Q8NE63_HIPK4
syn20825278	O=C(NC1=CC(Cl)=CC=C1)NC(C=C2)=CC=C2C3=C4C(N(C)N=C4N)=CN=C3	UUVMNPKFPGJBNX-UHFFFAOYSA-N	AKI00000047a	P10721	KIT	KIT	6.884360043553063	UUVMNPKFPGJBNX-UHFFFAOYSA-N_P10721_KIT
syn20825278	O=C(NC1=CC(Cl)=CC=C1)NC(C=C2)=CC=C2C3=C4C(N(C)N=C4N)=CN=C3	UUVMNPKFPGJBNX-UHFFFAOYSA-N	AKI00000047a	Q8IVH8	MAP4K3	MAP4K3	6.761642977194349	UUVMNPKFPGJBNX-UHFFFAOYSA-N_Q8IVH8_MAP4K3
syn20825278	O=C(NC1=CC(Cl)=CC=C1)NC(C=C2)=CC=C2C3=C4C(N(C)N=C4N)=CN=C3	UUVMNPKFPGJBNX-UHFFFAOYSA-N	AKI00000047a	Q8WXR4	MYO3B	MYO3B	6.206791817588524	UUVMNPKFPGJBNX-UHFFFAOYSA-N_Q8WXR4_MYO3B
syn20825278	O=C(NC1=CC(Cl)=CC=C1)NC(C=C2)=CC=C2C3=C4C(N(C)N=C4N)=CN=C3	UUVMNPKFPGJBNX-UHFFFAOYSA-N	AKI00000047a	P16234	PDGFRA	PDGFRA	7.234340058995536	UUVMNPKFPGJBNX-UHFFFAOYSA-N_P16234_PDGFRA
syn20825278	O=C(NC1=CC(Cl)=CC=C1)NC(C=C2)=CC=C2C3=C4C(N(C)N=C4N)=CN=C3	UUVMNPKFPGJBNX-UHFFFAOYSA-N	AKI00000047a	P09619	PDGFRB	PDGFRB	7.5384321560056895	UUVMNPKFPGJBNX-UHFFFAOYSA-N_P09619_PDGFRB
syn20825278	O=C(NC1=CC(Cl)=CC=C1)NC(C=C2)=CC=C2C3=C4C(N(C)N=C4N)=CN=C3	UUVMNPKFPGJBNX-UHFFFAOYSA-N	AKI00000047a	Q96Q40	CDK15	PFTAIRE2	5.7294537149806795	UUVMNPKFPGJBNX-UHFFFAOYSA-N_Q96Q40_PFTAIRE2
syn20825278	O=C(NC1=CC(Cl)=CC=C1)NC(C=C2)=CC=C2C3=C4C(N(C)N=C4N)=CN=C3	UUVMNPKFPGJBNX-UHFFFAOYSA-N	AKI00000047a	Q8TBX8	PIP4K2C	PIP5K2C	6.902372854809983	UUVMNPKFPGJBNX-UHFFFAOYSA-N_Q8TBX8_PIP5K2C
syn20825278	O=C(NC1=CC(Cl)=CC=C1)NC(C=C2)=CC=C2C3=C4C(N(C)N=C4N)=CN=C3	UUVMNPKFPGJBNX-UHFFFAOYSA-N	AKI00000047a	P07949	RET	RET	6.766026844681171	UUVMNPKFPGJBNX-UHFFFAOYSA-N_P07949_RET
syn20825278	O=C(NC1=CC(Cl)=CC=C1)NC(C=C2)=CC=C2C3=C4C(N(C)N=C4N)=CN=C3	UUVMNPKFPGJBNX-UHFFFAOYSA-N	AKI00000047a	P57078	RIPK4	RIPK4	6.043047475602659	UUVMNPKFPGJBNX-UHFFFAOYSA-N_P57078_RIPK4
syn20825278	O=C(NC1=CC(Cl)=CC=C1)NC(C=C2)=CC=C2C3=C4C(N(C)N=C4N)=CN=C3	UUVMNPKFPGJBNX-UHFFFAOYSA-N	AKI00000047a	Q15349	RPS6KA2	RSK3(Kin.Dom.1-N-terminal)	5.932808405532617	UUVMNPKFPGJBNX-UHFFFAOYSA-N_Q15349_RSK3(Kin.Dom.1-N-terminal)
syn20825278	O=C(NC1=CC(Cl)=CC=C1)NC(C=C2)=CC=C2C3=C4C(N(C)N=C4N)=CN=C3	UUVMNPKFPGJBNX-UHFFFAOYSA-N	AKI00000047a	P12931	SRC	SRC	6.02968387467305	UUVMNPKFPGJBNX-UHFFFAOYSA-N_P12931_SRC
syn20825278	O=C(NC1=CC(Cl)=CC=C1)NC(C=C2)=CC=C2C3=C4C(N(C)N=C4N)=CN=C3	UUVMNPKFPGJBNX-UHFFFAOYSA-N	AKI00000047a	Q16288	NTRK3	TRKC	7.184064148408303	UUVMNPKFPGJBNX-UHFFFAOYSA-N_Q16288_TRKC
syn20825278	O=C(NC1=CC(Cl)=CC=C1)NC(C=C2)=CC=C2C3=C4C(N(C)N=C4N)=CN=C3	UUVMNPKFPGJBNX-UHFFFAOYSA-N	AKI00000047a	P35968	KDR	VEGFR2	7.611655562543931	UUVMNPKFPGJBNX-UHFFFAOYSA-N_P35968_VEGFR2
syn20825278	O=C(NC1=CC(Cl)=CC=C1)NC(C=C2)=CC=C2C3=C4C(N(C)N=C4N)=CN=C3	UUVMNPKFPGJBNX-UHFFFAOYSA-N	AKI00000047a	Q56UN5	MAP3K19	YSK4	6.434552902688108	UUVMNPKFPGJBNX-UHFFFAOYSA-N_Q56UN5_YSK4
syn20825278	CC(C(=O)NC1CCN(C1)c1ccnc(Nc2ccc(F)cc2)n1)c1ccc(Cl)cc1	UTVWMEXPPUFQCD-UHFFFAOYSA-N	GSK1379713	Q9BYP7	WNK3	WNK3	6.787101168557467	UTVWMEXPPUFQCD-UHFFFAOYSA-N_Q9BYP7_WNK3
syn20825278	COc1cc(Nc2nccc(n2)N2CCC(C2)NC(=O)Nc2ccc3OCOc3c2)cc(OC)c1OC	RPMUHLTUQBLTIL-UHFFFAOYSA-N	GSK1379766	O14965	AURKA	AURKA	6.6897302288076075	RPMUHLTUQBLTIL-UHFFFAOYSA-N_O14965_AURKA
syn20825278	COc1cc(Nc2nccc(n2)N2CCC(C2)NC(=O)Nc2ccc3OCOc3c2)cc(OC)c1OC	RPMUHLTUQBLTIL-UHFFFAOYSA-N	GSK1379766	Q9UQB9	AURKC	AURKC	6.965749972820582	RPMUHLTUQBLTIL-UHFFFAOYSA-N_Q9UQB9_AURKC
syn20825278	COc1cc(Nc2nccc(n2)N2CCC(C2)NC(=O)Nc2ccc3OCOc3c2)cc(OC)c1OC	RPMUHLTUQBLTIL-UHFFFAOYSA-N	GSK1379766	O15197	EPHB6	EPHB6	7.000075817902602	RPMUHLTUQBLTIL-UHFFFAOYSA-N_O15197_EPHB6
syn20825278	COc1cc(Nc2nccc(n2)N2CCC(C2)NC(=O)Nc2ccc3OCOc3c2)cc(OC)c1OC	RPMUHLTUQBLTIL-UHFFFAOYSA-N	GSK1379766	Q92918	MAP4K1	HPK1	6.187946053756441	RPMUHLTUQBLTIL-UHFFFAOYSA-N_Q92918_HPK1
syn20825278	COc1cc(Nc2nccc(n2)N2CCC(C2)NC(=O)Nc2ccc3OCOc3c2)cc(OC)c1OC	RPMUHLTUQBLTIL-UHFFFAOYSA-N	GSK1379766	P51617	IRAK1	IRAK1	6.498566362912369	RPMUHLTUQBLTIL-UHFFFAOYSA-N_P51617_IRAK1
syn20825278	COc1cc(Nc2nccc(n2)N2CCC(C2)NC(=O)Nc2ccc3OCOc3c2)cc(OC)c1OC	RPMUHLTUQBLTIL-UHFFFAOYSA-N	GSK1379766	Q9Y616	IRAK3	IRAK3	6.488398335508242	RPMUHLTUQBLTIL-UHFFFAOYSA-N_Q9Y616_IRAK3
syn20825278	COc1cc(Nc2nccc(n2)N2CCC(C2)NC(=O)Nc2ccc3OCOc3c2)cc(OC)c1OC	RPMUHLTUQBLTIL-UHFFFAOYSA-N	GSK1379766	O60674	JAK2	JAK2(JH1domain-catalytic)	6.353081863016724	RPMUHLTUQBLTIL-UHFFFAOYSA-N_O60674_JAK2(JH1domain-catalytic)
syn20825278	COc1cc(Nc2nccc(n2)N2CCC(C2)NC(=O)Nc2ccc3OCOc3c2)cc(OC)c1OC	RPMUHLTUQBLTIL-UHFFFAOYSA-N	GSK1379766	Q13163	MAP2K5	MEK5	7.3436435130550795	RPMUHLTUQBLTIL-UHFFFAOYSA-N_Q13163_MEK5
syn20825278	COc1cc(Nc2nccc(n2)N2CCC(C2)NC(=O)Nc2ccc3OCOc3c2)cc(OC)c1OC	RPMUHLTUQBLTIL-UHFFFAOYSA-N	GSK1379766	Q6P3R8	NEK5	NEK5	6.050514006877324	RPMUHLTUQBLTIL-UHFFFAOYSA-N_Q6P3R8_NEK5
syn20825278	COc1cc(Nc2nccc(n2)N2CCC(C2)NC(=O)Nc2ccc3OCOc3c2)cc(OC)c1OC	RPMUHLTUQBLTIL-UHFFFAOYSA-N	GSK1379766	Q9UBF8	PI4KB	PIK4CB	5.74674670487495	RPMUHLTUQBLTIL-UHFFFAOYSA-N_Q9UBF8_PIK4CB
syn20825278	COc1cc(Nc2nccc(n2)N2CCC(C2)NC(=O)Nc2ccc3OCOc3c2)cc(OC)c1OC	RPMUHLTUQBLTIL-UHFFFAOYSA-N	GSK1379766	Q8TBX8	PIP4K2C	PIP5K2C	6.534049429499653	RPMUHLTUQBLTIL-UHFFFAOYSA-N_Q8TBX8_PIP5K2C
syn20825278	COc1cc(Nc2nccc(n2)N2CCC(C2)NC(=O)Nc2ccc3OCOc3c2)cc(OC)c1OC	RPMUHLTUQBLTIL-UHFFFAOYSA-N	GSK1379766	Q9BRS2	RIOK1	RIOK1	5.904536102277538	RPMUHLTUQBLTIL-UHFFFAOYSA-N_Q9BRS2_RIOK1
syn20825278	COc1cc(Nc2nccc(n2)N2CCC(C2)NC(=O)Nc2ccc3OCOc3c2)cc(OC)c1OC	RPMUHLTUQBLTIL-UHFFFAOYSA-N	GSK1379766	O14730	RIOK3	RIOK3	5.914008064698938	RPMUHLTUQBLTIL-UHFFFAOYSA-N_O14730_RIOK3
syn20825278	COc1cc(Nc2nccc(n2)N2CCC(C2)NC(=O)Nc2ccc3OCOc3c2)cc(OC)c1OC	RPMUHLTUQBLTIL-UHFFFAOYSA-N	GSK1379766	Q6PHR2	ULK3	ULK3	6.367537802033952	RPMUHLTUQBLTIL-UHFFFAOYSA-N_Q6PHR2_ULK3
syn20825278	Fc1ccc(Nc2nccc(n2)N2CCC(C2)NC(=O)c2cccc(c2)C#N)cc1	FRVXLNNIXWWUAQ-UHFFFAOYSA-N	GSK1379708	Q96J92	WNK4	WNK4	6.974439421809133	FRVXLNNIXWWUAQ-UHFFFAOYSA-N_Q96J92_WNK4
syn20825278	COc1cc(Nc2nccc(n2)N2CCC(C2)NC(=O)Nc2cccc(c2)C(C)=O)cc(OC)c1OC	FHPPXPQIIDRCLD-UHFFFAOYSA-N	GSK1379753	Q13705	ACVR2B	ACVR2B	5.631456387811867	FHPPXPQIIDRCLD-UHFFFAOYSA-N_Q13705_ACVR2B
syn20825278	COc1cc(Nc2nccc(n2)N2CCC(C2)NC(=O)Nc2cccc(c2)C(C)=O)cc(OC)c1OC	FHPPXPQIIDRCLD-UHFFFAOYSA-N	GSK1379753	O14965	AURKA	AURKA	6.852185115394966	FHPPXPQIIDRCLD-UHFFFAOYSA-N_O14965_AURKA
syn20825278	COc1cc(Nc2nccc(n2)N2CCC(C2)NC(=O)Nc2cccc(c2)C(C)=O)cc(OC)c1OC	FHPPXPQIIDRCLD-UHFFFAOYSA-N	GSK1379753	O15197	EPHB6	EPHB6	6.8523801258408765	FHPPXPQIIDRCLD-UHFFFAOYSA-N_O15197_EPHB6
syn20825278	COc1cc(Nc2nccc(n2)N2CCC(C2)NC(=O)Nc2cccc(c2)C(C)=O)cc(OC)c1OC	FHPPXPQIIDRCLD-UHFFFAOYSA-N	GSK1379753	Q9Y616	IRAK3	IRAK3	6.34325177870255	FHPPXPQIIDRCLD-UHFFFAOYSA-N_Q9Y616_IRAK3
syn20825278	COc1cc(Nc2nccc(n2)N2CCC(C2)NC(=O)Nc2cccc(c2)C(C)=O)cc(OC)c1OC	FHPPXPQIIDRCLD-UHFFFAOYSA-N	GSK1379753	O60674	JAK2	JAK2(JH1domain-catalytic)	6.27538959664769	FHPPXPQIIDRCLD-UHFFFAOYSA-N_O60674_JAK2(JH1domain-catalytic)
syn20825278	COc1cc(Nc2nccc(n2)N2CCC(C2)NC(=O)Nc2cccc(c2)C(C)=O)cc(OC)c1OC	FHPPXPQIIDRCLD-UHFFFAOYSA-N	GSK1379753	P10721	KIT	KIT	6.031474661303053	FHPPXPQIIDRCLD-UHFFFAOYSA-N_P10721_KIT
syn20825278	COc1cc(Nc2nccc(n2)N2CCC(C2)NC(=O)Nc2cccc(c2)C(C)=O)cc(OC)c1OC	FHPPXPQIIDRCLD-UHFFFAOYSA-N	GSK1379753	P29376	LTK	LTK	6.018734225713053	FHPPXPQIIDRCLD-UHFFFAOYSA-N_P29376_LTK
syn20825278	COc1cc(Nc2nccc(n2)N2CCC(C2)NC(=O)Nc2cccc(c2)C(C)=O)cc(OC)c1OC	FHPPXPQIIDRCLD-UHFFFAOYSA-N	GSK1379753	Q13163	MAP2K5	MEK5	7.139367163146573	FHPPXPQIIDRCLD-UHFFFAOYSA-N_Q13163_MEK5
syn20825278	COc1cc(Nc2nccc(n2)N2CCC(C2)NC(=O)Nc2cccc(c2)C(C)=O)cc(OC)c1OC	FHPPXPQIIDRCLD-UHFFFAOYSA-N	GSK1379753	Q13043	STK4	MST1	5.9029799609744655	FHPPXPQIIDRCLD-UHFFFAOYSA-N_Q13043_MST1
syn20825278	COc1cc(Nc2nccc(n2)N2CCC(C2)NC(=O)Nc2cccc(c2)C(C)=O)cc(OC)c1OC	FHPPXPQIIDRCLD-UHFFFAOYSA-N	GSK1379753	Q6P3R8	NEK5	NEK5	5.738940696717196	FHPPXPQIIDRCLD-UHFFFAOYSA-N_Q6P3R8_NEK5
syn20825278	COc1cc(Nc2nccc(n2)N2CCC(C2)NC(=O)Nc2cccc(c2)C(C)=O)cc(OC)c1OC	FHPPXPQIIDRCLD-UHFFFAOYSA-N	GSK1379753	O75914	PAK3	PAK3	6.014813621882952	FHPPXPQIIDRCLD-UHFFFAOYSA-N_O75914_PAK3
syn20825278	COc1cc(Nc2nccc(n2)N2CCC(C2)NC(=O)Nc2cccc(c2)C(C)=O)cc(OC)c1OC	FHPPXPQIIDRCLD-UHFFFAOYSA-N	GSK1379753	Q8TBX8	PIP4K2C	PIP5K2C	6.559239099310571	FHPPXPQIIDRCLD-UHFFFAOYSA-N_Q8TBX8_PIP5K2C
syn20825278	COc1cc(Nc2nccc(n2)N2CCC(C2)NC(=O)Nc2cccc(c2)C(C)=O)cc(OC)c1OC	FHPPXPQIIDRCLD-UHFFFAOYSA-N	GSK1379753	O75716	STK16	STK16	6.584953210911074	FHPPXPQIIDRCLD-UHFFFAOYSA-N_O75716_STK16
syn20825278	COc1cccc(CNC(=O)NC2CCN(C2)c2ccnc(Nc3cc(OC)c(OC)c(OC)c3)n2)c1	DNUXCMSJSBRGFX-UHFFFAOYSA-N	GSK1379765	Q96D53	ADCK4	ADCK4	6.235669560209726	DNUXCMSJSBRGFX-UHFFFAOYSA-N_Q96D53_ADCK4
syn20825278	COc1cccc(CNC(=O)NC2CCN(C2)c2ccnc(Nc3cc(OC)c(OC)c(OC)c3)n2)c1	DNUXCMSJSBRGFX-UHFFFAOYSA-N	GSK1379765	O14965	AURKA	AURKA	6.7664603146095015	DNUXCMSJSBRGFX-UHFFFAOYSA-N_O14965_AURKA
syn20825278	COc1cccc(CNC(=O)NC2CCN(C2)c2ccnc(Nc3cc(OC)c(OC)c(OC)c3)n2)c1	DNUXCMSJSBRGFX-UHFFFAOYSA-N	GSK1379765	Q96GD4	AURKB	AURKB	7.118102713094802	DNUXCMSJSBRGFX-UHFFFAOYSA-N_Q96GD4_AURKB
syn20825278	COc1cccc(CNC(=O)NC2CCN(C2)c2ccnc(Nc3cc(OC)c(OC)c(OC)c3)n2)c1	DNUXCMSJSBRGFX-UHFFFAOYSA-N	GSK1379765	O43683	BUB1	BUB1	6.9190261621647	DNUXCMSJSBRGFX-UHFFFAOYSA-N_O43683_BUB1
syn20825278	COc1cccc(CNC(=O)NC2CCN(C2)c2ccnc(Nc3cc(OC)c(OC)c(OC)c3)n2)c1	DNUXCMSJSBRGFX-UHFFFAOYSA-N	GSK1379765	O15197	EPHB6	EPHB6	6.944958759572821	DNUXCMSJSBRGFX-UHFFFAOYSA-N_O15197_EPHB6
syn20825278	COc1cccc(CNC(=O)NC2CCN(C2)c2ccnc(Nc3cc(OC)c(OC)c(OC)c3)n2)c1	DNUXCMSJSBRGFX-UHFFFAOYSA-N	GSK1379765	P14616	INSRR	INSRR	6.69318847606554	DNUXCMSJSBRGFX-UHFFFAOYSA-N_P14616_INSRR
syn20825278	COc1cccc(CNC(=O)NC2CCN(C2)c2ccnc(Nc3cc(OC)c(OC)c(OC)c3)n2)c1	DNUXCMSJSBRGFX-UHFFFAOYSA-N	GSK1379765	Q9Y616	IRAK3	IRAK3	6.45247607899419	DNUXCMSJSBRGFX-UHFFFAOYSA-N_Q9Y616_IRAK3
syn20825278	COc1cccc(CNC(=O)NC2CCN(C2)c2ccnc(Nc3cc(OC)c(OC)c(OC)c3)n2)c1	DNUXCMSJSBRGFX-UHFFFAOYSA-N	GSK1379765	O60674	JAK2	JAK2(JH1domain-catalytic)	6.893292004345796	DNUXCMSJSBRGFX-UHFFFAOYSA-N_O60674_JAK2(JH1domain-catalytic)
syn20825278	COc1cccc(CNC(=O)NC2CCN(C2)c2ccnc(Nc3cc(OC)c(OC)c(OC)c3)n2)c1	DNUXCMSJSBRGFX-UHFFFAOYSA-N	GSK1379765	P53671	LIMK2	LIMK2	6.003997870708688	DNUXCMSJSBRGFX-UHFFFAOYSA-N_P53671_LIMK2
syn20825278	COc1cccc(CNC(=O)NC2CCN(C2)c2ccnc(Nc3cc(OC)c(OC)c(OC)c3)n2)c1	DNUXCMSJSBRGFX-UHFFFAOYSA-N	GSK1379765	Q13163	MAP2K5	MEK5	7.382035343450328	DNUXCMSJSBRGFX-UHFFFAOYSA-N_Q13163_MEK5
syn20825278	COc1cccc(CNC(=O)NC2CCN(C2)c2ccnc(Nc3cc(OC)c(OC)c(OC)c3)n2)c1	DNUXCMSJSBRGFX-UHFFFAOYSA-N	GSK1379765	O15146	MUSK	MUSK	6.236461570873176	DNUXCMSJSBRGFX-UHFFFAOYSA-N_O15146_MUSK
syn20825278	COc1cccc(CNC(=O)NC2CCN(C2)c2ccnc(Nc3cc(OC)c(OC)c(OC)c3)n2)c1	DNUXCMSJSBRGFX-UHFFFAOYSA-N	GSK1379765	Q6P3R8	NEK5	NEK5	6.080922080976429	DNUXCMSJSBRGFX-UHFFFAOYSA-N_Q6P3R8_NEK5
syn20825278	COc1cccc(CNC(=O)NC2CCN(C2)c2ccnc(Nc3cc(OC)c(OC)c(OC)c3)n2)c1	DNUXCMSJSBRGFX-UHFFFAOYSA-N	GSK1379765	P42338	PIK3CB	PIK3CB	5.138322326876892	DNUXCMSJSBRGFX-UHFFFAOYSA-N_P42338_PIK3CB
syn20825278	COc1cccc(CNC(=O)NC2CCN(C2)c2ccnc(Nc3cc(OC)c(OC)c(OC)c3)n2)c1	DNUXCMSJSBRGFX-UHFFFAOYSA-N	GSK1379765	Q8TBX8	PIP4K2C	PIP5K2C	6.547928248260407	DNUXCMSJSBRGFX-UHFFFAOYSA-N_Q8TBX8_PIP5K2C
syn20825278	COc1cccc(CNC(=O)NC2CCN(C2)c2ccnc(Nc3cc(OC)c(OC)c(OC)c3)n2)c1	DNUXCMSJSBRGFX-UHFFFAOYSA-N	GSK1379765	P35590	TIE1	TIE1	6.378252149805012	DNUXCMSJSBRGFX-UHFFFAOYSA-N_P35590_TIE1
syn20825278	COc1cccc(CNC(=O)NC2CCN(C2)c2ccnc(Nc3cc(OC)c(OC)c(OC)c3)n2)c1	DNUXCMSJSBRGFX-UHFFFAOYSA-N	GSK1379765	Q6PHR2	ULK3	ULK3	6.456318262285677	DNUXCMSJSBRGFX-UHFFFAOYSA-N_Q6PHR2_ULK3
syn20825278	Oc1ccc(cc1)-c1c[nH]c(=O)c2cc(sc12)-c1ccncc1	CCZJKJIDVXAPAV-UHFFFAOYSA-N	GSK1033723	Q9Y243	AKT3	AKT3	5.094986414920835	CCZJKJIDVXAPAV-UHFFFAOYSA-N_Q9Y243_AKT3
syn20825278	Oc1ccc(cc1)-c1c[nH]c(=O)c2cc(sc12)-c1ccncc1	CCZJKJIDVXAPAV-UHFFFAOYSA-N	GSK1033723	P30530	AXL	AXL	5.688748164195432	CCZJKJIDVXAPAV-UHFFFAOYSA-N_P30530_AXL
syn20825278	Oc1ccc(cc1)-c1c[nH]c(=O)c2cc(sc12)-c1ccncc1	CCZJKJIDVXAPAV-UHFFFAOYSA-N	GSK1033723	P49759	CLK1	CLK1	7.25300217695074	CCZJKJIDVXAPAV-UHFFFAOYSA-N_P49759_CLK1
syn20825278	Oc1ccc(cc1)-c1c[nH]c(=O)c2cc(sc12)-c1ccncc1	CCZJKJIDVXAPAV-UHFFFAOYSA-N	GSK1033723	Q9HAZ1	CLK4	CLK4	7.288588010468507	CCZJKJIDVXAPAV-UHFFFAOYSA-N_Q9HAZ1_CLK4
syn20825278	Oc1ccc(cc1)-c1c[nH]c(=O)c2cc(sc12)-c1ccncc1	CCZJKJIDVXAPAV-UHFFFAOYSA-N	GSK1033723	Q09013	DMPK	DMPK	6.099377603965771	CCZJKJIDVXAPAV-UHFFFAOYSA-N_Q09013_DMPK
syn20825278	Oc1ccc(cc1)-c1c[nH]c(=O)c2cc(sc12)-c1ccncc1	CCZJKJIDVXAPAV-UHFFFAOYSA-N	GSK1033723	Q13627	DYRK1A	DYRK1A	6.915925133601939	CCZJKJIDVXAPAV-UHFFFAOYSA-N_Q13627_DYRK1A
syn20825278	Oc1ccc(cc1)-c1c[nH]c(=O)c2cc(sc12)-c1ccncc1	CCZJKJIDVXAPAV-UHFFFAOYSA-N	GSK1033723	Q9Y463	DYRK1B	DYRK1B	6.727078225227091	CCZJKJIDVXAPAV-UHFFFAOYSA-N_Q9Y463_DYRK1B
syn20825278	Oc1ccc(cc1)-c1c[nH]c(=O)c2cc(sc12)-c1ccncc1	CCZJKJIDVXAPAV-UHFFFAOYSA-N	GSK1033723	Q92630	DYRK2	DYRK2	6.121875618560081	CCZJKJIDVXAPAV-UHFFFAOYSA-N_Q92630_DYRK2
syn20825278	Oc1ccc(cc1)-c1c[nH]c(=O)c2cc(sc12)-c1ccncc1	CCZJKJIDVXAPAV-UHFFFAOYSA-N	GSK1033723	Q8TF76	GSG2	HASPIN	6.530756302583389	CCZJKJIDVXAPAV-UHFFFAOYSA-N_Q8TF76_HASPIN
syn20825278	Oc1ccc(cc1)-c1c[nH]c(=O)c2cc(sc12)-c1ccncc1	CCZJKJIDVXAPAV-UHFFFAOYSA-N	GSK1033723	Q9H422	HIPK3	HIPK3	6.31398592294731	CCZJKJIDVXAPAV-UHFFFAOYSA-N_Q9H422_HIPK3
syn20825278	Oc1ccc(cc1)-c1c[nH]c(=O)c2cc(sc12)-c1ccncc1	CCZJKJIDVXAPAV-UHFFFAOYSA-N	GSK1033723	P06213	INSR	INSR	5.278016895525708	CCZJKJIDVXAPAV-UHFFFAOYSA-N_P06213_INSR
syn20825278	Oc1ccc(cc1)-c1c[nH]c(=O)c2cc(sc12)-c1ccncc1	CCZJKJIDVXAPAV-UHFFFAOYSA-N	GSK1033723	Q02763	TEK	TIE2	5.4759122283077835	CCZJKJIDVXAPAV-UHFFFAOYSA-N_Q02763_TIE2
syn20825278	Oc1ccc(cc1)-c1c[nH]c(=O)c2cc(sc12)-c1ccncc1	CCZJKJIDVXAPAV-UHFFFAOYSA-N	GSK1033723	Q56UN5	MAP3K19	YSK4	6.0439952170299955	CCZJKJIDVXAPAV-UHFFFAOYSA-N_Q56UN5_YSK4
syn20825278	COc1cccc(NC(=O)NC2CCN(C2)c2ccnc(Nc3cc(OC)c(OC)c(OC)c3)n2)c1	JWYSBCWFKGORAC-UHFFFAOYSA-N	GSK1379763	P27037	ACVR2A	ACVR2A	5.919341758447093	JWYSBCWFKGORAC-UHFFFAOYSA-N_P27037_ACVR2A
syn20825278	COc1cccc(NC(=O)NC2CCN(C2)c2ccnc(Nc3cc(OC)c(OC)c(OC)c3)n2)c1	JWYSBCWFKGORAC-UHFFFAOYSA-N	GSK1379763	Q9UQB9	AURKC	AURKC	7.293147859758251	JWYSBCWFKGORAC-UHFFFAOYSA-N_Q9UQB9_AURKC
syn20825278	COc1cccc(NC(=O)NC2CCN(C2)c2ccnc(Nc3cc(OC)c(OC)c(OC)c3)n2)c1	JWYSBCWFKGORAC-UHFFFAOYSA-N	GSK1379763	O15197	EPHB6	EPHB6	7.443824266485448	JWYSBCWFKGORAC-UHFFFAOYSA-N_O15197_EPHB6
syn20825278	COc1cccc(NC(=O)NC2CCN(C2)c2ccnc(Nc3cc(OC)c(OC)c(OC)c3)n2)c1	JWYSBCWFKGORAC-UHFFFAOYSA-N	GSK1379763	Q9H422	HIPK3	HIPK3	6.645424019686184	JWYSBCWFKGORAC-UHFFFAOYSA-N_Q9H422_HIPK3
syn20825278	COc1cccc(NC(=O)NC2CCN(C2)c2ccnc(Nc3cc(OC)c(OC)c(OC)c3)n2)c1	JWYSBCWFKGORAC-UHFFFAOYSA-N	GSK1379763	Q9Y616	IRAK3	IRAK3	6.507732420564356	JWYSBCWFKGORAC-UHFFFAOYSA-N_Q9Y616_IRAK3
syn20825278	COc1cccc(NC(=O)NC2CCN(C2)c2ccnc(Nc3cc(OC)c(OC)c(OC)c3)n2)c1	JWYSBCWFKGORAC-UHFFFAOYSA-N	GSK1379763	O60674	JAK2	JAK2(JH1domain-catalytic)	6.5376357298776995	JWYSBCWFKGORAC-UHFFFAOYSA-N_O60674_JAK2(JH1domain-catalytic)
syn20825278	COc1cccc(NC(=O)NC2CCN(C2)c2ccnc(Nc3cc(OC)c(OC)c(OC)c3)n2)c1	JWYSBCWFKGORAC-UHFFFAOYSA-N	GSK1379763	P10721	KIT	KIT	6.1911462940698705	JWYSBCWFKGORAC-UHFFFAOYSA-N_P10721_KIT
syn20825278	COc1cccc(NC(=O)NC2CCN(C2)c2ccnc(Nc3cc(OC)c(OC)c(OC)c3)n2)c1	JWYSBCWFKGORAC-UHFFFAOYSA-N	GSK1379763	Q13233	MAP3K1	MAP3K1	5.503968019517414	JWYSBCWFKGORAC-UHFFFAOYSA-N_Q13233_MAP3K1
syn20825278	COc1cccc(NC(=O)NC2CCN(C2)c2ccnc(Nc3cc(OC)c(OC)c(OC)c3)n2)c1	JWYSBCWFKGORAC-UHFFFAOYSA-N	GSK1379763	Q9Y4K4	MAP4K5	MAP4K5	6.440652206855855	JWYSBCWFKGORAC-UHFFFAOYSA-N_Q9Y4K4_MAP4K5
syn20825278	COc1cccc(NC(=O)NC2CCN(C2)c2ccnc(Nc3cc(OC)c(OC)c(OC)c3)n2)c1	JWYSBCWFKGORAC-UHFFFAOYSA-N	GSK1379763	Q13163	MAP2K5	MEK5	7.5286048306701945	JWYSBCWFKGORAC-UHFFFAOYSA-N_Q13163_MEK5
syn20825278	COc1cccc(NC(=O)NC2CCN(C2)c2ccnc(Nc3cc(OC)c(OC)c(OC)c3)n2)c1	JWYSBCWFKGORAC-UHFFFAOYSA-N	GSK1379763	Q6P3R8	NEK5	NEK5	5.964267937557137	JWYSBCWFKGORAC-UHFFFAOYSA-N_Q6P3R8_NEK5
syn20825278	COc1cccc(NC(=O)NC2CCN(C2)c2ccnc(Nc3cc(OC)c(OC)c(OC)c3)n2)c1	JWYSBCWFKGORAC-UHFFFAOYSA-N	GSK1379763	P09619	PDGFRB	PDGFRB	6.317280643118883	JWYSBCWFKGORAC-UHFFFAOYSA-N_P09619_PDGFRB
syn20825278	COc1cccc(NC(=O)NC2CCN(C2)c2ccnc(Nc3cc(OC)c(OC)c(OC)c3)n2)c1	JWYSBCWFKGORAC-UHFFFAOYSA-N	GSK1379763	Q8TBX8	PIP4K2C	PIP5K2C	6.513134870745026	JWYSBCWFKGORAC-UHFFFAOYSA-N_Q8TBX8_PIP5K2C
syn20825278	COc1cccc(NC(=O)NC2CCN(C2)c2ccnc(Nc3cc(OC)c(OC)c(OC)c3)n2)c1	JWYSBCWFKGORAC-UHFFFAOYSA-N	GSK1379763	Q9BRS2	RIOK1	RIOK1	6.103308849475677	JWYSBCWFKGORAC-UHFFFAOYSA-N_Q9BRS2_RIOK1
syn20825278	COc1cccc(NC(=O)NC2CCN(C2)c2ccnc(Nc3cc(OC)c(OC)c(OC)c3)n2)c1	JWYSBCWFKGORAC-UHFFFAOYSA-N	GSK1379763	O14730	RIOK3	RIOK3	6.079450726199628	JWYSBCWFKGORAC-UHFFFAOYSA-N_O14730_RIOK3
syn20825278	COc1cccc(NC(=O)NC2CCN(C2)c2ccnc(Nc3cc(OC)c(OC)c(OC)c3)n2)c1	JWYSBCWFKGORAC-UHFFFAOYSA-N	GSK1379763	Q16288	NTRK3	TRKC	6.303380293847385	JWYSBCWFKGORAC-UHFFFAOYSA-N_Q16288_TRKC
syn20825278	COc1cccc(NC(=O)NC2CCN(C2)c2ccnc(Nc3cc(OC)c(OC)c(OC)c3)n2)c1	JWYSBCWFKGORAC-UHFFFAOYSA-N	GSK1379763	Q6PHR2	ULK3	ULK3	6.4047898481284244	JWYSBCWFKGORAC-UHFFFAOYSA-N_Q6PHR2_ULK3
syn20825278	CS(=O)(=O)c1ccccc1-c1nc(c([nH]1)-c1ccncc1)-c1ccc(F)cc1	SCVJGNCJNHIZPW-UHFFFAOYSA-N	SB-213663	O96017	CHEK2	CHEK2	6.25229306808691	SCVJGNCJNHIZPW-UHFFFAOYSA-N_O96017_CHEK2
syn20825278	CS(=O)(=O)c1ccccc1-c1nc(c([nH]1)-c1ccncc1)-c1ccc(F)cc1	SCVJGNCJNHIZPW-UHFFFAOYSA-N	SB-213663	O14578	CIT	CIT	6.596948782390343	SCVJGNCJNHIZPW-UHFFFAOYSA-N_O14578_CIT
syn20825278	CS(=O)(=O)c1ccccc1-c1nc(c([nH]1)-c1ccncc1)-c1ccc(F)cc1	SCVJGNCJNHIZPW-UHFFFAOYSA-N	SB-213663	Q6DT37	CDC42BPG	DMPK2	6.118022370895481	SCVJGNCJNHIZPW-UHFFFAOYSA-N_Q6DT37_DMPK2
syn20825278	CS(=O)(=O)c1ccccc1-c1nc(c([nH]1)-c1ccncc1)-c1ccc(F)cc1	SCVJGNCJNHIZPW-UHFFFAOYSA-N	SB-213663	P45983	MAPK8	JNK1	6.595103489593341	SCVJGNCJNHIZPW-UHFFFAOYSA-N_P45983_JNK1
syn20825278	CS(=O)(=O)c1ccccc1-c1nc(c([nH]1)-c1ccncc1)-c1ccc(F)cc1	SCVJGNCJNHIZPW-UHFFFAOYSA-N	SB-213663	P45984	MAPK9	JNK2	6.843292126758336	SCVJGNCJNHIZPW-UHFFFAOYSA-N_P45984_JNK2
syn20825278	CS(=O)(=O)c1ccccc1-c1nc(c([nH]1)-c1ccncc1)-c1ccc(F)cc1	SCVJGNCJNHIZPW-UHFFFAOYSA-N	SB-213663	P53779	MAPK10	JNK3	6.954780552934703	SCVJGNCJNHIZPW-UHFFFAOYSA-N_P53779_JNK3
syn20825278	CS(=O)(=O)c1ccccc1-c1nc(c([nH]1)-c1ccncc1)-c1ccc(F)cc1	SCVJGNCJNHIZPW-UHFFFAOYSA-N	SB-213663	Q15746	MYLK	MYLK	5.585763922799081	SCVJGNCJNHIZPW-UHFFFAOYSA-N_Q15746_MYLK
syn20825278	CS(=O)(=O)c1ccccc1-c1nc(c([nH]1)-c1ccncc1)-c1ccc(F)cc1	SCVJGNCJNHIZPW-UHFFFAOYSA-N	SB-213663	Q16539	MAPK14	p38-alpha	7.534878517679219	SCVJGNCJNHIZPW-UHFFFAOYSA-N_Q16539_p38-alpha
syn20825278	CS(=O)(=O)c1ccccc1-c1nc(c([nH]1)-c1ccncc1)-c1ccc(F)cc1	SCVJGNCJNHIZPW-UHFFFAOYSA-N	SB-213663	Q9UHD2	TBK1	TBK1	5.9397694508043895	SCVJGNCJNHIZPW-UHFFFAOYSA-N_Q9UHD2_TBK1
syn20825278	NC(=O)c1cc(cc2c(c[nH]c12)C1CCNCC1)-c1ccccc1	VNEKCIHPKSZINU-UHFFFAOYSA-N	GSK301362	Q6P2M8	PNCK	CAMK1B	5.818497838415455	VNEKCIHPKSZINU-UHFFFAOYSA-N_Q6P2M8_CAMK1B
syn20825278	NC(=O)c1cc(cc2c(c[nH]c12)C1CCNCC1)-c1ccccc1	VNEKCIHPKSZINU-UHFFFAOYSA-N	GSK301362	O14920	IKBKB	IKK-beta	6.022399971417111	VNEKCIHPKSZINU-UHFFFAOYSA-N_O14920_IKK-beta
syn20825278	NC(=O)c1cc(cc2c(c[nH]c12)C1CCNCC1)-c1ccccc1	VNEKCIHPKSZINU-UHFFFAOYSA-N	GSK301362	P23458	JAK1	JAK1(JH2domain-pseudokinase)	6.4229866037627765	VNEKCIHPKSZINU-UHFFFAOYSA-N_P23458_JAK1(JH2domain-pseudokinase)
syn20825278	NC(=O)c1cc(cc2c(c[nH]c12)C1CCNCC1)-c1ccccc1	VNEKCIHPKSZINU-UHFFFAOYSA-N	GSK301362	O60674	JAK2	JAK2(JH1domain-catalytic)	6.460758602708805	VNEKCIHPKSZINU-UHFFFAOYSA-N_O60674_JAK2(JH1domain-catalytic)
syn20825278	NC(=O)c1cc(cc2c(c[nH]c12)C1CCNCC1)-c1ccccc1	VNEKCIHPKSZINU-UHFFFAOYSA-N	GSK301362	Q13188	STK3	MST2	6.124172655191565	VNEKCIHPKSZINU-UHFFFAOYSA-N_Q13188_MST2
syn20825278	NC(=O)c1cc(cc2c(c[nH]c12)C1CCNCC1)-c1ccccc1	VNEKCIHPKSZINU-UHFFFAOYSA-N	GSK301362	Q86YV6	MYLK4	MYLK4	6.32051357924468	VNEKCIHPKSZINU-UHFFFAOYSA-N_Q86YV6_MYLK4
syn20825278	NC(=O)c1cc(cc2c(c[nH]c12)C1CCNCC1)-c1ccccc1	VNEKCIHPKSZINU-UHFFFAOYSA-N	GSK301362	Q9H093	NUAK2	SNARK	6.272942237157272	VNEKCIHPKSZINU-UHFFFAOYSA-N_Q9H093_SNARK
syn20825278	NC(=O)c1cc(cc2c(c[nH]c12)C1CCNCC1)-c1ccccc1	VNEKCIHPKSZINU-UHFFFAOYSA-N	GSK301362	Q7L7X3	TAOK1	TAOK1	5.759530182037529	VNEKCIHPKSZINU-UHFFFAOYSA-N_Q7L7X3_TAOK1
syn20825278	NC(=O)c1cc(cc2c(c[nH]c12)C1CCNCC1)-c1ccccc1	VNEKCIHPKSZINU-UHFFFAOYSA-N	GSK301362	Q9H2K8	TAOK3	TAOK3	5.967205451007803	VNEKCIHPKSZINU-UHFFFAOYSA-N_Q9H2K8_TAOK3
syn20825278	NC(=O)c1cc(cc2c(c[nH]c12)C1CCNCC1)-c1ccccc1	VNEKCIHPKSZINU-UHFFFAOYSA-N	GSK301362	P29597	TYK2	TYK2(JH2domain-pseudokinase)	6.085723713035458	VNEKCIHPKSZINU-UHFFFAOYSA-N_P29597_TYK2(JH2domain-pseudokinase)
syn20825278	Fc1ccc(CNc2nccc(NCCNC(=O)c3cc4ccccc4s3)n2)cc1	HPIYDXWBJUHQIS-UHFFFAOYSA-N	GSK1379944	O14936	CASK	CASK	5.950490223193369	HPIYDXWBJUHQIS-UHFFFAOYSA-N_O14936_CASK
syn20825278	Fc1ccc(CNc2nccc(NCCNC(=O)c3cc4ccccc4s3)n2)cc1	HPIYDXWBJUHQIS-UHFFFAOYSA-N	GSK1379944	Q00526	CDK3	CDK3	5.753351148823046	HPIYDXWBJUHQIS-UHFFFAOYSA-N_Q00526_CDK3
syn20825278	Fc1ccc(CNc2nccc(NCCNC(=O)c3cc4ccccc4s3)n2)cc1	HPIYDXWBJUHQIS-UHFFFAOYSA-N	GSK1379944	P11802	CDK4	CDK4-cyclinD1	5.987999006028918	HPIYDXWBJUHQIS-UHFFFAOYSA-N_P11802_CDK4-cyclinD1
syn20825278	Fc1ccc(CNc2nccc(NCCNC(=O)c3cc4ccccc4s3)n2)cc1	HPIYDXWBJUHQIS-UHFFFAOYSA-N	GSK1379944	O14757	CHEK1	CHEK1	5.936606454379772	HPIYDXWBJUHQIS-UHFFFAOYSA-N_O14757_CHEK1
syn20825278	Fc1ccc(CNc2nccc(NCCNC(=O)c3cc4ccccc4s3)n2)cc1	HPIYDXWBJUHQIS-UHFFFAOYSA-N	GSK1379944	P78368	CSNK1G2	CSNK1G2	5.782102195780986	HPIYDXWBJUHQIS-UHFFFAOYSA-N_P78368_CSNK1G2
syn20825278	Fc1ccc(CNc2nccc(NCCNC(=O)c3cc4ccccc4s3)n2)cc1	HPIYDXWBJUHQIS-UHFFFAOYSA-N	GSK1379944	O43293	DAPK3	DAPK3	6.263886945440208	HPIYDXWBJUHQIS-UHFFFAOYSA-N_O43293_DAPK3
syn20825278	Fc1ccc(CNc2nccc(NCCNC(=O)c3cc4ccccc4s3)n2)cc1	HPIYDXWBJUHQIS-UHFFFAOYSA-N	GSK1379944	Q08345	DDR1	DDR1	6.031983172561602	HPIYDXWBJUHQIS-UHFFFAOYSA-N_Q08345_DDR1
syn20825278	Fc1ccc(CNc2nccc(NCCNC(=O)c3cc4ccccc4s3)n2)cc1	HPIYDXWBJUHQIS-UHFFFAOYSA-N	GSK1379944	P29323	EPHB2	EPHB2	5.730806019206001	HPIYDXWBJUHQIS-UHFFFAOYSA-N_P29323_EPHB2
syn20825278	Fc1ccc(CNc2nccc(NCCNC(=O)c3cc4ccccc4s3)n2)cc1	HPIYDXWBJUHQIS-UHFFFAOYSA-N	GSK1379944	P27361	MAPK3	ERK1	5.735106922003162	HPIYDXWBJUHQIS-UHFFFAOYSA-N_P27361_ERK1
syn20825278	Fc1ccc(CNc2nccc(NCCNC(=O)c3cc4ccccc4s3)n2)cc1	HPIYDXWBJUHQIS-UHFFFAOYSA-N	GSK1379944	P22455	FGFR4	FGFR4	5.278941938177503	HPIYDXWBJUHQIS-UHFFFAOYSA-N_P22455_FGFR4
syn20825278	Fc1ccc(CNc2nccc(NCCNC(=O)c3cc4ccccc4s3)n2)cc1	HPIYDXWBJUHQIS-UHFFFAOYSA-N	GSK1379944	O14920	IKBKB	IKK-beta	5.903704818471388	HPIYDXWBJUHQIS-UHFFFAOYSA-N_O14920_IKK-beta
syn20825278	Fc1ccc(CNc2nccc(NCCNC(=O)c3cc4ccccc4s3)n2)cc1	HPIYDXWBJUHQIS-UHFFFAOYSA-N	GSK1379944	P51617	IRAK1	IRAK1	6.012696058101976	HPIYDXWBJUHQIS-UHFFFAOYSA-N_P51617_IRAK1
syn20825278	Fc1ccc(CNc2nccc(NCCNC(=O)c3cc4ccccc4s3)n2)cc1	HPIYDXWBJUHQIS-UHFFFAOYSA-N	GSK1379944	Q6P3R8	NEK5	NEK5	6.03200494594005	HPIYDXWBJUHQIS-UHFFFAOYSA-N_Q6P3R8_NEK5
syn20825278	Fc1ccc(CNc2nccc(NCCNC(=O)c3cc4ccccc4s3)n2)cc1	HPIYDXWBJUHQIS-UHFFFAOYSA-N	GSK1379944	Q9UBE8	NLK	NLK	6.41488969774618	HPIYDXWBJUHQIS-UHFFFAOYSA-N_Q9UBE8_NLK
syn20825278	Fc1ccc(CNc2nccc(NCCNC(=O)c3cc4ccccc4s3)n2)cc1	HPIYDXWBJUHQIS-UHFFFAOYSA-N	GSK1379944	P09619	PDGFRB	PDGFRB	6.1658916225034455	HPIYDXWBJUHQIS-UHFFFAOYSA-N_P09619_PDGFRB
syn20825278	Fc1ccc(CNc2nccc(NCCNC(=O)c3cc4ccccc4s3)n2)cc1	HPIYDXWBJUHQIS-UHFFFAOYSA-N	GSK1379944	O60331	PIP5K1C	PIP5K1C	6.0954164694186925	HPIYDXWBJUHQIS-UHFFFAOYSA-N_O60331_PIP5K1C
syn20825278	Fc1ccc(CNc2nccc(NCCNC(=O)c3cc4ccccc4s3)n2)cc1	HPIYDXWBJUHQIS-UHFFFAOYSA-N	GSK1379944	Q02156	PRKCE	PRKCE	5.987109641829655	HPIYDXWBJUHQIS-UHFFFAOYSA-N_Q02156_PRKCE
syn20825278	Fc1ccc(CNc2nccc(NCCNC(=O)c3cc4ccccc4s3)n2)cc1	HPIYDXWBJUHQIS-UHFFFAOYSA-N	GSK1379944	O94806	PRKD3	PRKD3	6.11689971424048	HPIYDXWBJUHQIS-UHFFFAOYSA-N_O94806_PRKD3
syn20825278	Fc1ccc(CNc2nccc(NCCNC(=O)c3cc4ccccc4s3)n2)cc1	HPIYDXWBJUHQIS-UHFFFAOYSA-N	GSK1379944	P07949	RET	RET	6.144946676268902	HPIYDXWBJUHQIS-UHFFFAOYSA-N_P07949_RET
syn20825278	COc1cc(Nc2nccc(n2)N2CCC(C2)NC(=O)Nc2cccc(c2)C(C)=O)cc(OC)c1OC	FHPPXPQIIDRCLD-UHFFFAOYSA-N	GSK1379753	Q16288	NTRK3	TRKC	5.878116040406731	FHPPXPQIIDRCLD-UHFFFAOYSA-N_Q16288_TRKC
syn20825278	Cc1ccc2c(cnn2n1)-c1ccnc(Nc2ccc(cc2)C(F)(F)F)n1	LOAIUSJMQXSEBK-UHFFFAOYSA-N	GW819776	Q8IVW4	CDKL3	CDKL3	7.305015274986066	LOAIUSJMQXSEBK-UHFFFAOYSA-N_Q8IVW4_CDKL3
syn20825278	Cc1ccc2c(cnn2n1)-c1ccnc(Nc2ccc(cc2)C(F)(F)F)n1	LOAIUSJMQXSEBK-UHFFFAOYSA-N	GW819776	P49759	CLK1	CLK1	7.357173662733299	LOAIUSJMQXSEBK-UHFFFAOYSA-N_P49759_CLK1
syn20825278	Cc1ccc2c(cnn2n1)-c1ccnc(Nc2ccc(cc2)C(F)(F)F)n1	LOAIUSJMQXSEBK-UHFFFAOYSA-N	GW819776	Q8TD08	MAPK15	ERK8	7.875712460094963	LOAIUSJMQXSEBK-UHFFFAOYSA-N_Q8TD08_ERK8
syn20825278	Cc1ccc2c(cnn2n1)-c1ccnc(Nc2ccc(cc2)C(F)(F)F)n1	LOAIUSJMQXSEBK-UHFFFAOYSA-N	GW819776	Q86Z02	HIPK1	HIPK1	6.784370689550892	LOAIUSJMQXSEBK-UHFFFAOYSA-N_Q86Z02_HIPK1
syn20825278	Cc1ccc2c(cnn2n1)-c1ccnc(Nc2ccc(cc2)C(F)(F)F)n1	LOAIUSJMQXSEBK-UHFFFAOYSA-N	GW819776	Q9H2X6	HIPK2	HIPK2	6.771578947923769	LOAIUSJMQXSEBK-UHFFFAOYSA-N_Q9H2X6_HIPK2
syn20825278	Cc1ccc2c(cnn2n1)-c1ccnc(Nc2ccc(cc2)C(F)(F)F)n1	LOAIUSJMQXSEBK-UHFFFAOYSA-N	GW819776	Q9H422	HIPK3	HIPK3	7.042146298332156	LOAIUSJMQXSEBK-UHFFFAOYSA-N_Q9H422_HIPK3
syn20825278	Cc1ccc2c(cnn2n1)-c1ccnc(Nc2ccc(cc2)C(F)(F)F)n1	LOAIUSJMQXSEBK-UHFFFAOYSA-N	GW819776	P45983	MAPK8	JNK1	7.368843035523147	LOAIUSJMQXSEBK-UHFFFAOYSA-N_P45983_JNK1
syn20825278	Cc1ccc2c(cnn2n1)-c1ccnc(Nc2ccc(cc2)C(F)(F)F)n1	LOAIUSJMQXSEBK-UHFFFAOYSA-N	GW819776	P53779	MAPK10	JNK3	7.613928757783092	LOAIUSJMQXSEBK-UHFFFAOYSA-N_P53779_JNK3
syn20825278	Cc1ccc2c(cnn2n1)-c1ccnc(Nc2ccc(cc2)C(F)(F)F)n1	LOAIUSJMQXSEBK-UHFFFAOYSA-N	GW819776	P10721	KIT	KIT	6.979578664951596	LOAIUSJMQXSEBK-UHFFFAOYSA-N_P10721_KIT
syn20825278	Cc1ccc2c(cnn2n1)-c1ccnc(Nc2ccc(cc2)C(F)(F)F)n1	LOAIUSJMQXSEBK-UHFFFAOYSA-N	GW819776	P46734	MAP2K3	MEK3	7.181472916214741	LOAIUSJMQXSEBK-UHFFFAOYSA-N_P46734_MEK3
syn20825278	Cc1ccc2c(cnn2n1)-c1ccnc(Nc2ccc(cc2)C(F)(F)F)n1	LOAIUSJMQXSEBK-UHFFFAOYSA-N	GW819776	P51956	NEK3	NEK3	7.274582809807099	LOAIUSJMQXSEBK-UHFFFAOYSA-N_P51956_NEK3
syn20825278	Cc1ccc2c(cnn2n1)-c1ccnc(Nc2ccc(cc2)C(F)(F)F)n1	LOAIUSJMQXSEBK-UHFFFAOYSA-N	GW819776	Q6P3R8	NEK5	NEK5	7.337442488923261	LOAIUSJMQXSEBK-UHFFFAOYSA-N_Q6P3R8_NEK5
syn20825278	Cc1ccc2c(cnn2n1)-c1ccnc(Nc2ccc(cc2)C(F)(F)F)n1	LOAIUSJMQXSEBK-UHFFFAOYSA-N	GW819776	Q8TBX8	PIP4K2C	PIP5K2C	6.656483326793769	LOAIUSJMQXSEBK-UHFFFAOYSA-N_Q8TBX8_PIP5K2C
syn20825278	Cc1ccc2c(cnn2n1)-c1ccnc(Nc2ccc(cc2)C(F)(F)F)n1	LOAIUSJMQXSEBK-UHFFFAOYSA-N	GW819776	Q9BVS4	RIOK2	RIOK2	6.893273927325255	LOAIUSJMQXSEBK-UHFFFAOYSA-N_Q9BVS4_RIOK2
syn20825278	CC(C)(C)c1ccc2nccc(Nc3cccc(O)c3)c2c1	YLGOFBVUMIJIPS-UHFFFAOYSA-N	GW856795	P00519	ABL1	ABL1-phosphorylated	6.164077471712189	YLGOFBVUMIJIPS-UHFFFAOYSA-N_P00519_ABL1-phosphorylated
syn20825278	CC(C)(C)c1ccc2nccc(Nc3cccc(O)c3)c2c1	YLGOFBVUMIJIPS-UHFFFAOYSA-N	GW856795	P04626	ERBB2	ERBB2	6.168312716644595	YLGOFBVUMIJIPS-UHFFFAOYSA-N_P04626_ERBB2
syn20825278	CC(C)(C)c1ccc2nccc(Nc3cccc(O)c3)c2c1	YLGOFBVUMIJIPS-UHFFFAOYSA-N	GW856795	P42685	FRK	FRK	6.704903081456247	YLGOFBVUMIJIPS-UHFFFAOYSA-N_P42685_FRK
syn20825278	CC(C)(C)c1ccc2nccc(Nc3cccc(O)c3)c2c1	YLGOFBVUMIJIPS-UHFFFAOYSA-N	GW856795	P06239	LCK	LCK	6.12376074564102	YLGOFBVUMIJIPS-UHFFFAOYSA-N_P06239_LCK
syn20825278	CC(C)(C)c1ccc2nccc(Nc3cccc(O)c3)c2c1	YLGOFBVUMIJIPS-UHFFFAOYSA-N	GW856795	Q12851	MAP4K2	MAP4K2	6.108506862729143	YLGOFBVUMIJIPS-UHFFFAOYSA-N_Q12851_MAP4K2
syn20825278	CC(C)(C)c1ccc2nccc(Nc3cccc(O)c3)c2c1	YLGOFBVUMIJIPS-UHFFFAOYSA-N	GW856795	P16234	PDGFRA	PDGFRA	6.306685124919456	YLGOFBVUMIJIPS-UHFFFAOYSA-N_P16234_PDGFRA
syn20825278	CC(C)(C)c1ccc2nccc(Nc3cccc(O)c3)c2c1	YLGOFBVUMIJIPS-UHFFFAOYSA-N	GW856795	O15530	PDPK1	PDPK1	6.090356800783928	YLGOFBVUMIJIPS-UHFFFAOYSA-N_O15530_PDPK1
syn20825278	CC(C)(C)c1ccc2nccc(Nc3cccc(O)c3)c2c1	YLGOFBVUMIJIPS-UHFFFAOYSA-N	GW856795	P17612	PRKACA	PKAC-alpha	6.544697105520258	YLGOFBVUMIJIPS-UHFFFAOYSA-N_P17612_PKAC-alpha
syn20825278	CC(C)(C)c1ccc2nccc(Nc3cccc(O)c3)c2c1	YLGOFBVUMIJIPS-UHFFFAOYSA-N	GW856795	P07949	RET	RET	6.942126416345481	YLGOFBVUMIJIPS-UHFFFAOYSA-N_P07949_RET
syn20825278	CC(C)(C)c1ccc2nccc(Nc3cccc(O)c3)c2c1	YLGOFBVUMIJIPS-UHFFFAOYSA-N	GW856795	P12931	SRC	SRC	6.591277284800634	YLGOFBVUMIJIPS-UHFFFAOYSA-N_P12931_SRC
syn20825278	CC(C)(C)c1ccc2nccc(Nc3cccc(O)c3)c2c1	YLGOFBVUMIJIPS-UHFFFAOYSA-N	GW856795	Q7L7X3	TAOK1	TAOK1	5.80495706510007	YLGOFBVUMIJIPS-UHFFFAOYSA-N_Q7L7X3_TAOK1
syn20825278	CC(C)(C)c1ccc2nccc(Nc3cccc(O)c3)c2c1	YLGOFBVUMIJIPS-UHFFFAOYSA-N	GW856795	P37173	TGFBR2	TGFBR2	6.1926235732348855	YLGOFBVUMIJIPS-UHFFFAOYSA-N_P37173_TGFBR2
syn20825278	CC(C)(C)c1ccc2nccc(Nc3cccc(O)c3)c2c1	YLGOFBVUMIJIPS-UHFFFAOYSA-N	GW856795	Q86Y07	VRK2	VRK2	6.5207525195063845	YLGOFBVUMIJIPS-UHFFFAOYSA-N_Q86Y07_VRK2
syn20825278	CCn1c(nc2c(nc(OCCN)cc12)C#CC(C)(C)O)-c1nonc1N	UZANYRRVDZSQGV-UHFFFAOYSA-N	GSK902056	P31749	AKT1	AKT1	7.556699717912963	UZANYRRVDZSQGV-UHFFFAOYSA-N_P31749_AKT1
syn20825278	CCn1c(nc2c(nc(OCCN)cc12)C#CC(C)(C)O)-c1nonc1N	UZANYRRVDZSQGV-UHFFFAOYSA-N	GSK902056	P31751	AKT2	AKT2	7.296742163965216	UZANYRRVDZSQGV-UHFFFAOYSA-N_P31751_AKT2
syn20825278	CCn1c(nc2c(nc(OCCN)cc12)C#CC(C)(C)O)-c1nonc1N	UZANYRRVDZSQGV-UHFFFAOYSA-N	GSK902056	Q9Y243	AKT3	AKT3	7.305335588834043	UZANYRRVDZSQGV-UHFFFAOYSA-N_Q9Y243_AKT3
syn20825278	CCn1c(nc2c(nc(OCCN)cc12)C#CC(C)(C)O)-c1nonc1N	UZANYRRVDZSQGV-UHFFFAOYSA-N	GSK902056	P21802	FGFR2	FGFR2	5.31050287047229	UZANYRRVDZSQGV-UHFFFAOYSA-N_P21802_FGFR2
syn20825278	CCn1c(nc2c(nc(OCCN)cc12)C#CC(C)(C)O)-c1nonc1N	UZANYRRVDZSQGV-UHFFFAOYSA-N	GSK902056	Q9P286	PAK7	PAK7	7.089239688174638	UZANYRRVDZSQGV-UHFFFAOYSA-N_Q9P286_PAK7
syn20825278	CCn1c(nc2c(nc(OCCN)cc12)C#CC(C)(C)O)-c1nonc1N	UZANYRRVDZSQGV-UHFFFAOYSA-N	GSK902056	Q05655	PRKCD	PRKCD	7.173727997035411	UZANYRRVDZSQGV-UHFFFAOYSA-N_Q05655_PRKCD
syn20825278	CCn1c(nc2c(nc(OCCN)cc12)C#CC(C)(C)O)-c1nonc1N	UZANYRRVDZSQGV-UHFFFAOYSA-N	GSK902056	Q02156	PRKCE	PRKCE	7.754804211893005	UZANYRRVDZSQGV-UHFFFAOYSA-N_Q02156_PRKCE
syn20825278	CCn1c(nc2c(nc(OCCN)cc12)C#CC(C)(C)O)-c1nonc1N	UZANYRRVDZSQGV-UHFFFAOYSA-N	GSK902056	P24723	PRKCH	PRKCH	7.792204724425184	UZANYRRVDZSQGV-UHFFFAOYSA-N_P24723_PRKCH
syn20825278	CCn1c(nc2c(nc(OCCN)cc12)C#CC(C)(C)O)-c1nonc1N	UZANYRRVDZSQGV-UHFFFAOYSA-N	GSK902056	Q04759	PRKCQ	PRKCQ	7.278311489880516	UZANYRRVDZSQGV-UHFFFAOYSA-N_Q04759_PRKCQ
syn20825278	CCn1c(nc2c(nc(OCCN)cc12)C#CC(C)(C)O)-c1nonc1N	UZANYRRVDZSQGV-UHFFFAOYSA-N	GSK902056	Q13237	PRKG2	PRKG2	6.639172072010322	UZANYRRVDZSQGV-UHFFFAOYSA-N_Q13237_PRKG2
syn20825278	CCn1c(nc2c(nc(OCCN)cc12)C#CC(C)(C)O)-c1nonc1N	UZANYRRVDZSQGV-UHFFFAOYSA-N	GSK902056	P51817	PRKX	PRKX	7.135609768366546	UZANYRRVDZSQGV-UHFFFAOYSA-N_P51817_PRKX
syn20825278	CCn1c(nc2c(nc(OCCN)cc12)C#CC(C)(C)O)-c1nonc1N	UZANYRRVDZSQGV-UHFFFAOYSA-N	GSK902056	O75676	RPS6KA4	RPS6KA4(Kin.Dom.2-C-terminal)	7.433876236176913	UZANYRRVDZSQGV-UHFFFAOYSA-N_O75676_RPS6KA4(Kin.Dom.2-C-terminal)
syn20825278	CCn1c(nc2c(nc(OCCN)cc12)C#CC(C)(C)O)-c1nonc1N	UZANYRRVDZSQGV-UHFFFAOYSA-N	GSK902056	Q56UN5	MAP3K19	YSK4	7.173678288088166	UZANYRRVDZSQGV-UHFFFAOYSA-N_Q56UN5_YSK4
syn20825275	C[C@@H](OC1=C(N)N=CC(C2=C(C#N)N(C)N=C2C3)=C1)C4=CC(F)=CC=C4C(N3C)=O	IIXWYSCJSQVBQM-LLVKDONJSA-N	PFE-PKIS 10	Q9UM73	ALK	ALK	9.131786205802253	IIXWYSCJSQVBQM-LLVKDONJSA-N_Q9UM73_ALK
syn20825275	C[C@@H](OC1=C(N)N=CC(C2=C(C#N)N(C)N=C2C3)=C1)C4=CC(F)=CC=C4C(N3C)=O	IIXWYSCJSQVBQM-LLVKDONJSA-N	PFE-PKIS 10	Q9UIK4	DAPK2	DAPK2	6.746085284079009	IIXWYSCJSQVBQM-LLVKDONJSA-N_Q9UIK4_DAPK2
syn20825275	C[C@@H](OC1=C(N)N=CC(C2=C(C#N)N(C)N=C2C3)=C1)C4=CC(F)=CC=C4C(N3C)=O	IIXWYSCJSQVBQM-LLVKDONJSA-N	PFE-PKIS 10	O15075	DCLK1	DCAMKL1	6.959471328757024	IIXWYSCJSQVBQM-LLVKDONJSA-N_O15075_DCAMKL1
syn20825275	C[C@@H](OC1=C(N)N=CC(C2=C(C#N)N(C)N=C2C3)=C1)C4=CC(F)=CC=C4C(N3C)=O	IIXWYSCJSQVBQM-LLVKDONJSA-N	PFE-PKIS 10	Q8N568	DCLK2	DCAMKL2	7.0211899537483315	IIXWYSCJSQVBQM-LLVKDONJSA-N_Q8N568_DCAMKL2
syn20825275	C[C@@H](OC1=C(N)N=CC(C2=C(C#N)N(C)N=C2C3)=C1)C4=CC(F)=CC=C4C(N3C)=O	IIXWYSCJSQVBQM-LLVKDONJSA-N	PFE-PKIS 10	O15197	EPHB6	EPHB6	8.291996211339926	IIXWYSCJSQVBQM-LLVKDONJSA-N_O15197_EPHB6
syn20825275	C[C@@H](OC1=C(N)N=CC(C2=C(C#N)N(C)N=C2C3)=C1)C4=CC(F)=CC=C4C(N3C)=O	IIXWYSCJSQVBQM-LLVKDONJSA-N	PFE-PKIS 10	Q05397	PTK2	FAK	7.012282469231581	IIXWYSCJSQVBQM-LLVKDONJSA-N_Q05397_FAK
syn20825275	C[C@@H](OC1=C(N)N=CC(C2=C(C#N)N(C)N=C2C3)=C1)C4=CC(F)=CC=C4C(N3C)=O	IIXWYSCJSQVBQM-LLVKDONJSA-N	PFE-PKIS 10	P16591	FER	FER	7.473872772588618	IIXWYSCJSQVBQM-LLVKDONJSA-N_P16591_FER
syn20825275	C[C@@H](OC1=C(N)N=CC(C2=C(C#N)N(C)N=C2C3)=C1)C4=CC(F)=CC=C4C(N3C)=O	IIXWYSCJSQVBQM-LLVKDONJSA-N	PFE-PKIS 10	P07332	FES	FES	7.099646871700271	IIXWYSCJSQVBQM-LLVKDONJSA-N_P07332_FES
syn20825275	C[C@@H](OC1=C(N)N=CC(C2=C(C#N)N(C)N=C2C3)=C1)C4=CC(F)=CC=C4C(N3C)=O	IIXWYSCJSQVBQM-LLVKDONJSA-N	PFE-PKIS 10	P42685	FRK	FRK	7.341696337304026	IIXWYSCJSQVBQM-LLVKDONJSA-N_P42685_FRK
syn20825275	C[C@@H](OC1=C(N)N=CC(C2=C(C#N)N(C)N=C2C3)=C1)C4=CC(F)=CC=C4C(N3C)=O	IIXWYSCJSQVBQM-LLVKDONJSA-N	PFE-PKIS 10	Q15835	GRK1	GRK1	6.589001595253904	IIXWYSCJSQVBQM-LLVKDONJSA-N_Q15835_GRK1
syn20825275	C[C@@H](OC1=C(N)N=CC(C2=C(C#N)N(C)N=C2C3)=C1)C4=CC(F)=CC=C4C(N3C)=O	IIXWYSCJSQVBQM-LLVKDONJSA-N	PFE-PKIS 10	Q8WTQ7	GRK7	GRK7	6.694541619784203	IIXWYSCJSQVBQM-LLVKDONJSA-N_Q8WTQ7_GRK7
syn20825275	C[C@@H](OC1=C(N)N=CC(C2=C(C#N)N(C)N=C2C3)=C1)C4=CC(F)=CC=C4C(N3C)=O	IIXWYSCJSQVBQM-LLVKDONJSA-N	PFE-PKIS 10	O94804	STK10	LOK	7.245204178180972	IIXWYSCJSQVBQM-LLVKDONJSA-N_O94804_LOK
syn20825275	C[C@@H](OC1=C(N)N=CC(C2=C(C#N)N(C)N=C2C3)=C1)C4=CC(F)=CC=C4C(N3C)=O	IIXWYSCJSQVBQM-LLVKDONJSA-N	PFE-PKIS 10	P29376	LTK	LTK	8.371203286832642	IIXWYSCJSQVBQM-LLVKDONJSA-N_P29376_LTK
syn20825275	C[C@@H](OC1=C(N)N=CC(C2=C(C#N)N(C)N=C2C3)=C1)C4=CC(F)=CC=C4C(N3C)=O	IIXWYSCJSQVBQM-LLVKDONJSA-N	PFE-PKIS 10	P46734	MAP2K3	MEK3	6.116406267526449	IIXWYSCJSQVBQM-LLVKDONJSA-N_P46734_MEK3
syn20825275	C[C@@H](OC1=C(N)N=CC(C2=C(C#N)N(C)N=C2C3)=C1)C4=CC(F)=CC=C4C(N3C)=O	IIXWYSCJSQVBQM-LLVKDONJSA-N	PFE-PKIS 10	P15735	PHKG2	PHKG2	6.854791958647485	IIXWYSCJSQVBQM-LLVKDONJSA-N_P15735_PHKG2
syn20825275	C[C@@H](OC1=C(N)N=CC(C2=C(C#N)N(C)N=C2C3)=C1)C4=CC(F)=CC=C4C(N3C)=O	IIXWYSCJSQVBQM-LLVKDONJSA-N	PFE-PKIS 10	O00444	PLK4	PLK4	7.526192439036845	IIXWYSCJSQVBQM-LLVKDONJSA-N_O00444_PLK4
syn20825275	C[C@@H](OC1=C(N)N=CC(C2=C(C#N)N(C)N=C2C3)=C1)C4=CC(F)=CC=C4C(N3C)=O	IIXWYSCJSQVBQM-LLVKDONJSA-N	PFE-PKIS 10	Q14289	PTK2B	PYK2	7.259658314159279	IIXWYSCJSQVBQM-LLVKDONJSA-N_Q14289_PYK2
syn20825275	C[C@@H](OC1=C(N)N=CC(C2=C(C#N)N(C)N=C2C3)=C1)C4=CC(F)=CC=C4C(N3C)=O	IIXWYSCJSQVBQM-LLVKDONJSA-N	PFE-PKIS 10	Q6XUX3	DSTYK	RIPK5	7.167804578520739	IIXWYSCJSQVBQM-LLVKDONJSA-N_Q6XUX3_RIPK5
syn20825275	C[C@@H](OC1=C(N)N=CC(C2=C(C#N)N(C)N=C2C3)=C1)C4=CC(F)=CC=C4C(N3C)=O	IIXWYSCJSQVBQM-LLVKDONJSA-N	PFE-PKIS 10	P08922	ROS1	ROS1	8.059223043434264	IIXWYSCJSQVBQM-LLVKDONJSA-N_P08922_ROS1
syn20825275	C[C@@H](OC1=C(N)N=CC(C2=C(C#N)N(C)N=C2C3)=C1)C4=CC(F)=CC=C4C(N3C)=O	IIXWYSCJSQVBQM-LLVKDONJSA-N	PFE-PKIS 10	Q9H2G2	SLK	SLK	7.147195215047779	IIXWYSCJSQVBQM-LLVKDONJSA-N_Q9H2G2_SLK
syn20825275	C[C@@H](OC1=C(N)N=CC(C2=C(C#N)N(C)N=C2C3)=C1)C4=CC(F)=CC=C4C(N3C)=O	IIXWYSCJSQVBQM-LLVKDONJSA-N	PFE-PKIS 10	Q13470	TNK1	TNK1	7.298779795213738	IIXWYSCJSQVBQM-LLVKDONJSA-N_Q13470_TNK1
syn20825275	C[C@@H](OC1=C(N)N=CC(C2=C(C#N)N(C)N=C2C3)=C1)C4=CC(F)=CC=C4C(N3C)=O	IIXWYSCJSQVBQM-LLVKDONJSA-N	PFE-PKIS 10	Q07912	TNK2	TNK2	7.286010560023908	IIXWYSCJSQVBQM-LLVKDONJSA-N_Q07912_TNK2
syn20825275	C[C@@H](OC1=C(N)N=CC(C2=C(C#N)N(C)N=C2C3)=C1)C4=CC(F)=CC=C4C(N3C)=O	IIXWYSCJSQVBQM-LLVKDONJSA-N	PFE-PKIS 10	P04629	NTRK1	TRKA	7.887313616948084	IIXWYSCJSQVBQM-LLVKDONJSA-N_P04629_TRKA
syn20825275	C[C@@H](OC1=C(N)N=CC(C2=C(C#N)N(C)N=C2C3)=C1)C4=CC(F)=CC=C4C(N3C)=O	IIXWYSCJSQVBQM-LLVKDONJSA-N	PFE-PKIS 10	Q16620	NTRK2	TRKB	7.7826616138125235	IIXWYSCJSQVBQM-LLVKDONJSA-N_Q16620_TRKB
syn20825275	NC(C(C=C1)=CC=C1C2=CC3=NC=NC(SCC(O)=O)=C3S2)=O	MAUXTEABCSHUTA-UHFFFAOYSA-N	PFE-PKIS 14	Q96GD4	AURKB	AURKB	6.7191799270471515	MAUXTEABCSHUTA-UHFFFAOYSA-N_Q96GD4_AURKB
syn20825275	NC(C(C=C1)=CC=C1C2=CC3=NC=NC(SCC(O)=O)=C3S2)=O	MAUXTEABCSHUTA-UHFFFAOYSA-N	PFE-PKIS 14	Q8N5S9	CAMKK1	CAMKK1	5.8690918710920235	MAUXTEABCSHUTA-UHFFFAOYSA-N_Q8N5S9_CAMKK1
syn20825275	NC(C(C=C1)=CC=C1C2=CC3=NC=NC(SCC(O)=O)=C3S2)=O	MAUXTEABCSHUTA-UHFFFAOYSA-N	PFE-PKIS 14	Q96RR4	CAMKK2	CAMKK2	5.847480826140769	MAUXTEABCSHUTA-UHFFFAOYSA-N_Q96RR4_CAMKK2
syn20825275	NC(C(C=C1)=CC=C1C2=CC3=NC=NC(SCC(O)=O)=C3S2)=O	MAUXTEABCSHUTA-UHFFFAOYSA-N	PFE-PKIS 14	P49759	CLK1	CLK1	7.433457832612481	MAUXTEABCSHUTA-UHFFFAOYSA-N_P49759_CLK1
syn20825275	NC(C(C=C1)=CC=C1C2=CC3=NC=NC(SCC(O)=O)=C3S2)=O	MAUXTEABCSHUTA-UHFFFAOYSA-N	PFE-PKIS 14	Q9HAZ1	CLK4	CLK4	7.573552341156009	MAUXTEABCSHUTA-UHFFFAOYSA-N_Q9HAZ1_CLK4
syn20825275	NC(C(C=C1)=CC=C1C2=CC3=NC=NC(SCC(O)=O)=C3S2)=O	MAUXTEABCSHUTA-UHFFFAOYSA-N	PFE-PKIS 14	P68400	CSNK2A1	CSNK2A1	6.692148696820337	MAUXTEABCSHUTA-UHFFFAOYSA-N_P68400_CSNK2A1
syn20825275	NC(C(C=C1)=CC=C1C2=CC3=NC=NC(SCC(O)=O)=C3S2)=O	MAUXTEABCSHUTA-UHFFFAOYSA-N	PFE-PKIS 14	P19784	CSNK2A2	CSNK2A2	6.926509454545694	MAUXTEABCSHUTA-UHFFFAOYSA-N_P19784_CSNK2A2
syn20825275	NC(C(C=C1)=CC=C1C2=CC3=NC=NC(SCC(O)=O)=C3S2)=O	MAUXTEABCSHUTA-UHFFFAOYSA-N	PFE-PKIS 14	Q9UEE5	STK17A	DRAK1	6.8746480327223	MAUXTEABCSHUTA-UHFFFAOYSA-N_Q9UEE5_DRAK1
syn20825275	NC(C(C=C1)=CC=C1C2=CC3=NC=NC(SCC(O)=O)=C3S2)=O	MAUXTEABCSHUTA-UHFFFAOYSA-N	PFE-PKIS 14	O94768	STK17B	DRAK2	6.769615568290571	MAUXTEABCSHUTA-UHFFFAOYSA-N_O94768_DRAK2
syn20825275	NC(C(C=C1)=CC=C1C2=CC3=NC=NC(SCC(O)=O)=C3S2)=O	MAUXTEABCSHUTA-UHFFFAOYSA-N	PFE-PKIS 14	Q13627	DYRK1A	DYRK1A	6.574865723650787	MAUXTEABCSHUTA-UHFFFAOYSA-N_Q13627_DYRK1A
syn20825275	NC(C(C=C1)=CC=C1C2=CC3=NC=NC(SCC(O)=O)=C3S2)=O	MAUXTEABCSHUTA-UHFFFAOYSA-N	PFE-PKIS 14	Q86Z02	HIPK1	HIPK1	6.542427462810164	MAUXTEABCSHUTA-UHFFFAOYSA-N_Q86Z02_HIPK1
syn20825275	NC(C(C=C1)=CC=C1C2=CC3=NC=NC(SCC(O)=O)=C3S2)=O	MAUXTEABCSHUTA-UHFFFAOYSA-N	PFE-PKIS 14	Q9H2X6	HIPK2	HIPK2	6.7862559268800355	MAUXTEABCSHUTA-UHFFFAOYSA-N_Q9H2X6_HIPK2
syn20825275	NC(C(C=C1)=CC=C1C2=CC3=NC=NC(SCC(O)=O)=C3S2)=O	MAUXTEABCSHUTA-UHFFFAOYSA-N	PFE-PKIS 14	Q9H422	HIPK3	HIPK3	6.774740644971927	MAUXTEABCSHUTA-UHFFFAOYSA-N_Q9H422_HIPK3
syn20825275	NC(C(C=C1)=CC=C1C2=CC3=NC=NC(SCC(O)=O)=C3S2)=O	MAUXTEABCSHUTA-UHFFFAOYSA-N	PFE-PKIS 14	Q8NE63	HIPK4	HIPK4	5.989119878800233	MAUXTEABCSHUTA-UHFFFAOYSA-N_Q8NE63_HIPK4
syn20825275	NC(C(C=C1)=CC=C1C2=CC3=NC=NC(SCC(O)=O)=C3S2)=O	MAUXTEABCSHUTA-UHFFFAOYSA-N	PFE-PKIS 14	P09619	PDGFRB	PDGFRB	6.481707590595225	MAUXTEABCSHUTA-UHFFFAOYSA-N_P09619_PDGFRB
syn20825275	NC(C(C=C1)=CC=C1C2=CC3=NC=NC(SCC(O)=O)=C3S2)=O	MAUXTEABCSHUTA-UHFFFAOYSA-N	PFE-PKIS 14	O60331	PIP5K1C	PIP5K1C	6.50023335215998	MAUXTEABCSHUTA-UHFFFAOYSA-N_O60331_PIP5K1C
syn20825275	NC(C(C=C1)=CC=C1C2=CC3=NC=NC(SCC(O)=O)=C3S2)=O	MAUXTEABCSHUTA-UHFFFAOYSA-N	PFE-PKIS 14	P19525	EIF2AK2	PRKR	5.784439514612142	MAUXTEABCSHUTA-UHFFFAOYSA-N_P19525_PRKR
syn20825275	CS(C1=CC(CNC2=NC(NC3=CC=C(N(C(C)C)C(C4)=O)C4=C3)=NC=C2C(F)(F)F)=CC=C1)(=O)=O	OXZSOVAKZDHECN-UHFFFAOYSA-N	PFE-PKIS 18	O14965	AURKA	AURKA	7.255797985532145	OXZSOVAKZDHECN-UHFFFAOYSA-N_O14965_AURKA
syn20825275	CS(C1=CC(CNC2=NC(NC3=CC=C(N(C(C)C)C(C4)=O)C4=C3)=NC=C2C(F)(F)F)=CC=C1)(=O)=O	OXZSOVAKZDHECN-UHFFFAOYSA-N	PFE-PKIS 18	Q96GD4	AURKB	AURKB	7.6378610382432655	OXZSOVAKZDHECN-UHFFFAOYSA-N_Q96GD4_AURKB
syn20825275	CS(C1=CC(CNC2=NC(NC3=CC=C(N(C(C)C)C(C4)=O)C4=C3)=NC=C2C(F)(F)F)=CC=C1)(=O)=O	OXZSOVAKZDHECN-UHFFFAOYSA-N	PFE-PKIS 18	P19784	CSNK2A2	CSNK2A2	6.376951358459204	OXZSOVAKZDHECN-UHFFFAOYSA-N_P19784_CSNK2A2
syn20825275	CS(C1=CC(CNC2=NC(NC3=CC=C(N(C(C)C)C(C4)=O)C4=C3)=NC=C2C(F)(F)F)=CC=C1)(=O)=O	OXZSOVAKZDHECN-UHFFFAOYSA-N	PFE-PKIS 18	O94768	STK17B	DRAK2	6.247206429163391	OXZSOVAKZDHECN-UHFFFAOYSA-N_O94768_DRAK2
syn20825275	CS(C1=CC(CNC2=NC(NC3=CC=C(N(C(C)C)C(C4)=O)C4=C3)=NC=C2C(F)(F)F)=CC=C1)(=O)=O	OXZSOVAKZDHECN-UHFFFAOYSA-N	PFE-PKIS 18	Q05397	PTK2	FAK	8.395492087978704	OXZSOVAKZDHECN-UHFFFAOYSA-N_Q05397_FAK
syn20825275	CS(C1=CC(CNC2=NC(NC3=CC=C(N(C(C)C)C(C4)=O)C4=C3)=NC=C2C(F)(F)F)=CC=C1)(=O)=O	OXZSOVAKZDHECN-UHFFFAOYSA-N	PFE-PKIS 18	P36888	FLT3	FLT3	6.334237902822169	OXZSOVAKZDHECN-UHFFFAOYSA-N_P36888_FLT3
syn20825275	CS(C1=CC(CNC2=NC(NC3=CC=C(N(C(C)C)C(C4)=O)C4=C3)=NC=C2C(F)(F)F)=CC=C1)(=O)=O	OXZSOVAKZDHECN-UHFFFAOYSA-N	PFE-PKIS 18	P35916	FLT4	FLT4	6.623534129023803	OXZSOVAKZDHECN-UHFFFAOYSA-N_P35916_FLT4
syn20825275	CS(C1=CC(CNC2=NC(NC3=CC=C(N(C(C)C)C(C4)=O)C4=C3)=NC=C2C(F)(F)F)=CC=C1)(=O)=O	OXZSOVAKZDHECN-UHFFFAOYSA-N	PFE-PKIS 18	P23458	JAK1	JAK1(JH2domain-pseudokinase)	7.2904072442221715	OXZSOVAKZDHECN-UHFFFAOYSA-N_P23458_JAK1(JH2domain-pseudokinase)
syn20825275	CS(C1=CC(CNC2=NC(NC3=CC=C(N(C(C)C)C(C4)=O)C4=C3)=NC=C2C(F)(F)F)=CC=C1)(=O)=O	OXZSOVAKZDHECN-UHFFFAOYSA-N	PFE-PKIS 18	O60674	JAK2	JAK2(JH1domain-catalytic)	7.478522435879804	OXZSOVAKZDHECN-UHFFFAOYSA-N_O60674_JAK2(JH1domain-catalytic)
syn20825275	CS(C1=CC(CNC2=NC(NC3=CC=C(N(C(C)C)C(C4)=O)C4=C3)=NC=C2C(F)(F)F)=CC=C1)(=O)=O	OXZSOVAKZDHECN-UHFFFAOYSA-N	PFE-PKIS 18	P52333	JAK3	JAK3(JH1domain-catalytic)	6.986788428629225	OXZSOVAKZDHECN-UHFFFAOYSA-N_P52333_JAK3(JH1domain-catalytic)
syn20825275	CS(C1=CC(CNC2=NC(NC3=CC=C(N(C(C)C)C(C4)=O)C4=C3)=NC=C2C(F)(F)F)=CC=C1)(=O)=O	OXZSOVAKZDHECN-UHFFFAOYSA-N	PFE-PKIS 18	P08581	MET	MET	6.996596045138906	OXZSOVAKZDHECN-UHFFFAOYSA-N_P08581_MET
syn20825275	CS(C1=CC(CNC2=NC(NC3=CC=C(N(C(C)C)C(C4)=O)C4=C3)=NC=C2C(F)(F)F)=CC=C1)(=O)=O	OXZSOVAKZDHECN-UHFFFAOYSA-N	PFE-PKIS 18	P80192	MAP3K9	MLK1	6.226066540955862	OXZSOVAKZDHECN-UHFFFAOYSA-N_P80192_MLK1
syn20825275	CS(C1=CC(CNC2=NC(NC3=CC=C(N(C(C)C)C(C4)=O)C4=C3)=NC=C2C(F)(F)F)=CC=C1)(=O)=O	OXZSOVAKZDHECN-UHFFFAOYSA-N	PFE-PKIS 18	Q02779	MAP3K10	MLK2	6.31447903936761	OXZSOVAKZDHECN-UHFFFAOYSA-N_Q02779_MLK2
syn20825275	CS(C1=CC(CNC2=NC(NC3=CC=C(N(C(C)C)C(C4)=O)C4=C3)=NC=C2C(F)(F)F)=CC=C1)(=O)=O	OXZSOVAKZDHECN-UHFFFAOYSA-N	PFE-PKIS 18	Q16584	MAP3K11	MLK3	6.247842940441918	OXZSOVAKZDHECN-UHFFFAOYSA-N_Q16584_MLK3
syn20825275	CS(C1=CC(CNC2=NC(NC3=CC=C(N(C(C)C)C(C4)=O)C4=C3)=NC=C2C(F)(F)F)=CC=C1)(=O)=O	OXZSOVAKZDHECN-UHFFFAOYSA-N	PFE-PKIS 18	Q16539	MAPK14	p38-alpha	6.827891255393219	OXZSOVAKZDHECN-UHFFFAOYSA-N_Q16539_p38-alpha
syn20825275	CS(C1=CC(CNC2=NC(NC3=CC=C(N(C(C)C)C(C4)=O)C4=C3)=NC=C2C(F)(F)F)=CC=C1)(=O)=O	OXZSOVAKZDHECN-UHFFFAOYSA-N	PFE-PKIS 18	P07949	RET	RET	7.231535216026038	OXZSOVAKZDHECN-UHFFFAOYSA-N_P07949_RET
syn20825275	CS(C1=CC(CNC2=NC(NC3=CC=C(N(C(C)C)C(C4)=O)C4=C3)=NC=C2C(F)(F)F)=CC=C1)(=O)=O	OXZSOVAKZDHECN-UHFFFAOYSA-N	PFE-PKIS 18	O14730	RIOK3	RIOK3	6.136467185561978	OXZSOVAKZDHECN-UHFFFAOYSA-N_O14730_RIOK3
syn20825275	CS(C1=CC(CNC2=NC(NC3=CC=C(N(C(C)C)C(C4)=O)C4=C3)=NC=C2C(F)(F)F)=CC=C1)(=O)=O	OXZSOVAKZDHECN-UHFFFAOYSA-N	PFE-PKIS 18	Q9H093	NUAK2	SNARK	7.722544146821262	OXZSOVAKZDHECN-UHFFFAOYSA-N_Q9H093_SNARK
syn20825275	CS(C1=CC(CNC2=NC(NC3=CC=C(N(C(C)C)C(C4)=O)C4=C3)=NC=C2C(F)(F)F)=CC=C1)(=O)=O	OXZSOVAKZDHECN-UHFFFAOYSA-N	PFE-PKIS 18	O75716	STK16	STK16	7.1681152953790725	OXZSOVAKZDHECN-UHFFFAOYSA-N_O75716_STK16
syn20825275	CS(C1=CC(CNC2=NC(NC3=CC=C(N(C(C)C)C(C4)=O)C4=C3)=NC=C2C(F)(F)F)=CC=C1)(=O)=O	OXZSOVAKZDHECN-UHFFFAOYSA-N	PFE-PKIS 18	P43405	SYK	SYK	6.938316417736354	OXZSOVAKZDHECN-UHFFFAOYSA-N_P43405_SYK
syn20825275	CS(C1=CC(CNC2=NC(NC3=CC=C(N(C(C)C)C(C4)=O)C4=C3)=NC=C2C(F)(F)F)=CC=C1)(=O)=O	OXZSOVAKZDHECN-UHFFFAOYSA-N	PFE-PKIS 18	Q9UHD2	TBK1	TBK1	6.620426092061389	OXZSOVAKZDHECN-UHFFFAOYSA-N_Q9UHD2_TBK1
syn20825275	CS(C1=CC(CNC2=NC(NC3=CC=C(N(C(C)C)C(C4)=O)C4=C3)=NC=C2C(F)(F)F)=CC=C1)(=O)=O	OXZSOVAKZDHECN-UHFFFAOYSA-N	PFE-PKIS 18	P04629	NTRK1	TRKA	6.843213293188587	OXZSOVAKZDHECN-UHFFFAOYSA-N_P04629_TRKA
syn20825275	CS(C1=CC(CNC2=NC(NC3=CC=C(N(C(C)C)C(C4)=O)C4=C3)=NC=C2C(F)(F)F)=CC=C1)(=O)=O	OXZSOVAKZDHECN-UHFFFAOYSA-N	PFE-PKIS 18	Q16620	NTRK2	TRKB	7.086289657522799	OXZSOVAKZDHECN-UHFFFAOYSA-N_Q16620_TRKB
syn20825275	CS(C1=CC(CNC2=NC(NC3=CC=C(N(C(C)C)C(C4)=O)C4=C3)=NC=C2C(F)(F)F)=CC=C1)(=O)=O	OXZSOVAKZDHECN-UHFFFAOYSA-N	PFE-PKIS 18	P33981	TTK	TTK	6.399295435369671	OXZSOVAKZDHECN-UHFFFAOYSA-N_P33981_TTK
syn20825275	CS(C1=CC(CNC2=NC(NC3=CC=C(N(C(C)C)C(C4)=O)C4=C3)=NC=C2C(F)(F)F)=CC=C1)(=O)=O	OXZSOVAKZDHECN-UHFFFAOYSA-N	PFE-PKIS 18	P29597	TYK2	TYK2(JH1domain-catalytic)	6.918496187707807	OXZSOVAKZDHECN-UHFFFAOYSA-N_P29597_TYK2(JH1domain-catalytic)
syn20825275	CS(C1=CC(CNC2=NC(NC3=CC=C(N(C(C)C)C(C4)=O)C4=C3)=NC=C2C(F)(F)F)=CC=C1)(=O)=O	OXZSOVAKZDHECN-UHFFFAOYSA-N	PFE-PKIS 18	Q56UN5	MAP3K19	YSK4	6.950084262568752	OXZSOVAKZDHECN-UHFFFAOYSA-N_Q56UN5_YSK4
syn20825275	COc1cc(Nc2ncc3N(C)C(=O)C(F)(F)CN(C4CCCC4)c3n2)ccc1C(=O)NC5CCN(C)CC5	JMBATVPHKFZTAF-UHFFFAOYSA-N	TPKI-30	Q8NI60	CABC1	ADCK3	6.765696514029822	JMBATVPHKFZTAF-UHFFFAOYSA-N_Q8NI60_ADCK3
syn20825275	COc1cc(Nc2ncc3N(C)C(=O)C(F)(F)CN(C4CCCC4)c3n2)ccc1C(=O)NC5CCN(C)CC5	JMBATVPHKFZTAF-UHFFFAOYSA-N	TPKI-30	O14965	AURKA	AURKA	8.2540883122129909	JMBATVPHKFZTAF-UHFFFAOYSA-N_O14965_AURKA
syn20825275	COc1cc(Nc2ncc3N(C)C(=O)C(F)(F)CN(C4CCCC4)c3n2)ccc1C(=O)NC5CCN(C)CC5	JMBATVPHKFZTAF-UHFFFAOYSA-N	TPKI-30	Q13873	BMPR2	BMPR2	5.880612079690929	JMBATVPHKFZTAF-UHFFFAOYSA-N_Q13873_BMPR2
syn20825275	COc1cc(Nc2ncc3N(C)C(=O)C(F)(F)CN(C4CCCC4)c3n2)ccc1C(=O)NC5CCN(C)CC5	JMBATVPHKFZTAF-UHFFFAOYSA-N	TPKI-30	P51813	BMX	BMX	6.655460562431071	JMBATVPHKFZTAF-UHFFFAOYSA-N_P51813_BMX
syn20825275	COc1cc(Nc2ncc3N(C)C(=O)C(F)(F)CN(C4CCCC4)c3n2)ccc1C(=O)NC5CCN(C)CC5	JMBATVPHKFZTAF-UHFFFAOYSA-N	TPKI-30	P22607	FGFR3	FGFR3	6.954272620471209	JMBATVPHKFZTAF-UHFFFAOYSA-N_P22607_FGFR3
syn20825275	COc1cc(Nc2ncc3N(C)C(=O)C(F)(F)CN(C4CCCC4)c3n2)ccc1C(=O)NC5CCN(C)CC5	JMBATVPHKFZTAF-UHFFFAOYSA-N	TPKI-30	P52564	MAP2K6	MEK6	5.9611166802185815	JMBATVPHKFZTAF-UHFFFAOYSA-N_P52564_MEK6
syn20825275	COc1cc(Nc2ncc3N(C)C(=O)C(F)(F)CN(C4CCCC4)c3n2)ccc1C(=O)NC5CCN(C)CC5	JMBATVPHKFZTAF-UHFFFAOYSA-N	TPKI-30	Q9Y6E0	STK24	MST3	6.4318229611352296	JMBATVPHKFZTAF-UHFFFAOYSA-N_Q9Y6E0_MST3
syn20825275	COc1cc(Nc2ncc3N(C)C(=O)C(F)(F)CN(C4CCCC4)c3n2)ccc1C(=O)NC5CCN(C)CC5	JMBATVPHKFZTAF-UHFFFAOYSA-N	TPKI-30	Q96PY6	NEK1	NEK1	6.21895336027822	JMBATVPHKFZTAF-UHFFFAOYSA-N_Q96PY6_NEK1
syn20825275	COc1cc(Nc2ncc3N(C)C(=O)C(F)(F)CN(C4CCCC4)c3n2)ccc1C(=O)NC5CCN(C)CC5	JMBATVPHKFZTAF-UHFFFAOYSA-N	TPKI-30	Q8IY84	MGC42105	NIM1	6.63175009459036	JMBATVPHKFZTAF-UHFFFAOYSA-N_Q8IY84_NIM1
syn20825275	COc1cc(Nc2ncc3N(C)C(=O)C(F)(F)CN(C4CCCC4)c3n2)ccc1C(=O)NC5CCN(C)CC5	JMBATVPHKFZTAF-UHFFFAOYSA-N	TPKI-30	Q8TBX8	PIP4K2C	PIP5K2C	7.369453986271487	JMBATVPHKFZTAF-UHFFFAOYSA-N_Q8TBX8_PIP5K2C
syn20825275	COc1cc(Nc2ncc3N(C)C(=O)C(F)(F)CN(C4CCCC4)c3n2)ccc1C(=O)NC5CCN(C)CC5	JMBATVPHKFZTAF-UHFFFAOYSA-N	TPKI-30	P53350	PLK1	PLK1	8.804088154301715	JMBATVPHKFZTAF-UHFFFAOYSA-N_P53350_PLK1
syn20825275	COc1cc(Nc2ncc3N(C)C(=O)C(F)(F)CN(C4CCCC4)c3n2)ccc1C(=O)NC5CCN(C)CC5	JMBATVPHKFZTAF-UHFFFAOYSA-N	TPKI-30	Q9NYY3	PLK2	PLK2	8.677405083088004	JMBATVPHKFZTAF-UHFFFAOYSA-N_Q9NYY3_PLK2
syn20825275	COc1cc(Nc2ncc3N(C)C(=O)C(F)(F)CN(C4CCCC4)c3n2)ccc1C(=O)NC5CCN(C)CC5	JMBATVPHKFZTAF-UHFFFAOYSA-N	TPKI-30	Q9H4B4	PLK3	PLK3	8.255640299718005	JMBATVPHKFZTAF-UHFFFAOYSA-N_Q9H4B4_PLK3
syn20825275	COc1cc(Nc2ncc3N(C)C(=O)C(F)(F)CN(C4CCCC4)c3n2)ccc1C(=O)NC5CCN(C)CC5	JMBATVPHKFZTAF-UHFFFAOYSA-N	TPKI-30	Q9H2G2	SLK	SLK	6.707257424708398	JMBATVPHKFZTAF-UHFFFAOYSA-N_Q9H2G2_SLK
syn20825275	COc1cc(Nc2ncc3N(C)C(=O)C(F)(F)CN(C4CCCC4)c3n2)ccc1C(=O)NC5CCN(C)CC5	JMBATVPHKFZTAF-UHFFFAOYSA-N	TPKI-30	O75716	STK16	STK16	7.3534075046183895	JMBATVPHKFZTAF-UHFFFAOYSA-N_O75716_STK16
syn20825275	COc1cc(Nc2ncc3N(C)C(=O)C(F)(F)CN(C4CCCC4)c3n2)ccc1C(=O)NC5CCN(C)CC5	JMBATVPHKFZTAF-UHFFFAOYSA-N	TPKI-30	O00506	STK25	YSK1	5.87498716654268	JMBATVPHKFZTAF-UHFFFAOYSA-N_O00506_YSK1
syn20825275	CN1CCC(CC1)NC(=O)c2ccc(Nc3ncc4N(C)C(=O)C(F)(F)CN(C5CCCC5)c4n3)cc2C	WQQPBXGJFFKXKX-UHFFFAOYSA-N	TPKI-31	O14965	AURKA	AURKA	7.603139618478632	WQQPBXGJFFKXKX-UHFFFAOYSA-N_O14965_AURKA
syn20825275	CN1CCC(CC1)NC(=O)c2ccc(Nc3ncc4N(C)C(=O)C(F)(F)CN(C5CCCC5)c4n3)cc2C	WQQPBXGJFFKXKX-UHFFFAOYSA-N	TPKI-31	Q9NSY1	BMP2K	BIKE	6.595131432713918	WQQPBXGJFFKXKX-UHFFFAOYSA-N_Q9NSY1_BIKE
syn20825275	CN1CCC(CC1)NC(=O)c2ccc(Nc3ncc4N(C)C(=O)C(F)(F)CN(C5CCCC5)c4n3)cc2C	WQQPBXGJFFKXKX-UHFFFAOYSA-N	TPKI-31	P49760	CLK2	CLK2	6.400382651417398	WQQPBXGJFFKXKX-UHFFFAOYSA-N_P49760_CLK2
syn20825275	CN1CCC(CC1)NC(=O)c2ccc(Nc3ncc4N(C)C(=O)C(F)(F)CN(C5CCCC5)c4n3)cc2C	WQQPBXGJFFKXKX-UHFFFAOYSA-N	TPKI-31	Q9C098	DCLK3	DCAMKL3	6.88930696771451	WQQPBXGJFFKXKX-UHFFFAOYSA-N_Q9C098_DCAMKL3
syn20825275	CN1CCC(CC1)NC(=O)c2ccc(Nc3ncc4N(C)C(=O)C(F)(F)CN(C5CCCC5)c4n3)cc2C	WQQPBXGJFFKXKX-UHFFFAOYSA-N	TPKI-31	O14976	GAK	GAK	6.234547426674228	WQQPBXGJFFKXKX-UHFFFAOYSA-N_O14976_GAK
syn20825275	CN1CCC(CC1)NC(=O)c2ccc(Nc3ncc4N(C)C(=O)C(F)(F)CN(C5CCCC5)c4n3)cc2C	WQQPBXGJFFKXKX-UHFFFAOYSA-N	TPKI-31	Q9P2K8	EIF2AK4	GCN2(Kin.Dom.2,S808G)	6.486862121309167	WQQPBXGJFFKXKX-UHFFFAOYSA-N_Q9P2K8_GCN2(Kin.Dom.2,S808G)
syn20825275	CN1CCC(CC1)NC(=O)c2ccc(Nc3ncc4N(C)C(=O)C(F)(F)CN(C5CCCC5)c4n3)cc2C	WQQPBXGJFFKXKX-UHFFFAOYSA-N	TPKI-31	P51617	IRAK1	IRAK1	6.7281975633822135	WQQPBXGJFFKXKX-UHFFFAOYSA-N_P51617_IRAK1
syn20825275	CN1CCC(CC1)NC(=O)c2ccc(Nc3ncc4N(C)C(=O)C(F)(F)CN(C5CCCC5)c4n3)cc2C	WQQPBXGJFFKXKX-UHFFFAOYSA-N	TPKI-31	P23458	JAK1	JAK1(JH2domain-pseudokinase)	6.478140546309942	WQQPBXGJFFKXKX-UHFFFAOYSA-N_P23458_JAK1(JH2domain-pseudokinase)
syn20825275	CN1CCC(CC1)NC(=O)c2ccc(Nc3ncc4N(C)C(=O)C(F)(F)CN(C5CCCC5)c4n3)cc2C	WQQPBXGJFFKXKX-UHFFFAOYSA-N	TPKI-31	Q9Y6R4	MAP3K4	MAP3K4	5.056695741338928	WQQPBXGJFFKXKX-UHFFFAOYSA-N_Q9Y6R4_MAP3K4
syn20825275	CN1CCC(CC1)NC(=O)c2ccc(Nc3ncc4N(C)C(=O)C(F)(F)CN(C5CCCC5)c4n3)cc2C	WQQPBXGJFFKXKX-UHFFFAOYSA-N	TPKI-31	P08581	MET	MET	6.44623351374545	WQQPBXGJFFKXKX-UHFFFAOYSA-N_P08581_MET
syn20825275	CN1CCC(CC1)NC(=O)c2ccc(Nc3ncc4N(C)C(=O)C(F)(F)CN(C5CCCC5)c4n3)cc2C	WQQPBXGJFFKXKX-UHFFFAOYSA-N	TPKI-31	Q8IY84	MGC42105	NIM1	6.167276289249893	WQQPBXGJFFKXKX-UHFFFAOYSA-N_Q8IY84_NIM1
syn20825275	CN1CCC(CC1)NC(=O)c2ccc(Nc3ncc4N(C)C(=O)C(F)(F)CN(C5CCCC5)c4n3)cc2C	WQQPBXGJFFKXKX-UHFFFAOYSA-N	TPKI-31	P48736	PIK3CG	PIK3CG	6.1002872333825495	WQQPBXGJFFKXKX-UHFFFAOYSA-N_P48736_PIK3CG
syn20825275	CN1CCC(CC1)NC(=O)c2ccc(Nc3ncc4N(C)C(=O)C(F)(F)CN(C5CCCC5)c4n3)cc2C	WQQPBXGJFFKXKX-UHFFFAOYSA-N	TPKI-31	Q8TBX8	PIP4K2C	PIP5K2C	7.267856272295017	WQQPBXGJFFKXKX-UHFFFAOYSA-N_Q8TBX8_PIP5K2C
syn20825275	CN1CCC(CC1)NC(=O)c2ccc(Nc3ncc4N(C)C(=O)C(F)(F)CN(C5CCCC5)c4n3)cc2C	WQQPBXGJFFKXKX-UHFFFAOYSA-N	TPKI-31	P53350	PLK1	PLK1	7.767212741721746	WQQPBXGJFFKXKX-UHFFFAOYSA-N_P53350_PLK1
syn20825275	CN1CCC(CC1)NC(=O)c2ccc(Nc3ncc4N(C)C(=O)C(F)(F)CN(C5CCCC5)c4n3)cc2C	WQQPBXGJFFKXKX-UHFFFAOYSA-N	TPKI-31	Q9NYY3	PLK2	PLK2	7.712317294799729	WQQPBXGJFFKXKX-UHFFFAOYSA-N_Q9NYY3_PLK2
syn20825275	CN1CCC(CC1)NC(=O)c2ccc(Nc3ncc4N(C)C(=O)C(F)(F)CN(C5CCCC5)c4n3)cc2C	WQQPBXGJFFKXKX-UHFFFAOYSA-N	TPKI-31	Q9H4B4	PLK3	PLK3	7.481705605405298	WQQPBXGJFFKXKX-UHFFFAOYSA-N_Q9H4B4_PLK3
syn20825275	CN1CCC(CC1)NC(=O)c2ccc(Nc3ncc4N(C)C(=O)C(F)(F)CN(C5CCCC5)c4n3)cc2C	WQQPBXGJFFKXKX-UHFFFAOYSA-N	TPKI-31	Q9BRS2	RIOK1	RIOK1	6.370937861580613	WQQPBXGJFFKXKX-UHFFFAOYSA-N_Q9BRS2_RIOK1
syn20825275	CN1CCC(CC1)NC(=O)c2ccc(Nc3ncc4N(C)C(=O)C(F)(F)CN(C5CCCC5)c4n3)cc2C	WQQPBXGJFFKXKX-UHFFFAOYSA-N	TPKI-31	O14730	RIOK3	RIOK3	6.462199132311454	WQQPBXGJFFKXKX-UHFFFAOYSA-N_O14730_RIOK3
syn20825275	CN1CCC(CC1)NC(=O)c2ccc(Nc3ncc4N(C)C(=O)C(F)(F)CN(C5CCCC5)c4n3)cc2C	WQQPBXGJFFKXKX-UHFFFAOYSA-N	TPKI-31	Q9H2G2	SLK	SLK	6.317492147479958	WQQPBXGJFFKXKX-UHFFFAOYSA-N_Q9H2G2_SLK
syn20825275	CN1CCC(CC1)NC(=O)c2ccc(Nc3ncc4N(C)C(=O)C(F)(F)CN(C5CCCC5)c4n3)cc2C	WQQPBXGJFFKXKX-UHFFFAOYSA-N	TPKI-31	O75716	STK16	STK16	7.209283744693394	WQQPBXGJFFKXKX-UHFFFAOYSA-N_O75716_STK16
syn20825275	CN1CCC(CC1)NC(=O)c2ccc(Nc3ncc4N(C)C(=O)C(F)(F)CN(C5CCCC5)c4n3)cc2C	WQQPBXGJFFKXKX-UHFFFAOYSA-N	TPKI-31	P29597	TYK2	TYK2(JH1domain-catalytic)	6.449306623934162	WQQPBXGJFFKXKX-UHFFFAOYSA-N_P29597_TYK2(JH1domain-catalytic)
syn20825275	CN1CCC(CC1)NC(=O)c2ccc(Nc3ncc4N(C)C(=O)C(F)(F)CN(C5CCCC5)c4n3)cc2C	WQQPBXGJFFKXKX-UHFFFAOYSA-N	TPKI-31	Q56UN5	MAP3K19	YSK4	6.968998321967364	WQQPBXGJFFKXKX-UHFFFAOYSA-N_Q56UN5_YSK4
syn20825275	CC1=CC(=NN1C1=CC=CC=C1)C(=O)NC1=CC=C(OC2=NN3C=C(NC(=O)C4CC4)N=C3C=C2)C=C1	MZTUKIVBKFNLSN-UHFFFAOYSA-N	TPKI-35	P00519	ABL1	ABL1-phosphorylated	8.031514940599637	MZTUKIVBKFNLSN-UHFFFAOYSA-N_P00519_ABL1-phosphorylated
syn20825275	CC1=CC(=NN1C1=CC=CC=C1)C(=O)NC1=CC=C(OC2=NN3C=C(NC(=O)C4CC4)N=C3C=C2)C=C1	MZTUKIVBKFNLSN-UHFFFAOYSA-N	TPKI-35	P42684	ABL2	ABL2	7.872203593182993	MZTUKIVBKFNLSN-UHFFFAOYSA-N_P42684_ABL2
syn20825275	CC1=CC(=NN1C1=CC=CC=C1)C(=O)NC1=CC=C(OC2=NN3C=C(NC(=O)C4CC4)N=C3C=C2)C=C1	MZTUKIVBKFNLSN-UHFFFAOYSA-N	TPKI-35	Q92772	CDKL2	CDKL2	7.286152541265424	MZTUKIVBKFNLSN-UHFFFAOYSA-N_Q92772_CDKL2
syn20825275	CC1=CC(=NN1C1=CC=CC=C1)C(=O)NC1=CC=C(OC2=NN3C=C(NC(=O)C4CC4)N=C3C=C2)C=C1	MZTUKIVBKFNLSN-UHFFFAOYSA-N	TPKI-35	P07333	CSF1R	CSF1R	7.492248052648373	MZTUKIVBKFNLSN-UHFFFAOYSA-N_P07333_CSF1R
syn20825275	CC1=CC(=NN1C1=CC=CC=C1)C(=O)NC1=CC=C(OC2=NN3C=C(NC(=O)C4CC4)N=C3C=C2)C=C1	MZTUKIVBKFNLSN-UHFFFAOYSA-N	TPKI-35	Q08345	DDR1	DDR1	8.097873294193795	MZTUKIVBKFNLSN-UHFFFAOYSA-N_Q08345_DDR1
syn20825275	CC1=CC(=NN1C1=CC=CC=C1)C(=O)NC1=CC=C(OC2=NN3C=C(NC(=O)C4CC4)N=C3C=C2)C=C1	MZTUKIVBKFNLSN-UHFFFAOYSA-N	TPKI-35	Q16832	DDR2	DDR2	7.415831527258514	MZTUKIVBKFNLSN-UHFFFAOYSA-N_Q16832_DDR2
syn20825275	CC1=CC(=NN1C1=CC=CC=C1)C(=O)NC1=CC=C(OC2=NN3C=C(NC(=O)C4CC4)N=C3C=C2)C=C1	MZTUKIVBKFNLSN-UHFFFAOYSA-N	TPKI-35	O15197	EPHB6	EPHB6	7.765873774501152	MZTUKIVBKFNLSN-UHFFFAOYSA-N_O15197_EPHB6
syn20825275	CC1=CC(=NN1C1=CC=CC=C1)C(=O)NC1=CC=C(OC2=NN3C=C(NC(=O)C4CC4)N=C3C=C2)C=C1	MZTUKIVBKFNLSN-UHFFFAOYSA-N	TPKI-35	P21860	ERBB3	ERBB3	7.040552285361525	MZTUKIVBKFNLSN-UHFFFAOYSA-N_P21860_ERBB3
syn20825275	CC1=CC(=NN1C1=CC=CC=C1)C(=O)NC1=CC=C(OC2=NN3C=C(NC(=O)C4CC4)N=C3C=C2)C=C1	MZTUKIVBKFNLSN-UHFFFAOYSA-N	TPKI-35	P17948	FLT1	FLT1	6.830152837020425	MZTUKIVBKFNLSN-UHFFFAOYSA-N_P17948_FLT1
syn20825275	CC1=CC(=NN1C1=CC=CC=C1)C(=O)NC1=CC=C(OC2=NN3C=C(NC(=O)C4CC4)N=C3C=C2)C=C1	MZTUKIVBKFNLSN-UHFFFAOYSA-N	TPKI-35	P36888	FLT3	FLT3	7.117422993345189	MZTUKIVBKFNLSN-UHFFFAOYSA-N_P36888_FLT3
syn20825275	CC1=CC(=NN1C1=CC=CC=C1)C(=O)NC1=CC=C(OC2=NN3C=C(NC(=O)C4CC4)N=C3C=C2)C=C1	MZTUKIVBKFNLSN-UHFFFAOYSA-N	TPKI-35	P35916	FLT4	FLT4	7.1772830134068615	MZTUKIVBKFNLSN-UHFFFAOYSA-N_P35916_FLT4
syn20825275	CC1=CC(=NN1C1=CC=CC=C1)C(=O)NC1=CC=C(OC2=NN3C=C(NC(=O)C4CC4)N=C3C=C2)C=C1	MZTUKIVBKFNLSN-UHFFFAOYSA-N	TPKI-35	P10721	KIT	KIT	7.369113549605399	MZTUKIVBKFNLSN-UHFFFAOYSA-N_P10721_KIT
syn20825275	CC1=CC(=NN1C1=CC=CC=C1)C(=O)NC1=CC=C(OC2=NN3C=C(NC(=O)C4CC4)N=C3C=C2)C=C1	MZTUKIVBKFNLSN-UHFFFAOYSA-N	TPKI-35	P06239	LCK	LCK	7.275125079123688	MZTUKIVBKFNLSN-UHFFFAOYSA-N_P06239_LCK
syn20825275	CC1=CC(=NN1C1=CC=CC=C1)C(=O)NC1=CC=C(OC2=NN3C=C(NC(=O)C4CC4)N=C3C=C2)C=C1	MZTUKIVBKFNLSN-UHFFFAOYSA-N	TPKI-35	O94804	STK10	LOK	6.779005749738038	MZTUKIVBKFNLSN-UHFFFAOYSA-N_O94804_LOK
syn20825275	CC1=CC(=NN1C1=CC=CC=C1)C(=O)NC1=CC=C(OC2=NN3C=C(NC(=O)C4CC4)N=C3C=C2)C=C1	MZTUKIVBKFNLSN-UHFFFAOYSA-N	TPKI-35	Q13163	MAP2K5	MEK5	7.689239742075522	MZTUKIVBKFNLSN-UHFFFAOYSA-N_Q13163_MEK5
syn20825275	CC1=CC(=NN1C1=CC=CC=C1)C(=O)NC1=CC=C(OC2=NN3C=C(NC(=O)C4CC4)N=C3C=C2)C=C1	MZTUKIVBKFNLSN-UHFFFAOYSA-N	TPKI-35	Q12866	MERTK	MERTK	7.014782276162026	MZTUKIVBKFNLSN-UHFFFAOYSA-N_Q12866_MERTK
syn20825275	CC1=CC(=NN1C1=CC=CC=C1)C(=O)NC1=CC=C(OC2=NN3C=C(NC(=O)C4CC4)N=C3C=C2)C=C1	MZTUKIVBKFNLSN-UHFFFAOYSA-N	TPKI-35	P08581	MET	MET	7.552771617903872	MZTUKIVBKFNLSN-UHFFFAOYSA-N_P08581_MET
syn20825275	CC1=CC(=NN1C1=CC=CC=C1)C(=O)NC1=CC=C(OC2=NN3C=C(NC(=O)C4CC4)N=C3C=C2)C=C1	MZTUKIVBKFNLSN-UHFFFAOYSA-N	TPKI-35	P16234	PDGFRA	PDGFRA	7.270676620854485	MZTUKIVBKFNLSN-UHFFFAOYSA-N_P16234_PDGFRA
syn20825275	CC1=CC(=NN1C1=CC=CC=C1)C(=O)NC1=CC=C(OC2=NN3C=C(NC(=O)C4CC4)N=C3C=C2)C=C1	MZTUKIVBKFNLSN-UHFFFAOYSA-N	TPKI-35	P09619	PDGFRB	PDGFRB	7.411122828234058	MZTUKIVBKFNLSN-UHFFFAOYSA-N_P09619_PDGFRB
syn20825275	CC1=CC(=NN1C1=CC=CC=C1)C(=O)NC1=CC=C(OC2=NN3C=C(NC(=O)C4CC4)N=C3C=C2)C=C1	MZTUKIVBKFNLSN-UHFFFAOYSA-N	TPKI-35	P07949	RET	RET	7.631817761905438	MZTUKIVBKFNLSN-UHFFFAOYSA-N_P07949_RET
syn20825275	CC1=CC(=NN1C1=CC=CC=C1)C(=O)NC1=CC=C(OC2=NN3C=C(NC(=O)C4CC4)N=C3C=C2)C=C1	MZTUKIVBKFNLSN-UHFFFAOYSA-N	TPKI-35	P35590	TIE1	TIE1	7.21382401643516	MZTUKIVBKFNLSN-UHFFFAOYSA-N_P35590_TIE1
syn20825275	CC1=CC(=NN1C1=CC=CC=C1)C(=O)NC1=CC=C(OC2=NN3C=C(NC(=O)C4CC4)N=C3C=C2)C=C1	MZTUKIVBKFNLSN-UHFFFAOYSA-N	TPKI-35	P04629	NTRK1	TRKA	6.666249745999073	MZTUKIVBKFNLSN-UHFFFAOYSA-N_P04629_TRKA
syn20825275	NC1=C(C2=CC=C(NC(NC3=CC=CC(C)=C3)=O)C=C2)C=NC4=C(Br)C=NN41	GXRCQVMXTRWVSJ-UHFFFAOYSA-N	AKI00000050a	P51451	BLK	BLK	7.001902756493683	GXRCQVMXTRWVSJ-UHFFFAOYSA-N_P51451_BLK
syn20825275	NC1=C(C2=CC=C(NC(NC3=CC=CC(C)=C3)=O)C=C2)C=NC4=C(Br)C=NN41	GXRCQVMXTRWVSJ-UHFFFAOYSA-N	AKI00000050a	Q6P2M8	PNCK	CAMK1B	5.34781202301803	GXRCQVMXTRWVSJ-UHFFFAOYSA-N_Q6P2M8_CAMK1B
syn20825275	NC1=C(C2=CC=C(NC(NC3=CC=CC(C)=C3)=O)C=C2)C=NC4=C(Br)C=NN41	GXRCQVMXTRWVSJ-UHFFFAOYSA-N	AKI00000050a	P07333	CSF1R	CSF1R	7.518257088497048	GXRCQVMXTRWVSJ-UHFFFAOYSA-N_P07333_CSF1R
syn20825275	NC1=C(C2=CC=C(NC(NC3=CC=CC(C)=C3)=O)C=C2)C=NC4=C(Br)C=NN41	GXRCQVMXTRWVSJ-UHFFFAOYSA-N	AKI00000050a	P48729	CSNK1A1	CSNK1A1	5.356051966249997	GXRCQVMXTRWVSJ-UHFFFAOYSA-N_P48729_CSNK1A1
syn20825275	NC1=C(C2=CC=C(NC(NC3=CC=CC(C)=C3)=O)C=C2)C=NC4=C(Br)C=NN41	GXRCQVMXTRWVSJ-UHFFFAOYSA-N	AKI00000050a	P48730	CSNK1D	CSNK1D	5.352915347878667	GXRCQVMXTRWVSJ-UHFFFAOYSA-N_P48730_CSNK1D
syn20825275	NC1=C(C2=CC=C(NC(NC3=CC=CC(C)=C3)=O)C=C2)C=NC4=C(Br)C=NN41	GXRCQVMXTRWVSJ-UHFFFAOYSA-N	AKI00000050a	P49674	CSNK1E	CSNK1E	5.550073200365648	GXRCQVMXTRWVSJ-UHFFFAOYSA-N_P49674_CSNK1E
syn20825275	NC1=C(C2=CC=C(NC(NC3=CC=CC(C)=C3)=O)C=C2)C=NC4=C(Br)C=NN41	GXRCQVMXTRWVSJ-UHFFFAOYSA-N	AKI00000050a	Q9C098	DCLK3	DCAMKL3	5.236180022905513	GXRCQVMXTRWVSJ-UHFFFAOYSA-N_Q9C098_DCAMKL3
syn20825275	NC1=C(C2=CC=C(NC(NC3=CC=CC(C)=C3)=O)C=C2)C=NC4=C(Br)C=NN41	GXRCQVMXTRWVSJ-UHFFFAOYSA-N	AKI00000050a	Q08345	DDR1	DDR1	8.018338546450186	GXRCQVMXTRWVSJ-UHFFFAOYSA-N_Q08345_DDR1
syn20825275	NC1=C(C2=CC=C(NC(NC3=CC=CC(C)=C3)=O)C=C2)C=NC4=C(Br)C=NN41	GXRCQVMXTRWVSJ-UHFFFAOYSA-N	AKI00000050a	Q16832	DDR2	DDR2	7.535487800475199	GXRCQVMXTRWVSJ-UHFFFAOYSA-N_Q16832_DDR2
syn20825275	NC1=C(C2=CC=C(NC(NC3=CC=CC(C)=C3)=O)C=C2)C=NC4=C(Br)C=NN41	GXRCQVMXTRWVSJ-UHFFFAOYSA-N	AKI00000050a	Q9Y463	DYRK1B	DYRK1B	5.65565313874733	GXRCQVMXTRWVSJ-UHFFFAOYSA-N_Q9Y463_DYRK1B
syn20825275	NC1=C(C2=CC=C(NC(NC3=CC=CC(C)=C3)=O)C=C2)C=NC4=C(Br)C=NN41	GXRCQVMXTRWVSJ-UHFFFAOYSA-N	AKI00000050a	O15197	EPHB6	EPHB6	7.547746170078756	GXRCQVMXTRWVSJ-UHFFFAOYSA-N_O15197_EPHB6
syn20825275	NC1=C(C2=CC=C(NC(NC3=CC=CC(C)=C3)=O)C=C2)C=NC4=C(Br)C=NN41	GXRCQVMXTRWVSJ-UHFFFAOYSA-N	AKI00000050a	P36888	FLT3	FLT3	7.8697958141988105	GXRCQVMXTRWVSJ-UHFFFAOYSA-N_P36888_FLT3
syn20825275	NC1=C(C2=CC=C(NC(NC3=CC=CC(C)=C3)=O)C=C2)C=NC4=C(Br)C=NN41	GXRCQVMXTRWVSJ-UHFFFAOYSA-N	AKI00000050a	P35916	FLT4	FLT4	7.533838752028915	GXRCQVMXTRWVSJ-UHFFFAOYSA-N_P35916_FLT4
syn20825275	NC1=C(C2=CC=C(NC(NC3=CC=CC(C)=C3)=O)C=C2)C=NC4=C(Br)C=NN41	GXRCQVMXTRWVSJ-UHFFFAOYSA-N	AKI00000050a	P25098	ADRBK1	GRK2	5.636406887060178	GXRCQVMXTRWVSJ-UHFFFAOYSA-N_P25098_GRK2
syn20825275	NC1=C(C2=CC=C(NC(NC3=CC=CC(C)=C3)=O)C=C2)C=NC4=C(Br)C=NN41	GXRCQVMXTRWVSJ-UHFFFAOYSA-N	AKI00000050a	P10721	KIT	KIT	7.013739532032953	GXRCQVMXTRWVSJ-UHFFFAOYSA-N_P10721_KIT
syn20825275	NC1=C(C2=CC=C(NC(NC3=CC=CC(C)=C3)=O)C=C2)C=NC4=C(Br)C=NN41	GXRCQVMXTRWVSJ-UHFFFAOYSA-N	AKI00000050a	P06239	LCK	LCK	6.831801211349298	GXRCQVMXTRWVSJ-UHFFFAOYSA-N_P06239_LCK
syn20825275	NC1=C(C2=CC=C(NC(NC3=CC=CC(C)=C3)=O)C=C2)C=NC4=C(Br)C=NN41	GXRCQVMXTRWVSJ-UHFFFAOYSA-N	AKI00000050a	P49137	MAPKAPK2	MAPKAPK2	5.16516600851871	GXRCQVMXTRWVSJ-UHFFFAOYSA-N_P49137_MAPKAPK2
syn20825275	NC1=C(C2=CC=C(NC(NC3=CC=CC(C)=C3)=O)C=C2)C=NC4=C(Br)C=NN41	GXRCQVMXTRWVSJ-UHFFFAOYSA-N	AKI00000050a	Q13163	MAP2K5	MEK5	6.8971340023737095	GXRCQVMXTRWVSJ-UHFFFAOYSA-N_Q13163_MEK5
syn20825275	NC1=C(C2=CC=C(NC(NC3=CC=CC(C)=C3)=O)C=C2)C=NC4=C(Br)C=NN41	GXRCQVMXTRWVSJ-UHFFFAOYSA-N	AKI00000050a	Q9H1R3	MYLK2	MYLK2	5.514382755751201	GXRCQVMXTRWVSJ-UHFFFAOYSA-N_Q9H1R3_MYLK2
syn20825275	NC1=C(C2=CC=C(NC(NC3=CC=CC(C)=C3)=O)C=C2)C=NC4=C(Br)C=NN41	GXRCQVMXTRWVSJ-UHFFFAOYSA-N	AKI00000050a	P16234	PDGFRA	PDGFRA	7.529988883929699	GXRCQVMXTRWVSJ-UHFFFAOYSA-N_P16234_PDGFRA
syn20825275	NC1=C(C2=CC=C(NC(NC3=CC=CC(C)=C3)=O)C=C2)C=NC4=C(Br)C=NN41	GXRCQVMXTRWVSJ-UHFFFAOYSA-N	AKI00000050a	P09619	PDGFRB	PDGFRB	7.8382402848617705	GXRCQVMXTRWVSJ-UHFFFAOYSA-N_P09619_PDGFRB
syn20825275	NC1=C(C2=CC=C(NC(NC3=CC=CC(C)=C3)=O)C=C2)C=NC4=C(Br)C=NN41	GXRCQVMXTRWVSJ-UHFFFAOYSA-N	AKI00000050a	P07949	RET	RET	7.351252070740178	GXRCQVMXTRWVSJ-UHFFFAOYSA-N_P07949_RET
syn20825275	NC1=C(C2=CC=C(NC(NC3=CC=CC(C)=C3)=O)C=C2)C=NC4=C(Br)C=NN41	GXRCQVMXTRWVSJ-UHFFFAOYSA-N	AKI00000050a	O00141	SGK1	SGK	5.474196981545025	GXRCQVMXTRWVSJ-UHFFFAOYSA-N_O00141_SGK
syn20825275	NC1=C(C2=CC=C(NC(NC3=CC=CC(C)=C3)=O)C=C2)C=NC4=C(Br)C=NN41	GXRCQVMXTRWVSJ-UHFFFAOYSA-N	AKI00000050a	Q16288	NTRK3	TRKC	7.291382275502346	GXRCQVMXTRWVSJ-UHFFFAOYSA-N_Q16288_TRKC
syn20825275	NC1=C(C2=CC=C(NC(NC3=CC=CC(C)=C3)=O)C=C2)C=NC4=C(Br)C=NN41	GXRCQVMXTRWVSJ-UHFFFAOYSA-N	AKI00000050a	P35968	KDR	VEGFR2	7.587149238711076	GXRCQVMXTRWVSJ-UHFFFAOYSA-N_P35968_VEGFR2
syn20825275	CC1=CC=CC(C2=C(N(C=CN=C3)C3=N2)C4=CC=NC(NC5CCCCC5)=N4)=C1	WVTJDZKJXWDTPS-UHFFFAOYSA-N	AKI00000063a	Q8NI60	CABC1	ADCK3	5.7954143540535465	WVTJDZKJXWDTPS-UHFFFAOYSA-N_Q8NI60_ADCK3
syn20825275	CC1=CC=CC(C2=C(N(C=CN=C3)C3=N2)C4=CC=NC(NC5CCCCC5)=N4)=C1	WVTJDZKJXWDTPS-UHFFFAOYSA-N	AKI00000063a	O43683	BUB1	BUB1	6.732800066567411	WVTJDZKJXWDTPS-UHFFFAOYSA-N_O43683_BUB1
syn20825275	CC1=CC=CC(C2=C(N(C=CN=C3)C3=N2)C4=CC=NC(NC5CCCCC5)=N4)=C1	WVTJDZKJXWDTPS-UHFFFAOYSA-N	AKI00000063a	Q6P2M8	PNCK	CAMK1B	6.124800797370797	WVTJDZKJXWDTPS-UHFFFAOYSA-N_Q6P2M8_CAMK1B
syn20825275	CC1=CC=CC(C2=C(N(C=CN=C3)C3=N2)C4=CC=NC(NC5CCCCC5)=N4)=C1	WVTJDZKJXWDTPS-UHFFFAOYSA-N	AKI00000063a	P48730	CSNK1D	CSNK1D	7.190982307200561	WVTJDZKJXWDTPS-UHFFFAOYSA-N_P48730_CSNK1D
syn20825275	CC1=CC=CC(C2=C(N(C=CN=C3)C3=N2)C4=CC=NC(NC5CCCCC5)=N4)=C1	WVTJDZKJXWDTPS-UHFFFAOYSA-N	AKI00000063a	P49674	CSNK1E	CSNK1E	7.322288971330265	WVTJDZKJXWDTPS-UHFFFAOYSA-N_P49674_CSNK1E
syn20825275	CC1=CC=CC(C2=C(N(C=CN=C3)C3=N2)C4=CC=NC(NC5CCCCC5)=N4)=C1	WVTJDZKJXWDTPS-UHFFFAOYSA-N	AKI00000063a	O14976	GAK	GAK	6.384583803430397	WVTJDZKJXWDTPS-UHFFFAOYSA-N_O14976_GAK
syn20825275	CC1=CC=CC(C2=C(N(C=CN=C3)C3=N2)C4=CC=NC(NC5CCCCC5)=N4)=C1	WVTJDZKJXWDTPS-UHFFFAOYSA-N	AKI00000063a	P45983	MAPK8	JNK1	6.67369279708202	WVTJDZKJXWDTPS-UHFFFAOYSA-N_P45983_JNK1
syn20825275	CC1=CC=CC(C2=C(N(C=CN=C3)C3=N2)C4=CC=NC(NC5CCCCC5)=N4)=C1	WVTJDZKJXWDTPS-UHFFFAOYSA-N	AKI00000063a	P45984	MAPK9	JNK2	6.911438645361501	WVTJDZKJXWDTPS-UHFFFAOYSA-N_P45984_JNK2
syn20825275	CC1=CC=CC(C2=C(N(C=CN=C3)C3=N2)C4=CC=NC(NC5CCCCC5)=N4)=C1	WVTJDZKJXWDTPS-UHFFFAOYSA-N	AKI00000063a	P53779	MAPK10	JNK3	6.877431174860132	WVTJDZKJXWDTPS-UHFFFAOYSA-N_P53779_JNK3
syn20825275	CC1=CC=CC(C2=C(N(C=CN=C3)C3=N2)C4=CC=NC(NC5CCCCC5)=N4)=C1	WVTJDZKJXWDTPS-UHFFFAOYSA-N	AKI00000063a	P45985	MAP2K4	MEK4	6.282260748091505	WVTJDZKJXWDTPS-UHFFFAOYSA-N_P45985_MEK4
syn20825275	CC1=CC=CC(C2=C(N(C=CN=C3)C3=N2)C4=CC=NC(NC5CCCCC5)=N4)=C1	WVTJDZKJXWDTPS-UHFFFAOYSA-N	AKI00000063a	Q9UBE8	NLK	NLK	7.025467406643475	WVTJDZKJXWDTPS-UHFFFAOYSA-N_Q9UBE8_NLK
syn20825275	CC1=CC=CC(C2=C(N(C=CN=C3)C3=N2)C4=CC=NC(NC5CCCCC5)=N4)=C1	WVTJDZKJXWDTPS-UHFFFAOYSA-N	AKI00000063a	Q16539	MAPK14	p38-alpha	7.654259400571283	WVTJDZKJXWDTPS-UHFFFAOYSA-N_Q16539_p38-alpha
syn20825275	CC1=CC=CC(C2=C(N(C=CN=C3)C3=N2)C4=CC=NC(NC5CCCCC5)=N4)=C1	WVTJDZKJXWDTPS-UHFFFAOYSA-N	AKI00000063a	Q15759	MAPK11	p38-beta	7.039770534748444	WVTJDZKJXWDTPS-UHFFFAOYSA-N_Q15759_p38-beta
syn20825275	CC1=CC=CC(C2=C(N(C=CN=C3)C3=N2)C4=CC=NC(NC5CCCCC5)=N4)=C1	WVTJDZKJXWDTPS-UHFFFAOYSA-N	AKI00000063a	Q9BZL6	PRKD2	PRKD2	6.377797942615111	WVTJDZKJXWDTPS-UHFFFAOYSA-N_Q9BZL6_PRKD2
syn20825275	CC1=CC=CC(C2=C(N(C=CN=C3)C3=N2)C4=CC=NC(NC5CCCCC5)=N4)=C1	WVTJDZKJXWDTPS-UHFFFAOYSA-N	AKI00000063a	Q15418	RPS6KA1	RSK1(Kin.Dom.2-C-terminal)	5.8547927450184645	WVTJDZKJXWDTPS-UHFFFAOYSA-N_Q15418_RSK1(Kin.Dom.2-C-terminal)
syn20825275	CC1=CC=CC(C2=C(N(C=CN=C3)C3=N2)C4=CC=NC(NC5CCCCC5)=N4)=C1	WVTJDZKJXWDTPS-UHFFFAOYSA-N	AKI00000063a	Q9UK32	RPS6KA6	RSK4(Kin.Dom.2-C-terminal)	6.0983658039547235	WVTJDZKJXWDTPS-UHFFFAOYSA-N_Q9UK32_RSK4(Kin.Dom.2-C-terminal)
syn20825275	CC1=CC=CC(C2=C(N(C=CN=C3)C3=N2)C4=CC=NC(NC5CCCCC5)=N4)=C1	WVTJDZKJXWDTPS-UHFFFAOYSA-N	AKI00000063a	Q9NRP7	STK36	STK36	5.819320507903309	WVTJDZKJXWDTPS-UHFFFAOYSA-N_Q9NRP7_STK36
syn20825275	CC1=CC=CC(C2=C(N(C=CN=C3)C3=N2)C4=CC=NC(NC5CCCCC5)=N4)=C1	WVTJDZKJXWDTPS-UHFFFAOYSA-N	AKI00000063a	Q9NYL2	ZAK	ZAK	5.865575835199959	WVTJDZKJXWDTPS-UHFFFAOYSA-N_Q9NYL2_ZAK
syn20825275	O=C(NC1=C2C(C(F)=CC=C2)=NC=C1)NC3=NC=CN=C3	NSDIHUXUFJHXRA-UHFFFAOYSA-N	AKI00000070a	P11802	CDK4	CDK4-cyclinD1	6.045515196895232	NSDIHUXUFJHXRA-UHFFFAOYSA-N_P11802_CDK4-cyclinD1
syn20825275	O=C(NC1=C2C(C(F)=CC=C2)=NC=C1)NC3=NC=CN=C3	NSDIHUXUFJHXRA-UHFFFAOYSA-N	AKI00000070a	P11802	CDK4	CDK4-cyclinD3	6.045515196895232	NSDIHUXUFJHXRA-UHFFFAOYSA-N_P11802_CDK4-cyclinD3
syn20825275	O=C(NC1=C2C(C(F)=CC=C2)=NC=C1)NC3=NC=CN=C3	NSDIHUXUFJHXRA-UHFFFAOYSA-N	AKI00000070a	P50613	CDK7	CDK7	6.536636316269141	NSDIHUXUFJHXRA-UHFFFAOYSA-N_P50613_CDK7
syn20825275	O=C(NC1=C2C(C(F)=CC=C2)=NC=C1)NC3=NC=CN=C3	NSDIHUXUFJHXRA-UHFFFAOYSA-N	AKI00000070a	O76039	CDKL5	CDKL5	6.6983557133855305	NSDIHUXUFJHXRA-UHFFFAOYSA-N_O76039_CDKL5
syn20825275	O=C(NC1=C2C(C(F)=CC=C2)=NC=C1)NC3=NC=CN=C3	NSDIHUXUFJHXRA-UHFFFAOYSA-N	AKI00000070a	P48729	CSNK1A1	CSNK1A1	5.478585260423605	NSDIHUXUFJHXRA-UHFFFAOYSA-N_P48729_CSNK1A1
syn20825275	O=C(NC1=C2C(C(F)=CC=C2)=NC=C1)NC3=NC=CN=C3	NSDIHUXUFJHXRA-UHFFFAOYSA-N	AKI00000070a	P19784	CSNK2A2	CSNK2A2	6.370330769613179	NSDIHUXUFJHXRA-UHFFFAOYSA-N_P19784_CSNK2A2
syn20825275	O=C(NC1=C2C(C(F)=CC=C2)=NC=C1)NC3=NC=CN=C3	NSDIHUXUFJHXRA-UHFFFAOYSA-N	AKI00000070a	Q13627	DYRK1A	DYRK1A	6.5810034044538295	NSDIHUXUFJHXRA-UHFFFAOYSA-N_Q13627_DYRK1A
syn20825275	O=C(NC1=C2C(C(F)=CC=C2)=NC=C1)NC3=NC=CN=C3	NSDIHUXUFJHXRA-UHFFFAOYSA-N	AKI00000070a	Q8TD08	MAPK15	ERK8	6.3869904414454695	NSDIHUXUFJHXRA-UHFFFAOYSA-N_Q8TD08_ERK8
syn20825275	O=C(NC1=C2C(C(F)=CC=C2)=NC=C1)NC3=NC=CN=C3	NSDIHUXUFJHXRA-UHFFFAOYSA-N	AKI00000070a	P49840	GSK3A	GSK3A	7.792755314066356	NSDIHUXUFJHXRA-UHFFFAOYSA-N_P49840_GSK3A
syn20825275	O=C(NC1=C2C(C(F)=CC=C2)=NC=C1)NC3=NC=CN=C3	NSDIHUXUFJHXRA-UHFFFAOYSA-N	AKI00000070a	P49841	GSK3B	GSK3B	7.816805483935349	NSDIHUXUFJHXRA-UHFFFAOYSA-N_P49841_GSK3B
syn20825275	O=C(NC1=C2C(C(F)=CC=C2)=NC=C1)NC3=NC=CN=C3	NSDIHUXUFJHXRA-UHFFFAOYSA-N	AKI00000070a	Q86Z02	HIPK1	HIPK1	5.813710956916138	NSDIHUXUFJHXRA-UHFFFAOYSA-N_Q86Z02_HIPK1
syn20825275	O=C(NC1=C2C(C(F)=CC=C2)=NC=C1)NC3=NC=CN=C3	NSDIHUXUFJHXRA-UHFFFAOYSA-N	AKI00000070a	Q9Y6R4	MAP3K4	MAP3K4	5.231369207199512	NSDIHUXUFJHXRA-UHFFFAOYSA-N_Q9Y6R4_MAP3K4
syn20825275	O=C(NC1=C2C(C(F)=CC=C2)=NC=C1)NC3=NC=CN=C3	NSDIHUXUFJHXRA-UHFFFAOYSA-N	AKI00000070a	Q9NRP7	STK36	STK36	5.5997082775882205	NSDIHUXUFJHXRA-UHFFFAOYSA-N_Q9NRP7_STK36
syn20825275	O=C(NC1=C2C(C(F)=CC=C2)=NC=C1)NC3=NC=CN=C3	NSDIHUXUFJHXRA-UHFFFAOYSA-N	AKI00000070a	P37173	TGFBR2	TGFBR2	5.654858975794449	NSDIHUXUFJHXRA-UHFFFAOYSA-N_P37173_TGFBR2
syn20825275	O=C(NC1=C2C(C(F)=CC=C2)=NC=C1)NC3=NC=CN=C3	NSDIHUXUFJHXRA-UHFFFAOYSA-N	AKI00000070a	P29597	TYK2	TYK2(JH2domain-pseudokinase)	5.997758737838117	NSDIHUXUFJHXRA-UHFFFAOYSA-N_P29597_TYK2(JH2domain-pseudokinase)
syn20825275	O=C(NC1=C2C(C(F)=CC=C2)=NC=C1)NC3=NC=CN=C3	NSDIHUXUFJHXRA-UHFFFAOYSA-N	AKI00000070a	Q56UN5	MAP3K19	YSK4	5.911799592433813	NSDIHUXUFJHXRA-UHFFFAOYSA-N_Q56UN5_YSK4
syn20825275	OC(C1=CC2=C(C3=CC(C4=CC=CC=C4)=CC=C3)C=NC=C2S1)=O	FHBDMVQPDQSYLR-UHFFFAOYSA-N	AKI00000074a	Q9BWU1	CDK19	CDK11	6.151805690338171	FHBDMVQPDQSYLR-UHFFFAOYSA-N_Q9BWU1_CDK11
syn20825275	OC(C1=CC2=C(C3=CC(C4=CC=CC=C4)=CC=C3)C=NC=C2S1)=O	FHBDMVQPDQSYLR-UHFFFAOYSA-N	AKI00000074a	P49336	CDK8	CDK8	6.585951074263157	FHBDMVQPDQSYLR-UHFFFAOYSA-N_P49336_CDK8
syn20825275	OC(C1=CC2=C(C3=CC(C4=CC=CC=C4)=CC=C3)C=NC=C2S1)=O	FHBDMVQPDQSYLR-UHFFFAOYSA-N	AKI00000074a	P53355	DAPK1	DAPK1	5.749482482705022	FHBDMVQPDQSYLR-UHFFFAOYSA-N_P53355_DAPK1
syn20825275	OC(C1=CC2=C(C3=CC(C4=CC=CC=C4)=CC=C3)C=NC=C2S1)=O	FHBDMVQPDQSYLR-UHFFFAOYSA-N	AKI00000074a	Q9UIK4	DAPK2	DAPK2	5.683479353090116	FHBDMVQPDQSYLR-UHFFFAOYSA-N_Q9UIK4_DAPK2
syn20825275	OC(C1=CC2=C(C3=CC(C4=CC=CC=C4)=CC=C3)C=NC=C2S1)=O	FHBDMVQPDQSYLR-UHFFFAOYSA-N	AKI00000074a	O43293	DAPK3	DAPK3	6.272168580315631	FHBDMVQPDQSYLR-UHFFFAOYSA-N_O43293_DAPK3
syn20825275	OC(C1=CC2=C(C3=CC(C4=CC=CC=C4)=CC=C3)C=NC=C2S1)=O	FHBDMVQPDQSYLR-UHFFFAOYSA-N	AKI00000074a	Q86Z02	HIPK1	HIPK1	5.671023975654498	FHBDMVQPDQSYLR-UHFFFAOYSA-N_Q86Z02_HIPK1
syn20825275	OC(C1=CC2=C(C3=CC(C4=CC=CC=C4)=CC=C3)C=NC=C2S1)=O	FHBDMVQPDQSYLR-UHFFFAOYSA-N	AKI00000074a	Q9H2X6	HIPK2	HIPK2	5.903592114721158	FHBDMVQPDQSYLR-UHFFFAOYSA-N_Q9H2X6_HIPK2
syn20825275	OC(C1=CC2=C(C3=CC(C4=CC=CC=C4)=CC=C3)C=NC=C2S1)=O	FHBDMVQPDQSYLR-UHFFFAOYSA-N	AKI00000074a	Q9H422	HIPK3	HIPK3	5.799251187605003	FHBDMVQPDQSYLR-UHFFFAOYSA-N_Q9H422_HIPK3
syn20825275	OC(C1=CC2=C(C3=CC(C4=CC=CC=C4)=CC=C3)C=NC=C2S1)=O	FHBDMVQPDQSYLR-UHFFFAOYSA-N	AKI00000074a	Q8NE63	HIPK4	HIPK4	5.929211644045951	FHBDMVQPDQSYLR-UHFFFAOYSA-N_Q8NE63_HIPK4
syn20825275	OC(C1=CC2=C(C3=CC(C4=CC=CC=C4)=CC=C3)C=NC=C2S1)=O	FHBDMVQPDQSYLR-UHFFFAOYSA-N	AKI00000074a	Q13163	MAP2K5	MEK5	6.604095681626324	FHBDMVQPDQSYLR-UHFFFAOYSA-N_Q13163_MEK5
syn20825275	OC(C1=CC2=C(C3=CC(C4=CC=CC=C4)=CC=C3)C=NC=C2S1)=O	FHBDMVQPDQSYLR-UHFFFAOYSA-N	AKI00000074a	Q9Y2I7	PIKFYVE	PIKFYVE	4.80733386483707	FHBDMVQPDQSYLR-UHFFFAOYSA-N_Q9Y2I7_PIKFYVE
syn20825275	O=C1C2=C(C(C3=CC=CC=N3)=NN1C4=C(Cl)C=NC=C4Cl)N=C(NC5=CC=C(N6CCN(C)CC6)C=C5)N=C2	BYOVZPSNQRPTQJ-UHFFFAOYSA-N	AKI00000021a	Q08345	DDR1	DDR1	7.475618730368623	BYOVZPSNQRPTQJ-UHFFFAOYSA-N_Q08345_DDR1
syn20825275	O=C1C2=C(C(C3=CC=CC=N3)=NN1C4=C(Cl)C=NC=C4Cl)N=C(NC5=CC=C(N6CCN(C)CC6)C=C5)N=C2	BYOVZPSNQRPTQJ-UHFFFAOYSA-N	AKI00000021a	Q16832	DDR2	DDR2	7.00825331877832	BYOVZPSNQRPTQJ-UHFFFAOYSA-N_Q16832_DDR2
syn20825275	O=C1C2=C(C(C3=CC=CC=N3)=NN1C4=C(Cl)C=NC=C4Cl)N=C(NC5=CC=C(N6CCN(C)CC6)C=C5)N=C2	BYOVZPSNQRPTQJ-UHFFFAOYSA-N	AKI00000021a	Q9P2K8	EIF2AK4	GCN2(Kin.Dom.2,S808G)	6.257154111861479	BYOVZPSNQRPTQJ-UHFFFAOYSA-N_Q9P2K8_GCN2(Kin.Dom.2,S808G)
syn20825275	O=C1C2=C(C(C3=CC=CC=N3)=NN1C4=C(Cl)C=NC=C4Cl)N=C(NC5=CC=C(N6CCN(C)CC6)C=C5)N=C2	BYOVZPSNQRPTQJ-UHFFFAOYSA-N	AKI00000021a	O60674	JAK2	JAK2(JH1domain-catalytic)	7.084041189607943	BYOVZPSNQRPTQJ-UHFFFAOYSA-N_O60674_JAK2(JH1domain-catalytic)
syn20825275	O=C1C2=C(C(C3=CC=CC=N3)=NN1C4=C(Cl)C=NC=C4Cl)N=C(NC5=CC=C(N6CCN(C)CC6)C=C5)N=C2	BYOVZPSNQRPTQJ-UHFFFAOYSA-N	AKI00000021a	P52333	JAK3	JAK3(JH1domain-catalytic)	6.622195846364919	BYOVZPSNQRPTQJ-UHFFFAOYSA-N_P52333_JAK3(JH1domain-catalytic)
syn20825275	O=C1C2=C(C(C3=CC=CC=N3)=NN1C4=C(Cl)C=NC=C4Cl)N=C(NC5=CC=C(N6CCN(C)CC6)C=C5)N=C2	BYOVZPSNQRPTQJ-UHFFFAOYSA-N	AKI00000021a	Q9Y2U5	MAP3K2	MAP3K2	6.978233162551422	BYOVZPSNQRPTQJ-UHFFFAOYSA-N_Q9Y2U5_MAP3K2
syn20825275	O=C1C2=C(C(C3=CC=CC=N3)=NN1C4=C(Cl)C=NC=C4Cl)N=C(NC5=CC=C(N6CCN(C)CC6)C=C5)N=C2	BYOVZPSNQRPTQJ-UHFFFAOYSA-N	AKI00000021a	Q99759	MAP3K3	MAP3K3	6.6218677068697875	BYOVZPSNQRPTQJ-UHFFFAOYSA-N_Q99759_MAP3K3
syn20825275	O=C1C2=C(C(C3=CC=CC=N3)=NN1C4=C(Cl)C=NC=C4Cl)N=C(NC5=CC=C(N6CCN(C)CC6)C=C5)N=C2	BYOVZPSNQRPTQJ-UHFFFAOYSA-N	AKI00000021a	Q9Y6R4	MAP3K4	MAP3K4	5.446341046213773	BYOVZPSNQRPTQJ-UHFFFAOYSA-N_Q9Y6R4_MAP3K4
syn20825275	O=C1C2=C(C(C3=CC=CC=N3)=NN1C4=C(Cl)C=NC=C4Cl)N=C(NC5=CC=C(N6CCN(C)CC6)C=C5)N=C2	BYOVZPSNQRPTQJ-UHFFFAOYSA-N	AKI00000021a	Q9Y4K4	MAP4K5	MAP4K5	6.777936826200024	BYOVZPSNQRPTQJ-UHFFFAOYSA-N_Q9Y4K4_MAP4K5
syn20825275	O=C1C2=C(C(C3=CC=CC=N3)=NN1C4=C(Cl)C=NC=C4Cl)N=C(NC5=CC=C(N6CCN(C)CC6)C=C5)N=C2	BYOVZPSNQRPTQJ-UHFFFAOYSA-N	AKI00000021a	P42345	MTOR	MTOR	6.387137926336007	BYOVZPSNQRPTQJ-UHFFFAOYSA-N_P42345_MTOR
syn20825275	O=C1C2=C(C(C3=CC=CC=N3)=NN1C4=C(Cl)C=NC=C4Cl)N=C(NC5=CC=C(N6CCN(C)CC6)C=C5)N=C2	BYOVZPSNQRPTQJ-UHFFFAOYSA-N	AKI00000021a	P29597	TYK2	TYK2(JH1domain-catalytic)	6.284987598906909	BYOVZPSNQRPTQJ-UHFFFAOYSA-N_P29597_TYK2(JH1domain-catalytic)
syn20825275	O=C1C2=C(C(C3=CC=CC=N3)=NN1C4=C(Cl)C=NC=C4Cl)N=C(NC5=CC=C(N6CCN(C)CC6)C=C5)N=C2	BYOVZPSNQRPTQJ-UHFFFAOYSA-N	AKI00000021a	P30291	WEE1	WEE1	7.084563841846979	BYOVZPSNQRPTQJ-UHFFFAOYSA-N_P30291_WEE1
syn20825275	O=C1C2=C(C(C3=CC=CC=N3)=NN1C4=C(Cl)C=NC=C4Cl)N=C(NC5=CC=C(N6CCN(C)CC6)C=C5)N=C2	BYOVZPSNQRPTQJ-UHFFFAOYSA-N	AKI00000021a	P0C1S8	WEE2	WEE2	6.372977977439647	BYOVZPSNQRPTQJ-UHFFFAOYSA-N_P0C1S8_WEE2
syn20825275	O=C1C2=C(C(C3=CC=CC=N3)=NN1C4=C(Cl)C=NC=C4Cl)N=C(NC5=CC=C(N6CCN(C)CC6)C=C5)N=C2	BYOVZPSNQRPTQJ-UHFFFAOYSA-N	AKI00000021a	Q56UN5	MAP3K19	YSK4	6.465195016991987	BYOVZPSNQRPTQJ-UHFFFAOYSA-N_Q56UN5_YSK4
syn20825275	O=C(NC1=CC(Cl)=CC=C1)NC(C=C2)=CC=C2C3=C4C(N(C)N=C4N)=CN=C3	UUVMNPKFPGJBNX-UHFFFAOYSA-N	AKI00000047a	Q8NI60	CABC1	ADCK3	6.022323102033833	UUVMNPKFPGJBNX-UHFFFAOYSA-N_Q8NI60_ADCK3
syn20825275	O=C(NC1=CC(Cl)=CC=C1)NC(C=C2)=CC=C2C3=C4C(N(C)N=C4N)=CN=C3	UUVMNPKFPGJBNX-UHFFFAOYSA-N	AKI00000047a	P30530	AXL	AXL	7.600348183057968	UUVMNPKFPGJBNX-UHFFFAOYSA-N_P30530_AXL
syn20825275	O=C(NC1=CC(Cl)=CC=C1)NC(C=C2)=CC=C2C3=C4C(N(C)N=C4N)=CN=C3	UUVMNPKFPGJBNX-UHFFFAOYSA-N	AKI00000047a	P49760	CLK2	CLK2	6.101232365196971	UUVMNPKFPGJBNX-UHFFFAOYSA-N_P49760_CLK2
syn20825275	O=C(NC1=CC(Cl)=CC=C1)NC(C=C2)=CC=C2C3=C4C(N(C)N=C4N)=CN=C3	UUVMNPKFPGJBNX-UHFFFAOYSA-N	AKI00000047a	P07333	CSF1R	CSF1R	8.770156009906103	UUVMNPKFPGJBNX-UHFFFAOYSA-N_P07333_CSF1R
syn20825275	O=C(NC1=CC(Cl)=CC=C1)NC(C=C2)=CC=C2C3=C4C(N(C)N=C4N)=CN=C3	UUVMNPKFPGJBNX-UHFFFAOYSA-N	AKI00000047a	P49674	CSNK1E	CSNK1E	6.516221770124055	UUVMNPKFPGJBNX-UHFFFAOYSA-N_P49674_CSNK1E
syn20825275	O=C(NC1=CC(Cl)=CC=C1)NC(C=C2)=CC=C2C3=C4C(N(C)N=C4N)=CN=C3	UUVMNPKFPGJBNX-UHFFFAOYSA-N	AKI00000047a	Q08345	DDR1	DDR1	8.204082605824826	UUVMNPKFPGJBNX-UHFFFAOYSA-N_Q08345_DDR1
syn20825275	O=C(NC1=CC(Cl)=CC=C1)NC(C=C2)=CC=C2C3=C4C(N(C)N=C4N)=CN=C3	UUVMNPKFPGJBNX-UHFFFAOYSA-N	AKI00000047a	Q16832	DDR2	DDR2	7.857331758598824	UUVMNPKFPGJBNX-UHFFFAOYSA-N_Q16832_DDR2
syn20825275	O=C(NC1=CC(Cl)=CC=C1)NC(C=C2)=CC=C2C3=C4C(N(C)N=C4N)=CN=C3	UUVMNPKFPGJBNX-UHFFFAOYSA-N	AKI00000047a	O94768	STK17B	DRAK2	6.197913892675764	UUVMNPKFPGJBNX-UHFFFAOYSA-N_O94768_DRAK2
syn20825275	O=C(NC1=CC(Cl)=CC=C1)NC(C=C2)=CC=C2C3=C4C(N(C)N=C4N)=CN=C3	UUVMNPKFPGJBNX-UHFFFAOYSA-N	AKI00000047a	P29323	EPHB2	EPHB2	7.025716459850147	UUVMNPKFPGJBNX-UHFFFAOYSA-N_P29323_EPHB2
syn20825275	O=C(NC1=CC(Cl)=CC=C1)NC(C=C2)=CC=C2C3=C4C(N(C)N=C4N)=CN=C3	UUVMNPKFPGJBNX-UHFFFAOYSA-N	AKI00000047a	P54753	EPHB3	EPHB3	6.13275712047224	UUVMNPKFPGJBNX-UHFFFAOYSA-N_P54753_EPHB3
syn20825275	O=C(NC1=CC(Cl)=CC=C1)NC(C=C2)=CC=C2C3=C4C(N(C)N=C4N)=CN=C3	UUVMNPKFPGJBNX-UHFFFAOYSA-N	AKI00000047a	O15197	EPHB6	EPHB6	7.780111503209232	UUVMNPKFPGJBNX-UHFFFAOYSA-N_O15197_EPHB6
syn20825275	O=C(NC1=CC(Cl)=CC=C1)NC(C=C2)=CC=C2C3=C4C(N(C)N=C4N)=CN=C3	UUVMNPKFPGJBNX-UHFFFAOYSA-N	AKI00000047a	P17948	FLT1	FLT1	8.982434564992152	UUVMNPKFPGJBNX-UHFFFAOYSA-N_P17948_FLT1
syn20825275	O=C(NC1=CC(Cl)=CC=C1)NC(C=C2)=CC=C2C3=C4C(N(C)N=C4N)=CN=C3	UUVMNPKFPGJBNX-UHFFFAOYSA-N	AKI00000047a	P36888	FLT3	FLT3	8.92951001238465	UUVMNPKFPGJBNX-UHFFFAOYSA-N_P36888_FLT3
syn20825275	O=C(NC1=CC(Cl)=CC=C1)NC(C=C2)=CC=C2C3=C4C(N(C)N=C4N)=CN=C3	UUVMNPKFPGJBNX-UHFFFAOYSA-N	AKI00000047a	P35916	FLT4	FLT4	8.272950974500882	UUVMNPKFPGJBNX-UHFFFAOYSA-N_P35916_FLT4
syn20825275	O=C(NC1=CC(Cl)=CC=C1)NC(C=C2)=CC=C2C3=C4C(N(C)N=C4N)=CN=C3	UUVMNPKFPGJBNX-UHFFFAOYSA-N	AKI00000047a	Q8NE63	HIPK4	HIPK4	7.184185307414371	UUVMNPKFPGJBNX-UHFFFAOYSA-N_Q8NE63_HIPK4
syn20825275	O=C(NC1=CC(Cl)=CC=C1)NC(C=C2)=CC=C2C3=C4C(N(C)N=C4N)=CN=C3	UUVMNPKFPGJBNX-UHFFFAOYSA-N	AKI00000047a	P10721	KIT	KIT	8.51815034047737	UUVMNPKFPGJBNX-UHFFFAOYSA-N_P10721_KIT
syn20825275	O=C(NC1=CC(Cl)=CC=C1)NC(C=C2)=CC=C2C3=C4C(N(C)N=C4N)=CN=C3	UUVMNPKFPGJBNX-UHFFFAOYSA-N	AKI00000047a	Q8IVH8	MAP4K3	MAP4K3	6.7052626507346735	UUVMNPKFPGJBNX-UHFFFAOYSA-N_Q8IVH8_MAP4K3
syn20825275	O=C(NC1=CC(Cl)=CC=C1)NC(C=C2)=CC=C2C3=C4C(N(C)N=C4N)=CN=C3	UUVMNPKFPGJBNX-UHFFFAOYSA-N	AKI00000047a	Q8WXR4	MYO3B	MYO3B	6.145224030853802	UUVMNPKFPGJBNX-UHFFFAOYSA-N_Q8WXR4_MYO3B
syn20825275	O=C(NC1=CC(Cl)=CC=C1)NC(C=C2)=CC=C2C3=C4C(N(C)N=C4N)=CN=C3	UUVMNPKFPGJBNX-UHFFFAOYSA-N	AKI00000047a	P16234	PDGFRA	PDGFRA	8.580515881687155	UUVMNPKFPGJBNX-UHFFFAOYSA-N_P16234_PDGFRA
syn20825275	O=C(NC1=CC(Cl)=CC=C1)NC(C=C2)=CC=C2C3=C4C(N(C)N=C4N)=CN=C3	UUVMNPKFPGJBNX-UHFFFAOYSA-N	AKI00000047a	P09619	PDGFRB	PDGFRB	8.965746065883927	UUVMNPKFPGJBNX-UHFFFAOYSA-N_P09619_PDGFRB
syn20825275	O=C(NC1=CC(Cl)=CC=C1)NC(C=C2)=CC=C2C3=C4C(N(C)N=C4N)=CN=C3	UUVMNPKFPGJBNX-UHFFFAOYSA-N	AKI00000047a	Q96Q40	CDK15	PFTAIRE2	5.621966499762338	UUVMNPKFPGJBNX-UHFFFAOYSA-N_Q96Q40_PFTAIRE2
syn20825275	O=C(NC1=CC(Cl)=CC=C1)NC(C=C2)=CC=C2C3=C4C(N(C)N=C4N)=CN=C3	UUVMNPKFPGJBNX-UHFFFAOYSA-N	AKI00000047a	Q8TBX8	PIP4K2C	PIP5K2C	6.458609096230966	UUVMNPKFPGJBNX-UHFFFAOYSA-N_Q8TBX8_PIP5K2C
syn20825275	O=C(NC1=CC(Cl)=CC=C1)NC(C=C2)=CC=C2C3=C4C(N(C)N=C4N)=CN=C3	UUVMNPKFPGJBNX-UHFFFAOYSA-N	AKI00000047a	P07949	RET	RET	7.309267526115732	UUVMNPKFPGJBNX-UHFFFAOYSA-N_P07949_RET
syn20825275	O=C(NC1=CC(Cl)=CC=C1)NC(C=C2)=CC=C2C3=C4C(N(C)N=C4N)=CN=C3	UUVMNPKFPGJBNX-UHFFFAOYSA-N	AKI00000047a	P57078	RIPK4	RIPK4	6.062852726357364	UUVMNPKFPGJBNX-UHFFFAOYSA-N_P57078_RIPK4
syn20825275	O=C(NC1=CC(Cl)=CC=C1)NC(C=C2)=CC=C2C3=C4C(N(C)N=C4N)=CN=C3	UUVMNPKFPGJBNX-UHFFFAOYSA-N	AKI00000047a	Q15349	RPS6KA2	RSK3(Kin.Dom.1-N-terminal)	5.769017047756838	UUVMNPKFPGJBNX-UHFFFAOYSA-N_Q15349_RSK3(Kin.Dom.1-N-terminal)
syn20825275	O=C(NC1=CC(Cl)=CC=C1)NC(C=C2)=CC=C2C3=C4C(N(C)N=C4N)=CN=C3	UUVMNPKFPGJBNX-UHFFFAOYSA-N	AKI00000047a	P12931	SRC	SRC	6.051939557379064	UUVMNPKFPGJBNX-UHFFFAOYSA-N_P12931_SRC
syn20825275	O=C(NC1=CC(Cl)=CC=C1)NC(C=C2)=CC=C2C3=C4C(N(C)N=C4N)=CN=C3	UUVMNPKFPGJBNX-UHFFFAOYSA-N	AKI00000047a	Q16288	NTRK3	TRKC	7.341819536899998	UUVMNPKFPGJBNX-UHFFFAOYSA-N_Q16288_TRKC
syn20825275	O=C(NC1=CC(Cl)=CC=C1)NC(C=C2)=CC=C2C3=C4C(N(C)N=C4N)=CN=C3	UUVMNPKFPGJBNX-UHFFFAOYSA-N	AKI00000047a	P35968	KDR	VEGFR2	8.535571318833474	UUVMNPKFPGJBNX-UHFFFAOYSA-N_P35968_VEGFR2
syn20825275	O=C(NC1=CC(Cl)=CC=C1)NC(C=C2)=CC=C2C3=C4C(N(C)N=C4N)=CN=C3	UUVMNPKFPGJBNX-UHFFFAOYSA-N	AKI00000047a	Q56UN5	MAP3K19	YSK4	6.7864111355392245	UUVMNPKFPGJBNX-UHFFFAOYSA-N_Q56UN5_YSK4
syn20825275	CC(C(=O)NC1CCN(C1)c1ccnc(Nc2ccc(F)cc2)n1)c1ccc(Cl)cc1	UTVWMEXPPUFQCD-UHFFFAOYSA-N	GSK1379713	Q9BYP7	WNK3	WNK3	6.143167272845824	UTVWMEXPPUFQCD-UHFFFAOYSA-N_Q9BYP7_WNK3
syn20825275	COc1cc(Nc2nccc(n2)N2CCC(C2)NC(=O)Nc2ccc3OCOc3c2)cc(OC)c1OC	RPMUHLTUQBLTIL-UHFFFAOYSA-N	GSK1379766	O14965	AURKA	AURKA	6.794484803943948	RPMUHLTUQBLTIL-UHFFFAOYSA-N_O14965_AURKA
syn20825275	COc1cc(Nc2nccc(n2)N2CCC(C2)NC(=O)Nc2ccc3OCOc3c2)cc(OC)c1OC	RPMUHLTUQBLTIL-UHFFFAOYSA-N	GSK1379766	Q9UQB9	AURKC	AURKC	7.031618962183508	RPMUHLTUQBLTIL-UHFFFAOYSA-N_Q9UQB9_AURKC
syn20825275	COc1cc(Nc2nccc(n2)N2CCC(C2)NC(=O)Nc2ccc3OCOc3c2)cc(OC)c1OC	RPMUHLTUQBLTIL-UHFFFAOYSA-N	GSK1379766	O15197	EPHB6	EPHB6	7.035396956191746	RPMUHLTUQBLTIL-UHFFFAOYSA-N_O15197_EPHB6
syn20825275	COc1cc(Nc2nccc(n2)N2CCC(C2)NC(=O)Nc2ccc3OCOc3c2)cc(OC)c1OC	RPMUHLTUQBLTIL-UHFFFAOYSA-N	GSK1379766	Q92918	MAP4K1	HPK1	5.615726492711879	RPMUHLTUQBLTIL-UHFFFAOYSA-N_Q92918_HPK1
syn20825275	COc1cc(Nc2nccc(n2)N2CCC(C2)NC(=O)Nc2ccc3OCOc3c2)cc(OC)c1OC	RPMUHLTUQBLTIL-UHFFFAOYSA-N	GSK1379766	P51617	IRAK1	IRAK1	6.079001719112627	RPMUHLTUQBLTIL-UHFFFAOYSA-N_P51617_IRAK1
syn20825275	COc1cc(Nc2nccc(n2)N2CCC(C2)NC(=O)Nc2ccc3OCOc3c2)cc(OC)c1OC	RPMUHLTUQBLTIL-UHFFFAOYSA-N	GSK1379766	Q9Y616	IRAK3	IRAK3	6.320268200068669	RPMUHLTUQBLTIL-UHFFFAOYSA-N_Q9Y616_IRAK3
syn20825275	COc1cc(Nc2nccc(n2)N2CCC(C2)NC(=O)Nc2ccc3OCOc3c2)cc(OC)c1OC	RPMUHLTUQBLTIL-UHFFFAOYSA-N	GSK1379766	O60674	JAK2	JAK2(JH1domain-catalytic)	6.34107953767292	RPMUHLTUQBLTIL-UHFFFAOYSA-N_O60674_JAK2(JH1domain-catalytic)
syn20825275	COc1cc(Nc2nccc(n2)N2CCC(C2)NC(=O)Nc2ccc3OCOc3c2)cc(OC)c1OC	RPMUHLTUQBLTIL-UHFFFAOYSA-N	GSK1379766	Q13163	MAP2K5	MEK5	7.1376787161550945	RPMUHLTUQBLTIL-UHFFFAOYSA-N_Q13163_MEK5
syn20825275	COc1cc(Nc2nccc(n2)N2CCC(C2)NC(=O)Nc2ccc3OCOc3c2)cc(OC)c1OC	RPMUHLTUQBLTIL-UHFFFAOYSA-N	GSK1379766	Q6P3R8	NEK5	NEK5	5.918580828916455	RPMUHLTUQBLTIL-UHFFFAOYSA-N_Q6P3R8_NEK5
syn20825275	COc1cc(Nc2nccc(n2)N2CCC(C2)NC(=O)Nc2ccc3OCOc3c2)cc(OC)c1OC	RPMUHLTUQBLTIL-UHFFFAOYSA-N	GSK1379766	Q9UBF8	PI4KB	PIK4CB	5.506273822607215	RPMUHLTUQBLTIL-UHFFFAOYSA-N_Q9UBF8_PIK4CB
syn20825275	COc1cc(Nc2nccc(n2)N2CCC(C2)NC(=O)Nc2ccc3OCOc3c2)cc(OC)c1OC	RPMUHLTUQBLTIL-UHFFFAOYSA-N	GSK1379766	Q8TBX8	PIP4K2C	PIP5K2C	6.4609301841876166	RPMUHLTUQBLTIL-UHFFFAOYSA-N_Q8TBX8_PIP5K2C
syn20825275	COc1cc(Nc2nccc(n2)N2CCC(C2)NC(=O)Nc2ccc3OCOc3c2)cc(OC)c1OC	RPMUHLTUQBLTIL-UHFFFAOYSA-N	GSK1379766	Q9BRS2	RIOK1	RIOK1	5.611134977065138	RPMUHLTUQBLTIL-UHFFFAOYSA-N_Q9BRS2_RIOK1
syn20825275	COc1cc(Nc2nccc(n2)N2CCC(C2)NC(=O)Nc2ccc3OCOc3c2)cc(OC)c1OC	RPMUHLTUQBLTIL-UHFFFAOYSA-N	GSK1379766	O14730	RIOK3	RIOK3	5.571332079224503	RPMUHLTUQBLTIL-UHFFFAOYSA-N_O14730_RIOK3
syn20825275	COc1cc(Nc2nccc(n2)N2CCC(C2)NC(=O)Nc2ccc3OCOc3c2)cc(OC)c1OC	RPMUHLTUQBLTIL-UHFFFAOYSA-N	GSK1379766	Q6PHR2	ULK3	ULK3	6.068460196667321	RPMUHLTUQBLTIL-UHFFFAOYSA-N_Q6PHR2_ULK3
syn20825275	Fc1ccc(Nc2nccc(n2)N2CCC(C2)NC(=O)c2cccc(c2)C#N)cc1	FRVXLNNIXWWUAQ-UHFFFAOYSA-N	GSK1379708	Q96J92	WNK4	WNK4	5.54653537380966	FRVXLNNIXWWUAQ-UHFFFAOYSA-N_Q96J92_WNK4
syn20825275	COc1cc(Nc2nccc(n2)N2CCC(C2)NC(=O)Nc2cccc(c2)C(C)=O)cc(OC)c1OC	FHPPXPQIIDRCLD-UHFFFAOYSA-N	GSK1379753	Q13705	ACVR2B	ACVR2B	4.899601581627184	FHPPXPQIIDRCLD-UHFFFAOYSA-N_Q13705_ACVR2B
syn20825275	COc1cc(Nc2nccc(n2)N2CCC(C2)NC(=O)Nc2cccc(c2)C(C)=O)cc(OC)c1OC	FHPPXPQIIDRCLD-UHFFFAOYSA-N	GSK1379753	O14965	AURKA	AURKA	6.891306035747496	FHPPXPQIIDRCLD-UHFFFAOYSA-N_O14965_AURKA
syn20825275	COc1cc(Nc2nccc(n2)N2CCC(C2)NC(=O)Nc2cccc(c2)C(C)=O)cc(OC)c1OC	FHPPXPQIIDRCLD-UHFFFAOYSA-N	GSK1379753	O15197	EPHB6	EPHB6	6.751410981568845	FHPPXPQIIDRCLD-UHFFFAOYSA-N_O15197_EPHB6
syn20825275	COc1cc(Nc2nccc(n2)N2CCC(C2)NC(=O)Nc2cccc(c2)C(C)=O)cc(OC)c1OC	FHPPXPQIIDRCLD-UHFFFAOYSA-N	GSK1379753	Q9Y616	IRAK3	IRAK3	5.869532777355751	FHPPXPQIIDRCLD-UHFFFAOYSA-N_Q9Y616_IRAK3
syn20825275	COc1cc(Nc2nccc(n2)N2CCC(C2)NC(=O)Nc2cccc(c2)C(C)=O)cc(OC)c1OC	FHPPXPQIIDRCLD-UHFFFAOYSA-N	GSK1379753	O60674	JAK2	JAK2(JH1domain-catalytic)	5.929532781750021	FHPPXPQIIDRCLD-UHFFFAOYSA-N_O60674_JAK2(JH1domain-catalytic)
syn20825275	COc1cc(Nc2nccc(n2)N2CCC(C2)NC(=O)Nc2cccc(c2)C(C)=O)cc(OC)c1OC	FHPPXPQIIDRCLD-UHFFFAOYSA-N	GSK1379753	P10721	KIT	KIT	6.030322611662717	FHPPXPQIIDRCLD-UHFFFAOYSA-N_P10721_KIT
syn20825275	COc1cc(Nc2nccc(n2)N2CCC(C2)NC(=O)Nc2cccc(c2)C(C)=O)cc(OC)c1OC	FHPPXPQIIDRCLD-UHFFFAOYSA-N	GSK1379753	P29376	LTK	LTK	6.142716329072384	FHPPXPQIIDRCLD-UHFFFAOYSA-N_P29376_LTK
syn20825275	COc1cc(Nc2nccc(n2)N2CCC(C2)NC(=O)Nc2cccc(c2)C(C)=O)cc(OC)c1OC	FHPPXPQIIDRCLD-UHFFFAOYSA-N	GSK1379753	Q13163	MAP2K5	MEK5	6.951004814323602	FHPPXPQIIDRCLD-UHFFFAOYSA-N_Q13163_MEK5
syn20825275	COc1cc(Nc2nccc(n2)N2CCC(C2)NC(=O)Nc2cccc(c2)C(C)=O)cc(OC)c1OC	FHPPXPQIIDRCLD-UHFFFAOYSA-N	GSK1379753	Q13043	STK4	MST1	5.269138075359931	FHPPXPQIIDRCLD-UHFFFAOYSA-N_Q13043_MST1
syn20825275	COc1cc(Nc2nccc(n2)N2CCC(C2)NC(=O)Nc2cccc(c2)C(C)=O)cc(OC)c1OC	FHPPXPQIIDRCLD-UHFFFAOYSA-N	GSK1379753	Q6P3R8	NEK5	NEK5	5.5605642782747156	FHPPXPQIIDRCLD-UHFFFAOYSA-N_Q6P3R8_NEK5
syn20825275	COc1cc(Nc2nccc(n2)N2CCC(C2)NC(=O)Nc2cccc(c2)C(C)=O)cc(OC)c1OC	FHPPXPQIIDRCLD-UHFFFAOYSA-N	GSK1379753	O75914	PAK3	PAK3	5.258713143823425	FHPPXPQIIDRCLD-UHFFFAOYSA-N_O75914_PAK3
syn20825275	COc1cc(Nc2nccc(n2)N2CCC(C2)NC(=O)Nc2cccc(c2)C(C)=O)cc(OC)c1OC	FHPPXPQIIDRCLD-UHFFFAOYSA-N	GSK1379753	Q8TBX8	PIP4K2C	PIP5K2C	6.260747858599461	FHPPXPQIIDRCLD-UHFFFAOYSA-N_Q8TBX8_PIP5K2C
syn20825275	COc1cc(Nc2nccc(n2)N2CCC(C2)NC(=O)Nc2cccc(c2)C(C)=O)cc(OC)c1OC	FHPPXPQIIDRCLD-UHFFFAOYSA-N	GSK1379753	O75716	STK16	STK16	6.500388230103898	FHPPXPQIIDRCLD-UHFFFAOYSA-N_O75716_STK16
syn20825275	COc1cccc(CNC(=O)NC2CCN(C2)c2ccnc(Nc3cc(OC)c(OC)c(OC)c3)n2)c1	DNUXCMSJSBRGFX-UHFFFAOYSA-N	GSK1379765	Q96D53	ADCK4	ADCK4	5.54678991216716	DNUXCMSJSBRGFX-UHFFFAOYSA-N_Q96D53_ADCK4
syn20825275	COc1cccc(CNC(=O)NC2CCN(C2)c2ccnc(Nc3cc(OC)c(OC)c(OC)c3)n2)c1	DNUXCMSJSBRGFX-UHFFFAOYSA-N	GSK1379765	O14965	AURKA	AURKA	6.5975710702689225	DNUXCMSJSBRGFX-UHFFFAOYSA-N_O14965_AURKA
syn20825275	COc1cccc(CNC(=O)NC2CCN(C2)c2ccnc(Nc3cc(OC)c(OC)c(OC)c3)n2)c1	DNUXCMSJSBRGFX-UHFFFAOYSA-N	GSK1379765	Q96GD4	AURKB	AURKB	6.864894652187061	DNUXCMSJSBRGFX-UHFFFAOYSA-N_Q96GD4_AURKB
syn20825275	COc1cccc(CNC(=O)NC2CCN(C2)c2ccnc(Nc3cc(OC)c(OC)c(OC)c3)n2)c1	DNUXCMSJSBRGFX-UHFFFAOYSA-N	GSK1379765	O43683	BUB1	BUB1	6.552490713865498	DNUXCMSJSBRGFX-UHFFFAOYSA-N_O43683_BUB1
syn20825275	COc1cccc(CNC(=O)NC2CCN(C2)c2ccnc(Nc3cc(OC)c(OC)c(OC)c3)n2)c1	DNUXCMSJSBRGFX-UHFFFAOYSA-N	GSK1379765	O15197	EPHB6	EPHB6	6.6767692197537745	DNUXCMSJSBRGFX-UHFFFAOYSA-N_O15197_EPHB6
syn20825275	COc1cccc(CNC(=O)NC2CCN(C2)c2ccnc(Nc3cc(OC)c(OC)c(OC)c3)n2)c1	DNUXCMSJSBRGFX-UHFFFAOYSA-N	GSK1379765	P14616	INSRR	INSRR	5.900659291516496	DNUXCMSJSBRGFX-UHFFFAOYSA-N_P14616_INSRR
syn20825275	COc1cccc(CNC(=O)NC2CCN(C2)c2ccnc(Nc3cc(OC)c(OC)c(OC)c3)n2)c1	DNUXCMSJSBRGFX-UHFFFAOYSA-N	GSK1379765	Q9Y616	IRAK3	IRAK3	5.8926311673749305	DNUXCMSJSBRGFX-UHFFFAOYSA-N_Q9Y616_IRAK3
syn20825275	COc1cccc(CNC(=O)NC2CCN(C2)c2ccnc(Nc3cc(OC)c(OC)c(OC)c3)n2)c1	DNUXCMSJSBRGFX-UHFFFAOYSA-N	GSK1379765	O60674	JAK2	JAK2(JH1domain-catalytic)	6.533757574110816	DNUXCMSJSBRGFX-UHFFFAOYSA-N_O60674_JAK2(JH1domain-catalytic)
syn20825275	COc1cccc(CNC(=O)NC2CCN(C2)c2ccnc(Nc3cc(OC)c(OC)c(OC)c3)n2)c1	DNUXCMSJSBRGFX-UHFFFAOYSA-N	GSK1379765	P53671	LIMK2	LIMK2	5.577731580791768	DNUXCMSJSBRGFX-UHFFFAOYSA-N_P53671_LIMK2
syn20825275	COc1cccc(CNC(=O)NC2CCN(C2)c2ccnc(Nc3cc(OC)c(OC)c(OC)c3)n2)c1	DNUXCMSJSBRGFX-UHFFFAOYSA-N	GSK1379765	Q13163	MAP2K5	MEK5	7.026644832731083	DNUXCMSJSBRGFX-UHFFFAOYSA-N_Q13163_MEK5
syn20825275	COc1cccc(CNC(=O)NC2CCN(C2)c2ccnc(Nc3cc(OC)c(OC)c(OC)c3)n2)c1	DNUXCMSJSBRGFX-UHFFFAOYSA-N	GSK1379765	O15146	MUSK	MUSK	5.826000710091199	DNUXCMSJSBRGFX-UHFFFAOYSA-N_O15146_MUSK
syn20825275	COc1cccc(CNC(=O)NC2CCN(C2)c2ccnc(Nc3cc(OC)c(OC)c(OC)c3)n2)c1	DNUXCMSJSBRGFX-UHFFFAOYSA-N	GSK1379765	Q6P3R8	NEK5	NEK5	5.5102242192472515	DNUXCMSJSBRGFX-UHFFFAOYSA-N_Q6P3R8_NEK5
syn20825275	COc1cccc(CNC(=O)NC2CCN(C2)c2ccnc(Nc3cc(OC)c(OC)c(OC)c3)n2)c1	DNUXCMSJSBRGFX-UHFFFAOYSA-N	GSK1379765	P42338	PIK3CB	PIK3CB	4.382112825364074	DNUXCMSJSBRGFX-UHFFFAOYSA-N_P42338_PIK3CB
syn20825275	COc1cccc(CNC(=O)NC2CCN(C2)c2ccnc(Nc3cc(OC)c(OC)c(OC)c3)n2)c1	DNUXCMSJSBRGFX-UHFFFAOYSA-N	GSK1379765	Q8TBX8	PIP4K2C	PIP5K2C	6.077350586424342	DNUXCMSJSBRGFX-UHFFFAOYSA-N_Q8TBX8_PIP5K2C
syn20825275	COc1cccc(CNC(=O)NC2CCN(C2)c2ccnc(Nc3cc(OC)c(OC)c(OC)c3)n2)c1	DNUXCMSJSBRGFX-UHFFFAOYSA-N	GSK1379765	P35590	TIE1	TIE1	5.973541871574811	DNUXCMSJSBRGFX-UHFFFAOYSA-N_P35590_TIE1
syn20825275	COc1cccc(CNC(=O)NC2CCN(C2)c2ccnc(Nc3cc(OC)c(OC)c(OC)c3)n2)c1	DNUXCMSJSBRGFX-UHFFFAOYSA-N	GSK1379765	Q6PHR2	ULK3	ULK3	5.939517484376135	DNUXCMSJSBRGFX-UHFFFAOYSA-N_Q6PHR2_ULK3
syn20825275	Oc1ccc(cc1)-c1c[nH]c(=O)c2cc(sc12)-c1ccncc1	CCZJKJIDVXAPAV-UHFFFAOYSA-N	GSK1033723	Q9Y243	AKT3	AKT3	4.960612320585987	CCZJKJIDVXAPAV-UHFFFAOYSA-N_Q9Y243_AKT3
syn20825275	Oc1ccc(cc1)-c1c[nH]c(=O)c2cc(sc12)-c1ccncc1	CCZJKJIDVXAPAV-UHFFFAOYSA-N	GSK1033723	P30530	AXL	AXL	5.561909798561575	CCZJKJIDVXAPAV-UHFFFAOYSA-N_P30530_AXL
syn20825275	Oc1ccc(cc1)-c1c[nH]c(=O)c2cc(sc12)-c1ccncc1	CCZJKJIDVXAPAV-UHFFFAOYSA-N	GSK1033723	P49759	CLK1	CLK1	7.06570641696088	CCZJKJIDVXAPAV-UHFFFAOYSA-N_P49759_CLK1
syn20825275	Oc1ccc(cc1)-c1c[nH]c(=O)c2cc(sc12)-c1ccncc1	CCZJKJIDVXAPAV-UHFFFAOYSA-N	GSK1033723	Q9HAZ1	CLK4	CLK4	7.2489874341557625	CCZJKJIDVXAPAV-UHFFFAOYSA-N_Q9HAZ1_CLK4
syn20825275	Oc1ccc(cc1)-c1c[nH]c(=O)c2cc(sc12)-c1ccncc1	CCZJKJIDVXAPAV-UHFFFAOYSA-N	GSK1033723	Q09013	DMPK	DMPK	6.0907296707296155	CCZJKJIDVXAPAV-UHFFFAOYSA-N_Q09013_DMPK
syn20825275	Oc1ccc(cc1)-c1c[nH]c(=O)c2cc(sc12)-c1ccncc1	CCZJKJIDVXAPAV-UHFFFAOYSA-N	GSK1033723	Q13627	DYRK1A	DYRK1A	6.913941676472426	CCZJKJIDVXAPAV-UHFFFAOYSA-N_Q13627_DYRK1A
syn20825275	Oc1ccc(cc1)-c1c[nH]c(=O)c2cc(sc12)-c1ccncc1	CCZJKJIDVXAPAV-UHFFFAOYSA-N	GSK1033723	Q9Y463	DYRK1B	DYRK1B	6.629765850501212	CCZJKJIDVXAPAV-UHFFFAOYSA-N_Q9Y463_DYRK1B
syn20825275	Oc1ccc(cc1)-c1c[nH]c(=O)c2cc(sc12)-c1ccncc1	CCZJKJIDVXAPAV-UHFFFAOYSA-N	GSK1033723	Q92630	DYRK2	DYRK2	5.89171306681339	CCZJKJIDVXAPAV-UHFFFAOYSA-N_Q92630_DYRK2
syn20825275	Oc1ccc(cc1)-c1c[nH]c(=O)c2cc(sc12)-c1ccncc1	CCZJKJIDVXAPAV-UHFFFAOYSA-N	GSK1033723	Q8TF76	GSG2	HASPIN	5.731394177014811	CCZJKJIDVXAPAV-UHFFFAOYSA-N_Q8TF76_HASPIN
syn20825275	Oc1ccc(cc1)-c1c[nH]c(=O)c2cc(sc12)-c1ccncc1	CCZJKJIDVXAPAV-UHFFFAOYSA-N	GSK1033723	Q9H422	HIPK3	HIPK3	6.228906201097536	CCZJKJIDVXAPAV-UHFFFAOYSA-N_Q9H422_HIPK3
syn20825275	Oc1ccc(cc1)-c1c[nH]c(=O)c2cc(sc12)-c1ccncc1	CCZJKJIDVXAPAV-UHFFFAOYSA-N	GSK1033723	P06213	INSR	INSR	4.8003562767783166	CCZJKJIDVXAPAV-UHFFFAOYSA-N_P06213_INSR
syn20825275	Oc1ccc(cc1)-c1c[nH]c(=O)c2cc(sc12)-c1ccncc1	CCZJKJIDVXAPAV-UHFFFAOYSA-N	GSK1033723	Q02763	TEK	TIE2	5.1761835047675415	CCZJKJIDVXAPAV-UHFFFAOYSA-N_Q02763_TIE2
syn20825275	Oc1ccc(cc1)-c1c[nH]c(=O)c2cc(sc12)-c1ccncc1	CCZJKJIDVXAPAV-UHFFFAOYSA-N	GSK1033723	Q56UN5	MAP3K19	YSK4	5.8183391273281835	CCZJKJIDVXAPAV-UHFFFAOYSA-N_Q56UN5_YSK4
syn20825275	COc1cccc(NC(=O)NC2CCN(C2)c2ccnc(Nc3cc(OC)c(OC)c(OC)c3)n2)c1	JWYSBCWFKGORAC-UHFFFAOYSA-N	GSK1379763	P27037	ACVR2A	ACVR2A	5.135958215902719	JWYSBCWFKGORAC-UHFFFAOYSA-N_P27037_ACVR2A
syn20825275	COc1cccc(NC(=O)NC2CCN(C2)c2ccnc(Nc3cc(OC)c(OC)c(OC)c3)n2)c1	JWYSBCWFKGORAC-UHFFFAOYSA-N	GSK1379763	Q9UQB9	AURKC	AURKC	7.116493304236748	JWYSBCWFKGORAC-UHFFFAOYSA-N_Q9UQB9_AURKC
syn20825275	COc1cccc(NC(=O)NC2CCN(C2)c2ccnc(Nc3cc(OC)c(OC)c(OC)c3)n2)c1	JWYSBCWFKGORAC-UHFFFAOYSA-N	GSK1379763	O15197	EPHB6	EPHB6	7.1979258679298	JWYSBCWFKGORAC-UHFFFAOYSA-N_O15197_EPHB6
syn20825275	COc1cccc(NC(=O)NC2CCN(C2)c2ccnc(Nc3cc(OC)c(OC)c(OC)c3)n2)c1	JWYSBCWFKGORAC-UHFFFAOYSA-N	GSK1379763	Q9H422	HIPK3	HIPK3	5.932713260905856	JWYSBCWFKGORAC-UHFFFAOYSA-N_Q9H422_HIPK3
syn20825275	COc1cccc(NC(=O)NC2CCN(C2)c2ccnc(Nc3cc(OC)c(OC)c(OC)c3)n2)c1	JWYSBCWFKGORAC-UHFFFAOYSA-N	GSK1379763	Q9Y616	IRAK3	IRAK3	5.9928983633555815	JWYSBCWFKGORAC-UHFFFAOYSA-N_Q9Y616_IRAK3
syn20825275	COc1cccc(NC(=O)NC2CCN(C2)c2ccnc(Nc3cc(OC)c(OC)c(OC)c3)n2)c1	JWYSBCWFKGORAC-UHFFFAOYSA-N	GSK1379763	O60674	JAK2	JAK2(JH1domain-catalytic)	6.206414242352747	JWYSBCWFKGORAC-UHFFFAOYSA-N_O60674_JAK2(JH1domain-catalytic)
syn20825275	COc1cccc(NC(=O)NC2CCN(C2)c2ccnc(Nc3cc(OC)c(OC)c(OC)c3)n2)c1	JWYSBCWFKGORAC-UHFFFAOYSA-N	GSK1379763	P10721	KIT	KIT	6.319474777933616	JWYSBCWFKGORAC-UHFFFAOYSA-N_P10721_KIT
syn20825275	COc1cccc(NC(=O)NC2CCN(C2)c2ccnc(Nc3cc(OC)c(OC)c(OC)c3)n2)c1	JWYSBCWFKGORAC-UHFFFAOYSA-N	GSK1379763	Q13233	MAP3K1	MAP3K1	4.707443715095244	JWYSBCWFKGORAC-UHFFFAOYSA-N_Q13233_MAP3K1
syn20825275	COc1cccc(NC(=O)NC2CCN(C2)c2ccnc(Nc3cc(OC)c(OC)c(OC)c3)n2)c1	JWYSBCWFKGORAC-UHFFFAOYSA-N	GSK1379763	Q9Y4K4	MAP4K5	MAP4K5	5.807680504064617	JWYSBCWFKGORAC-UHFFFAOYSA-N_Q9Y4K4_MAP4K5
syn20825275	COc1cccc(NC(=O)NC2CCN(C2)c2ccnc(Nc3cc(OC)c(OC)c(OC)c3)n2)c1	JWYSBCWFKGORAC-UHFFFAOYSA-N	GSK1379763	Q13163	MAP2K5	MEK5	7.115043583306366	JWYSBCWFKGORAC-UHFFFAOYSA-N_Q13163_MEK5
syn20825275	COc1cccc(NC(=O)NC2CCN(C2)c2ccnc(Nc3cc(OC)c(OC)c(OC)c3)n2)c1	JWYSBCWFKGORAC-UHFFFAOYSA-N	GSK1379763	Q6P3R8	NEK5	NEK5	5.695555684864667	JWYSBCWFKGORAC-UHFFFAOYSA-N_Q6P3R8_NEK5
syn20825275	COc1cccc(NC(=O)NC2CCN(C2)c2ccnc(Nc3cc(OC)c(OC)c(OC)c3)n2)c1	JWYSBCWFKGORAC-UHFFFAOYSA-N	GSK1379763	P09619	PDGFRB	PDGFRB	6.266930944073744	JWYSBCWFKGORAC-UHFFFAOYSA-N_P09619_PDGFRB
syn20825275	COc1cccc(NC(=O)NC2CCN(C2)c2ccnc(Nc3cc(OC)c(OC)c(OC)c3)n2)c1	JWYSBCWFKGORAC-UHFFFAOYSA-N	GSK1379763	Q8TBX8	PIP4K2C	PIP5K2C	6.161935420316107	JWYSBCWFKGORAC-UHFFFAOYSA-N_Q8TBX8_PIP5K2C
syn20825275	COc1cccc(NC(=O)NC2CCN(C2)c2ccnc(Nc3cc(OC)c(OC)c(OC)c3)n2)c1	JWYSBCWFKGORAC-UHFFFAOYSA-N	GSK1379763	Q9BRS2	RIOK1	RIOK1	5.523030417156286	JWYSBCWFKGORAC-UHFFFAOYSA-N_Q9BRS2_RIOK1
syn20825275	COc1cccc(NC(=O)NC2CCN(C2)c2ccnc(Nc3cc(OC)c(OC)c(OC)c3)n2)c1	JWYSBCWFKGORAC-UHFFFAOYSA-N	GSK1379763	O14730	RIOK3	RIOK3	5.464874028062655	JWYSBCWFKGORAC-UHFFFAOYSA-N_O14730_RIOK3
syn20825275	COc1cccc(NC(=O)NC2CCN(C2)c2ccnc(Nc3cc(OC)c(OC)c(OC)c3)n2)c1	JWYSBCWFKGORAC-UHFFFAOYSA-N	GSK1379763	Q16288	NTRK3	TRKC	5.8646437276182235	JWYSBCWFKGORAC-UHFFFAOYSA-N_Q16288_TRKC
syn20825275	COc1cccc(NC(=O)NC2CCN(C2)c2ccnc(Nc3cc(OC)c(OC)c(OC)c3)n2)c1	JWYSBCWFKGORAC-UHFFFAOYSA-N	GSK1379763	Q6PHR2	ULK3	ULK3	5.96983605307204	JWYSBCWFKGORAC-UHFFFAOYSA-N_Q6PHR2_ULK3
syn20825275	CS(=O)(=O)c1ccccc1-c1nc(c([nH]1)-c1ccncc1)-c1ccc(F)cc1	SCVJGNCJNHIZPW-UHFFFAOYSA-N	SB-213663	O96017	CHEK2	CHEK2	6.135166372722594	SCVJGNCJNHIZPW-UHFFFAOYSA-N_O96017_CHEK2
syn20825275	CS(=O)(=O)c1ccccc1-c1nc(c([nH]1)-c1ccncc1)-c1ccc(F)cc1	SCVJGNCJNHIZPW-UHFFFAOYSA-N	SB-213663	O14578	CIT	CIT	6.304463468990263	SCVJGNCJNHIZPW-UHFFFAOYSA-N_O14578_CIT
syn20825275	CS(=O)(=O)c1ccccc1-c1nc(c([nH]1)-c1ccncc1)-c1ccc(F)cc1	SCVJGNCJNHIZPW-UHFFFAOYSA-N	SB-213663	Q6DT37	CDC42BPG	DMPK2	5.9520060320535	SCVJGNCJNHIZPW-UHFFFAOYSA-N_Q6DT37_DMPK2
syn20825275	CS(=O)(=O)c1ccccc1-c1nc(c([nH]1)-c1ccncc1)-c1ccc(F)cc1	SCVJGNCJNHIZPW-UHFFFAOYSA-N	SB-213663	P45983	MAPK8	JNK1	6.7615803839986555	SCVJGNCJNHIZPW-UHFFFAOYSA-N_P45983_JNK1
syn20825275	CS(=O)(=O)c1ccccc1-c1nc(c([nH]1)-c1ccncc1)-c1ccc(F)cc1	SCVJGNCJNHIZPW-UHFFFAOYSA-N	SB-213663	P45984	MAPK9	JNK2	6.963020719954398	SCVJGNCJNHIZPW-UHFFFAOYSA-N_P45984_JNK2
syn20825275	CS(=O)(=O)c1ccccc1-c1nc(c([nH]1)-c1ccncc1)-c1ccc(F)cc1	SCVJGNCJNHIZPW-UHFFFAOYSA-N	SB-213663	P53779	MAPK10	JNK3	6.99742802569551	SCVJGNCJNHIZPW-UHFFFAOYSA-N_P53779_JNK3
syn20825275	CS(=O)(=O)c1ccccc1-c1nc(c([nH]1)-c1ccncc1)-c1ccc(F)cc1	SCVJGNCJNHIZPW-UHFFFAOYSA-N	SB-213663	Q15746	MYLK	MYLK	5.335464005112657	SCVJGNCJNHIZPW-UHFFFAOYSA-N_Q15746_MYLK
syn20825275	CS(=O)(=O)c1ccccc1-c1nc(c([nH]1)-c1ccncc1)-c1ccc(F)cc1	SCVJGNCJNHIZPW-UHFFFAOYSA-N	SB-213663	Q16539	MAPK14	p38-alpha	7.809448173998636	SCVJGNCJNHIZPW-UHFFFAOYSA-N_Q16539_p38-alpha
syn20825275	CS(=O)(=O)c1ccccc1-c1nc(c([nH]1)-c1ccncc1)-c1ccc(F)cc1	SCVJGNCJNHIZPW-UHFFFAOYSA-N	SB-213663	Q9UHD2	TBK1	TBK1	5.790966016816241	SCVJGNCJNHIZPW-UHFFFAOYSA-N_Q9UHD2_TBK1
syn20825275	NC(=O)c1cc(cc2c(c[nH]c12)C1CCNCC1)-c1ccccc1	VNEKCIHPKSZINU-UHFFFAOYSA-N	GSK301362	Q6P2M8	PNCK	CAMK1B	5.558844008217431	VNEKCIHPKSZINU-UHFFFAOYSA-N_Q6P2M8_CAMK1B
syn20825275	NC(=O)c1cc(cc2c(c[nH]c12)C1CCNCC1)-c1ccccc1	VNEKCIHPKSZINU-UHFFFAOYSA-N	GSK301362	O14920	IKBKB	IKK-beta	6.015745675851078	VNEKCIHPKSZINU-UHFFFAOYSA-N_O14920_IKK-beta
syn20825275	NC(=O)c1cc(cc2c(c[nH]c12)C1CCNCC1)-c1ccccc1	VNEKCIHPKSZINU-UHFFFAOYSA-N	GSK301362	P23458	JAK1	JAK1(JH2domain-pseudokinase)	6.123558263465271	VNEKCIHPKSZINU-UHFFFAOYSA-N_P23458_JAK1(JH2domain-pseudokinase)
syn20825275	NC(=O)c1cc(cc2c(c[nH]c12)C1CCNCC1)-c1ccccc1	VNEKCIHPKSZINU-UHFFFAOYSA-N	GSK301362	O60674	JAK2	JAK2(JH1domain-catalytic)	6.431999456133164	VNEKCIHPKSZINU-UHFFFAOYSA-N_O60674_JAK2(JH1domain-catalytic)
syn20825275	NC(=O)c1cc(cc2c(c[nH]c12)C1CCNCC1)-c1ccccc1	VNEKCIHPKSZINU-UHFFFAOYSA-N	GSK301362	Q13188	STK3	MST2	5.799209578643029	VNEKCIHPKSZINU-UHFFFAOYSA-N_Q13188_MST2
syn20825275	NC(=O)c1cc(cc2c(c[nH]c12)C1CCNCC1)-c1ccccc1	VNEKCIHPKSZINU-UHFFFAOYSA-N	GSK301362	Q86YV6	MYLK4	MYLK4	6.253447251049178	VNEKCIHPKSZINU-UHFFFAOYSA-N_Q86YV6_MYLK4
syn20825275	NC(=O)c1cc(cc2c(c[nH]c12)C1CCNCC1)-c1ccccc1	VNEKCIHPKSZINU-UHFFFAOYSA-N	GSK301362	Q9H093	NUAK2	SNARK	6.1759907804244625	VNEKCIHPKSZINU-UHFFFAOYSA-N_Q9H093_SNARK
syn20825275	NC(=O)c1cc(cc2c(c[nH]c12)C1CCNCC1)-c1ccccc1	VNEKCIHPKSZINU-UHFFFAOYSA-N	GSK301362	Q7L7X3	TAOK1	TAOK1	5.707293584648686	VNEKCIHPKSZINU-UHFFFAOYSA-N_Q7L7X3_TAOK1
syn20825275	NC(=O)c1cc(cc2c(c[nH]c12)C1CCNCC1)-c1ccccc1	VNEKCIHPKSZINU-UHFFFAOYSA-N	GSK301362	Q9H2K8	TAOK3	TAOK3	6.026457456363723	VNEKCIHPKSZINU-UHFFFAOYSA-N_Q9H2K8_TAOK3
syn20825275	NC(=O)c1cc(cc2c(c[nH]c12)C1CCNCC1)-c1ccccc1	VNEKCIHPKSZINU-UHFFFAOYSA-N	GSK301362	P29597	TYK2	TYK2(JH2domain-pseudokinase)	5.905938081591353	VNEKCIHPKSZINU-UHFFFAOYSA-N_P29597_TYK2(JH2domain-pseudokinase)
syn20825275	Fc1ccc(CNc2nccc(NCCNC(=O)c3cc4ccccc4s3)n2)cc1	HPIYDXWBJUHQIS-UHFFFAOYSA-N	GSK1379944	O14936	CASK	CASK	5.592744390189232	HPIYDXWBJUHQIS-UHFFFAOYSA-N_O14936_CASK
syn20825275	Fc1ccc(CNc2nccc(NCCNC(=O)c3cc4ccccc4s3)n2)cc1	HPIYDXWBJUHQIS-UHFFFAOYSA-N	GSK1379944	Q00526	CDK3	CDK3	5.098241066872155	HPIYDXWBJUHQIS-UHFFFAOYSA-N_Q00526_CDK3
syn20825275	Fc1ccc(CNc2nccc(NCCNC(=O)c3cc4ccccc4s3)n2)cc1	HPIYDXWBJUHQIS-UHFFFAOYSA-N	GSK1379944	P11802	CDK4	CDK4-cyclinD1	5.032983043501214	HPIYDXWBJUHQIS-UHFFFAOYSA-N_P11802_CDK4-cyclinD1
syn20825275	Fc1ccc(CNc2nccc(NCCNC(=O)c3cc4ccccc4s3)n2)cc1	HPIYDXWBJUHQIS-UHFFFAOYSA-N	GSK1379944	O14757	CHEK1	CHEK1	5.283227565215082	HPIYDXWBJUHQIS-UHFFFAOYSA-N_O14757_CHEK1
syn20825275	Fc1ccc(CNc2nccc(NCCNC(=O)c3cc4ccccc4s3)n2)cc1	HPIYDXWBJUHQIS-UHFFFAOYSA-N	GSK1379944	P78368	CSNK1G2	CSNK1G2	5.3098341760585726	HPIYDXWBJUHQIS-UHFFFAOYSA-N_P78368_CSNK1G2
syn20825275	Fc1ccc(CNc2nccc(NCCNC(=O)c3cc4ccccc4s3)n2)cc1	HPIYDXWBJUHQIS-UHFFFAOYSA-N	GSK1379944	O43293	DAPK3	DAPK3	5.842745587714191	HPIYDXWBJUHQIS-UHFFFAOYSA-N_O43293_DAPK3
syn20825275	Fc1ccc(CNc2nccc(NCCNC(=O)c3cc4ccccc4s3)n2)cc1	HPIYDXWBJUHQIS-UHFFFAOYSA-N	GSK1379944	Q08345	DDR1	DDR1	6.134241216038676	HPIYDXWBJUHQIS-UHFFFAOYSA-N_Q08345_DDR1
syn20825275	Fc1ccc(CNc2nccc(NCCNC(=O)c3cc4ccccc4s3)n2)cc1	HPIYDXWBJUHQIS-UHFFFAOYSA-N	GSK1379944	P29323	EPHB2	EPHB2	5.421635050458628	HPIYDXWBJUHQIS-UHFFFAOYSA-N_P29323_EPHB2
syn20825275	Fc1ccc(CNc2nccc(NCCNC(=O)c3cc4ccccc4s3)n2)cc1	HPIYDXWBJUHQIS-UHFFFAOYSA-N	GSK1379944	P27361	MAPK3	ERK1	5.158849460530487	HPIYDXWBJUHQIS-UHFFFAOYSA-N_P27361_ERK1
syn20825275	Fc1ccc(CNc2nccc(NCCNC(=O)c3cc4ccccc4s3)n2)cc1	HPIYDXWBJUHQIS-UHFFFAOYSA-N	GSK1379944	P22455	FGFR4	FGFR4	4.913142975076007	HPIYDXWBJUHQIS-UHFFFAOYSA-N_P22455_FGFR4
syn20825275	Fc1ccc(CNc2nccc(NCCNC(=O)c3cc4ccccc4s3)n2)cc1	HPIYDXWBJUHQIS-UHFFFAOYSA-N	GSK1379944	O14920	IKBKB	IKK-beta	5.78584916942855	HPIYDXWBJUHQIS-UHFFFAOYSA-N_O14920_IKK-beta
syn20825275	Fc1ccc(CNc2nccc(NCCNC(=O)c3cc4ccccc4s3)n2)cc1	HPIYDXWBJUHQIS-UHFFFAOYSA-N	GSK1379944	P51617	IRAK1	IRAK1	5.7575511388003315	HPIYDXWBJUHQIS-UHFFFAOYSA-N_P51617_IRAK1
syn20825275	Fc1ccc(CNc2nccc(NCCNC(=O)c3cc4ccccc4s3)n2)cc1	HPIYDXWBJUHQIS-UHFFFAOYSA-N	GSK1379944	Q6P3R8	NEK5	NEK5	5.520181230247134	HPIYDXWBJUHQIS-UHFFFAOYSA-N_Q6P3R8_NEK5
syn20825275	Fc1ccc(CNc2nccc(NCCNC(=O)c3cc4ccccc4s3)n2)cc1	HPIYDXWBJUHQIS-UHFFFAOYSA-N	GSK1379944	Q9UBE8	NLK	NLK	6.3448146378332195	HPIYDXWBJUHQIS-UHFFFAOYSA-N_Q9UBE8_NLK
syn20825275	Fc1ccc(CNc2nccc(NCCNC(=O)c3cc4ccccc4s3)n2)cc1	HPIYDXWBJUHQIS-UHFFFAOYSA-N	GSK1379944	P09619	PDGFRB	PDGFRB	6.394205839143586	HPIYDXWBJUHQIS-UHFFFAOYSA-N_P09619_PDGFRB
syn20825275	Fc1ccc(CNc2nccc(NCCNC(=O)c3cc4ccccc4s3)n2)cc1	HPIYDXWBJUHQIS-UHFFFAOYSA-N	GSK1379944	O60331	PIP5K1C	PIP5K1C	5.150607939747606	HPIYDXWBJUHQIS-UHFFFAOYSA-N_O60331_PIP5K1C
syn20825275	Fc1ccc(CNc2nccc(NCCNC(=O)c3cc4ccccc4s3)n2)cc1	HPIYDXWBJUHQIS-UHFFFAOYSA-N	GSK1379944	Q02156	PRKCE	PRKCE	6.028315935341805	HPIYDXWBJUHQIS-UHFFFAOYSA-N_Q02156_PRKCE
syn20825275	Fc1ccc(CNc2nccc(NCCNC(=O)c3cc4ccccc4s3)n2)cc1	HPIYDXWBJUHQIS-UHFFFAOYSA-N	GSK1379944	O94806	PRKD3	PRKD3	5.9282025688337185	HPIYDXWBJUHQIS-UHFFFAOYSA-N_O94806_PRKD3
syn20825275	Fc1ccc(CNc2nccc(NCCNC(=O)c3cc4ccccc4s3)n2)cc1	HPIYDXWBJUHQIS-UHFFFAOYSA-N	GSK1379944	P07949	RET	RET	6.058687101129378	HPIYDXWBJUHQIS-UHFFFAOYSA-N_P07949_RET
syn20825275	COc1cc(Nc2nccc(n2)N2CCC(C2)NC(=O)Nc2cccc(c2)C(C)=O)cc(OC)c1OC	FHPPXPQIIDRCLD-UHFFFAOYSA-N	GSK1379753	Q16288	NTRK3	TRKC	5.569681161260486	FHPPXPQIIDRCLD-UHFFFAOYSA-N_Q16288_TRKC
syn20825275	Cc1ccc2c(cnn2n1)-c1ccnc(Nc2ccc(cc2)C(F)(F)F)n1	LOAIUSJMQXSEBK-UHFFFAOYSA-N	GW819776	Q8IVW4	CDKL3	CDKL3	6.695019168692668	LOAIUSJMQXSEBK-UHFFFAOYSA-N_Q8IVW4_CDKL3
syn20825275	Cc1ccc2c(cnn2n1)-c1ccnc(Nc2ccc(cc2)C(F)(F)F)n1	LOAIUSJMQXSEBK-UHFFFAOYSA-N	GW819776	P49759	CLK1	CLK1	7.07601355979553	LOAIUSJMQXSEBK-UHFFFAOYSA-N_P49759_CLK1
syn20825275	Cc1ccc2c(cnn2n1)-c1ccnc(Nc2ccc(cc2)C(F)(F)F)n1	LOAIUSJMQXSEBK-UHFFFAOYSA-N	GW819776	Q8TD08	MAPK15	ERK8	7.49367569590121	LOAIUSJMQXSEBK-UHFFFAOYSA-N_Q8TD08_ERK8
syn20825275	Cc1ccc2c(cnn2n1)-c1ccnc(Nc2ccc(cc2)C(F)(F)F)n1	LOAIUSJMQXSEBK-UHFFFAOYSA-N	GW819776	Q86Z02	HIPK1	HIPK1	6.575597599559924	LOAIUSJMQXSEBK-UHFFFAOYSA-N_Q86Z02_HIPK1
syn20825275	Cc1ccc2c(cnn2n1)-c1ccnc(Nc2ccc(cc2)C(F)(F)F)n1	LOAIUSJMQXSEBK-UHFFFAOYSA-N	GW819776	Q9H2X6	HIPK2	HIPK2	6.8260405769286905	LOAIUSJMQXSEBK-UHFFFAOYSA-N_Q9H2X6_HIPK2
syn20825275	Cc1ccc2c(cnn2n1)-c1ccnc(Nc2ccc(cc2)C(F)(F)F)n1	LOAIUSJMQXSEBK-UHFFFAOYSA-N	GW819776	Q9H422	HIPK3	HIPK3	6.962058324285909	LOAIUSJMQXSEBK-UHFFFAOYSA-N_Q9H422_HIPK3
syn20825275	Cc1ccc2c(cnn2n1)-c1ccnc(Nc2ccc(cc2)C(F)(F)F)n1	LOAIUSJMQXSEBK-UHFFFAOYSA-N	GW819776	P45983	MAPK8	JNK1	7.027136909178442	LOAIUSJMQXSEBK-UHFFFAOYSA-N_P45983_JNK1
syn20825275	Cc1ccc2c(cnn2n1)-c1ccnc(Nc2ccc(cc2)C(F)(F)F)n1	LOAIUSJMQXSEBK-UHFFFAOYSA-N	GW819776	P53779	MAPK10	JNK3	7.255158988610042	LOAIUSJMQXSEBK-UHFFFAOYSA-N_P53779_JNK3
syn20825275	Cc1ccc2c(cnn2n1)-c1ccnc(Nc2ccc(cc2)C(F)(F)F)n1	LOAIUSJMQXSEBK-UHFFFAOYSA-N	GW819776	P10721	KIT	KIT	6.598957255871142	LOAIUSJMQXSEBK-UHFFFAOYSA-N_P10721_KIT
syn20825275	Cc1ccc2c(cnn2n1)-c1ccnc(Nc2ccc(cc2)C(F)(F)F)n1	LOAIUSJMQXSEBK-UHFFFAOYSA-N	GW819776	P46734	MAP2K3	MEK3	7.126199725461171	LOAIUSJMQXSEBK-UHFFFAOYSA-N_P46734_MEK3
syn20825275	Cc1ccc2c(cnn2n1)-c1ccnc(Nc2ccc(cc2)C(F)(F)F)n1	LOAIUSJMQXSEBK-UHFFFAOYSA-N	GW819776	P51956	NEK3	NEK3	6.867798909963106	LOAIUSJMQXSEBK-UHFFFAOYSA-N_P51956_NEK3
syn20825275	Cc1ccc2c(cnn2n1)-c1ccnc(Nc2ccc(cc2)C(F)(F)F)n1	LOAIUSJMQXSEBK-UHFFFAOYSA-N	GW819776	Q6P3R8	NEK5	NEK5	6.408422105907271	LOAIUSJMQXSEBK-UHFFFAOYSA-N_Q6P3R8_NEK5
syn20825275	Cc1ccc2c(cnn2n1)-c1ccnc(Nc2ccc(cc2)C(F)(F)F)n1	LOAIUSJMQXSEBK-UHFFFAOYSA-N	GW819776	Q8TBX8	PIP4K2C	PIP5K2C	6.387178633278941	LOAIUSJMQXSEBK-UHFFFAOYSA-N_Q8TBX8_PIP5K2C
syn20825275	Cc1ccc2c(cnn2n1)-c1ccnc(Nc2ccc(cc2)C(F)(F)F)n1	LOAIUSJMQXSEBK-UHFFFAOYSA-N	GW819776	Q9BVS4	RIOK2	RIOK2	6.6563938035697925	LOAIUSJMQXSEBK-UHFFFAOYSA-N_Q9BVS4_RIOK2
syn20825275	CC(C)(C)c1ccc2nccc(Nc3cccc(O)c3)c2c1	YLGOFBVUMIJIPS-UHFFFAOYSA-N	GW856795	P00519	ABL1	ABL1-phosphorylated	6.501901406217472	YLGOFBVUMIJIPS-UHFFFAOYSA-N_P00519_ABL1-phosphorylated
syn20825275	CC(C)(C)c1ccc2nccc(Nc3cccc(O)c3)c2c1	YLGOFBVUMIJIPS-UHFFFAOYSA-N	GW856795	P04626	ERBB2	ERBB2	6.094689103944616	YLGOFBVUMIJIPS-UHFFFAOYSA-N_P04626_ERBB2
syn20825275	CC(C)(C)c1ccc2nccc(Nc3cccc(O)c3)c2c1	YLGOFBVUMIJIPS-UHFFFAOYSA-N	GW856795	P42685	FRK	FRK	6.8565795211371015	YLGOFBVUMIJIPS-UHFFFAOYSA-N_P42685_FRK
syn20825275	CC(C)(C)c1ccc2nccc(Nc3cccc(O)c3)c2c1	YLGOFBVUMIJIPS-UHFFFAOYSA-N	GW856795	P06239	LCK	LCK	6.181654524673875	YLGOFBVUMIJIPS-UHFFFAOYSA-N_P06239_LCK
syn20825275	CC(C)(C)c1ccc2nccc(Nc3cccc(O)c3)c2c1	YLGOFBVUMIJIPS-UHFFFAOYSA-N	GW856795	Q12851	MAP4K2	MAP4K2	6.017873772000502	YLGOFBVUMIJIPS-UHFFFAOYSA-N_Q12851_MAP4K2
syn20825275	CC(C)(C)c1ccc2nccc(Nc3cccc(O)c3)c2c1	YLGOFBVUMIJIPS-UHFFFAOYSA-N	GW856795	P16234	PDGFRA	PDGFRA	5.924519109675552	YLGOFBVUMIJIPS-UHFFFAOYSA-N_P16234_PDGFRA
syn20825275	CC(C)(C)c1ccc2nccc(Nc3cccc(O)c3)c2c1	YLGOFBVUMIJIPS-UHFFFAOYSA-N	GW856795	O15530	PDPK1	PDPK1	5.893783661960394	YLGOFBVUMIJIPS-UHFFFAOYSA-N_O15530_PDPK1
syn20825275	CC(C)(C)c1ccc2nccc(Nc3cccc(O)c3)c2c1	YLGOFBVUMIJIPS-UHFFFAOYSA-N	GW856795	P17612	PRKACA	PKAC-alpha	6.075135292272785	YLGOFBVUMIJIPS-UHFFFAOYSA-N_P17612_PKAC-alpha
syn20825275	CC(C)(C)c1ccc2nccc(Nc3cccc(O)c3)c2c1	YLGOFBVUMIJIPS-UHFFFAOYSA-N	GW856795	P07949	RET	RET	6.891915832689678	YLGOFBVUMIJIPS-UHFFFAOYSA-N_P07949_RET
syn20825275	CC(C)(C)c1ccc2nccc(Nc3cccc(O)c3)c2c1	YLGOFBVUMIJIPS-UHFFFAOYSA-N	GW856795	P12931	SRC	SRC	6.504524369452781	YLGOFBVUMIJIPS-UHFFFAOYSA-N_P12931_SRC
syn20825275	CC(C)(C)c1ccc2nccc(Nc3cccc(O)c3)c2c1	YLGOFBVUMIJIPS-UHFFFAOYSA-N	GW856795	Q7L7X3	TAOK1	TAOK1	5.6151652387445345	YLGOFBVUMIJIPS-UHFFFAOYSA-N_Q7L7X3_TAOK1
syn20825275	CC(C)(C)c1ccc2nccc(Nc3cccc(O)c3)c2c1	YLGOFBVUMIJIPS-UHFFFAOYSA-N	GW856795	P37173	TGFBR2	TGFBR2	5.889824236054948	YLGOFBVUMIJIPS-UHFFFAOYSA-N_P37173_TGFBR2
syn20825275	CC(C)(C)c1ccc2nccc(Nc3cccc(O)c3)c2c1	YLGOFBVUMIJIPS-UHFFFAOYSA-N	GW856795	Q86Y07	VRK2	VRK2	5.555266156745469	YLGOFBVUMIJIPS-UHFFFAOYSA-N_Q86Y07_VRK2
syn20825275	CCn1c(nc2c(nc(OCCN)cc12)C#CC(C)(C)O)-c1nonc1N	UZANYRRVDZSQGV-UHFFFAOYSA-N	GSK902056	P31749	AKT1	AKT1	7.860572713252021	UZANYRRVDZSQGV-UHFFFAOYSA-N_P31749_AKT1
syn20825275	CCn1c(nc2c(nc(OCCN)cc12)C#CC(C)(C)O)-c1nonc1N	UZANYRRVDZSQGV-UHFFFAOYSA-N	GSK902056	P31751	AKT2	AKT2	7.466806177003129	UZANYRRVDZSQGV-UHFFFAOYSA-N_P31751_AKT2
syn20825275	CCn1c(nc2c(nc(OCCN)cc12)C#CC(C)(C)O)-c1nonc1N	UZANYRRVDZSQGV-UHFFFAOYSA-N	GSK902056	Q9Y243	AKT3	AKT3	7.369768761853396	UZANYRRVDZSQGV-UHFFFAOYSA-N_Q9Y243_AKT3
syn20825275	CCn1c(nc2c(nc(OCCN)cc12)C#CC(C)(C)O)-c1nonc1N	UZANYRRVDZSQGV-UHFFFAOYSA-N	GSK902056	P21802	FGFR2	FGFR2	5.308084522343251	UZANYRRVDZSQGV-UHFFFAOYSA-N_P21802_FGFR2
syn20825275	CCn1c(nc2c(nc(OCCN)cc12)C#CC(C)(C)O)-c1nonc1N	UZANYRRVDZSQGV-UHFFFAOYSA-N	GSK902056	Q9P286	PAK7	PAK7	7.137247276766315	UZANYRRVDZSQGV-UHFFFAOYSA-N_Q9P286_PAK7
syn20825275	CCn1c(nc2c(nc(OCCN)cc12)C#CC(C)(C)O)-c1nonc1N	UZANYRRVDZSQGV-UHFFFAOYSA-N	GSK902056	Q05655	PRKCD	PRKCD	7.076914293436268	UZANYRRVDZSQGV-UHFFFAOYSA-N_Q05655_PRKCD
syn20825275	CCn1c(nc2c(nc(OCCN)cc12)C#CC(C)(C)O)-c1nonc1N	UZANYRRVDZSQGV-UHFFFAOYSA-N	GSK902056	Q02156	PRKCE	PRKCE	7.85930784477999	UZANYRRVDZSQGV-UHFFFAOYSA-N_Q02156_PRKCE
syn20825275	CCn1c(nc2c(nc(OCCN)cc12)C#CC(C)(C)O)-c1nonc1N	UZANYRRVDZSQGV-UHFFFAOYSA-N	GSK902056	P24723	PRKCH	PRKCH	7.941893212138469	UZANYRRVDZSQGV-UHFFFAOYSA-N_P24723_PRKCH
syn20825275	CCn1c(nc2c(nc(OCCN)cc12)C#CC(C)(C)O)-c1nonc1N	UZANYRRVDZSQGV-UHFFFAOYSA-N	GSK902056	Q04759	PRKCQ	PRKCQ	7.559104910490786	UZANYRRVDZSQGV-UHFFFAOYSA-N_Q04759_PRKCQ
syn20825275	CCn1c(nc2c(nc(OCCN)cc12)C#CC(C)(C)O)-c1nonc1N	UZANYRRVDZSQGV-UHFFFAOYSA-N	GSK902056	Q13237	PRKG2	PRKG2	7.221647809129923	UZANYRRVDZSQGV-UHFFFAOYSA-N_Q13237_PRKG2
syn20825275	CCn1c(nc2c(nc(OCCN)cc12)C#CC(C)(C)O)-c1nonc1N	UZANYRRVDZSQGV-UHFFFAOYSA-N	GSK902056	P51817	PRKX	PRKX	7.263107204969132	UZANYRRVDZSQGV-UHFFFAOYSA-N_P51817_PRKX
syn20825275	CCn1c(nc2c(nc(OCCN)cc12)C#CC(C)(C)O)-c1nonc1N	UZANYRRVDZSQGV-UHFFFAOYSA-N	GSK902056	O75676	RPS6KA4	RPS6KA4(Kin.Dom.2-C-terminal)	7.331863652518982	UZANYRRVDZSQGV-UHFFFAOYSA-N_O75676_RPS6KA4(Kin.Dom.2-C-terminal)
syn20825275	CCn1c(nc2c(nc(OCCN)cc12)C#CC(C)(C)O)-c1nonc1N	UZANYRRVDZSQGV-UHFFFAOYSA-N	GSK902056	Q56UN5	MAP3K19	YSK4	7.348274060673267	UZANYRRVDZSQGV-UHFFFAOYSA-N_Q56UN5_YSK4
syn20825279	C[C@@H](OC1=C(N)N=CC(C2=C(C#N)N(C)N=C2C3)=C1)C4=CC(F)=CC=C4C(N3C)=O	IIXWYSCJSQVBQM-LLVKDONJSA-N	PFE-PKIS 10	Q9UM73	ALK	ALK	7.900532146388654	IIXWYSCJSQVBQM-LLVKDONJSA-N_Q9UM73_ALK
syn20825279	C[C@@H](OC1=C(N)N=CC(C2=C(C#N)N(C)N=C2C3)=C1)C4=CC(F)=CC=C4C(N3C)=O	IIXWYSCJSQVBQM-LLVKDONJSA-N	PFE-PKIS 10	Q9UIK4	DAPK2	DAPK2	6.3634985032892954	IIXWYSCJSQVBQM-LLVKDONJSA-N_Q9UIK4_DAPK2
syn20825279	C[C@@H](OC1=C(N)N=CC(C2=C(C#N)N(C)N=C2C3)=C1)C4=CC(F)=CC=C4C(N3C)=O	IIXWYSCJSQVBQM-LLVKDONJSA-N	PFE-PKIS 10	O15075	DCLK1	DCAMKL1	6.493454959716853	IIXWYSCJSQVBQM-LLVKDONJSA-N_O15075_DCAMKL1
syn20825279	C[C@@H](OC1=C(N)N=CC(C2=C(C#N)N(C)N=C2C3)=C1)C4=CC(F)=CC=C4C(N3C)=O	IIXWYSCJSQVBQM-LLVKDONJSA-N	PFE-PKIS 10	Q8N568	DCLK2	DCAMKL2	6.5684674767221995	IIXWYSCJSQVBQM-LLVKDONJSA-N_Q8N568_DCAMKL2
syn20825279	C[C@@H](OC1=C(N)N=CC(C2=C(C#N)N(C)N=C2C3)=C1)C4=CC(F)=CC=C4C(N3C)=O	IIXWYSCJSQVBQM-LLVKDONJSA-N	PFE-PKIS 10	O15197	EPHB6	EPHB6	7.622191313389732	IIXWYSCJSQVBQM-LLVKDONJSA-N_O15197_EPHB6
syn20825279	C[C@@H](OC1=C(N)N=CC(C2=C(C#N)N(C)N=C2C3)=C1)C4=CC(F)=CC=C4C(N3C)=O	IIXWYSCJSQVBQM-LLVKDONJSA-N	PFE-PKIS 10	Q05397	PTK2	FAK	6.350814251844334	IIXWYSCJSQVBQM-LLVKDONJSA-N_Q05397_FAK
syn20825279	C[C@@H](OC1=C(N)N=CC(C2=C(C#N)N(C)N=C2C3)=C1)C4=CC(F)=CC=C4C(N3C)=O	IIXWYSCJSQVBQM-LLVKDONJSA-N	PFE-PKIS 10	P16591	FER	FER	6.838259916934962	IIXWYSCJSQVBQM-LLVKDONJSA-N_P16591_FER
syn20825279	C[C@@H](OC1=C(N)N=CC(C2=C(C#N)N(C)N=C2C3)=C1)C4=CC(F)=CC=C4C(N3C)=O	IIXWYSCJSQVBQM-LLVKDONJSA-N	PFE-PKIS 10	P07332	FES	FES	6.461304178972621	IIXWYSCJSQVBQM-LLVKDONJSA-N_P07332_FES
syn20825279	C[C@@H](OC1=C(N)N=CC(C2=C(C#N)N(C)N=C2C3)=C1)C4=CC(F)=CC=C4C(N3C)=O	IIXWYSCJSQVBQM-LLVKDONJSA-N	PFE-PKIS 10	P42685	FRK	FRK	6.743668362205537	IIXWYSCJSQVBQM-LLVKDONJSA-N_P42685_FRK
syn20825279	C[C@@H](OC1=C(N)N=CC(C2=C(C#N)N(C)N=C2C3)=C1)C4=CC(F)=CC=C4C(N3C)=O	IIXWYSCJSQVBQM-LLVKDONJSA-N	PFE-PKIS 10	Q15835	GRK1	GRK1	6.191648542156071	IIXWYSCJSQVBQM-LLVKDONJSA-N_Q15835_GRK1
syn20825279	C[C@@H](OC1=C(N)N=CC(C2=C(C#N)N(C)N=C2C3)=C1)C4=CC(F)=CC=C4C(N3C)=O	IIXWYSCJSQVBQM-LLVKDONJSA-N	PFE-PKIS 10	Q8WTQ7	GRK7	GRK7	6.297323458802059	IIXWYSCJSQVBQM-LLVKDONJSA-N_Q8WTQ7_GRK7
syn20825279	C[C@@H](OC1=C(N)N=CC(C2=C(C#N)N(C)N=C2C3)=C1)C4=CC(F)=CC=C4C(N3C)=O	IIXWYSCJSQVBQM-LLVKDONJSA-N	PFE-PKIS 10	O94804	STK10	LOK	6.7100706247710615	IIXWYSCJSQVBQM-LLVKDONJSA-N_O94804_LOK
syn20825279	C[C@@H](OC1=C(N)N=CC(C2=C(C#N)N(C)N=C2C3)=C1)C4=CC(F)=CC=C4C(N3C)=O	IIXWYSCJSQVBQM-LLVKDONJSA-N	PFE-PKIS 10	P29376	LTK	LTK	7.512014783215174	IIXWYSCJSQVBQM-LLVKDONJSA-N_P29376_LTK
syn20825279	C[C@@H](OC1=C(N)N=CC(C2=C(C#N)N(C)N=C2C3)=C1)C4=CC(F)=CC=C4C(N3C)=O	IIXWYSCJSQVBQM-LLVKDONJSA-N	PFE-PKIS 10	P46734	MAP2K3	MEK3	5.735168942993542	IIXWYSCJSQVBQM-LLVKDONJSA-N_P46734_MEK3
syn20825279	C[C@@H](OC1=C(N)N=CC(C2=C(C#N)N(C)N=C2C3)=C1)C4=CC(F)=CC=C4C(N3C)=O	IIXWYSCJSQVBQM-LLVKDONJSA-N	PFE-PKIS 10	P15735	PHKG2	PHKG2	6.441263671969122	IIXWYSCJSQVBQM-LLVKDONJSA-N_P15735_PHKG2
syn20825279	C[C@@H](OC1=C(N)N=CC(C2=C(C#N)N(C)N=C2C3)=C1)C4=CC(F)=CC=C4C(N3C)=O	IIXWYSCJSQVBQM-LLVKDONJSA-N	PFE-PKIS 10	O00444	PLK4	PLK4	6.943643070366741	IIXWYSCJSQVBQM-LLVKDONJSA-N_O00444_PLK4
syn20825279	C[C@@H](OC1=C(N)N=CC(C2=C(C#N)N(C)N=C2C3)=C1)C4=CC(F)=CC=C4C(N3C)=O	IIXWYSCJSQVBQM-LLVKDONJSA-N	PFE-PKIS 10	Q14289	PTK2B	PYK2	6.630928516534844	IIXWYSCJSQVBQM-LLVKDONJSA-N_Q14289_PYK2
syn20825279	C[C@@H](OC1=C(N)N=CC(C2=C(C#N)N(C)N=C2C3)=C1)C4=CC(F)=CC=C4C(N3C)=O	IIXWYSCJSQVBQM-LLVKDONJSA-N	PFE-PKIS 10	Q6XUX3	DSTYK	RIPK5	6.651695796404806	IIXWYSCJSQVBQM-LLVKDONJSA-N_Q6XUX3_RIPK5
syn20825279	C[C@@H](OC1=C(N)N=CC(C2=C(C#N)N(C)N=C2C3)=C1)C4=CC(F)=CC=C4C(N3C)=O	IIXWYSCJSQVBQM-LLVKDONJSA-N	PFE-PKIS 10	P08922	ROS1	ROS1	7.279645170358452	IIXWYSCJSQVBQM-LLVKDONJSA-N_P08922_ROS1
syn20825279	C[C@@H](OC1=C(N)N=CC(C2=C(C#N)N(C)N=C2C3)=C1)C4=CC(F)=CC=C4C(N3C)=O	IIXWYSCJSQVBQM-LLVKDONJSA-N	PFE-PKIS 10	Q9H2G2	SLK	SLK	6.667387786861274	IIXWYSCJSQVBQM-LLVKDONJSA-N_Q9H2G2_SLK
syn20825279	C[C@@H](OC1=C(N)N=CC(C2=C(C#N)N(C)N=C2C3)=C1)C4=CC(F)=CC=C4C(N3C)=O	IIXWYSCJSQVBQM-LLVKDONJSA-N	PFE-PKIS 10	Q13470	TNK1	TNK1	6.777268845944217	IIXWYSCJSQVBQM-LLVKDONJSA-N_Q13470_TNK1
syn20825279	C[C@@H](OC1=C(N)N=CC(C2=C(C#N)N(C)N=C2C3)=C1)C4=CC(F)=CC=C4C(N3C)=O	IIXWYSCJSQVBQM-LLVKDONJSA-N	PFE-PKIS 10	Q07912	TNK2	TNK2	6.753375618720645	IIXWYSCJSQVBQM-LLVKDONJSA-N_Q07912_TNK2
syn20825279	C[C@@H](OC1=C(N)N=CC(C2=C(C#N)N(C)N=C2C3)=C1)C4=CC(F)=CC=C4C(N3C)=O	IIXWYSCJSQVBQM-LLVKDONJSA-N	PFE-PKIS 10	P04629	NTRK1	TRKA	7.194436294697972	IIXWYSCJSQVBQM-LLVKDONJSA-N_P04629_TRKA
syn20825279	C[C@@H](OC1=C(N)N=CC(C2=C(C#N)N(C)N=C2C3)=C1)C4=CC(F)=CC=C4C(N3C)=O	IIXWYSCJSQVBQM-LLVKDONJSA-N	PFE-PKIS 10	Q16620	NTRK2	TRKB	7.0863168152672396	IIXWYSCJSQVBQM-LLVKDONJSA-N_Q16620_TRKB
syn20825279	NC(C(C=C1)=CC=C1C2=CC3=NC=NC(SCC(O)=O)=C3S2)=O	MAUXTEABCSHUTA-UHFFFAOYSA-N	PFE-PKIS 14	Q96GD4	AURKB	AURKB	6.7096653921160865	MAUXTEABCSHUTA-UHFFFAOYSA-N_Q96GD4_AURKB
syn20825279	NC(C(C=C1)=CC=C1C2=CC3=NC=NC(SCC(O)=O)=C3S2)=O	MAUXTEABCSHUTA-UHFFFAOYSA-N	PFE-PKIS 14	Q8N5S9	CAMKK1	CAMKK1	6.070280946948914	MAUXTEABCSHUTA-UHFFFAOYSA-N_Q8N5S9_CAMKK1
syn20825279	NC(C(C=C1)=CC=C1C2=CC3=NC=NC(SCC(O)=O)=C3S2)=O	MAUXTEABCSHUTA-UHFFFAOYSA-N	PFE-PKIS 14	Q96RR4	CAMKK2	CAMKK2	6.089677135170594	MAUXTEABCSHUTA-UHFFFAOYSA-N_Q96RR4_CAMKK2
syn20825279	NC(C(C=C1)=CC=C1C2=CC3=NC=NC(SCC(O)=O)=C3S2)=O	MAUXTEABCSHUTA-UHFFFAOYSA-N	PFE-PKIS 14	P49759	CLK1	CLK1	7.463038822303518	MAUXTEABCSHUTA-UHFFFAOYSA-N_P49759_CLK1
syn20825279	NC(C(C=C1)=CC=C1C2=CC3=NC=NC(SCC(O)=O)=C3S2)=O	MAUXTEABCSHUTA-UHFFFAOYSA-N	PFE-PKIS 14	Q9HAZ1	CLK4	CLK4	7.595632480256877	MAUXTEABCSHUTA-UHFFFAOYSA-N_Q9HAZ1_CLK4
syn20825279	NC(C(C=C1)=CC=C1C2=CC3=NC=NC(SCC(O)=O)=C3S2)=O	MAUXTEABCSHUTA-UHFFFAOYSA-N	PFE-PKIS 14	P68400	CSNK2A1	CSNK2A1	6.650026833857663	MAUXTEABCSHUTA-UHFFFAOYSA-N_P68400_CSNK2A1
syn20825279	NC(C(C=C1)=CC=C1C2=CC3=NC=NC(SCC(O)=O)=C3S2)=O	MAUXTEABCSHUTA-UHFFFAOYSA-N	PFE-PKIS 14	P19784	CSNK2A2	CSNK2A2	6.875826403303662	MAUXTEABCSHUTA-UHFFFAOYSA-N_P19784_CSNK2A2
syn20825279	NC(C(C=C1)=CC=C1C2=CC3=NC=NC(SCC(O)=O)=C3S2)=O	MAUXTEABCSHUTA-UHFFFAOYSA-N	PFE-PKIS 14	Q9UEE5	STK17A	DRAK1	6.901339040508612	MAUXTEABCSHUTA-UHFFFAOYSA-N_Q9UEE5_DRAK1
syn20825279	NC(C(C=C1)=CC=C1C2=CC3=NC=NC(SCC(O)=O)=C3S2)=O	MAUXTEABCSHUTA-UHFFFAOYSA-N	PFE-PKIS 14	O94768	STK17B	DRAK2	6.619018539044187	MAUXTEABCSHUTA-UHFFFAOYSA-N_O94768_DRAK2
syn20825279	NC(C(C=C1)=CC=C1C2=CC3=NC=NC(SCC(O)=O)=C3S2)=O	MAUXTEABCSHUTA-UHFFFAOYSA-N	PFE-PKIS 14	Q13627	DYRK1A	DYRK1A	6.596224282142843	MAUXTEABCSHUTA-UHFFFAOYSA-N_Q13627_DYRK1A
syn20825279	NC(C(C=C1)=CC=C1C2=CC3=NC=NC(SCC(O)=O)=C3S2)=O	MAUXTEABCSHUTA-UHFFFAOYSA-N	PFE-PKIS 14	Q86Z02	HIPK1	HIPK1	6.612566648966537	MAUXTEABCSHUTA-UHFFFAOYSA-N_Q86Z02_HIPK1
syn20825279	NC(C(C=C1)=CC=C1C2=CC3=NC=NC(SCC(O)=O)=C3S2)=O	MAUXTEABCSHUTA-UHFFFAOYSA-N	PFE-PKIS 14	Q9H2X6	HIPK2	HIPK2	6.846044981190828	MAUXTEABCSHUTA-UHFFFAOYSA-N_Q9H2X6_HIPK2
syn20825279	NC(C(C=C1)=CC=C1C2=CC3=NC=NC(SCC(O)=O)=C3S2)=O	MAUXTEABCSHUTA-UHFFFAOYSA-N	PFE-PKIS 14	Q9H422	HIPK3	HIPK3	6.863497685185347	MAUXTEABCSHUTA-UHFFFAOYSA-N_Q9H422_HIPK3
syn20825279	NC(C(C=C1)=CC=C1C2=CC3=NC=NC(SCC(O)=O)=C3S2)=O	MAUXTEABCSHUTA-UHFFFAOYSA-N	PFE-PKIS 14	Q8NE63	HIPK4	HIPK4	6.014579585507982	MAUXTEABCSHUTA-UHFFFAOYSA-N_Q8NE63_HIPK4
syn20825279	NC(C(C=C1)=CC=C1C2=CC3=NC=NC(SCC(O)=O)=C3S2)=O	MAUXTEABCSHUTA-UHFFFAOYSA-N	PFE-PKIS 14	P09619	PDGFRB	PDGFRB	6.370562145245099	MAUXTEABCSHUTA-UHFFFAOYSA-N_P09619_PDGFRB
syn20825279	NC(C(C=C1)=CC=C1C2=CC3=NC=NC(SCC(O)=O)=C3S2)=O	MAUXTEABCSHUTA-UHFFFAOYSA-N	PFE-PKIS 14	O60331	PIP5K1C	PIP5K1C	6.543553104096602	MAUXTEABCSHUTA-UHFFFAOYSA-N_O60331_PIP5K1C
syn20825279	NC(C(C=C1)=CC=C1C2=CC3=NC=NC(SCC(O)=O)=C3S2)=O	MAUXTEABCSHUTA-UHFFFAOYSA-N	PFE-PKIS 14	P19525	EIF2AK2	PRKR	5.836084958155176	MAUXTEABCSHUTA-UHFFFAOYSA-N_P19525_PRKR
syn20825279	CS(C1=CC(CNC2=NC(NC3=CC=C(N(C(C)C)C(C4)=O)C4=C3)=NC=C2C(F)(F)F)=CC=C1)(=O)=O	OXZSOVAKZDHECN-UHFFFAOYSA-N	PFE-PKIS 18	O14965	AURKA	AURKA	7.353209829714457	OXZSOVAKZDHECN-UHFFFAOYSA-N_O14965_AURKA
syn20825279	CS(C1=CC(CNC2=NC(NC3=CC=C(N(C(C)C)C(C4)=O)C4=C3)=NC=C2C(F)(F)F)=CC=C1)(=O)=O	OXZSOVAKZDHECN-UHFFFAOYSA-N	PFE-PKIS 18	Q96GD4	AURKB	AURKB	7.652451072119087	OXZSOVAKZDHECN-UHFFFAOYSA-N_Q96GD4_AURKB
syn20825279	CS(C1=CC(CNC2=NC(NC3=CC=C(N(C(C)C)C(C4)=O)C4=C3)=NC=C2C(F)(F)F)=CC=C1)(=O)=O	OXZSOVAKZDHECN-UHFFFAOYSA-N	PFE-PKIS 18	P19784	CSNK2A2	CSNK2A2	6.587237975616175	OXZSOVAKZDHECN-UHFFFAOYSA-N_P19784_CSNK2A2
syn20825279	CS(C1=CC(CNC2=NC(NC3=CC=C(N(C(C)C)C(C4)=O)C4=C3)=NC=C2C(F)(F)F)=CC=C1)(=O)=O	OXZSOVAKZDHECN-UHFFFAOYSA-N	PFE-PKIS 18	O94768	STK17B	DRAK2	6.333162897353829	OXZSOVAKZDHECN-UHFFFAOYSA-N_O94768_DRAK2
syn20825279	CS(C1=CC(CNC2=NC(NC3=CC=C(N(C(C)C)C(C4)=O)C4=C3)=NC=C2C(F)(F)F)=CC=C1)(=O)=O	OXZSOVAKZDHECN-UHFFFAOYSA-N	PFE-PKIS 18	Q05397	PTK2	FAK	8.074985484403328	OXZSOVAKZDHECN-UHFFFAOYSA-N_Q05397_FAK
syn20825279	CS(C1=CC(CNC2=NC(NC3=CC=C(N(C(C)C)C(C4)=O)C4=C3)=NC=C2C(F)(F)F)=CC=C1)(=O)=O	OXZSOVAKZDHECN-UHFFFAOYSA-N	PFE-PKIS 18	P36888	FLT3	FLT3	6.400174812255464	OXZSOVAKZDHECN-UHFFFAOYSA-N_P36888_FLT3
syn20825279	CS(C1=CC(CNC2=NC(NC3=CC=C(N(C(C)C)C(C4)=O)C4=C3)=NC=C2C(F)(F)F)=CC=C1)(=O)=O	OXZSOVAKZDHECN-UHFFFAOYSA-N	PFE-PKIS 18	P35916	FLT4	FLT4	6.881986709140452	OXZSOVAKZDHECN-UHFFFAOYSA-N_P35916_FLT4
syn20825279	CS(C1=CC(CNC2=NC(NC3=CC=C(N(C(C)C)C(C4)=O)C4=C3)=NC=C2C(F)(F)F)=CC=C1)(=O)=O	OXZSOVAKZDHECN-UHFFFAOYSA-N	PFE-PKIS 18	P23458	JAK1	JAK1(JH2domain-pseudokinase)	7.382354856565293	OXZSOVAKZDHECN-UHFFFAOYSA-N_P23458_JAK1(JH2domain-pseudokinase)
syn20825279	CS(C1=CC(CNC2=NC(NC3=CC=C(N(C(C)C)C(C4)=O)C4=C3)=NC=C2C(F)(F)F)=CC=C1)(=O)=O	OXZSOVAKZDHECN-UHFFFAOYSA-N	PFE-PKIS 18	O60674	JAK2	JAK2(JH1domain-catalytic)	7.560859266301395	OXZSOVAKZDHECN-UHFFFAOYSA-N_O60674_JAK2(JH1domain-catalytic)
syn20825279	CS(C1=CC(CNC2=NC(NC3=CC=C(N(C(C)C)C(C4)=O)C4=C3)=NC=C2C(F)(F)F)=CC=C1)(=O)=O	OXZSOVAKZDHECN-UHFFFAOYSA-N	PFE-PKIS 18	P52333	JAK3	JAK3(JH1domain-catalytic)	7.046492512741213	OXZSOVAKZDHECN-UHFFFAOYSA-N_P52333_JAK3(JH1domain-catalytic)
syn20825279	CS(C1=CC(CNC2=NC(NC3=CC=C(N(C(C)C)C(C4)=O)C4=C3)=NC=C2C(F)(F)F)=CC=C1)(=O)=O	OXZSOVAKZDHECN-UHFFFAOYSA-N	PFE-PKIS 18	P08581	MET	MET	7.103014194615823	OXZSOVAKZDHECN-UHFFFAOYSA-N_P08581_MET
syn20825279	CS(C1=CC(CNC2=NC(NC3=CC=C(N(C(C)C)C(C4)=O)C4=C3)=NC=C2C(F)(F)F)=CC=C1)(=O)=O	OXZSOVAKZDHECN-UHFFFAOYSA-N	PFE-PKIS 18	P80192	MAP3K9	MLK1	6.095351878985672	OXZSOVAKZDHECN-UHFFFAOYSA-N_P80192_MLK1
syn20825279	CS(C1=CC(CNC2=NC(NC3=CC=C(N(C(C)C)C(C4)=O)C4=C3)=NC=C2C(F)(F)F)=CC=C1)(=O)=O	OXZSOVAKZDHECN-UHFFFAOYSA-N	PFE-PKIS 18	Q02779	MAP3K10	MLK2	6.055829784981311	OXZSOVAKZDHECN-UHFFFAOYSA-N_Q02779_MLK2
syn20825279	CS(C1=CC(CNC2=NC(NC3=CC=C(N(C(C)C)C(C4)=O)C4=C3)=NC=C2C(F)(F)F)=CC=C1)(=O)=O	OXZSOVAKZDHECN-UHFFFAOYSA-N	PFE-PKIS 18	Q16584	MAP3K11	MLK3	6.11460333978051	OXZSOVAKZDHECN-UHFFFAOYSA-N_Q16584_MLK3
syn20825279	CS(C1=CC(CNC2=NC(NC3=CC=C(N(C(C)C)C(C4)=O)C4=C3)=NC=C2C(F)(F)F)=CC=C1)(=O)=O	OXZSOVAKZDHECN-UHFFFAOYSA-N	PFE-PKIS 18	Q16539	MAPK14	p38-alpha	6.925704826210361	OXZSOVAKZDHECN-UHFFFAOYSA-N_Q16539_p38-alpha
syn20825279	CS(C1=CC(CNC2=NC(NC3=CC=C(N(C(C)C)C(C4)=O)C4=C3)=NC=C2C(F)(F)F)=CC=C1)(=O)=O	OXZSOVAKZDHECN-UHFFFAOYSA-N	PFE-PKIS 18	P07949	RET	RET	7.233087349856876	OXZSOVAKZDHECN-UHFFFAOYSA-N_P07949_RET
syn20825279	CS(C1=CC(CNC2=NC(NC3=CC=C(N(C(C)C)C(C4)=O)C4=C3)=NC=C2C(F)(F)F)=CC=C1)(=O)=O	OXZSOVAKZDHECN-UHFFFAOYSA-N	PFE-PKIS 18	O14730	RIOK3	RIOK3	6.178956807304858	OXZSOVAKZDHECN-UHFFFAOYSA-N_O14730_RIOK3
syn20825279	CS(C1=CC(CNC2=NC(NC3=CC=C(N(C(C)C)C(C4)=O)C4=C3)=NC=C2C(F)(F)F)=CC=C1)(=O)=O	OXZSOVAKZDHECN-UHFFFAOYSA-N	PFE-PKIS 18	Q9H093	NUAK2	SNARK	7.72868347671017	OXZSOVAKZDHECN-UHFFFAOYSA-N_Q9H093_SNARK
syn20825279	CS(C1=CC(CNC2=NC(NC3=CC=C(N(C(C)C)C(C4)=O)C4=C3)=NC=C2C(F)(F)F)=CC=C1)(=O)=O	OXZSOVAKZDHECN-UHFFFAOYSA-N	PFE-PKIS 18	O75716	STK16	STK16	7.224156382061341	OXZSOVAKZDHECN-UHFFFAOYSA-N_O75716_STK16
syn20825279	CS(C1=CC(CNC2=NC(NC3=CC=C(N(C(C)C)C(C4)=O)C4=C3)=NC=C2C(F)(F)F)=CC=C1)(=O)=O	OXZSOVAKZDHECN-UHFFFAOYSA-N	PFE-PKIS 18	P43405	SYK	SYK	7.109802912254599	OXZSOVAKZDHECN-UHFFFAOYSA-N_P43405_SYK
syn20825279	CS(C1=CC(CNC2=NC(NC3=CC=C(N(C(C)C)C(C4)=O)C4=C3)=NC=C2C(F)(F)F)=CC=C1)(=O)=O	OXZSOVAKZDHECN-UHFFFAOYSA-N	PFE-PKIS 18	Q9UHD2	TBK1	TBK1	6.669532121032811	OXZSOVAKZDHECN-UHFFFAOYSA-N_Q9UHD2_TBK1
syn20825279	CS(C1=CC(CNC2=NC(NC3=CC=C(N(C(C)C)C(C4)=O)C4=C3)=NC=C2C(F)(F)F)=CC=C1)(=O)=O	OXZSOVAKZDHECN-UHFFFAOYSA-N	PFE-PKIS 18	P04629	NTRK1	TRKA	6.930786136499868	OXZSOVAKZDHECN-UHFFFAOYSA-N_P04629_TRKA
syn20825279	CS(C1=CC(CNC2=NC(NC3=CC=C(N(C(C)C)C(C4)=O)C4=C3)=NC=C2C(F)(F)F)=CC=C1)(=O)=O	OXZSOVAKZDHECN-UHFFFAOYSA-N	PFE-PKIS 18	Q16620	NTRK2	TRKB	7.185948782416791	OXZSOVAKZDHECN-UHFFFAOYSA-N_Q16620_TRKB
syn20825279	CS(C1=CC(CNC2=NC(NC3=CC=C(N(C(C)C)C(C4)=O)C4=C3)=NC=C2C(F)(F)F)=CC=C1)(=O)=O	OXZSOVAKZDHECN-UHFFFAOYSA-N	PFE-PKIS 18	P33981	TTK	TTK	6.479259447136416	OXZSOVAKZDHECN-UHFFFAOYSA-N_P33981_TTK
syn20825279	CS(C1=CC(CNC2=NC(NC3=CC=C(N(C(C)C)C(C4)=O)C4=C3)=NC=C2C(F)(F)F)=CC=C1)(=O)=O	OXZSOVAKZDHECN-UHFFFAOYSA-N	PFE-PKIS 18	P29597	TYK2	TYK2(JH1domain-catalytic)	6.945866727196766	OXZSOVAKZDHECN-UHFFFAOYSA-N_P29597_TYK2(JH1domain-catalytic)
syn20825279	CS(C1=CC(CNC2=NC(NC3=CC=C(N(C(C)C)C(C4)=O)C4=C3)=NC=C2C(F)(F)F)=CC=C1)(=O)=O	OXZSOVAKZDHECN-UHFFFAOYSA-N	PFE-PKIS 18	Q56UN5	MAP3K19	YSK4	7.013010100725219	OXZSOVAKZDHECN-UHFFFAOYSA-N_Q56UN5_YSK4
syn20825279	COc1cc(Nc2ncc3N(C)C(=O)C(F)(F)CN(C4CCCC4)c3n2)ccc1C(=O)NC5CCN(C)CC5	JMBATVPHKFZTAF-UHFFFAOYSA-N	TPKI-30	Q8NI60	CABC1	ADCK3	6.414153441969614	JMBATVPHKFZTAF-UHFFFAOYSA-N_Q8NI60_ADCK3
syn20825279	COc1cc(Nc2ncc3N(C)C(=O)C(F)(F)CN(C4CCCC4)c3n2)ccc1C(=O)NC5CCN(C)CC5	JMBATVPHKFZTAF-UHFFFAOYSA-N	TPKI-30	O14965	AURKA	AURKA	7.672459481985839	JMBATVPHKFZTAF-UHFFFAOYSA-N_O14965_AURKA
syn20825279	COc1cc(Nc2ncc3N(C)C(=O)C(F)(F)CN(C4CCCC4)c3n2)ccc1C(=O)NC5CCN(C)CC5	JMBATVPHKFZTAF-UHFFFAOYSA-N	TPKI-30	Q13873	BMPR2	BMPR2	5.617442022461516	JMBATVPHKFZTAF-UHFFFAOYSA-N_Q13873_BMPR2
syn20825279	COc1cc(Nc2ncc3N(C)C(=O)C(F)(F)CN(C4CCCC4)c3n2)ccc1C(=O)NC5CCN(C)CC5	JMBATVPHKFZTAF-UHFFFAOYSA-N	TPKI-30	P51813	BMX	BMX	6.208785263172438	JMBATVPHKFZTAF-UHFFFAOYSA-N_P51813_BMX
syn20825279	COc1cc(Nc2ncc3N(C)C(=O)C(F)(F)CN(C4CCCC4)c3n2)ccc1C(=O)NC5CCN(C)CC5	JMBATVPHKFZTAF-UHFFFAOYSA-N	TPKI-30	P22607	FGFR3	FGFR3	6.610965133090757	JMBATVPHKFZTAF-UHFFFAOYSA-N_P22607_FGFR3
syn20825279	COc1cc(Nc2ncc3N(C)C(=O)C(F)(F)CN(C4CCCC4)c3n2)ccc1C(=O)NC5CCN(C)CC5	JMBATVPHKFZTAF-UHFFFAOYSA-N	TPKI-30	P52564	MAP2K6	MEK6	5.624966541362419	JMBATVPHKFZTAF-UHFFFAOYSA-N_P52564_MEK6
syn20825279	COc1cc(Nc2ncc3N(C)C(=O)C(F)(F)CN(C4CCCC4)c3n2)ccc1C(=O)NC5CCN(C)CC5	JMBATVPHKFZTAF-UHFFFAOYSA-N	TPKI-30	Q9Y6E0	STK24	MST3	6.061036055698871	JMBATVPHKFZTAF-UHFFFAOYSA-N_Q9Y6E0_MST3
syn20825279	COc1cc(Nc2ncc3N(C)C(=O)C(F)(F)CN(C4CCCC4)c3n2)ccc1C(=O)NC5CCN(C)CC5	JMBATVPHKFZTAF-UHFFFAOYSA-N	TPKI-30	Q96PY6	NEK1	NEK1	5.998131425656115	JMBATVPHKFZTAF-UHFFFAOYSA-N_Q96PY6_NEK1
syn20825279	COc1cc(Nc2ncc3N(C)C(=O)C(F)(F)CN(C4CCCC4)c3n2)ccc1C(=O)NC5CCN(C)CC5	JMBATVPHKFZTAF-UHFFFAOYSA-N	TPKI-30	Q8IY84	MGC42105	NIM1	6.267347848149666	JMBATVPHKFZTAF-UHFFFAOYSA-N_Q8IY84_NIM1
syn20825279	COc1cc(Nc2ncc3N(C)C(=O)C(F)(F)CN(C4CCCC4)c3n2)ccc1C(=O)NC5CCN(C)CC5	JMBATVPHKFZTAF-UHFFFAOYSA-N	TPKI-30	Q8TBX8	PIP4K2C	PIP5K2C	7.075752575134809	JMBATVPHKFZTAF-UHFFFAOYSA-N_Q8TBX8_PIP5K2C
syn20825279	COc1cc(Nc2ncc3N(C)C(=O)C(F)(F)CN(C4CCCC4)c3n2)ccc1C(=O)NC5CCN(C)CC5	JMBATVPHKFZTAF-UHFFFAOYSA-N	TPKI-30	P53350	PLK1	PLK1	7.86165869320747	JMBATVPHKFZTAF-UHFFFAOYSA-N_P53350_PLK1
syn20825279	COc1cc(Nc2ncc3N(C)C(=O)C(F)(F)CN(C4CCCC4)c3n2)ccc1C(=O)NC5CCN(C)CC5	JMBATVPHKFZTAF-UHFFFAOYSA-N	TPKI-30	Q9NYY3	PLK2	PLK2	7.774846584861899	JMBATVPHKFZTAF-UHFFFAOYSA-N_Q9NYY3_PLK2
syn20825279	COc1cc(Nc2ncc3N(C)C(=O)C(F)(F)CN(C4CCCC4)c3n2)ccc1C(=O)NC5CCN(C)CC5	JMBATVPHKFZTAF-UHFFFAOYSA-N	TPKI-30	Q9H4B4	PLK3	PLK3	7.766057353602397	JMBATVPHKFZTAF-UHFFFAOYSA-N_Q9H4B4_PLK3
syn20825279	COc1cc(Nc2ncc3N(C)C(=O)C(F)(F)CN(C4CCCC4)c3n2)ccc1C(=O)NC5CCN(C)CC5	JMBATVPHKFZTAF-UHFFFAOYSA-N	TPKI-30	Q9H2G2	SLK	SLK	6.41792374229698	JMBATVPHKFZTAF-UHFFFAOYSA-N_Q9H2G2_SLK
syn20825279	COc1cc(Nc2ncc3N(C)C(=O)C(F)(F)CN(C4CCCC4)c3n2)ccc1C(=O)NC5CCN(C)CC5	JMBATVPHKFZTAF-UHFFFAOYSA-N	TPKI-30	O75716	STK16	STK16	7.005428383746006	JMBATVPHKFZTAF-UHFFFAOYSA-N_O75716_STK16
syn20825279	COc1cc(Nc2ncc3N(C)C(=O)C(F)(F)CN(C4CCCC4)c3n2)ccc1C(=O)NC5CCN(C)CC5	JMBATVPHKFZTAF-UHFFFAOYSA-N	TPKI-30	O00506	STK25	YSK1	5.507586866672381	JMBATVPHKFZTAF-UHFFFAOYSA-N_O00506_YSK1
syn20825279	CN1CCC(CC1)NC(=O)c2ccc(Nc3ncc4N(C)C(=O)C(F)(F)CN(C5CCCC5)c4n3)cc2C	WQQPBXGJFFKXKX-UHFFFAOYSA-N	TPKI-31	O14965	AURKA	AURKA	7.123080599546541	WQQPBXGJFFKXKX-UHFFFAOYSA-N_O14965_AURKA
syn20825279	CN1CCC(CC1)NC(=O)c2ccc(Nc3ncc4N(C)C(=O)C(F)(F)CN(C5CCCC5)c4n3)cc2C	WQQPBXGJFFKXKX-UHFFFAOYSA-N	TPKI-31	Q9NSY1	BMP2K	BIKE	6.29452288529214	WQQPBXGJFFKXKX-UHFFFAOYSA-N_Q9NSY1_BIKE
syn20825279	CN1CCC(CC1)NC(=O)c2ccc(Nc3ncc4N(C)C(=O)C(F)(F)CN(C5CCCC5)c4n3)cc2C	WQQPBXGJFFKXKX-UHFFFAOYSA-N	TPKI-31	P49760	CLK2	CLK2	6.124436834770211	WQQPBXGJFFKXKX-UHFFFAOYSA-N_P49760_CLK2
syn20825279	CN1CCC(CC1)NC(=O)c2ccc(Nc3ncc4N(C)C(=O)C(F)(F)CN(C5CCCC5)c4n3)cc2C	WQQPBXGJFFKXKX-UHFFFAOYSA-N	TPKI-31	Q9C098	DCLK3	DCAMKL3	6.546537300133018	WQQPBXGJFFKXKX-UHFFFAOYSA-N_Q9C098_DCAMKL3
syn20825279	CN1CCC(CC1)NC(=O)c2ccc(Nc3ncc4N(C)C(=O)C(F)(F)CN(C5CCCC5)c4n3)cc2C	WQQPBXGJFFKXKX-UHFFFAOYSA-N	TPKI-31	O14976	GAK	GAK	5.968146141397053	WQQPBXGJFFKXKX-UHFFFAOYSA-N_O14976_GAK
syn20825279	CN1CCC(CC1)NC(=O)c2ccc(Nc3ncc4N(C)C(=O)C(F)(F)CN(C5CCCC5)c4n3)cc2C	WQQPBXGJFFKXKX-UHFFFAOYSA-N	TPKI-31	Q9P2K8	EIF2AK4	GCN2(Kin.Dom.2,S808G)	6.248748654837595	WQQPBXGJFFKXKX-UHFFFAOYSA-N_Q9P2K8_GCN2(Kin.Dom.2,S808G)
syn20825279	CN1CCC(CC1)NC(=O)c2ccc(Nc3ncc4N(C)C(=O)C(F)(F)CN(C5CCCC5)c4n3)cc2C	WQQPBXGJFFKXKX-UHFFFAOYSA-N	TPKI-31	P51617	IRAK1	IRAK1	6.431360928825312	WQQPBXGJFFKXKX-UHFFFAOYSA-N_P51617_IRAK1
syn20825279	CN1CCC(CC1)NC(=O)c2ccc(Nc3ncc4N(C)C(=O)C(F)(F)CN(C5CCCC5)c4n3)cc2C	WQQPBXGJFFKXKX-UHFFFAOYSA-N	TPKI-31	P23458	JAK1	JAK1(JH2domain-pseudokinase)	6.192307512988125	WQQPBXGJFFKXKX-UHFFFAOYSA-N_P23458_JAK1(JH2domain-pseudokinase)
syn20825279	CN1CCC(CC1)NC(=O)c2ccc(Nc3ncc4N(C)C(=O)C(F)(F)CN(C5CCCC5)c4n3)cc2C	WQQPBXGJFFKXKX-UHFFFAOYSA-N	TPKI-31	Q9Y6R4	MAP3K4	MAP3K4	4.756981046289253	WQQPBXGJFFKXKX-UHFFFAOYSA-N_Q9Y6R4_MAP3K4
syn20825279	CN1CCC(CC1)NC(=O)c2ccc(Nc3ncc4N(C)C(=O)C(F)(F)CN(C5CCCC5)c4n3)cc2C	WQQPBXGJFFKXKX-UHFFFAOYSA-N	TPKI-31	P08581	MET	MET	6.0782778766150605	WQQPBXGJFFKXKX-UHFFFAOYSA-N_P08581_MET
syn20825279	CN1CCC(CC1)NC(=O)c2ccc(Nc3ncc4N(C)C(=O)C(F)(F)CN(C5CCCC5)c4n3)cc2C	WQQPBXGJFFKXKX-UHFFFAOYSA-N	TPKI-31	Q8IY84	MGC42105	NIM1	5.85164236012258	WQQPBXGJFFKXKX-UHFFFAOYSA-N_Q8IY84_NIM1
syn20825279	CN1CCC(CC1)NC(=O)c2ccc(Nc3ncc4N(C)C(=O)C(F)(F)CN(C5CCCC5)c4n3)cc2C	WQQPBXGJFFKXKX-UHFFFAOYSA-N	TPKI-31	P48736	PIK3CG	PIK3CG	5.111269211312701	WQQPBXGJFFKXKX-UHFFFAOYSA-N_P48736_PIK3CG
syn20825279	CN1CCC(CC1)NC(=O)c2ccc(Nc3ncc4N(C)C(=O)C(F)(F)CN(C5CCCC5)c4n3)cc2C	WQQPBXGJFFKXKX-UHFFFAOYSA-N	TPKI-31	Q8TBX8	PIP4K2C	PIP5K2C	6.959159554467368	WQQPBXGJFFKXKX-UHFFFAOYSA-N_Q8TBX8_PIP5K2C
syn20825279	CN1CCC(CC1)NC(=O)c2ccc(Nc3ncc4N(C)C(=O)C(F)(F)CN(C5CCCC5)c4n3)cc2C	WQQPBXGJFFKXKX-UHFFFAOYSA-N	TPKI-31	P53350	PLK1	PLK1	6.968967943703307	WQQPBXGJFFKXKX-UHFFFAOYSA-N_P53350_PLK1
syn20825279	CN1CCC(CC1)NC(=O)c2ccc(Nc3ncc4N(C)C(=O)C(F)(F)CN(C5CCCC5)c4n3)cc2C	WQQPBXGJFFKXKX-UHFFFAOYSA-N	TPKI-31	Q9NYY3	PLK2	PLK2	6.9976577208280375	WQQPBXGJFFKXKX-UHFFFAOYSA-N_Q9NYY3_PLK2
syn20825279	CN1CCC(CC1)NC(=O)c2ccc(Nc3ncc4N(C)C(=O)C(F)(F)CN(C5CCCC5)c4n3)cc2C	WQQPBXGJFFKXKX-UHFFFAOYSA-N	TPKI-31	Q9H4B4	PLK3	PLK3	7.074486996867846	WQQPBXGJFFKXKX-UHFFFAOYSA-N_Q9H4B4_PLK3
syn20825279	CN1CCC(CC1)NC(=O)c2ccc(Nc3ncc4N(C)C(=O)C(F)(F)CN(C5CCCC5)c4n3)cc2C	WQQPBXGJFFKXKX-UHFFFAOYSA-N	TPKI-31	Q9BRS2	RIOK1	RIOK1	6.078065321357916	WQQPBXGJFFKXKX-UHFFFAOYSA-N_Q9BRS2_RIOK1
syn20825279	CN1CCC(CC1)NC(=O)c2ccc(Nc3ncc4N(C)C(=O)C(F)(F)CN(C5CCCC5)c4n3)cc2C	WQQPBXGJFFKXKX-UHFFFAOYSA-N	TPKI-31	O14730	RIOK3	RIOK3	6.147973511084804	WQQPBXGJFFKXKX-UHFFFAOYSA-N_O14730_RIOK3
syn20825279	CN1CCC(CC1)NC(=O)c2ccc(Nc3ncc4N(C)C(=O)C(F)(F)CN(C5CCCC5)c4n3)cc2C	WQQPBXGJFFKXKX-UHFFFAOYSA-N	TPKI-31	Q9H2G2	SLK	SLK	5.997597487358915	WQQPBXGJFFKXKX-UHFFFAOYSA-N_Q9H2G2_SLK
syn20825279	CN1CCC(CC1)NC(=O)c2ccc(Nc3ncc4N(C)C(=O)C(F)(F)CN(C5CCCC5)c4n3)cc2C	WQQPBXGJFFKXKX-UHFFFAOYSA-N	TPKI-31	O75716	STK16	STK16	6.87050075868721	WQQPBXGJFFKXKX-UHFFFAOYSA-N_O75716_STK16
syn20825279	CN1CCC(CC1)NC(=O)c2ccc(Nc3ncc4N(C)C(=O)C(F)(F)CN(C5CCCC5)c4n3)cc2C	WQQPBXGJFFKXKX-UHFFFAOYSA-N	TPKI-31	P29597	TYK2	TYK2(JH1domain-catalytic)	6.246534319087318	WQQPBXGJFFKXKX-UHFFFAOYSA-N_P29597_TYK2(JH1domain-catalytic)
syn20825279	CN1CCC(CC1)NC(=O)c2ccc(Nc3ncc4N(C)C(=O)C(F)(F)CN(C5CCCC5)c4n3)cc2C	WQQPBXGJFFKXKX-UHFFFAOYSA-N	TPKI-31	Q56UN5	MAP3K19	YSK4	6.621370626141745	WQQPBXGJFFKXKX-UHFFFAOYSA-N_Q56UN5_YSK4
syn20825279	CC1=CC(=NN1C1=CC=CC=C1)C(=O)NC1=CC=C(OC2=NN3C=C(NC(=O)C4CC4)N=C3C=C2)C=C1	MZTUKIVBKFNLSN-UHFFFAOYSA-N	TPKI-35	P00519	ABL1	ABL1-phosphorylated	7.996837370864839	MZTUKIVBKFNLSN-UHFFFAOYSA-N_P00519_ABL1-phosphorylated
syn20825279	CC1=CC(=NN1C1=CC=CC=C1)C(=O)NC1=CC=C(OC2=NN3C=C(NC(=O)C4CC4)N=C3C=C2)C=C1	MZTUKIVBKFNLSN-UHFFFAOYSA-N	TPKI-35	P42684	ABL2	ABL2	7.649708910446913	MZTUKIVBKFNLSN-UHFFFAOYSA-N_P42684_ABL2
syn20825279	CC1=CC(=NN1C1=CC=CC=C1)C(=O)NC1=CC=C(OC2=NN3C=C(NC(=O)C4CC4)N=C3C=C2)C=C1	MZTUKIVBKFNLSN-UHFFFAOYSA-N	TPKI-35	Q92772	CDKL2	CDKL2	7.249519718836231	MZTUKIVBKFNLSN-UHFFFAOYSA-N_Q92772_CDKL2
syn20825279	CC1=CC(=NN1C1=CC=CC=C1)C(=O)NC1=CC=C(OC2=NN3C=C(NC(=O)C4CC4)N=C3C=C2)C=C1	MZTUKIVBKFNLSN-UHFFFAOYSA-N	TPKI-35	P07333	CSF1R	CSF1R	7.261614851398493	MZTUKIVBKFNLSN-UHFFFAOYSA-N_P07333_CSF1R
syn20825279	CC1=CC(=NN1C1=CC=CC=C1)C(=O)NC1=CC=C(OC2=NN3C=C(NC(=O)C4CC4)N=C3C=C2)C=C1	MZTUKIVBKFNLSN-UHFFFAOYSA-N	TPKI-35	Q08345	DDR1	DDR1	8.016315502895955	MZTUKIVBKFNLSN-UHFFFAOYSA-N_Q08345_DDR1
syn20825279	CC1=CC(=NN1C1=CC=CC=C1)C(=O)NC1=CC=C(OC2=NN3C=C(NC(=O)C4CC4)N=C3C=C2)C=C1	MZTUKIVBKFNLSN-UHFFFAOYSA-N	TPKI-35	Q16832	DDR2	DDR2	7.449388826988227	MZTUKIVBKFNLSN-UHFFFAOYSA-N_Q16832_DDR2
syn20825279	CC1=CC(=NN1C1=CC=CC=C1)C(=O)NC1=CC=C(OC2=NN3C=C(NC(=O)C4CC4)N=C3C=C2)C=C1	MZTUKIVBKFNLSN-UHFFFAOYSA-N	TPKI-35	O15197	EPHB6	EPHB6	7.449582724795491	MZTUKIVBKFNLSN-UHFFFAOYSA-N_O15197_EPHB6
syn20825279	CC1=CC(=NN1C1=CC=CC=C1)C(=O)NC1=CC=C(OC2=NN3C=C(NC(=O)C4CC4)N=C3C=C2)C=C1	MZTUKIVBKFNLSN-UHFFFAOYSA-N	TPKI-35	P21860	ERBB3	ERBB3	7.1931631859473635	MZTUKIVBKFNLSN-UHFFFAOYSA-N_P21860_ERBB3
syn20825279	CC1=CC(=NN1C1=CC=CC=C1)C(=O)NC1=CC=C(OC2=NN3C=C(NC(=O)C4CC4)N=C3C=C2)C=C1	MZTUKIVBKFNLSN-UHFFFAOYSA-N	TPKI-35	P17948	FLT1	FLT1	7.037986094489688	MZTUKIVBKFNLSN-UHFFFAOYSA-N_P17948_FLT1
syn20825279	CC1=CC(=NN1C1=CC=CC=C1)C(=O)NC1=CC=C(OC2=NN3C=C(NC(=O)C4CC4)N=C3C=C2)C=C1	MZTUKIVBKFNLSN-UHFFFAOYSA-N	TPKI-35	P36888	FLT3	FLT3	7.102148318131072	MZTUKIVBKFNLSN-UHFFFAOYSA-N_P36888_FLT3
syn20825279	CC1=CC(=NN1C1=CC=CC=C1)C(=O)NC1=CC=C(OC2=NN3C=C(NC(=O)C4CC4)N=C3C=C2)C=C1	MZTUKIVBKFNLSN-UHFFFAOYSA-N	TPKI-35	P35916	FLT4	FLT4	7.246681787729712	MZTUKIVBKFNLSN-UHFFFAOYSA-N_P35916_FLT4
syn20825279	CC1=CC(=NN1C1=CC=CC=C1)C(=O)NC1=CC=C(OC2=NN3C=C(NC(=O)C4CC4)N=C3C=C2)C=C1	MZTUKIVBKFNLSN-UHFFFAOYSA-N	TPKI-35	P10721	KIT	KIT	7.310234387550118	MZTUKIVBKFNLSN-UHFFFAOYSA-N_P10721_KIT
syn20825279	CC1=CC(=NN1C1=CC=CC=C1)C(=O)NC1=CC=C(OC2=NN3C=C(NC(=O)C4CC4)N=C3C=C2)C=C1	MZTUKIVBKFNLSN-UHFFFAOYSA-N	TPKI-35	P06239	LCK	LCK	7.142078364899077	MZTUKIVBKFNLSN-UHFFFAOYSA-N_P06239_LCK
syn20825279	CC1=CC(=NN1C1=CC=CC=C1)C(=O)NC1=CC=C(OC2=NN3C=C(NC(=O)C4CC4)N=C3C=C2)C=C1	MZTUKIVBKFNLSN-UHFFFAOYSA-N	TPKI-35	O94804	STK10	LOK	6.661049888184559	MZTUKIVBKFNLSN-UHFFFAOYSA-N_O94804_LOK
syn20825279	CC1=CC(=NN1C1=CC=CC=C1)C(=O)NC1=CC=C(OC2=NN3C=C(NC(=O)C4CC4)N=C3C=C2)C=C1	MZTUKIVBKFNLSN-UHFFFAOYSA-N	TPKI-35	Q13163	MAP2K5	MEK5	8.014041715202389	MZTUKIVBKFNLSN-UHFFFAOYSA-N_Q13163_MEK5
syn20825279	CC1=CC(=NN1C1=CC=CC=C1)C(=O)NC1=CC=C(OC2=NN3C=C(NC(=O)C4CC4)N=C3C=C2)C=C1	MZTUKIVBKFNLSN-UHFFFAOYSA-N	TPKI-35	Q12866	MERTK	MERTK	7.013440963174861	MZTUKIVBKFNLSN-UHFFFAOYSA-N_Q12866_MERTK
syn20825279	CC1=CC(=NN1C1=CC=CC=C1)C(=O)NC1=CC=C(OC2=NN3C=C(NC(=O)C4CC4)N=C3C=C2)C=C1	MZTUKIVBKFNLSN-UHFFFAOYSA-N	TPKI-35	P08581	MET	MET	7.083733953637039	MZTUKIVBKFNLSN-UHFFFAOYSA-N_P08581_MET
syn20825279	CC1=CC(=NN1C1=CC=CC=C1)C(=O)NC1=CC=C(OC2=NN3C=C(NC(=O)C4CC4)N=C3C=C2)C=C1	MZTUKIVBKFNLSN-UHFFFAOYSA-N	TPKI-35	P16234	PDGFRA	PDGFRA	7.212378926356592	MZTUKIVBKFNLSN-UHFFFAOYSA-N_P16234_PDGFRA
syn20825279	CC1=CC(=NN1C1=CC=CC=C1)C(=O)NC1=CC=C(OC2=NN3C=C(NC(=O)C4CC4)N=C3C=C2)C=C1	MZTUKIVBKFNLSN-UHFFFAOYSA-N	TPKI-35	P09619	PDGFRB	PDGFRB	7.1548628143966795	MZTUKIVBKFNLSN-UHFFFAOYSA-N_P09619_PDGFRB
syn20825279	CC1=CC(=NN1C1=CC=CC=C1)C(=O)NC1=CC=C(OC2=NN3C=C(NC(=O)C4CC4)N=C3C=C2)C=C1	MZTUKIVBKFNLSN-UHFFFAOYSA-N	TPKI-35	P07949	RET	RET	7.653053692511871	MZTUKIVBKFNLSN-UHFFFAOYSA-N_P07949_RET
syn20825279	CC1=CC(=NN1C1=CC=CC=C1)C(=O)NC1=CC=C(OC2=NN3C=C(NC(=O)C4CC4)N=C3C=C2)C=C1	MZTUKIVBKFNLSN-UHFFFAOYSA-N	TPKI-35	P35590	TIE1	TIE1	6.937614777706763	MZTUKIVBKFNLSN-UHFFFAOYSA-N_P35590_TIE1
syn20825279	CC1=CC(=NN1C1=CC=CC=C1)C(=O)NC1=CC=C(OC2=NN3C=C(NC(=O)C4CC4)N=C3C=C2)C=C1	MZTUKIVBKFNLSN-UHFFFAOYSA-N	TPKI-35	P04629	NTRK1	TRKA	6.610391089943783	MZTUKIVBKFNLSN-UHFFFAOYSA-N_P04629_TRKA
syn20825279	NC1=C(C2=CC=C(NC(NC3=CC=CC(C)=C3)=O)C=C2)C=NC4=C(Br)C=NN41	GXRCQVMXTRWVSJ-UHFFFAOYSA-N	AKI00000050a	P51451	BLK	BLK	7.040190350254374	GXRCQVMXTRWVSJ-UHFFFAOYSA-N_P51451_BLK
syn20825279	NC1=C(C2=CC=C(NC(NC3=CC=CC(C)=C3)=O)C=C2)C=NC4=C(Br)C=NN41	GXRCQVMXTRWVSJ-UHFFFAOYSA-N	AKI00000050a	Q6P2M8	PNCK	CAMK1B	5.281976989452279	GXRCQVMXTRWVSJ-UHFFFAOYSA-N_Q6P2M8_CAMK1B
syn20825279	NC1=C(C2=CC=C(NC(NC3=CC=CC(C)=C3)=O)C=C2)C=NC4=C(Br)C=NN41	GXRCQVMXTRWVSJ-UHFFFAOYSA-N	AKI00000050a	P07333	CSF1R	CSF1R	7.504373339155078	GXRCQVMXTRWVSJ-UHFFFAOYSA-N_P07333_CSF1R
syn20825279	NC1=C(C2=CC=C(NC(NC3=CC=CC(C)=C3)=O)C=C2)C=NC4=C(Br)C=NN41	GXRCQVMXTRWVSJ-UHFFFAOYSA-N	AKI00000050a	P48729	CSNK1A1	CSNK1A1	5.335731818785718	GXRCQVMXTRWVSJ-UHFFFAOYSA-N_P48729_CSNK1A1
syn20825279	NC1=C(C2=CC=C(NC(NC3=CC=CC(C)=C3)=O)C=C2)C=NC4=C(Br)C=NN41	GXRCQVMXTRWVSJ-UHFFFAOYSA-N	AKI00000050a	P48730	CSNK1D	CSNK1D	5.352921451111376	GXRCQVMXTRWVSJ-UHFFFAOYSA-N_P48730_CSNK1D
syn20825279	NC1=C(C2=CC=C(NC(NC3=CC=CC(C)=C3)=O)C=C2)C=NC4=C(Br)C=NN41	GXRCQVMXTRWVSJ-UHFFFAOYSA-N	AKI00000050a	P49674	CSNK1E	CSNK1E	5.570761115979474	GXRCQVMXTRWVSJ-UHFFFAOYSA-N_P49674_CSNK1E
syn20825279	NC1=C(C2=CC=C(NC(NC3=CC=CC(C)=C3)=O)C=C2)C=NC4=C(Br)C=NN41	GXRCQVMXTRWVSJ-UHFFFAOYSA-N	AKI00000050a	Q9C098	DCLK3	DCAMKL3	5.305481477427963	GXRCQVMXTRWVSJ-UHFFFAOYSA-N_Q9C098_DCAMKL3
syn20825279	NC1=C(C2=CC=C(NC(NC3=CC=CC(C)=C3)=O)C=C2)C=NC4=C(Br)C=NN41	GXRCQVMXTRWVSJ-UHFFFAOYSA-N	AKI00000050a	Q08345	DDR1	DDR1	7.7826505167012145	GXRCQVMXTRWVSJ-UHFFFAOYSA-N_Q08345_DDR1
syn20825279	NC1=C(C2=CC=C(NC(NC3=CC=CC(C)=C3)=O)C=C2)C=NC4=C(Br)C=NN41	GXRCQVMXTRWVSJ-UHFFFAOYSA-N	AKI00000050a	Q16832	DDR2	DDR2	7.462731114255922	GXRCQVMXTRWVSJ-UHFFFAOYSA-N_Q16832_DDR2
syn20825279	NC1=C(C2=CC=C(NC(NC3=CC=CC(C)=C3)=O)C=C2)C=NC4=C(Br)C=NN41	GXRCQVMXTRWVSJ-UHFFFAOYSA-N	AKI00000050a	Q9Y463	DYRK1B	DYRK1B	5.713912718901985	GXRCQVMXTRWVSJ-UHFFFAOYSA-N_Q9Y463_DYRK1B
syn20825279	NC1=C(C2=CC=C(NC(NC3=CC=CC(C)=C3)=O)C=C2)C=NC4=C(Br)C=NN41	GXRCQVMXTRWVSJ-UHFFFAOYSA-N	AKI00000050a	O15197	EPHB6	EPHB6	7.378920155093522	GXRCQVMXTRWVSJ-UHFFFAOYSA-N_O15197_EPHB6
syn20825279	NC1=C(C2=CC=C(NC(NC3=CC=CC(C)=C3)=O)C=C2)C=NC4=C(Br)C=NN41	GXRCQVMXTRWVSJ-UHFFFAOYSA-N	AKI00000050a	P36888	FLT3	FLT3	7.823799797163403	GXRCQVMXTRWVSJ-UHFFFAOYSA-N_P36888_FLT3
syn20825279	NC1=C(C2=CC=C(NC(NC3=CC=CC(C)=C3)=O)C=C2)C=NC4=C(Br)C=NN41	GXRCQVMXTRWVSJ-UHFFFAOYSA-N	AKI00000050a	P35916	FLT4	FLT4	7.427209997746247	GXRCQVMXTRWVSJ-UHFFFAOYSA-N_P35916_FLT4
syn20825279	NC1=C(C2=CC=C(NC(NC3=CC=CC(C)=C3)=O)C=C2)C=NC4=C(Br)C=NN41	GXRCQVMXTRWVSJ-UHFFFAOYSA-N	AKI00000050a	P25098	ADRBK1	GRK2	5.705803147124503	GXRCQVMXTRWVSJ-UHFFFAOYSA-N_P25098_GRK2
syn20825279	NC1=C(C2=CC=C(NC(NC3=CC=CC(C)=C3)=O)C=C2)C=NC4=C(Br)C=NN41	GXRCQVMXTRWVSJ-UHFFFAOYSA-N	AKI00000050a	P10721	KIT	KIT	6.933565106143402	GXRCQVMXTRWVSJ-UHFFFAOYSA-N_P10721_KIT
syn20825279	NC1=C(C2=CC=C(NC(NC3=CC=CC(C)=C3)=O)C=C2)C=NC4=C(Br)C=NN41	GXRCQVMXTRWVSJ-UHFFFAOYSA-N	AKI00000050a	P06239	LCK	LCK	6.85960593073287	GXRCQVMXTRWVSJ-UHFFFAOYSA-N_P06239_LCK
syn20825279	NC1=C(C2=CC=C(NC(NC3=CC=CC(C)=C3)=O)C=C2)C=NC4=C(Br)C=NN41	GXRCQVMXTRWVSJ-UHFFFAOYSA-N	AKI00000050a	P49137	MAPKAPK2	MAPKAPK2	5.1590486180920045	GXRCQVMXTRWVSJ-UHFFFAOYSA-N_P49137_MAPKAPK2
syn20825279	NC1=C(C2=CC=C(NC(NC3=CC=CC(C)=C3)=O)C=C2)C=NC4=C(Br)C=NN41	GXRCQVMXTRWVSJ-UHFFFAOYSA-N	AKI00000050a	Q13163	MAP2K5	MEK5	7.004851164740214	GXRCQVMXTRWVSJ-UHFFFAOYSA-N_Q13163_MEK5
syn20825279	NC1=C(C2=CC=C(NC(NC3=CC=CC(C)=C3)=O)C=C2)C=NC4=C(Br)C=NN41	GXRCQVMXTRWVSJ-UHFFFAOYSA-N	AKI00000050a	Q9H1R3	MYLK2	MYLK2	5.542139632220351	GXRCQVMXTRWVSJ-UHFFFAOYSA-N_Q9H1R3_MYLK2
syn20825279	NC1=C(C2=CC=C(NC(NC3=CC=CC(C)=C3)=O)C=C2)C=NC4=C(Br)C=NN41	GXRCQVMXTRWVSJ-UHFFFAOYSA-N	AKI00000050a	P16234	PDGFRA	PDGFRA	7.358790510591198	GXRCQVMXTRWVSJ-UHFFFAOYSA-N_P16234_PDGFRA
syn20825279	NC1=C(C2=CC=C(NC(NC3=CC=CC(C)=C3)=O)C=C2)C=NC4=C(Br)C=NN41	GXRCQVMXTRWVSJ-UHFFFAOYSA-N	AKI00000050a	P09619	PDGFRB	PDGFRB	7.675064487030668	GXRCQVMXTRWVSJ-UHFFFAOYSA-N_P09619_PDGFRB
syn20825279	NC1=C(C2=CC=C(NC(NC3=CC=CC(C)=C3)=O)C=C2)C=NC4=C(Br)C=NN41	GXRCQVMXTRWVSJ-UHFFFAOYSA-N	AKI00000050a	P07949	RET	RET	7.341085403094192	GXRCQVMXTRWVSJ-UHFFFAOYSA-N_P07949_RET
syn20825279	NC1=C(C2=CC=C(NC(NC3=CC=CC(C)=C3)=O)C=C2)C=NC4=C(Br)C=NN41	GXRCQVMXTRWVSJ-UHFFFAOYSA-N	AKI00000050a	O00141	SGK1	SGK	5.499900100894184	GXRCQVMXTRWVSJ-UHFFFAOYSA-N_O00141_SGK
syn20825279	NC1=C(C2=CC=C(NC(NC3=CC=CC(C)=C3)=O)C=C2)C=NC4=C(Br)C=NN41	GXRCQVMXTRWVSJ-UHFFFAOYSA-N	AKI00000050a	Q16288	NTRK3	TRKC	7.333603669127185	GXRCQVMXTRWVSJ-UHFFFAOYSA-N_Q16288_TRKC
syn20825279	NC1=C(C2=CC=C(NC(NC3=CC=CC(C)=C3)=O)C=C2)C=NC4=C(Br)C=NN41	GXRCQVMXTRWVSJ-UHFFFAOYSA-N	AKI00000050a	P35968	KDR	VEGFR2	7.622436941116205	GXRCQVMXTRWVSJ-UHFFFAOYSA-N_P35968_VEGFR2
syn20825279	CC1=CC=CC(C2=C(N(C=CN=C3)C3=N2)C4=CC=NC(NC5CCCCC5)=N4)=C1	WVTJDZKJXWDTPS-UHFFFAOYSA-N	AKI00000063a	Q8NI60	CABC1	ADCK3	5.834719282624484	WVTJDZKJXWDTPS-UHFFFAOYSA-N_Q8NI60_ADCK3
syn20825279	CC1=CC=CC(C2=C(N(C=CN=C3)C3=N2)C4=CC=NC(NC5CCCCC5)=N4)=C1	WVTJDZKJXWDTPS-UHFFFAOYSA-N	AKI00000063a	O43683	BUB1	BUB1	6.804057787745896	WVTJDZKJXWDTPS-UHFFFAOYSA-N_O43683_BUB1
syn20825279	CC1=CC=CC(C2=C(N(C=CN=C3)C3=N2)C4=CC=NC(NC5CCCCC5)=N4)=C1	WVTJDZKJXWDTPS-UHFFFAOYSA-N	AKI00000063a	Q6P2M8	PNCK	CAMK1B	6.087625694030636	WVTJDZKJXWDTPS-UHFFFAOYSA-N_Q6P2M8_CAMK1B
syn20825279	CC1=CC=CC(C2=C(N(C=CN=C3)C3=N2)C4=CC=NC(NC5CCCCC5)=N4)=C1	WVTJDZKJXWDTPS-UHFFFAOYSA-N	AKI00000063a	P48730	CSNK1D	CSNK1D	7.1801459184226	WVTJDZKJXWDTPS-UHFFFAOYSA-N_P48730_CSNK1D
syn20825279	CC1=CC=CC(C2=C(N(C=CN=C3)C3=N2)C4=CC=NC(NC5CCCCC5)=N4)=C1	WVTJDZKJXWDTPS-UHFFFAOYSA-N	AKI00000063a	P49674	CSNK1E	CSNK1E	7.310274153742521	WVTJDZKJXWDTPS-UHFFFAOYSA-N_P49674_CSNK1E
syn20825279	CC1=CC=CC(C2=C(N(C=CN=C3)C3=N2)C4=CC=NC(NC5CCCCC5)=N4)=C1	WVTJDZKJXWDTPS-UHFFFAOYSA-N	AKI00000063a	O14976	GAK	GAK	6.504505538485316	WVTJDZKJXWDTPS-UHFFFAOYSA-N_O14976_GAK
syn20825279	CC1=CC=CC(C2=C(N(C=CN=C3)C3=N2)C4=CC=NC(NC5CCCCC5)=N4)=C1	WVTJDZKJXWDTPS-UHFFFAOYSA-N	AKI00000063a	P45983	MAPK8	JNK1	6.684510027646499	WVTJDZKJXWDTPS-UHFFFAOYSA-N_P45983_JNK1
syn20825279	CC1=CC=CC(C2=C(N(C=CN=C3)C3=N2)C4=CC=NC(NC5CCCCC5)=N4)=C1	WVTJDZKJXWDTPS-UHFFFAOYSA-N	AKI00000063a	P45984	MAPK9	JNK2	6.946991882276222	WVTJDZKJXWDTPS-UHFFFAOYSA-N_P45984_JNK2
syn20825279	CC1=CC=CC(C2=C(N(C=CN=C3)C3=N2)C4=CC=NC(NC5CCCCC5)=N4)=C1	WVTJDZKJXWDTPS-UHFFFAOYSA-N	AKI00000063a	P53779	MAPK10	JNK3	6.962239047846071	WVTJDZKJXWDTPS-UHFFFAOYSA-N_P53779_JNK3
syn20825279	CC1=CC=CC(C2=C(N(C=CN=C3)C3=N2)C4=CC=NC(NC5CCCCC5)=N4)=C1	WVTJDZKJXWDTPS-UHFFFAOYSA-N	AKI00000063a	P45985	MAP2K4	MEK4	6.291261033200428	WVTJDZKJXWDTPS-UHFFFAOYSA-N_P45985_MEK4
syn20825279	CC1=CC=CC(C2=C(N(C=CN=C3)C3=N2)C4=CC=NC(NC5CCCCC5)=N4)=C1	WVTJDZKJXWDTPS-UHFFFAOYSA-N	AKI00000063a	Q9UBE8	NLK	NLK	6.969400272695756	WVTJDZKJXWDTPS-UHFFFAOYSA-N_Q9UBE8_NLK
syn20825279	CC1=CC=CC(C2=C(N(C=CN=C3)C3=N2)C4=CC=NC(NC5CCCCC5)=N4)=C1	WVTJDZKJXWDTPS-UHFFFAOYSA-N	AKI00000063a	Q16539	MAPK14	p38-alpha	7.298798262249508	WVTJDZKJXWDTPS-UHFFFAOYSA-N_Q16539_p38-alpha
syn20825279	CC1=CC=CC(C2=C(N(C=CN=C3)C3=N2)C4=CC=NC(NC5CCCCC5)=N4)=C1	WVTJDZKJXWDTPS-UHFFFAOYSA-N	AKI00000063a	Q15759	MAPK11	p38-beta	6.92229219481291	WVTJDZKJXWDTPS-UHFFFAOYSA-N_Q15759_p38-beta
syn20825279	CC1=CC=CC(C2=C(N(C=CN=C3)C3=N2)C4=CC=NC(NC5CCCCC5)=N4)=C1	WVTJDZKJXWDTPS-UHFFFAOYSA-N	AKI00000063a	Q9BZL6	PRKD2	PRKD2	6.396614168000008	WVTJDZKJXWDTPS-UHFFFAOYSA-N_Q9BZL6_PRKD2
syn20825279	CC1=CC=CC(C2=C(N(C=CN=C3)C3=N2)C4=CC=NC(NC5CCCCC5)=N4)=C1	WVTJDZKJXWDTPS-UHFFFAOYSA-N	AKI00000063a	Q15418	RPS6KA1	RSK1(Kin.Dom.2-C-terminal)	5.927681470510354	WVTJDZKJXWDTPS-UHFFFAOYSA-N_Q15418_RSK1(Kin.Dom.2-C-terminal)
syn20825279	CC1=CC=CC(C2=C(N(C=CN=C3)C3=N2)C4=CC=NC(NC5CCCCC5)=N4)=C1	WVTJDZKJXWDTPS-UHFFFAOYSA-N	AKI00000063a	Q9UK32	RPS6KA6	RSK4(Kin.Dom.2-C-terminal)	6.083507933890532	WVTJDZKJXWDTPS-UHFFFAOYSA-N_Q9UK32_RSK4(Kin.Dom.2-C-terminal)
syn20825279	CC1=CC=CC(C2=C(N(C=CN=C3)C3=N2)C4=CC=NC(NC5CCCCC5)=N4)=C1	WVTJDZKJXWDTPS-UHFFFAOYSA-N	AKI00000063a	Q9NRP7	STK36	STK36	5.878885685178905	WVTJDZKJXWDTPS-UHFFFAOYSA-N_Q9NRP7_STK36
syn20825279	CC1=CC=CC(C2=C(N(C=CN=C3)C3=N2)C4=CC=NC(NC5CCCCC5)=N4)=C1	WVTJDZKJXWDTPS-UHFFFAOYSA-N	AKI00000063a	Q9NYL2	ZAK	ZAK	5.9021436261698454	WVTJDZKJXWDTPS-UHFFFAOYSA-N_Q9NYL2_ZAK
syn20825279	O=C(NC1=C2C(C(F)=CC=C2)=NC=C1)NC3=NC=CN=C3	NSDIHUXUFJHXRA-UHFFFAOYSA-N	AKI00000070a	P11802	CDK4	CDK4-cyclinD1	6.068393725475106	NSDIHUXUFJHXRA-UHFFFAOYSA-N_P11802_CDK4-cyclinD1
syn20825279	O=C(NC1=C2C(C(F)=CC=C2)=NC=C1)NC3=NC=CN=C3	NSDIHUXUFJHXRA-UHFFFAOYSA-N	AKI00000070a	P11802	CDK4	CDK4-cyclinD3	6.068393725475106	NSDIHUXUFJHXRA-UHFFFAOYSA-N_P11802_CDK4-cyclinD3
syn20825279	O=C(NC1=C2C(C(F)=CC=C2)=NC=C1)NC3=NC=CN=C3	NSDIHUXUFJHXRA-UHFFFAOYSA-N	AKI00000070a	P50613	CDK7	CDK7	6.490729547621995	NSDIHUXUFJHXRA-UHFFFAOYSA-N_P50613_CDK7
syn20825279	O=C(NC1=C2C(C(F)=CC=C2)=NC=C1)NC3=NC=CN=C3	NSDIHUXUFJHXRA-UHFFFAOYSA-N	AKI00000070a	O76039	CDKL5	CDKL5	6.724331458875651	NSDIHUXUFJHXRA-UHFFFAOYSA-N_O76039_CDKL5
syn20825279	O=C(NC1=C2C(C(F)=CC=C2)=NC=C1)NC3=NC=CN=C3	NSDIHUXUFJHXRA-UHFFFAOYSA-N	AKI00000070a	P48729	CSNK1A1	CSNK1A1	5.499656226962229	NSDIHUXUFJHXRA-UHFFFAOYSA-N_P48729_CSNK1A1
syn20825279	O=C(NC1=C2C(C(F)=CC=C2)=NC=C1)NC3=NC=CN=C3	NSDIHUXUFJHXRA-UHFFFAOYSA-N	AKI00000070a	P19784	CSNK2A2	CSNK2A2	6.2756270986676554	NSDIHUXUFJHXRA-UHFFFAOYSA-N_P19784_CSNK2A2
syn20825279	O=C(NC1=C2C(C(F)=CC=C2)=NC=C1)NC3=NC=CN=C3	NSDIHUXUFJHXRA-UHFFFAOYSA-N	AKI00000070a	Q13627	DYRK1A	DYRK1A	6.60809966881108	NSDIHUXUFJHXRA-UHFFFAOYSA-N_Q13627_DYRK1A
syn20825279	O=C(NC1=C2C(C(F)=CC=C2)=NC=C1)NC3=NC=CN=C3	NSDIHUXUFJHXRA-UHFFFAOYSA-N	AKI00000070a	Q8TD08	MAPK15	ERK8	6.353504460684202	NSDIHUXUFJHXRA-UHFFFAOYSA-N_Q8TD08_ERK8
syn20825279	O=C(NC1=C2C(C(F)=CC=C2)=NC=C1)NC3=NC=CN=C3	NSDIHUXUFJHXRA-UHFFFAOYSA-N	AKI00000070a	P49840	GSK3A	GSK3A	7.794312200235539	NSDIHUXUFJHXRA-UHFFFAOYSA-N_P49840_GSK3A
syn20825279	O=C(NC1=C2C(C(F)=CC=C2)=NC=C1)NC3=NC=CN=C3	NSDIHUXUFJHXRA-UHFFFAOYSA-N	AKI00000070a	P49841	GSK3B	GSK3B	7.824218929480241	NSDIHUXUFJHXRA-UHFFFAOYSA-N_P49841_GSK3B
syn20825279	O=C(NC1=C2C(C(F)=CC=C2)=NC=C1)NC3=NC=CN=C3	NSDIHUXUFJHXRA-UHFFFAOYSA-N	AKI00000070a	Q86Z02	HIPK1	HIPK1	5.801077373428311	NSDIHUXUFJHXRA-UHFFFAOYSA-N_Q86Z02_HIPK1
syn20825279	O=C(NC1=C2C(C(F)=CC=C2)=NC=C1)NC3=NC=CN=C3	NSDIHUXUFJHXRA-UHFFFAOYSA-N	AKI00000070a	Q9Y6R4	MAP3K4	MAP3K4	5.279999614390332	NSDIHUXUFJHXRA-UHFFFAOYSA-N_Q9Y6R4_MAP3K4
syn20825279	O=C(NC1=C2C(C(F)=CC=C2)=NC=C1)NC3=NC=CN=C3	NSDIHUXUFJHXRA-UHFFFAOYSA-N	AKI00000070a	Q9NRP7	STK36	STK36	5.614566723743419	NSDIHUXUFJHXRA-UHFFFAOYSA-N_Q9NRP7_STK36
syn20825279	O=C(NC1=C2C(C(F)=CC=C2)=NC=C1)NC3=NC=CN=C3	NSDIHUXUFJHXRA-UHFFFAOYSA-N	AKI00000070a	P37173	TGFBR2	TGFBR2	5.682808995011058	NSDIHUXUFJHXRA-UHFFFAOYSA-N_P37173_TGFBR2
syn20825279	O=C(NC1=C2C(C(F)=CC=C2)=NC=C1)NC3=NC=CN=C3	NSDIHUXUFJHXRA-UHFFFAOYSA-N	AKI00000070a	P29597	TYK2	TYK2(JH2domain-pseudokinase)	5.839293440424676	NSDIHUXUFJHXRA-UHFFFAOYSA-N_P29597_TYK2(JH2domain-pseudokinase)
syn20825279	O=C(NC1=C2C(C(F)=CC=C2)=NC=C1)NC3=NC=CN=C3	NSDIHUXUFJHXRA-UHFFFAOYSA-N	AKI00000070a	Q56UN5	MAP3K19	YSK4	5.9412514666177705	NSDIHUXUFJHXRA-UHFFFAOYSA-N_Q56UN5_YSK4
syn20825279	OC(C1=CC2=C(C3=CC(C4=CC=CC=C4)=CC=C3)C=NC=C2S1)=O	FHBDMVQPDQSYLR-UHFFFAOYSA-N	AKI00000074a	Q9BWU1	CDK19	CDK11	6.1958517987518205	FHBDMVQPDQSYLR-UHFFFAOYSA-N_Q9BWU1_CDK11
syn20825279	OC(C1=CC2=C(C3=CC(C4=CC=CC=C4)=CC=C3)C=NC=C2S1)=O	FHBDMVQPDQSYLR-UHFFFAOYSA-N	AKI00000074a	P49336	CDK8	CDK8	6.63949775485542	FHBDMVQPDQSYLR-UHFFFAOYSA-N_P49336_CDK8
syn20825279	OC(C1=CC2=C(C3=CC(C4=CC=CC=C4)=CC=C3)C=NC=C2S1)=O	FHBDMVQPDQSYLR-UHFFFAOYSA-N	AKI00000074a	P53355	DAPK1	DAPK1	5.771047209063796	FHBDMVQPDQSYLR-UHFFFAOYSA-N_P53355_DAPK1
syn20825279	OC(C1=CC2=C(C3=CC(C4=CC=CC=C4)=CC=C3)C=NC=C2S1)=O	FHBDMVQPDQSYLR-UHFFFAOYSA-N	AKI00000074a	Q9UIK4	DAPK2	DAPK2	5.6241642096770335	FHBDMVQPDQSYLR-UHFFFAOYSA-N_Q9UIK4_DAPK2
syn20825279	OC(C1=CC2=C(C3=CC(C4=CC=CC=C4)=CC=C3)C=NC=C2S1)=O	FHBDMVQPDQSYLR-UHFFFAOYSA-N	AKI00000074a	O43293	DAPK3	DAPK3	6.26829070477575	FHBDMVQPDQSYLR-UHFFFAOYSA-N_O43293_DAPK3
syn20825279	OC(C1=CC2=C(C3=CC(C4=CC=CC=C4)=CC=C3)C=NC=C2S1)=O	FHBDMVQPDQSYLR-UHFFFAOYSA-N	AKI00000074a	Q86Z02	HIPK1	HIPK1	5.683876213470922	FHBDMVQPDQSYLR-UHFFFAOYSA-N_Q86Z02_HIPK1
syn20825279	OC(C1=CC2=C(C3=CC(C4=CC=CC=C4)=CC=C3)C=NC=C2S1)=O	FHBDMVQPDQSYLR-UHFFFAOYSA-N	AKI00000074a	Q9H2X6	HIPK2	HIPK2	5.91754702258308	FHBDMVQPDQSYLR-UHFFFAOYSA-N_Q9H2X6_HIPK2
syn20825279	OC(C1=CC2=C(C3=CC(C4=CC=CC=C4)=CC=C3)C=NC=C2S1)=O	FHBDMVQPDQSYLR-UHFFFAOYSA-N	AKI00000074a	Q9H422	HIPK3	HIPK3	5.810286758652477	FHBDMVQPDQSYLR-UHFFFAOYSA-N_Q9H422_HIPK3
syn20825279	OC(C1=CC2=C(C3=CC(C4=CC=CC=C4)=CC=C3)C=NC=C2S1)=O	FHBDMVQPDQSYLR-UHFFFAOYSA-N	AKI00000074a	Q8NE63	HIPK4	HIPK4	5.970250897547028	FHBDMVQPDQSYLR-UHFFFAOYSA-N_Q8NE63_HIPK4
syn20825279	OC(C1=CC2=C(C3=CC(C4=CC=CC=C4)=CC=C3)C=NC=C2S1)=O	FHBDMVQPDQSYLR-UHFFFAOYSA-N	AKI00000074a	Q13163	MAP2K5	MEK5	6.457741551251047	FHBDMVQPDQSYLR-UHFFFAOYSA-N_Q13163_MEK5
syn20825279	OC(C1=CC2=C(C3=CC(C4=CC=CC=C4)=CC=C3)C=NC=C2S1)=O	FHBDMVQPDQSYLR-UHFFFAOYSA-N	AKI00000074a	Q9Y2I7	PIKFYVE	PIKFYVE	4.898500681927636	FHBDMVQPDQSYLR-UHFFFAOYSA-N_Q9Y2I7_PIKFYVE
syn20825279	O=C1C2=C(C(C3=CC=CC=N3)=NN1C4=C(Cl)C=NC=C4Cl)N=C(NC5=CC=C(N6CCN(C)CC6)C=C5)N=C2	BYOVZPSNQRPTQJ-UHFFFAOYSA-N	AKI00000021a	Q08345	DDR1	DDR1	7.022893389433212	BYOVZPSNQRPTQJ-UHFFFAOYSA-N_Q08345_DDR1
syn20825279	O=C1C2=C(C(C3=CC=CC=N3)=NN1C4=C(Cl)C=NC=C4Cl)N=C(NC5=CC=C(N6CCN(C)CC6)C=C5)N=C2	BYOVZPSNQRPTQJ-UHFFFAOYSA-N	AKI00000021a	Q16832	DDR2	DDR2	6.716298141550123	BYOVZPSNQRPTQJ-UHFFFAOYSA-N_Q16832_DDR2
syn20825279	O=C1C2=C(C(C3=CC=CC=N3)=NN1C4=C(Cl)C=NC=C4Cl)N=C(NC5=CC=C(N6CCN(C)CC6)C=C5)N=C2	BYOVZPSNQRPTQJ-UHFFFAOYSA-N	AKI00000021a	Q9P2K8	EIF2AK4	GCN2(Kin.Dom.2,S808G)	6.241914328878939	BYOVZPSNQRPTQJ-UHFFFAOYSA-N_Q9P2K8_GCN2(Kin.Dom.2,S808G)
syn20825279	O=C1C2=C(C(C3=CC=CC=N3)=NN1C4=C(Cl)C=NC=C4Cl)N=C(NC5=CC=C(N6CCN(C)CC6)C=C5)N=C2	BYOVZPSNQRPTQJ-UHFFFAOYSA-N	AKI00000021a	O60674	JAK2	JAK2(JH1domain-catalytic)	6.8288887054801615	BYOVZPSNQRPTQJ-UHFFFAOYSA-N_O60674_JAK2(JH1domain-catalytic)
syn20825279	O=C1C2=C(C(C3=CC=CC=N3)=NN1C4=C(Cl)C=NC=C4Cl)N=C(NC5=CC=C(N6CCN(C)CC6)C=C5)N=C2	BYOVZPSNQRPTQJ-UHFFFAOYSA-N	AKI00000021a	P52333	JAK3	JAK3(JH1domain-catalytic)	6.372196046384262	BYOVZPSNQRPTQJ-UHFFFAOYSA-N_P52333_JAK3(JH1domain-catalytic)
syn20825279	O=C1C2=C(C(C3=CC=CC=N3)=NN1C4=C(Cl)C=NC=C4Cl)N=C(NC5=CC=C(N6CCN(C)CC6)C=C5)N=C2	BYOVZPSNQRPTQJ-UHFFFAOYSA-N	AKI00000021a	Q9Y2U5	MAP3K2	MAP3K2	6.918008182932511	BYOVZPSNQRPTQJ-UHFFFAOYSA-N_Q9Y2U5_MAP3K2
syn20825279	O=C1C2=C(C(C3=CC=CC=N3)=NN1C4=C(Cl)C=NC=C4Cl)N=C(NC5=CC=C(N6CCN(C)CC6)C=C5)N=C2	BYOVZPSNQRPTQJ-UHFFFAOYSA-N	AKI00000021a	Q99759	MAP3K3	MAP3K3	6.582910759034507	BYOVZPSNQRPTQJ-UHFFFAOYSA-N_Q99759_MAP3K3
syn20825279	O=C1C2=C(C(C3=CC=CC=N3)=NN1C4=C(Cl)C=NC=C4Cl)N=C(NC5=CC=C(N6CCN(C)CC6)C=C5)N=C2	BYOVZPSNQRPTQJ-UHFFFAOYSA-N	AKI00000021a	Q9Y6R4	MAP3K4	MAP3K4	5.375947290656098	BYOVZPSNQRPTQJ-UHFFFAOYSA-N_Q9Y6R4_MAP3K4
syn20825279	O=C1C2=C(C(C3=CC=CC=N3)=NN1C4=C(Cl)C=NC=C4Cl)N=C(NC5=CC=C(N6CCN(C)CC6)C=C5)N=C2	BYOVZPSNQRPTQJ-UHFFFAOYSA-N	AKI00000021a	Q9Y4K4	MAP4K5	MAP4K5	6.656688831238907	BYOVZPSNQRPTQJ-UHFFFAOYSA-N_Q9Y4K4_MAP4K5
syn20825279	O=C1C2=C(C(C3=CC=CC=N3)=NN1C4=C(Cl)C=NC=C4Cl)N=C(NC5=CC=C(N6CCN(C)CC6)C=C5)N=C2	BYOVZPSNQRPTQJ-UHFFFAOYSA-N	AKI00000021a	P42345	MTOR	MTOR	6.407388271979204	BYOVZPSNQRPTQJ-UHFFFAOYSA-N_P42345_MTOR
syn20825279	O=C1C2=C(C(C3=CC=CC=N3)=NN1C4=C(Cl)C=NC=C4Cl)N=C(NC5=CC=C(N6CCN(C)CC6)C=C5)N=C2	BYOVZPSNQRPTQJ-UHFFFAOYSA-N	AKI00000021a	P29597	TYK2	TYK2(JH1domain-catalytic)	6.206982798588545	BYOVZPSNQRPTQJ-UHFFFAOYSA-N_P29597_TYK2(JH1domain-catalytic)
syn20825279	O=C1C2=C(C(C3=CC=CC=N3)=NN1C4=C(Cl)C=NC=C4Cl)N=C(NC5=CC=C(N6CCN(C)CC6)C=C5)N=C2	BYOVZPSNQRPTQJ-UHFFFAOYSA-N	AKI00000021a	P30291	WEE1	WEE1	6.919580884908064	BYOVZPSNQRPTQJ-UHFFFAOYSA-N_P30291_WEE1
syn20825279	O=C1C2=C(C(C3=CC=CC=N3)=NN1C4=C(Cl)C=NC=C4Cl)N=C(NC5=CC=C(N6CCN(C)CC6)C=C5)N=C2	BYOVZPSNQRPTQJ-UHFFFAOYSA-N	AKI00000021a	P0C1S8	WEE2	WEE2	6.325960083500954	BYOVZPSNQRPTQJ-UHFFFAOYSA-N_P0C1S8_WEE2
syn20825279	O=C1C2=C(C(C3=CC=CC=N3)=NN1C4=C(Cl)C=NC=C4Cl)N=C(NC5=CC=C(N6CCN(C)CC6)C=C5)N=C2	BYOVZPSNQRPTQJ-UHFFFAOYSA-N	AKI00000021a	Q56UN5	MAP3K19	YSK4	6.433669574955554	BYOVZPSNQRPTQJ-UHFFFAOYSA-N_Q56UN5_YSK4
syn20825279	O=C(NC1=CC(Cl)=CC=C1)NC(C=C2)=CC=C2C3=C4C(N(C)N=C4N)=CN=C3	UUVMNPKFPGJBNX-UHFFFAOYSA-N	AKI00000047a	Q8NI60	CABC1	ADCK3	5.883492199883333	UUVMNPKFPGJBNX-UHFFFAOYSA-N_Q8NI60_ADCK3
syn20825279	O=C(NC1=CC(Cl)=CC=C1)NC(C=C2)=CC=C2C3=C4C(N(C)N=C4N)=CN=C3	UUVMNPKFPGJBNX-UHFFFAOYSA-N	AKI00000047a	P30530	AXL	AXL	7.394095982766864	UUVMNPKFPGJBNX-UHFFFAOYSA-N_P30530_AXL
syn20825279	O=C(NC1=CC(Cl)=CC=C1)NC(C=C2)=CC=C2C3=C4C(N(C)N=C4N)=CN=C3	UUVMNPKFPGJBNX-UHFFFAOYSA-N	AKI00000047a	P49760	CLK2	CLK2	6.0362041418535135	UUVMNPKFPGJBNX-UHFFFAOYSA-N_P49760_CLK2
syn20825279	O=C(NC1=CC(Cl)=CC=C1)NC(C=C2)=CC=C2C3=C4C(N(C)N=C4N)=CN=C3	UUVMNPKFPGJBNX-UHFFFAOYSA-N	AKI00000047a	P07333	CSF1R	CSF1R	7.952056181616711	UUVMNPKFPGJBNX-UHFFFAOYSA-N_P07333_CSF1R
syn20825279	O=C(NC1=CC(Cl)=CC=C1)NC(C=C2)=CC=C2C3=C4C(N(C)N=C4N)=CN=C3	UUVMNPKFPGJBNX-UHFFFAOYSA-N	AKI00000047a	P49674	CSNK1E	CSNK1E	6.463541952050933	UUVMNPKFPGJBNX-UHFFFAOYSA-N_P49674_CSNK1E
syn20825279	O=C(NC1=CC(Cl)=CC=C1)NC(C=C2)=CC=C2C3=C4C(N(C)N=C4N)=CN=C3	UUVMNPKFPGJBNX-UHFFFAOYSA-N	AKI00000047a	Q08345	DDR1	DDR1	7.669532761934383	UUVMNPKFPGJBNX-UHFFFAOYSA-N_Q08345_DDR1
syn20825279	O=C(NC1=CC(Cl)=CC=C1)NC(C=C2)=CC=C2C3=C4C(N(C)N=C4N)=CN=C3	UUVMNPKFPGJBNX-UHFFFAOYSA-N	AKI00000047a	Q16832	DDR2	DDR2	7.482632214264279	UUVMNPKFPGJBNX-UHFFFAOYSA-N_Q16832_DDR2
syn20825279	O=C(NC1=CC(Cl)=CC=C1)NC(C=C2)=CC=C2C3=C4C(N(C)N=C4N)=CN=C3	UUVMNPKFPGJBNX-UHFFFAOYSA-N	AKI00000047a	O94768	STK17B	DRAK2	5.764620401853401	UUVMNPKFPGJBNX-UHFFFAOYSA-N_O94768_DRAK2
syn20825279	O=C(NC1=CC(Cl)=CC=C1)NC(C=C2)=CC=C2C3=C4C(N(C)N=C4N)=CN=C3	UUVMNPKFPGJBNX-UHFFFAOYSA-N	AKI00000047a	P29323	EPHB2	EPHB2	6.736326935683442	UUVMNPKFPGJBNX-UHFFFAOYSA-N_P29323_EPHB2
syn20825279	O=C(NC1=CC(Cl)=CC=C1)NC(C=C2)=CC=C2C3=C4C(N(C)N=C4N)=CN=C3	UUVMNPKFPGJBNX-UHFFFAOYSA-N	AKI00000047a	P54753	EPHB3	EPHB3	5.994815657537296	UUVMNPKFPGJBNX-UHFFFAOYSA-N_P54753_EPHB3
syn20825279	O=C(NC1=CC(Cl)=CC=C1)NC(C=C2)=CC=C2C3=C4C(N(C)N=C4N)=CN=C3	UUVMNPKFPGJBNX-UHFFFAOYSA-N	AKI00000047a	O15197	EPHB6	EPHB6	7.361490098866797	UUVMNPKFPGJBNX-UHFFFAOYSA-N_O15197_EPHB6
syn20825279	O=C(NC1=CC(Cl)=CC=C1)NC(C=C2)=CC=C2C3=C4C(N(C)N=C4N)=CN=C3	UUVMNPKFPGJBNX-UHFFFAOYSA-N	AKI00000047a	P17948	FLT1	FLT1	8.366249132973378	UUVMNPKFPGJBNX-UHFFFAOYSA-N_P17948_FLT1
syn20825279	O=C(NC1=CC(Cl)=CC=C1)NC(C=C2)=CC=C2C3=C4C(N(C)N=C4N)=CN=C3	UUVMNPKFPGJBNX-UHFFFAOYSA-N	AKI00000047a	P36888	FLT3	FLT3	8.102172123694304	UUVMNPKFPGJBNX-UHFFFAOYSA-N_P36888_FLT3
syn20825279	O=C(NC1=CC(Cl)=CC=C1)NC(C=C2)=CC=C2C3=C4C(N(C)N=C4N)=CN=C3	UUVMNPKFPGJBNX-UHFFFAOYSA-N	AKI00000047a	P35916	FLT4	FLT4	7.483392904919443	UUVMNPKFPGJBNX-UHFFFAOYSA-N_P35916_FLT4
syn20825279	O=C(NC1=CC(Cl)=CC=C1)NC(C=C2)=CC=C2C3=C4C(N(C)N=C4N)=CN=C3	UUVMNPKFPGJBNX-UHFFFAOYSA-N	AKI00000047a	Q8NE63	HIPK4	HIPK4	7.087578115963252	UUVMNPKFPGJBNX-UHFFFAOYSA-N_Q8NE63_HIPK4
syn20825279	O=C(NC1=CC(Cl)=CC=C1)NC(C=C2)=CC=C2C3=C4C(N(C)N=C4N)=CN=C3	UUVMNPKFPGJBNX-UHFFFAOYSA-N	AKI00000047a	P10721	KIT	KIT	7.270983544348172	UUVMNPKFPGJBNX-UHFFFAOYSA-N_P10721_KIT
syn20825279	O=C(NC1=CC(Cl)=CC=C1)NC(C=C2)=CC=C2C3=C4C(N(C)N=C4N)=CN=C3	UUVMNPKFPGJBNX-UHFFFAOYSA-N	AKI00000047a	Q8IVH8	MAP4K3	MAP4K3	6.601618368272354	UUVMNPKFPGJBNX-UHFFFAOYSA-N_Q8IVH8_MAP4K3
syn20825279	O=C(NC1=CC(Cl)=CC=C1)NC(C=C2)=CC=C2C3=C4C(N(C)N=C4N)=CN=C3	UUVMNPKFPGJBNX-UHFFFAOYSA-N	AKI00000047a	Q8WXR4	MYO3B	MYO3B	5.95284090310886	UUVMNPKFPGJBNX-UHFFFAOYSA-N_Q8WXR4_MYO3B
syn20825279	O=C(NC1=CC(Cl)=CC=C1)NC(C=C2)=CC=C2C3=C4C(N(C)N=C4N)=CN=C3	UUVMNPKFPGJBNX-UHFFFAOYSA-N	AKI00000047a	P16234	PDGFRA	PDGFRA	7.8757997490472915	UUVMNPKFPGJBNX-UHFFFAOYSA-N_P16234_PDGFRA
syn20825279	O=C(NC1=CC(Cl)=CC=C1)NC(C=C2)=CC=C2C3=C4C(N(C)N=C4N)=CN=C3	UUVMNPKFPGJBNX-UHFFFAOYSA-N	AKI00000047a	P09619	PDGFRB	PDGFRB	8.250787529728896	UUVMNPKFPGJBNX-UHFFFAOYSA-N_P09619_PDGFRB
syn20825279	O=C(NC1=CC(Cl)=CC=C1)NC(C=C2)=CC=C2C3=C4C(N(C)N=C4N)=CN=C3	UUVMNPKFPGJBNX-UHFFFAOYSA-N	AKI00000047a	Q96Q40	CDK15	PFTAIRE2	5.5157021135136315	UUVMNPKFPGJBNX-UHFFFAOYSA-N_Q96Q40_PFTAIRE2
syn20825279	O=C(NC1=CC(Cl)=CC=C1)NC(C=C2)=CC=C2C3=C4C(N(C)N=C4N)=CN=C3	UUVMNPKFPGJBNX-UHFFFAOYSA-N	AKI00000047a	Q8TBX8	PIP4K2C	PIP5K2C	6.401880315434547	UUVMNPKFPGJBNX-UHFFFAOYSA-N_Q8TBX8_PIP5K2C
syn20825279	O=C(NC1=CC(Cl)=CC=C1)NC(C=C2)=CC=C2C3=C4C(N(C)N=C4N)=CN=C3	UUVMNPKFPGJBNX-UHFFFAOYSA-N	AKI00000047a	P07949	RET	RET	6.861753590137446	UUVMNPKFPGJBNX-UHFFFAOYSA-N_P07949_RET
syn20825279	O=C(NC1=CC(Cl)=CC=C1)NC(C=C2)=CC=C2C3=C4C(N(C)N=C4N)=CN=C3	UUVMNPKFPGJBNX-UHFFFAOYSA-N	AKI00000047a	P57078	RIPK4	RIPK4	5.890245813298254	UUVMNPKFPGJBNX-UHFFFAOYSA-N_P57078_RIPK4
syn20825279	O=C(NC1=CC(Cl)=CC=C1)NC(C=C2)=CC=C2C3=C4C(N(C)N=C4N)=CN=C3	UUVMNPKFPGJBNX-UHFFFAOYSA-N	AKI00000047a	Q15349	RPS6KA2	RSK3(Kin.Dom.1-N-terminal)	5.647160239461912	UUVMNPKFPGJBNX-UHFFFAOYSA-N_Q15349_RSK3(Kin.Dom.1-N-terminal)
syn20825279	O=C(NC1=CC(Cl)=CC=C1)NC(C=C2)=CC=C2C3=C4C(N(C)N=C4N)=CN=C3	UUVMNPKFPGJBNX-UHFFFAOYSA-N	AKI00000047a	P12931	SRC	SRC	5.919905311588686	UUVMNPKFPGJBNX-UHFFFAOYSA-N_P12931_SRC
syn20825279	O=C(NC1=CC(Cl)=CC=C1)NC(C=C2)=CC=C2C3=C4C(N(C)N=C4N)=CN=C3	UUVMNPKFPGJBNX-UHFFFAOYSA-N	AKI00000047a	Q16288	NTRK3	TRKC	7.134862540141219	UUVMNPKFPGJBNX-UHFFFAOYSA-N_Q16288_TRKC
syn20825279	O=C(NC1=CC(Cl)=CC=C1)NC(C=C2)=CC=C2C3=C4C(N(C)N=C4N)=CN=C3	UUVMNPKFPGJBNX-UHFFFAOYSA-N	AKI00000047a	P35968	KDR	VEGFR2	8.10451696348448	UUVMNPKFPGJBNX-UHFFFAOYSA-N_P35968_VEGFR2
syn20825279	O=C(NC1=CC(Cl)=CC=C1)NC(C=C2)=CC=C2C3=C4C(N(C)N=C4N)=CN=C3	UUVMNPKFPGJBNX-UHFFFAOYSA-N	AKI00000047a	Q56UN5	MAP3K19	YSK4	6.522745915111967	UUVMNPKFPGJBNX-UHFFFAOYSA-N_Q56UN5_YSK4
syn20825279	CC(C(=O)NC1CCN(C1)c1ccnc(Nc2ccc(F)cc2)n1)c1ccc(Cl)cc1	UTVWMEXPPUFQCD-UHFFFAOYSA-N	GSK1379713	Q9BYP7	WNK3	WNK3	6.03578812247768	UTVWMEXPPUFQCD-UHFFFAOYSA-N_Q9BYP7_WNK3
syn20825279	COc1cc(Nc2nccc(n2)N2CCC(C2)NC(=O)Nc2ccc3OCOc3c2)cc(OC)c1OC	RPMUHLTUQBLTIL-UHFFFAOYSA-N	GSK1379766	O14965	AURKA	AURKA	6.550603406461768	RPMUHLTUQBLTIL-UHFFFAOYSA-N_O14965_AURKA
syn20825279	COc1cc(Nc2nccc(n2)N2CCC(C2)NC(=O)Nc2ccc3OCOc3c2)cc(OC)c1OC	RPMUHLTUQBLTIL-UHFFFAOYSA-N	GSK1379766	Q9UQB9	AURKC	AURKC	6.8376251297851915	RPMUHLTUQBLTIL-UHFFFAOYSA-N_Q9UQB9_AURKC
syn20825279	COc1cc(Nc2nccc(n2)N2CCC(C2)NC(=O)Nc2ccc3OCOc3c2)cc(OC)c1OC	RPMUHLTUQBLTIL-UHFFFAOYSA-N	GSK1379766	O15197	EPHB6	EPHB6	6.906534346393817	RPMUHLTUQBLTIL-UHFFFAOYSA-N_O15197_EPHB6
syn20825279	COc1cc(Nc2nccc(n2)N2CCC(C2)NC(=O)Nc2ccc3OCOc3c2)cc(OC)c1OC	RPMUHLTUQBLTIL-UHFFFAOYSA-N	GSK1379766	Q92918	MAP4K1	HPK1	5.577063018211214	RPMUHLTUQBLTIL-UHFFFAOYSA-N_Q92918_HPK1
syn20825279	COc1cc(Nc2nccc(n2)N2CCC(C2)NC(=O)Nc2ccc3OCOc3c2)cc(OC)c1OC	RPMUHLTUQBLTIL-UHFFFAOYSA-N	GSK1379766	P51617	IRAK1	IRAK1	5.996822750466752	RPMUHLTUQBLTIL-UHFFFAOYSA-N_P51617_IRAK1
syn20825279	COc1cc(Nc2nccc(n2)N2CCC(C2)NC(=O)Nc2ccc3OCOc3c2)cc(OC)c1OC	RPMUHLTUQBLTIL-UHFFFAOYSA-N	GSK1379766	Q9Y616	IRAK3	IRAK3	6.275442518813787	RPMUHLTUQBLTIL-UHFFFAOYSA-N_Q9Y616_IRAK3
syn20825279	COc1cc(Nc2nccc(n2)N2CCC(C2)NC(=O)Nc2ccc3OCOc3c2)cc(OC)c1OC	RPMUHLTUQBLTIL-UHFFFAOYSA-N	GSK1379766	O60674	JAK2	JAK2(JH1domain-catalytic)	6.126002741462478	RPMUHLTUQBLTIL-UHFFFAOYSA-N_O60674_JAK2(JH1domain-catalytic)
syn20825279	COc1cc(Nc2nccc(n2)N2CCC(C2)NC(=O)Nc2ccc3OCOc3c2)cc(OC)c1OC	RPMUHLTUQBLTIL-UHFFFAOYSA-N	GSK1379766	Q13163	MAP2K5	MEK5	7.274235823334041	RPMUHLTUQBLTIL-UHFFFAOYSA-N_Q13163_MEK5
syn20825279	COc1cc(Nc2nccc(n2)N2CCC(C2)NC(=O)Nc2ccc3OCOc3c2)cc(OC)c1OC	RPMUHLTUQBLTIL-UHFFFAOYSA-N	GSK1379766	Q6P3R8	NEK5	NEK5	5.871928069242122	RPMUHLTUQBLTIL-UHFFFAOYSA-N_Q6P3R8_NEK5
syn20825279	COc1cc(Nc2nccc(n2)N2CCC(C2)NC(=O)Nc2ccc3OCOc3c2)cc(OC)c1OC	RPMUHLTUQBLTIL-UHFFFAOYSA-N	GSK1379766	Q9UBF8	PI4KB	PIK4CB	5.467321910913672	RPMUHLTUQBLTIL-UHFFFAOYSA-N_Q9UBF8_PIK4CB
syn20825279	COc1cc(Nc2nccc(n2)N2CCC(C2)NC(=O)Nc2ccc3OCOc3c2)cc(OC)c1OC	RPMUHLTUQBLTIL-UHFFFAOYSA-N	GSK1379766	Q8TBX8	PIP4K2C	PIP5K2C	6.375521383185469	RPMUHLTUQBLTIL-UHFFFAOYSA-N_Q8TBX8_PIP5K2C
syn20825279	COc1cc(Nc2nccc(n2)N2CCC(C2)NC(=O)Nc2ccc3OCOc3c2)cc(OC)c1OC	RPMUHLTUQBLTIL-UHFFFAOYSA-N	GSK1379766	Q9BRS2	RIOK1	RIOK1	5.558864346219879	RPMUHLTUQBLTIL-UHFFFAOYSA-N_Q9BRS2_RIOK1
syn20825279	COc1cc(Nc2nccc(n2)N2CCC(C2)NC(=O)Nc2ccc3OCOc3c2)cc(OC)c1OC	RPMUHLTUQBLTIL-UHFFFAOYSA-N	GSK1379766	O14730	RIOK3	RIOK3	5.536771333592495	RPMUHLTUQBLTIL-UHFFFAOYSA-N_O14730_RIOK3
syn20825279	COc1cc(Nc2nccc(n2)N2CCC(C2)NC(=O)Nc2ccc3OCOc3c2)cc(OC)c1OC	RPMUHLTUQBLTIL-UHFFFAOYSA-N	GSK1379766	Q6PHR2	ULK3	ULK3	6.0001504908885375	RPMUHLTUQBLTIL-UHFFFAOYSA-N_Q6PHR2_ULK3
syn20825279	Fc1ccc(Nc2nccc(n2)N2CCC(C2)NC(=O)c2cccc(c2)C#N)cc1	FRVXLNNIXWWUAQ-UHFFFAOYSA-N	GSK1379708	Q96J92	WNK4	WNK4	5.49416922293917	FRVXLNNIXWWUAQ-UHFFFAOYSA-N_Q96J92_WNK4
syn20825279	COc1cc(Nc2nccc(n2)N2CCC(C2)NC(=O)Nc2cccc(c2)C(C)=O)cc(OC)c1OC	FHPPXPQIIDRCLD-UHFFFAOYSA-N	GSK1379753	Q13705	ACVR2B	ACVR2B	4.906521688233535	FHPPXPQIIDRCLD-UHFFFAOYSA-N_Q13705_ACVR2B
syn20825279	COc1cc(Nc2nccc(n2)N2CCC(C2)NC(=O)Nc2cccc(c2)C(C)=O)cc(OC)c1OC	FHPPXPQIIDRCLD-UHFFFAOYSA-N	GSK1379753	O14965	AURKA	AURKA	6.678272528130699	FHPPXPQIIDRCLD-UHFFFAOYSA-N_O14965_AURKA
syn20825279	COc1cc(Nc2nccc(n2)N2CCC(C2)NC(=O)Nc2cccc(c2)C(C)=O)cc(OC)c1OC	FHPPXPQIIDRCLD-UHFFFAOYSA-N	GSK1379753	O15197	EPHB6	EPHB6	6.706975953491925	FHPPXPQIIDRCLD-UHFFFAOYSA-N_O15197_EPHB6
syn20825279	COc1cc(Nc2nccc(n2)N2CCC(C2)NC(=O)Nc2cccc(c2)C(C)=O)cc(OC)c1OC	FHPPXPQIIDRCLD-UHFFFAOYSA-N	GSK1379753	Q9Y616	IRAK3	IRAK3	5.876192154145637	FHPPXPQIIDRCLD-UHFFFAOYSA-N_Q9Y616_IRAK3
syn20825279	COc1cc(Nc2nccc(n2)N2CCC(C2)NC(=O)Nc2cccc(c2)C(C)=O)cc(OC)c1OC	FHPPXPQIIDRCLD-UHFFFAOYSA-N	GSK1379753	O60674	JAK2	JAK2(JH1domain-catalytic)	5.95451506878458	FHPPXPQIIDRCLD-UHFFFAOYSA-N_O60674_JAK2(JH1domain-catalytic)
syn20825279	COc1cc(Nc2nccc(n2)N2CCC(C2)NC(=O)Nc2cccc(c2)C(C)=O)cc(OC)c1OC	FHPPXPQIIDRCLD-UHFFFAOYSA-N	GSK1379753	P10721	KIT	KIT	6.1286013418386895	FHPPXPQIIDRCLD-UHFFFAOYSA-N_P10721_KIT
syn20825279	COc1cc(Nc2nccc(n2)N2CCC(C2)NC(=O)Nc2cccc(c2)C(C)=O)cc(OC)c1OC	FHPPXPQIIDRCLD-UHFFFAOYSA-N	GSK1379753	P29376	LTK	LTK	6.1128742145073405	FHPPXPQIIDRCLD-UHFFFAOYSA-N_P29376_LTK
syn20825279	COc1cc(Nc2nccc(n2)N2CCC(C2)NC(=O)Nc2cccc(c2)C(C)=O)cc(OC)c1OC	FHPPXPQIIDRCLD-UHFFFAOYSA-N	GSK1379753	Q13163	MAP2K5	MEK5	7.057728218945942	FHPPXPQIIDRCLD-UHFFFAOYSA-N_Q13163_MEK5
syn20825279	COc1cc(Nc2nccc(n2)N2CCC(C2)NC(=O)Nc2cccc(c2)C(C)=O)cc(OC)c1OC	FHPPXPQIIDRCLD-UHFFFAOYSA-N	GSK1379753	Q13043	STK4	MST1	5.3033111690406045	FHPPXPQIIDRCLD-UHFFFAOYSA-N_Q13043_MST1
syn20825279	COc1cc(Nc2nccc(n2)N2CCC(C2)NC(=O)Nc2cccc(c2)C(C)=O)cc(OC)c1OC	FHPPXPQIIDRCLD-UHFFFAOYSA-N	GSK1379753	Q6P3R8	NEK5	NEK5	5.603979766172074	FHPPXPQIIDRCLD-UHFFFAOYSA-N_Q6P3R8_NEK5
syn20825279	COc1cc(Nc2nccc(n2)N2CCC(C2)NC(=O)Nc2cccc(c2)C(C)=O)cc(OC)c1OC	FHPPXPQIIDRCLD-UHFFFAOYSA-N	GSK1379753	O75914	PAK3	PAK3	5.252433192358465	FHPPXPQIIDRCLD-UHFFFAOYSA-N_O75914_PAK3
syn20825279	COc1cc(Nc2nccc(n2)N2CCC(C2)NC(=O)Nc2cccc(c2)C(C)=O)cc(OC)c1OC	FHPPXPQIIDRCLD-UHFFFAOYSA-N	GSK1379753	Q8TBX8	PIP4K2C	PIP5K2C	6.233006431694016	FHPPXPQIIDRCLD-UHFFFAOYSA-N_Q8TBX8_PIP5K2C
syn20825279	COc1cc(Nc2nccc(n2)N2CCC(C2)NC(=O)Nc2cccc(c2)C(C)=O)cc(OC)c1OC	FHPPXPQIIDRCLD-UHFFFAOYSA-N	GSK1379753	O75716	STK16	STK16	6.443691698033816	FHPPXPQIIDRCLD-UHFFFAOYSA-N_O75716_STK16
syn20825279	COc1cccc(CNC(=O)NC2CCN(C2)c2ccnc(Nc3cc(OC)c(OC)c(OC)c3)n2)c1	DNUXCMSJSBRGFX-UHFFFAOYSA-N	GSK1379765	Q96D53	ADCK4	ADCK4	5.588332653999592	DNUXCMSJSBRGFX-UHFFFAOYSA-N_Q96D53_ADCK4
syn20825279	COc1cccc(CNC(=O)NC2CCN(C2)c2ccnc(Nc3cc(OC)c(OC)c(OC)c3)n2)c1	DNUXCMSJSBRGFX-UHFFFAOYSA-N	GSK1379765	O14965	AURKA	AURKA	6.452785556239816	DNUXCMSJSBRGFX-UHFFFAOYSA-N_O14965_AURKA
syn20825279	COc1cccc(CNC(=O)NC2CCN(C2)c2ccnc(Nc3cc(OC)c(OC)c(OC)c3)n2)c1	DNUXCMSJSBRGFX-UHFFFAOYSA-N	GSK1379765	Q96GD4	AURKB	AURKB	6.792584130909765	DNUXCMSJSBRGFX-UHFFFAOYSA-N_Q96GD4_AURKB
syn20825279	COc1cccc(CNC(=O)NC2CCN(C2)c2ccnc(Nc3cc(OC)c(OC)c(OC)c3)n2)c1	DNUXCMSJSBRGFX-UHFFFAOYSA-N	GSK1379765	O43683	BUB1	BUB1	6.647309668597825	DNUXCMSJSBRGFX-UHFFFAOYSA-N_O43683_BUB1
syn20825279	COc1cccc(CNC(=O)NC2CCN(C2)c2ccnc(Nc3cc(OC)c(OC)c(OC)c3)n2)c1	DNUXCMSJSBRGFX-UHFFFAOYSA-N	GSK1379765	O15197	EPHB6	EPHB6	6.737170638474697	DNUXCMSJSBRGFX-UHFFFAOYSA-N_O15197_EPHB6
syn20825279	COc1cccc(CNC(=O)NC2CCN(C2)c2ccnc(Nc3cc(OC)c(OC)c(OC)c3)n2)c1	DNUXCMSJSBRGFX-UHFFFAOYSA-N	GSK1379765	P14616	INSRR	INSRR	6.04480274586056	DNUXCMSJSBRGFX-UHFFFAOYSA-N_P14616_INSRR
syn20825279	COc1cccc(CNC(=O)NC2CCN(C2)c2ccnc(Nc3cc(OC)c(OC)c(OC)c3)n2)c1	DNUXCMSJSBRGFX-UHFFFAOYSA-N	GSK1379765	Q9Y616	IRAK3	IRAK3	5.950171514073952	DNUXCMSJSBRGFX-UHFFFAOYSA-N_Q9Y616_IRAK3
syn20825279	COc1cccc(CNC(=O)NC2CCN(C2)c2ccnc(Nc3cc(OC)c(OC)c(OC)c3)n2)c1	DNUXCMSJSBRGFX-UHFFFAOYSA-N	GSK1379765	O60674	JAK2	JAK2(JH1domain-catalytic)	6.690549184598999	DNUXCMSJSBRGFX-UHFFFAOYSA-N_O60674_JAK2(JH1domain-catalytic)
syn20825279	COc1cccc(CNC(=O)NC2CCN(C2)c2ccnc(Nc3cc(OC)c(OC)c(OC)c3)n2)c1	DNUXCMSJSBRGFX-UHFFFAOYSA-N	GSK1379765	P53671	LIMK2	LIMK2	5.6645914471842636	DNUXCMSJSBRGFX-UHFFFAOYSA-N_P53671_LIMK2
syn20825279	COc1cccc(CNC(=O)NC2CCN(C2)c2ccnc(Nc3cc(OC)c(OC)c(OC)c3)n2)c1	DNUXCMSJSBRGFX-UHFFFAOYSA-N	GSK1379765	Q13163	MAP2K5	MEK5	7.2107245112655285	DNUXCMSJSBRGFX-UHFFFAOYSA-N_Q13163_MEK5
syn20825279	COc1cccc(CNC(=O)NC2CCN(C2)c2ccnc(Nc3cc(OC)c(OC)c(OC)c3)n2)c1	DNUXCMSJSBRGFX-UHFFFAOYSA-N	GSK1379765	O15146	MUSK	MUSK	5.9510807392938485	DNUXCMSJSBRGFX-UHFFFAOYSA-N_O15146_MUSK
syn20825279	COc1cccc(CNC(=O)NC2CCN(C2)c2ccnc(Nc3cc(OC)c(OC)c(OC)c3)n2)c1	DNUXCMSJSBRGFX-UHFFFAOYSA-N	GSK1379765	Q6P3R8	NEK5	NEK5	5.566065381725645	DNUXCMSJSBRGFX-UHFFFAOYSA-N_Q6P3R8_NEK5
syn20825279	COc1cccc(CNC(=O)NC2CCN(C2)c2ccnc(Nc3cc(OC)c(OC)c(OC)c3)n2)c1	DNUXCMSJSBRGFX-UHFFFAOYSA-N	GSK1379765	P42338	PIK3CB	PIK3CB	4.4628314293662905	DNUXCMSJSBRGFX-UHFFFAOYSA-N_P42338_PIK3CB
syn20825279	COc1cccc(CNC(=O)NC2CCN(C2)c2ccnc(Nc3cc(OC)c(OC)c(OC)c3)n2)c1	DNUXCMSJSBRGFX-UHFFFAOYSA-N	GSK1379765	Q8TBX8	PIP4K2C	PIP5K2C	6.1089911065490305	DNUXCMSJSBRGFX-UHFFFAOYSA-N_Q8TBX8_PIP5K2C
syn20825279	COc1cccc(CNC(=O)NC2CCN(C2)c2ccnc(Nc3cc(OC)c(OC)c(OC)c3)n2)c1	DNUXCMSJSBRGFX-UHFFFAOYSA-N	GSK1379765	P35590	TIE1	TIE1	5.9965320625885115	DNUXCMSJSBRGFX-UHFFFAOYSA-N_P35590_TIE1
syn20825279	COc1cccc(CNC(=O)NC2CCN(C2)c2ccnc(Nc3cc(OC)c(OC)c(OC)c3)n2)c1	DNUXCMSJSBRGFX-UHFFFAOYSA-N	GSK1379765	Q6PHR2	ULK3	ULK3	6.001979641557449	DNUXCMSJSBRGFX-UHFFFAOYSA-N_Q6PHR2_ULK3
syn20825279	Oc1ccc(cc1)-c1c[nH]c(=O)c2cc(sc12)-c1ccncc1	CCZJKJIDVXAPAV-UHFFFAOYSA-N	GSK1033723	Q9Y243	AKT3	AKT3	4.997862327087534	CCZJKJIDVXAPAV-UHFFFAOYSA-N_Q9Y243_AKT3
syn20825279	Oc1ccc(cc1)-c1c[nH]c(=O)c2cc(sc12)-c1ccncc1	CCZJKJIDVXAPAV-UHFFFAOYSA-N	GSK1033723	P30530	AXL	AXL	5.4611324134923445	CCZJKJIDVXAPAV-UHFFFAOYSA-N_P30530_AXL
syn20825279	Oc1ccc(cc1)-c1c[nH]c(=O)c2cc(sc12)-c1ccncc1	CCZJKJIDVXAPAV-UHFFFAOYSA-N	GSK1033723	P49759	CLK1	CLK1	7.050191205807199	CCZJKJIDVXAPAV-UHFFFAOYSA-N_P49759_CLK1
syn20825279	Oc1ccc(cc1)-c1c[nH]c(=O)c2cc(sc12)-c1ccncc1	CCZJKJIDVXAPAV-UHFFFAOYSA-N	GSK1033723	Q9HAZ1	CLK4	CLK4	7.22287007307303	CCZJKJIDVXAPAV-UHFFFAOYSA-N_Q9HAZ1_CLK4
syn20825279	Oc1ccc(cc1)-c1c[nH]c(=O)c2cc(sc12)-c1ccncc1	CCZJKJIDVXAPAV-UHFFFAOYSA-N	GSK1033723	Q09013	DMPK	DMPK	5.96854049867921	CCZJKJIDVXAPAV-UHFFFAOYSA-N_Q09013_DMPK
syn20825279	Oc1ccc(cc1)-c1c[nH]c(=O)c2cc(sc12)-c1ccncc1	CCZJKJIDVXAPAV-UHFFFAOYSA-N	GSK1033723	Q13627	DYRK1A	DYRK1A	6.882575045447035	CCZJKJIDVXAPAV-UHFFFAOYSA-N_Q13627_DYRK1A
syn20825279	Oc1ccc(cc1)-c1c[nH]c(=O)c2cc(sc12)-c1ccncc1	CCZJKJIDVXAPAV-UHFFFAOYSA-N	GSK1033723	Q9Y463	DYRK1B	DYRK1B	6.574926715413803	CCZJKJIDVXAPAV-UHFFFAOYSA-N_Q9Y463_DYRK1B
syn20825279	Oc1ccc(cc1)-c1c[nH]c(=O)c2cc(sc12)-c1ccncc1	CCZJKJIDVXAPAV-UHFFFAOYSA-N	GSK1033723	Q92630	DYRK2	DYRK2	5.812045966764635	CCZJKJIDVXAPAV-UHFFFAOYSA-N_Q92630_DYRK2
syn20825279	Oc1ccc(cc1)-c1c[nH]c(=O)c2cc(sc12)-c1ccncc1	CCZJKJIDVXAPAV-UHFFFAOYSA-N	GSK1033723	Q8TF76	GSG2	HASPIN	5.631328731058556	CCZJKJIDVXAPAV-UHFFFAOYSA-N_Q8TF76_HASPIN
syn20825279	Oc1ccc(cc1)-c1c[nH]c(=O)c2cc(sc12)-c1ccncc1	CCZJKJIDVXAPAV-UHFFFAOYSA-N	GSK1033723	Q9H422	HIPK3	HIPK3	6.129868795921143	CCZJKJIDVXAPAV-UHFFFAOYSA-N_Q9H422_HIPK3
syn20825279	Oc1ccc(cc1)-c1c[nH]c(=O)c2cc(sc12)-c1ccncc1	CCZJKJIDVXAPAV-UHFFFAOYSA-N	GSK1033723	P06213	INSR	INSR	4.651665328848518	CCZJKJIDVXAPAV-UHFFFAOYSA-N_P06213_INSR
syn20825279	Oc1ccc(cc1)-c1c[nH]c(=O)c2cc(sc12)-c1ccncc1	CCZJKJIDVXAPAV-UHFFFAOYSA-N	GSK1033723	Q02763	TEK	TIE2	5.13190352550943	CCZJKJIDVXAPAV-UHFFFAOYSA-N_Q02763_TIE2
syn20825279	Oc1ccc(cc1)-c1c[nH]c(=O)c2cc(sc12)-c1ccncc1	CCZJKJIDVXAPAV-UHFFFAOYSA-N	GSK1033723	Q56UN5	MAP3K19	YSK4	5.71669408527677	CCZJKJIDVXAPAV-UHFFFAOYSA-N_Q56UN5_YSK4
syn20825279	COc1cccc(NC(=O)NC2CCN(C2)c2ccnc(Nc3cc(OC)c(OC)c(OC)c3)n2)c1	JWYSBCWFKGORAC-UHFFFAOYSA-N	GSK1379763	P27037	ACVR2A	ACVR2A	5.174139042036548	JWYSBCWFKGORAC-UHFFFAOYSA-N_P27037_ACVR2A
syn20825279	COc1cccc(NC(=O)NC2CCN(C2)c2ccnc(Nc3cc(OC)c(OC)c(OC)c3)n2)c1	JWYSBCWFKGORAC-UHFFFAOYSA-N	GSK1379763	Q9UQB9	AURKC	AURKC	6.998679747143342	JWYSBCWFKGORAC-UHFFFAOYSA-N_Q9UQB9_AURKC
syn20825279	COc1cccc(NC(=O)NC2CCN(C2)c2ccnc(Nc3cc(OC)c(OC)c(OC)c3)n2)c1	JWYSBCWFKGORAC-UHFFFAOYSA-N	GSK1379763	O15197	EPHB6	EPHB6	7.1648089636519305	JWYSBCWFKGORAC-UHFFFAOYSA-N_O15197_EPHB6
syn20825279	COc1cccc(NC(=O)NC2CCN(C2)c2ccnc(Nc3cc(OC)c(OC)c(OC)c3)n2)c1	JWYSBCWFKGORAC-UHFFFAOYSA-N	GSK1379763	Q9H422	HIPK3	HIPK3	5.952361232831686	JWYSBCWFKGORAC-UHFFFAOYSA-N_Q9H422_HIPK3
syn20825279	COc1cccc(NC(=O)NC2CCN(C2)c2ccnc(Nc3cc(OC)c(OC)c(OC)c3)n2)c1	JWYSBCWFKGORAC-UHFFFAOYSA-N	GSK1379763	Q9Y616	IRAK3	IRAK3	6.044117026931411	JWYSBCWFKGORAC-UHFFFAOYSA-N_Q9Y616_IRAK3
syn20825279	COc1cccc(NC(=O)NC2CCN(C2)c2ccnc(Nc3cc(OC)c(OC)c(OC)c3)n2)c1	JWYSBCWFKGORAC-UHFFFAOYSA-N	GSK1379763	O60674	JAK2	JAK2(JH1domain-catalytic)	6.354225732176928	JWYSBCWFKGORAC-UHFFFAOYSA-N_O60674_JAK2(JH1domain-catalytic)
syn20825279	COc1cccc(NC(=O)NC2CCN(C2)c2ccnc(Nc3cc(OC)c(OC)c(OC)c3)n2)c1	JWYSBCWFKGORAC-UHFFFAOYSA-N	GSK1379763	P10721	KIT	KIT	6.354372439810968	JWYSBCWFKGORAC-UHFFFAOYSA-N_P10721_KIT
syn20825279	COc1cccc(NC(=O)NC2CCN(C2)c2ccnc(Nc3cc(OC)c(OC)c(OC)c3)n2)c1	JWYSBCWFKGORAC-UHFFFAOYSA-N	GSK1379763	Q13233	MAP3K1	MAP3K1	4.825102906062636	JWYSBCWFKGORAC-UHFFFAOYSA-N_Q13233_MAP3K1
syn20825279	COc1cccc(NC(=O)NC2CCN(C2)c2ccnc(Nc3cc(OC)c(OC)c(OC)c3)n2)c1	JWYSBCWFKGORAC-UHFFFAOYSA-N	GSK1379763	Q9Y4K4	MAP4K5	MAP4K5	5.842984994411339	JWYSBCWFKGORAC-UHFFFAOYSA-N_Q9Y4K4_MAP4K5
syn20825279	COc1cccc(NC(=O)NC2CCN(C2)c2ccnc(Nc3cc(OC)c(OC)c(OC)c3)n2)c1	JWYSBCWFKGORAC-UHFFFAOYSA-N	GSK1379763	Q13163	MAP2K5	MEK5	7.3636796133458144	JWYSBCWFKGORAC-UHFFFAOYSA-N_Q13163_MEK5
syn20825279	COc1cccc(NC(=O)NC2CCN(C2)c2ccnc(Nc3cc(OC)c(OC)c(OC)c3)n2)c1	JWYSBCWFKGORAC-UHFFFAOYSA-N	GSK1379763	Q6P3R8	NEK5	NEK5	5.732306482993488	JWYSBCWFKGORAC-UHFFFAOYSA-N_Q6P3R8_NEK5
syn20825279	COc1cccc(NC(=O)NC2CCN(C2)c2ccnc(Nc3cc(OC)c(OC)c(OC)c3)n2)c1	JWYSBCWFKGORAC-UHFFFAOYSA-N	GSK1379763	P09619	PDGFRB	PDGFRB	6.146634162049264	JWYSBCWFKGORAC-UHFFFAOYSA-N_P09619_PDGFRB
syn20825279	COc1cccc(NC(=O)NC2CCN(C2)c2ccnc(Nc3cc(OC)c(OC)c(OC)c3)n2)c1	JWYSBCWFKGORAC-UHFFFAOYSA-N	GSK1379763	Q8TBX8	PIP4K2C	PIP5K2C	6.17867334942095	JWYSBCWFKGORAC-UHFFFAOYSA-N_Q8TBX8_PIP5K2C
syn20825279	COc1cccc(NC(=O)NC2CCN(C2)c2ccnc(Nc3cc(OC)c(OC)c(OC)c3)n2)c1	JWYSBCWFKGORAC-UHFFFAOYSA-N	GSK1379763	Q9BRS2	RIOK1	RIOK1	5.559436196996572	JWYSBCWFKGORAC-UHFFFAOYSA-N_Q9BRS2_RIOK1
syn20825279	COc1cccc(NC(=O)NC2CCN(C2)c2ccnc(Nc3cc(OC)c(OC)c(OC)c3)n2)c1	JWYSBCWFKGORAC-UHFFFAOYSA-N	GSK1379763	O14730	RIOK3	RIOK3	5.532211356100487	JWYSBCWFKGORAC-UHFFFAOYSA-N_O14730_RIOK3
syn20825279	COc1cccc(NC(=O)NC2CCN(C2)c2ccnc(Nc3cc(OC)c(OC)c(OC)c3)n2)c1	JWYSBCWFKGORAC-UHFFFAOYSA-N	GSK1379763	Q16288	NTRK3	TRKC	5.966827312649635	JWYSBCWFKGORAC-UHFFFAOYSA-N_Q16288_TRKC
syn20825279	COc1cccc(NC(=O)NC2CCN(C2)c2ccnc(Nc3cc(OC)c(OC)c(OC)c3)n2)c1	JWYSBCWFKGORAC-UHFFFAOYSA-N	GSK1379763	Q6PHR2	ULK3	ULK3	6.012010515367591	JWYSBCWFKGORAC-UHFFFAOYSA-N_Q6PHR2_ULK3
syn20825279	CS(=O)(=O)c1ccccc1-c1nc(c([nH]1)-c1ccncc1)-c1ccc(F)cc1	SCVJGNCJNHIZPW-UHFFFAOYSA-N	SB-213663	O96017	CHEK2	CHEK2	6.138127882474045	SCVJGNCJNHIZPW-UHFFFAOYSA-N_O96017_CHEK2
syn20825279	CS(=O)(=O)c1ccccc1-c1nc(c([nH]1)-c1ccncc1)-c1ccc(F)cc1	SCVJGNCJNHIZPW-UHFFFAOYSA-N	SB-213663	O14578	CIT	CIT	6.247172922871198	SCVJGNCJNHIZPW-UHFFFAOYSA-N_O14578_CIT
syn20825279	CS(=O)(=O)c1ccccc1-c1nc(c([nH]1)-c1ccncc1)-c1ccc(F)cc1	SCVJGNCJNHIZPW-UHFFFAOYSA-N	SB-213663	Q6DT37	CDC42BPG	DMPK2	5.882723171002573	SCVJGNCJNHIZPW-UHFFFAOYSA-N_Q6DT37_DMPK2
syn20825279	CS(=O)(=O)c1ccccc1-c1nc(c([nH]1)-c1ccncc1)-c1ccc(F)cc1	SCVJGNCJNHIZPW-UHFFFAOYSA-N	SB-213663	P45983	MAPK8	JNK1	6.575110620301548	SCVJGNCJNHIZPW-UHFFFAOYSA-N_P45983_JNK1
syn20825279	CS(=O)(=O)c1ccccc1-c1nc(c([nH]1)-c1ccncc1)-c1ccc(F)cc1	SCVJGNCJNHIZPW-UHFFFAOYSA-N	SB-213663	P45984	MAPK9	JNK2	6.789044924301511	SCVJGNCJNHIZPW-UHFFFAOYSA-N_P45984_JNK2
syn20825279	CS(=O)(=O)c1ccccc1-c1nc(c([nH]1)-c1ccncc1)-c1ccc(F)cc1	SCVJGNCJNHIZPW-UHFFFAOYSA-N	SB-213663	P53779	MAPK10	JNK3	6.849587310331569	SCVJGNCJNHIZPW-UHFFFAOYSA-N_P53779_JNK3
syn20825279	CS(=O)(=O)c1ccccc1-c1nc(c([nH]1)-c1ccncc1)-c1ccc(F)cc1	SCVJGNCJNHIZPW-UHFFFAOYSA-N	SB-213663	Q15746	MYLK	MYLK	5.2687159128046925	SCVJGNCJNHIZPW-UHFFFAOYSA-N_Q15746_MYLK
syn20825279	CS(=O)(=O)c1ccccc1-c1nc(c([nH]1)-c1ccncc1)-c1ccc(F)cc1	SCVJGNCJNHIZPW-UHFFFAOYSA-N	SB-213663	Q16539	MAPK14	p38-alpha	7.409019760665179	SCVJGNCJNHIZPW-UHFFFAOYSA-N_Q16539_p38-alpha
syn20825279	CS(=O)(=O)c1ccccc1-c1nc(c([nH]1)-c1ccncc1)-c1ccc(F)cc1	SCVJGNCJNHIZPW-UHFFFAOYSA-N	SB-213663	Q9UHD2	TBK1	TBK1	5.781770715653905	SCVJGNCJNHIZPW-UHFFFAOYSA-N_Q9UHD2_TBK1
syn20825279	NC(=O)c1cc(cc2c(c[nH]c12)C1CCNCC1)-c1ccccc1	VNEKCIHPKSZINU-UHFFFAOYSA-N	GSK301362	Q6P2M8	PNCK	CAMK1B	5.600233504555567	VNEKCIHPKSZINU-UHFFFAOYSA-N_Q6P2M8_CAMK1B
syn20825279	NC(=O)c1cc(cc2c(c[nH]c12)C1CCNCC1)-c1ccccc1	VNEKCIHPKSZINU-UHFFFAOYSA-N	GSK301362	O14920	IKBKB	IKK-beta	6.172449074611906	VNEKCIHPKSZINU-UHFFFAOYSA-N_O14920_IKK-beta
syn20825279	NC(=O)c1cc(cc2c(c[nH]c12)C1CCNCC1)-c1ccccc1	VNEKCIHPKSZINU-UHFFFAOYSA-N	GSK301362	P23458	JAK1	JAK1(JH2domain-pseudokinase)	6.354104646882476	VNEKCIHPKSZINU-UHFFFAOYSA-N_P23458_JAK1(JH2domain-pseudokinase)
syn20825279	NC(=O)c1cc(cc2c(c[nH]c12)C1CCNCC1)-c1ccccc1	VNEKCIHPKSZINU-UHFFFAOYSA-N	GSK301362	O60674	JAK2	JAK2(JH1domain-catalytic)	6.586724757705767	VNEKCIHPKSZINU-UHFFFAOYSA-N_O60674_JAK2(JH1domain-catalytic)
syn20825279	NC(=O)c1cc(cc2c(c[nH]c12)C1CCNCC1)-c1ccccc1	VNEKCIHPKSZINU-UHFFFAOYSA-N	GSK301362	Q13188	STK3	MST2	5.919521099542001	VNEKCIHPKSZINU-UHFFFAOYSA-N_Q13188_MST2
syn20825279	NC(=O)c1cc(cc2c(c[nH]c12)C1CCNCC1)-c1ccccc1	VNEKCIHPKSZINU-UHFFFAOYSA-N	GSK301362	Q86YV6	MYLK4	MYLK4	6.288865540628678	VNEKCIHPKSZINU-UHFFFAOYSA-N_Q86YV6_MYLK4
syn20825279	NC(=O)c1cc(cc2c(c[nH]c12)C1CCNCC1)-c1ccccc1	VNEKCIHPKSZINU-UHFFFAOYSA-N	GSK301362	Q9H093	NUAK2	SNARK	6.292147752617839	VNEKCIHPKSZINU-UHFFFAOYSA-N_Q9H093_SNARK
syn20825279	NC(=O)c1cc(cc2c(c[nH]c12)C1CCNCC1)-c1ccccc1	VNEKCIHPKSZINU-UHFFFAOYSA-N	GSK301362	Q7L7X3	TAOK1	TAOK1	5.845462292168145	VNEKCIHPKSZINU-UHFFFAOYSA-N_Q7L7X3_TAOK1
syn20825279	NC(=O)c1cc(cc2c(c[nH]c12)C1CCNCC1)-c1ccccc1	VNEKCIHPKSZINU-UHFFFAOYSA-N	GSK301362	Q9H2K8	TAOK3	TAOK3	6.131539962865375	VNEKCIHPKSZINU-UHFFFAOYSA-N_Q9H2K8_TAOK3
syn20825279	NC(=O)c1cc(cc2c(c[nH]c12)C1CCNCC1)-c1ccccc1	VNEKCIHPKSZINU-UHFFFAOYSA-N	GSK301362	P29597	TYK2	TYK2(JH2domain-pseudokinase)	6.109170985845854	VNEKCIHPKSZINU-UHFFFAOYSA-N_P29597_TYK2(JH2domain-pseudokinase)
syn20825279	Fc1ccc(CNc2nccc(NCCNC(=O)c3cc4ccccc4s3)n2)cc1	HPIYDXWBJUHQIS-UHFFFAOYSA-N	GSK1379944	O14936	CASK	CASK	5.657392959296335	HPIYDXWBJUHQIS-UHFFFAOYSA-N_O14936_CASK
syn20825279	Fc1ccc(CNc2nccc(NCCNC(=O)c3cc4ccccc4s3)n2)cc1	HPIYDXWBJUHQIS-UHFFFAOYSA-N	GSK1379944	Q00526	CDK3	CDK3	5.238963319629476	HPIYDXWBJUHQIS-UHFFFAOYSA-N_Q00526_CDK3
syn20825279	Fc1ccc(CNc2nccc(NCCNC(=O)c3cc4ccccc4s3)n2)cc1	HPIYDXWBJUHQIS-UHFFFAOYSA-N	GSK1379944	P11802	CDK4	CDK4-cyclinD1	5.174170224815073	HPIYDXWBJUHQIS-UHFFFAOYSA-N_P11802_CDK4-cyclinD1
syn20825279	Fc1ccc(CNc2nccc(NCCNC(=O)c3cc4ccccc4s3)n2)cc1	HPIYDXWBJUHQIS-UHFFFAOYSA-N	GSK1379944	O14757	CHEK1	CHEK1	5.350812573563101	HPIYDXWBJUHQIS-UHFFFAOYSA-N_O14757_CHEK1
syn20825279	Fc1ccc(CNc2nccc(NCCNC(=O)c3cc4ccccc4s3)n2)cc1	HPIYDXWBJUHQIS-UHFFFAOYSA-N	GSK1379944	P78368	CSNK1G2	CSNK1G2	5.341614520011475	HPIYDXWBJUHQIS-UHFFFAOYSA-N_P78368_CSNK1G2
syn20825279	Fc1ccc(CNc2nccc(NCCNC(=O)c3cc4ccccc4s3)n2)cc1	HPIYDXWBJUHQIS-UHFFFAOYSA-N	GSK1379944	O43293	DAPK3	DAPK3	5.858794319318848	HPIYDXWBJUHQIS-UHFFFAOYSA-N_O43293_DAPK3
syn20825279	Fc1ccc(CNc2nccc(NCCNC(=O)c3cc4ccccc4s3)n2)cc1	HPIYDXWBJUHQIS-UHFFFAOYSA-N	GSK1379944	Q08345	DDR1	DDR1	6.074581310137286	HPIYDXWBJUHQIS-UHFFFAOYSA-N_Q08345_DDR1
syn20825279	Fc1ccc(CNc2nccc(NCCNC(=O)c3cc4ccccc4s3)n2)cc1	HPIYDXWBJUHQIS-UHFFFAOYSA-N	GSK1379944	P29323	EPHB2	EPHB2	5.308984850291565	HPIYDXWBJUHQIS-UHFFFAOYSA-N_P29323_EPHB2
syn20825279	Fc1ccc(CNc2nccc(NCCNC(=O)c3cc4ccccc4s3)n2)cc1	HPIYDXWBJUHQIS-UHFFFAOYSA-N	GSK1379944	P27361	MAPK3	ERK1	5.120934889120553	HPIYDXWBJUHQIS-UHFFFAOYSA-N_P27361_ERK1
syn20825279	Fc1ccc(CNc2nccc(NCCNC(=O)c3cc4ccccc4s3)n2)cc1	HPIYDXWBJUHQIS-UHFFFAOYSA-N	GSK1379944	P22455	FGFR4	FGFR4	4.928846865546655	HPIYDXWBJUHQIS-UHFFFAOYSA-N_P22455_FGFR4
syn20825279	Fc1ccc(CNc2nccc(NCCNC(=O)c3cc4ccccc4s3)n2)cc1	HPIYDXWBJUHQIS-UHFFFAOYSA-N	GSK1379944	O14920	IKBKB	IKK-beta	5.81174065321766	HPIYDXWBJUHQIS-UHFFFAOYSA-N_O14920_IKK-beta
syn20825279	Fc1ccc(CNc2nccc(NCCNC(=O)c3cc4ccccc4s3)n2)cc1	HPIYDXWBJUHQIS-UHFFFAOYSA-N	GSK1379944	P51617	IRAK1	IRAK1	5.804870179956573	HPIYDXWBJUHQIS-UHFFFAOYSA-N_P51617_IRAK1
syn20825279	Fc1ccc(CNc2nccc(NCCNC(=O)c3cc4ccccc4s3)n2)cc1	HPIYDXWBJUHQIS-UHFFFAOYSA-N	GSK1379944	Q6P3R8	NEK5	NEK5	5.541566301509882	HPIYDXWBJUHQIS-UHFFFAOYSA-N_Q6P3R8_NEK5
syn20825279	Fc1ccc(CNc2nccc(NCCNC(=O)c3cc4ccccc4s3)n2)cc1	HPIYDXWBJUHQIS-UHFFFAOYSA-N	GSK1379944	Q9UBE8	NLK	NLK	6.309171039877578	HPIYDXWBJUHQIS-UHFFFAOYSA-N_Q9UBE8_NLK
syn20825279	Fc1ccc(CNc2nccc(NCCNC(=O)c3cc4ccccc4s3)n2)cc1	HPIYDXWBJUHQIS-UHFFFAOYSA-N	GSK1379944	P09619	PDGFRB	PDGFRB	6.094978821213278	HPIYDXWBJUHQIS-UHFFFAOYSA-N_P09619_PDGFRB
syn20825279	Fc1ccc(CNc2nccc(NCCNC(=O)c3cc4ccccc4s3)n2)cc1	HPIYDXWBJUHQIS-UHFFFAOYSA-N	GSK1379944	O60331	PIP5K1C	PIP5K1C	5.203479496849551	HPIYDXWBJUHQIS-UHFFFAOYSA-N_O60331_PIP5K1C
syn20825279	Fc1ccc(CNc2nccc(NCCNC(=O)c3cc4ccccc4s3)n2)cc1	HPIYDXWBJUHQIS-UHFFFAOYSA-N	GSK1379944	Q02156	PRKCE	PRKCE	5.877648202643896	HPIYDXWBJUHQIS-UHFFFAOYSA-N_Q02156_PRKCE
syn20825279	Fc1ccc(CNc2nccc(NCCNC(=O)c3cc4ccccc4s3)n2)cc1	HPIYDXWBJUHQIS-UHFFFAOYSA-N	GSK1379944	O94806	PRKD3	PRKD3	5.943165751167436	HPIYDXWBJUHQIS-UHFFFAOYSA-N_O94806_PRKD3
syn20825279	Fc1ccc(CNc2nccc(NCCNC(=O)c3cc4ccccc4s3)n2)cc1	HPIYDXWBJUHQIS-UHFFFAOYSA-N	GSK1379944	P07949	RET	RET	6.07335562587872	HPIYDXWBJUHQIS-UHFFFAOYSA-N_P07949_RET
syn20825279	COc1cc(Nc2nccc(n2)N2CCC(C2)NC(=O)Nc2cccc(c2)C(C)=O)cc(OC)c1OC	FHPPXPQIIDRCLD-UHFFFAOYSA-N	GSK1379753	Q16288	NTRK3	TRKC	5.6261932173890115	FHPPXPQIIDRCLD-UHFFFAOYSA-N_Q16288_TRKC
syn20825279	Cc1ccc2c(cnn2n1)-c1ccnc(Nc2ccc(cc2)C(F)(F)F)n1	LOAIUSJMQXSEBK-UHFFFAOYSA-N	GW819776	Q8IVW4	CDKL3	CDKL3	6.776599013456374	LOAIUSJMQXSEBK-UHFFFAOYSA-N_Q8IVW4_CDKL3
syn20825279	Cc1ccc2c(cnn2n1)-c1ccnc(Nc2ccc(cc2)C(F)(F)F)n1	LOAIUSJMQXSEBK-UHFFFAOYSA-N	GW819776	P49759	CLK1	CLK1	7.147831061505725	LOAIUSJMQXSEBK-UHFFFAOYSA-N_P49759_CLK1
syn20825279	Cc1ccc2c(cnn2n1)-c1ccnc(Nc2ccc(cc2)C(F)(F)F)n1	LOAIUSJMQXSEBK-UHFFFAOYSA-N	GW819776	Q8TD08	MAPK15	ERK8	7.603974373897348	LOAIUSJMQXSEBK-UHFFFAOYSA-N_Q8TD08_ERK8
syn20825279	Cc1ccc2c(cnn2n1)-c1ccnc(Nc2ccc(cc2)C(F)(F)F)n1	LOAIUSJMQXSEBK-UHFFFAOYSA-N	GW819776	Q86Z02	HIPK1	HIPK1	6.5924689468464734	LOAIUSJMQXSEBK-UHFFFAOYSA-N_Q86Z02_HIPK1
syn20825279	Cc1ccc2c(cnn2n1)-c1ccnc(Nc2ccc(cc2)C(F)(F)F)n1	LOAIUSJMQXSEBK-UHFFFAOYSA-N	GW819776	Q9H2X6	HIPK2	HIPK2	6.866841829570232	LOAIUSJMQXSEBK-UHFFFAOYSA-N_Q9H2X6_HIPK2
syn20825279	Cc1ccc2c(cnn2n1)-c1ccnc(Nc2ccc(cc2)C(F)(F)F)n1	LOAIUSJMQXSEBK-UHFFFAOYSA-N	GW819776	Q9H422	HIPK3	HIPK3	7.015978166226423	LOAIUSJMQXSEBK-UHFFFAOYSA-N_Q9H422_HIPK3
syn20825279	Cc1ccc2c(cnn2n1)-c1ccnc(Nc2ccc(cc2)C(F)(F)F)n1	LOAIUSJMQXSEBK-UHFFFAOYSA-N	GW819776	P45983	MAPK8	JNK1	7.201471574075412	LOAIUSJMQXSEBK-UHFFFAOYSA-N_P45983_JNK1
syn20825279	Cc1ccc2c(cnn2n1)-c1ccnc(Nc2ccc(cc2)C(F)(F)F)n1	LOAIUSJMQXSEBK-UHFFFAOYSA-N	GW819776	P53779	MAPK10	JNK3	7.4795388028643295	LOAIUSJMQXSEBK-UHFFFAOYSA-N_P53779_JNK3
syn20825279	Cc1ccc2c(cnn2n1)-c1ccnc(Nc2ccc(cc2)C(F)(F)F)n1	LOAIUSJMQXSEBK-UHFFFAOYSA-N	GW819776	P10721	KIT	KIT	6.621203749846778	LOAIUSJMQXSEBK-UHFFFAOYSA-N_P10721_KIT
syn20825279	Cc1ccc2c(cnn2n1)-c1ccnc(Nc2ccc(cc2)C(F)(F)F)n1	LOAIUSJMQXSEBK-UHFFFAOYSA-N	GW819776	P46734	MAP2K3	MEK3	7.296023496529081	LOAIUSJMQXSEBK-UHFFFAOYSA-N_P46734_MEK3
syn20825279	Cc1ccc2c(cnn2n1)-c1ccnc(Nc2ccc(cc2)C(F)(F)F)n1	LOAIUSJMQXSEBK-UHFFFAOYSA-N	GW819776	P51956	NEK3	NEK3	6.977457560546239	LOAIUSJMQXSEBK-UHFFFAOYSA-N_P51956_NEK3
syn20825279	Cc1ccc2c(cnn2n1)-c1ccnc(Nc2ccc(cc2)C(F)(F)F)n1	LOAIUSJMQXSEBK-UHFFFAOYSA-N	GW819776	Q6P3R8	NEK5	NEK5	6.4267765498322635	LOAIUSJMQXSEBK-UHFFFAOYSA-N_Q6P3R8_NEK5
syn20825279	Cc1ccc2c(cnn2n1)-c1ccnc(Nc2ccc(cc2)C(F)(F)F)n1	LOAIUSJMQXSEBK-UHFFFAOYSA-N	GW819776	Q8TBX8	PIP4K2C	PIP5K2C	6.481303441178777	LOAIUSJMQXSEBK-UHFFFAOYSA-N_Q8TBX8_PIP5K2C
syn20825279	Cc1ccc2c(cnn2n1)-c1ccnc(Nc2ccc(cc2)C(F)(F)F)n1	LOAIUSJMQXSEBK-UHFFFAOYSA-N	GW819776	Q9BVS4	RIOK2	RIOK2	6.742405938474882	LOAIUSJMQXSEBK-UHFFFAOYSA-N_Q9BVS4_RIOK2
syn20825279	CC(C)(C)c1ccc2nccc(Nc3cccc(O)c3)c2c1	YLGOFBVUMIJIPS-UHFFFAOYSA-N	GW856795	P00519	ABL1	ABL1-phosphorylated	6.1018021224381345	YLGOFBVUMIJIPS-UHFFFAOYSA-N_P00519_ABL1-phosphorylated
syn20825279	CC(C)(C)c1ccc2nccc(Nc3cccc(O)c3)c2c1	YLGOFBVUMIJIPS-UHFFFAOYSA-N	GW856795	P04626	ERBB2	ERBB2	5.939322234377924	YLGOFBVUMIJIPS-UHFFFAOYSA-N_P04626_ERBB2
syn20825279	CC(C)(C)c1ccc2nccc(Nc3cccc(O)c3)c2c1	YLGOFBVUMIJIPS-UHFFFAOYSA-N	GW856795	P42685	FRK	FRK	6.693980619611931	YLGOFBVUMIJIPS-UHFFFAOYSA-N_P42685_FRK
syn20825279	CC(C)(C)c1ccc2nccc(Nc3cccc(O)c3)c2c1	YLGOFBVUMIJIPS-UHFFFAOYSA-N	GW856795	P06239	LCK	LCK	5.913243939164317	YLGOFBVUMIJIPS-UHFFFAOYSA-N_P06239_LCK
syn20825279	CC(C)(C)c1ccc2nccc(Nc3cccc(O)c3)c2c1	YLGOFBVUMIJIPS-UHFFFAOYSA-N	GW856795	Q12851	MAP4K2	MAP4K2	6.046039139265213	YLGOFBVUMIJIPS-UHFFFAOYSA-N_Q12851_MAP4K2
syn20825279	CC(C)(C)c1ccc2nccc(Nc3cccc(O)c3)c2c1	YLGOFBVUMIJIPS-UHFFFAOYSA-N	GW856795	P16234	PDGFRA	PDGFRA	6.018841850288089	YLGOFBVUMIJIPS-UHFFFAOYSA-N_P16234_PDGFRA
syn20825279	CC(C)(C)c1ccc2nccc(Nc3cccc(O)c3)c2c1	YLGOFBVUMIJIPS-UHFFFAOYSA-N	GW856795	O15530	PDPK1	PDPK1	5.959049093527475	YLGOFBVUMIJIPS-UHFFFAOYSA-N_O15530_PDPK1
syn20825279	CC(C)(C)c1ccc2nccc(Nc3cccc(O)c3)c2c1	YLGOFBVUMIJIPS-UHFFFAOYSA-N	GW856795	P17612	PRKACA	PKAC-alpha	6.183833537816276	YLGOFBVUMIJIPS-UHFFFAOYSA-N_P17612_PKAC-alpha
syn20825279	CC(C)(C)c1ccc2nccc(Nc3cccc(O)c3)c2c1	YLGOFBVUMIJIPS-UHFFFAOYSA-N	GW856795	P07949	RET	RET	6.814995654356506	YLGOFBVUMIJIPS-UHFFFAOYSA-N_P07949_RET
syn20825279	CC(C)(C)c1ccc2nccc(Nc3cccc(O)c3)c2c1	YLGOFBVUMIJIPS-UHFFFAOYSA-N	GW856795	P12931	SRC	SRC	6.30272524940845	YLGOFBVUMIJIPS-UHFFFAOYSA-N_P12931_SRC
syn20825279	CC(C)(C)c1ccc2nccc(Nc3cccc(O)c3)c2c1	YLGOFBVUMIJIPS-UHFFFAOYSA-N	GW856795	Q7L7X3	TAOK1	TAOK1	5.583639205143638	YLGOFBVUMIJIPS-UHFFFAOYSA-N_Q7L7X3_TAOK1
syn20825279	CC(C)(C)c1ccc2nccc(Nc3cccc(O)c3)c2c1	YLGOFBVUMIJIPS-UHFFFAOYSA-N	GW856795	P37173	TGFBR2	TGFBR2	5.8967224100465625	YLGOFBVUMIJIPS-UHFFFAOYSA-N_P37173_TGFBR2
syn20825279	CC(C)(C)c1ccc2nccc(Nc3cccc(O)c3)c2c1	YLGOFBVUMIJIPS-UHFFFAOYSA-N	GW856795	Q86Y07	VRK2	VRK2	5.602994656323222	YLGOFBVUMIJIPS-UHFFFAOYSA-N_Q86Y07_VRK2
syn20825279	CCn1c(nc2c(nc(OCCN)cc12)C#CC(C)(C)O)-c1nonc1N	UZANYRRVDZSQGV-UHFFFAOYSA-N	GSK902056	P31749	AKT1	AKT1	7.650216229603319	UZANYRRVDZSQGV-UHFFFAOYSA-N_P31749_AKT1
syn20825279	CCn1c(nc2c(nc(OCCN)cc12)C#CC(C)(C)O)-c1nonc1N	UZANYRRVDZSQGV-UHFFFAOYSA-N	GSK902056	P31751	AKT2	AKT2	7.446284487114319	UZANYRRVDZSQGV-UHFFFAOYSA-N_P31751_AKT2
syn20825279	CCn1c(nc2c(nc(OCCN)cc12)C#CC(C)(C)O)-c1nonc1N	UZANYRRVDZSQGV-UHFFFAOYSA-N	GSK902056	Q9Y243	AKT3	AKT3	7.235946641913534	UZANYRRVDZSQGV-UHFFFAOYSA-N_Q9Y243_AKT3
syn20825279	CCn1c(nc2c(nc(OCCN)cc12)C#CC(C)(C)O)-c1nonc1N	UZANYRRVDZSQGV-UHFFFAOYSA-N	GSK902056	P21802	FGFR2	FGFR2	5.156181341388823	UZANYRRVDZSQGV-UHFFFAOYSA-N_P21802_FGFR2
syn20825279	CCn1c(nc2c(nc(OCCN)cc12)C#CC(C)(C)O)-c1nonc1N	UZANYRRVDZSQGV-UHFFFAOYSA-N	GSK902056	Q9P286	PAK7	PAK7	7.129507664266223	UZANYRRVDZSQGV-UHFFFAOYSA-N_Q9P286_PAK7
syn20825279	CCn1c(nc2c(nc(OCCN)cc12)C#CC(C)(C)O)-c1nonc1N	UZANYRRVDZSQGV-UHFFFAOYSA-N	GSK902056	Q05655	PRKCD	PRKCD	6.989862248388166	UZANYRRVDZSQGV-UHFFFAOYSA-N_Q05655_PRKCD
syn20825279	CCn1c(nc2c(nc(OCCN)cc12)C#CC(C)(C)O)-c1nonc1N	UZANYRRVDZSQGV-UHFFFAOYSA-N	GSK902056	Q02156	PRKCE	PRKCE	7.777511125430762	UZANYRRVDZSQGV-UHFFFAOYSA-N_Q02156_PRKCE
syn20825279	CCn1c(nc2c(nc(OCCN)cc12)C#CC(C)(C)O)-c1nonc1N	UZANYRRVDZSQGV-UHFFFAOYSA-N	GSK902056	P24723	PRKCH	PRKCH	7.876301663275296	UZANYRRVDZSQGV-UHFFFAOYSA-N_P24723_PRKCH
syn20825279	CCn1c(nc2c(nc(OCCN)cc12)C#CC(C)(C)O)-c1nonc1N	UZANYRRVDZSQGV-UHFFFAOYSA-N	GSK902056	Q04759	PRKCQ	PRKCQ	7.2969039760344	UZANYRRVDZSQGV-UHFFFAOYSA-N_Q04759_PRKCQ
syn20825279	CCn1c(nc2c(nc(OCCN)cc12)C#CC(C)(C)O)-c1nonc1N	UZANYRRVDZSQGV-UHFFFAOYSA-N	GSK902056	Q13237	PRKG2	PRKG2	7.173948597151503	UZANYRRVDZSQGV-UHFFFAOYSA-N_Q13237_PRKG2
syn20825279	CCn1c(nc2c(nc(OCCN)cc12)C#CC(C)(C)O)-c1nonc1N	UZANYRRVDZSQGV-UHFFFAOYSA-N	GSK902056	P51817	PRKX	PRKX	7.219814232138087	UZANYRRVDZSQGV-UHFFFAOYSA-N_P51817_PRKX
syn20825279	CCn1c(nc2c(nc(OCCN)cc12)C#CC(C)(C)O)-c1nonc1N	UZANYRRVDZSQGV-UHFFFAOYSA-N	GSK902056	O75676	RPS6KA4	RPS6KA4(Kin.Dom.2-C-terminal)	7.394150107770736	UZANYRRVDZSQGV-UHFFFAOYSA-N_O75676_RPS6KA4(Kin.Dom.2-C-terminal)
syn20825279	CCn1c(nc2c(nc(OCCN)cc12)C#CC(C)(C)O)-c1nonc1N	UZANYRRVDZSQGV-UHFFFAOYSA-N	GSK902056	Q56UN5	MAP3K19	YSK4	7.214911577342246	UZANYRRVDZSQGV-UHFFFAOYSA-N_Q56UN5_YSK4
syn20825280	C[C@@H](OC1=C(N)N=CC(C2=C(C#N)N(C)N=C2C3)=C1)C4=CC(F)=CC=C4C(N3C)=O	IIXWYSCJSQVBQM-LLVKDONJSA-N	PFE-PKIS 10	Q9UM73	ALK	ALK	7.342220337842059	IIXWYSCJSQVBQM-LLVKDONJSA-N_Q9UM73_ALK
syn20825280	C[C@@H](OC1=C(N)N=CC(C2=C(C#N)N(C)N=C2C3)=C1)C4=CC(F)=CC=C4C(N3C)=O	IIXWYSCJSQVBQM-LLVKDONJSA-N	PFE-PKIS 10	Q9UIK4	DAPK2	DAPK2	7.258160584575144	IIXWYSCJSQVBQM-LLVKDONJSA-N_Q9UIK4_DAPK2
syn20825280	C[C@@H](OC1=C(N)N=CC(C2=C(C#N)N(C)N=C2C3)=C1)C4=CC(F)=CC=C4C(N3C)=O	IIXWYSCJSQVBQM-LLVKDONJSA-N	PFE-PKIS 10	O15075	DCLK1	DCAMKL1	6.97759417338543	IIXWYSCJSQVBQM-LLVKDONJSA-N_O15075_DCAMKL1
syn20825280	C[C@@H](OC1=C(N)N=CC(C2=C(C#N)N(C)N=C2C3)=C1)C4=CC(F)=CC=C4C(N3C)=O	IIXWYSCJSQVBQM-LLVKDONJSA-N	PFE-PKIS 10	Q8N568	DCLK2	DCAMKL2	6.8987806257687785	IIXWYSCJSQVBQM-LLVKDONJSA-N_Q8N568_DCAMKL2
syn20825280	C[C@@H](OC1=C(N)N=CC(C2=C(C#N)N(C)N=C2C3)=C1)C4=CC(F)=CC=C4C(N3C)=O	IIXWYSCJSQVBQM-LLVKDONJSA-N	PFE-PKIS 10	O15197	EPHB6	EPHB6	7.302291703414005	IIXWYSCJSQVBQM-LLVKDONJSA-N_O15197_EPHB6
syn20825280	C[C@@H](OC1=C(N)N=CC(C2=C(C#N)N(C)N=C2C3)=C1)C4=CC(F)=CC=C4C(N3C)=O	IIXWYSCJSQVBQM-LLVKDONJSA-N	PFE-PKIS 10	Q05397	PTK2	FAK	6.887416818497707	IIXWYSCJSQVBQM-LLVKDONJSA-N_Q05397_FAK
syn20825280	C[C@@H](OC1=C(N)N=CC(C2=C(C#N)N(C)N=C2C3)=C1)C4=CC(F)=CC=C4C(N3C)=O	IIXWYSCJSQVBQM-LLVKDONJSA-N	PFE-PKIS 10	P16591	FER	FER	7.138856000990317	IIXWYSCJSQVBQM-LLVKDONJSA-N_P16591_FER
syn20825280	C[C@@H](OC1=C(N)N=CC(C2=C(C#N)N(C)N=C2C3)=C1)C4=CC(F)=CC=C4C(N3C)=O	IIXWYSCJSQVBQM-LLVKDONJSA-N	PFE-PKIS 10	P07332	FES	FES	6.703930894434906	IIXWYSCJSQVBQM-LLVKDONJSA-N_P07332_FES
syn20825280	C[C@@H](OC1=C(N)N=CC(C2=C(C#N)N(C)N=C2C3)=C1)C4=CC(F)=CC=C4C(N3C)=O	IIXWYSCJSQVBQM-LLVKDONJSA-N	PFE-PKIS 10	P42685	FRK	FRK	7.171627552739272	IIXWYSCJSQVBQM-LLVKDONJSA-N_P42685_FRK
syn20825280	C[C@@H](OC1=C(N)N=CC(C2=C(C#N)N(C)N=C2C3)=C1)C4=CC(F)=CC=C4C(N3C)=O	IIXWYSCJSQVBQM-LLVKDONJSA-N	PFE-PKIS 10	Q15835	GRK1	GRK1	6.599104001246121	IIXWYSCJSQVBQM-LLVKDONJSA-N_Q15835_GRK1
syn20825280	C[C@@H](OC1=C(N)N=CC(C2=C(C#N)N(C)N=C2C3)=C1)C4=CC(F)=CC=C4C(N3C)=O	IIXWYSCJSQVBQM-LLVKDONJSA-N	PFE-PKIS 10	Q8WTQ7	GRK7	GRK7	6.740484327274833	IIXWYSCJSQVBQM-LLVKDONJSA-N_Q8WTQ7_GRK7
syn20825280	C[C@@H](OC1=C(N)N=CC(C2=C(C#N)N(C)N=C2C3)=C1)C4=CC(F)=CC=C4C(N3C)=O	IIXWYSCJSQVBQM-LLVKDONJSA-N	PFE-PKIS 10	O94804	STK10	LOK	6.943190992832677	IIXWYSCJSQVBQM-LLVKDONJSA-N_O94804_LOK
syn20825280	C[C@@H](OC1=C(N)N=CC(C2=C(C#N)N(C)N=C2C3)=C1)C4=CC(F)=CC=C4C(N3C)=O	IIXWYSCJSQVBQM-LLVKDONJSA-N	PFE-PKIS 10	P29376	LTK	LTK	7.638582371864815	IIXWYSCJSQVBQM-LLVKDONJSA-N_P29376_LTK
syn20825280	C[C@@H](OC1=C(N)N=CC(C2=C(C#N)N(C)N=C2C3)=C1)C4=CC(F)=CC=C4C(N3C)=O	IIXWYSCJSQVBQM-LLVKDONJSA-N	PFE-PKIS 10	P46734	MAP2K3	MEK3	6.765663960867775	IIXWYSCJSQVBQM-LLVKDONJSA-N_P46734_MEK3
syn20825280	C[C@@H](OC1=C(N)N=CC(C2=C(C#N)N(C)N=C2C3)=C1)C4=CC(F)=CC=C4C(N3C)=O	IIXWYSCJSQVBQM-LLVKDONJSA-N	PFE-PKIS 10	P15735	PHKG2	PHKG2	7.042480167853157	IIXWYSCJSQVBQM-LLVKDONJSA-N_P15735_PHKG2
syn20825280	C[C@@H](OC1=C(N)N=CC(C2=C(C#N)N(C)N=C2C3)=C1)C4=CC(F)=CC=C4C(N3C)=O	IIXWYSCJSQVBQM-LLVKDONJSA-N	PFE-PKIS 10	O00444	PLK4	PLK4	6.9000612414486024	IIXWYSCJSQVBQM-LLVKDONJSA-N_O00444_PLK4
syn20825280	C[C@@H](OC1=C(N)N=CC(C2=C(C#N)N(C)N=C2C3)=C1)C4=CC(F)=CC=C4C(N3C)=O	IIXWYSCJSQVBQM-LLVKDONJSA-N	PFE-PKIS 10	Q14289	PTK2B	PYK2	7.050051302651865	IIXWYSCJSQVBQM-LLVKDONJSA-N_Q14289_PYK2
syn20825280	C[C@@H](OC1=C(N)N=CC(C2=C(C#N)N(C)N=C2C3)=C1)C4=CC(F)=CC=C4C(N3C)=O	IIXWYSCJSQVBQM-LLVKDONJSA-N	PFE-PKIS 10	Q6XUX3	DSTYK	RIPK5	6.649741521275802	IIXWYSCJSQVBQM-LLVKDONJSA-N_Q6XUX3_RIPK5
syn20825280	C[C@@H](OC1=C(N)N=CC(C2=C(C#N)N(C)N=C2C3)=C1)C4=CC(F)=CC=C4C(N3C)=O	IIXWYSCJSQVBQM-LLVKDONJSA-N	PFE-PKIS 10	P08922	ROS1	ROS1	7.229194140079772	IIXWYSCJSQVBQM-LLVKDONJSA-N_P08922_ROS1
syn20825280	C[C@@H](OC1=C(N)N=CC(C2=C(C#N)N(C)N=C2C3)=C1)C4=CC(F)=CC=C4C(N3C)=O	IIXWYSCJSQVBQM-LLVKDONJSA-N	PFE-PKIS 10	Q9H2G2	SLK	SLK	6.954743763342958	IIXWYSCJSQVBQM-LLVKDONJSA-N_Q9H2G2_SLK
syn20825280	C[C@@H](OC1=C(N)N=CC(C2=C(C#N)N(C)N=C2C3)=C1)C4=CC(F)=CC=C4C(N3C)=O	IIXWYSCJSQVBQM-LLVKDONJSA-N	PFE-PKIS 10	Q13470	TNK1	TNK1	7.114962481776322	IIXWYSCJSQVBQM-LLVKDONJSA-N_Q13470_TNK1
syn20825280	C[C@@H](OC1=C(N)N=CC(C2=C(C#N)N(C)N=C2C3)=C1)C4=CC(F)=CC=C4C(N3C)=O	IIXWYSCJSQVBQM-LLVKDONJSA-N	PFE-PKIS 10	Q07912	TNK2	TNK2	7.0060623057736455	IIXWYSCJSQVBQM-LLVKDONJSA-N_Q07912_TNK2
syn20825280	C[C@@H](OC1=C(N)N=CC(C2=C(C#N)N(C)N=C2C3)=C1)C4=CC(F)=CC=C4C(N3C)=O	IIXWYSCJSQVBQM-LLVKDONJSA-N	PFE-PKIS 10	P04629	NTRK1	TRKA	7.408417462929726	IIXWYSCJSQVBQM-LLVKDONJSA-N_P04629_TRKA
syn20825280	C[C@@H](OC1=C(N)N=CC(C2=C(C#N)N(C)N=C2C3)=C1)C4=CC(F)=CC=C4C(N3C)=O	IIXWYSCJSQVBQM-LLVKDONJSA-N	PFE-PKIS 10	Q16620	NTRK2	TRKB	7.364350351979673	IIXWYSCJSQVBQM-LLVKDONJSA-N_Q16620_TRKB
syn20825280	NC(C(C=C1)=CC=C1C2=CC3=NC=NC(SCC(O)=O)=C3S2)=O	MAUXTEABCSHUTA-UHFFFAOYSA-N	PFE-PKIS 14	Q96GD4	AURKB	AURKB	6.91760587422589	MAUXTEABCSHUTA-UHFFFAOYSA-N_Q96GD4_AURKB
syn20825280	NC(C(C=C1)=CC=C1C2=CC3=NC=NC(SCC(O)=O)=C3S2)=O	MAUXTEABCSHUTA-UHFFFAOYSA-N	PFE-PKIS 14	Q8N5S9	CAMKK1	CAMKK1	6.750721346091845	MAUXTEABCSHUTA-UHFFFAOYSA-N_Q8N5S9_CAMKK1
syn20825280	NC(C(C=C1)=CC=C1C2=CC3=NC=NC(SCC(O)=O)=C3S2)=O	MAUXTEABCSHUTA-UHFFFAOYSA-N	PFE-PKIS 14	Q96RR4	CAMKK2	CAMKK2	6.711479658396677	MAUXTEABCSHUTA-UHFFFAOYSA-N_Q96RR4_CAMKK2
syn20825280	NC(C(C=C1)=CC=C1C2=CC3=NC=NC(SCC(O)=O)=C3S2)=O	MAUXTEABCSHUTA-UHFFFAOYSA-N	PFE-PKIS 14	P49759	CLK1	CLK1	7.432919231587118	MAUXTEABCSHUTA-UHFFFAOYSA-N_P49759_CLK1
syn20825280	NC(C(C=C1)=CC=C1C2=CC3=NC=NC(SCC(O)=O)=C3S2)=O	MAUXTEABCSHUTA-UHFFFAOYSA-N	PFE-PKIS 14	Q9HAZ1	CLK4	CLK4	7.427420955033993	MAUXTEABCSHUTA-UHFFFAOYSA-N_Q9HAZ1_CLK4
[truncated: 20,459 more rows]
