# Supplementary material for: Crowdsourced mapping of unexplored target space of kinase inhibitors
Source: Nat Commun. 2021 Jun 3;12:3307. doi: 10.1038/s41467-021-23165-1 (PMC8175708; doi:10.1038/s41467-021-23165-1)
Supplement: Supplementary file 7 — Source Data [file 41467_2021_23165_MOESM7_ESM.zip › source_data/Fig5/Fig5d.csv]

cmpd	prot	pKd
Nc1n[nH]c2ccc(cc12)c3cn(Cc4ccccc4)nn3	P31749	5.300000202445418
NCCn1cc(c2cc(c3cc4ccccc4s3)c5[nH]ncc5c2)c6nc(N)ncc16	P31749	6.100089266209717
N[C@H](COc1cncc(c1)c2ccc3cnccc3c2)Cc4ccncc4	P31749	5.816730156317195
NC(COc1cncc(C=Cc2ccncc2)c1)Cc3c[nH]c4ccccc34	P31749	7.700057099977233
CC(C)(C)C(=O)Nc1cccc(c1)c2ccc3nc(c4cccnc4N)n(c5ccc(cc5)C6(N)CCC6)c3n2	P31749	9.397940008672037
CC(C)C(=O)N1CCN(CC1)c2cccc(c2)c3ccc4nc(c5cccnc5N)n(c6ccc(cc6)C7(N)CCC7)c4n3	P31749	8.958607314841775
NC(COc1cncc(c1)c2ccc(N)c(c2)C(=O)c3ccccc3)Cc4c[nH]c5ccccc45	P31749	5.700000503883016
C(c1ccccc1)n2nnc(c3ccc4[nH]ncc4c3)c2C5CC5	P31749	5.800000874803203
O=C(NCc1ccccc1)c2ccc(cc2)c3ccncc3	P31749	5.300000202445418
NCC(Cc1ccccc1)NC(=O)c2cc(Br)c(s2)c3ccnc4[nH]ccc34	P31749	10.397940008672037
Cc1n[nH]c2ccc(cc12)c3cncc(OC[C@@H](N)Cc4cnc5ccccc5c4)c3	P31749	6.732828271596986
Nc1ncccc1c2nc3ccc(nc3n2c4ccc(cc4)C5(N)CCC5)c6cccc(c6)N7CCS(=O)(=O)CC7	P31749	9.096910013008056
S=C1NN=C2N1C3=NNC(=S)N3c4sc5CCCc5c24	P31749	5.700000503883016
NCCC(C(=O)Nc1ccc2[nH]ncc2c1)c3ccc(Cl)c(Cl)c3	P31749	8
C[C@@H]1CN(C[C@H](C)O1)c2cccc(c2)c3ccc4nc(c5cccnc5N)n(c6ccc(cc6)C7(N)CCC7)c4n3	P31749	8.508638306165727
CC(C)CCCC1(C)CCc2cc(O)cc(C)c2O1	P31749	6.3872161432802645
CC1=NN(C(=O)C1=Cc2c(C)c(C#N)c3nc4ccccc4n3c2O)c5ccc(Cl)c(Cl)c5	P31749	5.40000018605658
CCn1c(nc2c(nc(OC[C@H](N)Cc3ccccc3)cc12)C#CC(C)(C)O)c4nonc4N	P31749	9.698970004336019
N[C@H](COc1cncc(c1)c2ccc3cnccc3c2)Cc4cnc5ccccc5c4	P31749	7.070581074285707
CCCCCCCCCCCCc1ccc(cc1)S(=O)(=O)Nc2nncs2	P31749	4.38933983691012
CC(C)CCCC1(C)CCc2ccc(O)c(O)c2O1	P31749	6.008773924307505
N[C@H](COc1cncc(c1)c2ccc3cnccc3c2)c4ccccc4	P31749	6.3325470471100465
CC(C)CCCC1(C)CCc2cc(O)cc(F)c2O1	P31749	6.468521082957745
OP(=O)(O)Oc1ccc(OP(=O)(O)O)c(OP(=O)(O)O)c1OP(=O)(O)O	P31749	7.096910013008056
CC(C)CCCC1(C)CCc2cc(cc(Br)c2O1)S(=O)(=O)N	P31749	6.657577319177793
N[C@H](COc1cncc(\C=C\c2ccncc2)c1)Cc3c[nH]c4ccccc34	P31749	5
NC(=O)c1cc2c(cncc2s1)c3ccc(Br)c(F)c3F	P31749	5.200000237109354
CC(=NNC(=N)N)c1cc(NC(=O)c2cccc(c2)C(=O)Nc3cc(cc(c3)C(=NNC(=N)N)C)C(=NNC(=N)N)C)cc(c1)C(=NNC(=N)N)C	P31749	6.799998134593398
CCn1c(nc2c(nc(OCCCN)cc12)C#CC(C)(C)O)c3nonc3N	P31749	6.939302159646388
OCCCOc1cc2OCCCCCOc3nc(NC(=O)Nc2cc1Cl)cnc3C#N	P31749	6
NC(COc1cncc(c1)c2ccc3NC(=O)Oc3c2)Cc4c[nH]c5ccccc45	P31749	8.199970640755867
CCn1c(nc2c(nc(O[C@H](CN)c3ccccc3)cc12)C#CC(C)(C)O)c4nonc4N	P31749	8.522878745280337
Cc1n[nH]c2ccc(cc12)c3cncc(OC[C@@H](N)Cc4c(C)[nH]c5ccccc45)c3	P31749	8.67778070526608
Clc1ccc(CNC(=O)Nc2ccc3[nH]ncc3c2)cc1Cl	P31749	5.300000202445418
OCC(NC(=O)c1ccc(cc1)c2ccncc2)c3ccccc3	P31749	5.700000503883016
COc1cc(C=C2SC(=S)NC2=O)ccc1O	P31749	5.100000128334196
COCc1nnn(c1C(=O)NN=C(C)c2ccc(O)cc2O)c3nonc3N	P31749	6.799998134593398
CC(C)n1cc(C(=O)c2cncc(N[C@@H]3CCN([C@@H]3c4ccc(F)cc4)C(=O)C)n2)c5c(N)ncnc15	P31749	6.443697499232713
CC(C)CCCC1(C)CC(=O)c2cc(O)c(C)c(C)c2O1	P31749	6.3872161432802645
CC(C)(O)C(=O)Nc1cccc(c1)c2ccc3nc(c4cccnc4N)n(c5ccc(cc5)C6(N)CCC6)c3n2	P31749	8.853871964321762
N[C@H](COc1cncc(c1)c2ccc3cnccc3c2)Cc4ccc5ccccc5c4	P31749	8.455931955649724
NC(Cc1c[nH]c2ccccc12)C(=O)Nc3cncc(C=Cc4ccncc4)c3	P31749	7
OC1CCC(CC1)Nc2nc(Cl)cc(n2)c3c[nH]c4ncccc34	P31749	5.700000503883016
NC(=O)c1cc2c(cncc2s1)c3cccc(F)c3	P31749	5.200000237109354
Brc1ccc(\C=C\CNCCNS(=O)(=O)c2cccc3cnccc23)cc1	P31749	5.346787486224656
CC1=C(C#N)c2nc(N)c(C#N)c(C)c2/C/1=C/c3oc(cc3)c4ccc(C(=O)O)c(Cl)c4	P31749	5.958607314841775
Nc1ncccc1c2nc3ccc(Sc4ccccc4)nc3n2c5ccc(cc5)C6(N)CCC6	P31749	6.960585880823863
CN1CCC1COc2cncc(CCc3ccncc3)c2	P31749	5.300000202445418
COc1cc(O)cc2CCC(C)(CCCC(C)C)Oc12	P31749	5.72584215073632
OCCC(Nc1nc2ccc(cc2s1)c3ccncc3)c4ccccc4	P31749	6.399996913372259
Nc1n[nH]c2ccc(cc12)c3nnn(Cc4ccccc4)c3c5ccccc5	P31749	5.899998417198648
CC(C)n1cc(C(=O)c2cncc(N[C@@H]3COC[C@@H]3c4ccc(F)cc4)n2)c5c(N)ncnc15	P31749	6.585026652029182
CC(C)n1cc(C(=O)c2cncc(N[C@@H]3CCC[C@@H]3c4ccc(F)cc4)n2)c5c(N)ncnc15	P31749	6.6777807052660805
N[C@H](COc1cncc(c1)c2ccc3cnccc3c2)Cc4c[nH]c5ccccc45	P31749	7.261439372640169
Cc1n[nH]c2ccc(cc12)c3cncc(OC[C@@H](N)Cc4cccc5ccccc45)c3	P31749	8.080921907623926
CC(C)Nc1c(nc2ncccn12)c3ccc4[nH]ncc4c3	P31749	5.899998417198648
OC1=C(c2cc(Cl)ccc2O)c3c(Cl)cc(Cl)cc3NC1=O	P31749	5.499999678657065
CC(C)N(C)C(=O)c1c(nnn1Cc2ccccc2)c3ccc4[nH]ncc4c3	P31749	5.300000202445418
CCN(CC)C(=O)C1CCN(CC1)c2cccc(c2)c3ccc4nc(c5cccnc5N)n(c6ccc(cc6)C7(N)CCC7)c4n3	P31749	9.698970004336019
Clc1ccc(CNC2=C(Nc3ccncc3)C(=O)C2=O)cc1Cl	P31749	6.0999990348465305
CC(C)CCCC1(C)CCc2cc(cc(F)c2O1)S(=O)(=O)N	P31749	6.455931955649724
CC1CNCCCN1S(=O)(=O)c2cccc3cncc(C)c23	P31749	5.40000018605658
CS(=O)(=O)N(Cc1ccc2NC(=O)c3cccn3c2c1)C4CC4	P31749	7.50003813440381
Cc1cc(C)c2c(n1)sc3c(N)ncnc23	P31749	5.100000128334196
NC(COc1cncc(c1)c2ccc(N)c(c2)C(=O)c3ccccc3F)Cc4c[nH]c5ccccc45	P31749	5.300000202445418
Cc1n[nH]c2ccc(cc12)c3cncc(OCCC[C@@H](N)Cc4ccccc4)c3	P31749	6.705533773838407
FC(F)(F)c1cccc(CNC2=C(Nc3ccncc3)C(=O)C2=O)c1	P31749	5.700000503883016
Cc1cc(Cl)ccc1NC(=S)NNC(=O)C(O)(c2ccccc2)c3ccccc3	P31749	6.799998134593398
C(Nc1nc2ccc(cc2s1)c3ccncc3)c4ccccc4	P31749	5.499999678657065
Cc1nc2ccc(NS(=O)(=O)c3ccc(N)cc3)cc2nc1C	P31749	5.800000874803203
NCC(NC(=O)c1cc(Br)c(s1)c2ccnc3[nH]ccc23)c4ccccc4	P31749	7.698970004336019
Cc1n[nH]c2ccc(cc12)c3cncc(OCCN)c3	P31749	5.700000503883016
N[C@H](COc1cncc(c1)c2ccc3cnccc3c2)CC4CCCCC4	P31749	6.172630726946175
Cc1n[nH]c2ccc(cc12)c3cncc(SC[C@@H](N)Cc4c[nH]c5ccccc45)c3	P31749	6.61261017366127
Cc1n[nH]c2ccc(cc12)c3cncc(OC[C@@H](N)Cc4ccc5ccccc5c4)c3	P31749	8.494850021680094
C[C@]12O[C@H](C[C@]1(O)CO)n3c4ccccc4c5c6C(=O)NCc6c7c8ccccc8n2c7c35	P31749	5.356547323513812
COc1cc(Nc2ncc(c(Nc3ccccc3C(=O)N)n2)[N+](=O)[O-])cc(OC)c1OC	P31749	5.200000237109354
Fc1cc2C(=O)C3=C(SNC3=O)N(C4CC4)c2c(F)c1NCc5ccccc5	P31749	5.700000503883016
NC(COc1cncc(c1)c2ccc(F)cc2)Cc3c[nH]c4ccccc34	P31749	6.199998172182031
CC(C)CCCC1(C)CCc2cc(O)c(C)c(C)c2O1	P31749	6.2839966563652006
COc1ccc(OC)c(CNC(=O)c2cc(N)c(C#N)c(OC(C)C)n2)c1	P31749	5.200000237109354
NC[C@H](CC1CCCCC1)NC(=O)c2cc(Br)c(s2)c3ccnc4[nH]ccc34	P31749	9.102372908709558
COc1ccc(OC)c(NC(=O)c2cnn3c(ccnc23)c4ccccc4)c1	P31749	5.300000202445418
Clc1cc(cc(NCc2ccccc2)n1)c3c[nH]c4ncccc34	P31749	5.40000018605658
C[C@@H](O)CNC(=O)c1cccc(c1)c2ccc3nc(c4cccnc4N)n(c5ccc(cc5)C6(N)CCC6)c3n2	P31749	8.920818753952375
CO[C@@H]1[C@@H](C[C@H]2O[C@]1(C)n3c4ccccc4c5c6CNC(=O)c6c7c8ccccc8n2c7c35)N(C)C(=O)c9ccccc9	P31749	6.022276394711152
Cc1n[nH]c2ccc(cc12)c3cncc(OC[C@H](N)Cc4ccccc4)c3	P31749	6.20342566678957
OCCCc1cc2OCCCCCOc3nc(NC(=O)Nc2cc1Cl)cnc3C#N	P31749	5.500844562433732
CC(NC(=O)c1ccc(cc1)c2ccncc2)c3ccccc3	P31749	5.499999678657065
CC1=NC(=C(NC1=O)c2ccccc2)c3ccc(CN4CCC(CC4)N5C(=O)Nc6ccccc56)cc3	P31749	6.119186407719209
CC[C@H](C)[C@H](NC(=O)[C@H](CCCNC(=N)N)NC(=O)[C@H](CCC(=O)O)NC(=O)[C@H](Cc1cnc[nH]1)NC(=O)[C@H](CCCNC(=N)N)NC(=O)C(CCCCCCCCn2cc(CCCC(=O)NC(CCCCCCCCn3cc(C[C@H](NC(=O)C)C(=O)N[C@@H](Cc4ccccc4)C(=O)N[C@@H](Cc5c[nH]c6ccccc56)C(=O)N[C@@H](Cc7ccccc7)C(=O)N[C@@H](CC(C)C)C(=O)N[C@@H](CCCNC(=N)N)C(=O)NCC(=O)N)nn3)C(=O)N[C@@H](C(C)C)C(=O)N[C@@H](Cc8ccccc8)C(=O)N[C@@H](Cc9ccc(O)cc9)C(=O)N[C@@H](CCCNC(=N)N)C…	P31749	6.698970004336019
Nc1nccc2scc(c3ccc(NC(=O)Nc4ccccc4C(F)(F)F)cc3)c12	P31749	5.100000128334196
Clc1cc2NC(=O)Nc3cnc(C#N)c(OCCCCOc2cc1NCc4cncs4)n3	P31749	5.416016639616712
Nc1ncccc1c2nc3ccc(Nc4ccc(cc4)N5CCOCC5)nc3n2c6ccc(cc6)C7(N)CCC7	P31749	7.24184537803261
NCCOc1cncc(C=Cc2ccncc2)c1	P31749	5.40000018605658
Nc1n[nH]c2cccc(c3ccc(Br)cc3)c12	P31749	5.300000202445418
COc1cccc(c1)C(C)NC(=O)c2ccc(cc2OC)c3ccncc3F	P31749	5.300000202445418
NC(COc1cncc(c1)c2cc3cnccc3s2)Cc4c[nH]c5ccccc45	P31749	6.900008766455316
Cn1cc(C(CN)c2cncc(C=Cc3ccncc3)c2)c4ccccc14	P31749	6.199998172182031
COc1cccc(c1)C(C)NC(=O)c2ccc(c(F)c2)c3ccncc3	P31749	5.899998417198648
Cc1n[nH]c2ccc(cc12)c3cncc(OC[C@@H](N)Cc4csc5ccccc45)c3	P31749	8.18045606445813
Fc1cccc(c1)C(=O)Nc2n[nH]c3ccc(cc23)c4cn(Cc5ccccc5)nn4	P31749	5.800000874803203
OC(COc1cncc(C=Cc2ccncc2)c1)Cc3c[nH]c4ccccc34	P31749	5.59999938302362
CCn1c(nc2c(nc(O[C@@H](CCN)c3ccccc3)cc12)C#CC(C)(C)O)c4nonc4N	P31749	9.698970004336019
CCc1c([nH]c2nccnc12)c3ccc(cc3)C(C)(C)O	P31749	5.100000128334196
Cc1n[nH]c2ccc(cc12)c3cncc(NC[C@@H](N)Cc4ccccc4)c3	P31749	8.080921907623926
O=C1CCCN1Cc2ccc3c(NC(=O)c4cccn34)c2	P31749	6.901549376723629
CC1=NN(C(=O)c2ccccc2)C(=O)C1N=Nc3ccc(cc3)S(=O)(=O)Nc4ncccn4	P31749	5.436518914605589
Fc1ccccc1CNC2=C(Nc3ccncc3)C(=O)C2=O	P31749	5.40000018605658
Cc1n[nH]c2ccc(cc12)c3cncc(OCC(N)Cc4ccccc4)c3	P31749	7.400007822415902
CC(N)COc1cnc(Cl)c(C=Cc2ccncc2)c1	P31749	5.59999938302362
COc1cc(ccc1O)c2ccc3C(=O)Nc4cc(ccc4Nc3c2)C(=O)NCc5cccc(F)c5	P31749	5.700000503883016
Cc1n[nH]c2ccc(cc12)c3cncc(OCC(CN)Cc4ccccc4)c3	P31749	7.400007822415902
Cc1cccc(NC(=O)Nc2ccc(cc2)c3cccc4[nH]ncc34)c1	P31749	5.499999678657065
COc1ccc(cc1OC)C(=O)Nc2n[nH]c3ccc(cc23)c4cn(Cc5ccccc5)nn4	P31749	5.200000237109354
COc1cccc(c1)C(C)NC(=O)c2ccc(c(C)c2)c3ccncc3	P31749	5.700000503883016
CC1=NN(C(=O)c2ccc(N)cc2)C(=O)C1N=Nc3ccc(cc3)S(=O)(=O)Nc4ncccn4	P31749	6.292429823902063
N[C@H](COc1cncc(c1)c2ccc3cnccc3c2)Cc4csc5ccccc45	P31749	7.195860567664649
NC(=O)c1ccc(cc1)c2c[nH]c3nccc(Cl)c23	P31749	5.300000202445418
CCCCCCCCCC(=O)Nc1ccc(cc1)S(=O)(=O)Nc2nncs2	P31749	4.707743928643524
COc1cccc(c1)C(C)NC(=O)N2CCC(=CC2)c3c[nH]c4ncccc34	P31749	5.700000503883016
NC(=O)c1cccc2NC(=O)c3cc(Cl)nnc3Nc12	P31749	5.200000237109354
COc1cccc(c1)C(CN)NC(=O)c2ccc(cc2)c3ccncc3	P31749	6.699991797446187
NC[C@H](Cc1ccccc1)NC(=O)c2cc(Br)c(s2)c3ccnc4[nH]ccc34	P31749	10.221848749616356
O=C1NCCc2[nH]c(cc12)c3ccnc(C=Cc4ccccc4)c3	P31749	5.700000503883016
CN(C)C(=O)C1CCN(CC1)c2cccc(c2)c3ccc4nc(c5cccnc5N)n(c6ccc(cc6)C7(N)CCC7)c4n3	P31749	9.698970004336019
CCCC(=O)Nc1cccc(c1)c2nc(Nc3ccc4[nH]ncc4c3)c5cc(OCCN6CCCC6)ccc5n2	P31749	5.300000202445418
O=C(Nc1cc2C(=O)NN=Cc3c[nH]c(c1)c23)C4CC4c5ccccc5	P31749	6.799998134593398
C[C@H](O)CNC(=O)c1cccc(c1)c2ccc3nc(c4cccnc4N)n(c5ccc(cc5)C6(N)CCC6)c3n2	P31749	8.148741651280925
CC(C)CCCC1(C)CCc2cc(O)cc(O)c2O1	P31749	5.928117992693875
CN(C)c1cccc2c(cccc12)S(=O)(=O)N(CCN)c3cncc(c3)c4ccc5cnccc5c4	P31749	5.899998417198648
CC1=NN(C(=O)c2ccc(Cl)cc2)C(=O)C1N=Nc3ccc(cc3)S(=O)(=O)Nc4ncccn4	P31749	6.431798275933005
NCC(NC(=O)c1ccc(cc1)c2ccncc2)c3ccccc3	P31749	7.050007718725304
CC(=O)NC1CCN(CC1)c2cccc(c2)c3ccc4nc(c5cccnc5N)n(c6ccc(cc6)C7(N)CCC7)c4n3	P31749	9.698970004336019
CC(=NNC(=N)N)c1cc(NC(=O)NCCCCCCNC(=O)Nc2cc(cc(c2)C(=NNC(=N)N)C)C(=NNC(=N)N)C)cc(c1)C(=NNC(=N)N)C	P31749	6.399996913372259
NC(Cc1cccc2ccccc12)C(=O)Nc3cncc(C=Cc4ccncc4)c3	P31749	5.200000237109354
NS(=O)(=O)c1cccc(Nc2ncc(Br)c(Nc3ccc(OCC#N)cc3)n2)c1	P31749	6.499996931948306
OCC(NC(=O)c1ccc(cc1)c2ccncc2)c3cc(Cl)cc(Cl)c3	P31749	5.499999678657065
CC(C)CCC[C@]1(C)CCc2cc(O)c(C)c(C)c2O1	P31749	6.267606240177032
CNS(=O)(=O)c1ccccc1Nc2nc(Nc3cc(OC)c(OC)c(OC)c3)ncc2Cl	P31749	5.40000018605658
C(Nc1cc(ncn1)c2c[nH]c3ncccc23)c4ccccc4	P31749	6
NC1CCC(CC1)Nc2nccc(n2)c3c[nH]c4ncccc34	P31749	5.899998417198648
NC1CCCCC1Nc2nccc(n2)c3c[nH]c4ncccc34	P31749	6.199998172182031
CC1=NN(C(=O)c2ccc(cc2)C(C)(C)C)C(=O)C1N=Nc3ccc(cc3)S(=O)(=O)Nc4ncccn4	P31749	5.863279432843593
CSc1nn(c(N)c1C(=O)N)c2ccccn2	P31749	5.100000128334196
CC(=O)Nc1cccc(CNC2=C(Nc3ccc4[nH]ncc4c3)C(=O)C2=O)c1	P31749	5.700000503883016
Nc1ccc(cc1)S(=O)(=O)Nc2nncs2	P31749	6.346787486224656
Cc1n[nH]c2ccc(cc12)c3cncc(OC[C@@H](N)c4ccccc4)c3	P31749	6.632644078973981
CCn1c(nc2c(nc(OCCN)cc12)C#CC(C)(C)O)c3nonc3N	P31749	8.221848749616356
NCCCn1cc(c2cc(c3cc4ccccc4s3)c5[nH]ncc5c2)c6nc(N)ncc16	P31749	6.600161966295502
CN(C)CC(=O)NC(COc1cncc(c1)c2ccc3cnccc3c2)Cc4c[nH]c5ccccc45	P31749	6.799998134593398
N[C@H](COc1cncc(c1)c2ccc3cnccc3c2)Cc4n[nH]c5ccccc45	P31749	8.167491087293763
CC(C)CCCC1(C)CCc2cc(c(C)c(C)c2O1)S(=O)(=O)N	P31749	6.698970004336019
NC[C@H](Cc1cccc(F)c1)NC(=O)c2cc(Br)c(s2)c3ccnc4[nH]ccc34	P31749	10.522878745280337
Cc1c(C)n(Cc2ccccc2)c3ccc(cc13)C(=O)Nc4nc[nH]n4	P31749	5.899998417198648
CC(=O)OC(C)(C)C(=O)Nc1cccc(c1)c2ccc3nc(c4cccnc4N)n(c5ccc(cc5)C6(N)CCC6)c3n2	P31749	9.154901959985743
COc1cccc(c1)C(C)NC(=O)c2ccc(cc2)c3ccncc3C	P31749	6.199998172182031
O[C@H]1C(OP(=O)(O)O)[C@H](O)[C@@H](C(OP(=O)(O)O)[C@@H]1OP(=O)(O)O)P(=O)(O)O	P31749	5.823908740944319
CCn1c(nc2c(nc(O[C@@H](CN)c3ccccc3)cc12)C#CC(C)(C)O)c4nonc4N	P31749	9.397940008672037
CC(C)CCCC1(C)CCc2cc(O)cc(C)c2N1	P31749	7.522878745280337
C1CCC(CC1)Nc2c(nc3ncccn23)c4ccc5[nH]ncc5c4	P31749	5.899998417198648
NCCCOc1cc2C(=O)NCc2c(c1)c3ccc(Nc4oc5cc(Cl)ccc5n4)cc3	P31749	5.300000202445418
Nc1ncnc(Nc2cc(CNC(=O)C(F)(F)F)c(O)c(c2)c3ccc(Cl)cc3)n1	P31749	5.40000018605658
CC(C)CCCC1(C)CCc2cc(O)cc(c2O1)C(F)(F)F	P31749	6.346787486224656
N[C@@H]1CC[C@H](CC1)Nc2nccc(n2)c3c[nH]c4ncccc34	P31749	5.90031935889075
Cc1ccc(CNC2=C(Nc3ccncc3)C(=O)C2=O)cc1C	P31749	5.100000128334196
NC(COc1cncc(C=Cc2ccncc2)c1)Cc3ccccc3	P31749	6
Clc1ccc(CNC2=C(Nc3ccncc3)C(=O)C2=O)cc1	P31749	5.200000237109354
CC(C)CCCC1(C)CCc2cc(O)ccc2O1	P31749	6.455931955649724
CC(C)(C)C(=O)N1CCN(CC1)c2cccc(c2)c3ccc4nc(c5cccnc5N)n(c6ccc(cc6)C7(N)CCC7)c4n3	P31749	8.769551078621726
CN(C)C(=O)Nc1ccc2nc(c3occc3)c(nc2c1)c4occc4	P31749	5.40000018605658
NC[C@H](Cc1cccc(c1)C(F)(F)F)NC(=O)c2cc(Br)c(s2)c3ccnc4[nH]ccc34	P31749	10
Nc1ncccc1c2nc3ccc(nc3n2c4ccc(cc4)C5(N)CCC5)c6cccc(NC(=O)C7CC7)c6	P31749	8.154901959985743
O=C1NNC(=O)c2c(NN=C3C(=O)N(N=C3c4ccccc4)c5ccccc5)cccc12	P31749	5.800000874803203
Cc1c(O)cccc1NC(=O)c2cnn3c(ccnc23)c4ccccc4	P31749	5.499999678657065
CN(CCCNC(=O)Nc1cc(cc(c1)C(=NNC(=N)N)C)C(=NNC(=N)N)C)CCCNC(=O)Nc2cc(cc(c2)C(=NNC(=N)N)C)C(=NNC(=N)N)C	P31749	6.399996913372259
Cc1nc(N)sc1c2ccnc(Nc3ccc(cc3)N4CCOCC4)n2	P31749	5.100000128334196
Brc1ccc2N=CNC(=O)c2c1	P31749	4.300000029139089
NC(COc1cncc(c1)c2ccc3NC(=O)Cc3c2)Cc4c[nH]c5ccccc45	P31749	8
CC(C)n1cc(C(=O)c2cncc(N[C@@H]3CCO[C@@H]3c4ccc(F)cc4)n2)c5c(N)ncnc15	P31749	6.638272163982407
Cn1cc(C[C@H](N)COc2cncc(c2)c3ccc4cnccc4c3)c5ccccc15	P31749	7.262807357295263
NC(=O)C1=CN(c2ccc(O)cc2Cl)c3cc(ccc3C1=O)c4ccncc4	P31749	5.200000237109354
Cc1n[nH]c2ccc(cc12)c3cncc(OC[C@@H](N)Cc4ccncc4)c3	P31749	5.483861423282925
COc1ccc2ccccc2c1C[C@H](N)COc3cncc(c3)c4ccc5[nH]nc(C)c5c4	P31749	8.958607314841775
CN[C@@H]1C[C@H]2O[C@@](C)([C@@H]1OC)n3c4ccccc4c5c6CNC(=O)c6c7c8ccccc8n2c7c35	P31749	7.018106086327222
CC(N)C1CCC(CC1)C(=O)Nc2ccnc3[nH]ccc23	P31749	5.899998417198648
CSc1cnc2c(ccc3cnccc23)c1O	P31749	6.0999990348465305
CC1=NN(C(=O)c2ccc(O)cc2)C(=O)C1N=Nc3ccc(cc3)S(=O)(=O)Nc4ncccn4	P31749	5.8696662315049934
NC[C@H](Cc1ccc(cc1)C(F)(F)F)NC(=O)c2cc(Br)c(s2)c3ccnc4[nH]ccc34	P31749	8.698970004336019
CCn1c(nc2c(ncc(OC[C@H]3CCCNC3)c12)C#CC(C)(C)O)c4nonc4N	P31749	9
CC(C)N(C(C)C)C(=O)Nc1ccc2nc(c3occc3)c(nc2c1)c4occc4	P31749	5.200000237109354
C(C1CCOCC1)n2cc(nn2)c3ccc4[nH]ncc4c3	P31749	5.100000128334196
CCOc1nc(cc(N)c1C#N)C(=O)NCc2ccc(cc2)S(=O)(=O)N	P31749	5.200000237109354
COCCN(C)C(=O)c1c(nnn1Cc2ccccc2)c3ccc4[nH]ncc4c3	P31749	5.499999678657065
CS(=O)(=O)NCCOc1cncc(c1)c2ccc3cnccc3c2	P31749	5.200000237109354
O=S(=O)(N1CCCNCC1)c2cccc3cnccc23	P31749	5.499999678657065
OC(=O)c1cc(ccc1O)c2oc(C=C3C(=O)c4ccccc4C3=O)cc2	P31749	4.681936665037238
NC(=O)c1cc([nH]c1c2ccc(Cl)cc2Cl)c3ccnc(N)n3	P31749	5.100000128334196
C(c1ccccc1)n2cc(nn2)c3ccc4[nH]ncc4c3	P31749	6.0999990348465305
CN(c1ncccn1)S(=O)(=O)c2ccc(cc2)N=NC3C(=NN(C(=O)c4ccc(Cl)cc4)C3=O)C	P31749	5.790484985457369
Cc1n[nH]c2ccc(cc12)c3cncc(OC[C@@H](N)Cc4ccccc4)c3	P31749	7.538896861280492
NC(=O)c1cc2c(cncc2s1)c3ccccc3	P31749	5.200000237109354
NC[C@H](Cc1ccncc1)NC(=O)c2cc(Br)c(s2)c3ccnc4[nH]ccc34	P31749	8.698970004336019
CC(C)CCCC1(C)CCc2cc(O)cc(Br)c2O1	P31749	6.4089353929735005
C1CC(CN1)Oc2cncc(C=Cc3ccncc3)c2	P31749	5.499999678657065
CCOc1nc(cc(N)c1C#N)C(=O)NCc2ccccc2S(=O)(=O)N	P31749	5.100000128334196
Cc1cc(NC(=O)Cc2ccc(cc2)c3cccc4[nH]nc(N)c34)ccc1F	P31749	5.100000128334196
N[C@H](COc1cncc(c1)c2ccc3cnccc3c2)Cc4ccccc4	P31749	7.047691990337875
Clc1cc(NC2CCCCC2)nc(n1)c3c[nH]c4ncccc34	P31749	5.700000503883016
O=C1NCCc2[nH]c(cc12)c3ccncc3	P31749	5.300000202445418
Nc1ncccc1c2nc3ccc(nc3n2c4ccc(cc4)C5(N)CCC5)c6cccc(c6)N7CCN(CC7)C(=O)C8CC8	P31749	8.958607314841775
Cc1n[nH]c2ccc(cc12)c3cncc(OCC(N)Cc4cccc(OC(F)(F)F)c4)c3	P31749	8.500312917381596
CCn1c(nc2c(nc(O[C@H](CCN)c3ccccc3)cc12)C#CC(C)(C)O)c4nonc4N	P31749	8.721246399047171
NC[C@H](Cc1ccc(F)cc1)NC(=O)c2cc(Br)c(s2)c3ccnc4[nH]ccc34	P31749	10.221848749616356
OC(=O)c1c2CCC(=C3CCCC3)c2nc4ccccc14	P31749	6
CC(C)n1cc(C(=O)c2cncc(N[C@@H]3CNC[C@@H]3c4ccc(F)cc4)n2)c5c(N)ncnc15	P31749	8
Nc1n[nH]c2cccc(c3ccc(NC(=O)Nc4cc(CO)ccc4F)cc3)c12	P31749	5.40000018605658
c1ccc(cc1)c2n[nH]cc2c3ccncc3	P31749	5.100000128334196
NC[C@H](Cc1ccccc1C(F)(F)F)NC(=O)c2cc(Br)c(s2)c3ccnc4[nH]ccc34	P31749	10.301029995663981
NC(COCc1ccccc1)COc2cncc(C=Cc3ccncc3)c2	P31749	5.899998417198648
CC(C)n1cc(C(=O)c2cncc(N[C@@H]3CCN([C@@H]3c4ccccc4)C(=O)C)n2)c5c(N)ncnc15	P31749	5.958607314841775
Oc1nc2ccc(Cl)cc2c(c3ccccc3)c1C(=O)\C=C\c4nc5ccccc5[nH]4	P31749	5.4089353929735005
CC(C)CCCC1(C)CC(=O)c2cc(O)cc(C)c2O1	P31749	6.494850021680094
Cc1nc(COc2ccccc2Cl)sc1c3ccnc(N)n3	P31749	5.100000128334196
Nc1n[nH]c2ccc(cc12)c3nnn(Cc4ccccc4)c3I	P31749	6.199998172182031
Oc1ccc(C=NNC(=O)Nc2cccc3nsnc23)c(O)c1	P31749	5.499999678657065
CC(C)CCCC1(C)CC(=O)c2cc(O)ccc2O1	P31749	6.552841968657781
OC1=C(C#N)C2=C(C(=N)Oc3ccc(Cl)cc23)C(=O)N1	P31749	5.40000018605658
Nc1ncccc1c2nc3ccc(Oc4ccccc4)nc3n2c5ccc(cc5)C6(N)CCC6	P31749	7.080398976215889
Cc1n[nH]c2ccc(cc12)c3cncc(OC[C@@H](N)Cc4c[nH]c5ccccc45)c3	P31749	9.795880017344075
CC(C)n1cc(C(=O)c2cncc(N[C@@H]3CCN[C@@H]3c4ccc(F)cc4)n2)c5c(N)ncnc15	P31749	7
CCOc1nc(cc(N)c1C#N)C(=O)NCc2ccncc2	P31749	5.300000202445418
Brc1ccc(C=CCNCCNS(=O)(=O)c2cccc3cnccc23)cc1	P31749	6.900008766455316
O=C(Nc1n[nH]c2ccc(cc12)c3cn(Cc4ccccc4)nn3)c5ccccc5	P31749	5.300000202445418
CN1CCN(CC1)c2nc(C3=C(C(=O)NC3=O)c4c[nH]c5ccccc45)c6ccccc6n2	P31749	6.30007993849525
OC(C(=O)NNC(=S)Nc1ccc(F)cc1)(c2ccccc2)c3ccccc3	P31749	6.299997602857746
NC(COc1cc(C=Cc2ccncc2)cnc1Cl)Cc3c[nH]c4ccccc34	P31749	7.199970640755866
OC(C(=O)NNC(=S)Nc1ccc(Cl)cc1)(c2ccccc2)c3ccccc3	P31749	5.899998417198648
CCn1c(nc2cnc(Oc3cccc(NC(=O)c4ccc(OCCN5CCOCC5)cc4)c3)cc12)c6nonc6N	P31749	6.30007993849525
CCC(=O)N1CCN(CC1)c2cccc(c2)c3ccc4nc(c5cccnc5N)n(c6ccc(cc6)C7(N)CCC7)c4n3	P31749	8.853871964321762
NC[C@@H](Cc1ccccc1)NC(=O)c2cc(Br)c(s2)c3ccnc4[nH]ccc34	P31749	7.698970004336019
CCCC(=O)Nc1n[nH]c2ccc(cc12)c3nnn(Cc4ccccc4)c3c5ccccc5	P31749	5.800000874803203
COc1ccc(C[C@@H](CN)NC(=O)c2cc(Br)c(s2)c3ccnc4[nH]ccc34)cc1	P31749	8.301029995663981
CC(C)CCCC1(C)CCc2c(O)cccc2O1	P31749	6.468521082957745
Cc1n[nH]c2ccc(cc12)c3cncc(OCC[C@@H](N)Cc4ccccc4)c3	P31749	6.539102157243452
Cc1n[nH]c2ccc(cc12)c3cncc(OC[C@@H](N)CCCc4ccccc4)c3	P31749	7.151195298948196
Nc1ncccc1c2nc3ccc(nc3n2c4ccc(cc4)C5(N)CCC5)c6cccc(c6)N7CCC(CC7)C(=O)N8CCOCC8	P31749	9.698970004336019
COc1cccc(c1)C(C)NC(=O)c2ccc(cc2NCCCN)c3ccncc3	P31749	5.800000874803203
CCCS(=O)(=O)Nc1ccc(cc1)c2ccc3[nH]nc(N)c3c2	P31749	5.499999678657065
Fc1cccc2c(NC(=O)Nc3cccc(n3)C(F)(F)F)ccnc12	P31749	5.100000128334196
CC(C)n1cc(C(=O)c2cncc(N[C@@H]3CCN(C=O)[C@@H]3c4ccc(F)cc4)n2)c5c(N)ncnc15	P31749	6.769551078621726
CCN(CC)CC#Cc1ccc2Cc3c(n[nH]c3c2c1)c4ccc(nc4)C#N	P31749	5.40000018605658
Cc1cccc(NC(=O)Cc2ccc(cc2)c3cccc4[nH]nc(N)c34)c1	P31749	5.300000202445418
COc1cc2CCC(C)(CCCC(C)C)Oc2c(C)c1C	P31749	5.070581074285707
CC(C)CCCC1(C)CCc2cc(N)ccc2O1	P31749	6.6777807052660805
NC(COc1cncc(c1)c2cc3ccncc3s2)Cc4c[nH]c5ccccc45	P31749	7.899974269892137
CCCCCCCCCCCCOc1ccc(NC(=N)N)cc1NC(=N)N	P31749	5.40000018605658
CN(C)C(=O)c1c(nnn1Cc2ccccc2)c3ccc4[nH]ncc4c3	P31749	5.100000128334196
OCCOc1cc2OCCCCCOc3nc(NC(=O)Nc2cc1Cl)cnc3C#N	P31749	6.2003288113642245
COc1cc(ccc1O)c2ccc3C(=O)Nc4cc(ccc4Nc3c2)C(=O)NCCNC(=O)C	P31749	5.300000202445418
Cc1ccc(NC(=O)Nc2ccc(cc2)c3csc4ncnc(N)c34)cc1C	P31749	5.200000237109354
Cc1n[nH]c2ccc(cc12)c3cncc(OC[C@@H](N)CC4CCCCC4)c3	P31749	6.434152181326482
Nc1n[nH]c2ccc(cc12)c3nnn(Cc4ccccc4)c3c5ccc(F)cc5	P31749	5.300000202445418
CCN(CC)C(=O)Nc1ccc2nc(c3occc3)c(nc2c1)c4occc4	P31749	5.499999678657065
C\C=C\C1=CN([C@H]2C[C@H](O)[C@@H](CO)O2)C(=O)NC1=O	P27158	2.551049062865886
CC1=CN([C@H]2C[C@H](N)[C@@H](CO)O2)C(=O)NC1=O	P27158	3.42021640338319
Nc1ncnc2c1ncn2C3O[C@H](COP(=O)(O)OP(=O)(O)OP(=O)(O)CC4=CN(C5C[C@H](O)[C@@H](CO)O5)C(=O)NC4=O)[C@@H](O)[C@H]3O	P27158	3.719449308175472
CC1=CN([C@@H]2O[C@H](CO)C=C2)C(=O)NC1=O	P27158	2.769551078621726
CC1=CN(C2CC(O)C(CSCCCC(=O)O)O2)C(=O)NC1=O	P27158	2.2571392867592097
CCNCC1OC(CC1O)N2C=C(C)C(=O)NC2=O	P27158	4.3979400086720375
CC1=CN(C2CC(O)C(CSCCO)O2)C(=O)NC1=O	P27158	3.0861861476162833
CC1=CN([C@@H]2O[C@H](COP(=O)(O)OP(=O)(O)OP(=O)(O)O)[C@@H](O)[C@H]2O)C(=O)NC1=O	P27158	5.309442459645075
CC1=CN([C@H]2CC[C@@H](CO)O2)C(=O)NC1=O	P27158	3.3979400086720375
NC1=CN([C@H]2C[C@H](O)[C@@H](CO)O2)C(=O)NC1=O	P27158	3.431798275933005
CCO[C@H]1C[C@@H](O[C@@H]1CO)N2C=C(C)C(=O)NC2=O	P27158	4.347754736113256
CC1=CN([C@H]2C[C@H](O)[C@@H](CO)O2)C(=O)N(Cc3ccccc3)C1=O	P27158	3.494850021680094
CC1=CN([C@H]2C[C@H](OCc3ccccc3)[C@@H](CO)O2)C(=O)NC1=O	P27158	4.920818753952375
CC(=O)NC1CC(OC1CO)N2C=C(C)C(=O)NC2=O	P27158	2.600329725273209
CC1=CN([C@H]2C[C@H](O)[C@@H](CN)O2)C(=O)NC1=O	P27158	5.619788758288394
CCCCCCNCC1OC(CC1O)N2C=C(C)C(=O)NC2=O	P27158	4.455931955649724
NC1=NC(=O)N(C=C1I)[C@H]2C[C@H](O)[C@@H](CO)O2	P27158	2.199513552156626
CN1C(=O)N(C=C(C)C1=O)[C@H]2C[C@H](O)[C@@H](CO)O2	P27158	2.5774509799928715
CCOC1N([C@H]2C[C@H](O)[C@@H](CO)O2)C(=O)NC(=O)C1(C)Br	P27158	5.4089353929735005
CCCCCN1C(=O)N(C=C(C)C1=O)[C@H]2C[C@H](O)[C@@H](CO)O2	P27158	4.443697499232712
CC1=CN([C@H]2C[C@H](O)[C@@H](CO)O2)C(=O)N=C1N	P27158	2.7819186764796218
CSC1=CN([C@H]2C[C@H](O)[C@@H](CO)O2)C(=O)NC1=O	P27158	4.301029995663981
CCSC1CC(OC1CO)N2C=C(C)C(=O)NC2=O	P27158	4.619788758288394
COc1cc(Nc2ncc(F)c(Nc3ccc4OC(C)(C)C(=O)Nc4n3)n2)cc(OC)c1OC	Q9UQB9	7.3872161432802645
Cc1cnc(Nc2ccc(OCCN3CCCC3)cc2)nc1Nc4cccc(c4)S(=O)(=O)NC(C)(C)C	Q9UQB9	6.455931955649724
CCn1cc(c2ccnc3[nH]c(cc23)c4cccc(CN(C)C)c4)c(n1)c5ccc(NC(=O)N(C)C)cc5	Q9UQB9	8.823908740944319
Cc1cc(Nc2nc(Sc3ccc(NC(=O)CN4C[C@@H](C[C@H]4CO)OC(C)(C)C)cc3)nn5cccc25)n[nH]1	Q9UQB9	8.698970004336019
Cc1cc(Nc2nc(Sc3ccc(NC(=O)C4CC4)cc3)nn5cc(NC(=O)CN6CCC[C@@H]6CO)cc25)n[nH]1	Q9UQB9	7.096910013008056
CN1CCN(CC1)C(=O)C(=O)Nc2cc3c(Nc4cc(C)[nH]n4)nc(Sc5ccc(NC(=O)C6CC6)cc5)nn3c2	Q9UQB9	8.301029995663981
Cc1ccc(F)c(NC(=O)Nc2ccc(cc2)c3cccc4[nH]nc(N)c34)c1	Q9UQB9	7.1487416512809245
CCN1CCN(Cc2ccc(NC(=O)Nc3ccc(Oc4cc(NC)ncn4)cc3)cc2C(F)(F)F)CC1	Q9UQB9	6.130768280269024
Cl.CN(C)CC(=O)N1CCC(CC1)c2ccc(NC(=O)c3nc(c[nH]3)C#N)c(c2)C4=CCCCC4	Q9UQB9	5.522878745280337
COc1cc(Oc2ccnc3cc(OC)c(OC)cc23)ccc1NC(=O)NC(C)c4nccs4	Q9UQB9	6.823908740944319
CN1CCN(CC1)c2ccc3nc([nH]c3c2)C4=C(N)c5c(F)cccc5NC4=O	Q9UQB9	5.958607314841775
Cc1cc(Nc2nc(Sc3ccc(NC(=O)C4CC4)cc3)nn5cc(NC(=O)CCN6CCCCC6)cc25)n[nH]1	Q9UQB9	8
C[C@]12O[C@H](C[C@]1(O)CO)n3c4ccccc4c5c6C(=O)NCc6c7c8ccccc8n2c7c35	Q9UQB9	8.387216143280265
COc1cc2c(Oc3ccc4[nH]c(C)cc4c3F)ncnc2cc1OCCCN5CCCC5	Q9UQB9	5.6777807052660805
CNC(=O)c1cc(Oc2ccc(NC(=O)Nc3ccc(Cl)c(c3)C(F)(F)F)cc2)ccn1	Q9UQB9	6.6777807052660805
CSc1cccc(Nc2ncc3C=C(C(=O)N(C)c3n2)c4c(Cl)cccc4Cl)c1	Q9UQB9	5.292429823902063
Cc1[nH]c(\C=C\2/C(=O)Nc3ccc(cc23)S(=O)(=O)Cc4c(Cl)cccc4Cl)c(C)c1C(=O)N5CCC[C@@H]5CN6CCCC6	Q9UQB9	6.522878745280337
OC(=O)c1ccc(Nc2ncc3CN=C(c4cc(Cl)ccc4c3n2)c5c(F)cccc5F)cc1	Q9UQB9	7.585026652029182
COc1cc2c(ncnc2cc1OCCCN3CCCCC3)N4CCN(CC4)C(=O)Nc5ccc(OC(C)C)cc5	Q9UQB9	5.795880017344075
CO[C@@H]1[C@@H](C[C@H]2O[C@]1(C)n3c4ccccc4c5c6[C@H](O)NC(=O)c6c7c8ccccc8n2c7c35)N(C)C(=O)c9ccccc9	Q9UQB9	6.096910013008056
CO[C@@H]1[C@@H](C[C@H]2O[C@]1(C)n3c4ccccc4c5c6CNC(=O)c6c7c8ccccc8n2c7c35)N(C)C(=O)c9ccccc9	Q9UQB9	6.769551078621726
O=C(N1CCNCC1)c2ccc(\C=C\c3n[nH]c4ccccc34)cc2	Q9UQB9	7.229147988357856
CNC(=O)c1ccccc1Sc2ccc3c(\C=C\c4ccccn4)n[nH]c3c2	Q9UQB9	8.886056647693163
Fc1ccc(Nc2ncnc3cc(OCCCN4CCOCC4)c(NC(=O)C=C)cc23)cc1Cl	Q9UQB9	5.552841968657781
Oc1c2ccccc2c3N=Nc4cccc1c34	Q9UQB9	5.275724130399211
CCCS(=O)(=O)Nc1ccc(F)c(C(=O)c2c[nH]c3ncc(Cl)cc23)c1F	Q9UQB9	5.6020599913279625
Cc1cc(Nc2nc(Sc3ccc(NC(=O)CNC4CC4)cc3)nn5cccc25)n[nH]1	Q9UQB9	8.221848749616356
C[C@@H](Oc1cc(cnc1N)c2cnn(c2)C3CCNCC3)c4c(Cl)ccc(F)c4Cl	Q9UQB9	5.366531544420414
COc1cc2c(Nc3ccc(Br)cc3F)ncnc2cc1OCC4CCN(C)CC4	Q9UQB9	5.823908740944319
CC(=O)Nc1ccc(Sc2nc(Nc3cc(C)n[nH]3)c4ccccc4n2)cc1	Q9UQB9	7.958607314841775
Cc1cc(Nc2nc(Sc3ccc(NC(=O)CN4CCOCC4)cc3)nn5cccc25)n[nH]1	Q9UQB9	7.769551078621726
N#CC[C@H](C1CCCC1)n2cc(cn2)c3ncnc4[nH]ccc34	Q9UQB9	5.060480747381382
Cn1cc(C2=C(C(=O)NC2=O)c3cccc(NCC(O)CO)c3)c4cc(F)ccc14	Q9UQB9	4.638272163982407
Cc1cc(Nc2nc(Sc3ccc(NC(=O)C4CC4)cc3)nn5cc(NC(=O)CN6CCOCC6)cc25)n[nH]1	Q9UQB9	8.522878745280337
COc1cc2c(Oc3ccc(NC(=O)C4(CC4)C(=O)Nc5ccc(F)cc5)cc3F)ccnc2cc1OCCCN6CCOCC6	Q9UQB9	7.920818753952375
CN(C)CC(=O)Nc1ccc(Sc2nc(Nc3cc(C)[nH]n3)c4cccn4n2)cc1	Q9UQB9	8.301029995663981
COc1cc(ccc1Nc2ncc(Cl)c(Nc3ccccc3S(=O)(=O)C(C)C)n2)N4CCC(CC4)N5CCN(C)CC5	Q9UQB9	7.481486060122113
CN(C)C[C@@H]1CCn2cc(C3=C(C(=O)NC3=O)c4cn(CCO1)c5ccccc45)c6ccccc26	Q9UQB9	5.522878745280337
Cc1cc(Nc2nc(Sc3ccc(NC(=O)CNC4CCCC4)cc3)nn5cccc25)n[nH]1	Q9UQB9	7.853871964321762
CN[C@@H]1C[C@H]2O[C@@](C)([C@@H]1OC)n3c4ccccc4c5c6CNC(=O)c6c7c8ccccc8n2c7c35	Q9UQB9	7.638272163982407
Fc1ccc(C(=O)NOCC2CC2)c(Nc3ccc(I)cc3Cl)c1F	Q9UQB9	5.7447274948966935
CN1CCN(CC1)c2cc(Nc3cc(C)[nH]n3)nc(Sc4ccc(NC(=O)C5CC5)cc4)n2	Q9UQB9	8.337242168318426
Cc1n[nH]c2ccc(cc12)c3cncc(OC[C@@H](N)Cc4ccccc4)c3	Q9UQB9	5.075720713938118
COC(=O)c1ccc2\C(=C(\Nc3ccc(cc3)N(C)C(=O)CN4CCN(C)CC4)/c5ccccc5)\C(=O)Nc2c1	Q9UQB9	6.721246399047171
Cc1cc(Nc2nc(Sc3ccc(NC(=O)C4CC4)cc3)nn5cc(NC(=O)CN6CCCC6)cc25)n[nH]1	Q9UQB9	7.886056647693163
COCCOc1cc2ncnc(Nc3cccc(c3)C#C)c2cc1OCCOC	Q9UQB9	6.221848749616356
CCN(CC)CCNC(=O)c1c(C)[nH]c(\C=C\2/C(=O)Nc3ccc(F)cc23)c1C	Q9UQB9	6.657577319177793
CO[C@@H](C(=O)N1Cc2n[nH]c(NC(=O)c3ccc(cc3)N4CCN(C)CC4)c2C1)c5ccccc5	Q9UQB9	7.214670164989233
CCN(CCO)CCCOc1ccc2c(Nc3cc(CC(=O)Nc4cccc(F)c4)[nH]n3)ncnc2c1	Q9UQB9	8.356547323513812
Nc1nc(Nc2ccc(cc2)S(=O)(=O)N)nn1C(=O)c3c(F)cccc3F	Q9UQB9	7.0655015487564325
Cc1cc(Nc2nc(Sc3ccc(NC(=O)C4CC4)cc3)nn5cccc25)n[nH]1	Q9UQB9	8.397940008672037
Cc1cc(Nc2nc(Sc3ccc(NC(=O)CN4CC(F)(F)C[C@H]4CO)cc3)nn5cccc25)n[nH]1	Q9UQB9	8.698970004336019
Cc1[nH]c(\C=C\2/C(=O)Nc3ccc(F)cc23)c(C)c1C(=O)NC[C@H](O)CN4CCOCC4	Q9UQB9	6.0915149811213505
CC(C)(C)c1oc(CSc2cnc(NC(=O)C3CCNCC3)s2)nc1	Q9UQB9	5.301029995663981
Cc1cc(Nc2nc(Sc3ccc(NC(=O)CN4CCC[C@H]4CO)cc3)nn5cccc25)n[nH]1	Q9UQB9	9
CN(c1ccc2c(C)n(C)nc2c1)c3ccnc(Nc4ccc(C)c(c4)S(=O)(=O)N)n3	Q9UQB9	6.1249387366083
CC1(C)CNc2cc(NC(=O)c3cccnc3NCc4ccncc4)ccc12	Q9UQB9	5.721246399047171
Cc1cc(cc2[nH]c(nc12)C3=C(NCC(O)c4cccc(Cl)c4)C=CNC3=O)N5CCOCC5	Q13882	5.800000874803203
COc1cc(Nc2ncc(F)c(Nc3ccc4OC(C)(C)C(=O)Nc4n3)n2)cc(OC)c1OC	Q13882	6.200659450546418
Cc1cnc(Nc2ccc(OCCN3CCCC3)cc2)nc1Nc4cccc(c4)S(=O)(=O)NC(C)(C)C	Q13882	5.920818753952375
Cc1ccc(cc1)c2nn(c3ncnc(N)c23)C(C)(C)C	Q13882	8.10008974879309
Nc1nccc2cnc(c3ccccc3)n12	Q13882	5.300000202445418
Cn1nc(N)c2c(cncc12)c3ccc(NC(=O)Nc4cccc(c4)C(F)(F)F)cc3	Q13882	6.0999990348465305
COc1ccc(cc1)C(=O)Nc2cnc3[nH]cc(c4ccccc4)c3c2	Q13882	6.0999990348465305
Nc1ncnc2scc(c3ccc(NC(=O)Nc4cc(ccc4F)C(F)(F)F)cc3)c12	Q13882	6
COc1ccc(cc1OC)c2cc3nccn3c(Nc4ccccc4C(=O)N)n2	Q13882	7.50003813440381
CNC(=O)c1cc(Oc2ccc(NC(=O)Nc3cccc(c3)C(F)(F)F)cc2)ccn1	Q13882	6.299997602857746
CN1CCN(CC1)C2CCC(CC2)n3cc(c4ccc(Oc5ccccc5)cc4)c6c(N)ncnc36	Q13882	8.500312917381596
COc1cc(Oc2ccnc3cc(OC)c(OC)cc23)ccc1NC(=O)NC(C)c4nccs4	Q13882	7.154901959985743
Cn1c(Nc2ccc(cc2)C(F)(F)F)nc3cc(Oc4ccnc(c4)c5ncc([nH]5)C(F)(F)F)ccc13	Q13882	5.443697499232713
Nc1nccn2c(nc(c3cccc(OCc4ccccc4)c3)c12)C5CC(CN6CCCC6)C5	Q13882	6.0999990348465305
Fc1ccc(cc1)c2nc(c3ccc(F)cc3)c([nH]2)c4ccncc4	Q13882	5.700000503883016
C[S+]([O-])c1ccc(cc1)c2nc(c3ccc(F)cc3)c([nH]2)c4ccncc4	Q13882	5.4089353929735005
Cc1cccc(Nc2nc(NC3CCCCC3N)cnc2C(=O)N)c1	Q13882	5.700000503883016
CCN1CCN(CC1)c2ccc(Nc3nccc(n3)c4c(nc5ccccn45)c6cccc(c6)C(=O)Nc7ccccc7F)cc2	Q13882	7.899974269892137
CCc1nc(c2cccc(C)c2)c(s1)c3ccnc(NC(=O)c4ccccc4)c3	Q13882	6.2003288113642245
Nc1nc(N)c2nc(c3cccc(O)c3)c(nc2n1)c4cccc(O)c4	Q13882	5.301029995663981
CS(=O)(=O)N(Cc1ccc2NC(=O)c3cccn3c2c1)C4CC4	Q13882	5.700000503883016
CNC(=O)C=Cc1cnc(N)c2c(csc12)c3ccc4OCOc4c3	Q13882	6.900008766455316
Cc1nc(Nc2ncc(s2)C(=O)Nc3c(C)cccc3Cl)cc(n1)N4CCN(CCO)CC4	Q13882	8.203952698666576
C[C@]12O[C@H](C[C@]1(O)CO)n3c4ccccc4c5c6C(=O)NCc6c7c8ccccc8n2c7c35	Q13882	5.769551078621726
CC(=O)N1CCN(CC1)C2CCC(CC2)n3nc(c4ccc(NC(=O)c5cc6ccccc6n5C)cc4)c7c(N)ncnc37	Q13882	7.899974269892137
COc1cc2c(Oc3ccc4[nH]c(C)cc4c3F)ncnc2cc1OCCCN5CCCC5	Q13882	7.400007822415902
Nc1ncc(c2cocc2)c3scc(c4ccc(NC(=O)Nc5ccccc5F)cc4)c13	Q13882	6.299997602857746
CSc1cccc(Nc2ncc3C=C(C(=O)N(C)c3n2)c4c(Cl)cccc4Cl)c1	Q13882	7.318758762624412
Clc1cc(cc(NCc2ccccc2)n1)c3c[nH]c4ncccc34	Q13882	6.199998172182031
Clc1ccc(cc1)C(=O)Nc2cnc3[nH]cc(c4ccccc4)c3c2	Q13882	5.899998417198648
Fc1cccc(c1)C(=O)Nc2n[nH]c3ccc(cc23)c4cn(Cc5ccccc5)nn4	Q13882	5.700000503883016
Cc1c(c2cccc(OCc3ccccc3)c2)c4c(N)ncnc4n1C5CC(CN6CCCC6)C5	Q13882	6.199998172182031
CCc1c([nH]c2nccnc12)c3ccc(cc3)C(C)(C)O	Q13882	6.499996931948306
COc1ccc2c(NC(=O)Nc3cccc(n3)C(F)(F)F)ccnc2c1	Q13882	7.79997073344623
Fc1ccc(Nc2ncnc3cc(OCCCN4CCOCC4)c(NC(=O)C=C)cc23)cc1Cl	Q13882	5.42021640338319
Cc1ccc(O)cc1Nc2ccnc(Nc3cccc(c3)C(=O)N)n2	Q13882	8.698970004336019
Cn1cc(cn1)c2cnn3c(N)c(cnc23)c4ccc(NC(=O)Nc5cccc(c5)C(F)(F)F)cc4	Q13882	6.499996931948306
O=C(Nc1cc2C(=O)NN=Cc3c[nH]c(c1)c23)C4CC4c5ccccc5	Q13882	6.299997602857746
CNS(=O)(=O)c1ccccc1Nc2nc(Nc3cc(ccc3OC)N4CCN(CC4)C(=O)C)ncc2Br	Q13882	6.399996913372259
CCCS(=O)(=O)Nc1ccc(F)c(C(=O)c2c[nH]c3ncc(Cl)cc23)c1F	Q13882	7.318758762624412
O=C(Cc1ccccc1)Nc2cccc(c2)c3nc4sccn4c3c5ccnc(Nc6ccc(cc6)N7CCOCC7)n5	Q13882	7
CN1CCN(CC1)[C@@H]2CC[C@H](CC2)n3cc(c4ccc(Oc5ccccc5)cc4)c6c(N)ncnc36	Q13882	8.500000000023125
NS(=O)(=O)c1cccc(Nc2ncc(Br)c(Nc3ccc(OCC#N)cc3)n2)c1	Q13882	6.699991797446187
Fc1cccc(C(=O)Nc2cnc3[nH]cc(c4ccccc4)c3c2)c1F	Q13882	5.700000503883016
COc1cc2c(Nc3ccc(Br)cc3F)ncnc2cc1OCC4CCN(C)CC4	Q13882	6.795880017344075
CNS(=O)(=O)c1ccccc1Nc2nc(Nc3cc(OC)c(OC)c(OC)c3)ncc2Cl	Q13882	7.100015437450609
C(Nc1cc(ncn1)c2c[nH]c3ncccc23)c4ccccc4	Q13882	6.0999990348465305
CNC(=O)c1ccccc1Nc2nc(Nc3ccc(cc3OC)N4CCOCC4)ncc2Cl	Q13882	7.300509466670935
CC(O)Cn1cc(cn1)c2cnc(N)c3c(csc23)c4ccc(NC(=O)Nc5cccc(C)c5)cc4	Q13882	6.499996931948306
COC(C(=O)N1Cc2[nH]nc(NC(=O)c3ccc(cc3)N4CCN(C)CC4)c2C1)c5ccccc5	Q13882	6.399996913372259
Oc1ccc(cc1)c2nc(c3ccc(F)cc3)c([nH]2)c4ccncc4	Q13882	5.34518491628705
COc1ccc2c(NC(=O)Nc3cccc(Br)n3)ccnc2c1	Q13882	7.79997073344623
COc1cc2c(Oc3ccc(NC(=O)C4(CC4)C(=O)Nc5ccc(F)cc5)cc3F)ccnc2cc1OCCCN6CCOCC6	Q13882	8.366531544420413
COc1cccc(c1)C(=O)Nc2cnc3[nH]cc(c4ccccc4)c3c2	Q13882	5.700000503883016
COc1cc(ccc1Nc2ncc(Cl)c(Nc3ccccc3S(=O)(=O)C(C)C)n2)N4CCC(CC4)N5CCN(C)CC5	Q13882	7.899974269892137
Nc1ncc(C=CC(=O)NCCCn2ccnc2)c3scc(c4ccc(Br)cc4)c13	Q13882	7.79997073344623
OC(=O)c1ccccc1Nc2ccnc(Nc3cccc(O)c3)n2	Q13882	6.100089266209717
CN[C@@H]1C[C@H]2O[C@@](C)([C@@H]1OC)n3c4ccccc4c5c6CNC(=O)c6c7c8ccccc8n2c7c35	Q13882	5.638272163982407
CC(C)n1nc(c2cc3cc(O)ccc3[nH]2)c4c(N)ncnc14	Q13882	6
Cc1cccc(NC(=O)Nc2ccc(cc2)c3cnc4c(cnn4c3N)c5cnn(C)c5)c1	Q13882	6.30007993849525
CN1CCN(CC1)c2cc(Nc3cc(C)[nH]n3)nc(C=Cc4ccccc4)n2	Q13882	5.899998417198648
Cc1ccc2nccc(NC(=O)Nc3cccc(n3)C(F)(F)F)c2c1	Q13882	6.399996913372259
CCOc1ccc2c(cnn2n1)c3ccnc(Nc4cc(OC)cc(c4)C(F)(F)F)n3	Q13882	5
CCN(CC)CCNC(=O)c1c(C)[nH]c(\C=C\2/C(=O)Nc3ccc(F)cc23)c1C	Q13882	5.337242168318426
Nc1nccn2c(nc(c3cccc(OCc4ccccc4)c3)c12)[C@@H]5C[C@H](CN6CCCC6)C5	Q13882	6.100179497572904
OC(=O)c1ccccc1Nc2ccnc(Nc3ccc4cn[nH]c4c3)n2	Q13882	5.59999938302362
CC(=O)NCC(=O)N1C2CCC1c3cc(Nc4ncc(c(NC5CCC5)n4)C(F)(F)F)ccc23	Q13882	6.199998172182031
Nc1ncnc2c1c(cn2C3CCNCC3)c4cccc(O)c4	Q13882	8.698970004336019
Fc1cccc(F)c1C(=O)Nc2cnc3[nH]cc(c4ccccc4)c3c2	Q13882	7.100015437450609
NC(=O)c1c(NC(=O)NCCCCN2CCCC2)snc1OCc3c(F)cc(Br)cc3F	Q13882	6.500154924664951
CN(c1ccc2c(C)n(C)nc2c1)c3ccnc(Nc4ccc(C)c(c4)S(=O)(=O)N)n3	Q13882	5.638272163982407
CC1(C)CNc2cc(NC(=O)c3cccnc3NCc4ccncc4)ccc12	Q13882	6
Clc1ccc(Nc2nnc(Cc3ccncc3)c4ccccc24)cc1	Q13882	5.619788758288394
O=C1Nc2ccc3ncsc3c2C1=CNc4ccc(cc4)S(=O)(=O)Nc5ccccn5	O15075	6.199998172182031
Cc1cnc(Nc2ccc(OCCN3CCCC3)cc2)nc1Nc4cccc(c4)S(=O)(=O)NC(C)(C)C	O15075	6.721246399047171
Brc1ccc2[nH]nc(c3ccccc3)c2c1	O15075	5.200000237109354
CNC(=O)c1ccccc1Sc2ccc3c(C=Cc4ccccn4)n[nH]c3c2	O15075	5.200000237109354
NCCC(C(=O)Nc1ccc2[nH]ncc2c1)c3ccc(Cl)c(Cl)c3	O15075	5.59999938302362
Cc1n[nH]c2ccc(cc12)c3cncc(OCC(N)Cc4ccc(Cl)c(Cl)c4)c3	O15075	5.700000503883016
Cc1cnc(Nc2cccc(c2)S(=O)(=O)N)nc1Nc3ccc(OCC(=O)N)cc3	O15075	5.200000237109354
CCN(CC)CCNC(=O)c1c(C)[nH]c(C=C2C(=O)Nc3ccc(F)cc23)c1C	O15075	5.40000018605658
CN(C1=C(NCc2ccc(Cl)cc2Cl)C(=O)C1=O)c3ccc4[nH]ncc4c3	O15075	5
COc1ccc(cc1)C(=O)Nc2cnc3[nH]cc(c4ccccc4)c3c2	O15075	5
CC(NC1=C(Nc2ccncc2)C(=O)C1=O)c3ccccc3	O15075	5.59999938302362
Cl.CN(C)CC(=O)N1CCC(CC1)c2ccc(NC(=O)c3nc(c[nH]3)C#N)c(c2)C4=CCCCC4	O15075	5.080921907623926
CN1CCN(CC1)C2CCC(CC2)n3cc(c4ccc(Oc5ccccc5)cc4)c6c(N)ncnc36	O15075	5.40000018605658
CC[C@H]1N(C2CCCC2)c3nc(Nc4ccc(cc4OC)C(=O)NC5CCN(C)CC5)ncc3N(C)C1=O	O15075	5.229147988357856
CNC(=O)c1c(F)cccc1Nc2nc(Nc3cc4N(CCc4cc3OC)C(=O)CN(C)C)nc5[nH]ccc25	O15075	5.3872161432802645
COc1cc(ccc1Nc2ncc3N(C)C(=O)c4ccccc4N(C)c3n2)N5CCN(C)CC5	O15075	8.920818753952375
CC1CNCCCN1S(=O)(=O)c2cccc3cncc(C)c23	O15075	5.800000874803203
Cc1n[nH]c2ccc(cc12)c3cncc(OCC(N)Cc4cccc(Cl)c4)c3	O15075	5.499999678657065
COc1cc(C)c(Cl)cc1NC(=O)Nc2cnc(cn2)C#N	O15075	5.499999678657065
Cc1ccc(c2ccc(NC(=O)Nc3cccc(Br)c3)cc2)c4c(N)n[nH]c14	O15075	5.300000202445418
COc1cc(Nc2ncc(c(Nc3ccccc3C(=O)N)n2)[N+](=O)[O-])cc(OC)c1OC	O15075	5.100000128334196
Cc1[nH]c(\C=C\2/C(=O)Nc3ccc(cc23)S(=O)(=O)Cc4c(Cl)cccc4Cl)c(C)c1C(=O)N5CCC[C@@H]5CN6CCCC6	O15075	5.853871964321762
C[C@@H]1CCN(C[C@@H]1N(C)c2ncnc3[nH]ccc23)C(=O)CC#N	O15075	5.173925197299173
O=C(N1CCNCC1)c2ccc(\C=C\c3n[nH]c4ccccc34)cc2	O15075	5.698970004336019
COc1cccc(c1)c2cc3C(=O)Nc4ccccc4n3c2	O15075	5.40000018605658
CN(C)c1ccc(CNC(=O)c2cc3c(n[nH]c3s2)c4ccccc4)cc1	O15075	6
CN1CCC(CC1)NC(=O)c2cc3c(n[nH]c3s2)c4ccccc4	O15075	6
Fc1cccc(c1)C(=O)Nc2n[nH]c3ccc(cc23)c4cn(Cc5ccccc5)nn4	O15075	5.40000018605658
Cc1c(c2cccc(OCc3ccccc3)c2)c4c(N)ncnc4n1C5CC(CN6CCCC6)C5	O15075	5.100000128334196
Cc1n[nH]c2ccc(cc12)c3cncc(OCC(N)Cc4c[nH]c5ccccc45)c3	O15075	5.200000237109354
COc1ccc(cc1OC)C(=O)Nc2n[nH]c3ccc(cc23)c4cn(Cc5ccccc5)nn4	O15075	5.300000202445418
CNS(=O)(=O)c1ccccc1Nc2nc(Nc3cc(ccc3OC)N4CCN(CC4)C(=O)C)ncc2Br	O15075	6.499996931948306
CCCS(=O)(=O)Nc1ccc(F)c(C(=O)c2c[nH]c3ncc(Cl)cc23)c1F	O15075	5.0915149811213505
CC(=O)c1cccc(c1)c2cnc3[nH]ccc3c2	O15075	5.700000503883016
C[C@@H](Oc1cc(cnc1N)c2cnn(c2)C3CCNCC3)c4c(Cl)ccc(F)c4Cl	O15075	6.481486060122113
NS(=O)(=O)c1cccc(Nc2ncc(Br)c(Nc3ccc(OCC#N)cc3)n2)c1	O15075	6.0999990348465305
Fc1cccc(C(=O)Nc2cnc3[nH]cc(c4ccccc4)c3c2)c1F	O15075	5.59999938302362
CNS(=O)(=O)c1ccccc1Nc2nc(Nc3cc(OC)c(OC)c(OC)c3)ncc2Cl	O15075	6.900008766455316
NC1CCC(CC1)Nc2nccc(n2)c3c[nH]c4ncccc34	O15075	6
NC1CCCCC1Nc2nccc(n2)c3c[nH]c4ncccc34	O15075	5.499999678657065
CNC(=O)c1ccccc1Nc2nc(Nc3ccc(cc3OC)N4CCOCC4)ncc2Cl	O15075	5.200000237109354
NCCCn1cc(c2cc(c3cc4ccccc4s3)c5[nH]ncc5c2)c6nc(N)ncc16	O15075	5.59999938302362
CC(C)Cc1cc(on1)c2ccc3[nH]nc(N)c3c2	O15075	5.300000202445418
COC(C(=O)N1Cc2[nH]nc(NC(=O)c3ccc(cc3)N4CCN(C)CC4)c2C1)c5ccccc5	O15075	7.400007822415902
Clc1ccc(cc1Cl)c2n[nH]cc2c3ccncn3	O15075	5.40000018605658
Nc1ncnc(Nc2cc(CNC(=O)C(F)(F)F)c(O)c(c2)c3ccc(Cl)cc3)n1	O15075	5.800000874803203
N[C@@H]1CC[C@H](CC1)Nc2nccc(n2)c3c[nH]c4ncccc34	O15075	6
N#CC[C@H](C1CCCC1)n2cc(cn2)c3ncnc4[nH]ccc34	O15075	7.167491087293763
NS(=O)(=O)c1cccc(Nc2ncc3ccn(Cc4ccccc4)c3n2)c1	O15075	5.59999938302362
O=C1NNC(=O)c2c(NN=C3C(=O)N(N=C3c4ccccc4)c5ccccc5)cccc12	O15075	5.100000128334196
COc1cc(ccc1Nc2ncc(Cl)c(Nc3ccccc3S(=O)(=O)C(C)C)n2)N4CCC(CC4)N5CCN(C)CC5	O15075	7.4089353929735005
NC(COc1cncc(c1)c2ccc3NC(=O)C(=Cc4occc4)c3c2)Cc5c[nH]c6ccccc56	O15075	6
CN[C@@H]1C[C@H]2O[C@@](C)([C@@H]1OC)n3c4ccccc4c5c6CNC(=O)c6c7c8ccccc8n2c7c35	O15075	6.958607314841775
CN1CC[C@@H]([C@H](O)C1)c2c(O)cc(O)c3C(=O)C=C(Oc23)c4ccccc4Cl	O15075	5.6777807052660805
CCn1c(nc2c(ncc(OC[C@H]3CCCNC3)c12)C#CC(C)(C)O)c4nonc4N	O15075	5.619788758288394
Nc1ncnc2c1c(I)nn2C3OC(CO)C(O)C3O	O15075	5.100000128334196
CSc1c[nH]c2ncnc(NCCCO)c12	O15075	6.499996931948306
COC(=O)c1ccc2\C(=C(\Nc3ccc(cc3)N(C)C(=O)CN4CCN(C)CC4)/c5ccccc5)\C(=O)Nc2c1	O15075	6.267606240177032
CN1CCN(CC1)c2ccc(Nc3ncc(F)c(NC4C5CC(C=C5)C4C(=O)N)n3)cc2C	O15075	5.40000018605658
Nc1ncnc2onc(c3ccc(NC(=O)Nc4cccc(c4)C(F)(F)F)cc3)c12	O15075	5.100000128334196
NCC1CCC(CNc2nc(NCc3ccccc3Cl)ncc2[N+](=O)[O-])CC1	O15075	5.40000018605658
CCN(CC)CCNC(=O)c1c(C)[nH]c(\C=C\2/C(=O)Nc3ccc(F)cc23)c1C	O15075	6.431798275933005
Cc1n[nH]c2ccc(cc12)c3cncc(OCC(N)Cc4cccc(OC(F)(F)F)c4)c3	O15075	5.100000128334196
COc1ccc(C(=O)Nc2nc3ccc(Cl)cc3s2)c(OC)c1	O15075	6.199998172182031
Fc1ccc2ncn(c3ncc4NC(=O)N(C5CCOc6c(F)cccc56)c4n3)c2c1	O15075	5.499999678657065
CC(Oc1cc(cnc1N)c2cnn(c2)C3CCNCC3)c4c(Cl)ccc(F)c4Cl	O15075	5.800000874803203
Nc1n[nH]c2ccc(cc12)c3nnn(Cc4ccccc4)c3I	O15075	5.300000202445418
Nc1nc(Nc2ccc(cc2)S(=O)(=O)N)nn1C(=O)c3c(F)cccc3F	O15075	5.6020599913279625
O=C(Nc1n[nH]c2ccc(cc12)c3cn(Cc4ccccc4)nn3)c5ccccc5	O15075	5.40000018605658
CC(=O)NCC(=O)N1C2CCC1c3cc(Nc4ncc(c(NC5CCC5)n4)C(F)(F)F)ccc23	O15075	5.59999938302362
Cc1[nH]c(\C=C\2/C(=O)Nc3ccc(F)cc23)c(C)c1C(=O)NC[C@H](O)CN4CCOCC4	O15075	6.259637310505756
CC(C)(C)c1oc(CSc2cnc(NC(=O)C3CCNCC3)s2)nc1	O15075	5.795880017344075
CCCS(=O)(=O)Nc1ccc(cc1)c2ccc3[nH]nc(N)c3c2	O15075	5.300000202445418
Cc1n[nH]c2cnc(cc12)c3cncc(OCC(N)Cc4cccc(c4)C(F)(F)F)c3	O15075	6.0999990348465305
NS(=O)(=O)c1cccc(Nc2ncc3ccn(c4ccccc4)c3n2)c1	O15075	5.300000202445418
COc1cc(Nc2ncc(F)c(Nc3ccc4OC(C)(C)C(=O)Nc4n3)n2)cc(OC)c1OC	Q8NFD2	6.481486060122113
Cc1cnc(Nc2ccc(OCCN3CCCC3)cc2)nc1Nc4cccc(c4)S(=O)(=O)NC(C)(C)C	Q8NFD2	5.366531544420414
CC(C)(C)c1ccc(cc1)C(=O)Nc2cn3cc(ccc3n2)n4ccnc4	Q8NFD2	5
CCN1CCN(Cc2ccc(NC(=O)Nc3ccc(Oc4cc(NC)ncn4)cc3)cc2C(F)(F)F)CC1	Q8NFD2	6.200659450546418
Cc1ccc(cc1)n2nc(cc2NC(=O)Nc3ccc(OCCN4CCOCC4)c5ccccc35)C(C)(C)C	Q8NFD2	6
Cl.CN(C)CC(=O)N1CCC(CC1)c2ccc(NC(=O)c3nc(c[nH]3)C#N)c(c2)C4=CCCCC4	Q8NFD2	5.853871964321762
CN1CCN(CC1)c2ccc3nc([nH]c3c2)C4=C(N)c5c(F)cccc5NC4=O	Q8NFD2	7.102372908709558
C[C@]12O[C@H](C[C@]1(O)CO)n3c4ccccc4c5c6C(=O)NCc6c7c8ccccc8n2c7c35	Q8NFD2	7.494850021680094
C[C@@H](Oc1cc(sc1C(=O)N)n2cnc3ccc(CN4CCN(C)CC4)cc23)c5ccccc5C(F)(F)F	Q8NFD2	5.2076083105017466
O=C(N1CCNCC1)c2ccc(\C=C\c3n[nH]c4ccccc34)cc2	Q8NFD2	7.086186147616283
CNC(=O)c1ccccc1Sc2ccc3c(\C=C\c4ccccn4)n[nH]c3c2	Q8NFD2	5.443697499232713
COc1cc(Nc2c(cnc3cc(OCCCN4CCN(C)CC4)c(OC)cc23)C#N)c(Cl)cc1Cl	Q8NFD2	5.6777807052660805
C[C@@H](Oc1cc(cnc1N)c2cnn(c2)C3CCNCC3)c4c(Cl)ccc(F)c4Cl	Q8NFD2	6.107905397309519
N#CC[C@H](C1CCCC1)n2cc(cn2)c3ncnc4[nH]ccc34	Q8NFD2	6.4089353929735005
COc1cc2c(Oc3ccc(NC(=O)C4(CC4)C(=O)Nc5ccc(F)cc5)cc3F)ccnc2cc1OCCCN6CCOCC6	Q8NFD2	5.823908740944319
COc1cc(ccc1Nc2ncc(Cl)c(Nc3ccccc3S(=O)(=O)C(C)C)n2)N4CCC(CC4)N5CCN(C)CC5	Q8NFD2	5.026872146400302
CN[C@@H]1C[C@H]2O[C@@](C)([C@@H]1OC)n3c4ccccc4c5c6CNC(=O)c6c7c8ccccc8n2c7c35	Q8NFD2	6.568636235841013
CN1CCN(CC1)c2cc(Nc3cc(C)[nH]n3)nc(Sc4ccc(NC(=O)C5CC5)cc4)n2	Q8NFD2	5.251811972993799
CC(C)n1nc(c2cc3cc(O)ccc3[nH]2)c4c(N)ncnc14	Q8NFD2	5.585026652029182
CCN(CC)CCNC(=O)c1c(C)[nH]c(\C=C\2/C(=O)Nc3ccc(F)cc23)c1C	Q8NFD2	6.508638306165727
CCN(CCO)CCCOc1ccc2c(Nc3cc(CC(=O)Nc4cccc(F)c4)[nH]n3)ncnc2c1	Q8NFD2	5.823908740944319
Nc1nc(Nc2ccc(cc2)S(=O)(=O)N)nn1C(=O)c3c(F)cccc3F	Q8NFD2	6.301029995663981
Cc1[nH]c(\C=C\2/C(=O)Nc3ccc(F)cc23)c(C)c1C(=O)NC[C@H](O)CN4CCOCC4	Q8NFD2	6.795880017344075
OC[C@H]1O[C@H]([C@@H](O)[C@@H]1O)N2C=C(\C=C\Br)C(=O)NC2=O	O00142	4.982966660701219
CCCC1=CN([C@H]2C[C@H](O)[C@@H](CO)O2)C(=O)NC1=O	O00142	4.698970004336019
CC1=CN(C\C=C/COC(c2ccccc2)(c3ccccc3)c4ccccc4)C(=O)NC1=O	O00142	6.301029995663981
CCCCCC(=O)N[C@H]1C[C@@H](O[C@@H]1CO)N2C=C(C)C(=O)NC2=O	O00142	6.823908740944319
CC1=CN(CCCCCCOC(c2ccccc2)(c3ccccc3)c4ccncc4)C(=O)NC1=O	O00142	6.537602002101044
OC[C@H]1O[C@H](C[C@@H]1n2cc(nn2)c3ccc(Cl)cc3)N4C=C(\C=C\Br)C(=O)NC4=O	O00142	7.15401744861632
NCCn1cc(c2cc(c3cc4ccccc4s3)c5[nH]ncc5c2)c6nc(N)ncc16	O00141	6.200659450546418
CC(C)(C)NC1=C(Nc2ccnc(Nc3ccc(cc3)c4ccncc4)n2)C(=O)C1=O	O00141	6.585026652029182
OC(=O)c1ccccc1Nc2ccnc(Nc3ccc4[nH]ncc4c3)n2	O00141	6.300162274132754
O=C1c2ccccc2c3n[nH]c4cccc1c34	O00141	6.600326278518962
Clc1cc2NC(=O)Nc3cnc(C#N)c(OCCCCOc2cc1NCc4cncs4)n3	O00141	5.087459117209362
NCCCn1cc(c2cc(c3cc4ccccc4s3)c5[nH]ncc5c2)c6nc(N)ncc16	O00141	6.300162274132754
N[C@@H]1CC[C@H](CC1)Nc2nccc(n2)c3c[nH]c4ncccc34	O00141	7.301029995663981
Cc1nc(N)sc1c2ccnc(Nc3ccc(cc3)N4CCOCC4)n2	O00141	6.600326278518962
CC1(C)C2=C3C=C4C(CC[N+]5=C4C(C)(C)c6cc(ccc56)S(=C)(=O)O)OC3CCN2c7ccc(CC(=O)NCCCC[C@@H](NC(=O)[C@@H](CCCNC(=N)N)NC(=O)[C@@H](CCCNC(=N)N)NC(=O)[C@@H](CCCNC(=N)N)NC(=O)[C@@H](CCCNC(=N)N)NC(=O)[C@@H](CCCNC(=N)N)NC(=O)[C@@H](CCCNC(=N)N)NC(=O)CCCCCNC(=O)[C@@H](CCCNC(=N)N)NC(=O)CCCCCCCNCCNS(=O)(=O)c8cccc9cnccc89)C(=O)N)cc17	O00141	7.552841968657781
OC(=O)c1ccccc1Nc2ccnc(Nc3cccc(O)c3)n2	O00141	6.100179497572904
Nc1n[nH]c2cccc(c3ccc(NC(=O)Nc4ccccc4)cc3)c12	O00141	6
Cc1cccc(NC(=O)Nc2ccc(cc2)c3cccc4[nH]nc(N)c34)c1	O00141	6
OC(=O)c1ccccc1Nc2ccnc(Nc3ccc4cn[nH]c4c3)n2	O00141	6.701146923590294
CN1CCN(CC1)c2nc(C3=C(C(=O)NC3=O)c4c[nH]c5ccccc45)c6ccccc6n2	O00141	6.200659450546418
CCn1c(nc2cnc(Oc3cccc(NC(=O)c4ccc(OCCN5CCOCC5)cc4)c3)cc12)c6nonc6N	O00141	6.701146923590294
Ic1ccc(Oc2cncc3sc(cc23)C4=NC(=O)ON4)cc1	O00141	6.100179497572904
COc1cc(Nc2ncc(F)c(Nc3ccc4OC(C)(C)C(=O)Nc4n3)n2)cc(OC)c1OC	P42680	5.795880017344075
Cl.CN(C)CC(=O)N1CCC(CC1)c2ccc(NC(=O)c3nc(c[nH]3)C#N)c(c2)C4=CCCCC4	P42680	5.698970004336019
Oc1cccc(CNc2ccc3ccccc3n2)c1	P42680	3.630784142589857
C(Nc1ccc2ccccc2n1)c3ccc[nH]3	P42680	3.54515513999149
Oc1ccc(CNc2ccc3ccccc3n2)cc1	P42680	3.5346171485515816
Cc1nc(Nc2ncc(s2)C(=O)Nc3c(C)cccc3Cl)cc(n1)N4CCN(CCO)CC4	P42680	7.886056647693163
C[C@]12O[C@H](C[C@]1(O)CO)n3c4ccccc4c5c6C(=O)NCc6c7c8ccccc8n2c7c35	P42680	5.920818753952375
CSc1cccc(Nc2ncc3C=C(C(=O)N(C)c3n2)c4c(Cl)cccc4Cl)c1	P42680	6.221848749616356
OC(=O)c1ccc(Nc2ncc3CN=C(c4cc(Cl)ccc4c3n2)c5c(F)cccc5F)cc1	P42680	6.136677139879544
Cn1ccc2ncnc(Nc3ccc(Oc4cccc(Cl)c4)c(Cl)c3)c12	P42680	5
Fc1ccc(Nc2ncnc3cc(OCCCN4CCOCC4)c(NC(=O)C=C)cc23)cc1Cl	P42680	5.823908740944319
COc1cc(Nc2c(cnc3cc(OCCCN4CCN(C)CC4)c(OC)cc23)C#N)c(Cl)cc1Cl	P42680	5.494850021680094
CC1=C(C=C(C=C1)O)NC2=CC(=NC3=C2C=C(C=C3)C4=CC=NC=C4)C(F)(F)F	P42680	5
C(Nc1ccc2ccccc2n1)c3ccccc3	P42680	3.714442690992226
COc1cc2c(Oc3ccc(NC(=O)C4(CC4)C(=O)Nc5ccc(F)cc5)cc3F)ccnc2cc1OCCCN6CCOCC6	P42680	6.508638306165727
Fc1cccc(CNc2ccc3ccccc3n2)c1	P42680	3.7520267336381936
COc1cc(ccc1Nc2ncc(Cl)c(Nc3ccccc3S(=O)(=O)C(C)C)n2)N4CCC(CC4)N5CCN(C)CC5	P42680	6.7447274948966935
CN[C@@H]1C[C@H]2O[C@@](C)([C@@H]1OC)n3c4ccccc4c5c6CNC(=O)c6c7c8ccccc8n2c7c35	P42680	5.886056647693163
CN1CCN(CC1)c2cc(Nc3cc(C)[nH]n3)nc(Sc4ccc(NC(=O)C5CC5)cc4)n2	P42680	5.060480747381382
Fc1ccccc1CNc2ccc3ccccc3n2	P42680	3.6819366650372385
Nc1nc(Nc2ccc(cc2)S(=O)(=O)N)nn1C(=O)c3c(F)cccc3F	P42680	6
COc1cc(Nc2ncc(F)c(Nc3ccc4OC(C)(C)C(=O)Nc4n3)n2)cc(OC)c1OC	P42681	6.853871964321762
Cc1cnc(Nc2ccc(OCCN3CCCC3)cc2)nc1Nc4cccc(c4)S(=O)(=O)NC(C)(C)C	P42681	5.823908740944319
CN(C)C1=NC(=NC(=C1)C2=CC3=C(C=C2)C(=NN3)N)N	P42681	5
C1CC(CN(C1)C2=NC(=NC(=C2)C3=CC4=C(C=C3)C(=NN4)N)N)NC(=O)C5=CC=CC=C5	P42681	5
CN(C)c1ccc(cc1)c2cc3ncccc3c(NCCCCN)n2	P42681	6.403402904373539
COc1cc2ncnc(Nc3ccc(F)c(Cl)c3)c2cc1OCCCN4CCOCC4	P42681	5.221848749616356
COc1cc(OCCN(C)C)ccc1Nc2ncc3C(=CC(=O)N(c4cccc(NC(=O)C=C)c4)c3n2)C	P42681	6.3872161432802645
Cl.CN(C)CC(=O)N1CCC(CC1)c2ccc(NC(=O)c3nc(c[nH]3)C#N)c(c2)C4=CCCCC4	P42681	5.958607314841775
C[S+]([O-])c1ccc(cc1)c2nc(c3ccc(F)cc3)c([nH]2)c4ccncc4	P42681	5.346787486224656
C1OC2=C(O1)C=C(C=C2)NC(=O)NCCNC3=NC(=NC=C3)NC4=CC=C(C=C4)F	P42681	5
Cc1nc(Nc2ncc(s2)C(=O)Nc3c(C)cccc3Cl)cc(n1)N4CCN(CCO)CC4	P42681	8.67778070526608
C[C@]12O[C@H](C[C@]1(O)CO)n3c4ccccc4c5c6C(=O)NCc6c7c8ccccc8n2c7c35	P42681	6.180456064458132
CSc1cccc(Nc2ncc3C=C(C(=O)N(C)c3n2)c4c(Cl)cccc4Cl)c1	P42681	7.455931955649724
C1=CC=C2C(=C1)C=C(S2)C(=O)NCCNC3=NC(=NC=C3)NC4=CC=C(C=C4)F	P42681	5
O=C(N1CCNCC1)c2ccc(\C=C\c3n[nH]c4ccccc34)cc2	P42681	6.236572006437063
CNC(=O)c1ccccc1Sc2ccc3c(\C=C\c4ccccn4)n[nH]c3c2	P42681	5.619788758288394
Fc1ccc(Nc2ncnc3cc(OCCCN4CCOCC4)c(NC(=O)C=C)cc23)cc1Cl	P42681	6.154901959985743
Cc1ccc(O)cc1Nc2ccnc(Nc3cccc(c3)C(=O)N)n2	P42681	8
COc1cc(Nc2c(cnc3cc(OCCCN4CCN(C)CC4)c(OC)cc23)C#N)c(Cl)cc1Cl	P42681	7.142667503568732
C=CC(=O)NC1=C(C=C2C(=C1)C(=NC=N2)NC3=CC(=C(C=C3)F)Cl)OCCCN4CCOCC4	P42681	6.32790214206428
CCOc1cc2ncc(C#N)c(Nc3ccc(F)c(Cl)c3)c2cc1NC(=O)\C=C\CN(C)C	P42681	5.259637310505756
C[C@@H](Oc1cc(cnc1N)c2cnn(c2)C3CCNCC3)c4c(Cl)ccc(F)c4Cl	P42681	6.070581074285707
COc1cc2c(Nc3ccc(Br)cc3F)ncnc2cc1OCC4CCN(C)CC4	P42681	5.431798275933005
CN(C1=CC=CC=C1)C2=C(C(=O)NC2=O)C3=CC=CC=C3	P42681	5
COC1=CC=CC(=C1)CNC(=O)NC2CCN(C2)C3=NC(=NC=C3)NC4=CC=C(C=C4)F	P42681	5
COc1cc2c(Oc3ccc(NC(=O)C4(CC4)C(=O)Nc5ccc(F)cc5)cc3F)ccnc2cc1OCCCN6CCOCC6	P42681	6.275724130399211
COc1cc(ccc1Nc2ncc(Cl)c(Nc3ccccc3S(=O)(=O)C(C)C)n2)N4CCC(CC4)N5CCN(C)CC5	P42681	6.318758762624412
CN[C@@H]1C[C@H]2O[C@@](C)([C@@H]1OC)n3c4ccccc4c5c6CNC(=O)c6c7c8ccccc8n2c7c35	P42681	6.638272163982407
CN1CCN(CC1)c2cc(Nc3cc(C)[nH]n3)nc(Sc4ccc(NC(=O)C5CC5)cc4)n2	P42681	5.568636235841013
CC(C)n1nc(c2cc3cc(O)ccc3[nH]2)c4c(N)ncnc14	P42681	6.481486060122113
COC(=O)c1ccc2\C(=C(\Nc3ccc(cc3)N(C)C(=O)CN4CCN(C)CC4)/c5ccccc5)\C(=O)Nc2c1	P42681	6.0655015487564325
COCCOc1cc2ncnc(Nc3cccc(c3)C#C)c2cc1OCCOC	P42681	5.42021640338319
Nc1ncnc2c1c(cn2C3CCNCC3)c4cccc(O)c4	P42681	7.096910013008056
CCOc1cc2ncc(C#N)c(Nc3ccc(OCc4ccccn4)c(Cl)c3)c2cc1NC(=O)\C=C\CN(C)C	P42681	5.318758762624412
CN(c1ccc2c(C)n(C)nc2c1)c3ccnc(Nc4ccc(C)c(c4)S(=O)(=O)N)n3	P42681	5.585026652029182
CN(C)C\C=C\C(=O)Nc1cc2c(Nc3ccc(F)c(Cl)c3)ncnc2cc1O[C@H]4CCOC4	P42681	5.508638306165727
CN1CCN(Cc2ccc(cc2)C(=O)Nc3ccc(C)c(Nc4nccc(n4)c5cccnc5)c3)CC1	P42684	8
COc1cc(Nc2ncc(F)c(Nc3ccc4OC(C)(C)C(=O)Nc4n3)n2)cc(OC)c1OC	P42684	6.142667503568732
Cc1cnc(Nc2ccc(OCCN3CCCC3)cc2)nc1Nc4cccc(c4)S(=O)(=O)NC(C)(C)C	P42684	6.2441251443275085
CCN1CCN(Cc2ccc(NC(=O)Nc3ccc(Oc4cc(NC)ncn4)cc3)cc2C(F)(F)F)CC1	P42684	8.468521082957745
Cc1ccc(cc1)n2nc(cc2NC(=O)Nc3ccc(OCCN4CCOCC4)c5ccccc35)C(C)(C)C	P42684	5.886056647693163
COc1cc2ncnc(Nc3ccc(F)c(Cl)c3)c2cc1OCCCN4CCOCC4	P42684	5.795880017344075
Cl.CN(C)CC(=O)N1CCC(CC1)c2ccc(NC(=O)c3nc(c[nH]3)C#N)c(c2)C4=CCCCC4	P42684	5.275724130399211
CN1CCN(Cc2ccc(cc2)C(=O)Nc3ccc(C)c(Nc4nc(cs4)c5cccnc5)c3)CC1	P42684	6.958607314841775
COc1cc(Oc2ccnc3cc(OC)c(OC)cc23)ccc1NC(=O)NC(C)c4nccs4	P42684	6.022276394711152
Cn1c(Nc2ccc(cc2)C(F)(F)F)nc3cc(Oc4ccnc(c4)c5ncc([nH]5)C(F)(F)F)ccc13	P42684	5.721246399047171
Cc1nc(Nc2ncc(s2)C(=O)Nc3c(C)cccc3Cl)cc(n1)N4CCN(CCO)CC4	P42684	9.769551078621726
C[C@]12O[C@H](C[C@]1(O)CO)n3c4ccccc4c5c6C(=O)NCc6c7c8ccccc8n2c7c35	P42684	5.187086643357144
COc1cc2c(Oc3ccc4[nH]c(C)cc4c3F)ncnc2cc1OCCCN5CCCC5	P42684	6.136677139879544
CNC(=O)c1cc(Oc2ccc(NC(=O)Nc3ccc(Cl)c(c3)C(F)(F)F)cc2)ccn1	P42684	5.5376020021010435
CSc1cccc(Nc2ncc3C=C(C(=O)N(C)c3n2)c4c(Cl)cccc4Cl)c1	P42684	9.161150909262744
Cc1[nH]c(\C=C\2/C(=O)Nc3ccc(cc23)S(=O)(=O)Cc4c(Cl)cccc4Cl)c(C)c1C(=O)N5CCC[C@@H]5CN6CCCC6	P42684	5.161150909262744
Cc1cn(cn1)c2cc(NC(=O)c3ccc(C)c(Nc4nccc(n4)c5cccnc5)c3)cc(c2)C(F)(F)F	P42684	7.585026652029182
OC(=O)c1ccc(Nc2ncc3CN=C(c4cc(Cl)ccc4c3n2)c5c(F)cccc5F)cc1	P42684	5.481486060122113
O=C(N1CCNCC1)c2ccc(\C=C\c3n[nH]c4ccccc34)cc2	P42684	6.6020599913279625
Fc1ccc(SC2=NN3C=NC(=O)C(=C3C=C2)c4c(Cl)cccc4Cl)c(F)c1	P42684	5.721246399047171
CNC(=O)c1ccccc1Sc2ccc3c(\C=C\c4ccccn4)n[nH]c3c2	P42684	7.154901959985743
Fc1ccc(Nc2ncnc3cc(OCCCN4CCOCC4)c(NC(=O)C=C)cc23)cc1Cl	P42684	6.060480747381382
COc1cc(Nc2c(cnc3cc(OCCCN4CCN(C)CC4)c(OC)cc23)C#N)c(Cl)cc1Cl	P42684	8.823908740944319
C[C@@H](O)COc1cn2ncnc(Oc3ccc4[nH]c(C)cc4c3F)c2c1C	P42684	5.7447274948966935
CCOc1cc2ncc(C#N)c(Nc3ccc(F)c(Cl)c3)c2cc1NC(=O)\C=C\CN(C)C	P42684	6.61383914663854
CCCS(=O)(=O)Nc1ccc(F)c(C(=O)c2c[nH]c3ncc(Cl)cc23)c1F	P42684	5.568636235841013
C[C@@H](Oc1cc(cnc1N)c2cnn(c2)C3CCNCC3)c4c(Cl)ccc(F)c4Cl	P42684	6.337242168318426
COc1cc2c(Nc3ccc(Br)cc3F)ncnc2cc1OCC4CCN(C)CC4	P42684	7.161150909262744
CN1CCN(CCC(=O)Nc2c(C)[nH]c(\C=C\3/C(=O)Nc4ccc(F)cc34)c2C)CC1	P42684	6.7447274948966935
COc1cc2c(Oc3ccc(NC(=O)C4(CC4)C(=O)Nc5ccc(F)cc5)cc3F)ccnc2cc1OCCCN6CCOCC6	P42684	7.568636235841013
COc1cc(ccc1Nc2ncc(Cl)c(Nc3ccccc3S(=O)(=O)C(C)C)n2)N4CCC(CC4)N5CCN(C)CC5	P42684	6.42021640338319
CN[C@@H]1C[C@H]2O[C@@](C)([C@@H]1OC)n3c4ccccc4c5c6CNC(=O)c6c7c8ccccc8n2c7c35	P42684	6.958607314841775
CN1CCN(CC1)c2cc(Nc3cc(C)[nH]n3)nc(Sc4ccc(NC(=O)C5CC5)cc4)n2	P42684	8.397940008672037
CC(C)n1nc(c2cc3cc(O)ccc3[nH]2)c4c(N)ncnc14	P42684	5.920818753952375
COC(=O)c1ccc2\C(=C(\Nc3ccc(cc3)N(C)C(=O)CN4CCN(C)CC4)/c5ccccc5)\C(=O)Nc2c1	P42684	5.698970004336019
COCCOc1cc2ncnc(Nc3cccc(c3)C#C)c2cc1OCCOC	P42684	6.698970004336019
CCN(CC)CCNC(=O)c1c(C)[nH]c(\C=C\2/C(=O)Nc3ccc(F)cc23)c1C	P42684	6
CN(c1ccc2c(C)n(C)nc2c1)c3ccnc(Nc4ccc(C)c(c4)S(=O)(=O)N)n3	P42684	5.522878745280337
c1ccc(nc1)c2n[nH]cc2c3ccnc4ccccc34	P42684	5.728158393463501
CC1(C)CNc2cc(NC(=O)c3cccnc3NCc4ccncc4)ccc12	P42684	5.346787486224656
Nc1ncnc2scc(c3ccc(NC(=O)Nc4ccccc4)cc3)c12	P42685	6.799998134593398
CN1CCN(Cc2ccc(cc2)C(=O)Nc3ccc(C)c(Nc4nccc(n4)c5cccnc5)c3)CC1	P42685	5.823908740944319
CC(C)Cn1c(N)nc2ccc(cc12)c3c(nc4sccn34)c5ccc(F)cc5	P42685	7.50003813440381
O=C1Nc2ccc3ncsc3c2C1=CNc4ccc(cc4)S(=O)(=O)Nc5ccccn5	P42685	7.50003813440381
Cc1cc(cc2[nH]c(nc12)C3=C(NCC(O)c4cccc(Cl)c4)C=CNC3=O)N5CCOCC5	P42685	7.899974269892137
COc1cc(Nc2ncc(F)c(Nc3ccc4OC(C)(C)C(=O)Nc4n3)n2)cc(OC)c1OC	P42685	7.899974269892137
Cc1cnc(Nc2ccc(OCCN3CCCC3)cc2)nc1Nc4cccc(c4)S(=O)(=O)NC(C)(C)C	P42685	6.698970004336019
Cc1cc(c2ccccc2)n(n1)c3cc(NN=Cc4occc4)ncn3	P42685	6.299997602857746
COc1ccc(NC(=O)Nc2ccc(cc2)c3cccc4onc(N)c34)cc1Cl	P42685	6.500154924664951
COc1ccc(cc1)C(=O)N2c3ccccc3Sc4c(Cl)cncc24	P42685	5.899998417198648
CC(C)OC1=NNC(=O)C1=Cc2c[nH]c3ccccc23	P42685	6.399996913372259
Nc1nonc1n2nnc(C(=O)NN=Cc3ccncc3)c2c4ccccc4	P42685	5.800000874803203
CC(O)Cn1cc(cn1)c2cnc(N)c3c(csc23)c4ccc(NC(=O)Nc5cccc(F)c5)cc4	P42685	7.599980364934842
Cc1ccc(F)c(NC(=O)Nc2ccc(cc2)c3cncc4c3c(N)nn4C)c1	P42685	7.200315045651141
NCCC(C(=O)Nc1ccc2[nH]ncc2c1)c3ccc(Cl)c(Cl)c3	P42685	6.399996913372259
Cc1cccc(NC(=O)Nc2ccc(cc2)c3coc4ncnc(N)c34)c1	P42685	6.900008766455316
Cc1cnc(Nc2cccc(c2)S(=O)(=O)N)nc1Nc3ccc(OCC(=O)N)cc3	P42685	7.100015437450609
Cc1ccc(cc1)c2nn(c3ncnc(N)c23)C(C)(C)C	P42685	8.50015645870236
CCN(CC)CCNC(=O)c1c(C)[nH]c(C=C2C(=O)Nc3ccc(F)cc23)c1C	P42685	6.900008766455316
CC(=O)Nc1nc2cnc(Nc3cc(NC(=O)c4cccc(CCC#N)c4)ccc3C)nc2s1	P42685	5
CC1(O)CC(C1)c2nc(c3ccc4ccc(nc4c3)c5ccccc5)c6c(N)nccn26	P42685	6
Oc1ccc(cc1)c2n[nH]c(Nc3cccc(Cl)c3)c2c4ccc(O)cc4	P42685	5.899998417198648
Cn1nc(N)c2c(cncc12)c3ccc(NC(=O)Nc4cccc(c4)C(F)(F)F)cc3	P42685	8.600326278518962
COc1ccc2NC(=O)C(=Cc3c[nH]cn3)c2c1	P42685	7.599980364934842
Fc1cccc(F)c1C(=O)Nc2cccc(c2)c3nc4sccn4c3c5ccnc(Nc6cccc(c6)N7CCCC7=O)n5	P42685	7.599980364934842
CCN1C(=O)SC(=C1C)c2ccnc(Nc3cccc(OC)c3)n2	P42685	6.499996931948306
OC(=O)c1ccccc1Nc2ccnc(Nc3ccc4[nH]ncc4c3)n2	P42685	7.200315045651141
Cc1cccc(c1)C2(CC2C(=O)Nc3ccncc3)c4cccc(C)c4	P42685	5.800000874803203
NCCNS(=O)(=O)c1cccc(c1)C(=O)Nc2ccc(cc2)C3=NNC(=O)c4ccccc34	P42685	6
Cc1ccc(F)c(NC(=O)Nc2ccc(cc2)c3cccc4[nH]nc(N)c34)c1	P42685	7.048998554324635
CN(c1ncccc1CNc2nc(Nc3ccc4NC(=O)Cc4c3)ncc2C(F)(F)F)S(=O)(=O)C	P42685	7.404471607694701
CCN1CCN(Cc2ccc(NC(=O)Nc3ccc(Oc4cc(NC)ncn4)cc3)cc2C(F)(F)F)CC1	P42685	7.585026652029182
Nc1ncnc2scc(c3ccc(NC(=O)Nc4cc(ccc4F)C(F)(F)F)cc3)c12	P42685	8.300162274132754
Cc1ccc(cc1)n2nc(cc2NC(=O)Nc3ccc(OCCN4CCOCC4)c5ccccc35)C(C)(C)C	P42685	5.920818753952375
CN1C(=NC(=C(C1=O)c2cccc(C)c2)c3ccncc3)NCC(N)Cc4ccccc4	P42685	6.0999990348465305
COc1cc2ncnc(Nc3ccc(F)c(Cl)c3)c2cc1OCCCN4CCOCC4	P42685	6.149483829204032
COc1ccc(C=NNc2ncnc3c4ccccc4[nH]c23)cc1OC	P42685	6
Cl.CN(C)CC(=O)N1CCC(CC1)c2ccc(NC(=O)c3nc(c[nH]3)C#N)c(c2)C4=CCCCC4	P42685	5.259637310505756
OC1CCC(CC1)Nc2nc(Cl)cc(n2)c3c[nH]c4ncccc34	P42685	6.399996913372259
CNC(=O)c1cc(Oc2ccc(NC(=O)Nc3cccc(c3)C(F)(F)F)cc2)ccn1	P42685	8.698970004336019
Clc1ccc(Cl)c2c3N=CNC(=O)c3sc12	P42685	5.700000503883016
CN1CCN(Cc2ccc(cc2)C(=O)Nc3ccc(C)c(Nc4nc(cs4)c5cccnc5)c3)CC1	P42685	7.060480747381382
Cc1cc(C)cc(NC(=O)Nc2ccc(c(C)c2)c3cccc4C(=O)NCc34)c1	P42685	7.700057099977233
COc1cc(Oc2ccnc3cc(OC)c(OC)cc23)ccc1NC(=O)NC(C)c4nccs4	P42685	6.508638306165727
CCCCOc1ncnc2[nH]cc(c3ccccc3)c12	P42685	6.799998134593398
Cc1ccc(cc1c2ccc(cc2)C(=O)NCC3CC3)C(=O)Nc4cccc(c4)C(C)(C)C	P42685	6.913640169325252
Cn1c(Nc2ccc(cc2)C(F)(F)F)nc3cc(Oc4ccnc(c4)c5ncc([nH]5)C(F)(F)F)ccc13	P42685	6.229147988357856
Nc1nccn2c(nc(c3cccc(OCc4ccccc4)c3)c12)C5CC(CN6CCCC6)C5	P42685	6.599997654072044
CN1CCN(CC1)c2ccc3nc([nH]c3c2)C4=C(N)c5c(F)cccc5NC4=O	P42685	5.638272163982407
CCOc1nc(NC(=O)Cc2cc(OC)c(cc2OC)S(=O)(=O)C)cc(N)c1Cl	P42685	5.800000874803203
CCN(CC)CC#Cc1cnc(N)c2c(csc12)c3ccc(NC(=O)Nc4cccc(C)c4)cc3	P42685	7.50003813440381
Fc1ccc(cc1)c2nc(c3ccc(F)cc3)c([nH]2)c4ccncc4	P42685	6.2003288113642245
O=C1c2ccccc2c3n[nH]c4cccc1c34	P42685	7.200659450546418
Nc1n[nH]c2ccc(cc12)c3nnn(Cc4ccccc4)c3c5ccccc5	P42685	5.899998417198648
Cc1cc(C)cc(NC(=O)Nc2ccc(c3cccc4C(=O)NCc34)c(c2)C(F)(F)F)c1	P42685	7.50003813440381
Cc1ccc(cn1)c2cnc(N)c3c(csc23)c4ccc(NC(=O)Nc5cccc(F)c5)cc4	P42685	6.399996913372259
C[S+]([O-])c1ccc(cc1)c2nc(c3ccc(F)cc3)c([nH]2)c4ccncc4	P42685	5.7447274948966935
CC(C)Nc1c(nc2ncccn12)c3ccc4[nH]ncc4c3	P42685	7.50003813440381
Cc1cccc(Nc2nc(NC3CCCCC3N)cnc2C(=O)N)c1	P42685	8
COCCOC1CCC(CC1)n2nc(c3ccc(Nc4oc5c(C)cc(C)cc5n4)cc3)c6c(N)ncnc26	P42685	9
COCCn1cc(c2ccncn2)c(n1)c3ccc(Cl)cc3	P42685	5.800000874803203
CCc1nc(c2cccc(C)c2)c(s1)c3ccnc(NC(=O)c4ccccc4)c3	P42685	6.400056920649286
C[C@@]1(O)C[C@@H](C1)c2nc(c3ccc4ccc(nc4c3)c5ccccc5)c6c(N)nccn26	P42685	6
CNC(=O)C=Cc1cnc(N)c2c(csc12)c3ccc4OCOc4c3	P42685	7.79997073344623
Nc1ccc(cc1)c2csc3c(C=Cc4nc5ccccc5[nH]4)cnc(N)c23	P42685	6.799998134593398
Fc1cnc(Nc2ccccc2)nc1Nc3ccccc3	P42685	6.100089266209717
Cc1ccc(c2ccc(NC(=O)Nc3cccc(Br)c3)cc2)c4c(N)n[nH]c14	P42685	7.299988937677887
Cc1nc(Nc2ncc(s2)C(=O)Nc3c(C)cccc3Cl)cc(n1)N4CCN(CCO)CC4	P42685	9.508638306165727
C[C@]12O[C@H](C[C@]1(O)CO)n3c4ccccc4c5c6C(=O)NCc6c7c8ccccc8n2c7c35	P42685	6.130768280269024
CC(=O)N1CCN(CC1)C2CCC(CC2)n3nc(c4ccc(NC(=O)c5cc6ccccc6n5C)cc4)c7c(N)ncnc37	P42685	7.50003813440381
COc1cc2c(Oc3ccc4[nH]c(C)cc4c3F)ncnc2cc1OCCCN5CCCC5	P42685	7.100015437450609
CNC(=O)c1cc(Oc2ccc(NC(=O)Nc3ccc(Cl)c(c3)C(F)(F)F)cc2)ccn1	P42685	6.292429823902063
Nc1ncc(c2cocc2)c3scc(c4ccc(NC(=O)Nc5ccccc5F)cc4)c13	P42685	7
CSc1cccc(Nc2ncc3C=C(C(=O)N(C)c3n2)c4c(Cl)cccc4Cl)c1	P42685	8.387216143280265
Cc1cn(cn1)c2cc(NC(=O)c3ccc(C)c(Nc4nccc(n4)c5cccnc5)c3)cc(c2)C(F)(F)F	P42685	6.1957797750611725
CO[C@@H]1[C@@H](C[C@H]2O[C@]1(C)n3c4ccccc4c5c6[C@H](O)NC(=O)c6c7c8ccccc8n2c7c35)N(C)C(=O)c9ccccc9	P42685	5.346787486224656
CC(=O)Nc1nc2cnc(Nc3cc(NC(=O)c4cccc(c4Cl)C5(CC5)C#N)ccc3C)nc2s1	P42685	7.3767507096021
Clc1cc(cc(NCc2ccccc2)n1)c3c[nH]c4ncccc34	P42685	7.100015437450609
Clc1ccc(cc1)C(=O)Nc2cnc3[nH]cc(c4ccccc4)c3c2	P42685	6
CO[C@@H]1[C@@H](C[C@H]2O[C@]1(C)n3c4ccccc4c5c6CNC(=O)c6c7c8ccccc8n2c7c35)N(C)C(=O)c9ccccc9	P42685	5.619788758288394
COc1ccc(c2ccc(NC(=O)Nc3ccc(F)c(C)c3)cc2)c4c(N)noc14	P42685	6.599997654072044
OCCCNc1ncnc2[nH]cc(c3ccccc3)c12	P42685	6.0999990348465305
O=C(N1CCNCC1)c2ccc(\C=C\c3n[nH]c4ccccc34)cc2	P42685	5.6777807052660805
Fc1ccc(SC2=NN3C=NC(=O)C(=C3C=C2)c4c(Cl)cccc4Cl)c(F)c1	P42685	5.481486060122113
Fc1cccc(c1)C(=O)Nc2n[nH]c3ccc(cc23)c4cn(Cc5ccccc5)nn4	P42685	6.299997602857746
Cc1c(c2cccc(OCc3ccccc3)c2)c4c(N)ncnc4n1C5CC(CN6CCCC6)C5	P42685	7.599980364934842
CC(C)(C)c1ccc2nc([nH]c2c1)c3n[nH]c4ccccc34	P42685	6.199998172182031
Cc1cccc(NC(=O)Nc2ccc(cc2)c3csc4ncnc(N)c34)c1	P42685	7.404471607694701
CCc1c([nH]c2nccnc12)c3ccc(cc3)C(C)(C)O	P42685	6.599997654072044
NC(=O)c1cc([nH]c1c2ccc(Cl)cc2F)c3ccnc(N)n3	P42685	6
COCC(C)(C)CNc1nccc(n1)c2c(nc3c(C)nccn23)c4ccc(F)cc4	P42685	5.59999938302362
CC(C)(C(=O)N)n1cc(cn1)c2cnc(N)c3c(csc23)c4ccc(NC(=O)Nc5cccc(F)c5)cc4	P42685	7.199970640755866
Fc1ccc(Nc2ncnc3cc(OCCCN4CCOCC4)c(NC(=O)C=C)cc23)cc1Cl	P42685	5.468521082957745
Cc1ccc(NC(=O)Nc2ccc(cc2)c3csc4c(cnc(N)c34)c5cnn(C)c5)cc1	P42685	8.300162274132754
OCC(=O)N1CCC(CC1)c2[nH]nc(c3ccc(Cl)cc3F)c2c4ccncn4	P42685	6.299997602857746
COc1cc(Nc2c(cnc3cc(OCCCN4CCN(C)CC4)c(OC)cc23)C#N)c(Cl)cc1Cl	P42685	8.853871964321762
Oc1c2ccccc2c3N=Nc4cccc1c34	P42685	7.199970640755866
Cn1cc(cn1)c2cnn3c(N)c(cnc23)c4ccc(NC(=O)Nc5cccc(c5)C(F)(F)F)cc4	P42685	8.199970640755867
COc1ccc(cc1OC)C(=O)Nc2n[nH]c3ccc(cc23)c4cn(Cc5ccccc5)nn4	P42685	7.100015437450609
Nc1nccc2scc(c3ccc(NC(=O)Nc4cccc(Cl)c4)cc3)c12	P42685	7.404471607694701
NC(=O)c1ccc(cc1)c2c[nH]c3nccc(Cl)c23	P42685	5.800000874803203
CCOc1cc2ncc(C#N)c(Nc3ccc(F)c(Cl)c3)c2cc1NC(=O)\C=C\CN(C)C	P42685	6.444368743170467
Nc1nc2ccc(cc2n1c3nc(cs3)c4ccccc4)C#N	P42685	5.899998417198648
Cc1ccccc1NC(=O)Nc2ccc(cc2)c3coc4ncnc(N)c34	P42685	6.399996913372259
O=C(Nc1cc2C(=O)NN=Cc3c[nH]c(c1)c23)C4CC4c5ccccc5	P42685	6.399996913372259
NC(=O)c1cc2c(Oc3cccc(F)c3)cncc2s1	P42685	5.700000503883016
CCCS(=O)(=O)Nc1ccc(F)c(C(=O)c2c[nH]c3ncc(Cl)cc23)c1F	P42685	5.721246399047171
Cn1cc(c2ccncn2)c(n1)c3ccc(F)cc3	P42685	5.59999938302362
C[C@@H](Oc1cc(cnc1N)c2cnn(c2)C3CCNCC3)c4c(Cl)ccc(F)c4Cl	P42685	5.5376020021010435
O=C(Cc1ccccc1)Nc2cccc(c2)c3nc4sccn4c3c5ccnc(Nc6ccc(cc6)N7CCOCC7)n5	P42685	8.199985320371116
CSc1ccc(cc1)c2nc(c3ccc(F)cc3)c([nH]2)c4ccncc4	P42685	6.400056920649286
NS(=O)(=O)c1cccc(Nc2ncc(Br)c(Nc3ccc(OCC#N)cc3)n2)c1	P42685	7.79997073344623
OC1CCC(CC1)Nc2cc(Cl)nc(n2)c3c[nH]c4ncccc34	P42685	6
Fc1cccc(C(=O)Nc2cnc3[nH]cc(c4ccccc4)c3c2)c1F	P42685	6.399996913372259
CN(C)CC#Cc1cnc(N)c2c(csc12)c3ccc(NC(=O)Nc4cccc(C)c4)cc3	P42685	7.400007822415902
COc1cc2c(Nc3ccc(Br)cc3F)ncnc2cc1OCC4CCN(C)CC4	P42685	6.769551078621726
Cc1ccc(F)c(NC(=O)Nc2ccc(cc2)c3ccc4nccnc4c3N)c1	P42685	5.800000874803203
CNS(=O)(=O)c1ccccc1Nc2nc(Nc3cc(OC)c(OC)c(OC)c3)ncc2Cl	P42685	9
OC(=Nc1cccc(Cl)c1)Nc2ncc(CCN=C3NC=Nc4ccsc34)s2	P42685	6.799998134593398
CCCn1cc(cn1)c2cnc(N)c3c(csc23)c4ccc(NC(=O)Nc5cccc(F)c5)cc4	P42685	7.599980364934842
OC(=O)COc1ncnc2cc(sc12)c3ccc4[nH]ncc4c3	P42685	5
NC1CCC(CC1)Nc2nccc(n2)c3c[nH]c4ncccc34	P42685	6.299997602857746
C[C@H](Nc1cncc(Cl)n1)c2cccc(NC(=O)c3cccc(C)c3)c2	P42685	7.920818753952375
NC1CCCCC1Nc2nccc(n2)c3c[nH]c4ncccc34	P42685	5.800000874803203
CNC(=O)c1ccccc1Nc2nc(Nc3ccc(cc3OC)N4CCOCC4)ncc2Cl	P42685	7.710651749512202
Cc1cccc(NC(=O)Nc2ccc3c(CCc4sc5ncnc(N)c5c34)c2)c1	P42685	6.699991797446187
Cc1cccc(NC(=O)Nc2ccc(cc2)c3cncc4c3c(N)nn4C)c1	P42685	7.101194173080083
CC(C)Oc1nccn2c(c3ccnc(NCC(C)(C)O)n3)c(nc12)c4ccc(F)cc4F	P42685	5.800000874803203
CC(O)Cn1cc(cn1)c2cnc(N)c3c(csc23)c4ccc(NC(=O)Nc5cccc(C)c5)cc4	P42685	8.300043784341089
COC(C(=O)N1Cc2[nH]nc(NC(=O)c3ccc(cc3)N4CCN(C)CC4)c2C1)c5ccccc5	P42685	8.899629454882437
Cn1cc(cn1)c2cnc(N)c3c(csc23)c4ccc(NC(=O)Nc5ccc(OC(F)F)cc5)cc4	P42685	8.600326278518962
Clc1ccc(cc1Cl)c2n[nH]cc2c3ccncn3	P42685	6.499996931948306
COc1ccc(NC(=O)Nc2ccc(cc2)c3csc4c(cnc(N)c34)c5cnn(CC(C)(C)O)c5)cc1	P42685	7.199970640755866
Cc1[nH]c(C=C2C(=O)Nc3ccccc23)c(C)c1CCC(=O)O	P42685	5.700000503883016
N[C@@H]1CC[C@H](CC1)Nc2nccc(n2)c3c[nH]c4ncccc34	P42685	6.300162274132754
Cc1cccc(C=NNc2cc(nc(OCCc3ccccn3)n2)N4CCOCC4)c1	P42685	5.800000874803203
Cc1cc(C)c(C)c(OCCCc2c([nH]c3c(cccc23)c4ccccc4C)C(=O)O)c1	P42685	5.800000874803203
NS(=O)(=O)c1cccc(Nc2ncc3ccn(Cc4ccccc4)c3n2)c1	P42685	8
Nc1noc2cccc(c3cccc(O)c3)c12	P42685	7.400007822415902
COc1ccc(NC(=O)Nc2ccc(cc2)c3csc4c(cnc(N)c34)c5cnn(CCO)c5)cc1	P42685	7.79997073344623
Brc1cnc2[nH]cc(c3ccccc3)c2c1	P42685	5.700000503883016
CNC(=O)C=Cc1cnc(N)c2c(csc12)c3ccc4sc(C)nc4c3	P42685	7.400007822415902
COc1cc(ccc1C(=O)Nc2n[nH]c3ccc(Cc4cc(F)cc(F)c4)cc23)N5CCN(C)CC5	P42685	5.899998417198648
Cc1cccc(NC(=O)Nc2ccc(cc2)c3noc4ncnc(N)c34)c1	P42685	5.800000874803203
Oc1ccc(cc1)c2nc(c3ccc(F)cc3)c([nH]2)c4ccncc4	P42685	5.3652435278910415
Nc1nccc2scc(c3ccc(NC(=O)Nc4cccc(Br)c4)cc3)c12	P42685	7.299988937677887
Cc1ccc(cc1Nc2ncnc3c2cnn3c4ccccc4)C(=O)Nc5ccon5	P42685	8.40005846393779
Cc1nc(N)sc1c2ccnc(Nc3ccc(cc3)N4CCOCC4)n2	P42685	6.8006705238194876
COc1cc2c(Oc3ccc(NC(=O)C4(CC4)C(=O)Nc5ccc(F)cc5)cc3F)ccnc2cc1OCCCN6CCOCC6	P42685	8.42021640338319
Cc1cc(C)c(C=C2C(=O)Nc3ccccc23)[nH]1	P42685	5.800000874803203
COc1cc(ccc1Nc2ncc(Cl)c(Nc3ccccc3S(=O)(=O)C(C)C)n2)N4CCC(CC4)N5CCN(C)CC5	P42685	8.599999999915209
CC1=C(C=C(C=C1)NC(=O)C2=CC(=C(C=C2)Cl)Cl)C3=CC=C(C=C3)C(=O)NC4=CC=NC=C4	P42685	6.49485002168009
NC[C@@H]1CC[C@H](CNc2nc(NCc3ccccc3Cl)ncc2[N+](=O)[O-])CC1	P42685	6.400116927926312
NC1=C(c2ccccc2)c3cc(Cl)ccc3NC1=O	P42685	5.899998417198648
NC(COc1cncc(c1)c2ccc3NC(=O)C(=Cc4occc4)c3c2)Cc5c[nH]c6ccccc56	P42685	6.499996931948306
Nc1ncc(C=CC(=O)NCCCn2ccnc2)c3scc(c4ccc(Br)cc4)c13	P42685	8.500312917381596
OCCCn1cnc(c2ccccc2)c1c3ccncc3	P42685	5.700000503883016
NC(=O)C1=CN(c2ccc(O)cc2Cl)c3cc(ccc3C1=O)c4ccncc4	P42685	6.100089266209717
Cc1ccc(NC(=O)Nc2ccc(cc2)c3coc4ncnc(N)c34)cc1	P42685	6.499996931948306
OCC(NC(=O)N1CCC(=CC1)c2c[nH]c3ncccc23)c4ccccc4	P42685	5.700000503883016
O=C(Cc1ccccc1)Nc2cccc(c2)c3nc4sccn4c3c5ccnc(Nc6cccc(c6)N7CCCC7=O)n5	P42685	7.50003813440381
OC(=O)c1ccccc1Nc2ccnc(Nc3cccc(O)c3)n2	P42685	7.200315045651141
Nc1ncnc2NCCC(=Nc12)c3ccc(NC(=O)Nc4cc(ccc4F)C(F)(F)F)cc3	P42685	6
COc1cccc(F)c1C2=NCc3cnc(Nc4ccc(C(=O)O)c(OC)c4)nc3c5ccc(Cl)cc25	P42685	7
CN[C@@H]1C[C@H]2O[C@@](C)([C@@H]1OC)n3c4ccccc4c5c6CNC(=O)c6c7c8ccccc8n2c7c35	P42685	7.346787486224656
CN1CCN(CC1)c2cc(Nc3cc(C)[nH]n3)nc(Sc4ccc(NC(=O)C5CC5)cc4)n2	P42685	5.42021640338319
Nc1nccc2scc(c3ccc(NC(=O)Nc4cccc(F)c4)cc3)c12	P42685	6
CN1CC[C@@H]([C@H](O)C1)c2c(O)cc(O)c3C(=O)C=C(Oc23)c4ccccc4Cl	P42685	5.920818753952375
CN1CCN(CC1)c2ccc(C(=O)Nc3n[nH]c4ccc(Cc5cc(F)cc(F)c5)cc34)c(NC6CCOCC6)c2	P42685	7.79997073344623
CCOc1ccc(NC(=O)Nc2ccc(cc2)c3csc4c(cnc(N)c34)c5cnn(C)c5)cc1	P42685	7.299988937677887
CC(C)n1nc(c2cc3cc(O)ccc3[nH]2)c4c(N)ncnc14	P42685	6.2441251443275085
Cc1cccc(NC(=O)Nc2ccc(cc2)c3cnc4c(cnn4c3N)c5cnn(C)c5)c1	P42685	7.811939737195274
Cc1cc(C)cc(NC(=O)Nc2ccc3c(CCc4sc5ncnc(N)c5c34)c2)c1	P42685	5.800000874803203
COc1nccc(n1)c2c(ncn2C3CCC(O)CC3)c4ccc(F)cc4	P42685	6.0999990348465305
CN1CCN(CC1)c2ccc(cn2)c3cnc4NCCN(Cc5c(F)ccc(F)c5Cl)c4c3	P42685	6.901549376723629
Cn1cc(C=C2C(=O)Nc3cccnc23)c4ccccc14	P42685	6.0999990348465305
Cc1cc(C)c2oc(Nc3ccc(cc3F)c4cccc(C(=O)N)c4N)nc2c1	P42685	7.100015437450609
COc1ccc(c2ccc(NC(=O)Nc3cc(F)cc(F)c3)cc2)c4c(N)noc14	P42685	6.399996913372259
Cc1cc(C)cc(NC(=O)Nc2ccc(cc2)c3c(C)sc4ncnc(N)c34)c1	P42685	7.601020178131402
Fc1ccc(NC(=O)Nc2ccc(cc2)c3cccc4sncc34)cc1C(F)(F)F	P42685	6.0999990348465305
NC(=O)c1cccc(c1)c2cnc3[nH]cc(c4ccccc4)c3c2	P42685	6.799998134593398
NC(=O)c1cc([nH]c1c2ccc(Cl)cc2Cl)c3ccnc(N)n3	P42685	5.700000503883016
CCCC(=O)c1ccc(NCc2c[nH]nc2c3ccc(cc3)C(F)(F)F)cc1	P42685	5.700000503883016
Cc1cccc(c1C)c2[nH]c(cc2C(=O)N)c3ccnc(N)n3	P42685	5.899998417198648
CN1CCN(CC1)c2cc(Nc3cc(C)[nH]n3)nc(C=Cc4ccccc4)n2	P42685	7.400007822415902
COC(=O)c1ccc2\C(=C(\Nc3ccc(cc3)N(C)C(=O)CN4CCN(C)CC4)/c5ccccc5)\C(=O)Nc2c1	P42685	5.568636235841013
CN1CCN(CC1)c2ccc(Nc3ncc(F)c(NC4C5CC(C=C5)C4C(=O)N)n3)cc2C	P42685	6.699991797446187
CC(C)(C)c1cc(NC(=O)Nc2cccc3ccccc23)n(n1)c4cccc(c4)C(=O)NCC#N	P42685	6.399996913372259
Cc1ccc2nccc(NC(=O)Nc3cccc(n3)C(F)(F)F)c2c1	P42685	7
Nc1ncnc2onc(c3ccc(NC(=O)Nc4cccc(c4)C(F)(F)F)cc3)c12	P42685	8.10008974879309
Fc1ccc(cc1)c2nc3sccn3c2c4ccncc4	P42685	6.399996913372259
NCC1CCC(CNc2nc(NCc3ccccc3Cl)ncc2[N+](=O)[O-])CC1	P42685	6.399996913372259
CCOc1ccc2c(cnn2n1)c3ccnc(Nc4cc(OC)cc(c4)C(F)(F)F)n3	P42685	5
COCCOc1cc2ncnc(Nc3cccc(c3)C#C)c2cc1OCCOC	P42685	6.099483468142163
CCN(CC)CCNC(=O)c1c(C)[nH]c(\C=C\2/C(=O)Nc3ccc(F)cc23)c1C	P42685	6.275724130399211
Cc1cc(NC(=O)Cc2ccc(cc2)c3cccc4[nH]nc(N)c34)ccc1F	P42685	6.599997654072044
CC(C)(C)c1onc(NC(=O)Nc2ccc(cc2)c3cn4c5ccc(OCCN6CCOCC6)cc5sc4n3)c1	P42685	5.7447274948966935
CC(Nc1nccc(n1)c2c(nc3occn23)c4ccc(F)cc4)c5ccccc5	P42685	6.399996913372259
COc1cc2Nc3n[nH]c(C)c3N=C(c4ccccc4Cl)c2cc1F	P42685	7.100015437450609
Fc1ccc2ncn(c3ncc4NC(=O)N(C5CCOc6c(F)cccc56)c4n3)c2c1	P42685	6.900008766455316
CC(Oc1cc(cnc1N)c2cnn(c2)C3CCNCC3)c4c(Cl)ccc(F)c4Cl	P42685	6.599994364697247
CCc1cccc(NC(=O)Nc2ccc3c(CCc4sc5ncnc(N)c5c34)c2)c1	P42685	7.599980364934842
Cc1cccc(NC(=O)Nc2ccc(cc2C)c3cccc4C(=O)NCc34)c1	P42685	6.8006705238194876
Nc1ncc(c2cnn(CCO)c2)c3scc(c4ccc(NC(=O)Nc5cccc(F)c5)cc4)c13	P42685	8.698970004336019
Nc1n[nH]c2ccc(cc12)c3nnn(Cc4ccccc4)c3I	P42685	5.800000874803203
Cc1cccc(NC(=O)Nc2ccc(cc2)c3cccc4[nH]nc(N)c34)c1	P42685	7.504338220284769
COCCNc1nccc(n1)c2c(nc3cnccn23)c4ccc(F)cc4	P42685	5.800000874803203
O=C(Cc1ccccc1)Nc2cccc(c2)c3nc4sccn4c3c5ccnc(Nc6cccc(c6)N7CCOCC7)n5	P42685	7.504338220284769
CNC(=O)C(C)n1cc(cn1)c2cnc(N)c3c(csc23)c4ccc(NC(=O)Nc5ccc(C)cc5)cc4	P42685	8.500312917381596
Nc1nccn2c(nc(c3cccc(OCc4ccccc4)c3)c12)[C@@H]5C[C@H](CN6CCCC6)C5	P42685	6.600326278518962
Nc1ncnc2sc(Br)c(c3ccc(NC(=O)Cc4cccc(Cl)c4)cc3)c12	P42685	5.899998417198648
Cc1cccc(NC(=O)Nc2ccc(cc2)c3csc4c(cnc(N)c34)C#CCN5CCCC5)c1	P42685	7.299988937677887
OC(=O)c1ccccc1Nc2ccnc(Nc3ccc4cn[nH]c4c3)n2	P42685	7.504338220284769
O=C(Nc1n[nH]c2ccc(cc12)c3cn(Cc4ccccc4)nn3)c5ccccc5	P42685	6.900008766455316
CNC(=O)COc1ccc(Nc2nc(Nc3ccc(C)c(c3)S(=O)(=O)N)ncc2F)cc1	P42685	6.399996913372259
CC(=O)NCC(=O)N1C2CCC1c3cc(Nc4ncc(c(NC5CCC5)n4)C(F)(F)F)ccc23	P42685	7.100015437450609
Cc1[nH]c(\C=C\2/C(=O)Nc3ccc(F)cc23)c(C)c1C(=O)NC[C@H](O)CN4CCOCC4	P42685	5.7447274948966935
Oc1cccc(Nc2ncnc3scc(Cl)c23)c1	P42685	5.800000874803203
Nc1ncnc2c1c(cn2C3CCNCC3)c4cccc(O)c4	P42685	8.221848749616356
Fc1cccc(F)c1C(=O)Nc2cnc3[nH]cc(c4ccccc4)c3c2	P42685	8.500312917381596
NC(=O)c1cc(cc2cccnc12)c3cccc(N)c3	P42685	5.700000503883016
Cc1ccc(F)c(NC(=O)Nc2ccc(cc2)c3nsc4ncnc(N)c34)c1	P42685	7.710651749512202
CCCC(=O)Nc1n[nH]c2ccc(cc12)c3nnn(Cc4ccccc4)c3c5ccccc5	P42685	5.899998417198648
NC(=O)c1c(NC(=O)NCCCCN2CCCC2)snc1OCc3c(F)cc(Br)cc3F	P42685	7.601020178131402
CN(c1ccc2c(C)n(C)nc2c1)c3ccnc(Nc4ccc(C)c(c4)S(=O)(=O)N)n3	P42685	6.1249387366083
COc1ccc(c2ccc(NC(=O)Nc3cccc(Br)c3)cc2)c4c(N)noc14	P42685	7.710651749512202
NC(=O)c1cc2c(cncc2s1)c3ccc(F)cc3	P42685	6.399996913372259
Cc1cccc(NC(=O)Nc2ccc(cc2)c3csc4ccnc(N)c34)c1	P42685	6.600161966295502
COc1nccc(n1)c2c(ncn2[C@@H]3CC[C@@H](O)CC3)c4ccc(F)cc4	P42685	6.100179497572904
Fc1cccc2c(NC(=O)Nc3cccc(n3)C(F)(F)F)ccnc12	P42685	6.900008766455316
CN(C)C\C=C\C(=O)Nc1cc2c(Nc3ccc(F)c(Cl)c3)ncnc2cc1O[C@H]4CCOC4	P42685	5.853871964321762
CC1(C)CNc2cc(NC(=O)c3cccnc3NCc4ccncc4)ccc12	P42685	7.00436480540245
CCNC(=O)c1cnc(N)c2c(csc12)c3ccc(NC(=O)Nc4cccc(F)c4)cc3	P42685	7.400007822415902
Clc1ccc(Nc2nnc(Cc3ccncc3)c4ccccc24)cc1	P42685	5.7447274948966935
Cc1cn2c(c3ccnc(NCC(C)(C)CO)n3)c(nc2c(C)n1)c4ccc(F)cc4F	P42685	5.700000503883016
NS(=O)(=O)c1cccc(Nc2ncc3ccn(c4ccccc4)c3n2)c1	P42685	7.400007822415902
CC(C(=O)N(C)C)n1cc(cn1)c2cnc(N)c3c(csc23)c4ccc(NC(=O)Nc5ccc(C)cc5)cc4	P42685	7.79997073344623
CCN(CC)CCNC(=O)C=Cc1cnc(N)c2c(csc12)c3ccc(NC(=O)Nc4cccc(C)c4)cc3	P42685	8.300162274132754
Cc1c[nH]c2nccc(Oc3c(F)cc(Nc4cc(Cl)nc(N)n4)cc3F)c12	P42685	6
COc1cc(ccc1O)c2ccc3C(=O)Nc4cc(ccc4Nc3c2)C(=O)NCCNC(=O)C	P42685	5.800000874803203
Cc1ccc(NC(=O)Nc2ccc(cc2)c3csc4ncnc(N)c34)cc1C	P42685	7.299988937677887
Nc1n[nH]c2ccc(cc12)c3nnn(Cc4ccccc4)c3c5ccc(F)cc5	P42685	5.800000874803203
Fc1ccc(cc1)c2nc3cnccn3c2c4ccnc(NCC5CC5)n4	P42685	6.299997602857746
NC(COc1cncc(C=Cc2ccncc2)c1)Cc3c[nH]c4ccccc34	O75582	6.799998134593398
O=C1Nc2ccc3ncsc3c2C1=CNc4ccc(cc4)S(=O)(=O)Nc5ccccn5	O75582	6.0999990348465305
COc1cc(Nc2ncc(F)c(Nc3ccc4OC(C)(C)C(=O)Nc4n3)n2)cc(OC)c1OC	O75582	6.823908740944319
Cc1cccc(NC(=O)Nc2ccc(cc2)c3csc4c(cnc(N)c34)C#CCN5CCOCC5)c1	O75582	6.699991797446187
Cc1cnc(Nc2ccc(OCCN3CCCC3)cc2)nc1Nc4cccc(c4)S(=O)(=O)NC(C)(C)C	O75582	5.507062321345803
O=C(NCc1ccccc1)c2ccc(cc2)c3ccncc3	O75582	6.499996931948306
COc1ccc(NC(=O)Nc2ccc(cc2)c3cccc4onc(N)c34)cc1Cl	O75582	7.101194173080083
COc1ccc(cc1)C(=O)N2c3ccccc3Sc4c(Cl)cncc24	O75582	6.699991797446187
Nc1nonc1n2nnc(C(=O)NN=Cc3ccncc3)c2c4ccccc4	O75582	5.899998417198648
S=C1NN=C2N1C3=NNC(=S)N3c4sc5CCCc5c24	O75582	6.299997602857746
Cc1ccc(F)c(NC(=O)Nc2ccc(cc2)c3cncc4c3c(N)nn4C)c1	O75582	6
NCCC(C(=O)Nc1ccc2[nH]ncc2c1)c3ccc(Cl)c(Cl)c3	O75582	6.900008766455316
Cc1n[nH]c2ccc(cc12)c3cncc(OCC(N)Cc4ccc(Cl)c(Cl)c4)c3	O75582	8.899629454882437
Cc1cccc(NC(=O)Nc2ccc(cc2)c3coc4ncnc(N)c34)c1	O75582	5.899998417198648
CCN(CC)CCNC(=O)c1c(C)[nH]c(C=C2C(=O)Nc3ccc(F)cc23)c1C	O75582	6.399996913372259
CC1=NN(C(=O)C1=Cc2c(C)c(C#N)c3nc4ccccc4n3c2O)c5ccc(Cl)c(Cl)c5	O75582	5.700000503883016
CN(C)C1C=CC2=C(c3ccc(cc3OC2=C1)N(C)C)c4ccc(cc4C(=O)N[C@H](CCCCN)C(=O)NC(=N)NCCC[C@@H](NC(=O)[C@@H](CCCNC(=N)N)NC(=O)[C@@H](CCCNC(=N)N)NC(=O)[C@@H](CCCNC(=N)N)NC(=O)[C@@H](CCCNC(=N)N)NC(=O)[C@@H](CCCNC(=N)N)NC(=O)CCCCCNCCNS(=O)(=O)c5cccc6cnccc56)C(=O)N)C(=O)O	O75582	8.275724130399212
OCC(Cc1ccccc1)NC(=O)c2ccc(cc2F)c3ccncc3	O75582	6.299997602857746
CC(N)C1CCC(CC1)C(=O)Nc2ccncc2	O75582	6.199998172182031
Cc1ccc(F)c(NC(=O)Nc2ccc(cc2)c3cccc4[nH]nc(N)c34)c1	O75582	6.060408463067203
CCS(=O)(=O)Nc1ccc2NC(=O)\C(=C(/Nc3ccc(CN4CCCCC4)cc3)\c5ccccc5)\c2c1	O75582	7.508638306165727
CCN1CCN(Cc2ccc(NC(=O)Nc3ccc(Oc4cc(NC)ncn4)cc3)cc2C(F)(F)F)CC1	O75582	6.136677139879544
Cc1cc(O)ccc1N2C=C(C(=O)N)C(=O)c3ccc(cc23)c4ccncc4	O75582	6.30007993849525
OCC(NC(=O)c1ccc(cc1)c2ccncc2)c3ccccc3	O75582	6.900008766455316
Nc1ncnc2scc(c3ccc(NC(=O)Nc4cc(ccc4F)C(F)(F)F)cc3)c12	O75582	6.199998172182031
NC(Cc1c[nH]c2ccccc12)C(=O)Nc3cncc(C=Cc4ccncc4)c3	O75582	6.599997654072044
Clc1ccc(Cl)c2c3N=CNC(=O)c3sc12	O75582	6.100179497572904
CC[C@H]1N(C2CCCC2)c3nc(Nc4ccc(cc4OC)C(=O)NC5CCN(C)CC5)ncc3N(C)C1=O	O75582	6.568636235841013
Cc1cccc(NC(=O)Nc2ccc(cc2)c3csc4c(cnc(N)c34)C#CCNS(=O)(=O)C)c1	O75582	6.900008766455316
NCCCC[C@@H](NC(=O)CCCCCCCN1CCCN(CC1)S(=O)(=O)c2cccc3cnccc23)C(=O)NCCCCCC(=O)N[C@H](CCCNC(=N)N)C(=O)N[C@H](CCCNC(=N)N)C(=O)N	O75582	5.795880017344075
CN1CCN(CC1)c2ccc3nc([nH]c3c2)C4=C(N)c5c(F)cccc5NC4=O	O75582	6.167491087293763
CCN(CC)CC#Cc1cnc(N)c2c(csc12)c3ccc(NC(=O)Nc4cccc(C)c4)cc3	O75582	7.50003813440381
Brc1ccc(CNC(=O)Nc2ccc3[nH]ncc3c2)cc1	O75582	7.299988937677887
Nc1n[nH]c2ccc(cc12)c3nnn(Cc4ccccc4)c3c5ccccc5	O75582	6.299997602857746
Cc1c(nnn1Cc2ccccc2)c3ccc4[nH]nc(N)c4c3	O75582	6.799998134593398
CC(C)Nc1c(nc2ncccn12)c3ccc4[nH]ncc4c3	O75582	6
NC(=O)c1cccc2[nH]c(nc12)c3ccncc3	O75582	5.700000503883016
CC(C)N(C)C(=O)c1c(nnn1Cc2ccccc2)c3ccc4[nH]ncc4c3	O75582	6.799998134593398
Cc1cccc(Nc2nc(NC3CCCCC3N)cnc2C(=O)N)c1	O75582	6
Clc1ccc(CNC2=C(Nc3ccncc3)C(=O)C2=O)cc1Cl	O75582	7.79997073344623
COCCOC1CCC(CC1)n2nc(c3ccc(Nc4oc5c(C)cc(C)cc5n4)cc3)c6c(N)ncnc26	O75582	7.100015437450609
FC(F)(F)c1cccc(CNC2=C(Nc3ccncc3)C(=O)C2=O)c1	O75582	5.800000874803203
Cc1n[nH]c2ccc(cc12)c3cncc(OCC(N)Cc4cccc(Cl)c4)c3	O75582	8.300162274132754
Cc1cc(Cl)ccc1NC(=S)NNC(=O)C(O)(c2ccccc2)c3ccccc3	O75582	6.900008766455316
COc1cc(C)c(Cl)cc1NC(=O)Nc2cnc(cn2)C#N	O75582	5.800000874803203
Cc1ccc(c2ccc(NC(=O)Nc3cccc(Br)c3)cc2)c4c(N)n[nH]c14	O75582	6.599997654072044
Cc1nc2ccc(NS(=O)(=O)c3ccc(N)cc3)cc2nc1C	O75582	6.199998172182031
Cc1n[nH]c2ccc(cc12)c3cncc(OCCN)c3	O75582	5.800000874803203
C[C@]12O[C@H](C[C@]1(O)CO)n3c4ccccc4c5c6C(=O)NCc6c7c8ccccc8n2c7c35	O75582	6.536623047405132
CC(=O)N1CCN(CC1)C2CCC(CC2)n3nc(c4ccc(NC(=O)c5cc6ccccc6n5C)cc4)c7c(N)ncnc37	O75582	6.299997602857746
Cn1cc(C2=C(C(=O)NC2=O)c3cn(C4CCN(Cc5ccccn5)CC4)c6ccccc36)c7ccccc17	O75582	6.431798275933005
Nc1ncc(c2cocc2)c3scc(c4ccc(NC(=O)Nc5cccc(F)c5)cc4)c13	O75582	5.899998417198648
Nc1ncc(c2cocc2)c3scc(c4ccc(NC(=O)Nc5ccccc5F)cc4)c13	O75582	5.899998417198648
Cc1[nH]c(\C=C\2/C(=O)Nc3ccc(cc23)S(=O)(=O)Cc4c(Cl)cccc4Cl)c(C)c1C(=O)N5CCC[C@@H]5CN6CCCC6	O75582	5.958607314841775
Clc1cc(cc(NCc2ccccc2)n1)c3c[nH]c4ncccc34	O75582	7.79997073344623
CO[C@@H]1[C@@H](C[C@H]2O[C@]1(C)n3c4ccccc4c5c6CNC(=O)c6c7c8ccccc8n2c7c35)N(C)C(=O)c9ccccc9	O75582	6.619788758288394
COc1cc2ncn(c3cc(OCc4ccccc4C(F)(F)F)c(s3)C(=O)N)c2cc1OC	O75582	6.600161966295502
CC(NC(=O)c1ccc(cc1)c2ccncc2)c3ccccc3	O75582	7
COc1ccc(c2ccc(NC(=O)Nc3ccc(F)c(C)c3)cc2)c4c(N)noc14	O75582	6.599997654072044
OCCCNc1ncnc2[nH]cc(c3ccccc3)c12	O75582	6
O=C(N1CCNCC1)c2ccc(\C=C\c3n[nH]c4ccccc34)cc2	O75582	5.721246399047171
CN1CCN(Cc2ccc3c(Cc4c(n[nH]c34)c5csc(c5)C#CCOCC6CC6)c2)CC1	O75582	5.800000874803203
NCCOc1cncc(C=Cc2ccncc2)c1	O75582	5.700000503883016
Cc1n[nH]c2cccc(c3ccc(NC(=O)Nc4cccc(c4)C(F)(F)F)cc3)c12	O75582	6.0999990348465305
COc1cccc(c1)C(C)NC(=O)c2ccc(c(F)c2)c3ccncc3	O75582	6.299997602857746
Fc1cccc(c1)C(=O)Nc2n[nH]c3ccc(cc23)c4cn(Cc5ccccc5)nn4	O75582	6.499996931948306
Cc1cccc(NC(=O)Nc2ccc(cc2)c3csc4ncnc(N)c34)c1	O75582	6.400056920649286
COc1cccc(c1)C(C)NC(=O)c2ccc(cc2)c3ccncc3	O75582	7.700057099977233
Fc1ccccc1CNC2=C(Nc3ccncc3)C(=O)C2=O	O75582	5.800000874803203
Fc1cccc(COc2ccc(Nc3ncncc3C#Cc4ccccc4)cc2Cl)c1	O75582	5
Cc1ccc(NC(=O)Nc2ccc(NC(=O)c3csc4ncnc(N)c34)cc2)cc1	O75582	5.800000874803203
Cc1n[nH]c2ccc(cc12)c3cncc(OCC(N)Cc4ccccc4)c3	O75582	7
CC(N)COc1cnc(Cl)c(C=Cc2ccncc2)c1	O75582	7.100015437450609
Oc1c2ccccc2c3N=Nc4cccc1c34	O75582	5.769551078621726
COc1cc(ccc1O)c2ccc3C(=O)Nc4cc(ccc4Nc3c2)C(=O)NCc5cccc(F)c5	O75582	6.599997654072044
Cc1n[nH]c2ccc(cc12)c3cncc(OCC(N)Cc4c[nH]c5ccccc45)c3	O75582	9.100179497572904
COc1cccc(c1)C(C)NC(=O)c2ccc(c(C)c2)c3ccncc3	O75582	5.800000874803203
Nc1nccc2scc(c3ccc(NC(=O)Nc4cccc(Cl)c4)cc3)c12	O75582	6
COc1cccc(c1)C(CN)NC(=O)c2ccc(cc2)c3ccncc3	O75582	7.599980364934842
Nc1n[nH]c2nnc(c3ccccc3)c(c4ccccc4)c12	O75582	5.9001588880446985
CN(C)c1cccc2c(cccc12)S(=O)(=O)N(CCN)c3cncc(c3)c4ccc5cnccc5c4	O75582	6.499996931948306
NCC(NC(=O)c1ccc(cc1)c2ccncc2)c3ccccc3	O75582	8.100179497572904
NS(=O)(=O)c1cccc(Nc2ncc(Br)c(Nc3ccc(OCC#N)cc3)n2)c1	O75582	7
OCC(NC(=O)c1ccc(cc1)c2ccncc2)c3cc(Cl)cc(Cl)c3	O75582	6.799998134593398
CN(C)CC#Cc1cnc(N)c2c(csc12)c3ccc(NC(=O)Nc4cccc(C)c4)cc3	O75582	8.300162274132754
CNS(=O)(=O)c1ccccc1Nc2nc(Nc3cc(OC)c(OC)c(OC)c3)ncc2Cl	O75582	6.499996931948306
NC(=O)c1sc2c(Br)ccc(Cl)c2c1N	O75582	6.299997602857746
CSc1nn(c(N)c1C(=O)N)c2ccccn2	O75582	5.800000874803203
OCC(Cc1ccccc1)NC(=O)c2ccc(cc2)c3ccncc3	O75582	5.800000874803203
Cc1cccc(NC(=O)Nc2ccc(cc2)c3cncc4c3c(N)nn4C)c1	O75582	5.800000874803203
Cc1cc(O)ccc1N2C=C(C(=O)NN)C(=O)c3ccc(cc23)c4ccncc4	O75582	6.399996913372259
NCCCn1cc(c2cc(c3cc4ccccc4s3)c5[nH]ncc5c2)c6nc(N)ncc16	O75582	6.2003288113642245
COc1cccc(c1)C(C)NC(=O)c2ccc(cc2)c3ccncc3C	O75582	6.699991797446187
CC(O)Cn1cc(cn1)c2cnc(N)c3c(csc23)c4ccc(NC(=O)Nc5cccc(C)c5)cc4	O75582	6.0999990348465305
Nc1ncnc(Nc2cc(CNC(=O)C(F)(F)F)c(O)c(c2)c3ccc(Cl)cc3)n1	O75582	6
CNC(=O)c1cnc(N)c2c(csc12)c3ccc(NC(=O)Nc4cc(C)ccc4F)cc3	O75582	6.699991797446187
N#CC[C@H](C1CCCC1)n2cc(cn2)c3ncnc4[nH]ccc34	O75582	6.853871964321762
Nc1noc2cccc(c3cccc(O)c3)c12	O75582	6.199998172182031
COc1ccc(NC(=O)Nc2ccc(cc2)c3csc4c(cnc(N)c34)c5cnn(CCO)c5)cc1	O75582	5.800000874803203
Nc1nccc2scc(c3ccc(NC(=O)Nc4cccc(Br)c4)cc3)c12	O75582	6.299997602857746
Nc1n[nH]c2cccc(c3ccc(NC(=O)Nc4cc(ccc4F)C(=O)O)cc3)c12	O75582	7.400007822415902
NC(COc1cncc(c1)c2ccc3NC(=O)Cc3c2)Cc4c[nH]c5ccccc45	O75582	7.50003813440381
NC(COc1cncc(c1)c2ccc3NC(=O)C(=Cc4occc4)c3c2)Cc5c[nH]c6ccccc56	O75582	7.599980364934842
CN(C)C[C@@H]1CCn2cc(C3=C(C(=O)NC3=O)c4cn(CCO1)c5ccccc45)c6ccccc26	O75582	5.886056647693163
CCC(N)(CC)C#Cc1cnc(N)c2c(csc12)c3ccc(NC(=O)Nc4cccc(C)c4)cc3	O75582	7.100015437450609
NC(=O)C1=CN(c2ccc(O)cc2Cl)c3cc(ccc3C1=O)c4ccncc4	O75582	6.700569360518241
CC1(C)C2=C3C=C4C(CC[N+]5=C4C(C)(C)c6cc(ccc56)S(=C)(=O)O)OC3CCN2c7ccc(CC(=O)NCCCC[C@@H](NC(=O)[C@@H](CCCNC(=N)N)NC(=O)[C@@H](CCCNC(=N)N)NC(=O)[C@@H](CCCNC(=N)N)NC(=O)[C@@H](CCCNC(=N)N)NC(=O)[C@@H](CCCNC(=N)N)NC(=O)[C@@H](CCCNC(=N)N)NC(=O)CCCCCNC(=O)[C@@H](CCCNC(=N)N)NC(=O)CCCCCCCNCCNS(=O)(=O)c8cccc9cnccc89)C(=O)N)cc17	O75582	7.920818753952375
OCC(NC(=O)N1CCC(=CC1)c2c[nH]c3ncccc23)c4ccccc4	O75582	6.599997654072044
O=C(Cc1ccccc1)Nc2cccc(c2)c3nc4sccn4c3c5ccnc(Nc6cccc(c6)N7CCCC7=O)n5	O75582	5.800000874803203
Nc1ncnc2NCCC(=Nc12)c3ccc(NC(=O)Nc4cc(ccc4F)C(F)(F)F)cc3	O75582	5.9001588880446985
CN[C@@H]1C[C@H]2O[C@@](C)([C@@H]1OC)n3c4ccccc4c5c6CNC(=O)c6c7c8ccccc8n2c7c35	O75582	7.376750709602099
Nc1nccc2scc(c3ccc(NC(=O)Nc4cccc(F)c4)cc3)c12	O75582	6.2003288113642245
NC(=N)NCCC[C@@H](NC(=O)[C@@H](CCCNC(=N)N)NC(=O)[C@@H](CCCNC(=N)N)NC(=O)[C@@H](CCCNC(=N)N)NC(=O)[C@@H](CCCNC(=N)N)NC(=O)[C@@H](CCCNC(=N)N)NC(=O)CCCCCNCCNS(=O)(=O)c1cccc2cnccc12)C(=O)N	O75582	7.585026652029182
CN1CC[C@@H]([C@H](O)C1)c2c(O)cc(O)c3C(=O)C=C(Oc23)c4ccccc4Cl	O75582	5.698970004336019
CC(N)C1CCC(CC1)C(=O)Nc2ccnc3[nH]ccc23	O75582	6.199998172182031
CCOc1ccc(NC(=O)Nc2ccc(cc2)c3csc4c(cnc(N)c34)c5cnn(C)c5)cc1	O75582	6.399996913372259
CC(C)n1nc(c2cc3cc(O)ccc3[nH]2)c4c(N)ncnc14	O75582	5.823908740944319
CCn1c(nc2c(ncc(OC[C@H]3CCCNC3)c12)C#CC(C)(C)O)c4nonc4N	O75582	6.795880017344075
NC(=O)C1=C2SC(=Cc3occc3)C(=O)N2C(=C(C#N)C1c4occc4)N	O75582	6.199998172182031
OCCNc1cc2cc(ccc2cn1)c3ccsc3	O75582	5.899998417198648
COCCN(C)C(=O)c1c(nnn1Cc2ccccc2)c3ccc4[nH]ncc4c3	O75582	7
COc1ccc(c2ccc(NC(=O)Nc3cc(F)cc(F)c3)cc2)c4c(N)noc14	O75582	6
Cc1cccc(NC(=O)Nc2ccc(cc2)c3csc4c(cnc(N)c34)C#CCN)c1	O75582	7.299988937677887
NC(=O)c1cccc(c1)c2cnc3[nH]cc(c4ccccc4)c3c2	O75582	5.899998417198648
Cc1n[nH]c2ccc(cc12)c3cncc(OC[C@@H](N)Cc4ccccc4)c3	O75582	5.552841968657781
COC(=O)c1ccc2\C(=C(\Nc3ccc(cc3)N(C)C(=O)CN4CCN(C)CC4)/c5ccccc5)\C(=O)Nc2c1	O75582	6.698970004336019
OCCCn1c(NC(=O)c2cccc(c2)[N+](=O)[O-])nc3ccccc13	O75582	5.800000874803203
CCN(CC)CCNC(=O)c1c(C)[nH]c(\C=C\2/C(=O)Nc3ccc(F)cc23)c1C	O75582	6.6020599913279625
Cc1cc(NC(=O)Cc2ccc(cc2)c3cccc4[nH]nc(N)c34)ccc1F	O75582	6.699991797446187
O=C1NCCc2[nH]c(cc12)c3ccncc3	O75582	6
Cc1n[nH]c2ccc(cc12)c3cncc(OCC(N)Cc4cccc(OC(F)(F)F)c4)c3	O75582	7.299988937677887
Cc1cccc(NC(=O)Nc2ccc(cc2)c3csc4c(cnc(N)c34)c5cnn(C)c5)c1	O75582	6.599997654072044
Fc1ccc2ncn(c3ncc4NC(=O)N(C5CCOc6c(F)cccc56)c4n3)c2c1	O75582	6.199998172182031
NC(COCc1ccccc1)COc2cncc(C=Cc3ccncc3)c2	O75582	5.800000874803203
Cc1cccc(NC(=O)Nc2ccc(cc2)c3csc4c(cnc(N)c34)C#CC(C)(C)N)c1	O75582	7.400007822415902
Nc1ncc(c2cnn(CCO)c2)c3scc(c4ccc(NC(=O)Nc5cccc(F)c5)cc4)c13	O75582	6
Nc1n[nH]c2ccc(cc12)c3nnn(Cc4ccccc4)c3I	O75582	7.700057099977233
Cc1cccc(NC(=O)Nc2ccc(cc2)c3cccc4[nH]nc(N)c34)c1	O75582	6.500154924664951
Cc1cccc(NC(=O)Nc2ccc(cc2)c3csc4c(cnc(N)c34)C#CCN5CCCC5)c1	O75582	7.50003813440381
OCC(CO)Nc1ncnc2[nH]cc(c3ccccc3)c12	O75582	5.800000874803203
Cc1[nH]c(\C=C\2/C(=O)Nc3ccc(F)cc23)c(C)c1C(=O)NC[C@H](O)CN4CCOCC4	O75582	6.323908740944319
OC(C(=O)NNC(=S)Nc1ccc(F)cc1)(c2ccccc2)c3ccccc3	O75582	5.800000874803203
CCn1c(nc2cnc(Oc3cccc(NC(=O)c4ccc(OCCN5CCOCC5)cc4)c3)cc12)c6nonc6N	O75582	7.200315045651141
CC(C)(C)c1oc(CSc2cnc(NC(=O)C3CCNCC3)s2)nc1	O75582	5.045757490560675
Cc1ccc(F)c(NC(=O)Nc2ccc(cc2)c3nsc4ncnc(N)c34)c1	O75582	6.400056920649286
CCCC(=O)Nc1n[nH]c2ccc(cc12)c3nnn(Cc4ccccc4)c3c5ccccc5	O75582	7.100015437450609
COc1ccc(c2ccc(NC(=O)Nc3cccc(Br)c3)cc2)c4c(N)noc14	O75582	6.500154924664951
Cc1cccc(NC(=O)Nc2ccc(cc2)c3csc4ccnc(N)c34)c1	O75582	6.600161966295502
Cc1n[nH]c2cnc(cc12)c3cncc(OCC(N)Cc4cccc(c4)C(F)(F)F)c3	O75582	7.100015437450609
CCN(CC)CCNC(=O)C=Cc1cnc(N)c2c(csc12)c3ccc(NC(=O)Nc4cccc(C)c4)cc3	O75582	6.299997602857746
COc1cc(ccc1O)c2ccc3C(=O)Nc4cc(ccc4Nc3c2)[N+](=O)[O-]	O75582	6
Ic1ccc(Oc2cncc3sc(cc23)C4=NC(=O)ON4)cc1	O75582	5.800000874803203
Cc1ccc(NC(=O)Nc2ccc(cc2)c3csc4ncnc(N)c34)cc1C	O75582	7.100015437450609
CC1=CC(=O)n2nc(C)c(C#N)c2N1	Q05397	3.0520763801682738
C1Cc2sccc2c3[nH]ncc13	Q05397	4.600000074606178
Nc1nccc(n1)c2cccnc2	Q05397	3.7986028756795487
Cc1cc(cc2[nH]c(nc12)C3=C(NCC(O)c4cccc(Cl)c4)C=CNC3=O)N5CCOCC5	Q05397	6.900008766455316
CCc1cc(ccc1Nc2ncc(c(CCc3ccccc3CC(=O)N)n2)C(F)(F)F)C4CCNCC4	Q05397	9.09151498112135
COc1cc(Nc2ncc(F)c(Nc3ccc4OC(C)(C)C(=O)Nc4n3)n2)cc(OC)c1OC	Q05397	6.200659450546418
CN(C)CCc1cccc(Nc2nccc(n2)c3c(nc4sccn34)c5cccc(NC(=O)Cc6ccccc6)c5)c1	Q05397	5.800000874803203
Cc1cccc(NC(=O)Nc2ccc(cc2)c3csc4c(cnc(N)c34)C#CCN5CCOCC5)c1	Q05397	6.299997602857746
Cc1cnc(Nc2ccc(OCCN3CCCC3)cc2)nc1Nc4cccc(c4)S(=O)(=O)NC(C)(C)C	Q05397	7.376750709602099
CCc1cc(ccc1Nc2ncc(c(CCc3ccccc3CC(=O)N)n2)C(F)(F)F)C4CCN(C)CC4	Q05397	8.823908740944319
CCN(CC)CCNC(=O)c1cccc(c1)n2nc(cc2NC(=O)Nc3cccc4ccccc34)C(C)(C)C	Q05397	5.700000503883016
CC(O)Cn1cc(cn1)c2cnc(N)c3c(csc23)c4ccc(NC(=O)Nc5cccc(F)c5)cc4	Q05397	6.799998134593398
Cc1cnc(Nc2cccc(c2)S(=O)(=O)N)nc1Nc3ccc(OCC(=O)N)cc3	Q05397	6.299997602857746
CCN(CC)CCNC(=O)c1c(C)[nH]c(C=C2C(=O)Nc3ccc(F)cc23)c1C	Q05397	6.499996931948306
CN(C)CCN(Cc1ccc(Cl)cc1)c2ccc3ccccc3n2	Q05397	7.7447274948966935
COc1cc2CCN(C(=O)CN(C)C)c2cc1Nc3nc(Nc4cccc(F)c4C(=O)N)c5cc[nH]c5n3	Q05397	7.404471607694701
o1cncc1c2ccncc2	Q05397	2.869666231504994
COc1c2C(=O)C=C(C)Oc2cc(O)c1c3nc4ccccc4[nH]3	Q05397	5.59999938302362
Cn1nc(N)c2c(cncc12)c3ccc(NC(=O)Nc4cccc(c4)C(F)(F)F)cc3	Q05397	7
CCCCc1ccc(cc1)c2cc3c(NCc4cccnc4N(C)S(=O)(=O)C)c(cnc3[nH]2)C#N	Q05397	6.366531544420414
NC(=O)Cc1ccccc1CCc2nc(Nc3ccc(cc3)C4CCCNC4)ncc2C(F)(F)F	Q05397	9.136677139879545
CCN(CC)CCOc1ccc(Nc2ncc3C=C(C(=O)N(C)c3n2)c4c(Cl)cccc4Cl)cc1	Q05397	6.30007993849525
Cc1ccc(F)c(NC(=O)Nc2ccc(cc2)c3coc4c(cnc(N)c34)C#CCN5CCOCC5)c1	Q05397	6.499996931948306
Cc1ccccc1c2c(nnn2Cc3ccccc3)c4ccc5[nH]nc(N)c5c4	Q05397	5.499999678657065
COc1ccc(cc1)n2ccc3cnc(Nc4cc(OC)c(OC)c(OC)c4)nc23	Q05397	5.899998417198648
C1Oc2ccc(cc2O1)c3ncnc4[nH]ccc34	Q05397	5.200000237109354
Cc1cc(cc2[nH]c(nc12)C3=C(NCC(O)c4ccccc4)C=CNC3=O)N5CCOCC5	Q05397	7.50003813440381
CN1CCC(CC1)c2ccc(Nc3ncc(c(CCc4ncccc4CC(=O)N)n3)C(F)(F)F)cc2	Q05397	8.2518119729938
CC(C(=O)N)c1ccccc1CCc2nc(Nc3ccc(cc3)C4CCNCC4)ncc2C(F)(F)F	Q05397	9.036212172654444
Cc1ccc(F)c(NC(=O)Nc2ccc(cc2)c3cccc4[nH]nc(N)c34)c1	Q05397	5.300000202445418
CN(c1ncccc1CNc2nc(Nc3ccc4NC(=O)Cc4c3)ncc2C(F)(F)F)S(=O)(=O)C	Q05397	9.199985320543194
CCS(=O)(=O)Nc1ccc2NC(=O)\C(=C(/Nc3ccc(CN4CCCCC4)cc3)\c5ccccc5)\c2c1	Q05397	7.481486060122113
CC(Nc1cncc(n1)n2cnc3ccc(cc23)C#N)c4ccccc4F	Q05397	6.900008766455316
Clc1cccc2C(=O)NC=Nc12	Q05397	4.900000142057633
Nc1ncnc2scc(c3ccc(NC(=O)Nc4cc(ccc4F)C(F)(F)F)cc3)c12	Q05397	7.100015437450609
Cc1ccc(cc1)n2nc(cc2NC(=O)Nc3ccc(OCCN4CCOCC4)c5ccccc35)C(C)(C)C	Q05397	5.1487416512809245
COc1cc(ccc1Nc2ncc(c(CCc3ccccc3CC(=O)N)n2)C(F)(F)F)C4CCNCC4	Q05397	9.130768280269024
CN(C)CC(O)COc1ccc(Nc2nccc(Nc3cc(Cl)ccc3Cl)n2)cc1	Q05397	6.100089266209717
CN1CCCC(C1)c2ccc(Nc3ncc(c(CCc4ccccc4CC(=O)N)n3)C(F)(F)F)cc2	Q05397	8.941198654154958
Cl.CN(C)CC(=O)N1CCC(CC1)c2ccc(NC(=O)c3nc(c[nH]3)C#N)c(c2)C4=CCCCC4	Q05397	5.431798275933005
CN1CCC(CC1)c2ccc(Nc3ncc(c(CCc4cc(ccn4)C(=O)N)n3)C(F)(F)F)cc2	Q05397	8.301029995663981
CCC(=O)Nc1ccc(C(=O)N2CCNCC2)c(O)c1	Q05397	5.40000018605658
Cc1cc2cc(ccc2[nH]1)c3csc4c(cnc(N)c34)c5cccc(c5)S(=O)(=O)C	Q05397	6
OC1CCCc2nc(ccc12)C3C(=O)Nc4ccc(cc34)C#N	Q05397	5.200000237109354
CC[C@H]1N(C2CCCC2)c3nc(Nc4ccc(cc4OC)C(=O)NC5CCN(C)CC5)ncc3N(C)C1=O	Q05397	6.823908740944319
OC(=O)c1csc2C(=O)NCCNc12	Q05397	4.300000029139089
Cc1cccc(NC(=O)Nc2ccc(cc2)c3csc4c(cnc(N)c34)C#CCNS(=O)(=O)C)c1	Q05397	6.499996931948306
CNC(=O)c1c(F)cccc1Nc2nc(Nc3cc4N(CCc4cc3OC)C(=O)CN(C)C)nc5[nH]ccc25	Q05397	6.698970004336019
NC(=O)Cc1nccnc1CCc2nc(Nc3ccc(cc3)C4CCNCC4)ncc2C(F)(F)F	Q05397	7.853871964321762
Brc1cncc(c1)c2nnn[nH]2	Q05397	4.022276394711152
COc1cc(Nc2ncnc(n2)N3CCCc4cc(C)ccc34)cc(OC)c1OC	Q05397	5.59999938302362
Clc1ccc(cc1NC(=O)Cc2ccccc2)c3nc4sccn4c3c5ccnc(Nc6cccc(c6)N7CCOCC7)n5	Q05397	5.700000503883016
Cc1ccc(cc1)n2nc(cc2NC(=O)Nc3ccc(cc3)c4ccncc4)C(C)(C)C	Q05397	4.411168274405792
NC(=O)c1cccc2cn[nH]c12	Q05397	4.600000074606178
CCN(CC)CC#Cc1cnc(N)c2c(csc12)c3ccc(NC(=O)Nc4cccc(C)c4)cc3	Q05397	6
ON=C1C=C(Oc2c(CC=C)cccc12)c3ccccc3	Q05397	5.700000503883016
CN(c1ncccc1CNc2ccnc3[nH]c(cc23)c4ccc(F)cc4)S(=O)(=O)C	Q05397	5.195179321278838
CN1CCN(CC1)c2ccc(cn2)c3cnc4NCCN(Cc5cc(Cl)ccc5C(F)(F)F)c4c3	Q05397	7.910396511922256
Cc1ccc(cn1)c2cnc(N)c3c(csc23)c4ccc(NC(=O)Nc5cccc(F)c5)cc4	Q05397	6.0999990348465305
Cn1cc(cn1)c2cnc(N)c3c(csc23)c4ccc(NC(=O)Nc5cccc(F)c5)cc4	Q05397	6
CN1CCN(CC1)c2ccc(Nc3ncc4C(=O)N(CC=C)N(c5cccc(n5)C(C)(C)O)c4n3)cc2	Q05397	5.300000202445418
NC(COc1cncc(c1)c2ccc3cnccc3c2)Cc4c[nH]c5ccccc45	Q05397	8.698970004336019
O=C(N1CCCC1)c2cnc3ccccc3n2	Q05397	2.698102282804792
COc1cc(ccc1c2cc3c(Nc4ccccc4C#N)c(cnc3[nH]2)C(F)(F)F)N5CCOCC5	Q05397	5.94692155651658
Cc1ccc(cc1)n2nc(cc2NC(=O)Nc3ccc(cc3)n4cnc5c(N)ncnc45)C(C)(C)C	Q05397	6.954677021213342
Cc1cccc(Nc2nc(NC3CCCCC3N)cnc2C(=O)N)c1	Q05397	6.499996931948306
CCN1CCN(CC1)c2ccc(Nc3ncc(Cl)c(Nc4ccc5[nH]ncc5c4)n3)cc2	Q05397	7.100015437450609
COCCOC1CCC(CC1)n2nc(c3ccc(Nc4oc5c(C)cc(C)cc5n4)cc3)c6c(N)ncnc26	Q05397	7.400007822415902
NC(=O)Cc1ccccc1CCc2nc(Nc3ccc(cc3)C4CCNC4)ncc2C(F)(F)F	Q05397	8.795880017344075
Nc1n[nH]c2cccc(c3ccc(F)cc3)c12	Q05397	4.70000006855703
CN1CCC(CC1)c2ccc(Nc3ncc(c(CCc4ccccc4CC(=O)N)n3)C(F)(F)F)c(OC(F)(F)F)c2	Q05397	8.769551078621726
Clc1cc(Nc2nc(NC3CC3)c4sccc4n2)ccc1N5CCOCC5	Q05397	6
NC(COc1cncc(c1)c2ccc3NC(=O)C(=Cc4ccc[nH]4)c3c2)Cc5ccccc5	Q05397	5.700000503883016
Oc1cc(O)cc(C=Cc2ccc(O)c(O)c2)c1	Q05397	6.0999990348465305
CN(c1ncccc1CNc2c(cnc3[nH]c(nc23)c4ccc(Br)cc4)C(F)(F)F)S(=O)(=O)C	Q05397	6.723538195826756
Fc1cnc(Nc2ccccc2)nc1Nc3ccccc3	Q05397	6
Cc1ccc(c2ccc(NC(=O)Nc3cccc(Br)c3)cc2)c4c(N)n[nH]c14	Q05397	6.199998172182031
COc1cc(OC)nc(n1)c2ccc(NC(=O)Nc3cc(nn3c4ccc(C)cc4)C(C)(C)C)cc2	Q05397	5.016373712875465
Clc1ccc2c(c1)C(=O)NS2(=O)=O	Q05397	4.100000018985305
C[C@]12O[C@H](C[C@]1(O)CO)n3c4ccccc4c5c6C(=O)NCc6c7c8ccccc8n2c7c35	Q05397	5.958607314841775
COc1cc(Nc2ncc(c(Nc3ccccc3C(=O)N)n2)[N+](=O)[O-])cc(OC)c1OC	Q05397	8.199970640755867
CN1CCN(CC1)c2cccc(Nc3ncc(c(CCc4cccc(c4)C(=O)N)n3)C(F)(F)F)c2	Q05397	8.200659450546418
Nc1ncc(c2cocc2)c3scc(c4ccc(NC(=O)Nc5cccc(F)c5)cc4)c13	Q05397	6.0999990348465305
O=C1Nc2ccccc2C1=Cc3ccc[nH]3	Q05397	6.049999517423265
Nc1ncc(c2cocc2)c3scc(c4ccc(NC(=O)Nc5ccccc5F)cc4)c13	Q05397	5.899998417198648
Cc1[nH]c(\C=C\2/C(=O)Nc3ccc(cc23)S(=O)(=O)Cc4c(Cl)cccc4Cl)c(C)c1C(=O)N5CCC[C@@H]5CN6CCCC6	Q05397	5.721246399047171
CNC(=O)Cc1ccccc1CCc2nc(Nc3cccc(c3)N4CCN(C)CC4)ncc2C(F)(F)F	Q05397	7.886056647693163
OC(=O)c1ccc(Nc2ncc3CN=C(c4cc(Cl)ccc4c3n2)c5c(F)cccc5F)cc1	Q05397	5.499999678657065
CCOc1ccccc1NC(=O)c2cocc2	Q05397	3.111820506081675
CO[C@@H]1[C@@H](C[C@H]2O[C@]1(C)n3c4ccccc4c5c6[C@H](O)NC(=O)c6c7c8ccccc8n2c7c35)N(C)C(=O)c9ccccc9	Q05397	5.214670164989233
COc1cc2ncn(c3cc(OCc4ccccc4C(F)(F)F)c(s3)C(=O)N)c2cc1OC	Q05397	6.30007993849525
CCC1N(C2CCCC2)c3nc(Nc4ccc(cc4OC)C(=O)NC5CCN(C)CC5)ncc3N(C)C1=O	Q05397	6.299997602857746
CCCNC(=O)c1ccc(Nc2nc(CCC(F)(F)F)c3cc[nH]c3n2)cc1	Q05397	5.700000503883016
CC(C)(O)c1cn(nn1)c2ccc3[nH]ncc3c2	Q05397	4.300000029139089
CCCNC(=O)c1ccc(Nc2nc(NCC(F)(F)F)c3cc[nH]c3n2)cc1	Q05397	6.799998134593398
O=C(N1CCNCC1)c2ccc(\C=C\c3n[nH]c4ccccc34)cc2	Q05397	5.6777807052660805
NC1CCCCC1Nc2ccc(C(=O)N)c(Nc3cccc(Cl)c3)n2	Q05397	5.40000018605658
Cc1ccc(cc1)n2nc(cc2NC(=O)Nc3ccc(cc3)n4cncc4C)C(C)(C)C	Q05397	5.044793462458058
Nc1ncnc2Nc3ccccc3NC(=O)c12	Q05397	4.800000052738446
NC(=O)Cc1cncnc1CCc2nc(Nc3ccc(cc3)C4CCNCC4)ncc2C(F)(F)F	Q05397	7.91721462968355
C1CN(CCO1)c2ncnc3ccccc23	Q05397	3.537602002101044
COc1cc(ccc1Nc2ncc(c(CCc3ccccc3CC(=O)N)n2)C(F)(F)F)C4CCN(C)CC4	Q05397	9.67778070526608
Brc1cnc2NC(=O)Nc2c1	Q05397	4.499999953328896
NC(=O)Cc1ccccc1CCc2nc(Nc3ccc(cc3)C4CCCCN4)ncc2C(F)(F)F	Q05397	9
CN1CCN(CC1)c2cccc(Nc3ncc(c(CCc4ccccc4CC(=O)N)n3)C(F)(F)F)c2	Q05397	8.455931955649724
Cn1cc(c2cc3nc(Br)cnc3[nH]2)c4ccccc14	Q05397	5.300000202445418
NC(=O)Cc1ccccc1CCc2nc(Nc3ccc(cc3OC(F)(F)F)C4CCNCC4)ncc2C(F)(F)F	Q05397	9.102372908709558
Nc1ncnc2c1c(cn2C3CCCC3)C#C	Q05397	5.499999678657065
CN(c1ncccc1CNc2c(C)cnc3[nH]c(cc23)c4ccc(F)cc4)S(=O)(=O)C	Q05397	6.2564902352715706
CN1CCN(CC1)c2ccc(Nc3ncc(Cl)c(Nc4ccc5[nH]ncc5c4)n3)cc2	Q05397	7.199970640755866
CCc1c([nH]c2nccnc12)c3ccc(cc3)C(C)(C)O	Q05397	5.800000874803203
CN1Cc2cccc(Nc3c(cnc4[nH]c(cc34)c5ccc(F)cc5)C(F)(F)F)c2C1=O	Q05397	6.623423042943488
CCC1N(C2CCCC2)c3nc(Nc4ccc(cc4OC)C(=O)NC5CCCCC5)ncc3N(C)C1=O	Q05397	6
CN(c1ncccc1CNc2c(Br)cnc3[nH]c(nc23)c4ccc(F)cc4)S(=O)(=O)C	Q05397	6.474955192963154
CC(C)(C(=O)N)n1cc(cn1)c2cnc(N)c3c(csc23)c4ccc(NC(=O)Nc5cccc(F)c5)cc4	Q05397	6.699991797446187
CN1CCc2cc(Nc3ncc(c(CCc4ccccc4CC(=O)N)n3)C(F)(F)F)ccc2C1	Q05397	9.0268721464003
Cc1ccc(cc1)n2nc(cc2NC(=O)Nc3ccc(cc3)n4cnc(C)c4)C(C)(C)C	Q05397	5.982966660701219
COc1cc(Nc2c(cnc3cc(OCCCN4CCN(C)CC4)c(OC)cc23)C#N)c(Cl)cc1Cl	Q05397	6.2441251443275085
CC(=O)c1ccccc1c2ncnc3[nH]ccc23	Q05397	4.100000018985305
Fc1ccccc1Nc2ncnc3[nH]ncc23	Q05397	4.366531544420414
Nc1n[nH]c2ncc(Br)cc12	Q05397	4.70000006855703
CCCCN(CCC#N)C(=O)c1ccc2nc([nH]c2c1)c3n[nH]c4ccccc34	Q05397	6.299997602857746
CCOc1cc2ncc(C#N)c(Nc3ccc(F)c(Cl)c3)c2cc1NC(=O)\C=C\CN(C)C	Q05397	5.356547323513812
CN1c2ccc(N)cc2C(c3ccccc3)c4cc(N)ccc14	Q05397	6.0999990348465305
CNC(=O)c1ccccc1Nc2c(cnc3[nH]c(cc23)c4ccc(F)cc4)C#N	Q05397	7.3979400086720375
Cc1ccc(cc1)n2nc(cc2NC(=O)Nc3ccc(cc3)c4ccc(N)nc4)C(C)(C)C	Q05397	5.508638306165727
O=C1NC(=O)C(=C1c2c[nH]c3ccccc23)c4nc(nc5ccccc45)N6CCNCC6	Q05397	5.700000503883016
N#CCC(C1CCCC1)n2cc(cn2)c3ncnc4[nH]ccc34	Q05397	5.449999792734519
CCNc1nc(C)c(s1)c2ccnc(Nc3ccc(cc3)N4CCN(CC4)C(=O)C)n2	Q05397	6.599997654072044
CN1CCN(Cc2ccc(Nc3ncc(c(CCc4ccccc4CC(=O)N)n3)C(F)(F)F)cc2)CC1	Q05397	9.318758762624412
CNS(=O)(=O)c1ccccc1Nc2nc(Nc3cc(ccc3OC)N4CCN(CC4)C(=O)C)ncc2Br	Q05397	8.600326278518962
Cc1cccc(NC(=O)Nc2ccc(cc2)c3csc4c(cnc(N)c34)C#CCCCCCCCCN)c1	Q05397	6.199998172182031
C[C@@H](Oc1cc(cnc1N)c2cnn(c2)C3CCNCC3)c4c(Cl)ccc(F)c4Cl	Q05397	6.508638306165727
Fc1cccc(CNc2ncnc3[nH]cnc23)c1	Q05397	4.100000018985305
NS(=O)(=O)c1cccc(Nc2ncc(Br)c(Nc3ccc(OCC#N)cc3)n2)c1	Q05397	7
Clc1ccccc1Nc2nccc(n2)c3c(nc4sccn34)c5cccc(NC(=O)Cc6ccccc6)c5	Q05397	5.499999678657065
CN(C)CC#Cc1cnc(N)c2c(csc12)c3ccc(NC(=O)Nc4cccc(C)c4)cc3	Q05397	6.599997654072044
NC(=O)c1ccc2nc(cn2c1)c3oc(cc3)[N+](=O)[O-]	Q05397	6.499996931948306
Cc1ccc(cc1)n2nc(cc2NC(=O)Nc3ccc(cc3)c4cccnc4)C(C)(C)C	Q05397	6.113509274827518
CNS(=O)(=O)c1ccccc1Nc2nc(Nc3cc(OC)c(OC)c(OC)c3)ncc2Cl	Q05397	8.500312917381596
CC(=O)N1CCC(CC1)c2ccc(Nc3ncc(c(CCc4ccccc4CC(=O)N)n3)C(F)(F)F)cc2	Q05397	8.886056647693163
OC(=Nc1cccc(Cl)c1)Nc2ncc(CCN=C3NC=Nc4ccsc34)s2	Q05397	6.299997602857746
CCCn1cc(cn1)c2cnc(N)c3c(csc23)c4ccc(NC(=O)Nc5cccc(F)c5)cc4	Q05397	6.499996931948306
CNC(=O)c1ccccc1Nc2c(cnc3[nH]c(cc23)c4ccc(cc4)N5CCOCC5)C(F)(F)F	Q05397	7.455931955649724
CNC(=O)c1ccccc1Nc2nc(Nc3ccc(cc3OC)N4CCOCC4)ncc2Cl	Q05397	8.800671456585967
NC(=O)Cc1ccccc1CCc2nc(Nc3ccc(cc3)N4CCNCC4)ncc2C(F)(F)F	Q05397	9.309803919971486
CN(c1ncccc1CNc2ncnc3[nH]ccc23)S(=O)(=O)C	Q05397	5.508638306165727
C1Cc2[nH]ncc2CC1c3ccccc3	Q05397	4.300000029139089
Cc1cccc(NC(=O)Nc2ccc3c(CCc4sc5ncnc(N)c5c34)c2)c1	Q05397	6.199998172182031
OC(=O)c1ccccc1Nc2ccnc(Nc3ccc(cc3)[N+](=O)[O-])n2	Q05397	6.901549376723629
CN1CCCCC1c2ccc(Nc3ncc(c(CCc4ccccc4CC(=O)N)n3)C(F)(F)F)cc2	Q05397	8.154901959985743
CCc1c([nH]c2nccnc12)c3ccc(cc3)C(=O)C	Q05397	5.300000202445418
CN1CCN(CC1)c2ccc(Nc3ncc(c(CCc4ccccc4CC(=O)N)n3)C(F)(F)F)cc2	Q05397	9.040958607678906
Cn1cc(c2cc3nc(Br)cnc3[nH]2)c4cc(F)ccc14	Q05397	5.300000202445418
CN(c1ncccc1CNc2c(cnc3[nH]c(cc23)C4CCCCC4)C#N)S(=O)(=O)C	Q05397	6.616184634019569
CC(C)C(C)Nc1ncc(Cl)c(Nc2nccs2)n1	Q05397	5.200000237109354
COC(=O)c1c(N)nc2ccccn12	Q05397	4.100000018985305
NC(=O)Cc1ccccc1CCc2nc(Nc3ccc(cc3)C4CNCCO4)ncc2C(F)(F)F	Q05397	9.00436480540245
C1c2ccccc2c3n[nH]cc13	Q05397	4.200000030616179
CCN(C(=O)C)c1ccc(Nc2nc(NC3CC3)c4nc[nH]c4n2)cc1	Q05397	6.399996913372259
CC(O)Cn1cc(cn1)c2cnc(N)c3c(csc23)c4ccc(NC(=O)Nc5cccc(C)c5)cc4	Q05397	7.149993039103237
COc1cc(Nc2nccc(Nc3onc(c3)C4CCCCC4)n2)cc(OC)c1OC	Q05397	7
CC(C)(C)c1nc2c3ccc(F)cc3c4C(=O)NC=Cc4c2[nH]1	Q05397	6.100089266209717
COC(C(=O)N1Cc2[nH]nc(NC(=O)c3ccc(cc3)N4CCN(C)CC4)c2C1)c5ccccc5	Q05397	7.599980364934842
Cn1cc(cn1)c2cnc(N)c3c(csc23)c4ccc(NC(=O)Nc5ccc(OC(F)F)cc5)cc4	Q05397	7.100015437450609
COc1cc(ccc1O)c2ccc3C(=O)Nc4cc(ccc4Nc3c2)C(=O)NCCCN(C)C	Q05397	5.300000202445418
Cc1c([nH]c2CCCC(=O)c12)C(=O)O	Q05397	3.337242168318426
COc1cc(ccc1O)c2ccc3C(=O)Nc4cccc(O)c4Nc3c2	Q05397	5.800000874803203
COc1ccc(NC(=O)Nc2ccc(cc2)c3csc4c(cnc(N)c34)c5cnn(CC(C)(C)O)c5)cc1	Q05397	5.700000503883016
CC(=O)Nc1sccc1C(=O)N	Q05397	3.632644078973981
Cc1ccc(cc1)n2nc(cc2NC(=O)Nc3ccc(cc3)c4ocnc4)C(C)(C)C	Q05397	4.798602875679548
CNC(=O)c1cnc(N)c2c(csc12)c3ccc(NC(=O)Nc4cc(C)ccc4F)cc3	Q05397	6.0999990348465305
CN1CCN(CCC(=O)Nc2c(C)[nH]c(\C=C\3/C(=O)Nc4ccc(F)cc34)c2C)CC1	Q05397	6.275724130399211
CCN1CCC(CC1)c2ccc(Nc3ncc(c(CCc4ccccc4CC(=O)N)n3)C(F)(F)F)c(OC)c2	Q05397	8.823908740944319
CN(c1ncccc1CNc2c(cnc3[nH]c(nc23)c4ccc(F)cc4)C(F)(F)F)S(=O)(=O)C	Q05397	7.481486060122113
CC(C)C1=CC(=O)NC2=C1C(=O)NN2	Q05397	4.100000018985305
Cc1ccc(cc1)c2cc3c(NCCN)ccc(C(=O)N)c3[nH]2	Q05397	6.0999990348465305
Cc1ccc(cc1)n2nc(cc2NC(=O)Nc3ccc(cc3)n4nnnc4C)C(C)(C)C	Q05397	4.906578314837765
Cc1ccc(cc1)n2nc(cc2NC(=O)Nc3ccc(cc3)n4cnnn4)C(C)(C)C	Q05397	4.767003889607846
CCN1CCN(CC1)c2ccc(Nc3ncc(c(CCc4ccccc4CC(=O)N)n3)C(F)(F)F)cc2	Q05397	9.017728766960431
NC(=O)c1cc2ccncc2s1	Q05397	4
COc1cc(ccc1C(=O)Nc2n[nH]c3ccc(Cc4cc(F)cc(F)c4)cc23)N5CCN(C)CC5	Q05397	6.199998172182031
Cc1ccc(cc1)n2nc(cc2NC(=O)Nc3ccc(cc3)c4csnn4)C(C)(C)C	Q05397	4.966576244513051
COc1cc(cc(OC)c1OC)c2ccc3Nc4cc(ccc4C(=O)Nc3c2)c5ccccc5NS(=O)(=O)C	Q05397	7.599980364934842
CCN(CC)CCCNC(=O)c1cnc(N)c2c(csc12)c3ccc(NC(=O)Nc4cccc(C)c4)cc3	Q05397	5.59999938302362
CC(Nc1ccccc1)C2=CC(=CN3C(=O)C=C(N=C23)N4CCOCC4)C	Q05397	5.59999938302362
NC(=O)Cc1cccnc1CCc2nc(Nc3ccc(cc3)C4CCNCC4)ncc2C(F)(F)F	Q05397	8.602059991327963
COc1cc2c(Oc3ccc(NC(=O)C4(CC4)C(=O)Nc5ccc(F)cc5)cc3F)ccnc2cc1OCCCN6CCOCC6	Q05397	6.7447274948966935
CC(C)Cc1nc(Nc2ccc(N3CCOCC3)c(Cl)c2)nc4[nH]ccc14	Q05397	5.499999678657065
COc1cc(ccc1Nc2ncc(Cl)c(Nc3ccccc3S(=O)(=O)C(C)C)n2)N4CCC(CC4)N5CCN(C)CC5	Q05397	8.958607314841775
Brc1ccc2NNC(=O)c2c1	Q05397	4.499999953328896
CCC(N)(CC)C#Cc1cnc(N)c2c(csc12)c3ccc(NC(=O)Nc4cccc(C)c4)cc3	Q05397	5.899998417198648
Cc1ccc(cc1)n2nc(cc2NC(=O)Nc3ccc(cc3)c4nncn4C)C(C)(C)C	Q05397	4.7544873321858505
Nc1ncnc2NCCC(=Nc12)c3ccc(NC(=O)Nc4cc(ccc4F)C(F)(F)F)cc3	Q05397	6.700569360518241
COc1cccc(F)c1C2=NCc3cnc(Nc4ccc(C(=O)O)c(OC)c4)nc3c5ccc(Cl)cc25	Q05397	6.901549376723629
CN[C@@H]1C[C@H]2O[C@@](C)([C@@H]1OC)n3c4ccccc4c5c6CNC(=O)c6c7c8ccccc8n2c7c35	Q05397	7.1938200260161125
CNC1CC2OC(C)(C1OC)n3c4ccccc4c5c6CNC(=O)c6c7c8ccccc8n2c7c35	Q05397	7
Nc1ncnc2c1c(cn2[C@@H]3C[C@@H](CN4CCCC4)C3)c5cccc(OCc6ccccc6)c5	Q05397	6.100179497572904
CN1CCN(CC1)c2ccc(C(=O)Nc3n[nH]c4ccc(Cc5cc(F)cc(F)c5)cc34)c(NC6CCOCC6)c2	Q05397	7
CNC(=O)c1ccccc1Nc2c(cnc3[nH]c(cc23)c4ccc(nc4)N5CCOCC5)C(F)(F)F	Q05397	8.045757490560675
CC(C)c1ccc2C(=O)c3c(C)ccnc3Nc2c1	Q05397	6
CCN1CCN(CC1)c2ccc(Nc3ncc(C#N)c(Nc4ccc5[nH]ncc5c4)n3)cc2	Q05397	6.599997654072044
CC(C)N(C(C)C)C(=O)Nc1ccc2nc(c3occc3)c(nc2c1)c4occc4	Q05397	5.899998417198648
Cc1cc(C)cc(NC(=O)Nc2ccc3c(CCc4sc5ncnc(N)c5c34)c2)c1	Q05397	5.800000874803203
CN1CCC(CC1)c2ccc(Nc3ncc(c(CCc4ncncc4CC(=O)N)n3)C(F)(F)F)cc2	Q05397	8.244125144327509
Cc1ccc(CCc2nc(Nc3ccc(cc3)N4CCNCC4)ncc2C(F)(F)F)cc1C(=O)N	Q05397	8.10790539730952
CN1CCN(CC1)c2ccc(cn2)c3cnc4NCCN(Cc5c(F)ccc(F)c5Cl)c4c3	Q05397	6.700569360518241
CN(c1ncccc1CNc2c(C)cnc3[nH]ccc23)S(=O)(=O)C	Q05397	5.769551078621726
COc1ccc(c2ccc(NC(=O)Nc3cc(F)cc(F)c3)cc2)c4c(N)noc14	Q05397	6.399996913372259
COc1cc(ccc1Nc2ncc(c(CCc3ccccc3CC(=O)N)n2)C(F)(F)F)N4CCNCC4	Q05397	9.537602002101044
Cc1cccc(NC(=O)Nc2ccc(cc2)c3csc4c(cnc(N)c34)C#CCN)c1	Q05397	6.0999990348465305
CCOc1ccc(cc1NC(=O)Cc2ccccc2)c3nc4sccn4c3c5ccnc(Nc6cccc(c6)N7CCOCC7)n5	Q05397	5.300000202445418
O=C1CN2C(=NN1)COc3ccccc23	Q05397	4
OCc1cc(on1)c2ccc3[nH]ncc3c2	Q05397	4.200000030616179
CN1CCN(CC1)c2cc(Nc3cc(C)[nH]n3)nc(C=Cc4ccccc4)n2	Q05397	5.499999678657065
COC(=O)c1ccc2\C(=C(\Nc3ccc(cc3)N(C)C(=O)CN4CCN(C)CC4)/c5ccccc5)\C(=O)Nc2c1	Q05397	6.6777807052660805
Oc1c(Br)cc(C=NNC(=O)Nc2ccccc2)cc1Br	Q05397	5.800000874803203
Cc1ccc(cc1)n2nc(cc2NC(=O)Nc3ccc(cc3)c4nnc(S)n4C)C(C)(C)C	Q05397	5.3979400086720375
CC(C)Nc1ncc(Br)c(Nc2ncc(C)s2)n1	Q05397	5.800000874803203
CN1CCN(CC1)c2ccc(Nc3ncc(c(CCc4cccc(c4)C(=O)N)n3)C(F)(F)F)cc2	Q05397	8.823908740944319
NC1=CC(=O)NN1c2ccccn2	Q05397	4.399999967876858
CN(c1ncccc1CNc2c(cnc3[nH]c(cc23)c4ccccc4)C#N)S(=O)(=O)C	Q05397	7.356547323513813
Cc1ccc(cc1)n2nc(cc2NC(=O)Nc3ccc(cc3)n4cnnc4)C(C)(C)C	Q05397	5.505845405981558
CC(=O)C1CCN(CC1)c2ccc(Nc3ncc(c(CCc4ccccc4CC(=O)N)n3)C(F)(F)F)cc2	Q05397	9.113509274827518
Nc1ncnc2onc(c3ccc(NC(=O)Nc4cccc(c4)C(F)(F)F)cc3)c12	Q05397	5.9001588880446985
COc1ccc(cc1OC)C2=NNc3cccc4c(OC)ccc2c34	Q05397	6.0999990348465305
Nc1ncnc2c1c(nn2C3CCCC3)c4cnc5[nH]ccc5c4	Q05397	5.9001588880446985
Cc1ccnc(Nc2cc(C)nc(n2)c3ccccc3)c1	Q05397	5.300000202445418
CCN(CC)CCNC(=O)c1c(C)[nH]c(\C=C\2/C(=O)Nc3ccc(F)cc23)c1C	Q05397	6.356547323513812
COc1cccc(c1)C(=O)Nc2cccc(c2)c3nc4sccn4c3c5ccnc(Nc6ccc(cc6)N7CCOCC7)n5	Q05397	6.199998172182031
CC(=O)Nc1ccc(cc1)n2nc3ccc(N)nc3n2	Q05397	5.300000202445418
CCc1nc(Nc2ccc(N3CCOCC3)c(Cl)c2)nc4[nH]ccc14	Q05397	5.300000202445418
CN(c1ncccc1CNc2ncnc3[nH]c(C)cc23)S(=O)(=O)C	Q05397	4.2441251443275085
CN(c1ncccc1CNc2c(cnc3[nH]c(cc23)c4ccc(F)cc4)C#N)S(=O)(=O)C	Q05397	6.219682687859849
Cc1cccc(NC(=O)Nc2ccc(cc2)c3csc4c(cnc(N)c34)c5cnn(C)c5)c1	Q05397	7.400007822415902
CCCNC(=O)c1ccc(Nc2nc(CC)c3cc[nH]c3n2)cc1	Q05397	5.499999678657065
CNC(=O)Cc1ccccc1CCc2nc(Nc3ccc(cc3)N4CCNCC4)ncc2C(F)(F)F	Q05397	8.257850080326607
c1ccc(cc1)c2ccnc3[nH]ccc23	Q05397	5.200000237109354
COc1cc(ccc1NC(=O)c2cc3ccccc3n2C)c4csc5c(C=CC(=O)NCCN(C)C)cnc(N)c45	Q05397	5.700000503883016
CC(C)Oc1cc(Nc2nc(NC(C)c3ccc(F)cn3)ncc2Cl)n[nH]1	Q05397	7.50003813440381
COc1cc2Nc3n[nH]c(C)c3N=C(c4ccccc4Cl)c2cc1F	Q05397	7.899974269892137
Fc1ccc2ncn(c3ncc4NC(=O)N(C5CCOc6c(F)cccc56)c4n3)c2c1	Q05397	6.499996931948306
CC(Oc1cc(cnc1N)c2cnn(c2)C3CCNCC3)c4c(Cl)ccc(F)c4Cl	Q05397	6.399996913372259
CCc1cccc(NC(=O)Nc2ccc3c(CCc4sc5ncnc(N)c5c34)c2)c1	Q05397	6.699991797446187
Cc1cccc(NC(=O)Nc2ccc(cc2)c3csc4c(cnc(N)c34)C#CC(C)(C)N)c1	Q05397	5.899998417198648
CCN1CCC(CC1)c2ccc(Nc3ncc(c(CCc4ccccc4CC(=O)N)n3)C(F)(F)F)cc2	Q05397	9
CN(c1ncccc1CNc2c(cnc3[nH]c(cc23)c4ccc(F)cc4)C(F)(F)F)S(=O)(=O)C	Q05397	7.619788758288394
Nc1ncc(c2cnn(CCO)c2)c3scc(c4ccc(NC(=O)Nc5cccc(F)c5)cc4)c13	Q05397	6.900008766455316
Cc1cc(ccc1F)c2ncnc3[nH]ccc23	Q05397	4.900000142057633
Cc1cccc(NC(=O)Nc2ccc(cc2)c3cccc4[nH]nc(N)c34)c1	Q05397	5.800000874803203
Cl.CN(C)CCN(Cc1ccc(Cl)cc1)c2ccccn2	Q05397	6.2441251443275085
NC(=O)Cc1ccccc1CCc2nc(Nc3ccc(cc3)C4CCNCC4)ncc2C(F)(F)F	Q05397	9.214670164989233
O=C(Cc1ccccc1)Nc2cccc(c2)c3nc4sccn4c3c5ccnc(Nc6cccc(c6)N7CCOCC7)n5	Q05397	6.30007993849525
Cc1cccc(NC(=O)Nc2ccc(cc2)c3csc4c(cnc(N)c34)C#CCN5CCCC5)c1	Q05397	6.399996913372259
CN(c1ncccc1CNc2c(cnc3[nH]c(cc23)c4ccnc(C)c4)C#N)S(=O)(=O)C	Q05397	7.619788758288394
Nc1nnc2cncc(Cl)n12	Q05397	4.600000074606178
CC(=O)NCC(=O)N1C2CCC1c3cc(Nc4ncc(c(NC5CCC5)n4)C(F)(F)F)ccc23	Q05397	8.100179497572904
C(Nc1nc(Nc2cc([nH]n2)C3CC3)c4sccc4n1)c5ccccc5	Q05397	8.300162274132754
COc1cc(ccc1Nc2ncc(c(CCc3cccc(c3)C(=O)N)n2)C(F)(F)F)C4CCN(C)CC4	Q05397	8.537602002101044
OCc1ccc(cc1)c2sc(nc2C(=O)O)N3CCc4cccc(C(=O)Nc5nc6ccccc6s5)c4C3	Q05397	5.200000237109354
Cc1[nH]c(\C=C\2/C(=O)Nc3ccc(F)cc23)c(C)c1C(=O)NC[C@H](O)CN4CCOCC4	Q05397	5.920818753952375
CN(c1ncccc1CNc2c(cnc3[nH]ccc23)C#N)S(=O)(=O)C	Q05397	6.8326826652518236
CN1CCC(CC1)c2ccc(Nc3ncc(c(CCc4ccccc4CC(=O)N)n3)C(F)(F)F)cc2	Q05397	8.886056647693163
CCOc1cc2ncc(C#N)c(Nc3ccc(OCc4ccccn4)c(Cl)c3)c2cc1NC(=O)\C=C\CN(C)C	Q05397	5.721246399047171
Nc1ncc(c2cnn(CCO)c2)c3scc(c4ccc(NC(=O)Nc5ccc(OC(F)F)cc5)cc4)c13	Q05397	7.199970640755866
CCN(CCN)C(=O)c1cccc(c1)n2nc(cc2NC(=O)Nc3cccc4ccccc34)C(C)(C)C	Q05397	5.59999938302362
CNc1nc(C)c(s1)c2ccnc(Nc3ccc(cc3)N4CCNCC4)n2	Q05397	7.100015437450609
Cc1n[nH]c2ccc(cc12)c3cccnc3	Q05397	4.600000074606178
CN(C)CC1=C(O)C2=NC(=CC(=O)N2C=C1)C	Q05397	6.799998134593398
CC(=O)N1CCN(CC1)c2ccc(Nc3ncc(c(CCc4ccccc4CC(=O)N)n3)C(F)(F)F)cc2	Q05397	9.327902142064282
CN(c1ccc2c(C)n(C)nc2c1)c3ccnc(Nc4ccc(C)c(c4)S(=O)(=O)N)n3	Q05397	5.300000202445418
COc1ccc(c2ccc(NC(=O)Nc3cccc(Br)c3)cc2)c4c(N)noc14	Q05397	7.601020178131402
Cc1cc(Nc2nc(Cl)cc(NCc3ccccc3)n2)n[nH]1	Q05397	5.899998417198648
CN1CCC(CC1)c2ccc(Nc3ncc(c(CCc4nccnc4CC(=O)N)n3)C(F)(F)F)cc2	Q05397	7.779891911959945
CNC(=O)c1ccccc1Nc2c(cnc3[nH]c(cc23)c4cccnc4)C(F)(F)F	Q05397	7.920818753952375
CN(C)c1ccc(cc1NC(=O)c2ccccc2)c3nc4sccn4c3c5ccnc(Nc6cccc(c6)N7CCOCC7)n5	Q05397	5.700000503883016
CC(C)(C)Nc1ncnc2[nH]cc(c3ccccc3)c12	Q05397	5.59999938302362
NC1CCN(CC1)c2ccc(Nc3ncc(c(CCc4ccccc4CC(=O)N)n3)C(F)(F)F)cc2	Q05397	9.200659450546418
Nc1nc2ncc(cn2n1)c3ccccc3	Q05397	4
CC(=O)Nc1ccc(Cl)cn1	Q05397	3.1432711096171175
NC(=O)Cc1ccccc1CCc2nc(Nc3ccc4CNCCc4c3)ncc2C(F)(F)F	Q05397	9.356547323513812
Cc1n[nH]c2c[nH]nc12	Q05397	4.031517051446065
CNC(=O)c1ccccc1Nc2c(Br)cnc3[nH]c(nc23)c4ccc(F)cc4	Q05397	6.896196279044043
NC(=O)Cc1ccccc1CCc2nc(Nc3ccc(CN4CCNCC4)cc3)ncc2C(F)(F)F	Q05397	8.958607314841775
Cc1ccc(C)c(NC(=O)c2cc(nc3ccccc23)c4occc4)c1	Q05397	5.499999678657065
CN(c1ncccc1CNc2ccnc3[nH]ccc23)S(=O)(=O)C	Q05397	5.3223930472795065
CC1=CN2CC(=O)NN=C2C=C1	Q05397	4.100000018985305
CNCC#Cc1cnc(N)c2c(csc12)c3ccc(NC(=O)Nc4cccc(C)c4)cc3	Q05397	5.899998417198648
Cc1ccc(cc1)n2nc(cc2NC(=O)Nc3ccc(cc3)n4cnc(Cl)c4Cl)C(C)(C)C	Q05397	5.338187314462739
CC(C(=O)N(C)C)n1cc(cn1)c2cnc(N)c3c(csc23)c4ccc(NC(=O)Nc5ccc(C)cc5)cc4	Q05397	6.299997602857746
CCN(CC)CCNC(=O)C=Cc1cnc(N)c2c(csc12)c3ccc(NC(=O)Nc4cccc(C)c4)cc3	Q05397	6.599997654072044
Cc1ccc(cc1)n2nc(cc2NC(=O)Nc3ccc(cc3)n4ccnc4)C(C)(C)C	Q05397	5.815308569182402
CC1=CN([C@@H]2O[C@H](CO)[C@H]3CNC(=O)O[C@@H]23)C(=O)NC1=O	P23919	2.958607314841775
CC1=CN([C@H]2C[C@H](NC(=O)Nc3ccc(Cl)c(c3)C(F)(F)F)[C@@H](CO)O2)C(=O)NC1=O	P23919	4.022276394711152
CC1=CN(Cc2ccc(CCCC(=O)O)cc2)C(=O)NC1=O	P23919	3.598599459218456
CC1=CN([C@H]2C[C@H](CN)[C@@H](CO)O2)C(=O)NC1=O	P23919	3.657577319177794
OC(=O)CCCCCc1ccc(CN2C=C(Br)C(=O)NC2=O)cc1	P23919	4.036212172654444
OC(=O)CCCc1ccc(CN2C=C(Br)C(=O)NC2=O)cc1	P23919	3.5331323796458904
CC1=CN([C@H]2C[C@H](CN=[N+]=N)[C@@H](CO)O2)C(=O)NC1=O	P23919	2.9829666607012197
OC(=O)CCCc1ccc(CN2C=C(Cl)C(=O)NC2=O)cc1	P23919	3.1023729087095586
OC[C@H]1O[C@H](C[C@@H]1O)N2C=C(Br)C(=O)NC2=O	P23919	3.669586226650809
OC(=O)CCCCc1ccc(CN2C=C(Cl)C(=O)NC2=O)cc1	P23919	3.9136401693252516
CC1=CN([C@H]2C[C@H](O)[C@@H](CO)O2)C(=O)NC1=O	P23919	3.744727494896694
CC1=CN([C@@H]2O[C@H](CO)[C@H]3CNC(=S)O[C@@H]23)C(=O)NC1=O	P23919	3.154901959985743
Oc1cccc(c1)C2=Nc3sc4CCCCc4c3C(=O)N2	Q05823	4.789198036565084
Nc1ncnc2c1ncn2[C@@H]3O[C@H](COP(=O)(O)O[C@@H]4[C@H](O)[C@@H](COP(=O)(O)O[C@@H]5[C@H](O)[C@@H](COP(=O)(O)O[C@H]6[C@H](O)[C@@H](COCP(=O)(O)O)O[C@H]6n7cnc8c(N)ncnc78)O[C@H]5n9cnc%10c(N)ncnc9%10)O[C@H]4n%11cnc%12c(N)ncnc%11%12)[C@@H](O)[C@H]3O	Q05823	6
Nc1ncnc2c1ncn2[C@@H]3O[C@H](COCP(=O)(O)O[C@@H]4[C@H](O)[C@@H](COP(=O)(O)O[C@@H]5[C@H](O)[C@@H](COP(=O)(O)O[C@@H]6[C@H](O)[C@@H](COP(=O)(O)O)O[C@H]6n7cnc8c(N)ncnc78)O[C@H]5n9cnc%10c(N)ncnc9%10)O[C@H]4n%11cnc%12c(N)ncnc%11%12)[C@H](O)[C@H]3O	Q05823	8.3767507096021
[O-][N+](=O)c1cccc(c1)C2=Nc3sc4CCCCc4c3C(=O)N2	Q05823	4.657577319177793
Nc1ncnc2c1ncn2[C@@H]3O[C@H](COP(=O)(O)O[C@@H]4[C@H](O)[C@@H](COP(=O)(O)O[C@@H]5[C@H](O)[C@@H](COP(=O)(O)CO[C@@H]6[C@@H](O)[C@@H](COP(=O)(O)O)O[C@H]6n7cnc8c(N)ncnc78)O[C@H]5n9cnc%10c(N)ncnc9%10)O[C@H]4n%11cnc%12c(N)ncnc%11%12)[C@@H](O)[C@H]3O	Q05823	6.522878745280337
Cc1nc2c(N)ncnc2n1[C@@H]3O[C@H](COP(=O)(O)O[C@@H]4[C@H](O)[C@@H](COP(=O)(O)O[C@@H]5[C@H](O)[C@@H](COP(=O)(O)O[C@@H]6[C@@H](CO)O[C@H]([C@@H]6O)n7cnc8c(N)ncnc78)O[C@H]5n9cnc%10c(N)ncnc9%10)O[C@H]4n%11cnc%12c(N)ncnc%11%12)[C@@H](O)[C@H]3O	Q05823	7.692503962086787
Cc1nc(N)c2ncn([C@@H]3O[C@H](COP(=O)(O)OP(=O)(O)OP(=O)(O)O)[C@@H](O)[C@H]3OP(=O)(O)OC[C@H]4O[C@H]([C@H](OP(=O)(O)OC[C@H]5O[C@H]([C@H](O)[C@@H]5O)n6cnc7c(N)ncnc67)[C@@H]4O)n8cnc9c(N)ncnc89)c2n1	Q05823	9.132200550150909
Nc1ncnc2ncn([C@@H]3O[C@H](COP(=O)(O)O[C@@H]4[C@H](O)[C@@H](COP(=O)(O)O[C@@H]5[C@H](O)[C@@H](COP(=O)(O)O[C@@H]6[C@H](O)[C@@H](COP(=O)(O)OP(=O)(O)OP(=O)(O)O)O[C@H]6n7cnc8ncnc(N)c78)O[C@H]5n9cnc%10ncnc(N)c9%10)O[C@H]4n%11cnc%12ncnc(N)c%11%12)[C@@H](O)[C@H]3O)c12	Q05823	8.214670164989233
Cc1nc(N)c2ncn([C@@H]3O[C@H](COP(=O)(O)O)[C@@H](O)[C@H]3OP(=O)(O)OC[C@H]4O[C@H]([C@H](OP(=O)(O)OC[C@H]5O[C@H]([C@H](O)[C@@H]5O)n6cnc7c(N)ncnc67)[C@@H]4O)n8cnc9c(N)ncnc89)c2n1	Q05823	9.11531133696193
Cc1nc2c(N)ncnc2n1[C@@H]3O[C@H](COP(=O)(O)O[C@@H]4[C@H](O)[C@@H](COP(=O)(O)O[C@@H]5[C@H](O)[C@@H](COP(=O)(O)O[C@@H]6[C@H](O)[C@@H](CO)O[C@H]6n7cnc8c(N)ncnc78)O[C@H]5n9cnc%10c(N)ncnc9%10)O[C@H]4n%11cnc%12c(N)ncnc%11%12)[C@@H](O)[C@H]3O	Q05823	8.620166077655185
C[C@H]1O[C@H]([C@H](OP(=O)(O)OC[C@H]2O[C@H]([C@H](OP(=O)(O)OC[C@H]3O[C@H]([C@H](OP(=O)(O)OC[C@H]4O[C@H]([C@H](O)[C@@H]4O)n5c(C)nc6c(N)ncnc56)[C@@H]3O)n7cnc8c(N)ncnc78)[C@@H]2O)n9cnc%10c(N)ncnc9%10)[C@@H]1O)N%11C=C(F)C(=O)NC%11=O	Q05823	9.346787486224656
CCOC(=O)C1=C(Nc2ccc(Cl)cc2)S\C(=C/c3cccc(O)c3)\C1=O	Q05823	4.309803919971486
Cc1nc(N)c2ncn([C@@H]3O[C@H](COP(=O)(O)O[C@@H]4[C@H](O)[C@@H](COP(=O)(O)O[C@@H]5[C@H](O)[C@@H](COP(=O)(O)O)O[C@H]5n6cnc7c(N)ncnc67)O[C@H]4n8cnc9c(N)ncnc89)[C@@H](O)[C@H]3O)c2n1	Q05823	9.792513326014591
Cc1nc2c(N)ncnc2n1[C@@H]3O[C@H](COP(=O)(O)O[C@@H]4[C@H](O)[C@@H](COP(=O)(O)O[C@@H]5[C@H](O)[C@@H](COP(=O)(O)O[C@@H]6[C@H](O)[C@@H](COP(=O)(O)O)O[C@H]6n7cnc8c(N)ncnc78)O[C@H]5n9cnc%10c(N)ncnc9%10)O[C@H]4n%11cnc%12c(N)ncnc%11%12)[C@@H](O)[C@H]3O	Q05823	8.602059991327963
CC(C)(C)C(=O)OCO[C@H]1[C@@H](O)[C@@H](O[C@@H]1COP(=O)(O)O[C@@H]2[C@H](OCOC(=O)C(C)(C)C)[C@@H](COP(=O)(O)O[C@@H]3[C@H](OCOC(=O)C(C)(C)C)[C@@H](COP(=O)(O)OP(=O)(O)OP(=O)(O)O)O[C@H]3n4cnc5ncnc(N)c45)O[C@H]2n6cnc7ncnc(N)c67)n8cnc9ncnc(N)c89	Q05823	7.718966632752273
Nc1ncnc2c1ncn2[C@@H]3O[C@H](COP(=O)(O)O[C@@H]4[C@H](O)[C@@H](COP(=O)(O)O[C@@H]5[C@H](O)[C@@H](COP(=O)(O)O[C@@H]6[C@@H](O)[C@@H](COCP(=O)(O)O)O[C@H]6n7cnc8c(N)ncnc78)O[C@H]5n9cnc%10c(N)ncnc9%10)O[C@H]4n%11cnc%12c(N)ncnc%11%12)[C@@H](O)[C@H]3O	Q05823	6.522878745280337
CCCCOC(=O)c1ccc(NC(=S)NC(NC(=O)C)C(Cl)(Cl)Cl)cc1	Q05823	4.00436480540245
CCCCOC(=O)c1ccc(NC(=S)NC(NC(=O)CC)C(Cl)(Cl)Cl)cc1	Q05823	4.045757490560675
Nc1ncnc2c1ncn2[C@@H]3O[C@H](COP(=O)(O)CO[C@H]4[C@H](O)[C@@H](COP(=O)(O)O[C@@H]5[C@H](O)[C@@H](COP(=O)(O)O[C@@H]6[C@H](O)[C@@H](COP(=O)(O)O)O[C@H]6n7cnc8c(N)ncnc78)O[C@H]5n9cnc%10c(N)ncnc9%10)O[C@H]4n%11cnc%12c(N)ncnc%11%12)[C@@H](O)[C@H]3O	Q05823	6
Nc1ncnc2c1ncn2[C@@H]3O[C@H](COCP(=O)(O)O[C@@H]4[C@H](O)[C@@H](COP(=O)(O)O[C@@H]5[C@H](O)[C@@H](COP(=O)(O)O[C@@H]6[C@H](O)[C@@H](COP(=O)(O)O)O[C@H]6n7cnc8c(N)ncnc78)O[C@H]5n9cnc%10c(N)ncnc9%10)O[C@H]4n%11cnc%12c(N)ncnc%11%12)[C@@H](O)[C@H]3O	Q05823	7.823908740944319
CC(C)(C)C(=O)OCO[C@@H]1[C@@H](COP(=O)(O)O[C@@H]2[C@H](OCOC(=O)C(C)(C)C)[C@@H](COP(=O)(O)O[C@@H]3[C@H](OCOC(=O)C(C)(C)C)[C@@H](COP(=O)(O)O[C@@H]4[C@H](OCOC(=O)C(C)(C)C)[C@@H](COP(=O)(O)OP(=O)(O)OP(=O)(O)O)O[C@H]4n5cnc6ncnc(N)c56)O[C@H]3n7cnc8ncnc(N)c78)O[C@H]2n9cnc%10ncnc(N)c9%10)O[C@H]([C@@H]1O)n%11cnc%12ncnc(N)c%11%12	Q05823	6.617982957425132
COc1ccc(Cl)cc1NC(=O)c2cc3c(C)nn(c4ccccc4)c3s2	Q05823	4.318758762624412
Nc1ncnc2c1ncn2[C@@H]3O[C@H](COP(=O)(O)O[C@@H]4[C@H](O)[C@@H](COCP(=O)(O)O[C@@H]5[C@H](O)[C@@H](COP(=O)(O)O[C@@H]6[C@H](O)[C@@H](COP(=O)(O)O)O[C@H]6n7cnc8c(N)ncnc78)O[C@H]5n9cnc%10c(N)ncnc9%10)O[C@H]4n%11cnc%12c(N)ncnc%11%12)[C@@H](O)[C@H]3O	Q05823	6.522878745280337
Nc1ncnc2c1ncn2[C@@H]3O[C@H](COP(=O)(O)O[C@@H]4[C@H](O)[C@@H](COP(=O)(O)O[C@@H]5[C@H](O)[C@@H](COP(=O)(O)O[C@@H]6[C@H](O)[C@@H](COP(=O)(O)O)O[C@H]6N7C=CC(=O)NC7=O)O[C@H]5n8cnc9c(N)ncnc89)O[C@H]4n%10cnc%11c(N)ncnc%10%11)[C@@H](O)[C@H]3O	Q05823	7.075720713938118
Cc1c(Cl)cccc1NC2=NC(=O)\C(=C\c3ccc(cc3)[N+](=O)[O-])\S2	Q05823	4.301029995663981
Cc1nc(N)c2ncn([C@@H]3O[C@H](COP(=O)(O)O[C@@H]4[C@H](O)[C@@H](COP(=O)(O)O[C@@H]5[C@H](O)[C@@H](COP(=O)(O)O)O[C@H]5n6cnc7c(N)nc(C)nc67)O[C@H]4n8cnc9c(N)nc(C)nc89)[C@@H](O)[C@H]3O)c2n1	Q05823	7.659379381312206
Cc1nc(N)c2ncn([C@@H]3O[C@H](COP(=O)(O)O[C@@H]4[C@H](O)[C@@H](COP(=O)(O)O[C@@H]5[C@H](O)[C@@H](COP(=O)(O)OP(=O)(O)OP(=O)(O)O)O[C@H]5n6cnc7c(N)ncnc67)O[C@H]4n8cnc9c(N)ncnc89)[C@@H](O)[C@H]3O)c2n1	Q05823	9.571333751784366
CC(=O)c1ccc(NC(=S)NC(NC(=O)Cc2ccccc2)C(Cl)(Cl)Cl)cc1	Q05823	4.102372908709558
Oc1ccc(cc1)C2=Nc3sc4CCCCc4c3C(=O)N2	Q05823	4.585026652029182
CCOC(=O)C1=C(Nc2ccccc2)S\C(=C/c3cccc(O)c3)\C1=O	Q05823	4.664877073462938
Nc1ncnc2c1ncn2[C@@H]3O[C@H](COP(=O)(O)O[C@@H]4[C@@H](O)[C@@H](COCP(=O)(O)O[C@@H]5[C@H](O)[C@@H](COP(=O)(O)O[C@@H]6[C@H](O)[C@@H](COP(=O)(O)O)O[C@H]6n7cnc8c(N)ncnc78)O[C@H]5n9cnc%10c(N)ncnc9%10)O[C@H]4n%11cnc%12c(N)ncnc%11%12)[C@@H](O)[C@H]3O	Q05823	6
Cc1nc2c(N)ncnc2n1[C@@H]3O[C@H](COP(=O)(O)O[C@@H]4[C@H](O)[C@@H](COP(=O)(O)O[C@@H]5[C@H](O)[C@@H](COP(=O)(O)O[C@@H]6[C@H](O)[C@@H](CO)O[C@H]6N7C=CC(=O)NC7=O)O[C@H]5n8cnc9c(N)ncnc89)O[C@H]4n%10cnc%11c(N)ncnc%10%11)[C@@H](O)[C@H]3O	Q05823	8.619788758288394
Cc1nc(N)c2ncn([C@@H]3O[C@H](COP(=O)(O)O[C@@H]4[C@H](O)[C@@H](COP(=O)(O)O[C@@H]5[C@H](O)[C@@H](COP(=O)(O)OP(=O)(O)OP(=O)(O)O)O[C@H]5n6cnc7c(N)nc(C)nc67)O[C@H]4n8cnc9c(N)nc(C)nc89)[C@@H](O)[C@H]3O)c2n1	Q05823	8.367591088495232
Cc1ccc(NC2=NC(=O)\C(=C\c3cccc(O)c3)\S2)c(Cl)c1	Q05823	4.309803919971486
Cc1nc2c(N)ncnc2n1[C@@H]3O[C@H](COP(=O)(O)O[C@@H]4[C@H](O)[C@@H](COP(=O)(O)O[C@@H]5[C@H](O)[C@@H](COP(=O)(O)O[C@@H]6[C@H](O)[C@@H](COP(=O)(O)O)O[C@H]6N7C=CC(=O)NC7=O)O[C@H]5n8cnc9c(N)ncnc89)O[C@H]4n%10cnc%11c(N)ncnc%10%11)[C@@H](O)[C@H]3O	Q05823	8.568636235841012
Nc1ncnc2c1ncn2[C@@H]3O[C@H](COP(=O)(O)CO[C@@H]4[C@H](O)[C@@H](COP(=O)(O)O[C@@H]5[C@H](O)[C@@H](COP(=O)(O)O[C@@H]6[C@H](O)[C@@H](COP(=O)(O)O)O[C@H]6n7cnc8c(N)ncnc78)O[C@H]5n9cnc%10c(N)ncnc9%10)O[C@H]4n%11cnc%12c(N)ncnc%11%12)[C@@H](O)[C@H]3O	Q05823	6.698970004336019
Nc1ncnc2c1ncn2[C@@H]3O[C@H](COP(=O)(O)O[C@@H]4[C@H](O)[C@@H](COP(=O)(O)O[C@@H]5[C@H](O)[C@@H](COP(=O)(O)O[C@@H]6[C@H](O)[C@@H](COCP(=O)(O)O)O[C@H]6n7cnc8c(N)ncnc78)O[C@H]5n9cnc%10c(N)ncnc9%10)O[C@H]4n%11cnc%12c(N)ncnc%11%12)[C@@H](O)[C@H]3O	Q05823	7.275724130399211
Nc1ncnc2c1ncn2[C@@H]3O[C@H](COP(=O)(O)O[C@@H]4[C@H](O)[C@@H](COP(=O)(O)O[C@@H]5[C@H](O)[C@@H](COP(=O)(O)O[C@@H]6[C@H](O)[C@@H](COP(=O)(O)O)O[C@H]6n7cnc8c(N)ncnc78)O[C@H]5n9cnc%10c(N)ncnc9%10)O[C@H]4n%11cnc%12c(N)ncnc%11%12)[C@@H](O)[C@H]3O	Q05823	7.889410289700751
Nc1ncnc2c1ncn2[C@@H]3O[C@H](COCP(=O)(O)O[C@@H]4[C@H](O)[C@@H](COP(=O)(O)O[C@@H]5[C@H](O)[C@@H](COP(=O)(O)O[C@@H]6[C@H](O)[C@@H](COP(=O)(O)O)O[C@H]6n7cnc8c(N)ncnc78)O[C@H]5n9cnc%10c(N)ncnc9%10)O[C@H]4n%11cnc%12c(N)ncnc%11%12)[C@@H](O)[C@@H]3O	Q05823	8.187086643357144
Nc1ncnc2c1ncn2[C@@H]3O[C@H](COP(=O)(O)O[C@@H]4[C@H](O)[C@@H](COP(=O)(O)O[C@@H]5[C@H](O)[C@@H](COP(=O)(O)OP(=O)(O)OP(=O)(O)O)O[C@H]5n6cnc7c(N)ncnc67)O[C@H]4n8cnc9c(N)ncnc89)[C@@H](O)[C@H]3O	Q05823	9.657577319177793
Cc1nc2c(N)ncnc2n1[C@@H]3O[C@H](COP(=O)(O)O[C@@H]4[C@H](O)[C@@H](COP(=O)(O)O[C@@H]5[C@H](O)[C@@H](COP(=O)(O)O[C@@H]6[C@@H](CO)O[C@H]([C@@H]6O)N7C=CC(=O)NC7=O)O[C@H]5n8cnc9c(N)ncnc89)O[C@H]4n%10cnc%11c(N)ncnc%10%11)[C@@H](O)[C@H]3O	Q05823	6.872895201635193
Nc1ncnc2c1ncn2[C@@H]3O[C@H](COP(=O)(O)O[C@@H]4[C@H](O)[C@@H](COP(=O)(O)O[C@@H]5[C@H](O)[C@@H](COP(=O)(O)O)O[C@H]5n6cnc7c(N)ncnc67)O[C@H]4n8cnc9c(N)ncnc89)[C@@H](O)[C@H]3O	Q05823	9.698970004336019
[O-][N+](=O)c1ccc2[nH]c3c(CC(=O)Nc4ccccc34)c2c1	Q96RG2	6.400056920649286
COc1ccc(C=C2SC(=Nc3ccccc3)NC2=O)cc1O	Q96RG2	6.399996913372259
CC(C)OC1=NNC(=O)C1=Cc2c[nH]c3ccccc23	Q96RG2	5.899998417198648
CC(=O)Nc1cc(N)c(C#N)c(n1)c2ccccc2	Q96RG2	6
CC(C)(C)c1ccc2nc([nH]c2c1)c3n[nH]c4ccccc34	Q96RG2	6.599997654072044
COc1cc(ccc1O)c2ccc3C(=O)Nc4cc(ccc4Nc3c2)C(=O)NCc5cccc(F)c5	Q96RG2	6.900008766455316
NC(=O)c1cc2c(Oc3cccc(F)c3)cncc2s1	Q96RG2	6.0999990348465305
CC(O)Cn1cc(cn1)c2cnc(N)c3c(csc23)c4ccc(NC(=O)Nc5cccc(C)c5)cc4	Q96RG2	5.899998417198648
Nc1n[nH]c2cccc(c3ccc(NC(=O)Nc4cc(ccc4F)C(=O)O)cc3)c12	Q96RG2	6.599997654072044
CCC(N)(CC)C#Cc1cnc(N)c2c(csc12)c3ccc(NC(=O)Nc4cccc(C)c4)cc3	Q96RG2	6.199998172182031
Cc1cccc(NC(=O)Nc2ccc(cc2)c3csc4c(cnc(N)c34)C#CCN)c1	Q96RG2	6.299997602857746
O=C1NCCc2[nH]c(cc12)c3ccncc3	Q96RG2	6.599997654072044
Cc1cccc(NC(=O)Nc2ccc(cc2)c3csc4c(cnc(N)c34)c5cnn(C)c5)c1	Q96RG2	6.900008766455316
Cc1cccc(NC(=O)Nc2ccc(cc2)c3csc4c(cnc(N)c34)C#CC(C)(C)N)c1	Q96RG2	6.399996913372259
OCC(CO)Nc1ncnc2[nH]cc(c3ccccc3)c12	Q96RG2	6
OC(C(=O)NNC(=S)Nc1ccc(F)cc1)(c2ccccc2)c3ccccc3	Q96RG2	5.899998417198648
CCCC(=O)Nc1n[nH]c2ccc(cc12)c3nnn(Cc4ccccc4)c3c5ccccc5	Q96RG2	6.499996931948306
NC(=O)c1cc2c(cncc2s1)c3ccc(F)cc3	Q96RG2	6.0999990348465305
Ic1ccc(Oc2cncc3sc(cc23)C4=NC(=O)ON4)cc1	Q96RG2	6.100089266209717
Cc1ccc(F)c(NC(=O)Nc2ccc(cc2)c3cccc4[nH]nc(N)c34)c1	P54753	5.853871964321762
Cc1nc(Nc2ncc(s2)C(=O)Nc3c(C)cccc3Cl)cc(n1)N4CCN(CCO)CC4	P54753	8.161150909262744
CSc1cccc(Nc2ncc3C=C(C(=O)N(C)c3n2)c4c(Cl)cccc4Cl)c1	P54753	6.468521082957745
Cc1cn(cn1)c2cc(NC(=O)c3ccc(C)c(Nc4nccc(n4)c5cccnc5)c3)cc(c2)C(F)(F)F	P54753	6
OC(=O)c1ccc(Nc2ncc3CN=C(c4cc(Cl)ccc4c3n2)c5c(F)cccc5F)cc1	P54753	5.455931955649724
Cc1ccc(O)cc1Nc2ccnc(Nc3cccc(c3)C(=O)N)n2	P54753	7.0915149811213505
COc1cc(Nc2c(cnc3cc(OCCCN4CCN(C)CC4)c(OC)cc23)C#N)c(Cl)cc1Cl	P54753	6.6777807052660805
COc1cc2c(Oc3ccc(NC(=O)C4(CC4)C(=O)Nc5ccc(F)cc5)cc3F)ccnc2cc1OCCCN6CCOCC6	P54753	7.070581074285707
COc1cc(ccc1Nc2ncc(Cl)c(Nc3ccccc3S(=O)(=O)C(C)C)n2)N4CCC(CC4)N5CCN(C)CC5	P54753	5.721246399047171
COc1cc(Nc2ncc(F)c(Nc3ccc4OC(C)(C)C(=O)Nc4n3)n2)cc(OC)c1OC	P51956	6.769551078621726
Cc1cnc(Nc2ccc(OCCN3CCCC3)cc2)nc1Nc4cccc(c4)S(=O)(=O)NC(C)(C)C	P51956	6.1938200260161125
CC[C@H]1N(C2CCCC2)c3nc(Nc4ccc(cc4OC)C(=O)NC5CCN(C)CC5)ncc3N(C)C1=O	P51956	6.142667503568732
O=C(N1CCNCC1)c2ccc(\C=C\c3n[nH]c4ccccc34)cc2	P51956	6
OC(=O)COc1ncnc2cc(sc12)c3ccc4[nH]ncc4c3	P51956	6.67778070526608
N#CC[C@H](C1CCCC1)n2cc(cn2)c3ncnc4[nH]ccc34	P51956	5.958607314841775
COc1cc(ccc1Nc2ncc(Cl)c(Nc3ccccc3S(=O)(=O)C(C)C)n2)N4CCC(CC4)N5CCN(C)CC5	P51956	5.055517327849831
CCOc1cc2ncc(C#N)c(Nc3ccc(OCc4ccccn4)c(Cl)c3)c2cc1NC(=O)\C=C\CN(C)C	P51956	5.619788758288394
COc1cc(Nc2ncc(F)c(Nc3ccc4OC(C)(C)C(=O)Nc4n3)n2)cc(OC)c1OC	P54756	6.0655015487564325
C1=CC=C(C=C1)OC2=CC=C(C=C2)NC3=C4C=C(C=CC4=NC=C3)C5=CC=CC=N5	P54756	5
Cc1ccc(F)c(NC(=O)Nc2ccc(cc2)c3cccc4[nH]nc(N)c34)c1	P54756	5.823908740944319
CCN1CCN(Cc2ccc(NC(=O)Nc3ccc(Oc4cc(NC)ncn4)cc3)cc2C(F)(F)F)CC1	P54756	6.853871964321762
Cc1ccc(cc1)n2nc(cc2NC(=O)Nc3ccc(OCCN4CCOCC4)c5ccccc35)C(C)(C)C	P54756	5.853871964321762
COc1cc2ncnc(Nc3ccc(F)c(Cl)c3)c2cc1OCCCN4CCOCC4	P54756	5.823908740944319
Cl.CN(C)CC(=O)N1CCC(CC1)c2ccc(NC(=O)c3nc(c[nH]3)C#N)c(c2)C4=CCCCC4	P54756	5.259637310505756
Cc1nc(Nc2ncc(s2)C(=O)Nc3c(C)cccc3Cl)cc(n1)N4CCN(CCO)CC4	P54756	9.619788758288394
C[C@]12O[C@H](C[C@]1(O)CO)n3c4ccccc4c5c6C(=O)NCc6c7c8ccccc8n2c7c35	P54756	5.229147988357856
CNC(=O)c1cc(Oc2ccc(NC(=O)Nc3ccc(Cl)c(c3)C(F)(F)F)cc2)ccn1	P54756	6.443697499232713
CSc1cccc(Nc2ncc3C=C(C(=O)N(C)c3n2)c4c(Cl)cccc4Cl)c1	P54756	7.853871964321762
Cc1cn(cn1)c2cc(NC(=O)c3ccc(C)c(Nc4nccc(n4)c5cccnc5)c3)cc(c2)C(F)(F)F	P54756	5.721246399047171
OC(=O)c1ccc(Nc2ncc3CN=C(c4cc(Cl)ccc4c3n2)c5c(F)cccc5F)cc1	P54756	5.853871964321762
Nc1c(cnn1c2ccc(F)cc2)C(=O)c3cccc(OC[C@@H](O)CO)c3	P54756	5.180456064458132
Fc1ccc(SC2=NN3C=NC(=O)C(=C3C=C2)c4c(Cl)cccc4Cl)c(F)c1	P54756	5.721246399047171
Fc1ccc(Nc2ncnc3cc(OCCCN4CCOCC4)c(NC(=O)C=C)cc23)cc1Cl	P54756	5.920818753952375
Cc1ccc(O)cc1Nc2ccnc(Nc3cccc(c3)C(=O)N)n2	P54756	8.522878745280337
COc1cc(Nc2c(cnc3cc(OCCCN4CCN(C)CC4)c(OC)cc23)C#N)c(Cl)cc1Cl	P54756	7.568636235841013
CCOc1cc2ncc(C#N)c(Nc3ccc(F)c(Cl)c3)c2cc1NC(=O)\C=C\CN(C)C	P54756	6.1487416512809245
C[C@@H](Oc1cc(cnc1N)c2cnn(c2)C3CCNCC3)c4c(Cl)ccc(F)c4Cl	P54756	6
COc1cc2c(Nc3ccc(Br)cc3F)ncnc2cc1OCC4CCN(C)CC4	P54756	6.619788758288394
COc1cc2c(Oc3ccc(NC(=O)C4(CC4)C(=O)Nc5ccc(F)cc5)cc3F)ccnc2cc1OCCCN6CCOCC6	P54756	8.18045606445813
COc1cc(ccc1Nc2ncc(Cl)c(Nc3ccccc3S(=O)(=O)C(C)C)n2)N4CCC(CC4)N5CCN(C)CC5	P54756	5.431798275933005
CN[C@@H]1C[C@H]2O[C@@](C)([C@@H]1OC)n3c4ccccc4c5c6CNC(=O)c6c7c8ccccc8n2c7c35	P54756	7.022276394711152
CN1CC[C@@H]([C@H](O)C1)c2c(O)cc(O)c3C(=O)C=C(Oc23)c4ccccc4Cl	P54756	5.426935982160881
CC(C)n1nc(c2cc3cc(O)ccc3[nH]2)c4c(N)ncnc14	P54756	5.508638306165727
COCCOc1cc2ncnc(Nc3cccc(c3)C#C)c2cc1OCCOC	P54756	6.1487416512809245
CCN(CC)CCNC(=O)c1c(C)[nH]c(\C=C\2/C(=O)Nc3ccc(F)cc23)c1C	P54756	5.574983371155115
Nc1ncnc2scc(c3ccc(NC(=O)Nc4ccccc4)cc3)c12	P51955	6.199998172182031
Cc1cccc(NC(=O)Nc2ccc(cc2)c3csc4c(cnc(N)c34)C#Cc5cccnc5)c1	P51955	5.700000503883016
O=C1Nc2ccc3ncsc3c2C1=CNc4ccc(cc4)S(=O)(=O)Nc5ccccn5	P51955	6.199998172182031
Cc1cc(cc2[nH]c(nc12)C3=C(NCC(O)c4cccc(Cl)c4)C=CNC3=O)N5CCOCC5	P51955	5.499999678657065
COc1cc(Nc2ncc(F)c(Nc3ccc4OC(C)(C)C(=O)Nc4n3)n2)cc(OC)c1OC	P51955	6.699991797446187
Cc1cccc(NC(=O)Nc2ccc(cc2)c3csc4c(cnc(N)c34)C#CCN5CCOCC5)c1	P51955	6.399996913372259
Cc1cnc(Nc2ccc(OCCN3CCCC3)cc2)nc1Nc4cccc(c4)S(=O)(=O)NC(C)(C)C	P51955	5.769551078621726
CC(O)Cn1cc(cn1)c2cnc(N)c3c(csc23)c4ccc(NC(=O)Nc5cccc(F)c5)cc4	P51955	7.199970640755866
NCCC(C(=O)Nc1ccc2[nH]ncc2c1)c3ccc(Cl)c(Cl)c3	P51955	5.300000202445418
Cc1cccc(NC(=O)Nc2ccc(cc2)c3coc4ncnc(N)c34)c1	P51955	5.899998417198648
Cc1cnc(Nc2cccc(c2)S(=O)(=O)N)nc1Nc3ccc(OCC(=O)N)cc3	P51955	5.200000237109354
CC1(O)CC(C1)c2nc(c3ccc4ccc(nc4c3)c5ccccc5)c6c(N)nccn26	P51955	5.700000503883016
CC1=NN(C(=O)C1=Cc2c(C)c(C#N)c3nc4ccccc4n3c2O)c5ccc(Cl)c(Cl)c5	P51955	5.700000503883016
Nc1nccc2cnc(c3ccccc3)n12	P51955	4.100000018985305
CC(NC1=C(Nc2ccnc(Nc3cccc(C)c3)n2)C(=O)C1=O)C(C)(C)C	P51955	6.499996931948306
COc1c2C(=O)C=C(C)Oc2cc(O)c1c3nc4ccccc4[nH]3	P51955	6.499996931948306
COc1cc(ccc1NC(=O)c2cc3ccccc3n2C)c4nn(C5CCC(CC5)N6CCN(CC6)C(=O)C)c7ncnc(N)c47	P51955	6.699991797446187
Cn1nc(N)c2c(cncc12)c3ccc(NC(=O)Nc4cccc(c4)C(F)(F)F)cc3	P51955	6
Fc1cccc(F)c1C(=O)Nc2cccc(c2)c3nc4sccn4c3c5ccnc(Nc6cccc(c6)N7CCCC7=O)n5	P51955	6.599997654072044
Cc1ccc(F)c(NC(=O)Nc2ccc(cc2)c3coc4c(cnc(N)c34)C#CCN5CCOCC5)c1	P51955	7
CCN1C(=O)SC(=C1C)c2ccnc(Nc3cccc(OC)c3)n2	P51955	6
OC(=O)c1ccccc1Nc2ccnc(Nc3ccc4[nH]ncc4c3)n2	P51955	5.59999938302362
NC(=O)c1cc2c(cncc2s1)c3ccc(Br)c(F)c3F	P51955	5.300000202445418
CC(=NNC(=N)N)c1cc(NC(=O)c2cccc(c2)C(=O)Nc3cc(cc(c3)C(=NNC(=N)N)C)C(=NNC(=N)N)C)cc(c1)C(=NNC(=N)N)C	P51955	6.299997602857746
NCCNS(=O)(=O)c1cccc(c1)C(=O)Nc2ccc(cc2)C3=NNC(=O)c4ccccc34	P51955	5.40000018605658
Nc1ncnc2scc(c3ccc(NC(=O)Nc4cc(ccc4F)C(F)(F)F)cc3)c12	P51955	5.899998417198648
Nc1cc(ccc1NC2CCCCC2)S(=O)(=O)NC(=O)c3ccc(cc3)c4ccc(F)cc4	P51955	5.800000874803203
COc1cc2ncn(c3cc(OCc4ccccc4C(F)(F)F)c(s3)C(=O)O)c2cc1OC	P51955	6.2003288113642245
OC1CCC(CC1)Nc2nc(Cl)cc(n2)c3c[nH]c4ncccc34	P51955	5.200000237109354
CCC(=O)Nc1ccc(C(=O)N2CCNCC2)c(O)c1	P51955	6.299997602857746
Cc1cc2cc(ccc2[nH]1)c3csc4c(cnc(N)c34)c5cccc(c5)S(=O)(=O)C	P51955	7.400007822415902
CN1CCN(CC1)C2CCC(CC2)n3cc(c4ccc(Oc5ccccc5)cc4)c6c(N)ncnc36	P51955	5.800000874803203
CC[C@H]1N(C2CCCC2)c3nc(Nc4ccc(cc4OC)C(=O)NC5CCN(C)CC5)ncc3N(C)C1=O	P51955	5.698970004336019
OC(=O)c1csc2C(=O)NCCNc12	P51955	5
Cc1cccc(NC(=O)Nc2ccc(cc2)c3csc4c(cnc(N)c34)C#CCNS(=O)(=O)C)c1	P51955	6.499996931948306
Fc1ccc(cc1)C(=O)Nc2cccc(c2)C3Nc4ccc5ccccc5c4C6C=CCC36	P51955	5.800000874803203
COc1cc(Nc2ncnc(n2)N3CCCc4cc(C)ccc34)cc(OC)c1OC	P51955	6
CN1CCN(CC1)c2ccc3nc([nH]c3c2)C4=C(N)c5c(F)cccc5NC4=O	P51955	5.698970004336019
CCN(CC)CC#Cc1cnc(N)c2c(csc12)c3ccc(NC(=O)Nc4cccc(C)c4)cc3	P51955	5.899998417198648
Cc1ccc(cn1)c2cnc(N)c3c(csc23)c4ccc(NC(=O)Nc5cccc(F)c5)cc4	P51955	6.699991797446187
Cn1cc(cn1)c2cnc(N)c3c(csc23)c4ccc(NC(=O)Nc5cccc(F)c5)cc4	P51955	7.199970640755866
CN1CCN(CC1)c2ccc(Nc3ncc4C(=O)N(CC=C)N(c5cccc(n5)C(C)(C)O)c4n3)cc2	P51955	6.0999990348465305
Nc1ncc(c2ccncc2)c3scc(c4ccc(NC(=O)Nc5cc(ccc5F)C(F)(F)F)cc4)c13	P51955	6.0999990348465305
CCN1CCN(CC1)c2ccc(Nc3nccc(n3)c4c(nc5ccccn45)c6cccc(c6)C(=O)Nc7ccccc7F)cc2	P51955	7.400007822415902
COCCOC1CCC(CC1)n2nc(c3ccc(Nc4oc5c(C)cc(C)cc5n4)cc3)c6c(N)ncnc26	P51955	6.799998134593398
COC(=O)c1c(C)n2ncnc(N)c2c1c3ccc(NC(=O)Nc4ccccc4)cc3	P51955	6.599997654072044
NC(COc1cncc(c1)c2ccc3NC(=O)C(=Cc4ccc[nH]4)c3c2)Cc5ccccc5	P51955	5.899998417198648
CNC(=O)C=Cc1cnc(N)c2c(csc12)c3ccc4OCOc4c3	P51955	6
Cc1cc(Cl)ccc1NC(=S)NNC(=O)C(O)(c2ccccc2)c3ccccc3	P51955	5.499999678657065
CN(C)CCCOc1cc2C(=O)NCc2c(c1)c3ccc(Nc4oc5ccccc5n4)cc3	P51955	5.200000237109354
COc1ccc(Nc2nccc(NC3=C(NC(C)C(C)(C)C)C(=O)C3=O)n2)cc1OC	P51955	6.199998172182031
Cc1nc(Nc2ncc(s2)C(=O)Nc3c(C)cccc3Cl)cc(n1)N4CCN(CCO)CC4	P51955	5.187086643357144
Cc1nc2ccc(NS(=O)(=O)c3ccc(N)cc3)cc2nc1C	P51955	5.499999678657065
CN1C(=O)N(c2ccc(cc2)C(C)(C)C#N)c3c1cnc4ccc(cc34)c5cnc6ccccc6c5	P51955	5.700000503883016
Cc1c(c2cccc(OCc3ccccc3)c2)c4c(N)ncnc4n1C5CCC(CC5)N6CCCC6	P51955	5.200000237109354
Nc1c(cnc2c(cnn12)c3ccc4OCOc4c3)c5ccc(NC(=O)Nc6cccc(c6)C(F)(F)F)cc5	P51955	5.899998417198648
C[C@]12O[C@H](C[C@]1(O)CO)n3c4ccccc4c5c6C(=O)NCc6c7c8ccccc8n2c7c35	P51955	5.309803919971486
CC(=O)N1CCN(CC1)C2CCC(CC2)n3nc(c4ccc(NC(=O)c5cc6ccccc6n5C)cc4)c7c(N)ncnc37	P51955	6.0999990348465305
COc1cc(Nc2ncc(c(Nc3ccccc3C(=O)N)n2)[N+](=O)[O-])cc(OC)c1OC	P51955	7.700057099977233
O=C(Nc1c[nH]c2ncc(cc12)c3ccc(cc3)C#N)c4cccnc4	P51955	6.316052869248487
Fc1cc2C(=O)C3=C(SNC3=O)N(C4CC4)c2c(F)c1NCc5ccccc5	P51955	5.700000503883016
Nc1ncc(c2cocc2)c3scc(c4ccc(NC(=O)Nc5cccc(F)c5)cc4)c13	P51955	5.800000874803203
Cc1nnc(c2ccccc2)c(n1)C#N	P51955	4.399999967876858
Nc1ncc(c2cocc2)c3scc(c4ccc(NC(=O)Nc5ccccc5F)cc4)c13	P51955	6.0999990348465305
C[C@@H](Oc1cc(sc1C(=O)N)n2cnc3ccc(CN4CCN(C)CC4)cc23)c5ccccc5C(F)(F)F	P51955	6.585026652029182
CSc1cccc(Nc2ncc3C=C(C(=O)N(C)c3n2)c4c(Cl)cccc4Cl)c1	P51955	6.958607314841775
Cc1[nH]c(\C=C\2/C(=O)Nc3ccc(cc23)S(=O)(=O)Cc4c(Cl)cccc4Cl)c(C)c1C(=O)N5CCC[C@@H]5CN6CCCC6	P51955	6.221848749616356
COc1ccc(OC)c(NC(=O)c2cnn3c(ccnc23)c4ccccc4)c1	P51955	5.300000202445418
COc1cc2ncn(c3cc(OCc4ccccc4C(F)(F)F)c(s3)C(=O)N)c2cc1OC	P51955	6.30007993849525
CCC1N(C2CCCC2)c3nc(Nc4ccc(cc4OC)C(=O)NC5CCN(C)CC5)ncc3N(C)C1=O	P51955	5.700000503883016
COc1ccc(c2ccc(NC(=O)Nc3ccc(F)c(C)c3)cc2)c4c(N)noc14	P51955	5.300000202445418
COCCOC1CCC(CC1)n2nc(c3ccc(Nc4oc5c(Cl)cc(C)cc5n4)cc3)c6c(N)ncnc26	P51955	6.499996931948306
COc1ccc2c(c1)c(cn2C)c3cc4nc(Br)cnc4[nH]3	P51955	5.499999678657065
O=C(N1CCNCC1)c2ccc(\C=C\c3n[nH]c4ccccc34)cc2	P51955	5.275724130399211
Cc1ccccc1NC(=O)Nc2ccc3c(CCc4sc5ncnc(N)c5c34)c2	P51955	5.200000237109354
Clc1ccc(cc1)C2CC(=C(C#N)C(=O)C2C(=O)c3ccccc3)c4ccccc4	P51955	6.599997654072044
Cc1ccccc1c2c(C(=O)O)n(CCCOc3cccc4ccccc34)c5ccccc25	P51955	5.200000237109354
O=C(Cc1cccs1)Nc2nc3ccccc3s2	P51955	6
CNc1ncnc2NCCC(=Nc12)c3ccc(NC(=O)Nc4cccc(c4)C(F)(F)F)cc3	P51955	6.199998172182031
Nc1ncnc2c1c(cn2C3CCC(CC3)N4CCCC4)c5cccc(OCc6ccccc6)c5	P51955	5.200000237109354
Cc1c(c2cccc(OCc3ccccc3)c2)c4c(N)ncnc4n1C5CC(CN6CCCC6)C5	P51955	5.499999678657065
CC(C)(C)c1ccc2nc([nH]c2c1)c3n[nH]c4ccccc34	P51955	5.300000202445418
Cc1cccc(NC(=O)Nc2ccc(cc2)c3csc4ncnc(N)c34)c1	P51955	6.2003288113642245
CN1CCN(CC1)c2ccc(Nc3ncc(Cl)c(Nc4ccc5[nH]ncc5c4)n3)cc2	P51955	5.59999938302362
Nc1ncc2cccc(c3ccccc3)n12	P51955	4.200000030616179
Nc1ncnc2NCCC(=Nc12)c3ccc(NC(=O)Nc4cccc(c4)C(F)(F)F)cc3	P51955	6
O=C1CCCN1Cc2ccc3c(NC(=O)c4cccn34)c2	P51955	6.30007993849525
CC(C)(C(=O)N)n1cc(cn1)c2cnc(N)c3c(csc23)c4ccc(NC(=O)Nc5cccc(F)c5)cc4	P51955	7
Cc1ccc(NC(=O)Nc2ccc(NC(=O)c3csc4ncnc(N)c34)cc2)cc1	P51955	5.40000018605658
Cc1ccc(NC(=O)Nc2ccc(cc2)c3csc4c(cnc(N)c34)c5cnn(C)c5)cc1	P51955	7.100015437450609
CN(Cc1cc(Cl)c(O)c2ncccc12)C3CCCCC3	P51955	6.0999990348465305
COc1cc(Nc2c(cnc3cc(OCCCN4CCN(C)CC4)c(OC)cc23)C#N)c(Cl)cc1Cl	P51955	5.795880017344075
Oc1c2ccccc2c3N=Nc4cccc1c34	P51955	5.200000237109354
Cc1cccc(NC(=O)Nc2ccc(cc2)c3csc4c(cnc(N)c34)c5cn[nH]c5)c1	P51955	6.699991797446187
COc1cc(ccc1O)c2ccc3C(=O)Nc4cc(ccc4Nc3c2)C(=O)NCc5cccc(F)c5	P51955	5.59999938302362
Cn1cc(cn1)c2cnn3c(N)c(cnc23)c4ccc(NC(=O)Nc5cccc(c5)C(F)(F)F)cc4	P51955	5.300000202445418
Nc1n[nH]c2ncc(Br)cc12	P51955	4.499999953328896
COc1ccc(cc1OC)C(=O)Nc2n[nH]c3ccc(cc23)c4cn(Cc5ccccc5)nn4	P51955	5.200000237109354
Nc1nccc2scc(c3ccc(NC(=O)Nc4cccc(Cl)c4)cc3)c12	P51955	5.40000018605658
O=C1NCCc2[nH]c(cc12)c3ccnc(C=Cc4ccccc4)c3	P51955	6.199998172182031
CCOc1cc2ncc(C#N)c(Nc3ccc(F)c(Cl)c3)c2cc1NC(=O)\C=C\CN(C)C	P51955	6.510681525807763
CN1c2ccc(N)cc2C(c3ccccc3)c4cc(N)ccc14	P51955	6.900008766455316
BrC1=C2C=CC=CN2NC1=O	P51955	5.499999678657065
Cc1ccccc1NC(=O)Nc2ccc(cc2)c3coc4ncnc(N)c34	P51955	5.800000874803203
O=C(Nc1cc2C(=O)NN=Cc3c[nH]c(c1)c23)C4CC4c5ccccc5	P51955	5.899998417198648
CCNc1nc(C)c(s1)c2ccnc(Nc3ccc(cc3)N4CCN(CC4)C(=O)C)n2	P51955	6.499996931948306
CCCS(=O)(=O)Nc1ccc(F)c(C(=O)c2c[nH]c3ncc(Cl)cc23)c1F	P51955	5.301029995663981
Cc1cccc(NC(=O)Nc2ccc(cc2)c3csc4c(cnc(N)c34)C#CCCCCCCCCN)c1	P51955	6.399996913372259
O=C(Cc1ccccc1)Nc2cccc(c2)c3nc4sccn4c3c5ccnc(Nc6ccc(cc6)N7CCOCC7)n5	P51955	6.400056920649286
CC(=NNC(=N)N)c1cc(NC(=O)NCCCCCCNC(=O)Nc2cc(cc(c2)C(=NNC(=N)N)C)C(=NNC(=N)N)C)cc(c1)C(=NNC(=N)N)C	P51955	5.499999678657065
CCN1c2cc(N)ccc2c3ccc(N)cc3C1(O)c4ccccc4	P51955	5.700000503883016
NS(=O)(=O)c1cccc(Nc2ncc(Br)c(Nc3ccc(OCC#N)cc3)n2)c1	P51955	6.699991797446187
COc1cc(ccc1NC(=O)c2cc3ccccc3n2C)c4nn([C@@H]5CC[C@H](CC5)N6CCN(CC6)C(=O)C)c7ncnc(N)c47	P51955	6.701146923590294
OC1CCC(CC1)Nc2cc(Cl)nc(n2)c3c[nH]c4ncccc34	P51955	5.40000018605658
Fc1cccc(C(=O)Nc2cnc3[nH]cc(c4ccccc4)c3c2)c1F	P51955	5.200000237109354
COc1cc(cc(OC)c1OC)C2=NN(Cc3cccc(C)c3)C(=O)C=C2	P51955	5.499999678657065
Oc1ccc2nc([nH]c2c1)c3ccc(Sc4ccc(cc4)c5nc6ccc(O)cc6[nH]5)cc3	P51955	6.0999990348465305
CN(C)CC#Cc1cnc(N)c2c(csc12)c3ccc(NC(=O)Nc4cccc(C)c4)cc3	P51955	6.399996913372259
NC(=O)c1ccc2nc(cn2c1)c3oc(cc3)[N+](=O)[O-]	P51955	7.199970640755866
CNC(=O)C=Cc1cnc(N)c2c(csc12)c3cc(F)c4[nH]c(C)cc4c3	P51955	7.899974269892137
CNS(=O)(=O)c1ccccc1Nc2nc(Nc3cc(OC)c(OC)c(OC)c3)ncc2Cl	P51955	6.900008766455316
CCCn1cc(cn1)c2cnc(N)c3c(csc23)c4ccc(NC(=O)Nc5cccc(F)c5)cc4	P51955	6.900008766455316
CNC(=O)c1ccccc1Nc2nc(Nc3ccc(cc3OC)N4CCOCC4)ncc2Cl	P51955	5.59999938302362
CCOC(=O)c1nc2C(=O)Nc3cc(c(NC(=O)C)cc3n2c1C)[N+](=O)[O-]	P51955	5.700000503883016
Cc1cccc(NC(=O)Nc2ccc(cc2)c3cncc4c3c(N)nn4C)c1	P51955	5.499999678657065
CC(=O)Nc1cccc(CNC2=C(Nc3ccc4[nH]ncc4c3)C(=O)C2=O)c1	P51955	5.100000128334196
Cn1cc(c2cc3nc(Br)cnc3[nH]2)c4cc(F)ccc14	P51955	5.800000874803203
CC(O)Cn1cc(cn1)c2cnc(N)c3c(csc23)c4ccc(NC(=O)Nc5cccc(C)c5)cc4	P51955	7.0999988520666015
COc1cc(Nc2nccc(Nc3onc(c3)C4CCCCC4)n2)cc(OC)c1OC	P51955	5.100000128334196
Cn1cc(cn1)c2cnc(N)c3c(csc23)c4ccc(NC(=O)Nc5ccc(OC(F)F)cc5)cc4	P51955	6.499996931948306
COc1ccc(NC(=O)Nc2ccc(cc2)c3csc4c(cnc(N)c34)c5cnn(CC(C)(C)O)c5)cc1	P51955	5.899998417198648
Cc1[nH]c(C=C2C(=O)Nc3ccccc23)c(C)c1CCC(=O)O	P51955	5.300000202445418
NCCCOc1cc2C(=O)NCc2c(c1)c3ccc(Nc4oc5cc(Cl)ccc5n4)cc3	P51955	5.300000202445418
Nc1n[nH]c2nc(Cl)sc12	P51955	4.70000006855703
CNC(=O)c1cnc(N)c2c(csc12)c3ccc(NC(=O)Nc4cc(C)ccc4F)cc3	P51955	6.399996913372259
CC(C)C1=CC(=O)NC2=C1C(=O)NN2	P51955	4.200000030616179
Nc1ccc2c(C(=O)O)n(nc2c1)c3ccccc3	P51955	5.700000503883016
CNC(=O)C=Cc1cnc(N)c2c(csc12)c3ccc4sc(C)nc4c3	P51955	5.499999678657065
Cc1cccc(NC(=O)Nc2ccc(cc2)c3noc4ncnc(N)c34)c1	P51955	5.100000128334196
Nc1nccc2scc(c3ccc(NC(=O)Nc4cccc(Br)c4)cc3)c12	P51955	5.300000202445418
CN(CCCNC(=O)Nc1cc(cc(c1)C(=NNC(=N)N)C)C(=NNC(=N)N)C)CCCNC(=O)Nc2cc(cc(c2)C(=NNC(=N)N)C)C(=NNC(=N)N)C	P51955	5.300000202445418
Cc1nc(N)sc1c2ccnc(Nc3ccc(cc3)N4CCOCC4)n2	P51955	6.100089266209717
COc1cccc(c1)C(=O)Nc2cnc3[nH]cc(c4ccccc4)c3c2	P51955	5
CNC(=O)c1cnc(N)c2c(csc12)c3ccc(NC(=O)Nc4cccc(Cl)c4)cc3	P51955	6.699991797446187
COc1cc(ccc1Nc2ncc(Cl)c(Nc3ccccc3S(=O)(=O)C(C)C)n2)N4CCC(CC4)N5CCN(C)CC5	P51955	6.0999990348465305
NC(COc1cncc(c1)c2ccc3NC(=O)C(=Cc4occc4)c3c2)Cc5c[nH]c6ccccc56	P51955	5.700000503883016
Nc1ncc(C=CC(=O)NCCCn2ccnc2)c3scc(c4ccc(Br)cc4)c13	P51955	5.40000018605658
Brc1ccc2NNC(=O)c2c1	P51955	5.200000237109354
CCC(N)(CC)C#Cc1cnc(N)c2c(csc12)c3ccc(NC(=O)Nc4cccc(C)c4)cc3	P51955	6.199998172182031
Cc1ccc(NC(=O)Nc2ccc(cc2)c3coc4ncnc(N)c34)cc1	P51955	5.899998417198648
OCC(NC(=O)N1CCC(=CC1)c2c[nH]c3ncccc23)c4ccccc4	P51955	5.100000128334196
O=C(Cc1ccccc1)Nc2cccc(c2)c3nc4sccn4c3c5ccnc(Nc6cccc(c6)N7CCCC7=O)n5	P51955	6.299997602857746
OC(=O)c1ccccc1Nc2ccnc(Nc3cccc(O)c3)n2	P51955	5.59999938302362
Nc1ncnc2NCCC(=Nc12)c3ccc(NC(=O)Nc4cc(ccc4F)C(F)(F)F)cc3	P51955	5.9001588880446985
CN[C@@H]1C[C@H]2O[C@@](C)([C@@H]1OC)n3c4ccccc4c5c6CNC(=O)c6c7c8ccccc8n2c7c35	P51955	6.1249387366083
Nc1nccc2scc(c3ccc(NC(=O)Nc4cccc(F)c4)cc3)c12	P51955	5.40000018605658
CNC1CC2OC(C)(C1OC)n3c4ccccc4c5c6CNC(=O)c6c7c8ccccc8n2c7c35	P51955	5.59999938302362
CCOc1ccc(NC(=O)Nc2ccc(cc2)c3csc4c(cnc(N)c34)c5cnn(C)c5)cc1	P51955	5.40000018605658
COc1cccc(OC)c1CNc2nc(NC3CCCCC3)nc4ccc(Cl)cc24	P51955	6
Cc1cccc(NC(=O)Nc2ccc(cc2)c3cnc4c(cnn4c3N)c5cnn(C)c5)c1	P51955	6.30007993849525
CC(C)N(C(C)C)C(=O)Nc1ccc2nc(c3occc3)c(nc2c1)c4occc4	P51955	5.100000128334196
O=C1Cc2cc(cnc2N1)c3ccccc3	P51955	4.399999967876858
Oc1c(NS(=O)(=O)c2ccc(F)cc2)ccc3ccccc13	P51955	5.499999678657065
Cn1cc(C=C2C(=O)Nc3cccnc23)c4ccccc14	P51955	5.300000202445418
COCC#Cc1cccc2c1Cc3c(n[nH]c23)c4cccs4	P51955	5.59999938302362
COc1ccc(c2ccc(NC(=O)Nc3cc(F)cc(F)c3)cc2)c4c(N)noc14	P51955	5.800000874803203
Cc1cccc(NC(=O)Nc2ccc(cc2)c3csc4c(cnc(N)c34)C#CCN)c1	P51955	6
Cc1cc(C)cc(NC(=O)Nc2ccc(cc2)c3c(C)sc4ncnc(N)c34)c1	P51955	6.400056920649286
NC(=O)c1cccc(c1)c2cnc3[nH]cc(c4ccccc4)c3c2	P51955	6
OCc1cc(on1)c2ccc3[nH]ncc3c2	P51955	4.399999967876858
[O-][N+](=O)c1ccc(NC(=O)N2CCc3[nH]c4c(Cl)cc(Cl)cc4c3C2)cc1	P51955	6.900008766455316
Oc1c(Br)cc(C=NNC(=O)Nc2ccccc2)cc1Br	P51955	5.800000874803203
CN1CCN(CC1)c2ccc(Nc3ncc(F)c(NC4C5CC(C=C5)C4C(=O)N)n3)cc2C	P51955	6.199998172182031
NC1=CC(=O)NN1c2ccccn2	P51955	5.499999678657065
Nc1ncnc2onc(c3ccc(NC(=O)Nc4cccc(c4)C(F)(F)F)cc3)c12	P51955	6
COc1ccc(cc1OC)C2=NNc3cccc4c(OC)ccc2c34	P51955	6.699991797446187
CCN(CC)CCNC(=O)c1c(C)[nH]c(\C=C\2/C(=O)Nc3ccc(F)cc23)c1C	P51955	5.853871964321762
Clc1cc(NC2CCCCC2)nc(n1)c3c[nH]c4ncccc34	P51955	5.200000237109354
CC1=CC(=O)NC2=C1C(=O)N(N2)c3ccccc3	P51955	4.300000029139089
Cc1cccc(NC(=O)Nc2ccc(cc2)c3csc4c(cnc(N)c34)c5cnn(C)c5)c1	P51955	7.199970640755866
CCN1C(=O)C(=CNc2ccccc2)SC1=C(C#N)C(=O)O	P51955	5.300000202445418
CC(=O)C1=C(C)c2cnc(Nc3ccc(cn3)N4CCNCC4)nc2N(C5CCCC5)C1=O	P51955	5.499999678657065
COc1cc(ccc1NC(=O)c2cc3ccccc3n2C)c4csc5c(C=CC(=O)NCCN(C)C)cnc(N)c45	P51955	6.499996931948306
Cc1cccc(NC(=O)Nc2ccc(cc2)c3csc4c(cnc(N)c34)C#CC(C)(C)N)c1	P51955	6.299997602857746
COc1cccc(NC(=O)N2CCC(CC2)c3nc4c(cccc4[nH]3)C(=O)N)c1	P51955	5.499999678657065
Nc1ncc(c2cnn(CCO)c2)c3scc(c4ccc(NC(=O)Nc5cccc(F)c5)cc4)c13	P51955	7.899974269892137
Cc1nc(COc2ccccc2Cl)sc1c3ccnc(N)n3	P51955	5.100000128334196
Nc1n[nH]c2ccc(cc12)c3nnn(Cc4ccccc4)c3I	P51955	5.100000128334196
OC1=C(C#N)C2=C(C(=N)Oc3ccc(Cl)cc23)C(=O)N1	P51955	5.300000202445418
O=C(Cc1ccccc1)Nc2cccc(c2)c3nc4sccn4c3c5ccnc(Nc6cccc(c6)N7CCOCC7)n5	P51955	6.500154924664951
CNC(=O)C(C)n1cc(cn1)c2cnc(N)c3c(csc23)c4ccc(NC(=O)Nc5ccc(C)cc5)cc4	P51955	7.199970640755866
Nc1ncnc2NCCC(=Nc12)c3ccccc3	P51955	4.499999953328896
Nc1ncnc2sc(Br)c(c3ccc(NC(=O)Cc4cccc(Cl)c4)cc3)c12	P51955	5.700000503883016
Cc1cccc(NC(=O)Nc2ccc(cc2)c3csc4c(cnc(N)c34)C#CCN5CCCC5)c1	P51955	6.399996913372259
OC(=O)c1ccccc1Nc2ccnc(Nc3ccc4cn[nH]c4c3)n2	P51955	6.100089266209717
Nc1nnc2cncc(Cl)n12	P51955	5.59999938302362
O=C(Nc1n[nH]c2ccc(cc12)c3cn(Cc4ccccc4)nn3)c5ccccc5	P51955	5.100000128334196
CC(=O)NCC(=O)N1C2CCC1c3cc(Nc4ncc(c(NC5CCC5)n4)C(F)(F)F)ccc23	P51955	6.0999990348465305
OCc1ccc(cc1)c2sc(nc2C(=O)O)N3CCc4cccc(C(=O)Nc5nc6ccccc6s5)c4C3	P51955	5.899998417198648
Cc1[nH]c(\C=C\2/C(=O)Nc3ccc(F)cc23)c(C)c1C(=O)NC[C@H](O)CN4CCOCC4	P51955	5.958607314841775
Nc1ncnc2sc3CCc4cc(NC(=O)Nc5ccccc5)ccc4c3c12	P51955	5.300000202445418
OC(C(=O)NNC(=S)Nc1ccc(F)cc1)(c2ccccc2)c3ccccc3	P51955	6.199998172182031
OC(C(=O)NNC(=S)Nc1ccc(Cl)cc1)(c2ccccc2)c3ccccc3	P51955	6.199998172182031
CCOc1cc2ncc(C#N)c(Nc3ccc(OCc4ccccn4)c(Cl)c3)c2cc1NC(=O)\C=C\CN(C)C	P51955	6.6020599913279625
Cc1ccc(F)c(NC(=O)Nc2ccc(cc2)c3nsc4ncnc(N)c34)c1	P51955	6
Nc1ncc(c2cnn(CCO)c2)c3scc(c4ccc(NC(=O)Nc5ccc(OC(F)F)cc5)cc4)c13	P51955	6.900008766455316
CN(C)c1ccc(N)c2ccccc12	P51955	5.499999678657065
NCCCOc1cc2C(=O)NCc2c(c1)c3ccc(Nc4oc5ccccc5n4)cc3	P51955	5.499999678657065
CNc1nc(C)c(s1)c2ccnc(Nc3ccc(cc3)N4CCNCC4)n2	P51955	6.599997654072044
Cc1cc2C(=O)C(N)C3(CCCCC3)Oc2c(C#N)c1C	P51955	5.300000202445418
CN(C)CC1=C(O)C2=NC(=CC(=O)N2C=C1)C	P51955	7.50003813440381
CN(c1ccc2c(C)n(C)nc2c1)c3ccnc(Nc4ccc(C)c(c4)S(=O)(=O)N)n3	P51955	6.204385418839882
Cc1cccc(NC(=O)Nc2ccc(cc2)c3csc4ccnc(N)c34)c1	P51955	5.300000202445418
CCOC(=O)c1c(C)n(c2ccc(I)cc2)c3c4ccccc4c(O)cc13	P51955	5.899998417198648
Nc1ncnc2c1c(cn2C3CC(CN4CCCC4)C3)c5cccc(OCc6ccccc6)c5	P51955	5.700000503883016
Cc1ccc(C)c(NC(=O)c2cc(nc3ccccc23)c4occc4)c1	P51955	5.899998417198648
CC1=CN2CC(=O)NN=C2C=C1	P51955	4.70000006855703
CNCC#Cc1cnc(N)c2c(csc12)c3ccc(NC(=O)Nc4cccc(C)c4)cc3	P51955	7
NC(=O)c1sc(cc1OCc2ccccc2C(F)(F)F)n3cnc4ccccc34	P51955	5.100000128334196
CCNC(=O)c1cnc(N)c2c(csc12)c3ccc(NC(=O)Nc4cccc(F)c4)cc3	P51955	6.799998134593398
NS(=O)(=O)c1cccc(Nc2ncc3ccn(c4ccccc4)c3n2)c1	P51955	5.800000874803203
Nc1ncnc2c1sc3ncnc(N)c23	P51955	5.100000128334196
CC(C(=O)N(C)C)n1cc(cn1)c2cnc(N)c3c(csc23)c4ccc(NC(=O)Nc5ccc(C)cc5)cc4	P51955	6.699991797446187
CCN(CC)CCNC(=O)C=Cc1cnc(N)c2c(csc12)c3ccc(NC(=O)Nc4cccc(C)c4)cc3	P51955	6.900008766455316
Cc1ccc(NC(=O)Nc2ccc(cc2)c3csc4ncnc(N)c34)cc1C	P51955	6.299997602857746
COc1ccc(NC(=O)Nc2ccc(cc2)c3csc4c(cnc(N)c34)c5cnn(CC(O)CO)c5)cc1	P51955	6
CCN(CC)C(=O)Nc1ccc2nc(c3occc3)c(nc2c1)c4occc4	P51955	5.100000128334196
CCCC(=O)Nc1n[nH]c2nc3ccccc3cc12	Q00535	5.899998417198648
Nc1n[nH]c2ccc(cc12)c3cn(Cc4ccccc4)nn3	Q00535	5.899998417198648
NCCn1cc(c2cc(c3cc4ccccc4s3)c5[nH]ncc5c2)c6nc(N)ncc16	Q00535	6.700569360518241
C1Cc2sccc2c3[nH]ncc13	Q00535	5.200000237109354
NC(COc1cncc(C=Cc2ccncc2)c1)Cc3c[nH]c4ccccc34	Q00535	5.300000202445418
O=C(Nc1n[nH]c2ccc(cc12)c3cn(Cc4ccccc4)nn3)c5cccc(c5)C#N	Q00535	7.899974269892137
[O-][N+](=O)c1ccc2[nH]c3c(CC(=O)Nc4ccccc34)c2c1	Q00535	7.910396511922256
NC1CCC(CC1)Nc2nc(Cl)cc(n2)c3c[nH]c4ncccc34	Q00535	8.500312917381596
CCCS(=O)(=O)Nc1ccc(cc1)c2ccc3[nH]nc(NC(=O)CC)c3c2	Q00535	6.399996913372259
COc1cc(Nc2ncc(F)c(Nc3ccc4OC(C)(C)C(=O)Nc4n3)n2)cc(OC)c1OC	Q00535	5.800000874803203
Cc1ccc(cc1)c2cc3nc(Br)cnc3[nH]2	Q00535	8.100179497572904
C(c1ccccc1)n2nnc(c3ccc4[nH]ncc4c3)c2C5CC5	Q00535	6.499996931948306
CCCS(=O)(=O)Nc1ccc(cc1)c2ccc3[nH]nc(NC(=O)C)c3c2	Q00535	6.299997602857746
COc1ccc(cc1)C(=O)N2c3ccccc3Sc4c(Cl)cncc24	Q00535	6.0999990348465305
OC(=O)c1ccccc1Nc2ncnc(Nc3ccc(F)cc3)n2	Q00535	5.499999678657065
O=C(NCCc1cccs1)N2CCC(=CC2)c3c[nH]c4ncccc34	Q00535	6.799998134593398
CN(C)c1ccc(cc1)C(=O)Nc2n[nH]c3ccc(cc23)c4cn(Cc5ccccc5)nn4	Q00535	7.50003813440381
NCCC(C(=O)Nc1ccc2[nH]ncc2c1)c3ccc(Cl)c(Cl)c3	Q00535	5.59999938302362
CC(C)NC1=NNC(=O)C1=Cc2cc3ccccc3[nH]2	Q00535	6
Cc1n[nH]c2ccc(cc12)c3cncc(OCC(N)Cc4ccc(Cl)c(Cl)c4)c3	Q00535	7.899974269892137
Cc1cnc(Nc2cccc(c2)S(=O)(=O)N)nc1Nc3ccc(OCC(=O)N)cc3	Q00535	6.399996913372259
Fc1cc(F)c2nccc(NC(=O)Nc3cnccn3)c2c1	Q00535	6.699991797446187
Brc1ccc2[nH]c3c(CC(=O)Nc4ccccc34)c2c1	Q00535	5.800000874803203
CC1=NN(C(=O)C1=Cc2c(C)c(C#N)c3nc4ccccc4n3c2O)c5ccc(Cl)c(Cl)c5	Q00535	5.200000237109354
Nc1nccc2cnc(c3ccccc3)n12	Q00535	4.200000030616179
NC(=O)c1cc2c(Oc3ccc(Br)cc3)cncc2s1	Q00535	6.2003288113642245
CC(NC1=C(Nc2ccnc(Nc3cccc(C)c3)n2)C(=O)C1=O)C(C)(C)C	Q00535	5.899998417198648
O=C1NCc2c1cccc2c3cccs3	Q00535	5.700000503883016
C1=CC=C(C=C1)OC2=CC=C(C=C2)NC3=C4C=C(C=CC4=NC=C3)C5=CC=CC=N5	Q00535	5
O=C1Nc2cc(cnc2N1)c3ccccc3	Q00535	5.200000237109354
Clc1cccc(Cl)c1C(=O)Nc2c[nH]nc2C(=O)NC3CCNCC3	Q00535	6.154901959985743
C(c1ccccc1)c2cc(on2)c3ccc4[nH]ncc4c3	Q00535	5.59999938302362
CCNC(=O)NC1CCC(CC1)Nc2nc(Cl)cc(n2)c3c[nH]c4ncccc34	Q00535	8.199970640755867
COc1c2C(=O)C=C(C)Oc2cc(O)c1c3nc4ccccc4[nH]3	Q00535	6.0999990348465305
Cl.Cl.COc1ccc(cc1OC)c2cc3nccn3c(Nc4ncccc4C(=O)N)n2	Q00535	6.903089986991944
NC1CCCC(C1)Nc2nc(Cl)cc(n2)c3c[nH]c4ncccc34	Q00535	6.900008766455316
CC(C)(C)NC1=C(Nc2ccnc(Nc3ccc(cc3)c4ccncc4)n2)C(=O)C1=O	Q00535	6.380906669373257
Cc1oc(nn1)c2cc3c(Oc4ccc(cc4)C(F)(F)F)cncc3s2	Q00535	5.59999938302362
COc1ccc2NC(=O)C(=Cc3c[nH]cn3)c2c1	Q00535	8.100179497572904
CCCC(=O)Nc1n[nH]c2nnc(cc12)c3cccc(F)c3F	Q00535	7.199970640755866
Oc1cc(O)c2C(=O)c3c(O)ccc(O)c3Oc2c1	Q00535	6.77642098432889
COc1cccc(c1)C(=O)Nc2n[nH]c3ccc(cc23)c4cn(Cc5ccccc5)nn4	Q00535	7.199970640755866
CCN1C(=O)SC(=C1C)c2ccnc(Nc3cccc(OC)c3)n2	Q00535	7.899974269892137
Cc1ccccc1c2c(nnn2Cc3ccccc3)c4ccc5[nH]nc(N)c5c4	Q00535	8.100179497572904
CC(C)(O)C1=C(N)C(=O)NN=C1c2ccccc2	Q00535	4.300000029139089
OC(=O)c1ccccc1Nc2ccnc(Nc3ccc4[nH]ncc4c3)n2	Q00535	6.8006705238194876
C(c1cn(nn1)c2ccc3[nH]ncc3c2)n4nnc5ccccc45	Q00535	5.100000128334196
NC(=O)c1cc2c(cncc2s1)c3ccc(Br)c(F)c3F	Q00535	7.299988937677887
CC(=NNC(=N)N)c1cc(NC(=O)c2cccc(c2)C(=O)Nc3cc(cc(c3)C(=NNC(=N)N)C)C(=NNC(=N)N)C)cc(c1)C(=NNC(=N)N)C	Q00535	6.499996931948306
Cc1c(NC2CCC(N)CC2)nc3ccnn3c1Nc4ccc(F)c(Cl)c4	Q00535	5
C1Oc2ccc(cc2O1)c3ncnc4[nH]ccc34	Q00535	5.499999678657065
COc1cc2cnc3C(=O)NC(=O)c3c2cc1OC	Q00535	6
CC(N)C1CCC(CC1)C(=O)Nc2ccncc2	Q00535	5.499999678657065
CN(C)CCCC(=O)Nc1n[nH]c2nnc(cc12)c3cccc(F)c3F	Q00535	6
NC(COc1cncc(c1)c2ccc3NC(=O)Oc3c2)Cc4c[nH]c5ccccc45	Q00535	5.59999938302362
CN(c1ncccc1CNc2nc(Nc3ccc4NC(=O)Cc4c3)ncc2C(F)(F)F)S(=O)(=O)C	Q00535	7.811939737195274
Fc1ccc(cc1)C(=O)Nc2n[nH]c3ccc(cc23)c4cn(Cc5ccccc5)nn4	Q00535	8.199970640755867
COc1ccc(cc1)C(=O)Nc2cnc3[nH]cc(c4ccccc4)c3c2	Q00535	5.100000128334196
OC1CCN(CC1)c2ncnc3[nH]cc(c4ccccc4)c23	Q00535	6.499996931948306
Cn1cnc2c(NCc3ccccc3)nc(NCCO)nc12	Q00535	5.200000237109354
CC(Nc1cncc(n1)n2cnc3ccc(cc23)C#N)c4ccccc4F	Q00535	7.899974269892137
COc1ccc(F)c(F)c1C(=O)c2cnc(NC3CCN(CC3)S(=O)(=O)C)nc2N	Q00535	8.130768280269024
CCN1CCN(Cc2ccc(NC(=O)Nc3ccc(Oc4cc(NC)ncn4)cc3)cc2C(F)(F)F)CC1	Q00535	6.129818655252878
NC1CCCCC1Nc2nc(Cl)cc(n2)c3c[nH]c4ncccc34	Q00535	7.899974269892137
Cc1cc(O)ccc1N2C=C(C(=O)N)C(=O)c3ccc(cc23)c4ccncc4	Q00535	5.700000503883016
Clc1cccc2C(=O)NC=Nc12	Q00535	5.100000128334196
Clc1ccc(CNC(=O)Nc2ccc3[nH]ncc3c2)cc1Cl	Q00535	5.100000128334196
NC(=O)c1cc(c2cccs2)n3nccc3n1	Q00535	4.300000029139089
OCC(NC(=O)c1ccc(cc1)c2ccncc2)c3ccccc3	Q00535	5.200000237109354
COCc1nnn(c1C(=O)NN=C(C)c2ccc(O)cc2O)c3nonc3N	Q00535	5.200000237109354
Cc1ccc(cc1)n2nc(cc2NC(=O)Nc3ccc(OCCN4CCOCC4)c5ccccc35)C(C)(C)C	Q00535	5.698970004336019
O=C1NC(=NC(=C1)c2ccncc2)NC3CCCCC3	Q00535	6.0999990348465305
CN(C)CC(O)COc1ccc(Nc2nccc(Nc3cc(Cl)ccc3Cl)n2)cc1	Q00535	5.9001588880446985
Nc1cc(cc(Cl)n1)c2c[nH]c3ncccc23	Q00535	8.698970004336019
CC(=O)Nc1c(sc2ccc(Cl)c(Cl)c12)C(=O)N	Q00535	5.40000018605658
OC(=O)c1ccccc1Nc2ncnc(Nc3cccc(F)c3)n2	Q00535	6.199998172182031
Clc1cc(nc(NC2CCCCC2)n1)c3c[nH]c4ncccc34	Q00535	6.900008766455316
COc1ccc(C=NNc2ncnc3c4ccccc4[nH]c23)cc1OC	Q00535	6.199998172182031
CCCCC(=O)Nc1cc(cc(Cl)n1)c2c[nH]c3ncccc23	Q00535	6
Oc1cccc2c(NC(=O)Nc3cnccn3)cccc12	Q00535	8.199970640755867
CCC(CO)Nc1nc(NCc2ccccc2)c3ncn(C(C)C)c3n1	Q00535	6.700569360518241
OC1CCC(CC1)Nc2nc(Cl)cc(n2)c3c[nH]c4ncccc34	Q00535	8
NC(=O)c1cc2c(cncc2s1)c3cccc(F)c3	Q00535	7.400007822415902
CCC(=O)Nc1ccc(C(=O)N2CCNCC2)c(O)c1	Q00535	6.499996931948306
OC(=O)c1ccccc1Nc2ncnc(Nc3ccc4cn[nH]c4c3)n2	Q00535	6.599997654072044
O=C(Nc1n[nH]c2nc3ccccc3cc12)c4ccncc4	Q00535	5.800000874803203
OC(=O)c1csc2C(=O)NCCNc12	Q00535	4.900000142057633
CCCCOc1ncnc2[nH]cc(c3ccccc3)c12	Q00535	6.599997654072044
Cc1nc(Nc2nc3ccc(nc3s2)c4cccc(c4)C(=O)Nc5cccc(c5)C(F)(F)F)cc(n1)N6CCNCC6	Q00535	6.823908740944319
CN1CCC1COc2cncc(CCc3ccncc3)c2	Q00535	5.200000237109354
COc1cc(Nc2ncnc(n2)N3CCCc4cc(C)ccc34)cc(OC)c1OC	Q00535	5.59999938302362
CS(=O)(=O)NCCNc1cc(cc(Cl)n1)c2c[nH]c3ncccc23	Q00535	7.199970640755866
NC(=O)c1cccc2cn[nH]c12	Q00535	4.499999953328896
Clc1cc2C(=O)Nc3ccccc3Nc2nn1	Q00535	6.399996913372259
COc1ccccc1CNC(=N)Nc2nccc(n2)c3cccs3	Q00535	6.900008766455316
CCCCNc1nc(N)c(s1)C(=O)c2ccccc2	Q00535	5.899998417198648
O=C1c2ccccc2c3n[nH]c4cccc1c34	Q00535	6
Nc1n[nH]c2ccc(cc12)c3nnn(Cc4ccccc4)c3c5ccccc5	Q00535	6.399996913372259
ON=C1C=C(Oc2c(CC=C)cccc12)c3ccccc3	Q00535	6.399996913372259
Cc1n[nH]c2ncc(C#N)c(c3ccccc3)c12	Q00535	6
Cc1ccc(Nc2nc3ccc(cc3[nH]2)[N+](=O)[O-])nc1	Q00535	6.499996931948306
Cc1c(nnn1Cc2ccccc2)c3ccc4[nH]nc(N)c4c3	Q00535	6.299997602857746
CN1CCN(CC1)c2ccc(Nc3ncc4C(=O)N(CC=C)N(c5cccc(n5)C(C)(C)O)c4n3)cc2	Q00535	6.199998172182031
NC(COc1cncc(c1)c2ccc3cnccc3c2)Cc4c[nH]c5ccccc45	Q00535	7.100015437450609
O=C(N1CCOCC1)N2CCn3cc(C4=C(C(=O)NC4=O)c5cnc6ccccn56)c7cccc(C2)c37	Q00535	5.700000503883016
CC(C)Nc1c(nc2ncccn12)c3ccc4[nH]ncc4c3	Q00535	6.199998172182031
OC1=C(c2cc(Cl)ccc2O)c3c(Cl)cc(Cl)cc3NC1=O	Q00535	5.100000128334196
CC(C)N(C)C(=O)c1c(nnn1Cc2ccccc2)c3ccc4[nH]ncc4c3	Q00535	5.100000128334196
Cc1cccc(Nc2nc(NC3CCCCC3N)cnc2C(=O)N)c1	Q00535	6.499996931948306
CCN1CCN(CC1)c2ccc(Nc3ncc(Cl)c(Nc4ccc5[nH]ncc5c4)n3)cc2	Q00535	6.699991797446187
COCCOC1CCC(CC1)n2nc(c3ccc(Nc4oc5c(C)cc(C)cc5n4)cc3)c6c(N)ncnc26	Q00535	5.300000202445418
Nc1n[nH]c2cccc(c3ccc(F)cc3)c12	Q00535	4.70000006855703
Cc1n[nH]c2OC(=C(C#N)C(c3ccccc3Br)c12)N	Q00535	5.499999678657065
Fc1cc2CN(CCn3cc(C4=C(C(=O)NC4=O)c5cnc6ccccn56)c(c1)c23)C(=O)N7CCCCC7	Q00535	5.9001588880446985
CS(=O)(=O)c1ccc(cc1)c2cncc3sc(cc23)C(=O)N	Q00535	6.299997602857746
CC1CNCCCN1S(=O)(=O)c2cccc3cncc(C)c23	Q00535	5.59999938302362
Cc1nn(C)c2sc(C(=O)N)c(N)c12	Q00535	5.100000128334196
Clc1cc(Nc2nc(NC3CC3)c4sccc4n2)ccc1N5CCOCC5	Q00535	5.499999678657065
NC(COc1cncc(c1)c2ccc3NC(=O)C(=Cc4ccc[nH]4)c3c2)Cc5ccccc5	Q00535	9.199970640755865
Cc1n[nH]c2ccc(cc12)c3nnn(Cc4ccccc4)c3c5ccc(F)cc5	Q00535	6.799998134593398
Fc1ccc(F)c(c1)C(=O)Nc2n[nH]c3ccc(cc23)c4cn(Cc5ccccc5)nn4	Q00535	8
Cc1n[nH]c2ccc(cc12)c3cncc(OCC(N)Cc4cccc(Cl)c4)c3	Q00535	7.899974269892137
COc1ccccc1c2ccnc(Nc3cccc(c3)S(=O)(=O)C)n2	Q00535	6.299997602857746
CCOC(=O)C1=C(N)N2C(=O)C(=Cc3cccs3)SC2=C(C1c4cccs4)C(=O)N	Q00535	5.100000128334196
Cc1cc(Cl)ccc1NC(=S)NNC(=O)C(O)(c2ccccc2)c3ccccc3	Q00535	6.499996931948306
Fc1cnc(Nc2ccccc2)nc1Nc3ccccc3	Q00535	5.100000128334196
CN(C)CCCOc1cc2C(=O)NCc2c(c1)c3ccc(Nc4oc5ccccc5n4)cc3	Q00535	5.100000128334196
COc1ccc(Nc2nccc(NC3=C(NC(C)C(C)(C)C)C(=O)C3=O)n2)cc1OC	Q00535	6.0999990348465305
Clc1ccc2c(c1)C(=O)NS2(=O)=O	Q00535	4.300000029139089
NC1=NC(=O)Nc2sccc12	Q00535	5.100000128334196
Cc1n[nH]c2ccc(cc12)c3cncc(OCCN)c3	Q00535	7
C[C@]12O[C@H](C[C@]1(O)CO)n3c4ccccc4c5c6C(=O)NCc6c7c8ccccc8n2c7c35	Q00535	6.3872161432802645
CC(C)(C)n1nc(c2ccc(Cl)cc2)c3c(N)ncnc13	Q00535	5.499999678657065
COc1cc(Nc2ncc(c(Nc3ccccc3C(=O)N)n2)[N+](=O)[O-])cc(OC)c1OC	Q00535	7.599980364934842
Cc1ccc(cc1)C(=O)Nc2c(sc3ccc(Cl)c(Cl)c23)C(=O)N	Q00535	5.40000018605658
Fc1cc2C(=O)C3=C(SNC3=O)N(C4CC4)c2c(F)c1NCc5ccccc5	Q00535	5.899998417198648
CC(=O)NC1CCCC(C1)Nc2nc(Cl)cc(n2)c3c[nH]c4ncccc34	Q00535	6.699991797446187
CNC(=O)c1cc(Oc2ccc(NC(=O)Nc3ccc(Cl)c(c3)C(F)(F)F)cc2)ccn1	Q00535	5.144265109062836
O=C1Nc2ccccc2C1=Cc3ccc[nH]3	Q00535	6.899999067296699
NC(=O)c1cc2c(cncc2s1)c3cc(cc(c3)C(F)(F)F)C(F)(F)F	Q00535	5.40000018605658
COc1ccc(cc1OC)c2cc3nccn3c(Nc4ncccc4C(=O)N)n2	Q00535	6.900008766455316
CC(C)(CN)CNc1cc(cc(F)n1)c2c[nH]c3ncccc23	Q00535	6.799998134593398
CCOCC(C)Oc1cccc2[nH]nc(N)c12	Q00535	5.800000874803203
CC(C)(CNc1cc(cc(Cl)n1)c2c[nH]c3ncccc23)CNS(=O)(=O)C	Q00535	6.499996931948306
Cn1cc(c2cc3nc(Br)cnc3[nH]2)c4cc(ccc14)C#N	Q00535	7.299988937677887
Clc1cc(cc(NCc2ccccc2)n1)c3c[nH]c4ncccc34	Q00535	8.300162274132754
O=C(Nc1n[nH]c2ccc(cc12)c3cn(Cc4ccccc4)nn3)c5ccc(cc5)C#N	Q00535	8.300162274132754
CNC(=O)c1cc([nH]n1)c2ccccc2	Q00535	4.300000029139089
O=C1Nc2ccccc2Nc3nnccc13	Q00535	5.700000503883016
COCCOC1CCC(CC1)n2nc(c3ccc(Nc4oc5c(Cl)cc(C)cc5n4)cc3)c6c(N)ncnc26	Q00535	5.59999938302362
CNCC(=O)NC1CCC(CC1)Nc2nc(Cl)cc(n2)c3c[nH]c4ncccc34	Q00535	8.199970640755867
CCCNC(=O)c1ccc(Nc2nc(CCC(F)(F)F)c3cc[nH]c3n2)cc1	Q00535	6
CC(C)(O)c1cn(nn1)c2ccc3[nH]ncc3c2	Q00535	5.300000202445418
OCCCNc1ncnc2[nH]cc(c3ccccc3)c12	Q00535	6.399996913372259
CCCNC(=O)c1ccc(Nc2nc(NCC(F)(F)F)c3cc[nH]c3n2)cc1	Q00535	6.900008766455316
Nc1nc2c(Cc3ccccc23)s1	Q00535	4.300000029139089
COc1ccc2c(c1)c(cn2C)c3cc4nc(Br)cnc4[nH]3	Q00535	5.499999678657065
COc1cccc(c1)c2cc3C(=O)Nc4ccccc4n3c2	Q00535	5.100000128334196
CN(C)CCC1Cc2ccccc2C(=C)c3ccccc13	Q00535	5.499999678657065
Nc1ncnc2Nc3ccccc3NC(=O)c12	Q00535	5.899998417198648
COc1cccc(c1)C(C)NC(=O)c2ccc(cc2OC)c3ccncc3F	Q00535	5.59999938302362
NC(COc1cncc(c1)c2cc3cnccc3s2)Cc4c[nH]c5ccccc45	Q00535	5.59999938302362
Brc1cnc2NC(=O)Nc2c1	Q00535	7.299988937677887
Cc1n[nH]c2NC3=C(C(c4ccccc4F)c12)C(=O)CC(C)(C)C3	Q00535	5.59999938302362
O=C(Cc1cccs1)Nc2nc3ccccc3s2	Q00535	5.800000874803203
Oc1cnc2ccc(cc2c1)c3ccncc3	Q00535	6.299997602857746
Nc1ncnc2scc(c3ccccc3)c12	Q00535	4.800000052738446
COc1cccc(c1)C(C)NC(=O)c2ccc(c(F)c2)c3ccncc3	Q00535	5.200000237109354
Fc1cccc(c1)C(=O)Nc2n[nH]c3ccc(cc23)c4cn(Cc5ccccc5)nn4	Q00535	7.899974269892137
FC(F)(F)c1ccc2c(NC(=O)Nc3cnccn3)ccnc2c1	Q00535	5.499999678657065
Cn1cc(c2cc3nc(Br)cnc3[nH]2)c4ccccc14	Q00535	7.199970640755866
CC(C)(C)c1ccc2nc([nH]c2c1)c3n[nH]c4ccccc34	Q00535	6.399996913372259
COC(=O)c1ccccc1c2ccc3C(=O)Nc4ccccc4Nc3c2	Q00535	5.100000128334196
Nc1ncnc2c1c(cn2C3CCCC3)C#C	Q00535	7
CN1CCN(CC1)c2ccc(Nc3ncc(Cl)c(Nc4ccc5[nH]ncc5c4)n3)cc2	Q00535	7
COc1cccc(c1)C(C)NC(=O)c2ccc(cc2)c3ccncc3	Q00535	5.40000018605658
NC(=O)c1cc([nH]c1c2ccc(Cl)cc2F)c3ccnc(N)n3	Q00535	5.899998417198648
CN(C)C1CCCC(C1)Nc2nc(Cl)cc(n2)c3c[nH]c4ncccc34	Q00535	6.599997654072044
COc1ccc2c(NC(=O)Nc3cccc(n3)C(F)(F)F)ccnc2c1	Q00535	5.800000874803203
Cc1n[nH]c2ccc(cc12)c3cncc(OCC(N)Cc4ccccc4)c3	Q00535	6.900008766455316
CN(Cc1cc(Cl)c(O)c2ncccc12)C3CCCCC3	Q00535	5.800000874803203
Oc1c2ccccc2c3N=Nc4cccc1c34	Q00535	6
CNC(=O)c1cc2c(n[nH]c2s1)c3ccccc3F	Q00535	5.200000237109354
COc1cc(ccc1O)c2ccc3C(=O)Nc4cc(ccc4Nc3c2)C(=O)NCc5cccc(F)c5	Q00535	7.599980364934842
CC[C@H](CO)Nc1nc(NCc2ccccc2)c3ncn(C(C)C)c3n1	Q00535	5.710108201691595
Cc1n[nH]c2ccc(cc12)c3cncc(OCC(CN)Cc4ccccc4)c3	Q00535	6.900008766455316
COc1ccc(cc1)c2cnc3c(Br)cnn3c2	Q00535	6.499996931948306
CC(=O)c1ccccc1c2ncnc3[nH]ccc23	Q00535	4.300000029139089
CN(C)CC(=O)NC1CCCC(C1)Nc2nc(Cl)cc(n2)c3c[nH]c4ncccc34	Q00535	6.199998172182031
Cc1n[nH]c2ccc(cc12)c3cncc(OCC(N)Cc4c[nH]c5ccccc45)c3	Q00535	7.199970640755866
Nc1n[nH]c2ncc(Br)cc12	Q00535	6
COc1ccc(cc1OC)C(=O)Nc2n[nH]c3ccc(cc23)c4cn(Cc5ccccc5)nn4	Q00535	7.899974269892137
ON(C=O)C(CS(=O)(=O)c1ccc(cc1)c2ccc(cc2)C(F)(F)F)c3ccc(O)cc3	Q00535	5.59999938302362
[O-][N+](=O)c1ccc2[nH]c(nc2c1)c3occc3	Q00535	5.59999938302362
NC(=O)c1ccc(cc1)c2c[nH]c3nccc(Cl)c23	Q00535	6.299997602857746
COc1cccc(c1)C(C)NC(=O)N2CCC(=CC2)c3c[nH]c4ncccc34	Q00535	6.199998172182031
Nc1ncnc2sccc12	Q00535	5.100000128334196
NC(=O)c1cccc2NC(=O)c3cc(Cl)nnc3Nc12	Q00535	6
Cn1c2ccccc2c3c4C(=O)NCc4c5c6ccccc6n(CCC#N)c5c13	Q00535	7.811939737195274
COc1cccc(c1)C(CN)NC(=O)c2ccc(cc2)c3ccncc3	Q00535	5.200000237109354
CCCCN(CCC#N)C(=O)c1ccc2nc([nH]c2c1)c3n[nH]c4ccccc34	Q00535	7.700057099977233
Nc1n[nH]c2nnc(c3ccccc3)c(c4ccccc4)c12	Q00535	5.499999678657065
Fc1cccc(NC(=O)Nc2ccc(cc2)c3ccc4cn[nH]c4c3)c1	Q00535	5.59999938302362
O=C1NCCc2[nH]c(cc12)c3ccnc(C=Cc4ccccc4)c3	Q00535	5.899998417198648
CN1c2ccc(N)cc2C(c3ccccc3)c4cc(N)ccc14	Q00535	7.100015437450609
CCOc1ccc(C=C2SC(=N)NC2=O)c(O)c1	Q00535	7.199970640755866
O=C(Nc1cnccn1)Nc2ccnc3ccccc23	Q00535	6.799998134593398
O=C1NC(=O)C(=C1c2c[nH]c3ccccc23)c4nc(nc5ccccc45)N6CCNCC6	Q00535	6.0999990348465305
NC(=O)c1cc2c(Oc3cccc(F)c3)cncc2s1	Q00535	5.59999938302362
CCNc1nc(C)c(s1)c2ccnc(Nc3ccc(cc3)N4CCN(CC4)C(=O)C)n2	Q00535	7.599980364934842
CCCC(=O)Nc1n[nH]c2ccc(cc12)c3cn(Cc4ccccc4)nn3	Q00535	8.199970640755867
Ic1cc2C(=O)Nc3ccccc3Nc2nn1	Q00535	6.599997654072044
CNS(=O)(=O)c1ccccc1Nc2nc(Nc3cc(ccc3OC)N4CCN(CC4)C(=O)C)ncc2Br	Q00535	7.199970640755866
CN(C)c1cccc2c(cccc12)S(=O)(=O)N(CCN)c3cncc(c3)c4ccc5cnccc5c4	Q00535	5.499999678657065
CC(=O)c1cccc(c1)c2cnc3[nH]ccc3c2	Q00535	5.499999678657065
Cc1cccc(NC(=O)Nc2ccc(cc2)c3csc4c(cnc(N)c34)C#CCCCCCCCCN)c1	Q00535	5.899998417198648
NCC(NC(=O)c1ccc(cc1)c2ccncc2)c3ccccc3	Q00535	5.849999646000926
CN1CCN(CC1)c2ccc(Nc3nc(N)c(s3)C(=O)c4c(Cl)cccc4Cl)cc2	Q00535	7.700057099977233
CC(=NNC(=N)N)c1cc(NC(=O)NCCCCCCNC(=O)Nc2cc(cc(c2)C(=NNC(=N)N)C)C(=NNC(=N)N)C)cc(c1)C(=NNC(=N)N)C	Q00535	5.700000503883016
Fc1cccc(CNc2ncnc3[nH]cnc23)c1	Q00535	5.300000202445418
CS(=O)(=O)Nc1ccc(cc1)c2ccc3[nH]nc(N)c3c2	Q00535	5.300000202445418
C(N1CCCCC1)c2cc(on2)c3ccc4[nH]ncc4c3	Q00535	5.499999678657065
NS(=O)(=O)c1cccc(Nc2ncc(Br)c(Nc3ccc(OCC#N)cc3)n2)c1	Q00535	8.100179497572904
OC1CCC(CC1)Nc2cc(Cl)nc(n2)c3c[nH]c4ncccc34	Q00535	5.800000874803203
c1cnc2nc(cn2c1)c3ccc4[nH]ncc4c3	Q00535	5.800000874803203
Fc1cccc(C(=O)Nc2cnc3[nH]cc(c4ccccc4)c3c2)c1F	Q00535	5.300000202445418
Oc1ccc2nc([nH]c2c1)c3ccc(Sc4ccc(cc4)c5nc6ccc(O)cc6[nH]5)cc3	Q00535	5.499999678657065
NC(=O)c1ccc2nc(cn2c1)c3oc(cc3)[N+](=O)[O-]	Q00535	6.900008766455316
CS(=O)(=O)NC1CCCC(C1)Nc2nc(Cl)cc(n2)c3c[nH]c4ncccc34	Q00535	7
Clc1cc(nc(NC2CCOCC2)n1)c3c[nH]c4ncccc34	Q00535	7.199970640755866
NC(=O)c1cc2c(cncc2s1)c3ccc(F)cc3F	Q00535	6.900008766455316
CN(C)c1ccc(Nc2cc([nH]n2)c3csc(Br)c3)cc1	Q00535	5.899998417198648
NC(=O)c1sc2c(Br)ccc(Cl)c2c1N	Q00535	5.700000503883016
NC1CCCCC1Nc2nccc(n2)c3c[nH]c4ncccc34	Q00535	7.299988937677887
CNC(=O)c1ccccc1Nc2nc(Nc3ccc(cc3OC)N4CCOCC4)ncc2Cl	Q00535	5.499999678657065
C1Cc2[nH]ncc2CC1c3ccccc3	Q00535	4.70000006855703
OC(=O)c1ccccc1Nc2ccnc(Nc3ccc(cc3)[N+](=O)[O-])n2	Q00535	7.200315045651141
CSc1nn(c(N)c1C(=O)N)c2ccccn2	Q00535	5.100000128334196
CCOC(=O)c1nc2C(=O)Nc3cc(c(NC(=O)C)cc3n2c1C)[N+](=O)[O-]	Q00535	5.899998417198648
CCc1c([nH]c2nccnc12)c3ccc(cc3)C(=O)C	Q00535	6.699991797446187
CC(=O)Nc1cccc(CNC2=C(Nc3ccc4[nH]ncc4c3)C(=O)C2=O)c1	Q00535	5.200000237109354
Cn1cc(c2cc3nc(Br)cnc3[nH]2)c4cc(F)ccc14	Q00535	7.599980364934842
Cc1cc(O)ccc1N2C=C(C(=O)NN)C(=O)c3ccc(cc23)c4ccncc4	Q00535	5.800000874803203
NCCCn1cc(c2cc(c3cc4ccccc4s3)c5[nH]ncc5c2)c6nc(N)ncc16	Q00535	5.800000874803203
Cc1nn(C)c2sc3C(=O)NC=Nc3c12	Q00535	4.100000018985305
Cc1ccc2Nc3ccccc3NC(=O)c2c1	Q00535	5.300000202445418
CC(C)Cc1cc(on1)c2ccc3[nH]nc(N)c3c2	Q00535	6
C(c1ccccc1)c2cn(nn2)c3ccc4[nH]ncc4c3	Q00535	5.59999938302362
CN(C)C1CCC(CC1)Nc2nc(Cl)cc(n2)c3c[nH]c4ncccc34	Q00535	8
CC(C)C(C)Nc1ncc(Cl)c(Nc2nccs2)n1	Q00535	6.399996913372259
COC(=O)c1c(N)nc2ccccn12	Q00535	4.399999967876858
Clc1cccc(c1)C(=O)Nc2n[nH]c3ccc(cc23)c4cn(Cc5ccccc5)nn4	Q00535	7.599980364934842
COc1cccc(c1)C(C)NC(=O)c2ccc(cc2)c3ccncc3C	Q00535	5.100000128334196
Oc1[nH]c2ccc(cc2c1c3ccc(CN4CCOCC4)cn3)C#N	Q00535	6.399996913372259
C1c2ccccc2c3n[nH]cc13	Q00535	4.399999967876858
CCN(C(=O)C)c1ccc(Nc2nc(NC3CC3)c4nc[nH]c4n2)cc1	Q00535	6.299997602857746
CCN1CCN(CCCC(=O)Nc2n[nH]c3nnc(cc23)c4cccc(F)c4F)CC1	Q00535	5.59999938302362
COC(C(=O)N1Cc2[nH]nc(NC(=O)c3ccc(cc3)N4CCN(C)CC4)c2C1)c5ccccc5	Q00535	5.899998417198648
Cn1cc(cn1)c2cnc(N)c3c(csc23)c4ccc(NC(=O)Nc5ccc(OC(F)F)cc5)cc4	Q00535	5.100000128334196
COc1cc(ccc1O)c2ccc3C(=O)Nc4cc(ccc4Nc3c2)C(=O)NCCCN(C)C	Q00535	8
C1CCC(CC1)Nc2c(nc3ncccn23)c4ccc5[nH]ncc5c4	Q00535	5.899998417198648
COc1cc(ccc1O)c2ccc3C(=O)Nc4cccc(O)c4Nc3c2	Q00535	7.79997073344623
Nc1nonc1n2nnc(C(=O)NN=Cc3cccs3)c2c4cccs4	Q00535	5.300000202445418
NC(=O)c1cc2c(cncc2s1)c3ccc(Br)cc3	Q00535	7.50003813440381
NCCCOc1cc2C(=O)NCc2c(c1)c3ccc(Nc4oc5cc(Cl)ccc5n4)cc3	Q00535	5.499999678657065
Nc1ncnc(Nc2cc(CNC(=O)C(F)(F)F)c(O)c(c2)c3ccc(Cl)cc3)n1	Q00535	5.200000237109354
Nc1n[nH]c2nc(Cl)sc12	Q00535	5.100000128334196
c1cc2cc(cnc2[nH]1)c3ccc4cn[nH]c4c3	Q00535	5.59999938302362
Cc1cc(C(=O)N)n2nc(cc2n1)C(C)(C)C	Q00535	6.199998172182031
Cc1n[nH]c2OC(=C(C#N)C(c3ccccc3I)c12)N	Q00535	5.40000018605658
CC(C)C1=CC(=O)NC2=C1C(=O)NN2	Q00535	4.800000052738446
CCCc1cc(on1)c2ccc3[nH]ncc3c2	Q00535	6.399996913372259
NS(=O)(=O)c1cccc(Nc2ncc3ccn(Cc4ccccc4)c3n2)c1	Q00535	7.100015437450609
Brc1cnc2[nH]cc(c3ccccc3)c2c1	Q00535	6.599997654072044
Nc1ccc2c(C(=O)O)n(nc2c1)c3ccccc3	Q00535	5.59999938302362
CC(C)n1cnc2c(NCc3ccccc3)nc(NCCO)nc12	Q00535	5.9001588880446985
NC(=O)c1cc2ccncc2s1	Q00535	6.0999990348465305
NC(=O)Cn1cc(c2cc(c3cc4ccccc4s3)c5[nH]ncc5c2)c6nc(N)ncc16	Q00535	6.0999990348465305
CCCOc1cccc(c1)C(C)NC(=O)c2ccc(cc2)c3ccncc3	Q00535	5.300000202445418
Cn1cc(C2=C(C(=O)NC2=O)c3cccc(NCC(O)CO)c3)c4cc(F)ccc14	Q00535	5.167491087293763
CN(CCCNC(=O)Nc1cc(cc(c1)C(=NNC(=N)N)C)C(=NNC(=N)N)C)CCCNC(=O)Nc2cc(cc(c2)C(=NNC(=N)N)C)C(=NNC(=N)N)C	Q00535	5.800000874803203
Nc1n[nH]c2cccc(c3ccc(NC(=O)Nc4cc(ccc4F)C(=O)O)cc3)c12	Q00535	5.40000018605658
Cc1nc(N)sc1c2ccnc(Nc3ccc(cc3)N4CCOCC4)n2	Q00535	6.700569360518241
COc1ccc2c(NC(=O)Nc3cccc(Br)n3)ccnc2c1	Q00535	5.200000237109354
COc1cccc(c1)C(C)NC(=O)c2cc(C)c(s2)c3ccc4[nH]nc(C)c4c3	Q00535	6
COc1cccc(c1)C(=O)Nc2cnc3[nH]cc(c4ccccc4)c3c2	Q00535	5.100000128334196
COc1cc(ccc1Nc2ncc(Cl)c(Nc3ccccc3S(=O)(=O)C(C)C)n2)N4CCC(CC4)N5CCN(C)CC5	Q00535	7.100015437450609
CN(C)CC(=O)Nc1n[nH]c2ccc(cc12)c3cn(Cc4ccccc4)nn3	Q00535	7
NC(COc1cncc(c1)c2ccc3NC(=O)Cc3c2)Cc4c[nH]c5ccccc45	Q00535	5.899998417198648
Nc1nc2ccc(cc2n1c3nccs3)C#N	Q00535	5.59999938302362
NC(COc1cncc(c1)c2ccc3NC(=O)C(=Cc4occc4)c3c2)Cc5c[nH]c6ccccc56	Q00535	6.699991797446187
NC(=O)c1sc2ccc(Cl)c(Cl)c2c1NC(=O)c3ccc(Cl)cc3	Q00535	5.59999938302362
Brc1ccc2NNC(=O)c2c1	Q00535	5.499999678657065
CC(C)(CN)CNc1cc(cc(Cl)n1)c2c[nH]c3ncccc23	Q00535	6.499996931948306
NC(=O)C1=CN(c2ccc(O)cc2Cl)c3cc(ccc3C1=O)c4ccncc4	Q00535	5.700000503883016
OCC(NC(=O)N1CCC(=CC1)c2c[nH]c3ncccc23)c4ccccc4	Q00535	5.59999938302362
OC(=O)c1ccccc1Nc2ccnc(Nc3cccc(O)c3)n2	Q00535	6.400056920649286
CN[C@@H]1C[C@H]2O[C@@](C)([C@@H]1OC)n3c4ccccc4c5c6CNC(=O)c6c7c8ccccc8n2c7c35	Q00535	7.075720713938118
CCCC(=O)Nc1n[nH]c2ccc(cc12)c3cccc(F)c3F	Q00535	7.50003813440381
CNC1CC2OC(C)(C1OC)n3c4ccccc4c5c6CNC(=O)c6c7c8ccccc8n2c7c35	Q00535	8.400116927926312
CN1CC[C@@H]([C@H](O)C1)c2c(O)cc(O)c3C(=O)C=C(Oc23)c4ccccc4Cl	Q00535	6.958607314841775
COc1cc(C=C(C#N)c2n[nH]c(N)c2C#N)ccc1O	Q00535	5.59999938302362
CSc1cnc2c(ccc3cnccc23)c1O	Q00535	7
CN(C)CC(=O)NC1CCC(CC1)Nc2nc(Cl)cc(n2)c3c[nH]c4ncccc34	Q00535	7.899974269892137
CC(C)c1ccc2C(=O)c3c(C)ccnc3Nc2c1	Q00535	6.900008766455316
O=C1NC(=CC(=N1)c2ccc3[nH]ncc3c2)c4ccccc4	Q00535	5.499999678657065
N#Cc1ccc(cc1NCc2ccccc2)c3ccncc3	Q00535	6.399996913372259
CCN1CCN(CC1)c2ccc(Nc3ncc(C#N)c(Nc4ccc5[nH]ncc5c4)n3)cc2	Q00535	6.499997283722152
CCS(=O)(=O)c1ccc(cc1)c2cncc3sc(cc23)C(=O)N	Q00535	6
COc1cc(OC)cc(c1)C(=O)Nc2n[nH]c3ccc(cc23)c4cn(Cc5ccccc5)nn4	Q00535	6.799998134593398
NC(=O)C1=C2SC(=Cc3occc3)C(=O)N2C(=C(C#N)C1c4occc4)N	Q00535	5.300000202445418
C(C1CCOCC1)n2cc(nn2)c3ccc4[nH]ncc4c3	Q00535	5
CC(C)CNC1CCC(CC1)Nc2nc(Cl)cc(n2)c3c[nH]c4ncccc34	Q00535	7.199970640755866
Nc1ncnc2c1c(I)nn2C3OC(CO)C(O)C3O	Q00535	5.100000128334196
Nc1n[nH]c2cccc(c3ccc(NC(=O)Nc4ccccc4)cc3)c12	Q00535	5.40000018605658
O=C1Cc2cc(cnc2N1)c3ccccc3	Q00535	4.600000074606178
CSc1c[nH]c2ncnc(NCCCO)c12	Q00535	5.300000202445418
OCCNc1cc2cc(ccc2cn1)c3ccsc3	Q00535	5.100000128334196
COCCN(C)C(=O)c1c(nnn1Cc2ccccc2)c3ccc4[nH]ncc4c3	Q00535	5.700000503883016
CN(c1ccccc1c2ccc3C(=O)Nc4ccccc4Nc3c2)S(=O)(=O)C	Q00535	5.300000202445418
Cn1cc(C=C2C(=O)Nc3cccnc23)c4ccccc14	Q00535	5
CS(=O)(=O)NCCOc1cncc(c1)c2ccc3cnccc3c2	Q00535	5.800000874803203
COCC#Cc1cccc2c1Cc3c(n[nH]c23)c4cccs4	Q00535	6.399996913372259
O=S(=O)(N1CCCNCC1)c2cccc3cnccc23	Q00535	5.59999938302362
NC(=O)c1cccc(c1)c2cnc3[nH]cc(c4ccccc4)c3c2	Q00535	7.199970640755866
O=C1CN2C(=NN1)COc3ccccc23	Q00535	5.300000202445418
OCc1cc(on1)c2ccc3[nH]ncc3c2	Q00535	6.499996931948306
CN1N=C(C(=C(N)C1=O)C(=O)C)c2ccccc2	Q00535	5.499999678657065
NC(=O)c1cc([nH]c1c2ccc(Cl)cc2Cl)c3ccnc(N)n3	Q00535	6.499996931948306
C(c1ccccc1)n2cc(nn2)c3ccc4[nH]ncc4c3	Q00535	6.0999990348465305
CCS(=O)(=O)Nc1ccc(cc1)c2ccc3[nH]nc(N)c3c2	Q00535	5.200000237109354
Oc1ccc2[nH]c3cc(c4ccccc4Cl)c5C(=O)NC(=O)c5c3c2c1	Q00535	6.400056920649286
[truncated: 58,463 more rows]
