# Supplementary material for: Crowdsourced mapping of unexplored target space of kinase inhibitors
Source: Nat Commun. 2021 Jun 3;12:3307. doi: 10.1038/s41467-021-23165-1 (PMC8175708; doi:10.1038/s41467-021-23165-1)
Supplement: Supplementary file 7 — Source Data [file 41467_2021_23165_MOESM7_ESM.zip › source_data/Fig6/Fig6_bioactivity_types_n_training_data_points.csv]

bioactivity_type	N
EC50	3296
IC50	21620
Kd	10536
KdEC50	13262
KdIC50	30052
KdKi	58023
KdKiEC50	52532
KdKiIC50	63757
Ki	48809
KiEC50	51295
KiIC50	56370
