# Supplementary material for: Crowdsourced mapping of unexplored target space of kinase inhibitors
Source: Nat Commun. 2021 Jun 3;12:3307. doi: 10.1038/s41467-021-23165-1 (PMC8175708; doi:10.1038/s41467-021-23165-1)
Supplement: Supplementary file 7 — Source Data [file 41467_2021_23165_MOESM7_ESM.zip › source_data/Fig6/Fig6_bioactivity_types_pred.csv]

Compound_Name	UniProt_Id	Entrez_Gene_Symbol	DiscoveRx_Gene_Symbol	pKd_pred	pKd_true	color	bioactivity_type
PFE-PKIS 10	Q9UM73	ALK	ALK	6.880297856820595	9	#DEE6EF	EC50
PFE-PKIS 10	Q9UIK4	DAPK2	DAPK2	7.890888058114085	5	#DEE6EF	EC50
PFE-PKIS 10	O15075	DCLK1	DCAMKL1	7.696414738587032	6.920819	#DEE6EF	EC50
PFE-PKIS 10	Q8N568	DCLK2	DCAMKL2	7.268453890867033	6.318759	#DEE6EF	EC50
PFE-PKIS 10	O15197	EPHB6	EPHB6	6.879669982355075	5.638272	#DEE6EF	EC50
PFE-PKIS 10	Q05397	PTK2	FAK	6.34738179206474	8.30103	#DEE6EF	EC50
PFE-PKIS 10	P16591	FER	FER	6.833438977606641	7.49485	#DEE6EF	EC50
PFE-PKIS 10	P07332	FES	FES	7.303216038838105	6.920819	#DEE6EF	EC50
PFE-PKIS 10	P42685	FRK	FRK	6.68370468346374	6.823909	#DEE6EF	EC50
PFE-PKIS 10	Q15835	GRK1	GRK1	6.705763352401798	6.744727	#DEE6EF	EC50
PFE-PKIS 10	Q8WTQ7	GRK7	GRK7	6.68724870706391	6.886057	#DEE6EF	EC50
PFE-PKIS 10	O94804	STK10	LOK	6.768046464406442	6.337242	#DEE6EF	EC50
PFE-PKIS 10	P29376	LTK	LTK	5.857712131862805	6.244125	#DEE6EF	EC50
PFE-PKIS 10	P46734	MAP2K3	MEK3	7.418673035633765	6.19382	#DEE6EF	EC50
PFE-PKIS 10	P15735	PHKG2	PHKG2	7.282858612817053	6.920819	#DEE6EF	EC50
PFE-PKIS 10	O00444	PLK4	PLK4	8.442338624821758	7.408935	#DEE6EF	EC50
PFE-PKIS 10	Q14289	PTK2B	PYK2	7.428245669694462	8.091515	#DEE6EF	EC50
PFE-PKIS 10	Q6XUX3	DSTYK	RIPK5	6.669108718702564	6.420216	#DEE6EF	EC50
PFE-PKIS 10	P08922	ROS1	ROS1	6.13282614266477	9.39794	#DEE6EF	EC50
PFE-PKIS 10	Q9H2G2	SLK	SLK	5.824049032518424	6.638272	#DEE6EF	EC50
PFE-PKIS 10	Q13470	TNK1	TNK1	6.601646113945116	7.004365	#DEE6EF	EC50
PFE-PKIS 10	Q07912	TNK2	TNK2	5.942598398964425	7.657577	#DEE6EF	EC50
PFE-PKIS 10	P04629	NTRK1	TRKA	7.741041888067949	6.769551	#DEE6EF	EC50
PFE-PKIS 10	Q16620	NTRK2	TRKB	7.581620883368027	6.39794	#DEE6EF	EC50
PFE-PKIS 14	Q96GD4	AURKB	AURKB	6.667162281953986	6.283997	#DEE6EF	EC50
PFE-PKIS 14	Q8N5S9	CAMKK1	CAMKK1	5.460575559899264	6.468521	#DEE6EF	EC50
PFE-PKIS 14	Q96RR4	CAMKK2	CAMKK2	5.853312751144838	6.769551	#DEE6EF	EC50
PFE-PKIS 14	P49759	CLK1	CLK1	5.686374877647058	6.79588	#DEE6EF	EC50
PFE-PKIS 14	Q9HAZ1	CLK4	CLK4	5.164091490170632	7.508638	#DEE6EF	EC50
PFE-PKIS 14	P68400	CSNK2A1	CSNK2A1	6.4805928133475215	5.69897	#DEE6EF	EC50
PFE-PKIS 14	P19784	CSNK2A2	CSNK2A2	6.7064767407780215	6.21467	#DEE6EF	EC50
PFE-PKIS 14	Q9UEE5	STK17A	DRAK1	6.522196254322918	6.568636	#DEE6EF	EC50
PFE-PKIS 14	O94768	STK17B	DRAK2	6.350641334234475	7.958607	#DEE6EF	EC50
PFE-PKIS 14	Q13627	DYRK1A	DYRK1A	5.893544776329652	7.387216	#DEE6EF	EC50
PFE-PKIS 14	Q86Z02	HIPK1	HIPK1	6.475567134186988	6.769551	#DEE6EF	EC50
PFE-PKIS 14	Q9H2X6	HIPK2	HIPK2	6.7626536610026005	6.79588	#DEE6EF	EC50
PFE-PKIS 14	Q9H422	HIPK3	HIPK3	6.735599198672556	6.69897	#DEE6EF	EC50
PFE-PKIS 14	Q8NE63	HIPK4	HIPK4	5.594998808518825	6.259637	#DEE6EF	EC50
PFE-PKIS 14	P09619	PDGFRB	PDGFRB	6.352523762389249	6.920819	#DEE6EF	EC50
PFE-PKIS 14	O60331	PIP5K1C	PIP5K1C	5.998974673043115	6.327902	#DEE6EF	EC50
PFE-PKIS 14	P19525	EIF2AK2	PRKR	5.9332583187047705	5	#DEE6EF	EC50
PFE-PKIS 18	O14965	AURKA	AURKA	6.350061848431286	6.677781	#DEE6EF	EC50
PFE-PKIS 18	Q96GD4	AURKB	AURKB	7.05009384152019	6.769551	#DEE6EF	EC50
PFE-PKIS 18	P19784	CSNK2A2	CSNK2A2	7.240315254358891	6.154902	#DEE6EF	EC50
PFE-PKIS 18	O94768	STK17B	DRAK2	6.3791395695506	5.619789	#DEE6EF	EC50
PFE-PKIS 18	Q05397	PTK2	FAK	6.0308304319999655	8.619789	#DEE6EF	EC50
PFE-PKIS 18	P36888	FLT3	FLT3	6.820693848899778	7.21467	#DEE6EF	EC50
PFE-PKIS 18	P35916	FLT4	FLT4	6.088395197915127	6.552842	#DEE6EF	EC50
PFE-PKIS 18	P23458	JAK1	JAK1(JH2domain-pseudokinase)	6.665227036941464	6.356547	#DEE6EF	EC50
PFE-PKIS 18	O60674	JAK2	JAK2(JH1domain-catalytic)	6.862744347630256	7.045757	#DEE6EF	EC50
PFE-PKIS 18	P52333	JAK3	JAK3(JH1domain-catalytic)	7.424629972466857	7.769551	#DEE6EF	EC50
PFE-PKIS 18	P08581	MET	MET	7.5652548281829946	6	#DEE6EF	EC50
PFE-PKIS 18	P80192	MAP3K9	MLK1	6.5505802566472395	7.958607	#DEE6EF	EC50
PFE-PKIS 18	Q02779	MAP3K10	MLK2	6.06277905027001	7.130768	#DEE6EF	EC50
PFE-PKIS 18	Q16584	MAP3K11	MLK3	5.9942910392199575	7.552842	#DEE6EF	EC50
PFE-PKIS 18	Q16539	MAPK14	p38-alpha	4.830141284194822	5	#DEE6EF	EC50
PFE-PKIS 18	P07949	RET	RET	6.297190476433694	6.455932	#DEE6EF	EC50
PFE-PKIS 18	O14730	RIOK3	RIOK3	6.090657302866526	6.207608	#DEE6EF	EC50
PFE-PKIS 18	Q9H093	NUAK2	SNARK	6.7789751917956185	5.886057	#DEE6EF	EC50
PFE-PKIS 18	O75716	STK16	STK16	6.467991039922647	7.309804	#DEE6EF	EC50
PFE-PKIS 18	P43405	SYK	SYK	5.881854269637897	6.443697	#DEE6EF	EC50
PFE-PKIS 18	Q9UHD2	TBK1	TBK1	6.599739708979511	6.376751	#DEE6EF	EC50
PFE-PKIS 18	P04629	NTRK1	TRKA	7.608423415841419	6.420216	#DEE6EF	EC50
PFE-PKIS 18	Q16620	NTRK2	TRKB	7.3510461584371765	5.677781	#DEE6EF	EC50
PFE-PKIS 18	P33981	TTK	TTK	6.542321312109383	7.568636	#DEE6EF	EC50
PFE-PKIS 18	P29597	TYK2	TYK2(JH1domain-catalytic)	7.250641567294612	6.585027	#DEE6EF	EC50
PFE-PKIS 18	Q56UN5	MAP3K19	YSK4	7.193855445617068	7.537602	#DEE6EF	EC50
TPKI-30	Q8NI60	CABC1	ADCK3	5.767568879440421	5	#DEE6EF	EC50
TPKI-30	O14965	AURKA	AURKA	6.468822027267286	5.05061	#DEE6EF	EC50
TPKI-30	Q13873	BMPR2	BMPR2	5.484425722362632	5.886057	#DEE6EF	EC50
TPKI-30	P51813	BMX	BMX	6.703421269228058	5	#DEE6EF	EC50
TPKI-30	P22607	FGFR3	FGFR3	6.938534167727569	5	#DEE6EF	EC50
TPKI-30	P52564	MAP2K6	MEK6	5.749697757794272	5	#DEE6EF	EC50
TPKI-30	Q9Y6E0	STK24	MST3	6.507091009619367	5	#DEE6EF	EC50
TPKI-30	Q96PY6	NEK1	NEK1	5.641097516827217	5	#DEE6EF	EC50
TPKI-30	Q8IY84	MGC42105	NIM1	5.145319409133746	5.251812	#DEE6EF	EC50
TPKI-30	Q8TBX8	PIP4K2C	PIP5K2C	6.6992495650938935	5.481486	#DEE6EF	EC50
TPKI-30	P53350	PLK1	PLK1	4.769093372189878	8.080922	#DEE6EF	EC50
TPKI-30	Q9NYY3	PLK2	PLK2	6.206895181174675	7.173925	#DEE6EF	EC50
TPKI-30	Q9H4B4	PLK3	PLK3	5.027528049652507	6.420216	#DEE6EF	EC50
TPKI-30	Q9H2G2	SLK	SLK	4.683401234718549	5	#DEE6EF	EC50
TPKI-30	O75716	STK16	STK16	7.015704956252475	5.958607	#DEE6EF	EC50
TPKI-30	O00506	STK25	YSK1	6.242473841339939	5	#DEE6EF	EC50
TPKI-31	O14965	AURKA	AURKA	5.987378425275983	7.275724	#DEE6EF	EC50
TPKI-31	Q9NSY1	BMP2K	BIKE	5.238528015161163	7.443697	#DEE6EF	EC50
TPKI-31	P49760	CLK2	CLK2	7.1581054708759195	7.130768	#DEE6EF	EC50
TPKI-31	Q9C098	DCLK3	DCAMKL3	7.3543701936292445	5.638272	#DEE6EF	EC50
TPKI-31	O14976	GAK	GAK	6.642518753818202	7.431798	#DEE6EF	EC50
TPKI-31	Q9P2K8	EIF2AK4	GCN2(Kin.Dom.2,S808G)	5.486412302769147	7.30103	#DEE6EF	EC50
TPKI-31	P51617	IRAK1	IRAK1	6.083994922562685	7.022276	#DEE6EF	EC50
TPKI-31	P23458	JAK1	JAK1(JH2domain-pseudokinase)	5.5495044568496334	6.823909	#DEE6EF	EC50
TPKI-31	Q9Y6R4	MAP3K4	MAP3K4	5.1801308546337825	7.130768	#DEE6EF	EC50
TPKI-31	P08581	MET	MET	6.865674383065365	7.337242	#DEE6EF	EC50
TPKI-31	Q8IY84	MGC42105	NIM1	4.598861162939778	7.107905	#DEE6EF	EC50
TPKI-31	P48736	PIK3CG	PIK3CG	5.766737182849711	7.091515	#DEE6EF	EC50
TPKI-31	Q8TBX8	PIP4K2C	PIP5K2C	6.306028655929692	7.619789	#DEE6EF	EC50
TPKI-31	P53350	PLK1	PLK1	4.1032519177671185	9.769551	#DEE6EF	EC50
TPKI-31	Q9NYY3	PLK2	PLK2	5.610664701128901	8.657577	#DEE6EF	EC50
TPKI-31	Q9H4B4	PLK3	PLK3	4.474009103588754	7.744727	#DEE6EF	EC50
TPKI-31	Q9BRS2	RIOK1	RIOK1	5.52487727347933	7.075721	#DEE6EF	EC50
TPKI-31	O14730	RIOK3	RIOK3	5.751673335248012	5.443697	#DEE6EF	EC50
TPKI-31	Q9H2G2	SLK	SLK	4.6133769102623425	7.619789	#DEE6EF	EC50
TPKI-31	O75716	STK16	STK16	6.423075954050753	7.481486	#DEE6EF	EC50
TPKI-31	P29597	TYK2	TYK2(JH1domain-catalytic)	6.32243037082223	6.79588	#DEE6EF	EC50
TPKI-31	Q56UN5	MAP3K19	YSK4	6.474676035545884	7.346787	#DEE6EF	EC50
TPKI-35	P00519	ABL1	ABL1-phosphorylated	6.628271813813232	8.136677	#DEE6EF	EC50
TPKI-35	P42684	ABL2	ABL2	5.739874537497277	6.585027	#DEE6EF	EC50
TPKI-35	Q92772	CDKL2	CDKL2	5.414608846234707	6.79588	#DEE6EF	EC50
TPKI-35	P07333	CSF1R	CSF1R	6.774669725705297	7.173925	#DEE6EF	EC50
TPKI-35	Q08345	DDR1	DDR1	7.521519485591115	8.721246	#DEE6EF	EC50
TPKI-35	Q16832	DDR2	DDR2	7.4747327696324435	7.619789	#DEE6EF	EC50
TPKI-35	O15197	EPHB6	EPHB6	6.54929892029003	6.769551	#DEE6EF	EC50
TPKI-35	P21860	ERBB3	ERBB3	6.317832443890328	6.309804	#DEE6EF	EC50
TPKI-35	P17948	FLT1	FLT1	6.466222268885148	6.69897	#DEE6EF	EC50
TPKI-35	P36888	FLT3	FLT3	6.749431097046735	8.244125	#DEE6EF	EC50
TPKI-35	P35916	FLT4	FLT4	6.8202870754577525	7.318759	#DEE6EF	EC50
TPKI-35	P10721	KIT	KIT	6.9122922831414675	8.200659	#DEE6EF	EC50
TPKI-35	P06239	LCK	LCK	6.708851898885488	7.004365	#DEE6EF	EC50
TPKI-35	O94804	STK10	LOK	6.0993462746533025	6.920819	#DEE6EF	EC50
TPKI-35	Q13163	MAP2K5	MEK5	6.7233320730353325	7	#DEE6EF	EC50
TPKI-35	Q12866	MERTK	MERTK	6.524982815714436	6.769551	#DEE6EF	EC50
TPKI-35	P08581	MET	MET	7.407122822090169	6.79588	#DEE6EF	EC50
TPKI-35	P16234	PDGFRA	PDGFRA	7.117778986544044	7.823909	#DEE6EF	EC50
TPKI-35	P09619	PDGFRB	PDGFRB	6.890246115966878	8.49485	#DEE6EF	EC50
TPKI-35	P07949	RET	RET	6.335156547434397	6.853872	#DEE6EF	EC50
TPKI-35	P35590	TIE1	TIE1	6.393890245142819	6.455932	#DEE6EF	EC50
TPKI-35	P04629	NTRK1	TRKA	7.576002585012246	6.744727	#DEE6EF	EC50
AKI00000050a	P51451	BLK	BLK	5.66771591877595	6.769551	#DEE6EF	EC50
AKI00000050a	Q6P2M8	PNCK	CAMK1B	5.715634019471086	5	#DEE6EF	EC50
AKI00000050a	P07333	CSF1R	CSF1R	6.7332298142914295	8.244125	#DEE6EF	EC50
AKI00000050a	P48729	CSNK1A1	CSNK1A1	6.036109299630069	6.337242	#DEE6EF	EC50
AKI00000050a	P48730	CSNK1D	CSNK1D	5.771855491342132	6.552842	#DEE6EF	EC50
AKI00000050a	P49674	CSNK1E	CSNK1E	5.784450014177678	6.721246	#DEE6EF	EC50
AKI00000050a	Q9C098	DCLK3	DCAMKL3	7.153914036406169	6.356547	#DEE6EF	EC50
AKI00000050a	Q08345	DDR1	DDR1	7.536045335724048	8.29243	#DEE6EF	EC50
AKI00000050a	Q16832	DDR2	DDR2	7.529628872777655	7.744727	#DEE6EF	EC50
AKI00000050a	Q9Y463	DYRK1B	DYRK1B	5.888914425916714	6.721246	#DEE6EF	EC50
AKI00000050a	O15197	EPHB6	EPHB6	6.3680470442179455	6.886057	#DEE6EF	EC50
AKI00000050a	P36888	FLT3	FLT3	7.091756277958003	8.055517	#DEE6EF	EC50
AKI00000050a	P35916	FLT4	FLT4	6.152954254370534	6.522879	#DEE6EF	EC50
AKI00000050a	P25098	ADRBK1	GRK2	6.1201013081667215	5	#DEE6EF	EC50
AKI00000050a	P10721	KIT	KIT	6.977226021391506	8.853872	#DEE6EF	EC50
AKI00000050a	P06239	LCK	LCK	6.308506257670979	6.229148	#DEE6EF	EC50
AKI00000050a	P49137	MAPKAPK2	MAPKAPK2	5.301617030246137	5	#DEE6EF	EC50
AKI00000050a	Q13163	MAP2K5	MEK5	6.7282955634808355	6.537602	#DEE6EF	EC50
AKI00000050a	Q9H1R3	MYLK2	MYLK2	4.621851949949843	6.886057	#DEE6EF	EC50
AKI00000050a	P16234	PDGFRA	PDGFRA	6.993567054224844	8.221849	#DEE6EF	EC50
AKI00000050a	P09619	PDGFRB	PDGFRB	6.847243572501555	9.19382	#DEE6EF	EC50
AKI00000050a	P07949	RET	RET	6.259682907266822	6.79588	#DEE6EF	EC50
AKI00000050a	O00141	SGK1	SGK	5.868888603495277	6.537602	#DEE6EF	EC50
AKI00000050a	Q16288	NTRK3	TRKC	6.572021849582723	6.49485	#DEE6EF	EC50
AKI00000050a	P35968	KDR	VEGFR2	6.055793293737988	7.677781	#DEE6EF	EC50
AKI00000063a	Q8NI60	CABC1	ADCK3	6.063272609631817	6.221849	#DEE6EF	EC50
AKI00000063a	O43683	BUB1	BUB1	7.362851625974649	6.376751	#DEE6EF	EC50
AKI00000063a	Q6P2M8	PNCK	CAMK1B	7.271864661573783	5	#DEE6EF	EC50
AKI00000063a	P48730	CSNK1D	CSNK1D	7.15588124920099	6.142668	#DEE6EF	EC50
AKI00000063a	P49674	CSNK1E	CSNK1E	7.180786381890492	6.142668	#DEE6EF	EC50
AKI00000063a	O14976	GAK	GAK	7.156249222615	7	#DEE6EF	EC50
AKI00000063a	P45983	MAPK8	JNK1	7.545704137712477	7.744727	#DEE6EF	EC50
AKI00000063a	P45984	MAPK9	JNK2	8.003559214562525	8.619789	#DEE6EF	EC50
AKI00000063a	P53779	MAPK10	JNK3	8.020421892351878	8.638272	#DEE6EF	EC50
AKI00000063a	P45985	MAP2K4	MEK4	7.744081871344752	6.677781	#DEE6EF	EC50
AKI00000063a	Q9UBE8	NLK	NLK	7.801968770950356	8.387216	#DEE6EF	EC50
AKI00000063a	Q16539	MAPK14	p38-alpha	6.085098813411094	9.327902	#DEE6EF	EC50
AKI00000063a	Q15759	MAPK11	p38-beta	5.948019441735763	8.055517	#DEE6EF	EC50
AKI00000063a	Q9BZL6	PRKD2	PRKD2	6.554891826905714	6.638272	#DEE6EF	EC50
AKI00000063a	Q15418	RPS6KA1	RSK1(Kin.Dom.2-C-terminal)	7.420737903761251	7.080922	#DEE6EF	EC50
AKI00000063a	Q9UK32	RPS6KA6	RSK4(Kin.Dom.2-C-terminal)	7.769215622444075	7.065502	#DEE6EF	EC50
AKI00000063a	Q9NRP7	STK36	STK36	6.680675190161776	6.568636	#DEE6EF	EC50
AKI00000063a	Q9NYL2	ZAK	ZAK	6.058804481388297	6.823909	#DEE6EF	EC50
AKI00000070a	P11802	CDK4	CDK4-cyclinD1	6.477392505939561	7.337242	#DEE6EF	EC50
AKI00000070a	P11802	CDK4	CDK4-cyclinD3	6.477392505939561	7.309804	#DEE6EF	EC50
AKI00000070a	P50613	CDK7	CDK7	5.034966538694431	7.376751	#DEE6EF	EC50
AKI00000070a	O76039	CDKL5	CDKL5	6.1270034101946464	6.552842	#DEE6EF	EC50
AKI00000070a	P48729	CSNK1A1	CSNK1A1	5.759793712163922	5.69897	#DEE6EF	EC50
AKI00000070a	P19784	CSNK2A2	CSNK2A2	6.520415573581095	6.853872	#DEE6EF	EC50
AKI00000070a	Q13627	DYRK1A	DYRK1A	5.429741126347123	6.769551	#DEE6EF	EC50
AKI00000070a	Q8TD08	MAPK15	ERK8	6.324702519574812	7.443697	#DEE6EF	EC50
AKI00000070a	P49840	GSK3A	GSK3A	6.148738632544569	7.721246	#DEE6EF	EC50
AKI00000070a	P49841	GSK3B	GSK3B	5.350980183572785	7.886057	#DEE6EF	EC50
AKI00000070a	Q86Z02	HIPK1	HIPK1	5.918415634642339	6.187087	#DEE6EF	EC50
AKI00000070a	Q9Y6R4	MAP3K4	MAP3K4	5.147126948535794	5	#DEE6EF	EC50
AKI00000070a	Q9NRP7	STK36	STK36	5.997132024315864	6.79588	#DEE6EF	EC50
AKI00000070a	P37173	TGFBR2	TGFBR2	5.561893561672013	7.055517	#DEE6EF	EC50
AKI00000070a	P29597	TYK2	TYK2(JH2domain-pseudokinase)	5.97205384256886	6.721246	#DEE6EF	EC50
AKI00000070a	Q56UN5	MAP3K19	YSK4	6.147244796706132	6.744727	#DEE6EF	EC50
AKI00000074a	Q9BWU1	CDK19	CDK11	5.484875488626227	7.619789	#DEE6EF	EC50
AKI00000074a	P49336	CDK8	CDK8	5.192888644295378	7.366532	#DEE6EF	EC50
AKI00000074a	P53355	DAPK1	DAPK1	5.567420011997985	6.244125	#DEE6EF	EC50
AKI00000074a	Q9UIK4	DAPK2	DAPK2	5.797704789790247	6.721246	#DEE6EF	EC50
AKI00000074a	O43293	DAPK3	DAPK3	6.357610370989369	7.376751	#DEE6EF	EC50
AKI00000074a	Q86Z02	HIPK1	HIPK1	5.570860437075803	7.045757	#DEE6EF	EC50
AKI00000074a	Q9H2X6	HIPK2	HIPK2	5.83924261104321	6.853872	#DEE6EF	EC50
AKI00000074a	Q9H422	HIPK3	HIPK3	5.75967190557249	6.522879	#DEE6EF	EC50
AKI00000074a	Q8NE63	HIPK4	HIPK4	4.854477554546153	6.69897	#DEE6EF	EC50
AKI00000074a	Q13163	MAP2K5	MEK5	5.899528958257266	5.638272	#DEE6EF	EC50
AKI00000074a	Q9Y2I7	PIKFYVE	PIKFYVE	5.073413896150194	6.29243	#DEE6EF	EC50
AKI00000021a	Q08345	DDR1	DDR1	7.4731961978763115	7.004365	#DEE6EF	EC50
AKI00000021a	Q16832	DDR2	DDR2	7.380868416624855	6.677781	#DEE6EF	EC50
AKI00000021a	Q9P2K8	EIF2AK4	GCN2(Kin.Dom.2,S808G)	6.073358875156667	7.251812	#DEE6EF	EC50
AKI00000021a	O60674	JAK2	JAK2(JH1domain-catalytic)	6.554210058930929	6.920819	#DEE6EF	EC50
AKI00000021a	P52333	JAK3	JAK3(JH1domain-catalytic)	6.871912370412101	6.443697	#DEE6EF	EC50
AKI00000021a	Q9Y2U5	MAP3K2	MAP3K2	7.4122372116862305	7.086186	#DEE6EF	EC50
AKI00000021a	Q99759	MAP3K3	MAP3K3	6.607512385508722	7.05061	#DEE6EF	EC50
AKI00000021a	Q9Y6R4	MAP3K4	MAP3K4	5.729049686692637	7.468521	#DEE6EF	EC50
AKI00000021a	Q9Y4K4	MAP4K5	MAP4K5	5.817546338274238	6.958607	#DEE6EF	EC50
AKI00000021a	P42345	MTOR	MTOR	8.2203558090189	5	#DEE6EF	EC50
AKI00000021a	P29597	TYK2	TYK2(JH1domain-catalytic)	6.622455408469009	6.180456	#DEE6EF	EC50
AKI00000021a	P30291	WEE1	WEE1	6.043050042490576	7.327902	#DEE6EF	EC50
AKI00000021a	P0C1S8	WEE2	WEE2	6.702044353934308	7.283997	#DEE6EF	EC50
AKI00000021a	Q56UN5	MAP3K19	YSK4	7.02712977226736	7.508638	#DEE6EF	EC50
AKI00000047a	Q8NI60	CABC1	ADCK3	5.866466599260955	5	#DEE6EF	EC50
AKI00000047a	P30530	AXL	AXL	6.06140811963328	6.744727	#DEE6EF	EC50
AKI00000047a	P49760	CLK2	CLK2	7.166663203146767	5.161151	#DEE6EF	EC50
AKI00000047a	P07333	CSF1R	CSF1R	6.6826329017305985	8.823909	#DEE6EF	EC50
AKI00000047a	P49674	CSNK1E	CSNK1E	6.316123212359858	5	#DEE6EF	EC50
AKI00000047a	Q08345	DDR1	DDR1	7.65342125569913	7.387216	#DEE6EF	EC50
AKI00000047a	Q16832	DDR2	DDR2	7.628293035995612	7.229148	#DEE6EF	EC50
AKI00000047a	O94768	STK17B	DRAK2	6.745756061627795	5	#DEE6EF	EC50
AKI00000047a	P29323	EPHB2	EPHB2	7.289991141415613	5.39794	#DEE6EF	EC50
AKI00000047a	P54753	EPHB3	EPHB3	6.7370830536051365	5.853872	#DEE6EF	EC50
AKI00000047a	O15197	EPHB6	EPHB6	6.455317354244009	7.142668	#DEE6EF	EC50
AKI00000047a	P17948	FLT1	FLT1	5.94692008468246	7.468521	#DEE6EF	EC50
AKI00000047a	P36888	FLT3	FLT3	6.955434837905267	9.537602	#DEE6EF	EC50
AKI00000047a	P35916	FLT4	FLT4	6.123052347791725	6.853872	#DEE6EF	EC50
AKI00000047a	Q8NE63	HIPK4	HIPK4	6.088798271133179	6.387216	#DEE6EF	EC50
AKI00000047a	P10721	KIT	KIT	6.849214924333715	9.055517	#DEE6EF	EC50
AKI00000047a	Q8IVH8	MAP4K3	MAP4K3	5.691917459035591	5	#DEE6EF	EC50
AKI00000047a	Q8WXR4	MYO3B	MYO3B	6.436255494505995	5	#DEE6EF	EC50
AKI00000047a	P16234	PDGFRA	PDGFRA	6.9609988250310275	8.677781	#DEE6EF	EC50
AKI00000047a	P09619	PDGFRB	PDGFRB	6.813756808312648	8.721246	#DEE6EF	EC50
AKI00000047a	Q96Q40	CDK15	PFTAIRE2	5.5322997391249515	5	#DEE6EF	EC50
AKI00000047a	Q8TBX8	PIP4K2C	PIP5K2C	6.509967375164105	6.568636	#DEE6EF	EC50
AKI00000047a	P07949	RET	RET	6.266055525367735	5.853872	#DEE6EF	EC50
AKI00000047a	P57078	RIPK4	RIPK4	6.519450406975994	5	#DEE6EF	EC50
AKI00000047a	Q15349	RPS6KA2	RSK3(Kin.Dom.1-N-terminal)	5.7632018020509195	5	#DEE6EF	EC50
AKI00000047a	P12931	SRC	SRC	6.144986701005005	5	#DEE6EF	EC50
AKI00000047a	Q16288	NTRK3	TRKC	6.609337562382875	6.958607	#DEE6EF	EC50
AKI00000047a	P35968	KDR	VEGFR2	5.995677458233655	8.69897	#DEE6EF	EC50
AKI00000047a	Q56UN5	MAP3K19	YSK4	7.275583748482654	7.327902	#DEE6EF	EC50
GSK1379713	Q9BYP7	WNK3	WNK3	5.246127817079285	5	#DEE6EF	EC50
GSK1379766	O14965	AURKA	AURKA	5.962854396684472	5	#DEE6EF	EC50
GSK1379766	Q9UQB9	AURKC	AURKC	6.442548899312793	5	#DEE6EF	EC50
GSK1379766	O15197	EPHB6	EPHB6	6.673215926785682	5.79588	#DEE6EF	EC50
GSK1379766	Q92918	MAP4K1	HPK1	5.406523311671498	5	#DEE6EF	EC50
GSK1379766	P51617	IRAK1	IRAK1	6.458959402893906	5	#DEE6EF	EC50
GSK1379766	Q9Y616	IRAK3	IRAK3	5.804565028473019	5	#DEE6EF	EC50
GSK1379766	O60674	JAK2	JAK2(JH1domain-catalytic)	6.521960767597341	5.552842	#DEE6EF	EC50
GSK1379766	Q13163	MAP2K5	MEK5	6.762456209679095	5.376751	#DEE6EF	EC50
GSK1379766	Q6P3R8	NEK5	NEK5	6.055013058742732	5	#DEE6EF	EC50
GSK1379766	Q9UBF8	PI4KB	PIK4CB	6.04923790087267	5	#DEE6EF	EC50
GSK1379766	Q8TBX8	PIP4K2C	PIP5K2C	6.538757724903489	5.619789	#DEE6EF	EC50
GSK1379766	Q9BRS2	RIOK1	RIOK1	5.811798276357131	5	#DEE6EF	EC50
GSK1379766	O14730	RIOK3	RIOK3	5.957642720694348	5	#DEE6EF	EC50
GSK1379766	Q6PHR2	ULK3	ULK3	6.086902730072393	5	#DEE6EF	EC50
GSK1379708	Q96J92	WNK4	WNK4	5.033739726056373	5	#DEE6EF	EC50
GSK1379753	Q13705	ACVR2B	ACVR2B	5.663869962960063	5	#DEE6EF	EC50
GSK1379753	O14965	AURKA	AURKA	5.913844369637321	5.920819	#DEE6EF	EC50
GSK1379753	O15197	EPHB6	EPHB6	6.58524123124054	6.39794	#DEE6EF	EC50
GSK1379753	Q9Y616	IRAK3	IRAK3	5.627424053440024	6.958607	#DEE6EF	EC50
GSK1379753	O60674	JAK2	JAK2(JH1domain-catalytic)	6.403521251816539	6.251812	#DEE6EF	EC50
GSK1379753	P10721	KIT	KIT	6.6981340110591345	5.958607	#DEE6EF	EC50
GSK1379753	P29376	LTK	LTK	5.590963356321473	5.677781	#DEE6EF	EC50
GSK1379753	Q13163	MAP2K5	MEK5	6.56394495646843	7.408935	#DEE6EF	EC50
GSK1379753	Q13043	STK4	MST1	5.010812413090015	5	#DEE6EF	EC50
GSK1379753	Q6P3R8	NEK5	NEK5	5.8907444811509775	6.366532	#DEE6EF	EC50
GSK1379753	O75914	PAK3	PAK3	4.397357848947312	5	#DEE6EF	EC50
GSK1379753	Q8TBX8	PIP4K2C	PIP5K2C	6.349800772178646	6.744727	#DEE6EF	EC50
GSK1379753	O75716	STK16	STK16	6.66722274384519	6.187087	#DEE6EF	EC50
GSK1379765	Q96D53	ADCK4	ADCK4	6.157376108830029	5.267606	#DEE6EF	EC50
GSK1379765	O14965	AURKA	AURKA	6.099619351771813	5.167491	#DEE6EF	EC50
GSK1379765	Q96GD4	AURKB	AURKB	6.81376171072104	5.920819	#DEE6EF	EC50
GSK1379765	O43683	BUB1	BUB1	7.071583033983907	5	#DEE6EF	EC50
GSK1379765	O15197	EPHB6	EPHB6	6.4258157126237645	5.585027	#DEE6EF	EC50
GSK1379765	P14616	INSRR	INSRR	5.879786157566618	5	#DEE6EF	EC50
GSK1379765	Q9Y616	IRAK3	IRAK3	5.727841097452902	5.49485	#DEE6EF	EC50
GSK1379765	O60674	JAK2	JAK2(JH1domain-catalytic)	6.574354521091305	5.638272	#DEE6EF	EC50
GSK1379765	P53671	LIMK2	LIMK2	5.755891490661305	5	#DEE6EF	EC50
GSK1379765	Q13163	MAP2K5	MEK5	6.700885743484038	7.136677	#DEE6EF	EC50
GSK1379765	O15146	MUSK	MUSK	5.778880436214085	5	#DEE6EF	EC50
GSK1379765	Q6P3R8	NEK5	NEK5	5.845785591648199	5.267606	#DEE6EF	EC50
GSK1379765	P42338	PIK3CB	PIK3CB	6.417622878941567	5	#DEE6EF	EC50
GSK1379765	Q8TBX8	PIP4K2C	PIP5K2C	6.504908412081317	5.251812	#DEE6EF	EC50
GSK1379765	P35590	TIE1	TIE1	6.117533996482506	5	#DEE6EF	EC50
GSK1379765	Q6PHR2	ULK3	ULK3	6.0710017089274535	5.79588	#DEE6EF	EC50
GSK1033723	Q9Y243	AKT3	AKT3	5.294882254573052	5	#DEE6EF	EC50
GSK1033723	P30530	AXL	AXL	4.602116148536991	5	#DEE6EF	EC50
GSK1033723	P49759	CLK1	CLK1	5.180317732981156	6.823909	#DEE6EF	EC50
GSK1033723	Q9HAZ1	CLK4	CLK4	4.671106800957328	6.886057	#DEE6EF	EC50
GSK1033723	Q09013	DMPK	DMPK	5.949624650406567	5.091515	#DEE6EF	EC50
GSK1033723	Q13627	DYRK1A	DYRK1A	5.253623383448712	6.886057	#DEE6EF	EC50
GSK1033723	Q9Y463	DYRK1B	DYRK1B	5.172008574718316	5	#DEE6EF	EC50
GSK1033723	Q92630	DYRK2	DYRK2	5.392766303854076	6.366532	#DEE6EF	EC50
GSK1033723	Q8TF76	GSG2	HASPIN	5.7198101134472115	5	#DEE6EF	EC50
GSK1033723	Q9H422	HIPK3	HIPK3	5.867832364539137	6.769551	#DEE6EF	EC50
GSK1033723	P06213	INSR	INSR	4.3093001458255555	5	#DEE6EF	EC50
GSK1033723	Q02763	TEK	TIE2	4.7257021994997	5	#DEE6EF	EC50
GSK1033723	Q56UN5	MAP3K19	YSK4	6.283263566693914	6.431798	#DEE6EF	EC50
GSK1379763	P27037	ACVR2A	ACVR2A	4.6431451094679765	5	#DEE6EF	EC50
GSK1379763	Q9UQB9	AURKC	AURKC	6.1684209455833585	6.05061	#DEE6EF	EC50
GSK1379763	O15197	EPHB6	EPHB6	6.490467405139689	6.552842	#DEE6EF	EC50
GSK1379763	Q9H422	HIPK3	HIPK3	6.431362182447225	5	#DEE6EF	EC50
GSK1379763	Q9Y616	IRAK3	IRAK3	5.5726953883645525	6.823909	#DEE6EF	EC50
GSK1379763	O60674	JAK2	JAK2(JH1domain-catalytic)	6.349482913971879	6.060481	#DEE6EF	EC50
GSK1379763	P10721	KIT	KIT	6.586194117496262	6.69897	#DEE6EF	EC50
GSK1379763	Q13233	MAP3K1	MAP3K1	6.220397823342163	5	#DEE6EF	EC50
GSK1379763	Q9Y4K4	MAP4K5	MAP4K5	4.916665016471065	5	#DEE6EF	EC50
GSK1379763	Q13163	MAP2K5	MEK5	6.473851367643802	7.619789	#DEE6EF	EC50
GSK1379763	Q6P3R8	NEK5	NEK5	5.720765561091731	6.431798	#DEE6EF	EC50
GSK1379763	P09619	PDGFRB	PDGFRB	6.681751102116356	5.657577	#DEE6EF	EC50
GSK1379763	Q8TBX8	PIP4K2C	PIP5K2C	6.330544769157727	6.619789	#DEE6EF	EC50
GSK1379763	Q9BRS2	RIOK1	RIOK1	5.617203363872168	5.657577	#DEE6EF	EC50
GSK1379763	O14730	RIOK3	RIOK3	5.705773187123981	5	#DEE6EF	EC50
GSK1379763	Q16288	NTRK3	TRKC	6.711881888956568	6.251812	#DEE6EF	EC50
GSK1379763	Q6PHR2	ULK3	ULK3	5.83373244256996	6.136677	#DEE6EF	EC50
SB-213663	O96017	CHEK2	CHEK2	5.320552895835964	5	#DEE6EF	EC50
SB-213663	O14578	CIT	CIT	7.5823913248510335	6.585027	#DEE6EF	EC50
SB-213663	Q6DT37	CDC42BPG	DMPK2	5.4994225067392195	6.537602	#DEE6EF	EC50
SB-213663	P45983	MAPK8	JNK1	6.551258590734761	6.657577	#DEE6EF	EC50
SB-213663	P45984	MAPK9	JNK2	6.991091718934087	7.337242	#DEE6EF	EC50
SB-213663	P53779	MAPK10	JNK3	7.032403629268828	7.187087	#DEE6EF	EC50
SB-213663	Q15746	MYLK	MYLK	6.167167582336921	5	#DEE6EF	EC50
SB-213663	Q16539	MAPK14	p38-alpha	4.7883961986297425	7.267606	#DEE6EF	EC50
SB-213663	Q9UHD2	TBK1	TBK1	5.9264551132073535	5	#DEE6EF	EC50
GSK301362	Q6P2M8	PNCK	CAMK1B	5.878915484637303	6.508638	#DEE6EF	EC50
GSK301362	O14920	IKBKB	IKK-beta	6.268436166496837	7.677781	#DEE6EF	EC50
GSK301362	P23458	JAK1	JAK1(JH2domain-pseudokinase)	6.459493681882797	6.408935	#DEE6EF	EC50
GSK301362	O60674	JAK2	JAK2(JH1domain-catalytic)	6.3297002330442895	6.744727	#DEE6EF	EC50
GSK301362	Q13188	STK3	MST2	5.93709462984948	5.657577	#DEE6EF	EC50
GSK301362	Q86YV6	MYLK4	MYLK4	6.269458662169391	6.853872	#DEE6EF	EC50
GSK301362	Q9H093	NUAK2	SNARK	6.383808733658324	6.69897	#DEE6EF	EC50
GSK301362	Q7L7X3	TAOK1	TAOK1	5.8012379334190625	7.167491	#DEE6EF	EC50
GSK301362	Q9H2K8	TAOK3	TAOK3	5.827176917804442	7.49485	#DEE6EF	EC50
GSK301362	P29597	TYK2	TYK2(JH2domain-pseudokinase)	6.392262859877188	8.537602	#DEE6EF	EC50
GSK1379944	O14936	CASK	CASK	8.15015859196002	5	#DEE6EF	EC50
GSK1379944	Q00526	CDK3	CDK3	5.726614761169621	5	#DEE6EF	EC50
GSK1379944	P11802	CDK4	CDK4-cyclinD1	6.9530490912187055	5	#DEE6EF	EC50
GSK1379944	O14757	CHEK1	CHEK1	6.335276748815184	5	#DEE6EF	EC50
GSK1379944	P78368	CSNK1G2	CSNK1G2	4.800408721561644	5	#DEE6EF	EC50
GSK1379944	O43293	DAPK3	DAPK3	7.11337040808142	5	#DEE6EF	EC50
GSK1379944	Q08345	DDR1	DDR1	6.82609247104741	5	#DEE6EF	EC50
GSK1379944	P29323	EPHB2	EPHB2	6.405055436594972	5	#DEE6EF	EC50
GSK1379944	P27361	MAPK3	ERK1	6.070569345493712	5	#DEE6EF	EC50
GSK1379944	P22455	FGFR4	FGFR4	6.1365411534299845	5	#DEE6EF	EC50
GSK1379944	O14920	IKBKB	IKK-beta	6.171489244867314	5	#DEE6EF	EC50
GSK1379944	P51617	IRAK1	IRAK1	6.324250583146895	5	#DEE6EF	EC50
GSK1379944	Q6P3R8	NEK5	NEK5	5.989214334742183	5	#DEE6EF	EC50
GSK1379944	Q9UBE8	NLK	NLK	7.290945273080261	5	#DEE6EF	EC50
GSK1379944	P09619	PDGFRB	PDGFRB	6.114802337734169	5	#DEE6EF	EC50
GSK1379944	O60331	PIP5K1C	PIP5K1C	5.773762680001071	5	#DEE6EF	EC50
GSK1379944	Q02156	PRKCE	PRKCE	6.914949056637054	5	#DEE6EF	EC50
GSK1379944	O94806	PRKD3	PRKD3	5.8040958177401984	5	#DEE6EF	EC50
GSK1379944	P07949	RET	RET	5.731918605032615	5	#DEE6EF	EC50
GSK1379753	Q16288	NTRK3	TRKC	6.688652794965059	6.537602	#DEE6EF	EC50
GW819776	Q8IVW4	CDKL3	CDKL3	5.12018573391996	5	#DEE6EF	EC50
GW819776	P49759	CLK1	CLK1	7.024354527443888	5.309804	#DEE6EF	EC50
GW819776	Q8TD08	MAPK15	ERK8	6.881586339436267	5.619789	#DEE6EF	EC50
GW819776	Q86Z02	HIPK1	HIPK1	5.9170015819631345	5.013228	#DEE6EF	EC50
GW819776	Q9H2X6	HIPK2	HIPK2	6.272334929794776	5.30103	#DEE6EF	EC50
GW819776	Q9H422	HIPK3	HIPK3	6.24410530389121	5	#DEE6EF	EC50
GW819776	P45983	MAPK8	JNK1	7.0131462536913896	5.091515	#DEE6EF	EC50
GW819776	P53779	MAPK10	JNK3	7.4065841907158125	5	#DEE6EF	EC50
GW819776	P10721	KIT	KIT	5.366206785401301	5	#DEE6EF	EC50
GW819776	P46734	MAP2K3	MEK3	6.079557765727889	5.39794	#DEE6EF	EC50
GW819776	P51956	NEK3	NEK3	6.0255386998353275	5	#DEE6EF	EC50
GW819776	Q6P3R8	NEK5	NEK5	5.615431525019224	5	#DEE6EF	EC50
GW819776	Q8TBX8	PIP4K2C	PIP5K2C	5.9302609700181526	5	#DEE6EF	EC50
GW819776	Q9BVS4	RIOK2	RIOK2	6.148695935963991	5.070581	#DEE6EF	EC50
GW856795	P00519	ABL1	ABL1-phosphorylated	6.209043441564562	7.309804	#DEE6EF	EC50
GW856795	P04626	ERBB2	ERBB2	6.045708818963124	6.309804	#DEE6EF	EC50
GW856795	P42685	FRK	FRK	5.27778424536131	7.031517	#DEE6EF	EC50
GW856795	P06239	LCK	LCK	5.4559240705089165	6.031517	#DEE6EF	EC50
GW856795	Q12851	MAP4K2	MAP4K2	5.2917536331110755	5.552842	#DEE6EF	EC50
GW856795	P16234	PDGFRA	PDGFRA	6.091707192898416	5.958607	#DEE6EF	EC50
GW856795	O15530	PDPK1	PDPK1	6.304846120786598	5	#DEE6EF	EC50
GW856795	P17612	PRKACA	PKAC-alpha	4.995314922041953	5	#DEE6EF	EC50
GW856795	P07949	RET	RET	5.600864370990122	6.886057	#DEE6EF	EC50
GW856795	P12931	SRC	SRC	5.366399698620171	6.142668	#DEE6EF	EC50
GW856795	Q7L7X3	TAOK1	TAOK1	5.429169651047159	5	#DEE6EF	EC50
GW856795	P37173	TGFBR2	TGFBR2	5.358091774575556	6.69897	#DEE6EF	EC50
GW856795	Q86Y07	VRK2	VRK2	4.6673589355908005	5	#DEE6EF	EC50
GSK902056	P31749	AKT1	AKT1	6.445256967108637	7.004365	#DEE6EF	EC50
GSK902056	P31751	AKT2	AKT2	6.529105765743446	7	#DEE6EF	EC50
GSK902056	Q9Y243	AKT3	AKT3	6.297214502391324	7.346787	#DEE6EF	EC50
GSK902056	P21802	FGFR2	FGFR2	6.593259252461297	5	#DEE6EF	EC50
GSK902056	Q9P286	PAK7	PAK7	7.005570164279788	5.958607	#DEE6EF	EC50
GSK902056	Q05655	PRKCD	PRKCD	7.592359252394932	6	#DEE6EF	EC50
GSK902056	Q02156	PRKCE	PRKCE	7.342503879255891	7.49485	#DEE6EF	EC50
GSK902056	P24723	PRKCH	PRKCH	6.281215307205887	7.387216	#DEE6EF	EC50
GSK902056	Q04759	PRKCQ	PRKCQ	8.043155914467743	7.39794	#DEE6EF	EC50
GSK902056	Q13237	PRKG2	PRKG2	6.141004732986508	7.49485	#DEE6EF	EC50
GSK902056	P51817	PRKX	PRKX	6.639896722637287	6.920819	#DEE6EF	EC50
GSK902056	O75676	RPS6KA4	RPS6KA4(Kin.Dom.2-C-terminal)	6.665170780556063	6.366532	#DEE6EF	EC50
GSK902056	Q56UN5	MAP3K19	YSK4	7.537065676487734	8.013228	#DEE6EF	EC50
PFE-PKIS 10	Q9UM73	ALK	ALK	8.251954570977631	9	#DEE6EF	IC50
PFE-PKIS 10	Q9UIK4	DAPK2	DAPK2	7.3846501275560685	5	#DEE6EF	IC50
PFE-PKIS 10	O15075	DCLK1	DCAMKL1	7.293687685747601	6.920819	#DEE6EF	IC50
PFE-PKIS 10	Q8N568	DCLK2	DCAMKL2	7.731274263477435	6.318759	#DEE6EF	IC50
PFE-PKIS 10	O15197	EPHB6	EPHB6	6.179980377777916	5.638272	#DEE6EF	IC50
PFE-PKIS 10	Q05397	PTK2	FAK	7.875323620457175	8.30103	#DEE6EF	IC50
PFE-PKIS 10	P16591	FER	FER	8.520868591536056	7.49485	#DEE6EF	IC50
PFE-PKIS 10	P07332	FES	FES	8.076873597634124	6.920819	#DEE6EF	IC50
PFE-PKIS 10	P42685	FRK	FRK	7.192581560818377	6.823909	#DEE6EF	IC50
PFE-PKIS 10	Q15835	GRK1	GRK1	6.550795330643384	6.744727	#DEE6EF	IC50
PFE-PKIS 10	Q8WTQ7	GRK7	GRK7	6.878401452068847	6.886057	#DEE6EF	IC50
PFE-PKIS 10	O94804	STK10	LOK	6.955723728890393	6.337242	#DEE6EF	IC50
PFE-PKIS 10	P29376	LTK	LTK	8.452226557875681	6.244125	#DEE6EF	IC50
PFE-PKIS 10	P46734	MAP2K3	MEK3	5.6853834136500225	6.19382	#DEE6EF	IC50
PFE-PKIS 10	P15735	PHKG2	PHKG2	7.103704657420395	6.920819	#DEE6EF	IC50
PFE-PKIS 10	O00444	PLK4	PLK4	7.96409208987955	7.408935	#DEE6EF	IC50
PFE-PKIS 10	Q14289	PTK2B	PYK2	7.9107640071568275	8.091515	#DEE6EF	IC50
PFE-PKIS 10	Q6XUX3	DSTYK	RIPK5	7.044474863171177	6.420216	#DEE6EF	IC50
PFE-PKIS 10	P08922	ROS1	ROS1	7.707787291826071	9.39794	#DEE6EF	IC50
PFE-PKIS 10	Q9H2G2	SLK	SLK	6.181147109621424	6.638272	#DEE6EF	IC50
PFE-PKIS 10	Q13470	TNK1	TNK1	6.986890261009236	7.004365	#DEE6EF	IC50
PFE-PKIS 10	Q07912	TNK2	TNK2	7.639538357553486	7.657577	#DEE6EF	IC50
PFE-PKIS 10	P04629	NTRK1	TRKA	7.3764501419752575	6.769551	#DEE6EF	IC50
PFE-PKIS 10	Q16620	NTRK2	TRKB	7.236768499419462	6.39794	#DEE6EF	IC50
PFE-PKIS 14	Q96GD4	AURKB	AURKB	6.867761931449486	6.283997	#DEE6EF	IC50
PFE-PKIS 14	Q8N5S9	CAMKK1	CAMKK1	5.5723860543784465	6.468521	#DEE6EF	IC50
PFE-PKIS 14	Q96RR4	CAMKK2	CAMKK2	5.5698718757701995	6.769551	#DEE6EF	IC50
PFE-PKIS 14	P49759	CLK1	CLK1	5.523775736899691	6.79588	#DEE6EF	IC50
PFE-PKIS 14	Q9HAZ1	CLK4	CLK4	5.820486770948982	7.508638	#DEE6EF	IC50
PFE-PKIS 14	P68400	CSNK2A1	CSNK2A1	5.6193102517390985	5.69897	#DEE6EF	IC50
PFE-PKIS 14	P19784	CSNK2A2	CSNK2A2	5.915331257205735	6.21467	#DEE6EF	IC50
PFE-PKIS 14	Q9UEE5	STK17A	DRAK1	5.482118302153418	6.568636	#DEE6EF	IC50
PFE-PKIS 14	O94768	STK17B	DRAK2	5.46052048297403	7.958607	#DEE6EF	IC50
PFE-PKIS 14	Q13627	DYRK1A	DYRK1A	5.359659627615775	7.387216	#DEE6EF	IC50
PFE-PKIS 14	Q86Z02	HIPK1	HIPK1	5.252869128323469	6.769551	#DEE6EF	IC50
PFE-PKIS 14	Q9H2X6	HIPK2	HIPK2	6.492663540193085	6.79588	#DEE6EF	IC50
PFE-PKIS 14	Q9H422	HIPK3	HIPK3	6.274020644408051	6.69897	#DEE6EF	IC50
PFE-PKIS 14	Q8NE63	HIPK4	HIPK4	6.266487957105306	6.259637	#DEE6EF	IC50
PFE-PKIS 14	P09619	PDGFRB	PDGFRB	5.13999680067534	6.920819	#DEE6EF	IC50
PFE-PKIS 14	O60331	PIP5K1C	PIP5K1C	5.136136848916842	6.327902	#DEE6EF	IC50
PFE-PKIS 14	P19525	EIF2AK2	PRKR	5.192580176375623	5	#DEE6EF	IC50
PFE-PKIS 18	O14965	AURKA	AURKA	7.759395158915242	6.677781	#DEE6EF	IC50
PFE-PKIS 18	Q96GD4	AURKB	AURKB	7.131935070301072	6.769551	#DEE6EF	IC50
PFE-PKIS 18	P19784	CSNK2A2	CSNK2A2	7.1832268350110065	6.154902	#DEE6EF	IC50
PFE-PKIS 18	O94768	STK17B	DRAK2	5.90210814474132	5.619789	#DEE6EF	IC50
PFE-PKIS 18	Q05397	PTK2	FAK	7.430062755426669	8.619789	#DEE6EF	IC50
PFE-PKIS 18	P36888	FLT3	FLT3	6.717973131685598	7.21467	#DEE6EF	IC50
PFE-PKIS 18	P35916	FLT4	FLT4	6.063621805504251	6.552842	#DEE6EF	IC50
PFE-PKIS 18	P23458	JAK1	JAK1(JH2domain-pseudokinase)	7.184339012396208	6.356547	#DEE6EF	IC50
PFE-PKIS 18	O60674	JAK2	JAK2(JH1domain-catalytic)	7.368678758357667	7.045757	#DEE6EF	IC50
PFE-PKIS 18	P52333	JAK3	JAK3(JH1domain-catalytic)	6.370005358848801	7.769551	#DEE6EF	IC50
PFE-PKIS 18	P08581	MET	MET	6.366296911400914	6	#DEE6EF	IC50
PFE-PKIS 18	P80192	MAP3K9	MLK1	6.338815364327084	7.958607	#DEE6EF	IC50
PFE-PKIS 18	Q02779	MAP3K10	MLK2	6.085565092589951	7.130768	#DEE6EF	IC50
PFE-PKIS 18	Q16584	MAP3K11	MLK3	6.133735582616087	7.552842	#DEE6EF	IC50
PFE-PKIS 18	Q16539	MAPK14	p38-alpha	6.319642360748801	5	#DEE6EF	IC50
PFE-PKIS 18	P07949	RET	RET	6.2577128286148795	6.455932	#DEE6EF	IC50
PFE-PKIS 18	O14730	RIOK3	RIOK3	5.361492618519293	6.207608	#DEE6EF	IC50
PFE-PKIS 18	Q9H093	NUAK2	SNARK	6.602514528928082	5.886057	#DEE6EF	IC50
PFE-PKIS 18	O75716	STK16	STK16	5.280540149153665	7.309804	#DEE6EF	IC50
PFE-PKIS 18	P43405	SYK	SYK	5.770563856400101	6.443697	#DEE6EF	IC50
PFE-PKIS 18	Q9UHD2	TBK1	TBK1	5.1540461941827775	6.376751	#DEE6EF	IC50
PFE-PKIS 18	P04629	NTRK1	TRKA	7.324727727887118	6.420216	#DEE6EF	IC50
PFE-PKIS 18	Q16620	NTRK2	TRKB	7.284148535937254	5.677781	#DEE6EF	IC50
PFE-PKIS 18	P33981	TTK	TTK	7.239357160487947	7.568636	#DEE6EF	IC50
PFE-PKIS 18	P29597	TYK2	TYK2(JH1domain-catalytic)	6.451511722946081	6.585027	#DEE6EF	IC50
PFE-PKIS 18	Q56UN5	MAP3K19	YSK4	7.2379096314154845	7.537602	#DEE6EF	IC50
TPKI-30	Q8NI60	CABC1	ADCK3	7.060019265698957	5	#DEE6EF	IC50
TPKI-30	O14965	AURKA	AURKA	7.627824893584255	5.05061	#DEE6EF	IC50
TPKI-30	Q13873	BMPR2	BMPR2	7.209759226058241	5.886057	#DEE6EF	IC50
TPKI-30	P51813	BMX	BMX	6.430946089106409	5	#DEE6EF	IC50
TPKI-30	P22607	FGFR3	FGFR3	7.237122311679878	5	#DEE6EF	IC50
TPKI-30	P52564	MAP2K6	MEK6	5.015056880434691	5	#DEE6EF	IC50
TPKI-30	Q9Y6E0	STK24	MST3	6.8992912663242345	5	#DEE6EF	IC50
TPKI-30	Q96PY6	NEK1	NEK1	7.493458098426655	5	#DEE6EF	IC50
TPKI-30	Q8IY84	MGC42105	NIM1	8.352196418717371	5.251812	#DEE6EF	IC50
TPKI-30	Q8TBX8	PIP4K2C	PIP5K2C	7.655939045339897	5.481486	#DEE6EF	IC50
TPKI-30	P53350	PLK1	PLK1	7.683093962921352	8.080922	#DEE6EF	IC50
TPKI-30	Q9NYY3	PLK2	PLK2	7.29889477857161	7.173925	#DEE6EF	IC50
TPKI-30	Q9H4B4	PLK3	PLK3	7.072236054862148	6.420216	#DEE6EF	IC50
TPKI-30	Q9H2G2	SLK	SLK	5.292618850149502	5	#DEE6EF	IC50
TPKI-30	O75716	STK16	STK16	6.105732749074174	5.958607	#DEE6EF	IC50
TPKI-30	O00506	STK25	YSK1	6.822285278822978	5	#DEE6EF	IC50
TPKI-31	O14965	AURKA	AURKA	7.406388606039697	7.275724	#DEE6EF	IC50
TPKI-31	Q9NSY1	BMP2K	BIKE	7.9239986098607185	7.443697	#DEE6EF	IC50
TPKI-31	P49760	CLK2	CLK2	7.584205607317219	7.130768	#DEE6EF	IC50
TPKI-31	Q9C098	DCLK3	DCAMKL3	7.9288908519269254	5.638272	#DEE6EF	IC50
TPKI-31	O14976	GAK	GAK	5.442252971174011	7.431798	#DEE6EF	IC50
TPKI-31	Q9P2K8	EIF2AK4	GCN2(Kin.Dom.2,S808G)	8.319491457385904	7.30103	#DEE6EF	IC50
TPKI-31	P51617	IRAK1	IRAK1	5.764427952767968	7.022276	#DEE6EF	IC50
TPKI-31	P23458	JAK1	JAK1(JH2domain-pseudokinase)	7.714019189341684	6.823909	#DEE6EF	IC50
TPKI-31	Q9Y6R4	MAP3K4	MAP3K4	5.794296490590252	7.130768	#DEE6EF	IC50
TPKI-31	P08581	MET	MET	7.604979798260957	7.337242	#DEE6EF	IC50
TPKI-31	Q8IY84	MGC42105	NIM1	7.8124454366989795	7.107905	#DEE6EF	IC50
TPKI-31	P48736	PIK3CG	PIK3CG	6.858562849445927	7.091515	#DEE6EF	IC50
TPKI-31	Q8TBX8	PIP4K2C	PIP5K2C	7.420316082138884	7.619789	#DEE6EF	IC50
TPKI-31	P53350	PLK1	PLK1	7.094606042156998	9.769551	#DEE6EF	IC50
TPKI-31	Q9NYY3	PLK2	PLK2	7.065456176597676	8.657577	#DEE6EF	IC50
TPKI-31	Q9H4B4	PLK3	PLK3	6.80102599662811	7.744727	#DEE6EF	IC50
TPKI-31	Q9BRS2	RIOK1	RIOK1	7.412807412133322	7.075721	#DEE6EF	IC50
TPKI-31	O14730	RIOK3	RIOK3	6.22974843639012	5.443697	#DEE6EF	IC50
TPKI-31	Q9H2G2	SLK	SLK	5.270697696162297	7.619789	#DEE6EF	IC50
TPKI-31	O75716	STK16	STK16	5.86818790007239	7.481486	#DEE6EF	IC50
TPKI-31	P29597	TYK2	TYK2(JH1domain-catalytic)	7.525887362477564	6.79588	#DEE6EF	IC50
TPKI-31	Q56UN5	MAP3K19	YSK4	7.549659471558129	7.346787	#DEE6EF	IC50
TPKI-35	P00519	ABL1	ABL1-phosphorylated	7.709222520382399	8.136677	#DEE6EF	IC50
TPKI-35	P42684	ABL2	ABL2	7.485514482227808	6.585027	#DEE6EF	IC50
TPKI-35	Q92772	CDKL2	CDKL2	6.664723078011717	6.79588	#DEE6EF	IC50
TPKI-35	P07333	CSF1R	CSF1R	7.558261149723443	7.173925	#DEE6EF	IC50
TPKI-35	Q08345	DDR1	DDR1	7.643659748061842	8.721246	#DEE6EF	IC50
TPKI-35	Q16832	DDR2	DDR2	7.331945676761276	7.619789	#DEE6EF	IC50
TPKI-35	O15197	EPHB6	EPHB6	5.1534135065408515	6.769551	#DEE6EF	IC50
TPKI-35	P21860	ERBB3	ERBB3	4.711991019741052	6.309804	#DEE6EF	IC50
TPKI-35	P17948	FLT1	FLT1	7.317007214298329	6.69897	#DEE6EF	IC50
TPKI-35	P36888	FLT3	FLT3	7.997584776526143	8.244125	#DEE6EF	IC50
TPKI-35	P35916	FLT4	FLT4	7.850630600221516	7.318759	#DEE6EF	IC50
TPKI-35	P10721	KIT	KIT	7.741611534202291	8.200659	#DEE6EF	IC50
TPKI-35	P06239	LCK	LCK	7.360131928100042	7.004365	#DEE6EF	IC50
TPKI-35	O94804	STK10	LOK	5.9304070782633245	6.920819	#DEE6EF	IC50
TPKI-35	Q13163	MAP2K5	MEK5	7.082405849827381	7	#DEE6EF	IC50
TPKI-35	Q12866	MERTK	MERTK	7.491522405665131	6.769551	#DEE6EF	IC50
TPKI-35	P08581	MET	MET	6.529509115378092	6.79588	#DEE6EF	IC50
TPKI-35	P16234	PDGFRA	PDGFRA	8.036095763304345	7.823909	#DEE6EF	IC50
TPKI-35	P09619	PDGFRB	PDGFRB	8.673995736288836	8.49485	#DEE6EF	IC50
TPKI-35	P07949	RET	RET	6.765587807755669	6.853872	#DEE6EF	IC50
TPKI-35	P35590	TIE1	TIE1	5.860145340305636	6.455932	#DEE6EF	IC50
TPKI-35	P04629	NTRK1	TRKA	7.563906119366577	6.744727	#DEE6EF	IC50
AKI00000050a	P51451	BLK	BLK	6.072329206920475	6.769551	#DEE6EF	IC50
AKI00000050a	Q6P2M8	PNCK	CAMK1B	7.190109503420973	5	#DEE6EF	IC50
AKI00000050a	P07333	CSF1R	CSF1R	7.652425970143789	8.244125	#DEE6EF	IC50
AKI00000050a	P48729	CSNK1A1	CSNK1A1	7.1392281599580585	6.337242	#DEE6EF	IC50
AKI00000050a	P48730	CSNK1D	CSNK1D	7.62744541210142	6.552842	#DEE6EF	IC50
AKI00000050a	P49674	CSNK1E	CSNK1E	7.8176389104799835	6.721246	#DEE6EF	IC50
AKI00000050a	Q9C098	DCLK3	DCAMKL3	6.275943601435509	6.356547	#DEE6EF	IC50
AKI00000050a	Q08345	DDR1	DDR1	6.831441480224033	8.29243	#DEE6EF	IC50
AKI00000050a	Q16832	DDR2	DDR2	6.517763812651076	7.744727	#DEE6EF	IC50
AKI00000050a	Q9Y463	DYRK1B	DYRK1B	5.802349065581154	6.721246	#DEE6EF	IC50
AKI00000050a	O15197	EPHB6	EPHB6	4.421226881923184	6.886057	#DEE6EF	IC50
AKI00000050a	P36888	FLT3	FLT3	7.472977618779817	8.055517	#DEE6EF	IC50
AKI00000050a	P35916	FLT4	FLT4	7.206253291272374	6.522879	#DEE6EF	IC50
AKI00000050a	P25098	ADRBK1	GRK2	5.937954445897055	5	#DEE6EF	IC50
AKI00000050a	P10721	KIT	KIT	7.154442754735479	8.853872	#DEE6EF	IC50
AKI00000050a	P06239	LCK	LCK	6.131924713884045	6.229148	#DEE6EF	IC50
AKI00000050a	P49137	MAPKAPK2	MAPKAPK2	5.575355354595166	5	#DEE6EF	IC50
AKI00000050a	Q13163	MAP2K5	MEK5	6.044202930787521	6.537602	#DEE6EF	IC50
AKI00000050a	Q9H1R3	MYLK2	MYLK2	4.873135182412723	6.886057	#DEE6EF	IC50
AKI00000050a	P16234	PDGFRA	PDGFRA	6.900796861811704	8.221849	#DEE6EF	IC50
AKI00000050a	P09619	PDGFRB	PDGFRB	6.581933038065484	9.19382	#DEE6EF	IC50
AKI00000050a	P07949	RET	RET	6.21828224216719	6.79588	#DEE6EF	IC50
AKI00000050a	O00141	SGK1	SGK	6.862300247735488	6.537602	#DEE6EF	IC50
AKI00000050a	Q16288	NTRK3	TRKC	7.6891947970227434	6.49485	#DEE6EF	IC50
AKI00000050a	P35968	KDR	VEGFR2	6.7643489870551585	7.677781	#DEE6EF	IC50
AKI00000063a	Q8NI60	CABC1	ADCK3	5.864768877400081	6.221849	#DEE6EF	IC50
AKI00000063a	O43683	BUB1	BUB1	7.153764768819686	6.376751	#DEE6EF	IC50
AKI00000063a	Q6P2M8	PNCK	CAMK1B	6.724847662818057	5	#DEE6EF	IC50
AKI00000063a	P48730	CSNK1D	CSNK1D	6.223923223426277	6.142668	#DEE6EF	IC50
AKI00000063a	P49674	CSNK1E	CSNK1E	6.55141555768173	6.142668	#DEE6EF	IC50
AKI00000063a	O14976	GAK	GAK	5.10363513584644	7	#DEE6EF	IC50
AKI00000063a	P45983	MAPK8	JNK1	6.538675661675554	7.744727	#DEE6EF	IC50
AKI00000063a	P45984	MAPK9	JNK2	6.870290110386463	8.619789	#DEE6EF	IC50
AKI00000063a	P53779	MAPK10	JNK3	6.925726453106532	8.638272	#DEE6EF	IC50
AKI00000063a	P45985	MAP2K4	MEK4	4.839620813920907	6.677781	#DEE6EF	IC50
AKI00000063a	Q9UBE8	NLK	NLK	5.952307820096357	8.387216	#DEE6EF	IC50
AKI00000063a	Q16539	MAPK14	p38-alpha	6.3436258773672085	9.327902	#DEE6EF	IC50
AKI00000063a	Q15759	MAPK11	p38-beta	5.383820503420472	8.055517	#DEE6EF	IC50
AKI00000063a	Q9BZL6	PRKD2	PRKD2	6.534823097757132	6.638272	#DEE6EF	IC50
AKI00000063a	Q15418	RPS6KA1	RSK1(Kin.Dom.2-C-terminal)	5.115043920859616	7.080922	#DEE6EF	IC50
AKI00000063a	Q9UK32	RPS6KA6	RSK4(Kin.Dom.2-C-terminal)	7.616924162505058	7.065502	#DEE6EF	IC50
AKI00000063a	Q9NRP7	STK36	STK36	6.761664623277804	6.568636	#DEE6EF	IC50
AKI00000063a	Q9NYL2	ZAK	ZAK	5.200099714376327	6.823909	#DEE6EF	IC50
AKI00000070a	P11802	CDK4	CDK4-cyclinD1	5.2255750839539745	7.337242	#DEE6EF	IC50
AKI00000070a	P11802	CDK4	CDK4-cyclinD3	5.2255750839539745	7.309804	#DEE6EF	IC50
AKI00000070a	P50613	CDK7	CDK7	5.248574903826415	7.376751	#DEE6EF	IC50
AKI00000070a	O76039	CDKL5	CDKL5	5.99795284124427	6.552842	#DEE6EF	IC50
AKI00000070a	P48729	CSNK1A1	CSNK1A1	6.15713648223936	5.69897	#DEE6EF	IC50
AKI00000070a	P19784	CSNK2A2	CSNK2A2	6.7205208269497705	6.853872	#DEE6EF	IC50
AKI00000070a	Q13627	DYRK1A	DYRK1A	5.802904051776925	6.769551	#DEE6EF	IC50
AKI00000070a	Q8TD08	MAPK15	ERK8	5.637237835898996	7.443697	#DEE6EF	IC50
AKI00000070a	P49840	GSK3A	GSK3A	6.42353853916824	7.721246	#DEE6EF	IC50
AKI00000070a	P49841	GSK3B	GSK3B	6.737921312897163	7.886057	#DEE6EF	IC50
AKI00000070a	Q86Z02	HIPK1	HIPK1	5.344541111841116	6.187087	#DEE6EF	IC50
AKI00000070a	Q9Y6R4	MAP3K4	MAP3K4	4.607759822309639	5	#DEE6EF	IC50
AKI00000070a	Q9NRP7	STK36	STK36	5.9176530156648495	6.79588	#DEE6EF	IC50
AKI00000070a	P37173	TGFBR2	TGFBR2	5.554440585082785	7.055517	#DEE6EF	IC50
AKI00000070a	P29597	TYK2	TYK2(JH2domain-pseudokinase)	5.254472635272376	6.721246	#DEE6EF	IC50
AKI00000070a	Q56UN5	MAP3K19	YSK4	6.137782665668178	6.744727	#DEE6EF	IC50
AKI00000074a	Q9BWU1	CDK19	CDK11	7.186514345904534	7.619789	#DEE6EF	IC50
AKI00000074a	P49336	CDK8	CDK8	7.828702422707982	7.366532	#DEE6EF	IC50
AKI00000074a	P53355	DAPK1	DAPK1	3.9355664541297797	6.244125	#DEE6EF	IC50
AKI00000074a	Q9UIK4	DAPK2	DAPK2	5.7792045584678	6.721246	#DEE6EF	IC50
AKI00000074a	O43293	DAPK3	DAPK3	6.639527070321434	7.376751	#DEE6EF	IC50
AKI00000074a	Q86Z02	HIPK1	HIPK1	5.245425749083087	7.045757	#DEE6EF	IC50
AKI00000074a	Q9H2X6	HIPK2	HIPK2	6.396324652562719	6.853872	#DEE6EF	IC50
AKI00000074a	Q9H422	HIPK3	HIPK3	6.1244947668007	6.522879	#DEE6EF	IC50
AKI00000074a	Q8NE63	HIPK4	HIPK4	6.793724359078169	6.69897	#DEE6EF	IC50
AKI00000074a	Q13163	MAP2K5	MEK5	6.2239611407646205	5.638272	#DEE6EF	IC50
AKI00000074a	Q9Y2I7	PIKFYVE	PIKFYVE	5.011478455836249	6.29243	#DEE6EF	IC50
AKI00000021a	Q08345	DDR1	DDR1	8.702197982724103	7.004365	#DEE6EF	IC50
AKI00000021a	Q16832	DDR2	DDR2	8.50088248669848	6.677781	#DEE6EF	IC50
AKI00000021a	Q9P2K8	EIF2AK4	GCN2(Kin.Dom.2,S808G)	8.863802454241911	7.251812	#DEE6EF	IC50
AKI00000021a	O60674	JAK2	JAK2(JH1domain-catalytic)	7.960200415393243	6.920819	#DEE6EF	IC50
AKI00000021a	P52333	JAK3	JAK3(JH1domain-catalytic)	7.5662697876019145	6.443697	#DEE6EF	IC50
AKI00000021a	Q9Y2U5	MAP3K2	MAP3K2	7.802763897104129	7.086186	#DEE6EF	IC50
AKI00000021a	Q99759	MAP3K3	MAP3K3	8.033356201605002	7.05061	#DEE6EF	IC50
AKI00000021a	Q9Y6R4	MAP3K4	MAP3K4	6.293612474776225	7.468521	#DEE6EF	IC50
AKI00000021a	Q9Y4K4	MAP4K5	MAP4K5	8.755005063540716	6.958607	#DEE6EF	IC50
AKI00000021a	P42345	MTOR	MTOR	6.147791013018004	5	#DEE6EF	IC50
AKI00000021a	P29597	TYK2	TYK2(JH1domain-catalytic)	7.451283177765839	6.180456	#DEE6EF	IC50
AKI00000021a	P30291	WEE1	WEE1	6.597553526544292	7.327902	#DEE6EF	IC50
AKI00000021a	P0C1S8	WEE2	WEE2	6.076341700644589	7.283997	#DEE6EF	IC50
AKI00000021a	Q56UN5	MAP3K19	YSK4	7.895510510151857	7.508638	#DEE6EF	IC50
AKI00000047a	Q8NI60	CABC1	ADCK3	6.539696428930069	5	#DEE6EF	IC50
AKI00000047a	P30530	AXL	AXL	7.6195187756693965	6.744727	#DEE6EF	IC50
AKI00000047a	P49760	CLK2	CLK2	5.298822309309624	5.161151	#DEE6EF	IC50
AKI00000047a	P07333	CSF1R	CSF1R	8.82359636496233	8.823909	#DEE6EF	IC50
AKI00000047a	P49674	CSNK1E	CSNK1E	7.900044908235506	5	#DEE6EF	IC50
AKI00000047a	Q08345	DDR1	DDR1	8.28537432608164	7.387216	#DEE6EF	IC50
AKI00000047a	Q16832	DDR2	DDR2	7.851799876021359	7.229148	#DEE6EF	IC50
AKI00000047a	O94768	STK17B	DRAK2	6.017410047218614	5	#DEE6EF	IC50
AKI00000047a	P29323	EPHB2	EPHB2	6.548796441633938	5.39794	#DEE6EF	IC50
AKI00000047a	P54753	EPHB3	EPHB3	6.094533559131643	5.853872	#DEE6EF	IC50
AKI00000047a	O15197	EPHB6	EPHB6	5.531415926223681	7.142668	#DEE6EF	IC50
AKI00000047a	P17948	FLT1	FLT1	8.182863734570734	7.468521	#DEE6EF	IC50
AKI00000047a	P36888	FLT3	FLT3	8.700841422676303	9.537602	#DEE6EF	IC50
AKI00000047a	P35916	FLT4	FLT4	8.458156081592053	6.853872	#DEE6EF	IC50
AKI00000047a	Q8NE63	HIPK4	HIPK4	7.958285712689759	6.387216	#DEE6EF	IC50
AKI00000047a	P10721	KIT	KIT	7.957294524318244	9.055517	#DEE6EF	IC50
AKI00000047a	Q8IVH8	MAP4K3	MAP4K3	7.26832723244841	5	#DEE6EF	IC50
AKI00000047a	Q8WXR4	MYO3B	MYO3B	7.100011316309278	5	#DEE6EF	IC50
AKI00000047a	P16234	PDGFRA	PDGFRA	7.685874681764597	8.677781	#DEE6EF	IC50
AKI00000047a	P09619	PDGFRB	PDGFRB	7.622506391015271	8.721246	#DEE6EF	IC50
AKI00000047a	Q96Q40	CDK15	PFTAIRE2	5.733839211159577	5	#DEE6EF	IC50
AKI00000047a	Q8TBX8	PIP4K2C	PIP5K2C	6.825917361148178	6.568636	#DEE6EF	IC50
AKI00000047a	P07949	RET	RET	6.902681546699561	5.853872	#DEE6EF	IC50
AKI00000047a	P57078	RIPK4	RIPK4	8.714399734877077	5	#DEE6EF	IC50
AKI00000047a	Q15349	RPS6KA2	RSK3(Kin.Dom.1-N-terminal)	6.832016558356544	5	#DEE6EF	IC50
AKI00000047a	P12931	SRC	SRC	5.377372928879295	5	#DEE6EF	IC50
AKI00000047a	Q16288	NTRK3	TRKC	8.479882456142752	6.958607	#DEE6EF	IC50
AKI00000047a	P35968	KDR	VEGFR2	7.958886325379931	8.69897	#DEE6EF	IC50
AKI00000047a	Q56UN5	MAP3K19	YSK4	7.471424889717927	7.327902	#DEE6EF	IC50
GSK1379713	Q9BYP7	WNK3	WNK3	5.468385623758811	5	#DEE6EF	IC50
GSK1379766	O14965	AURKA	AURKA	4.685059053189863	5	#DEE6EF	IC50
GSK1379766	Q9UQB9	AURKC	AURKC	4.53269237596553	5	#DEE6EF	IC50
GSK1379766	O15197	EPHB6	EPHB6	5.025156058987139	5.79588	#DEE6EF	IC50
GSK1379766	Q92918	MAP4K1	HPK1	5.402859860300919	5	#DEE6EF	IC50
GSK1379766	P51617	IRAK1	IRAK1	4.989055217723198	5	#DEE6EF	IC50
GSK1379766	Q9Y616	IRAK3	IRAK3	7.576712526551286	5	#DEE6EF	IC50
GSK1379766	O60674	JAK2	JAK2(JH1domain-catalytic)	6.90643366990798	5.552842	#DEE6EF	IC50
GSK1379766	Q13163	MAP2K5	MEK5	6.321083346896976	5.376751	#DEE6EF	IC50
GSK1379766	Q6P3R8	NEK5	NEK5	5.455817622982215	5	#DEE6EF	IC50
GSK1379766	Q9UBF8	PI4KB	PIK4CB	5.866177784845995	5	#DEE6EF	IC50
GSK1379766	Q8TBX8	PIP4K2C	PIP5K2C	6.585007571473207	5.619789	#DEE6EF	IC50
GSK1379766	Q9BRS2	RIOK1	RIOK1	6.34988973321157	5	#DEE6EF	IC50
GSK1379766	O14730	RIOK3	RIOK3	5.280809371363644	5	#DEE6EF	IC50
GSK1379766	Q6PHR2	ULK3	ULK3	5.582599833089957	5	#DEE6EF	IC50
GSK1379708	Q96J92	WNK4	WNK4	5.449792009102559	5	#DEE6EF	IC50
GSK1379753	Q13705	ACVR2B	ACVR2B	6.044858825021803	5	#DEE6EF	IC50
GSK1379753	O14965	AURKA	AURKA	4.891284449842984	5.920819	#DEE6EF	IC50
GSK1379753	O15197	EPHB6	EPHB6	4.710686899843508	6.39794	#DEE6EF	IC50
GSK1379753	Q9Y616	IRAK3	IRAK3	7.5415889355954935	6.958607	#DEE6EF	IC50
GSK1379753	O60674	JAK2	JAK2(JH1domain-catalytic)	6.984306880131028	6.251812	#DEE6EF	IC50
GSK1379753	P10721	KIT	KIT	7.268314472885576	5.958607	#DEE6EF	IC50
GSK1379753	P29376	LTK	LTK	6.469915122731632	5.677781	#DEE6EF	IC50
GSK1379753	Q13163	MAP2K5	MEK5	6.1658653671059165	7.408935	#DEE6EF	IC50
GSK1379753	Q13043	STK4	MST1	4.959923781919078	5	#DEE6EF	IC50
GSK1379753	Q6P3R8	NEK5	NEK5	5.153164971539991	6.366532	#DEE6EF	IC50
GSK1379753	O75914	PAK3	PAK3	4.795970353761378	5	#DEE6EF	IC50
GSK1379753	Q8TBX8	PIP4K2C	PIP5K2C	6.466093032556364	6.744727	#DEE6EF	IC50
GSK1379753	O75716	STK16	STK16	4.440601202020102	6.187087	#DEE6EF	IC50
GSK1379765	Q96D53	ADCK4	ADCK4	4.699496633478394	5.267606	#DEE6EF	IC50
GSK1379765	O14965	AURKA	AURKA	4.719679233881082	5.167491	#DEE6EF	IC50
GSK1379765	Q96GD4	AURKB	AURKB	4.552727507321973	5.920819	#DEE6EF	IC50
GSK1379765	O43683	BUB1	BUB1	6.703967024192998	5	#DEE6EF	IC50
GSK1379765	O15197	EPHB6	EPHB6	4.379117384224633	5.585027	#DEE6EF	IC50
GSK1379765	P14616	INSRR	INSRR	5.526805485336844	5	#DEE6EF	IC50
GSK1379765	Q9Y616	IRAK3	IRAK3	7.385222518101465	5.49485	#DEE6EF	IC50
GSK1379765	O60674	JAK2	JAK2(JH1domain-catalytic)	6.874544862191599	5.638272	#DEE6EF	IC50
GSK1379765	P53671	LIMK2	LIMK2	6.86826888909572	5	#DEE6EF	IC50
GSK1379765	Q13163	MAP2K5	MEK5	6.142444678337382	7.136677	#DEE6EF	IC50
GSK1379765	O15146	MUSK	MUSK	6.142314009873667	5	#DEE6EF	IC50
GSK1379765	Q6P3R8	NEK5	NEK5	5.397581124811945	5.267606	#DEE6EF	IC50
GSK1379765	P42338	PIK3CB	PIK3CB	5.8686449532230665	5	#DEE6EF	IC50
GSK1379765	Q8TBX8	PIP4K2C	PIP5K2C	6.297635554674193	5.251812	#DEE6EF	IC50
GSK1379765	P35590	TIE1	TIE1	5.221580972904105	5	#DEE6EF	IC50
GSK1379765	Q6PHR2	ULK3	ULK3	5.426441586596239	5.79588	#DEE6EF	IC50
GSK1033723	Q9Y243	AKT3	AKT3	5.090346706335367	5	#DEE6EF	IC50
GSK1033723	P30530	AXL	AXL	5.2533366273806035	5	#DEE6EF	IC50
GSK1033723	P49759	CLK1	CLK1	5.252181433304835	6.823909	#DEE6EF	IC50
GSK1033723	Q9HAZ1	CLK4	CLK4	5.364736553309901	6.886057	#DEE6EF	IC50
GSK1033723	Q09013	DMPK	DMPK	6.993484479280613	5.091515	#DEE6EF	IC50
GSK1033723	Q13627	DYRK1A	DYRK1A	6.0798749352644	6.886057	#DEE6EF	IC50
GSK1033723	Q9Y463	DYRK1B	DYRK1B	6.09525802626552	5	#DEE6EF	IC50
GSK1033723	Q92630	DYRK2	DYRK2	5.941045629232478	6.366532	#DEE6EF	IC50
GSK1033723	Q8TF76	GSG2	HASPIN	6.842144641830623	5	#DEE6EF	IC50
GSK1033723	Q9H422	HIPK3	HIPK3	6.934205520879495	6.769551	#DEE6EF	IC50
GSK1033723	P06213	INSR	INSR	5.381305108571895	5	#DEE6EF	IC50
GSK1033723	Q02763	TEK	TIE2	6.332466364243925	5	#DEE6EF	IC50
GSK1033723	Q56UN5	MAP3K19	YSK4	6.6857011713856105	6.431798	#DEE6EF	IC50
GSK1379763	P27037	ACVR2A	ACVR2A	6.415645008753623	5	#DEE6EF	IC50
GSK1379763	Q9UQB9	AURKC	AURKC	4.357680905312395	6.05061	#DEE6EF	IC50
GSK1379763	O15197	EPHB6	EPHB6	4.5988652599879805	6.552842	#DEE6EF	IC50
GSK1379763	Q9H422	HIPK3	HIPK3	5.854157074696936	5	#DEE6EF	IC50
GSK1379763	Q9Y616	IRAK3	IRAK3	7.538670685573478	6.823909	#DEE6EF	IC50
GSK1379763	O60674	JAK2	JAK2(JH1domain-catalytic)	6.645517028302482	6.060481	#DEE6EF	IC50
GSK1379763	P10721	KIT	KIT	7.042318507738255	6.69897	#DEE6EF	IC50
GSK1379763	Q13233	MAP3K1	MAP3K1	5.304582708579183	5	#DEE6EF	IC50
GSK1379763	Q9Y4K4	MAP4K5	MAP4K5	6.185328750726658	5	#DEE6EF	IC50
GSK1379763	Q13163	MAP2K5	MEK5	6.204711826784857	7.619789	#DEE6EF	IC50
GSK1379763	Q6P3R8	NEK5	NEK5	5.390576459117002	6.431798	#DEE6EF	IC50
GSK1379763	P09619	PDGFRB	PDGFRB	7.066472532294295	5.657577	#DEE6EF	IC50
GSK1379763	Q8TBX8	PIP4K2C	PIP5K2C	6.508345801037849	6.619789	#DEE6EF	IC50
GSK1379763	Q9BRS2	RIOK1	RIOK1	6.3048274905268045	5.657577	#DEE6EF	IC50
GSK1379763	O14730	RIOK3	RIOK3	5.208242958923695	5	#DEE6EF	IC50
GSK1379763	Q16288	NTRK3	TRKC	7.824024472925002	6.251812	#DEE6EF	IC50
GSK1379763	Q6PHR2	ULK3	ULK3	5.378575945115338	6.136677	#DEE6EF	IC50
SB-213663	O96017	CHEK2	CHEK2	5.519277292305476	5	#DEE6EF	IC50
SB-213663	O14578	CIT	CIT	5.930936769999855	6.585027	#DEE6EF	IC50
SB-213663	Q6DT37	CDC42BPG	DMPK2	6.136916787746921	6.537602	#DEE6EF	IC50
SB-213663	P45983	MAPK8	JNK1	5.415410314399887	6.657577	#DEE6EF	IC50
SB-213663	P45984	MAPK9	JNK2	5.8496684296866945	7.337242	#DEE6EF	IC50
SB-213663	P53779	MAPK10	JNK3	5.7872750765892675	7.187087	#DEE6EF	IC50
SB-213663	Q15746	MYLK	MYLK	4.7761080346149685	5	#DEE6EF	IC50
SB-213663	Q16539	MAPK14	p38-alpha	6.385371551035973	7.267606	#DEE6EF	IC50
SB-213663	Q9UHD2	TBK1	TBK1	4.326626259065806	5	#DEE6EF	IC50
GSK301362	Q6P2M8	PNCK	CAMK1B	7.661575304575131	6.508638	#DEE6EF	IC50
GSK301362	O14920	IKBKB	IKK-beta	5.577154747776238	7.677781	#DEE6EF	IC50
GSK301362	P23458	JAK1	JAK1(JH2domain-pseudokinase)	6.424438519585296	6.408935	#DEE6EF	IC50
GSK301362	O60674	JAK2	JAK2(JH1domain-catalytic)	6.120327983539973	6.744727	#DEE6EF	IC50
GSK301362	Q13188	STK3	MST2	5.820387916010512	5.657577	#DEE6EF	IC50
GSK301362	Q86YV6	MYLK4	MYLK4	5.8723790702137775	6.853872	#DEE6EF	IC50
GSK301362	Q9H093	NUAK2	SNARK	6.398379711699597	6.69897	#DEE6EF	IC50
GSK301362	Q7L7X3	TAOK1	TAOK1	5.603127131272107	7.167491	#DEE6EF	IC50
GSK301362	Q9H2K8	TAOK3	TAOK3	5.958406085537872	7.49485	#DEE6EF	IC50
GSK301362	P29597	TYK2	TYK2(JH2domain-pseudokinase)	6.097014665891036	8.537602	#DEE6EF	IC50
GSK1379944	O14936	CASK	CASK	6.586703808860374	5	#DEE6EF	IC50
GSK1379944	Q00526	CDK3	CDK3	5.519827288231377	5	#DEE6EF	IC50
GSK1379944	P11802	CDK4	CDK4-cyclinD1	5.629728940519688	5	#DEE6EF	IC50
GSK1379944	O14757	CHEK1	CHEK1	6.540059539121652	5	#DEE6EF	IC50
GSK1379944	P78368	CSNK1G2	CSNK1G2	6.722989805672943	5	#DEE6EF	IC50
GSK1379944	O43293	DAPK3	DAPK3	6.818646887306997	5	#DEE6EF	IC50
GSK1379944	Q08345	DDR1	DDR1	6.466963280185033	5	#DEE6EF	IC50
GSK1379944	P29323	EPHB2	EPHB2	5.605118021810139	5	#DEE6EF	IC50
GSK1379944	P27361	MAPK3	ERK1	6.311705937717906	5	#DEE6EF	IC50
GSK1379944	P22455	FGFR4	FGFR4	5.227791741245073	5	#DEE6EF	IC50
GSK1379944	O14920	IKBKB	IKK-beta	6.298362304808931	5	#DEE6EF	IC50
GSK1379944	P51617	IRAK1	IRAK1	4.887793345994754	5	#DEE6EF	IC50
GSK1379944	Q6P3R8	NEK5	NEK5	5.939051449739067	5	#DEE6EF	IC50
GSK1379944	Q9UBE8	NLK	NLK	5.983238562439177	5	#DEE6EF	IC50
GSK1379944	P09619	PDGFRB	PDGFRB	5.247741750146442	5	#DEE6EF	IC50
GSK1379944	O60331	PIP5K1C	PIP5K1C	5.090508123993696	5	#DEE6EF	IC50
GSK1379944	Q02156	PRKCE	PRKCE	6.38633467123109	5	#DEE6EF	IC50
GSK1379944	O94806	PRKD3	PRKD3	7.1178784665059815	5	#DEE6EF	IC50
GSK1379944	P07949	RET	RET	5.425094009999091	5	#DEE6EF	IC50
GSK1379753	Q16288	NTRK3	TRKC	7.5865553229462614	6.537602	#DEE6EF	IC50
GW819776	Q8IVW4	CDKL3	CDKL3	5.634273787247453	5	#DEE6EF	IC50
GW819776	P49759	CLK1	CLK1	6.5660461642558605	5.309804	#DEE6EF	IC50
GW819776	Q8TD08	MAPK15	ERK8	5.568321505258649	5.619789	#DEE6EF	IC50
GW819776	Q86Z02	HIPK1	HIPK1	5.490025546879818	5.013228	#DEE6EF	IC50
GW819776	Q9H2X6	HIPK2	HIPK2	6.5824152406806125	5.30103	#DEE6EF	IC50
GW819776	Q9H422	HIPK3	HIPK3	6.260757159558464	5	#DEE6EF	IC50
GW819776	P45983	MAPK8	JNK1	5.918327454995355	5.091515	#DEE6EF	IC50
GW819776	P53779	MAPK10	JNK3	6.143764431421524	5	#DEE6EF	IC50
GW819776	P10721	KIT	KIT	6.8366427336085724	5	#DEE6EF	IC50
GW819776	P46734	MAP2K3	MEK3	4.535027719293025	5.39794	#DEE6EF	IC50
GW819776	P51956	NEK3	NEK3	6.1404351131325035	5	#DEE6EF	IC50
GW819776	Q6P3R8	NEK5	NEK5	5.7309789356090635	5	#DEE6EF	IC50
GW819776	Q8TBX8	PIP4K2C	PIP5K2C	6.254657071959846	5	#DEE6EF	IC50
GW819776	Q9BVS4	RIOK2	RIOK2	5.721702700827321	5.070581	#DEE6EF	IC50
GW856795	P00519	ABL1	ABL1-phosphorylated	6.638689110605284	7.309804	#DEE6EF	IC50
GW856795	P04626	ERBB2	ERBB2	5.8807473259756184	6.309804	#DEE6EF	IC50
GW856795	P42685	FRK	FRK	5.661749369997522	7.031517	#DEE6EF	IC50
GW856795	P06239	LCK	LCK	5.460107291442004	6.031517	#DEE6EF	IC50
GW856795	Q12851	MAP4K2	MAP4K2	5.29056589803244	5.552842	#DEE6EF	IC50
GW856795	P16234	PDGFRA	PDGFRA	6.194283169199898	5.958607	#DEE6EF	IC50
GW856795	O15530	PDPK1	PDPK1	4.848432061042183	5	#DEE6EF	IC50
GW856795	P17612	PRKACA	PKAC-alpha	5.290132449830418	5	#DEE6EF	IC50
GW856795	P07949	RET	RET	5.345063442580039	6.886057	#DEE6EF	IC50
GW856795	P12931	SRC	SRC	5.315582072089496	6.142668	#DEE6EF	IC50
GW856795	Q7L7X3	TAOK1	TAOK1	5.899063567846326	5	#DEE6EF	IC50
GW856795	P37173	TGFBR2	TGFBR2	5.042915021994714	6.69897	#DEE6EF	IC50
GW856795	Q86Y07	VRK2	VRK2	4.753638741741468	5	#DEE6EF	IC50
GSK902056	P31749	AKT1	AKT1	8.648201802652816	7.004365	#DEE6EF	IC50
GSK902056	P31751	AKT2	AKT2	8.291813227899691	7	#DEE6EF	IC50
GSK902056	Q9Y243	AKT3	AKT3	8.200697784702964	7.346787	#DEE6EF	IC50
GSK902056	P21802	FGFR2	FGFR2	7.723303306465063	5	#DEE6EF	IC50
GSK902056	Q9P286	PAK7	PAK7	7.023865788178716	5.958607	#DEE6EF	IC50
GSK902056	Q05655	PRKCD	PRKCD	6.598058444089361	6	#DEE6EF	IC50
GSK902056	Q02156	PRKCE	PRKCE	7.219709910245264	7.49485	#DEE6EF	IC50
GSK902056	P24723	PRKCH	PRKCH	7.671338309994894	7.387216	#DEE6EF	IC50
GSK902056	Q04759	PRKCQ	PRKCQ	6.808373772402297	7.39794	#DEE6EF	IC50
GSK902056	Q13237	PRKG2	PRKG2	6.392458388181291	7.49485	#DEE6EF	IC50
GSK902056	P51817	PRKX	PRKX	6.671300045629542	6.920819	#DEE6EF	IC50
GSK902056	O75676	RPS6KA4	RPS6KA4(Kin.Dom.2-C-terminal)	6.4537951950043055	6.366532	#DEE6EF	IC50
GSK902056	Q56UN5	MAP3K19	YSK4	6.7516827272205235	8.013228	#DEE6EF	IC50
PFE-PKIS 10	Q9UM73	ALK	ALK	5.989433486229855	9	#DEE6EF	Kd
PFE-PKIS 10	Q9UIK4	DAPK2	DAPK2	6.614783278490857	5	#DEE6EF	Kd
PFE-PKIS 10	O15075	DCLK1	DCAMKL1	6.389944022596452	6.920819	#DEE6EF	Kd
PFE-PKIS 10	Q8N568	DCLK2	DCAMKL2	6.052575759592503	6.318759	#DEE6EF	Kd
PFE-PKIS 10	O15197	EPHB6	EPHB6	6.700639616599542	5.638272	#DEE6EF	Kd
PFE-PKIS 10	Q05397	PTK2	FAK	5.409135246017763	8.30103	#DEE6EF	Kd
PFE-PKIS 10	P16591	FER	FER	5.898366998850782	7.49485	#DEE6EF	Kd
PFE-PKIS 10	P07332	FES	FES	5.747717834210491	6.920819	#DEE6EF	Kd
PFE-PKIS 10	P42685	FRK	FRK	6.469777971056605	6.823909	#DEE6EF	Kd
PFE-PKIS 10	Q15835	GRK1	GRK1	6.112659366371169	6.744727	#DEE6EF	Kd
PFE-PKIS 10	Q8WTQ7	GRK7	GRK7	6.217330440551616	6.886057	#DEE6EF	Kd
PFE-PKIS 10	O94804	STK10	LOK	6.485253440630489	6.337242	#DEE6EF	Kd
PFE-PKIS 10	P29376	LTK	LTK	6.029518580830216	6.244125	#DEE6EF	Kd
PFE-PKIS 10	P46734	MAP2K3	MEK3	6.188655652168645	6.19382	#DEE6EF	Kd
PFE-PKIS 10	P15735	PHKG2	PHKG2	6.528799733009375	6.920819	#DEE6EF	Kd
PFE-PKIS 10	O00444	PLK4	PLK4	6.773344636540707	7.408935	#DEE6EF	Kd
PFE-PKIS 10	Q14289	PTK2B	PYK2	5.760772730627444	8.091515	#DEE6EF	Kd
PFE-PKIS 10	Q6XUX3	DSTYK	RIPK5	6.103388844408967	6.420216	#DEE6EF	Kd
PFE-PKIS 10	P08922	ROS1	ROS1	6.1179457616905175	9.39794	#DEE6EF	Kd
PFE-PKIS 10	Q9H2G2	SLK	SLK	6.3369991539523935	6.638272	#DEE6EF	Kd
PFE-PKIS 10	Q13470	TNK1	TNK1	6.1373676913291595	7.004365	#DEE6EF	Kd
PFE-PKIS 10	Q07912	TNK2	TNK2	5.80455795187575	7.657577	#DEE6EF	Kd
PFE-PKIS 10	P04629	NTRK1	TRKA	6.551978005676066	6.769551	#DEE6EF	Kd
PFE-PKIS 10	Q16620	NTRK2	TRKB	6.45934720664926	6.39794	#DEE6EF	Kd
PFE-PKIS 14	Q96GD4	AURKB	AURKB	5.959546886797244	6.283997	#DEE6EF	Kd
PFE-PKIS 14	Q8N5S9	CAMKK1	CAMKK1	5.352051840585932	6.468521	#DEE6EF	Kd
PFE-PKIS 14	Q96RR4	CAMKK2	CAMKK2	5.298443821739381	6.769551	#DEE6EF	Kd
PFE-PKIS 14	P49759	CLK1	CLK1	7.446499646332074	6.79588	#DEE6EF	Kd
PFE-PKIS 14	Q9HAZ1	CLK4	CLK4	7.3358543886849885	7.508638	#DEE6EF	Kd
PFE-PKIS 14	P68400	CSNK2A1	CSNK2A1	5.647757041372003	5.69897	#DEE6EF	Kd
PFE-PKIS 14	P19784	CSNK2A2	CSNK2A2	5.851872428128477	6.21467	#DEE6EF	Kd
PFE-PKIS 14	Q9UEE5	STK17A	DRAK1	6.504095999983399	6.568636	#DEE6EF	Kd
PFE-PKIS 14	O94768	STK17B	DRAK2	6.119977787377117	7.958607	#DEE6EF	Kd
PFE-PKIS 14	Q13627	DYRK1A	DYRK1A	7.4911550970220375	7.387216	#DEE6EF	Kd
PFE-PKIS 14	Q86Z02	HIPK1	HIPK1	6.681200441580308	6.769551	#DEE6EF	Kd
PFE-PKIS 14	Q9H2X6	HIPK2	HIPK2	6.904311312705482	6.79588	#DEE6EF	Kd
PFE-PKIS 14	Q9H422	HIPK3	HIPK3	6.926669740776283	6.69897	#DEE6EF	Kd
PFE-PKIS 14	Q8NE63	HIPK4	HIPK4	6.433907548149181	6.259637	#DEE6EF	Kd
PFE-PKIS 14	P09619	PDGFRB	PDGFRB	7.288836205304355	6.920819	#DEE6EF	Kd
PFE-PKIS 14	O60331	PIP5K1C	PIP5K1C	6.900500772613261	6.327902	#DEE6EF	Kd
PFE-PKIS 14	P19525	EIF2AK2	PRKR	5.838517662434011	5	#DEE6EF	Kd
PFE-PKIS 18	O14965	AURKA	AURKA	6.067443992036654	6.677781	#DEE6EF	Kd
PFE-PKIS 18	Q96GD4	AURKB	AURKB	6.188987760577422	6.769551	#DEE6EF	Kd
PFE-PKIS 18	P19784	CSNK2A2	CSNK2A2	6.49987033592058	6.154902	#DEE6EF	Kd
PFE-PKIS 18	O94768	STK17B	DRAK2	6.40554126086675	5.619789	#DEE6EF	Kd
PFE-PKIS 18	Q05397	PTK2	FAK	7.103408040461962	8.619789	#DEE6EF	Kd
PFE-PKIS 18	P36888	FLT3	FLT3	6.501486803792624	7.21467	#DEE6EF	Kd
PFE-PKIS 18	P35916	FLT4	FLT4	5.747373231621608	6.552842	#DEE6EF	Kd
PFE-PKIS 18	P23458	JAK1	JAK1(JH2domain-pseudokinase)	6.5243501014324865	6.356547	#DEE6EF	Kd
PFE-PKIS 18	O60674	JAK2	JAK2(JH1domain-catalytic)	6.7707429355794275	7.045757	#DEE6EF	Kd
PFE-PKIS 18	P52333	JAK3	JAK3(JH1domain-catalytic)	6.48946473252367	7.769551	#DEE6EF	Kd
PFE-PKIS 18	P08581	MET	MET	5.560767841398655	6	#DEE6EF	Kd
PFE-PKIS 18	P80192	MAP3K9	MLK1	6.003903159909909	7.958607	#DEE6EF	Kd
PFE-PKIS 18	Q02779	MAP3K10	MLK2	5.66111140155344	7.130768	#DEE6EF	Kd
PFE-PKIS 18	Q16584	MAP3K11	MLK3	6.081053615257082	7.552842	#DEE6EF	Kd
PFE-PKIS 18	Q16539	MAPK14	p38-alpha	7.145673953018282	5	#DEE6EF	Kd
PFE-PKIS 18	P07949	RET	RET	6.624892746621122	6.455932	#DEE6EF	Kd
PFE-PKIS 18	O14730	RIOK3	RIOK3	6.1695143458714234	6.207608	#DEE6EF	Kd
PFE-PKIS 18	Q9H093	NUAK2	SNARK	7.202172124594097	5.886057	#DEE6EF	Kd
PFE-PKIS 18	O75716	STK16	STK16	6.881315730891411	7.309804	#DEE6EF	Kd
PFE-PKIS 18	P43405	SYK	SYK	6.09466208017256	6.443697	#DEE6EF	Kd
PFE-PKIS 18	Q9UHD2	TBK1	TBK1	6.510159179035796	6.376751	#DEE6EF	Kd
PFE-PKIS 18	P04629	NTRK1	TRKA	5.974648727849911	6.420216	#DEE6EF	Kd
PFE-PKIS 18	Q16620	NTRK2	TRKB	5.75494701023829	5.677781	#DEE6EF	Kd
PFE-PKIS 18	P33981	TTK	TTK	6.2955501688716655	7.568636	#DEE6EF	Kd
PFE-PKIS 18	P29597	TYK2	TYK2(JH1domain-catalytic)	6.215659498683711	6.585027	#DEE6EF	Kd
PFE-PKIS 18	Q56UN5	MAP3K19	YSK4	6.633182575264067	7.537602	#DEE6EF	Kd
TPKI-30	Q8NI60	CABC1	ADCK3	6.416199504631575	5	#DEE6EF	Kd
TPKI-30	O14965	AURKA	AURKA	7.547878947180436	5.05061	#DEE6EF	Kd
TPKI-30	Q13873	BMPR2	BMPR2	5.75253335404137	5.886057	#DEE6EF	Kd
TPKI-30	P51813	BMX	BMX	5.870833702270887	5	#DEE6EF	Kd
TPKI-30	P22607	FGFR3	FGFR3	5.920428069064016	5	#DEE6EF	Kd
TPKI-30	P52564	MAP2K6	MEK6	5.851085430388542	5	#DEE6EF	Kd
TPKI-30	Q9Y6E0	STK24	MST3	5.695981344490363	5	#DEE6EF	Kd
TPKI-30	Q96PY6	NEK1	NEK1	5.906317750803273	5	#DEE6EF	Kd
TPKI-30	Q8IY84	MGC42105	NIM1	6.532621686766438	5.251812	#DEE6EF	Kd
TPKI-30	Q8TBX8	PIP4K2C	PIP5K2C	7.2681424482096615	5.481486	#DEE6EF	Kd
TPKI-30	P53350	PLK1	PLK1	9.077977426618718	8.080922	#DEE6EF	Kd
TPKI-30	Q9NYY3	PLK2	PLK2	8.523934163881059	7.173925	#DEE6EF	Kd
TPKI-30	Q9H4B4	PLK3	PLK3	8.369008766096766	6.420216	#DEE6EF	Kd
TPKI-30	Q9H2G2	SLK	SLK	6.550409563051256	5	#DEE6EF	Kd
TPKI-30	O75716	STK16	STK16	7.205220419659073	5.958607	#DEE6EF	Kd
TPKI-30	O00506	STK25	YSK1	5.444534045040024	5	#DEE6EF	Kd
TPKI-31	O14965	AURKA	AURKA	7.413750602623634	7.275724	#DEE6EF	Kd
TPKI-31	Q9NSY1	BMP2K	BIKE	6.322878319273624	7.443697	#DEE6EF	Kd
TPKI-31	P49760	CLK2	CLK2	6.479843001626792	7.130768	#DEE6EF	Kd
TPKI-31	Q9C098	DCLK3	DCAMKL3	6.816194203846119	5.638272	#DEE6EF	Kd
TPKI-31	O14976	GAK	GAK	6.192100948756833	7.431798	#DEE6EF	Kd
TPKI-31	Q9P2K8	EIF2AK4	GCN2(Kin.Dom.2,S808G)	6.334558238480099	7.30103	#DEE6EF	Kd
TPKI-31	P51617	IRAK1	IRAK1	6.956607294510347	7.022276	#DEE6EF	Kd
TPKI-31	P23458	JAK1	JAK1(JH2domain-pseudokinase)	6.627976199762846	6.823909	#DEE6EF	Kd
TPKI-31	Q9Y6R4	MAP3K4	MAP3K4	5.270332594481342	7.130768	#DEE6EF	Kd
TPKI-31	P08581	MET	MET	6.648367038148126	7.337242	#DEE6EF	Kd
TPKI-31	Q8IY84	MGC42105	NIM1	6.210096871908955	7.107905	#DEE6EF	Kd
TPKI-31	P48736	PIK3CG	PIK3CG	5.789577028556747	7.091515	#DEE6EF	Kd
TPKI-31	Q8TBX8	PIP4K2C	PIP5K2C	7.204301857327259	7.619789	#DEE6EF	Kd
TPKI-31	P53350	PLK1	PLK1	8.302524375241063	9.769551	#DEE6EF	Kd
TPKI-31	Q9NYY3	PLK2	PLK2	7.4876275612117595	8.657577	#DEE6EF	Kd
TPKI-31	Q9H4B4	PLK3	PLK3	7.284977594422723	7.744727	#DEE6EF	Kd
TPKI-31	Q9BRS2	RIOK1	RIOK1	6.648434116495061	7.075721	#DEE6EF	Kd
TPKI-31	O14730	RIOK3	RIOK3	6.616014564886847	5.443697	#DEE6EF	Kd
TPKI-31	Q9H2G2	SLK	SLK	6.047298305055704	7.619789	#DEE6EF	Kd
TPKI-31	O75716	STK16	STK16	7.198732046490734	7.481486	#DEE6EF	Kd
TPKI-31	P29597	TYK2	TYK2(JH1domain-catalytic)	6.594112593242396	6.79588	#DEE6EF	Kd
TPKI-31	Q56UN5	MAP3K19	YSK4	6.970686910513224	7.346787	#DEE6EF	Kd
TPKI-35	P00519	ABL1	ABL1-phosphorylated	7.815368308926109	8.136677	#DEE6EF	Kd
TPKI-35	P42684	ABL2	ABL2	7.676717446498328	6.585027	#DEE6EF	Kd
TPKI-35	Q92772	CDKL2	CDKL2	8.11159938946889	6.79588	#DEE6EF	Kd
TPKI-35	P07333	CSF1R	CSF1R	8.44777622433806	7.173925	#DEE6EF	Kd
TPKI-35	Q08345	DDR1	DDR1	8.439777673461881	8.721246	#DEE6EF	Kd
TPKI-35	Q16832	DDR2	DDR2	7.675532535962014	7.619789	#DEE6EF	Kd
TPKI-35	O15197	EPHB6	EPHB6	8.08700707913397	6.769551	#DEE6EF	Kd
TPKI-35	P21860	ERBB3	ERBB3	6.625612789824774	6.309804	#DEE6EF	Kd
TPKI-35	P17948	FLT1	FLT1	7.38178111238967	6.69897	#DEE6EF	Kd
TPKI-35	P36888	FLT3	FLT3	7.866761114458352	8.244125	#DEE6EF	Kd
TPKI-35	P35916	FLT4	FLT4	7.280298832673286	7.318759	#DEE6EF	Kd
TPKI-35	P10721	KIT	KIT	8.366301136029982	8.200659	#DEE6EF	Kd
TPKI-35	P06239	LCK	LCK	7.889068645060924	7.004365	#DEE6EF	Kd
TPKI-35	O94804	STK10	LOK	7.510377028945391	6.920819	#DEE6EF	Kd
TPKI-35	Q13163	MAP2K5	MEK5	7.960231831095824	7	#DEE6EF	Kd
TPKI-35	Q12866	MERTK	MERTK	7.047260774027263	6.769551	#DEE6EF	Kd
TPKI-35	P08581	MET	MET	7.566544319002621	6.79588	#DEE6EF	Kd
TPKI-35	P16234	PDGFRA	PDGFRA	8.248916712237014	7.823909	#DEE6EF	Kd
TPKI-35	P09619	PDGFRB	PDGFRB	8.511240780338884	8.49485	#DEE6EF	Kd
TPKI-35	P07949	RET	RET	7.81279115837785	6.853872	#DEE6EF	Kd
TPKI-35	P35590	TIE1	TIE1	7.607641735622403	6.455932	#DEE6EF	Kd
TPKI-35	P04629	NTRK1	TRKA	7.1813024824994836	6.744727	#DEE6EF	Kd
AKI00000050a	P51451	BLK	BLK	7.875675634904179	6.769551	#DEE6EF	Kd
AKI00000050a	Q6P2M8	PNCK	CAMK1B	5.947673060790857	5	#DEE6EF	Kd
AKI00000050a	P07333	CSF1R	CSF1R	9.204138382926544	8.244125	#DEE6EF	Kd
AKI00000050a	P48729	CSNK1A1	CSNK1A1	6.394496083511766	6.337242	#DEE6EF	Kd
AKI00000050a	P48730	CSNK1D	CSNK1D	6.328851853052316	6.552842	#DEE6EF	Kd
AKI00000050a	P49674	CSNK1E	CSNK1E	6.625020867653839	6.721246	#DEE6EF	Kd
AKI00000050a	Q9C098	DCLK3	DCAMKL3	7.027105219123154	6.356547	#DEE6EF	Kd
AKI00000050a	Q08345	DDR1	DDR1	8.84949881524752	8.29243	#DEE6EF	Kd
AKI00000050a	Q16832	DDR2	DDR2	8.002841015151049	7.744727	#DEE6EF	Kd
AKI00000050a	Q9Y463	DYRK1B	DYRK1B	6.970026196312511	6.721246	#DEE6EF	Kd
AKI00000050a	O15197	EPHB6	EPHB6	8.63268167739118	6.886057	#DEE6EF	Kd
AKI00000050a	P36888	FLT3	FLT3	8.97008385302079	8.055517	#DEE6EF	Kd
AKI00000050a	P35916	FLT4	FLT4	8.02853783885351	6.522879	#DEE6EF	Kd
AKI00000050a	P25098	ADRBK1	GRK2	6.461826692467005	5	#DEE6EF	Kd
AKI00000050a	P10721	KIT	KIT	8.895256554684089	8.853872	#DEE6EF	Kd
AKI00000050a	P06239	LCK	LCK	8.319526436121707	6.229148	#DEE6EF	Kd
AKI00000050a	P49137	MAPKAPK2	MAPKAPK2	6.363093762486352	5	#DEE6EF	Kd
AKI00000050a	Q13163	MAP2K5	MEK5	7.621891628382796	6.537602	#DEE6EF	Kd
AKI00000050a	Q9H1R3	MYLK2	MYLK2	6.572386470606136	6.886057	#DEE6EF	Kd
AKI00000050a	P16234	PDGFRA	PDGFRA	8.914124671312004	8.221849	#DEE6EF	Kd
AKI00000050a	P09619	PDGFRB	PDGFRB	9.240424260694233	9.19382	#DEE6EF	Kd
AKI00000050a	P07949	RET	RET	8.366599899294235	6.79588	#DEE6EF	Kd
AKI00000050a	O00141	SGK1	SGK	5.871474507808172	6.537602	#DEE6EF	Kd
AKI00000050a	Q16288	NTRK3	TRKC	7.928429022405229	6.49485	#DEE6EF	Kd
AKI00000050a	P35968	KDR	VEGFR2	8.023540049678775	7.677781	#DEE6EF	Kd
AKI00000063a	Q8NI60	CABC1	ADCK3	6.401377278594275	6.221849	#DEE6EF	Kd
AKI00000063a	O43683	BUB1	BUB1	7.1544538017727835	6.376751	#DEE6EF	Kd
AKI00000063a	Q6P2M8	PNCK	CAMK1B	7.234664779969302	5	#DEE6EF	Kd
AKI00000063a	P48730	CSNK1D	CSNK1D	6.740547481006844	6.142668	#DEE6EF	Kd
AKI00000063a	P49674	CSNK1E	CSNK1E	7.004754159890546	6.142668	#DEE6EF	Kd
AKI00000063a	O14976	GAK	GAK	6.722393192624954	7	#DEE6EF	Kd
AKI00000063a	P45983	MAPK8	JNK1	7.616811230731513	7.744727	#DEE6EF	Kd
AKI00000063a	P45984	MAPK9	JNK2	7.586540954818689	8.619789	#DEE6EF	Kd
AKI00000063a	P53779	MAPK10	JNK3	7.928606875162667	8.638272	#DEE6EF	Kd
AKI00000063a	P45985	MAP2K4	MEK4	6.669885692351487	6.677781	#DEE6EF	Kd
AKI00000063a	Q9UBE8	NLK	NLK	7.603885576062503	8.387216	#DEE6EF	Kd
AKI00000063a	Q16539	MAPK14	p38-alpha	7.548482444639341	9.327902	#DEE6EF	Kd
AKI00000063a	Q15759	MAPK11	p38-beta	7.139156227763324	8.055517	#DEE6EF	Kd
AKI00000063a	Q9BZL6	PRKD2	PRKD2	6.536048558493912	6.638272	#DEE6EF	Kd
AKI00000063a	Q15418	RPS6KA1	RSK1(Kin.Dom.2-C-terminal)	7.227273752902418	7.080922	#DEE6EF	Kd
AKI00000063a	Q9UK32	RPS6KA6	RSK4(Kin.Dom.2-C-terminal)	7.419579190985837	7.065502	#DEE6EF	Kd
AKI00000063a	Q9NRP7	STK36	STK36	6.503693589806071	6.568636	#DEE6EF	Kd
AKI00000063a	Q9NYL2	ZAK	ZAK	6.279333135635616	6.823909	#DEE6EF	Kd
AKI00000070a	P11802	CDK4	CDK4-cyclinD1	6.115801989466618	7.337242	#DEE6EF	Kd
AKI00000070a	P11802	CDK4	CDK4-cyclinD3	6.115801989466618	7.309804	#DEE6EF	Kd
AKI00000070a	P50613	CDK7	CDK7	6.510651727778269	7.376751	#DEE6EF	Kd
AKI00000070a	O76039	CDKL5	CDKL5	6.769761228812321	6.552842	#DEE6EF	Kd
AKI00000070a	P48729	CSNK1A1	CSNK1A1	6.0506519491113995	5.69897	#DEE6EF	Kd
AKI00000070a	P19784	CSNK2A2	CSNK2A2	6.689392392333764	6.853872	#DEE6EF	Kd
AKI00000070a	Q13627	DYRK1A	DYRK1A	6.6957247006747025	6.769551	#DEE6EF	Kd
AKI00000070a	Q8TD08	MAPK15	ERK8	6.7353854226697685	7.443697	#DEE6EF	Kd
AKI00000070a	P49840	GSK3A	GSK3A	6.05919963376702	7.721246	#DEE6EF	Kd
AKI00000070a	P49841	GSK3B	GSK3B	6.760129552614759	7.886057	#DEE6EF	Kd
AKI00000070a	Q86Z02	HIPK1	HIPK1	5.90914755798578	6.187087	#DEE6EF	Kd
AKI00000070a	Q9Y6R4	MAP3K4	MAP3K4	5.4945839528070115	5	#DEE6EF	Kd
AKI00000070a	Q9NRP7	STK36	STK36	6.020623359589203	6.79588	#DEE6EF	Kd
AKI00000070a	P37173	TGFBR2	TGFBR2	6.0592367270392264	7.055517	#DEE6EF	Kd
AKI00000070a	P29597	TYK2	TYK2(JH2domain-pseudokinase)	5.673508746328862	6.721246	#DEE6EF	Kd
AKI00000070a	Q56UN5	MAP3K19	YSK4	6.47965892483465	6.744727	#DEE6EF	Kd
AKI00000074a	Q9BWU1	CDK19	CDK11	5.207411248714526	7.619789	#DEE6EF	Kd
AKI00000074a	P49336	CDK8	CDK8	4.996321659417182	7.366532	#DEE6EF	Kd
AKI00000074a	P53355	DAPK1	DAPK1	5.322420015136022	6.244125	#DEE6EF	Kd
AKI00000074a	Q9UIK4	DAPK2	DAPK2	5.402220559794345	6.721246	#DEE6EF	Kd
AKI00000074a	O43293	DAPK3	DAPK3	5.770829976706989	7.376751	#DEE6EF	Kd
AKI00000074a	Q86Z02	HIPK1	HIPK1	5.740004831439752	7.045757	#DEE6EF	Kd
AKI00000074a	Q9H2X6	HIPK2	HIPK2	5.893658282587855	6.853872	#DEE6EF	Kd
AKI00000074a	Q9H422	HIPK3	HIPK3	5.81364671451494	6.522879	#DEE6EF	Kd
AKI00000074a	Q8NE63	HIPK4	HIPK4	5.6891253140337765	6.69897	#DEE6EF	Kd
AKI00000074a	Q13163	MAP2K5	MEK5	6.694739015281979	5.638272	#DEE6EF	Kd
AKI00000074a	Q9Y2I7	PIKFYVE	PIKFYVE	4.727946226435601	6.29243	#DEE6EF	Kd
AKI00000021a	Q08345	DDR1	DDR1	7.745351137784599	7.004365	#DEE6EF	Kd
AKI00000021a	Q16832	DDR2	DDR2	7.2125290899960275	6.677781	#DEE6EF	Kd
AKI00000021a	Q9P2K8	EIF2AK4	GCN2(Kin.Dom.2,S808G)	6.369266656338728	7.251812	#DEE6EF	Kd
AKI00000021a	O60674	JAK2	JAK2(JH1domain-catalytic)	7.270427591659601	6.920819	#DEE6EF	Kd
AKI00000021a	P52333	JAK3	JAK3(JH1domain-catalytic)	7.1818102724298765	6.443697	#DEE6EF	Kd
AKI00000021a	Q9Y2U5	MAP3K2	MAP3K2	7.653361632032407	7.086186	#DEE6EF	Kd
AKI00000021a	Q99759	MAP3K3	MAP3K3	7.423135212871308	7.05061	#DEE6EF	Kd
AKI00000021a	Q9Y6R4	MAP3K4	MAP3K4	5.886770584615909	7.468521	#DEE6EF	Kd
AKI00000021a	Q9Y4K4	MAP4K5	MAP4K5	6.487959441733882	6.958607	#DEE6EF	Kd
AKI00000021a	P42345	MTOR	MTOR	8.027117273154413	5	#DEE6EF	Kd
AKI00000021a	P29597	TYK2	TYK2(JH1domain-catalytic)	6.681899706572672	6.180456	#DEE6EF	Kd
AKI00000021a	P30291	WEE1	WEE1	6.033225184722447	7.327902	#DEE6EF	Kd
AKI00000021a	P0C1S8	WEE2	WEE2	6.337440978945698	7.283997	#DEE6EF	Kd
AKI00000021a	Q56UN5	MAP3K19	YSK4	6.963627792001778	7.508638	#DEE6EF	Kd
AKI00000047a	Q8NI60	CABC1	ADCK3	6.078049403938533	5	#DEE6EF	Kd
AKI00000047a	P30530	AXL	AXL	7.152254345241192	6.744727	#DEE6EF	Kd
AKI00000047a	P49760	CLK2	CLK2	5.852917116323303	5.161151	#DEE6EF	Kd
AKI00000047a	P07333	CSF1R	CSF1R	8.431588563777868	8.823909	#DEE6EF	Kd
AKI00000047a	P49674	CSNK1E	CSNK1E	6.363986261720709	5	#DEE6EF	Kd
AKI00000047a	Q08345	DDR1	DDR1	8.151601489497494	7.387216	#DEE6EF	Kd
AKI00000047a	Q16832	DDR2	DDR2	7.3162792426640175	7.229148	#DEE6EF	Kd
AKI00000047a	O94768	STK17B	DRAK2	5.793673393611723	5	#DEE6EF	Kd
AKI00000047a	P29323	EPHB2	EPHB2	6.6759913681164855	5.39794	#DEE6EF	Kd
AKI00000047a	P54753	EPHB3	EPHB3	5.8669895327184305	5.853872	#DEE6EF	Kd
AKI00000047a	O15197	EPHB6	EPHB6	7.671651415599565	7.142668	#DEE6EF	Kd
AKI00000047a	P17948	FLT1	FLT1	7.311180220296509	7.468521	#DEE6EF	Kd
AKI00000047a	P36888	FLT3	FLT3	7.800978470099958	9.537602	#DEE6EF	Kd
AKI00000047a	P35916	FLT4	FLT4	7.150782228164163	6.853872	#DEE6EF	Kd
AKI00000047a	Q8NE63	HIPK4	HIPK4	7.426282454384628	6.387216	#DEE6EF	Kd
AKI00000047a	P10721	KIT	KIT	7.968343356716206	9.055517	#DEE6EF	Kd
AKI00000047a	Q8IVH8	MAP4K3	MAP4K3	6.136190811672264	5	#DEE6EF	Kd
AKI00000047a	Q8WXR4	MYO3B	MYO3B	6.10983678819408	5	#DEE6EF	Kd
AKI00000047a	P16234	PDGFRA	PDGFRA	8.042504725065998	8.677781	#DEE6EF	Kd
AKI00000047a	P09619	PDGFRB	PDGFRB	8.443540986776041	8.721246	#DEE6EF	Kd
AKI00000047a	Q96Q40	CDK15	PFTAIRE2	5.393479668595517	5	#DEE6EF	Kd
AKI00000047a	Q8TBX8	PIP4K2C	PIP5K2C	6.428786605235492	6.568636	#DEE6EF	Kd
AKI00000047a	P07949	RET	RET	7.148695249321469	5.853872	#DEE6EF	Kd
AKI00000047a	P57078	RIPK4	RIPK4	6.287770013873372	5	#DEE6EF	Kd
AKI00000047a	Q15349	RPS6KA2	RSK3(Kin.Dom.1-N-terminal)	5.945054505516779	5	#DEE6EF	Kd
AKI00000047a	P12931	SRC	SRC	5.74021718717084	5	#DEE6EF	Kd
AKI00000047a	Q16288	NTRK3	TRKC	7.093280777390262	6.958607	#DEE6EF	Kd
AKI00000047a	P35968	KDR	VEGFR2	7.09837832962207	8.69897	#DEE6EF	Kd
AKI00000047a	Q56UN5	MAP3K19	YSK4	6.719322364694666	7.327902	#DEE6EF	Kd
GSK1379713	Q9BYP7	WNK3	WNK3	6.046112719381859	5	#DEE6EF	Kd
GSK1379766	O14965	AURKA	AURKA	6.057093829620084	5	#DEE6EF	Kd
GSK1379766	Q9UQB9	AURKC	AURKC	6.608422196079039	5	#DEE6EF	Kd
GSK1379766	O15197	EPHB6	EPHB6	6.845907845509206	5.79588	#DEE6EF	Kd
GSK1379766	Q92918	MAP4K1	HPK1	5.299564224320703	5	#DEE6EF	Kd
GSK1379766	P51617	IRAK1	IRAK1	6.299200844491779	5	#DEE6EF	Kd
GSK1379766	Q9Y616	IRAK3	IRAK3	6.13463845066069	5	#DEE6EF	Kd
GSK1379766	O60674	JAK2	JAK2(JH1domain-catalytic)	6.720520611564024	5.552842	#DEE6EF	Kd
GSK1379766	Q13163	MAP2K5	MEK5	7.013485382928293	5.376751	#DEE6EF	Kd
GSK1379766	Q6P3R8	NEK5	NEK5	5.769455550427495	5	#DEE6EF	Kd
GSK1379766	Q9UBF8	PI4KB	PIK4CB	5.355080846672611	5	#DEE6EF	Kd
GSK1379766	Q8TBX8	PIP4K2C	PIP5K2C	6.1007865060827315	5.619789	#DEE6EF	Kd
GSK1379766	Q9BRS2	RIOK1	RIOK1	5.728699835382657	5	#DEE6EF	Kd
GSK1379766	O14730	RIOK3	RIOK3	5.649119922907856	5	#DEE6EF	Kd
GSK1379766	Q6PHR2	ULK3	ULK3	5.9077202503146236	5	#DEE6EF	Kd
GSK1379708	Q96J92	WNK4	WNK4	5.049661897573491	5	#DEE6EF	Kd
GSK1379753	Q13705	ACVR2B	ACVR2B	4.348100264717256	5	#DEE6EF	Kd
GSK1379753	O14965	AURKA	AURKA	6.241468471086065	5.920819	#DEE6EF	Kd
GSK1379753	O15197	EPHB6	EPHB6	6.985832429690345	6.39794	#DEE6EF	Kd
GSK1379753	Q9Y616	IRAK3	IRAK3	5.84462958203779	6.958607	#DEE6EF	Kd
GSK1379753	O60674	JAK2	JAK2(JH1domain-catalytic)	6.418443790296665	6.251812	#DEE6EF	Kd
GSK1379753	P10721	KIT	KIT	7.413197059522049	5.958607	#DEE6EF	Kd
GSK1379753	P29376	LTK	LTK	6.781939776513205	5.677781	#DEE6EF	Kd
GSK1379753	Q13163	MAP2K5	MEK5	6.860586937092933	7.408935	#DEE6EF	Kd
GSK1379753	Q13043	STK4	MST1	4.640821758749918	5	#DEE6EF	Kd
GSK1379753	Q6P3R8	NEK5	NEK5	5.497639169316954	6.366532	#DEE6EF	Kd
GSK1379753	O75914	PAK3	PAK3	5.361632769426297	5	#DEE6EF	Kd
GSK1379753	Q8TBX8	PIP4K2C	PIP5K2C	6.195732118313464	6.744727	#DEE6EF	Kd
GSK1379753	O75716	STK16	STK16	6.087647129738195	6.187087	#DEE6EF	Kd
GSK1379765	Q96D53	ADCK4	ADCK4	5.5822998690319094	5.267606	#DEE6EF	Kd
GSK1379765	O14965	AURKA	AURKA	6.01995637004957	5.167491	#DEE6EF	Kd
GSK1379765	Q96GD4	AURKB	AURKB	6.376196479086262	5.920819	#DEE6EF	Kd
GSK1379765	O43683	BUB1	BUB1	6.517470214877051	5	#DEE6EF	Kd
GSK1379765	O15197	EPHB6	EPHB6	6.46329855496565	5.585027	#DEE6EF	Kd
GSK1379765	P14616	INSRR	INSRR	5.881841610393385	5	#DEE6EF	Kd
GSK1379765	Q9Y616	IRAK3	IRAK3	5.730704275217937	5.49485	#DEE6EF	Kd
GSK1379765	O60674	JAK2	JAK2(JH1domain-catalytic)	6.32737868981309	5.638272	#DEE6EF	Kd
GSK1379765	P53671	LIMK2	LIMK2	5.10181345552487	5	#DEE6EF	Kd
GSK1379765	Q13163	MAP2K5	MEK5	6.732343817305062	7.136677	#DEE6EF	Kd
GSK1379765	O15146	MUSK	MUSK	6.017922571865572	5	#DEE6EF	Kd
GSK1379765	Q6P3R8	NEK5	NEK5	5.29310653249463	5.267606	#DEE6EF	Kd
GSK1379765	P42338	PIK3CB	PIK3CB	5.012171262972586	5	#DEE6EF	Kd
GSK1379765	Q8TBX8	PIP4K2C	PIP5K2C	6.033103656920373	5.251812	#DEE6EF	Kd
GSK1379765	P35590	TIE1	TIE1	6.3037507487357765	5	#DEE6EF	Kd
GSK1379765	Q6PHR2	ULK3	ULK3	5.854362648564611	5.79588	#DEE6EF	Kd
GSK1033723	Q9Y243	AKT3	AKT3	5.723804236776574	5	#DEE6EF	Kd
GSK1033723	P30530	AXL	AXL	6.090328753701085	5	#DEE6EF	Kd
GSK1033723	P49759	CLK1	CLK1	7.096780466268821	6.823909	#DEE6EF	Kd
GSK1033723	Q9HAZ1	CLK4	CLK4	7.009879577370875	6.886057	#DEE6EF	Kd
GSK1033723	Q09013	DMPK	DMPK	6.3721035754361095	5.091515	#DEE6EF	Kd
GSK1033723	Q13627	DYRK1A	DYRK1A	6.79618943465513	6.886057	#DEE6EF	Kd
GSK1033723	Q9Y463	DYRK1B	DYRK1B	6.446083050074039	5	#DEE6EF	Kd
GSK1033723	Q92630	DYRK2	DYRK2	6.201540743276763	6.366532	#DEE6EF	Kd
GSK1033723	Q8TF76	GSG2	HASPIN	5.924593592785091	5	#DEE6EF	Kd
GSK1033723	Q9H422	HIPK3	HIPK3	6.155679486159995	6.769551	#DEE6EF	Kd
GSK1033723	P06213	INSR	INSR	5.281159687467431	5	#DEE6EF	Kd
GSK1033723	Q02763	TEK	TIE2	5.204415045799446	5	#DEE6EF	Kd
GSK1033723	Q56UN5	MAP3K19	YSK4	5.8642673012126405	6.431798	#DEE6EF	Kd
GSK1379763	P27037	ACVR2A	ACVR2A	4.669597327093817	5	#DEE6EF	Kd
GSK1379763	Q9UQB9	AURKC	AURKC	6.8628659067329645	6.05061	#DEE6EF	Kd
GSK1379763	O15197	EPHB6	EPHB6	7.1949950734503085	6.552842	#DEE6EF	Kd
GSK1379763	Q9H422	HIPK3	HIPK3	5.426094507941455	5	#DEE6EF	Kd
GSK1379763	Q9Y616	IRAK3	IRAK3	5.957938897821582	6.823909	#DEE6EF	Kd
GSK1379763	O60674	JAK2	JAK2(JH1domain-catalytic)	6.327668689282504	6.060481	#DEE6EF	Kd
GSK1379763	P10721	KIT	KIT	7.5385794348645625	6.69897	#DEE6EF	Kd
GSK1379763	Q13233	MAP3K1	MAP3K1	4.989120381053298	5	#DEE6EF	Kd
GSK1379763	Q9Y4K4	MAP4K5	MAP4K5	5.413517980407651	5	#DEE6EF	Kd
GSK1379763	Q13163	MAP2K5	MEK5	6.802557961200329	7.619789	#DEE6EF	Kd
GSK1379763	Q6P3R8	NEK5	NEK5	5.536692280006195	6.431798	#DEE6EF	Kd
GSK1379763	P09619	PDGFRB	PDGFRB	7.297623671374793	5.657577	#DEE6EF	Kd
GSK1379763	Q8TBX8	PIP4K2C	PIP5K2C	6.088096385600089	6.619789	#DEE6EF	Kd
GSK1379763	Q9BRS2	RIOK1	RIOK1	5.6545850211417035	5.657577	#DEE6EF	Kd
GSK1379763	O14730	RIOK3	RIOK3	5.516491673132843	5	#DEE6EF	Kd
GSK1379763	Q16288	NTRK3	TRKC	6.286324977920232	6.251812	#DEE6EF	Kd
GSK1379763	Q6PHR2	ULK3	ULK3	5.850305791593759	6.136677	#DEE6EF	Kd
SB-213663	O96017	CHEK2	CHEK2	7.2163040348679806	5	#DEE6EF	Kd
SB-213663	O14578	CIT	CIT	6.760758389657452	6.585027	#DEE6EF	Kd
SB-213663	Q6DT37	CDC42BPG	DMPK2	6.150149630376764	6.537602	#DEE6EF	Kd
SB-213663	P45983	MAPK8	JNK1	7.509455806280553	6.657577	#DEE6EF	Kd
SB-213663	P45984	MAPK9	JNK2	7.915107548393857	7.337242	#DEE6EF	Kd
SB-213663	P53779	MAPK10	JNK3	8.103482923989963	7.187087	#DEE6EF	Kd
SB-213663	Q15746	MYLK	MYLK	6.081315240779667	5	#DEE6EF	Kd
SB-213663	Q16539	MAPK14	p38-alpha	8.858256703806058	7.267606	#DEE6EF	Kd
SB-213663	Q9UHD2	TBK1	TBK1	6.13803418507492	5	#DEE6EF	Kd
GSK301362	Q6P2M8	PNCK	CAMK1B	5.16544344194455	6.508638	#DEE6EF	Kd
GSK301362	O14920	IKBKB	IKK-beta	5.775417322228069	7.677781	#DEE6EF	Kd
GSK301362	P23458	JAK1	JAK1(JH2domain-pseudokinase)	6.308973885505742	6.408935	#DEE6EF	Kd
GSK301362	O60674	JAK2	JAK2(JH1domain-catalytic)	6.600625647197671	6.744727	#DEE6EF	Kd
GSK301362	Q13188	STK3	MST2	6.087129666328597	5.657577	#DEE6EF	Kd
GSK301362	Q86YV6	MYLK4	MYLK4	6.13194628793604	6.853872	#DEE6EF	Kd
GSK301362	Q9H093	NUAK2	SNARK	6.041658192980783	6.69897	#DEE6EF	Kd
GSK301362	Q7L7X3	TAOK1	TAOK1	5.834348749888862	7.167491	#DEE6EF	Kd
GSK301362	Q9H2K8	TAOK3	TAOK3	6.028043877159929	7.49485	#DEE6EF	Kd
GSK301362	P29597	TYK2	TYK2(JH2domain-pseudokinase)	6.093765109667555	8.537602	#DEE6EF	Kd
GSK1379944	O14936	CASK	CASK	5.77644293445306	5	#DEE6EF	Kd
GSK1379944	Q00526	CDK3	CDK3	4.219781979485889	5	#DEE6EF	Kd
GSK1379944	P11802	CDK4	CDK4-cyclinD1	4.583393494976	5	#DEE6EF	Kd
GSK1379944	O14757	CHEK1	CHEK1	4.916189181665206	5	#DEE6EF	Kd
GSK1379944	P78368	CSNK1G2	CSNK1G2	5.074630991092263	5	#DEE6EF	Kd
GSK1379944	O43293	DAPK3	DAPK3	5.470717306465278	5	#DEE6EF	Kd
GSK1379944	Q08345	DDR1	DDR1	6.1022023845195745	5	#DEE6EF	Kd
GSK1379944	P29323	EPHB2	EPHB2	5.696680778646711	5	#DEE6EF	Kd
GSK1379944	P27361	MAPK3	ERK1	4.723680743310528	5	#DEE6EF	Kd
GSK1379944	P22455	FGFR4	FGFR4	5.018577622036945	5	#DEE6EF	Kd
GSK1379944	O14920	IKBKB	IKK-beta	5.624522915265396	5	#DEE6EF	Kd
GSK1379944	P51617	IRAK1	IRAK1	5.957569551705649	5	#DEE6EF	Kd
GSK1379944	Q6P3R8	NEK5	NEK5	5.152106450147729	5	#DEE6EF	Kd
GSK1379944	Q9UBE8	NLK	NLK	5.662938408666269	5	#DEE6EF	Kd
GSK1379944	P09619	PDGFRB	PDGFRB	7.9001813719348	5	#DEE6EF	Kd
GSK1379944	O60331	PIP5K1C	PIP5K1C	5.033428419645583	5	#DEE6EF	Kd
GSK1379944	Q02156	PRKCE	PRKCE	4.684798752317034	5	#DEE6EF	Kd
GSK1379944	O94806	PRKD3	PRKD3	5.257483580621408	5	#DEE6EF	Kd
GSK1379944	P07949	RET	RET	6.738086712072913	5	#DEE6EF	Kd
GSK1379753	Q16288	NTRK3	TRKC	6.315415147795503	6.537602	#DEE6EF	Kd
GW819776	Q8IVW4	CDKL3	CDKL3	6.772920865066307	5	#DEE6EF	Kd
GW819776	P49759	CLK1	CLK1	6.638964018180078	5.309804	#DEE6EF	Kd
GW819776	Q8TD08	MAPK15	ERK8	7.285030083793992	5.619789	#DEE6EF	Kd
GW819776	Q86Z02	HIPK1	HIPK1	6.089298601731162	5.013228	#DEE6EF	Kd
GW819776	Q9H2X6	HIPK2	HIPK2	6.3837910756339395	5.30103	#DEE6EF	Kd
GW819776	Q9H422	HIPK3	HIPK3	6.462710882842357	5	#DEE6EF	Kd
GW819776	P45983	MAPK8	JNK1	7.722720160126288	5.091515	#DEE6EF	Kd
GW819776	P53779	MAPK10	JNK3	7.847991679432246	5	#DEE6EF	Kd
GW819776	P10721	KIT	KIT	6.491913212142544	5	#DEE6EF	Kd
GW819776	P46734	MAP2K3	MEK3	6.782829803346161	5.39794	#DEE6EF	Kd
GW819776	P51956	NEK3	NEK3	6.627117909799219	5	#DEE6EF	Kd
GW819776	Q6P3R8	NEK5	NEK5	6.03449548583488	5	#DEE6EF	Kd
GW819776	Q8TBX8	PIP4K2C	PIP5K2C	6.048695705764518	5	#DEE6EF	Kd
GW819776	Q9BVS4	RIOK2	RIOK2	6.2711577354490595	5.070581	#DEE6EF	Kd
GW856795	P00519	ABL1	ABL1-phosphorylated	6.99163645952132	7.309804	#DEE6EF	Kd
GW856795	P04626	ERBB2	ERBB2	6.112146978673057	6.309804	#DEE6EF	Kd
GW856795	P42685	FRK	FRK	7.40707227144596	7.031517	#DEE6EF	Kd
GW856795	P06239	LCK	LCK	7.41986922433277	6.031517	#DEE6EF	Kd
GW856795	Q12851	MAP4K2	MAP4K2	6.39293178456304	5.552842	#DEE6EF	Kd
GW856795	P16234	PDGFRA	PDGFRA	6.683360089683271	5.958607	#DEE6EF	Kd
GW856795	O15530	PDPK1	PDPK1	6.178470591997682	5	#DEE6EF	Kd
GW856795	P17612	PRKACA	PKAC-alpha	5.730210647160551	5	#DEE6EF	Kd
GW856795	P07949	RET	RET	7.008859423155409	6.886057	#DEE6EF	Kd
GW856795	P12931	SRC	SRC	7.09959345835659	6.142668	#DEE6EF	Kd
GW856795	Q7L7X3	TAOK1	TAOK1	6.320173289036161	5	#DEE6EF	Kd
GW856795	P37173	TGFBR2	TGFBR2	6.353737883391399	6.69897	#DEE6EF	Kd
GW856795	Q86Y07	VRK2	VRK2	5.783851002415348	5	#DEE6EF	Kd
GSK902056	P31749	AKT1	AKT1	7.923395724857218	7.004365	#DEE6EF	Kd
GSK902056	P31751	AKT2	AKT2	7.605785250899346	7	#DEE6EF	Kd
GSK902056	Q9Y243	AKT3	AKT3	7.664836358153305	7.346787	#DEE6EF	Kd
GSK902056	P21802	FGFR2	FGFR2	5.32515720345132	5	#DEE6EF	Kd
GSK902056	Q9P286	PAK7	PAK7	7.641340177778902	5.958607	#DEE6EF	Kd
GSK902056	Q05655	PRKCD	PRKCD	7.312549363040515	6	#DEE6EF	Kd
GSK902056	Q02156	PRKCE	PRKCE	8.146035545402755	7.49485	#DEE6EF	Kd
GSK902056	P24723	PRKCH	PRKCH	7.830039375779381	7.387216	#DEE6EF	Kd
GSK902056	Q04759	PRKCQ	PRKCQ	7.505429513529696	7.39794	#DEE6EF	Kd
GSK902056	Q13237	PRKG2	PRKG2	7.732526275642565	7.49485	#DEE6EF	Kd
GSK902056	P51817	PRKX	PRKX	7.214027593289317	6.920819	#DEE6EF	Kd
GSK902056	O75676	RPS6KA4	RPS6KA4(Kin.Dom.2-C-terminal)	7.434969658625108	6.366532	#DEE6EF	Kd
GSK902056	Q56UN5	MAP3K19	YSK4	7.924759378232346	8.013228	#DEE6EF	Kd
PFE-PKIS 10	Q9UM73	ALK	ALK	9.099529928378473	9	#DEE6EF	Ki
PFE-PKIS 10	Q9UIK4	DAPK2	DAPK2	6.368395192964885	5	#DEE6EF	Ki
PFE-PKIS 10	O15075	DCLK1	DCAMKL1	6.251745049930884	6.920819	#DEE6EF	Ki
PFE-PKIS 10	Q8N568	DCLK2	DCAMKL2	6.515140057836574	6.318759	#DEE6EF	Ki
PFE-PKIS 10	O15197	EPHB6	EPHB6	6.849960301147171	5.638272	#DEE6EF	Ki
PFE-PKIS 10	Q05397	PTK2	FAK	7.033673993325802	8.30103	#DEE6EF	Ki
PFE-PKIS 10	P16591	FER	FER	7.49089049689635	7.49485	#DEE6EF	Ki
PFE-PKIS 10	P07332	FES	FES	7.296573312555568	6.920819	#DEE6EF	Ki
PFE-PKIS 10	P42685	FRK	FRK	7.496225803226752	6.823909	#DEE6EF	Ki
PFE-PKIS 10	Q15835	GRK1	GRK1	7.695716610084297	6.744727	#DEE6EF	Ki
PFE-PKIS 10	Q8WTQ7	GRK7	GRK7	5.826783496147615	6.886057	#DEE6EF	Ki
PFE-PKIS 10	O94804	STK10	LOK	6.943966677613688	6.337242	#DEE6EF	Ki
PFE-PKIS 10	P29376	LTK	LTK	8.518084412642905	6.244125	#DEE6EF	Ki
PFE-PKIS 10	P46734	MAP2K3	MEK3	6.5119219188516215	6.19382	#DEE6EF	Ki
PFE-PKIS 10	P15735	PHKG2	PHKG2	6.735133354987844	6.920819	#DEE6EF	Ki
PFE-PKIS 10	O00444	PLK4	PLK4	7.065074791490523	7.408935	#DEE6EF	Ki
PFE-PKIS 10	Q14289	PTK2B	PYK2	7.3623829825223375	8.091515	#DEE6EF	Ki
PFE-PKIS 10	Q6XUX3	DSTYK	RIPK5	6.445431333577967	6.420216	#DEE6EF	Ki
PFE-PKIS 10	P08922	ROS1	ROS1	8.416913212641399	9.39794	#DEE6EF	Ki
PFE-PKIS 10	Q9H2G2	SLK	SLK	7.183990156941819	6.638272	#DEE6EF	Ki
PFE-PKIS 10	Q13470	TNK1	TNK1	7.182007359582051	7.004365	#DEE6EF	Ki
PFE-PKIS 10	Q07912	TNK2	TNK2	7.651373280382302	7.657577	#DEE6EF	Ki
PFE-PKIS 10	P04629	NTRK1	TRKA	7.597698157413651	6.769551	#DEE6EF	Ki
PFE-PKIS 10	Q16620	NTRK2	TRKB	7.7114421119290775	6.39794	#DEE6EF	Ki
PFE-PKIS 14	Q96GD4	AURKB	AURKB	6.676253152116042	6.283997	#DEE6EF	Ki
PFE-PKIS 14	Q8N5S9	CAMKK1	CAMKK1	5.803703734623407	6.468521	#DEE6EF	Ki
PFE-PKIS 14	Q96RR4	CAMKK2	CAMKK2	6.464076807033703	6.769551	#DEE6EF	Ki
PFE-PKIS 14	P49759	CLK1	CLK1	8.066983177437598	6.79588	#DEE6EF	Ki
PFE-PKIS 14	Q9HAZ1	CLK4	CLK4	7.50527398414469	7.508638	#DEE6EF	Ki
PFE-PKIS 14	P68400	CSNK2A1	CSNK2A1	6.777382353744792	5.69897	#DEE6EF	Ki
PFE-PKIS 14	P19784	CSNK2A2	CSNK2A2	7.2667214856648	6.21467	#DEE6EF	Ki
PFE-PKIS 14	Q9UEE5	STK17A	DRAK1	6.962619915073744	6.568636	#DEE6EF	Ki
PFE-PKIS 14	O94768	STK17B	DRAK2	7.941345258010808	7.958607	#DEE6EF	Ki
PFE-PKIS 14	Q13627	DYRK1A	DYRK1A	6.409281417917435	7.387216	#DEE6EF	Ki
PFE-PKIS 14	Q86Z02	HIPK1	HIPK1	6.494020296514154	6.769551	#DEE6EF	Ki
PFE-PKIS 14	Q9H2X6	HIPK2	HIPK2	6.662655514296903	6.79588	#DEE6EF	Ki
PFE-PKIS 14	Q9H422	HIPK3	HIPK3	6.880343970164441	6.69897	#DEE6EF	Ki
PFE-PKIS 14	Q8NE63	HIPK4	HIPK4	5.8934690016168885	6.259637	#DEE6EF	Ki
PFE-PKIS 14	P09619	PDGFRB	PDGFRB	6.340244383707929	6.920819	#DEE6EF	Ki
PFE-PKIS 14	O60331	PIP5K1C	PIP5K1C	6.296008434056314	6.327902	#DEE6EF	Ki
PFE-PKIS 14	P19525	EIF2AK2	PRKR	5.601372991877234	5	#DEE6EF	Ki
PFE-PKIS 18	O14965	AURKA	AURKA	7.344516535229195	6.677781	#DEE6EF	Ki
PFE-PKIS 18	Q96GD4	AURKB	AURKB	7.748381297854898	6.769551	#DEE6EF	Ki
PFE-PKIS 18	P19784	CSNK2A2	CSNK2A2	6.610784404396804	6.154902	#DEE6EF	Ki
PFE-PKIS 18	O94768	STK17B	DRAK2	7.32646640172296	5.619789	#DEE6EF	Ki
PFE-PKIS 18	Q05397	PTK2	FAK	8.062664956702909	8.619789	#DEE6EF	Ki
PFE-PKIS 18	P36888	FLT3	FLT3	6.40371866168749	7.21467	#DEE6EF	Ki
PFE-PKIS 18	P35916	FLT4	FLT4	6.691812326065601	6.552842	#DEE6EF	Ki
PFE-PKIS 18	P23458	JAK1	JAK1(JH2domain-pseudokinase)	7.424598327371441	6.356547	#DEE6EF	Ki
PFE-PKIS 18	O60674	JAK2	JAK2(JH1domain-catalytic)	7.717389828302987	7.045757	#DEE6EF	Ki
PFE-PKIS 18	P52333	JAK3	JAK3(JH1domain-catalytic)	6.882611760875998	7.769551	#DEE6EF	Ki
PFE-PKIS 18	P08581	MET	MET	7.169585591291612	6	#DEE6EF	Ki
PFE-PKIS 18	P80192	MAP3K9	MLK1	7.629906568145473	7.958607	#DEE6EF	Ki
PFE-PKIS 18	Q02779	MAP3K10	MLK2	6.930713742641411	7.130768	#DEE6EF	Ki
PFE-PKIS 18	Q16584	MAP3K11	MLK3	6.559923413122667	7.552842	#DEE6EF	Ki
PFE-PKIS 18	Q16539	MAPK14	p38-alpha	7.055955551665774	5	#DEE6EF	Ki
PFE-PKIS 18	P07949	RET	RET	7.31111604746651	6.455932	#DEE6EF	Ki
PFE-PKIS 18	O14730	RIOK3	RIOK3	6.070610680104608	6.207608	#DEE6EF	Ki
PFE-PKIS 18	Q9H093	NUAK2	SNARK	7.893781348532292	5.886057	#DEE6EF	Ki
PFE-PKIS 18	O75716	STK16	STK16	7.23222015273659	7.309804	#DEE6EF	Ki
PFE-PKIS 18	P43405	SYK	SYK	7.054499635475928	6.443697	#DEE6EF	Ki
PFE-PKIS 18	Q9UHD2	TBK1	TBK1	6.529508448102295	6.376751	#DEE6EF	Ki
PFE-PKIS 18	P04629	NTRK1	TRKA	6.826499392418318	6.420216	#DEE6EF	Ki
PFE-PKIS 18	Q16620	NTRK2	TRKB	7.357141861790671	5.677781	#DEE6EF	Ki
PFE-PKIS 18	P33981	TTK	TTK	7.888057817176393	7.568636	#DEE6EF	Ki
PFE-PKIS 18	P29597	TYK2	TYK2(JH1domain-catalytic)	7.053350071569323	6.585027	#DEE6EF	Ki
PFE-PKIS 18	Q56UN5	MAP3K19	YSK4	7.564381643409853	7.537602	#DEE6EF	Ki
TPKI-30	Q8NI60	CABC1	ADCK3	6.957841473172534	5	#DEE6EF	Ki
TPKI-30	O14965	AURKA	AURKA	8.038779440388275	5.05061	#DEE6EF	Ki
TPKI-30	Q13873	BMPR2	BMPR2	6.136279593603341	5.886057	#DEE6EF	Ki
TPKI-30	P51813	BMX	BMX	6.8103159836914955	5	#DEE6EF	Ki
TPKI-30	P22607	FGFR3	FGFR3	6.978360154463176	5	#DEE6EF	Ki
TPKI-30	P52564	MAP2K6	MEK6	5.794490055113345	5	#DEE6EF	Ki
TPKI-30	Q9Y6E0	STK24	MST3	7.518568106207923	5	#DEE6EF	Ki
TPKI-30	Q96PY6	NEK1	NEK1	5.959345486006958	5	#DEE6EF	Ki
TPKI-30	Q8IY84	MGC42105	NIM1	6.2010215117016125	5.251812	#DEE6EF	Ki
TPKI-30	Q8TBX8	PIP4K2C	PIP5K2C	7.303081150532157	5.481486	#DEE6EF	Ki
TPKI-30	P53350	PLK1	PLK1	8.487828160576305	8.080922	#DEE6EF	Ki
TPKI-30	Q9NYY3	PLK2	PLK2	7.833116562652373	7.173925	#DEE6EF	Ki
TPKI-30	Q9H4B4	PLK3	PLK3	7.993984503794172	6.420216	#DEE6EF	Ki
TPKI-30	Q9H2G2	SLK	SLK	6.803042254447393	5	#DEE6EF	Ki
TPKI-30	O75716	STK16	STK16	7.742580131356111	5.958607	#DEE6EF	Ki
TPKI-30	O00506	STK25	YSK1	7.7091923498036925	5	#DEE6EF	Ki
TPKI-31	O14965	AURKA	AURKA	7.577543560138779	7.275724	#DEE6EF	Ki
TPKI-31	Q9NSY1	BMP2K	BIKE	6.807644924532698	7.443697	#DEE6EF	Ki
TPKI-31	P49760	CLK2	CLK2	6.451113005166636	7.130768	#DEE6EF	Ki
TPKI-31	Q9C098	DCLK3	DCAMKL3	7.677747185312694	5.638272	#DEE6EF	Ki
TPKI-31	O14976	GAK	GAK	7.503492620130516	7.431798	#DEE6EF	Ki
TPKI-31	Q9P2K8	EIF2AK4	GCN2(Kin.Dom.2,S808G)	6.4401091669003305	7.30103	#DEE6EF	Ki
TPKI-31	P51617	IRAK1	IRAK1	6.739647514476285	7.022276	#DEE6EF	Ki
TPKI-31	P23458	JAK1	JAK1(JH2domain-pseudokinase)	6.390233199970654	6.823909	#DEE6EF	Ki
TPKI-31	Q9Y6R4	MAP3K4	MAP3K4	5.598686294468473	7.130768	#DEE6EF	Ki
TPKI-31	P08581	MET	MET	6.124491184812487	7.337242	#DEE6EF	Ki
TPKI-31	Q8IY84	MGC42105	NIM1	5.91697171301927	7.107905	#DEE6EF	Ki
TPKI-31	P48736	PIK3CG	PIK3CG	6.703806128540338	7.091515	#DEE6EF	Ki
TPKI-31	Q8TBX8	PIP4K2C	PIP5K2C	7.033976620853986	7.619789	#DEE6EF	Ki
TPKI-31	P53350	PLK1	PLK1	7.560801242234165	9.769551	#DEE6EF	Ki
TPKI-31	Q9NYY3	PLK2	PLK2	6.90483475837636	8.657577	#DEE6EF	Ki
TPKI-31	Q9H4B4	PLK3	PLK3	7.288934210467289	7.744727	#DEE6EF	Ki
TPKI-31	Q9BRS2	RIOK1	RIOK1	5.8440206828582175	7.075721	#DEE6EF	Ki
TPKI-31	O14730	RIOK3	RIOK3	6.394758307390241	5.443697	#DEE6EF	Ki
TPKI-31	Q9H2G2	SLK	SLK	6.500946478381208	7.619789	#DEE6EF	Ki
TPKI-31	O75716	STK16	STK16	7.628072994815116	7.481486	#DEE6EF	Ki
TPKI-31	P29597	TYK2	TYK2(JH1domain-catalytic)	6.315610323097398	6.79588	#DEE6EF	Ki
TPKI-31	Q56UN5	MAP3K19	YSK4	7.099157434261158	7.346787	#DEE6EF	Ki
TPKI-35	P00519	ABL1	ABL1-phosphorylated	7.767238656775799	8.136677	#DEE6EF	Ki
TPKI-35	P42684	ABL2	ABL2	7.13986785837795	6.585027	#DEE6EF	Ki
TPKI-35	Q92772	CDKL2	CDKL2	6.33437180161137	6.79588	#DEE6EF	Ki
TPKI-35	P07333	CSF1R	CSF1R	6.928498060856037	7.173925	#DEE6EF	Ki
TPKI-35	Q08345	DDR1	DDR1	7.4947995476485305	8.721246	#DEE6EF	Ki
TPKI-35	Q16832	DDR2	DDR2	7.139962853479341	7.619789	#DEE6EF	Ki
TPKI-35	O15197	EPHB6	EPHB6	6.37462395437936	6.769551	#DEE6EF	Ki
TPKI-35	P21860	ERBB3	ERBB3	6.5671034689278045	6.309804	#DEE6EF	Ki
TPKI-35	P17948	FLT1	FLT1	6.414981019614123	6.69897	#DEE6EF	Ki
TPKI-35	P36888	FLT3	FLT3	6.7091623880626505	8.244125	#DEE6EF	Ki
TPKI-35	P35916	FLT4	FLT4	6.544752104799111	7.318759	#DEE6EF	Ki
TPKI-35	P10721	KIT	KIT	6.266801444808683	8.200659	#DEE6EF	Ki
TPKI-35	P06239	LCK	LCK	7.3914008797189465	7.004365	#DEE6EF	Ki
TPKI-35	O94804	STK10	LOK	5.828862909199869	6.920819	#DEE6EF	Ki
TPKI-35	Q13163	MAP2K5	MEK5	7.212910841564151	7	#DEE6EF	Ki
TPKI-35	Q12866	MERTK	MERTK	8.05108173096415	6.769551	#DEE6EF	Ki
TPKI-35	P08581	MET	MET	7.200385185615694	6.79588	#DEE6EF	Ki
TPKI-35	P16234	PDGFRA	PDGFRA	6.870083867775773	7.823909	#DEE6EF	Ki
TPKI-35	P09619	PDGFRB	PDGFRB	7.10606056398679	8.49485	#DEE6EF	Ki
TPKI-35	P07949	RET	RET	7.1483391661134865	6.853872	#DEE6EF	Ki
TPKI-35	P35590	TIE1	TIE1	6.355931688905736	6.455932	#DEE6EF	Ki
TPKI-35	P04629	NTRK1	TRKA	6.310816724837634	6.744727	#DEE6EF	Ki
AKI00000050a	P51451	BLK	BLK	6.893355872969569	6.769551	#DEE6EF	Ki
AKI00000050a	Q6P2M8	PNCK	CAMK1B	5.412175834014196	5	#DEE6EF	Ki
AKI00000050a	P07333	CSF1R	CSF1R	7.372061671347056	8.244125	#DEE6EF	Ki
AKI00000050a	P48729	CSNK1A1	CSNK1A1	5.190536031691268	6.337242	#DEE6EF	Ki
AKI00000050a	P48730	CSNK1D	CSNK1D	5.234779432175486	6.552842	#DEE6EF	Ki
AKI00000050a	P49674	CSNK1E	CSNK1E	4.519584472374954	6.721246	#DEE6EF	Ki
AKI00000050a	Q9C098	DCLK3	DCAMKL3	6.22052637533841	6.356547	#DEE6EF	Ki
AKI00000050a	Q08345	DDR1	DDR1	6.753512395049064	8.29243	#DEE6EF	Ki
AKI00000050a	Q16832	DDR2	DDR2	6.693585361342292	7.744727	#DEE6EF	Ki
AKI00000050a	Q9Y463	DYRK1B	DYRK1B	5.450448965182532	6.721246	#DEE6EF	Ki
AKI00000050a	O15197	EPHB6	EPHB6	5.44602677921788	6.886057	#DEE6EF	Ki
AKI00000050a	P36888	FLT3	FLT3	7.65429834340235	8.055517	#DEE6EF	Ki
AKI00000050a	P35916	FLT4	FLT4	7.390931929502186	6.522879	#DEE6EF	Ki
AKI00000050a	P25098	ADRBK1	GRK2	4.785628780074716	5	#DEE6EF	Ki
AKI00000050a	P10721	KIT	KIT	6.958735851565163	8.853872	#DEE6EF	Ki
AKI00000050a	P06239	LCK	LCK	6.764420611319526	6.229148	#DEE6EF	Ki
AKI00000050a	P49137	MAPKAPK2	MAPKAPK2	5.0254905495223605	5	#DEE6EF	Ki
AKI00000050a	Q13163	MAP2K5	MEK5	6.397260539260167	6.537602	#DEE6EF	Ki
AKI00000050a	Q9H1R3	MYLK2	MYLK2	3.7354538989492085	6.886057	#DEE6EF	Ki
AKI00000050a	P16234	PDGFRA	PDGFRA	7.312764913148115	8.221849	#DEE6EF	Ki
AKI00000050a	P09619	PDGFRB	PDGFRB	7.74364576136786	9.19382	#DEE6EF	Ki
AKI00000050a	P07949	RET	RET	7.135899166260345	6.79588	#DEE6EF	Ki
AKI00000050a	O00141	SGK1	SGK	5.238815635736285	6.537602	#DEE6EF	Ki
AKI00000050a	Q16288	NTRK3	TRKC	7.0580578772162905	6.49485	#DEE6EF	Ki
AKI00000050a	P35968	KDR	VEGFR2	7.393660182144637	7.677781	#DEE6EF	Ki
AKI00000063a	Q8NI60	CABC1	ADCK3	5.612553557097971	6.221849	#DEE6EF	Ki
AKI00000063a	O43683	BUB1	BUB1	6.735316629061357	6.376751	#DEE6EF	Ki
AKI00000063a	Q6P2M8	PNCK	CAMK1B	5.775176022198526	5	#DEE6EF	Ki
AKI00000063a	P48730	CSNK1D	CSNK1D	7.089429690661936	6.142668	#DEE6EF	Ki
AKI00000063a	P49674	CSNK1E	CSNK1E	6.322544529263739	6.142668	#DEE6EF	Ki
AKI00000063a	O14976	GAK	GAK	6.819905028684265	7	#DEE6EF	Ki
AKI00000063a	P45983	MAPK8	JNK1	6.523688548719218	7.744727	#DEE6EF	Ki
AKI00000063a	P45984	MAPK9	JNK2	6.8565007387171075	8.619789	#DEE6EF	Ki
AKI00000063a	P53779	MAPK10	JNK3	6.815465043810489	8.638272	#DEE6EF	Ki
AKI00000063a	P45985	MAP2K4	MEK4	6.854974982482683	6.677781	#DEE6EF	Ki
AKI00000063a	Q9UBE8	NLK	NLK	7.374272660709871	8.387216	#DEE6EF	Ki
AKI00000063a	Q16539	MAPK14	p38-alpha	7.711660345254993	9.327902	#DEE6EF	Ki
AKI00000063a	Q15759	MAPK11	p38-beta	7.270353909963431	8.055517	#DEE6EF	Ki
AKI00000063a	Q9BZL6	PRKD2	PRKD2	6.212660857340232	6.638272	#DEE6EF	Ki
AKI00000063a	Q15418	RPS6KA1	RSK1(Kin.Dom.2-C-terminal)	6.916985227911558	7.080922	#DEE6EF	Ki
AKI00000063a	Q9UK32	RPS6KA6	RSK4(Kin.Dom.2-C-terminal)	6.995816125791259	7.065502	#DEE6EF	Ki
AKI00000063a	Q9NRP7	STK36	STK36	5.791751773629351	6.568636	#DEE6EF	Ki
AKI00000063a	Q9NYL2	ZAK	ZAK	5.919131112752473	6.823909	#DEE6EF	Ki
AKI00000070a	P11802	CDK4	CDK4-cyclinD1	6.035362564416519	7.337242	#DEE6EF	Ki
AKI00000070a	P11802	CDK4	CDK4-cyclinD3	6.035362564416519	7.309804	#DEE6EF	Ki
AKI00000070a	P50613	CDK7	CDK7	6.2599329279485225	7.376751	#DEE6EF	Ki
AKI00000070a	O76039	CDKL5	CDKL5	6.41138325760529	6.552842	#DEE6EF	Ki
AKI00000070a	P48729	CSNK1A1	CSNK1A1	5.41933875031465	5.69897	#DEE6EF	Ki
AKI00000070a	P19784	CSNK2A2	CSNK2A2	6.571219457374619	6.853872	#DEE6EF	Ki
AKI00000070a	Q13627	DYRK1A	DYRK1A	6.5106830510790195	6.769551	#DEE6EF	Ki
AKI00000070a	Q8TD08	MAPK15	ERK8	6.687727494375999	7.443697	#DEE6EF	Ki
AKI00000070a	P49840	GSK3A	GSK3A	7.608676050063422	7.721246	#DEE6EF	Ki
AKI00000070a	P49841	GSK3B	GSK3B	7.740118912119211	7.886057	#DEE6EF	Ki
AKI00000070a	Q86Z02	HIPK1	HIPK1	6.01583303438144	6.187087	#DEE6EF	Ki
AKI00000070a	Q9Y6R4	MAP3K4	MAP3K4	4.983710401519859	5	#DEE6EF	Ki
AKI00000070a	Q9NRP7	STK36	STK36	5.758159160365865	6.79588	#DEE6EF	Ki
AKI00000070a	P37173	TGFBR2	TGFBR2	5.413643712182943	7.055517	#DEE6EF	Ki
AKI00000070a	P29597	TYK2	TYK2(JH2domain-pseudokinase)	6.5210539805070065	6.721246	#DEE6EF	Ki
AKI00000070a	Q56UN5	MAP3K19	YSK4	6.322262459928758	6.744727	#DEE6EF	Ki
AKI00000074a	Q9BWU1	CDK19	CDK11	5.821862626030328	7.619789	#DEE6EF	Ki
AKI00000074a	P49336	CDK8	CDK8	6.532256102339561	7.366532	#DEE6EF	Ki
AKI00000074a	P53355	DAPK1	DAPK1	5.862376463405765	6.244125	#DEE6EF	Ki
AKI00000074a	Q9UIK4	DAPK2	DAPK2	5.92606241093046	6.721246	#DEE6EF	Ki
AKI00000074a	O43293	DAPK3	DAPK3	6.298863200043934	7.376751	#DEE6EF	Ki
AKI00000074a	Q86Z02	HIPK1	HIPK1	5.674433376288119	7.045757	#DEE6EF	Ki
AKI00000074a	Q9H2X6	HIPK2	HIPK2	5.82864061785299	6.853872	#DEE6EF	Ki
AKI00000074a	Q9H422	HIPK3	HIPK3	6.138219905796381	6.522879	#DEE6EF	Ki
AKI00000074a	Q8NE63	HIPK4	HIPK4	6.088176710644647	6.69897	#DEE6EF	Ki
AKI00000074a	Q13163	MAP2K5	MEK5	6.123210615516357	5.638272	#DEE6EF	Ki
AKI00000074a	Q9Y2I7	PIKFYVE	PIKFYVE	5.192775957551486	6.29243	#DEE6EF	Ki
AKI00000021a	Q08345	DDR1	DDR1	7.33733843832171	7.004365	#DEE6EF	Ki
AKI00000021a	Q16832	DDR2	DDR2	7.169105865273849	6.677781	#DEE6EF	Ki
AKI00000021a	Q9P2K8	EIF2AK4	GCN2(Kin.Dom.2,S808G)	6.376549468607958	7.251812	#DEE6EF	Ki
AKI00000021a	O60674	JAK2	JAK2(JH1domain-catalytic)	7.105640707247869	6.920819	#DEE6EF	Ki
AKI00000021a	P52333	JAK3	JAK3(JH1domain-catalytic)	6.614203643480323	6.443697	#DEE6EF	Ki
AKI00000021a	Q9Y2U5	MAP3K2	MAP3K2	7.895193439287363	7.086186	#DEE6EF	Ki
AKI00000021a	Q99759	MAP3K3	MAP3K3	6.943259808270813	7.05061	#DEE6EF	Ki
AKI00000021a	Q9Y6R4	MAP3K4	MAP3K4	5.558403553203556	7.468521	#DEE6EF	Ki
AKI00000021a	Q9Y4K4	MAP4K5	MAP4K5	7.039816746093944	6.958607	#DEE6EF	Ki
AKI00000021a	P42345	MTOR	MTOR	5.969414248097012	5	#DEE6EF	Ki
AKI00000021a	P29597	TYK2	TYK2(JH1domain-catalytic)	6.30828892532776	6.180456	#DEE6EF	Ki
AKI00000021a	P30291	WEE1	WEE1	8.212280069913406	7.327902	#DEE6EF	Ki
AKI00000021a	P0C1S8	WEE2	WEE2	7.116962459270022	7.283997	#DEE6EF	Ki
AKI00000021a	Q56UN5	MAP3K19	YSK4	7.30313822841892	7.508638	#DEE6EF	Ki
AKI00000047a	Q8NI60	CABC1	ADCK3	5.965357076068015	5	#DEE6EF	Ki
AKI00000047a	P30530	AXL	AXL	7.670482365891802	6.744727	#DEE6EF	Ki
AKI00000047a	P49760	CLK2	CLK2	6.230316919441799	5.161151	#DEE6EF	Ki
AKI00000047a	P07333	CSF1R	CSF1R	8.531430677334637	8.823909	#DEE6EF	Ki
AKI00000047a	P49674	CSNK1E	CSNK1E	5.485018833486795	5	#DEE6EF	Ki
AKI00000047a	Q08345	DDR1	DDR1	7.3144379996114	7.387216	#DEE6EF	Ki
AKI00000047a	Q16832	DDR2	DDR2	7.268728890392077	7.229148	#DEE6EF	Ki
AKI00000047a	O94768	STK17B	DRAK2	7.236141594322773	5	#DEE6EF	Ki
AKI00000047a	P29323	EPHB2	EPHB2	7.295026864188069	5.39794	#DEE6EF	Ki
AKI00000047a	P54753	EPHB3	EPHB3	6.638947622980822	5.853872	#DEE6EF	Ki
AKI00000047a	O15197	EPHB6	EPHB6	5.975563442736817	7.142668	#DEE6EF	Ki
AKI00000047a	P17948	FLT1	FLT1	8.9711975066856091	7.468521	#DEE6EF	Ki
AKI00000047a	P36888	FLT3	FLT3	8.733479330590951	9.537602	#DEE6EF	Ki
AKI00000047a	P35916	FLT4	FLT4	8.327283225320102	6.853872	#DEE6EF	Ki
AKI00000047a	Q8NE63	HIPK4	HIPK4	7.1607166309232735	6.387216	#DEE6EF	Ki
AKI00000047a	P10721	KIT	KIT	8.465914970832792	9.055517	#DEE6EF	Ki
AKI00000047a	Q8IVH8	MAP4K3	MAP4K3	7.517943717955982	5	#DEE6EF	Ki
AKI00000047a	Q8WXR4	MYO3B	MYO3B	7.155149968330264	5	#DEE6EF	Ki
AKI00000047a	P16234	PDGFRA	PDGFRA	8.442951131135164	8.677781	#DEE6EF	Ki
AKI00000047a	P09619	PDGFRB	PDGFRB	8.832374056417054	8.721246	#DEE6EF	Ki
AKI00000047a	Q96Q40	CDK15	PFTAIRE2	4.276375615671607	5	#DEE6EF	Ki
AKI00000047a	Q8TBX8	PIP4K2C	PIP5K2C	6.557351071499166	6.568636	#DEE6EF	Ki
AKI00000047a	P07949	RET	RET	7.334854298469185	5.853872	#DEE6EF	Ki
AKI00000047a	P57078	RIPK4	RIPK4	5.242197123503572	5	#DEE6EF	Ki
AKI00000047a	Q15349	RPS6KA2	RSK3(Kin.Dom.1-N-terminal)	5.772825532645623	5	#DEE6EF	Ki
AKI00000047a	P12931	SRC	SRC	6.118078137222644	5	#DEE6EF	Ki
AKI00000047a	Q16288	NTRK3	TRKC	7.473926196388653	6.958607	#DEE6EF	Ki
AKI00000047a	P35968	KDR	VEGFR2	8.540963538434106	8.69897	#DEE6EF	Ki
AKI00000047a	Q56UN5	MAP3K19	YSK4	7.502572879575536	7.327902	#DEE6EF	Ki
GSK1379713	Q9BYP7	WNK3	WNK3	6.012202442149844	5	#DEE6EF	Ki
GSK1379766	O14965	AURKA	AURKA	6.601980940028521	5	#DEE6EF	Ki
GSK1379766	Q9UQB9	AURKC	AURKC	7.546132311791908	5	#DEE6EF	Ki
GSK1379766	O15197	EPHB6	EPHB6	6.560249600901273	5.79588	#DEE6EF	Ki
GSK1379766	Q92918	MAP4K1	HPK1	5.345017773007359	5	#DEE6EF	Ki
GSK1379766	P51617	IRAK1	IRAK1	5.966683464561696	5	#DEE6EF	Ki
GSK1379766	Q9Y616	IRAK3	IRAK3	5.394804363001624	5	#DEE6EF	Ki
GSK1379766	O60674	JAK2	JAK2(JH1domain-catalytic)	6.3246923796735075	5.552842	#DEE6EF	Ki
GSK1379766	Q13163	MAP2K5	MEK5	6.7136571225227115	5.376751	#DEE6EF	Ki
GSK1379766	Q6P3R8	NEK5	NEK5	6.076521282325094	5	#DEE6EF	Ki
GSK1379766	Q9UBF8	PI4KB	PIK4CB	4.82169150034624	5	#DEE6EF	Ki
GSK1379766	Q8TBX8	PIP4K2C	PIP5K2C	6.199035804601246	5.619789	#DEE6EF	Ki
GSK1379766	Q9BRS2	RIOK1	RIOK1	5.321804093343684	5	#DEE6EF	Ki
GSK1379766	O14730	RIOK3	RIOK3	5.612354139954072	5	#DEE6EF	Ki
GSK1379766	Q6PHR2	ULK3	ULK3	5.915510490207086	5	#DEE6EF	Ki
GSK1379708	Q96J92	WNK4	WNK4	5.1833827515849356	5	#DEE6EF	Ki
GSK1379753	Q13705	ACVR2B	ACVR2B	5.83501176201627	5	#DEE6EF	Ki
GSK1379753	O14965	AURKA	AURKA	6.783057488962669	5.920819	#DEE6EF	Ki
GSK1379753	O15197	EPHB6	EPHB6	6.011154763175983	6.39794	#DEE6EF	Ki
GSK1379753	Q9Y616	IRAK3	IRAK3	5.213468337145871	6.958607	#DEE6EF	Ki
GSK1379753	O60674	JAK2	JAK2(JH1domain-catalytic)	6.252192924515201	6.251812	#DEE6EF	Ki
GSK1379753	P10721	KIT	KIT	5.610041088396984	5.958607	#DEE6EF	Ki
GSK1379753	P29376	LTK	LTK	6.15518777250903	5.677781	#DEE6EF	Ki
GSK1379753	Q13163	MAP2K5	MEK5	6.516355134958536	7.408935	#DEE6EF	Ki
GSK1379753	Q13043	STK4	MST1	5.166808341751723	5	#DEE6EF	Ki
GSK1379753	Q6P3R8	NEK5	NEK5	5.84786091833694	6.366532	#DEE6EF	Ki
GSK1379753	O75914	PAK3	PAK3	4.766858857534992	5	#DEE6EF	Ki
GSK1379753	Q8TBX8	PIP4K2C	PIP5K2C	6.068786840974633	6.744727	#DEE6EF	Ki
GSK1379753	O75716	STK16	STK16	6.689621906432616	6.187087	#DEE6EF	Ki
GSK1379765	Q96D53	ADCK4	ADCK4	5.577949966419183	5.267606	#DEE6EF	Ki
GSK1379765	O14965	AURKA	AURKA	6.449795743828784	5.167491	#DEE6EF	Ki
GSK1379765	Q96GD4	AURKB	AURKB	6.621420283672815	5.920819	#DEE6EF	Ki
GSK1379765	O43683	BUB1	BUB1	6.830627943106309	5	#DEE6EF	Ki
GSK1379765	O15197	EPHB6	EPHB6	6.133010878993291	5.585027	#DEE6EF	Ki
GSK1379765	P14616	INSRR	INSRR	6.034408234656721	5	#DEE6EF	Ki
GSK1379765	Q9Y616	IRAK3	IRAK3	4.999386079550938	5.49485	#DEE6EF	Ki
GSK1379765	O60674	JAK2	JAK2(JH1domain-catalytic)	6.627522263966917	5.638272	#DEE6EF	Ki
GSK1379765	P53671	LIMK2	LIMK2	6.073150324038287	5	#DEE6EF	Ki
GSK1379765	Q13163	MAP2K5	MEK5	6.561926176897348	7.136677	#DEE6EF	Ki
GSK1379765	O15146	MUSK	MUSK	5.849432880097515	5	#DEE6EF	Ki
GSK1379765	Q6P3R8	NEK5	NEK5	5.607140493235591	5.267606	#DEE6EF	Ki
GSK1379765	P42338	PIK3CB	PIK3CB	4.860775134015752	5	#DEE6EF	Ki
GSK1379765	Q8TBX8	PIP4K2C	PIP5K2C	5.877186969807017	5.251812	#DEE6EF	Ki
GSK1379765	P35590	TIE1	TIE1	5.727996364938021	5	#DEE6EF	Ki
GSK1379765	Q6PHR2	ULK3	ULK3	5.5605049173819285	5.79588	#DEE6EF	Ki
GSK1033723	Q9Y243	AKT3	AKT3	5.031791889923875	5	#DEE6EF	Ki
GSK1033723	P30530	AXL	AXL	5.914623593290968	5	#DEE6EF	Ki
GSK1033723	P49759	CLK1	CLK1	8.067359093623665	6.823909	#DEE6EF	Ki
GSK1033723	Q9HAZ1	CLK4	CLK4	7.551798530964737	6.886057	#DEE6EF	Ki
GSK1033723	Q09013	DMPK	DMPK	6.570376197204724	5.091515	#DEE6EF	Ki
GSK1033723	Q13627	DYRK1A	DYRK1A	7.232202453127309	6.886057	#DEE6EF	Ki
GSK1033723	Q9Y463	DYRK1B	DYRK1B	7.057694246884369	5	#DEE6EF	Ki
GSK1033723	Q92630	DYRK2	DYRK2	6.140208678681388	6.366532	#DEE6EF	Ki
GSK1033723	Q8TF76	GSG2	HASPIN	6.189930496389239	5	#DEE6EF	Ki
GSK1033723	Q9H422	HIPK3	HIPK3	6.768134758575536	6.769551	#DEE6EF	Ki
GSK1033723	P06213	INSR	INSR	5.170057644392511	5	#DEE6EF	Ki
GSK1033723	Q02763	TEK	TIE2	5.308047735713709	5	#DEE6EF	Ki
GSK1033723	Q56UN5	MAP3K19	YSK4	6.818408530724117	6.431798	#DEE6EF	Ki
GSK1379763	P27037	ACVR2A	ACVR2A	5.154278611866246	5	#DEE6EF	Ki
GSK1379763	Q9UQB9	AURKC	AURKC	7.613033135786554	6.05061	#DEE6EF	Ki
GSK1379763	O15197	EPHB6	EPHB6	6.385250072865492	6.552842	#DEE6EF	Ki
GSK1379763	Q9H422	HIPK3	HIPK3	6.4138799939914755	5	#DEE6EF	Ki
GSK1379763	Q9Y616	IRAK3	IRAK3	5.123356939548104	6.823909	#DEE6EF	Ki
GSK1379763	O60674	JAK2	JAK2(JH1domain-catalytic)	6.45466855364737	6.060481	#DEE6EF	Ki
GSK1379763	P10721	KIT	KIT	5.645356375436501	6.69897	#DEE6EF	Ki
GSK1379763	Q13233	MAP3K1	MAP3K1	6.041571127633277	5	#DEE6EF	Ki
GSK1379763	Q9Y4K4	MAP4K5	MAP4K5	5.927142193250093	5	#DEE6EF	Ki
GSK1379763	Q13163	MAP2K5	MEK5	6.62306346144588	7.619789	#DEE6EF	Ki
GSK1379763	Q6P3R8	NEK5	NEK5	5.704611949397644	6.431798	#DEE6EF	Ki
GSK1379763	P09619	PDGFRB	PDGFRB	6.346548322727648	5.657577	#DEE6EF	Ki
GSK1379763	Q8TBX8	PIP4K2C	PIP5K2C	6.036286722616031	6.619789	#DEE6EF	Ki
GSK1379763	Q9BRS2	RIOK1	RIOK1	5.250048413684442	5.657577	#DEE6EF	Ki
GSK1379763	O14730	RIOK3	RIOK3	5.4559850833778505	5	#DEE6EF	Ki
GSK1379763	Q16288	NTRK3	TRKC	5.704999018126995	6.251812	#DEE6EF	Ki
GSK1379763	Q6PHR2	ULK3	ULK3	5.746237028301309	6.136677	#DEE6EF	Ki
SB-213663	O96017	CHEK2	CHEK2	5.7406917386550385	5	#DEE6EF	Ki
SB-213663	O14578	CIT	CIT	7.408907920290278	6.585027	#DEE6EF	Ki
SB-213663	Q6DT37	CDC42BPG	DMPK2	5.600047512119495	6.537602	#DEE6EF	Ki
SB-213663	P45983	MAPK8	JNK1	6.548407997055231	6.657577	#DEE6EF	Ki
SB-213663	P45984	MAPK9	JNK2	6.759765757719824	7.337242	#DEE6EF	Ki
SB-213663	P53779	MAPK10	JNK3	6.8032759287249	7.187087	#DEE6EF	Ki
SB-213663	Q15746	MYLK	MYLK	4.619296515384449	5	#DEE6EF	Ki
SB-213663	Q16539	MAPK14	p38-alpha	6.888696352318105	7.267606	#DEE6EF	Ki
SB-213663	Q9UHD2	TBK1	TBK1	5.311808550517195	5	#DEE6EF	Ki
GSK301362	Q6P2M8	PNCK	CAMK1B	5.384922755545659	6.508638	#DEE6EF	Ki
GSK301362	O14920	IKBKB	IKK-beta	5.602719814628266	7.677781	#DEE6EF	Ki
GSK301362	P23458	JAK1	JAK1(JH2domain-pseudokinase)	5.833437130785658	6.408935	#DEE6EF	Ki
GSK301362	O60674	JAK2	JAK2(JH1domain-catalytic)	5.912572678340656	6.744727	#DEE6EF	Ki
GSK301362	Q13188	STK3	MST2	5.385567688735458	5.657577	#DEE6EF	Ki
GSK301362	Q86YV6	MYLK4	MYLK4	6.253510357346908	6.853872	#DEE6EF	Ki
GSK301362	Q9H093	NUAK2	SNARK	6.421415917202023	6.69897	#DEE6EF	Ki
GSK301362	Q7L7X3	TAOK1	TAOK1	5.232644096930625	7.167491	#DEE6EF	Ki
GSK301362	Q9H2K8	TAOK3	TAOK3	5.105327967297509	7.49485	#DEE6EF	Ki
GSK301362	P29597	TYK2	TYK2(JH2domain-pseudokinase)	5.274902306215841	8.537602	#DEE6EF	Ki
GSK1379944	O14936	CASK	CASK	7.524175431076978	5	#DEE6EF	Ki
GSK1379944	Q00526	CDK3	CDK3	5.107435346901062	5	#DEE6EF	Ki
GSK1379944	P11802	CDK4	CDK4-cyclinD1	5.021144530689852	5	#DEE6EF	Ki
GSK1379944	O14757	CHEK1	CHEK1	4.999267589519211	5	#DEE6EF	Ki
GSK1379944	P78368	CSNK1G2	CSNK1G2	5.334995134401149	5	#DEE6EF	Ki
GSK1379944	O43293	DAPK3	DAPK3	5.673016936450468	5	#DEE6EF	Ki
GSK1379944	Q08345	DDR1	DDR1	6.128881009153868	5	#DEE6EF	Ki
GSK1379944	P29323	EPHB2	EPHB2	6.137326366258638	5	#DEE6EF	Ki
GSK1379944	P27361	MAPK3	ERK1	5.1036019518169695	5	#DEE6EF	Ki
GSK1379944	P22455	FGFR4	FGFR4	4.955099184059656	5	#DEE6EF	Ki
GSK1379944	O14920	IKBKB	IKK-beta	5.790956915987487	5	#DEE6EF	Ki
GSK1379944	P51617	IRAK1	IRAK1	5.585532446288391	5	#DEE6EF	Ki
GSK1379944	Q6P3R8	NEK5	NEK5	5.464622918507248	5	#DEE6EF	Ki
GSK1379944	Q9UBE8	NLK	NLK	6.583496556673885	5	#DEE6EF	Ki
GSK1379944	P09619	PDGFRB	PDGFRB	6.131222673129115	5	#DEE6EF	Ki
GSK1379944	O60331	PIP5K1C	PIP5K1C	5.242629549551215	5	#DEE6EF	Ki
GSK1379944	Q02156	PRKCE	PRKCE	5.917107528223543	5	#DEE6EF	Ki
GSK1379944	O94806	PRKD3	PRKD3	5.641818482814499	5	#DEE6EF	Ki
GSK1379944	P07949	RET	RET	5.84511537023915	5	#DEE6EF	Ki
GSK1379753	Q16288	NTRK3	TRKC	5.500561304078706	6.537602	#DEE6EF	Ki
GW819776	Q8IVW4	CDKL3	CDKL3	6.80026608905684	5	#DEE6EF	Ki
GW819776	P49759	CLK1	CLK1	7.753824525459043	5.309804	#DEE6EF	Ki
GW819776	Q8TD08	MAPK15	ERK8	7.855068403827544	5.619789	#DEE6EF	Ki
GW819776	Q86Z02	HIPK1	HIPK1	6.624969841821851	5.013228	#DEE6EF	Ki
GW819776	Q9H2X6	HIPK2	HIPK2	6.846639288845615	5.30103	#DEE6EF	Ki
GW819776	Q9H422	HIPK3	HIPK3	7.086148246994722	5	#DEE6EF	Ki
GW819776	P45983	MAPK8	JNK1	7.4412542747792845	5.091515	#DEE6EF	Ki
GW819776	P53779	MAPK10	JNK3	7.705706314476036	5	#DEE6EF	Ki
GW819776	P10721	KIT	KIT	7.037779054849775	5	#DEE6EF	Ki
GW819776	P46734	MAP2K3	MEK3	6.990025016215934	5.39794	#DEE6EF	Ki
GW819776	P51956	NEK3	NEK3	7.507179654758386	5	#DEE6EF	Ki
GW819776	Q6P3R8	NEK5	NEK5	6.325870675420736	5	#DEE6EF	Ki
GW819776	Q8TBX8	PIP4K2C	PIP5K2C	6.482006156883609	5	#DEE6EF	Ki
GW819776	Q9BVS4	RIOK2	RIOK2	6.849172114623639	5.070581	#DEE6EF	Ki
GW856795	P00519	ABL1	ABL1-phosphorylated	6.5985817306975285	7.309804	#DEE6EF	Ki
GW856795	P04626	ERBB2	ERBB2	5.882411847841791	6.309804	#DEE6EF	Ki
GW856795	P42685	FRK	FRK	6.871107762334006	7.031517	#DEE6EF	Ki
GW856795	P06239	LCK	LCK	6.01520351613415	6.031517	#DEE6EF	Ki
GW856795	Q12851	MAP4K2	MAP4K2	6.285029581171584	5.552842	#DEE6EF	Ki
GW856795	P16234	PDGFRA	PDGFRA	6.181757227344849	5.958607	#DEE6EF	Ki
GW856795	O15530	PDPK1	PDPK1	6.045163399450957	5	#DEE6EF	Ki
GW856795	P17612	PRKACA	PKAC-alpha	6.156211077530521	5	#DEE6EF	Ki
GW856795	P07949	RET	RET	7.118093079675374	6.886057	#DEE6EF	Ki
GW856795	P12931	SRC	SRC	6.282017506765964	6.142668	#DEE6EF	Ki
GW856795	Q7L7X3	TAOK1	TAOK1	6.130724239096762	5	#DEE6EF	Ki
GW856795	P37173	TGFBR2	TGFBR2	5.806363184107291	6.69897	#DEE6EF	Ki
GW856795	Q86Y07	VRK2	VRK2	5.677622370096421	5	#DEE6EF	Ki
GSK902056	P31749	AKT1	AKT1	7.847456353054223	7.004365	#DEE6EF	Ki
GSK902056	P31751	AKT2	AKT2	7.421939628971137	7	#DEE6EF	Ki
GSK902056	Q9Y243	AKT3	AKT3	7.345957027481304	7.346787	#DEE6EF	Ki
GSK902056	P21802	FGFR2	FGFR2	5.246331902399659	5	#DEE6EF	Ki
GSK902056	Q9P286	PAK7	PAK7	6.129713462847033	5.958607	#DEE6EF	Ki
GSK902056	Q05655	PRKCD	PRKCD	6.777922108799523	6	#DEE6EF	Ki
GSK902056	Q02156	PRKCE	PRKCE	7.199188058027327	7.49485	#DEE6EF	Ki
GSK902056	P24723	PRKCH	PRKCH	7.216302773756107	7.387216	#DEE6EF	Ki
GSK902056	Q04759	PRKCQ	PRKCQ	7.317597359870706	7.39794	#DEE6EF	Ki
GSK902056	Q13237	PRKG2	PRKG2	6.641380779808187	7.49485	#DEE6EF	Ki
GSK902056	P51817	PRKX	PRKX	7.189877997605663	6.920819	#DEE6EF	Ki
GSK902056	O75676	RPS6KA4	RPS6KA4(Kin.Dom.2-C-terminal)	7.176219743749122	6.366532	#DEE6EF	Ki
GSK902056	Q56UN5	MAP3K19	YSK4	7.571249680249755	8.013228	#DEE6EF	Ki
PFE-PKIS 10	Q9UM73	ALK	ALK	5.807155379330768	9	#DEE6EF	KdEC50
PFE-PKIS 10	Q9UIK4	DAPK2	DAPK2	6.680923445813147	5	#DEE6EF	KdEC50
PFE-PKIS 10	O15075	DCLK1	DCAMKL1	6.481990702222034	6.920819	#DEE6EF	KdEC50
PFE-PKIS 10	Q8N568	DCLK2	DCAMKL2	6.104166911007601	6.318759	#DEE6EF	KdEC50
PFE-PKIS 10	O15197	EPHB6	EPHB6	7.013584307671444	5.638272	#DEE6EF	KdEC50
PFE-PKIS 10	Q05397	PTK2	FAK	5.483902071951169	8.30103	#DEE6EF	KdEC50
PFE-PKIS 10	P16591	FER	FER	6.022408454420236	7.49485	#DEE6EF	KdEC50
PFE-PKIS 10	P07332	FES	FES	5.781112969756674	6.920819	#DEE6EF	KdEC50
PFE-PKIS 10	P42685	FRK	FRK	6.654656117505108	6.823909	#DEE6EF	KdEC50
PFE-PKIS 10	Q15835	GRK1	GRK1	6.320573157394263	6.744727	#DEE6EF	KdEC50
PFE-PKIS 10	Q8WTQ7	GRK7	GRK7	6.455904941374223	6.886057	#DEE6EF	KdEC50
PFE-PKIS 10	O94804	STK10	LOK	6.41890117199631	6.337242	#DEE6EF	KdEC50
PFE-PKIS 10	P29376	LTK	LTK	6.257130927481862	6.244125	#DEE6EF	KdEC50
PFE-PKIS 10	P46734	MAP2K3	MEK3	6.168603172484622	6.19382	#DEE6EF	KdEC50
PFE-PKIS 10	P15735	PHKG2	PHKG2	6.708644720618372	6.920819	#DEE6EF	KdEC50
PFE-PKIS 10	O00444	PLK4	PLK4	6.93194100007277	7.408935	#DEE6EF	KdEC50
PFE-PKIS 10	Q14289	PTK2B	PYK2	5.844796396642427	8.091515	#DEE6EF	KdEC50
PFE-PKIS 10	Q6XUX3	DSTYK	RIPK5	6.310057055750354	6.420216	#DEE6EF	KdEC50
PFE-PKIS 10	P08922	ROS1	ROS1	6.285085645870693	9.39794	#DEE6EF	KdEC50
PFE-PKIS 10	Q9H2G2	SLK	SLK	6.223617558933494	6.638272	#DEE6EF	KdEC50
PFE-PKIS 10	Q13470	TNK1	TNK1	6.396665745654834	7.004365	#DEE6EF	KdEC50
PFE-PKIS 10	Q07912	TNK2	TNK2	6.005754566707519	7.657577	#DEE6EF	KdEC50
PFE-PKIS 10	P04629	NTRK1	TRKA	6.773290886861192	6.769551	#DEE6EF	KdEC50
PFE-PKIS 10	Q16620	NTRK2	TRKB	6.69042828540537	6.39794	#DEE6EF	KdEC50
PFE-PKIS 14	Q96GD4	AURKB	AURKB	5.975325476689481	6.283997	#DEE6EF	KdEC50
PFE-PKIS 14	Q8N5S9	CAMKK1	CAMKK1	5.1167372234547734	6.468521	#DEE6EF	KdEC50
PFE-PKIS 14	Q96RR4	CAMKK2	CAMKK2	5.085700648374548	6.769551	#DEE6EF	KdEC50
PFE-PKIS 14	P49759	CLK1	CLK1	6.906575485400734	6.79588	#DEE6EF	KdEC50
PFE-PKIS 14	Q9HAZ1	CLK4	CLK4	6.791435857777906	7.508638	#DEE6EF	KdEC50
PFE-PKIS 14	P68400	CSNK2A1	CSNK2A1	5.33878469511084	5.69897	#DEE6EF	KdEC50
PFE-PKIS 14	P19784	CSNK2A2	CSNK2A2	5.546509364500454	6.21467	#DEE6EF	KdEC50
PFE-PKIS 14	Q9UEE5	STK17A	DRAK1	6.412598620394098	6.568636	#DEE6EF	KdEC50
PFE-PKIS 14	O94768	STK17B	DRAK2	5.72576616800461	7.958607	#DEE6EF	KdEC50
PFE-PKIS 14	Q13627	DYRK1A	DYRK1A	6.9529686738888445	7.387216	#DEE6EF	KdEC50
PFE-PKIS 14	Q86Z02	HIPK1	HIPK1	6.530537077699049	6.769551	#DEE6EF	KdEC50
PFE-PKIS 14	Q9H2X6	HIPK2	HIPK2	6.742893764907779	6.79588	#DEE6EF	KdEC50
PFE-PKIS 14	Q9H422	HIPK3	HIPK3	6.797952816584439	6.69897	#DEE6EF	KdEC50
PFE-PKIS 14	Q8NE63	HIPK4	HIPK4	6.313390139757472	6.259637	#DEE6EF	KdEC50
PFE-PKIS 14	P09619	PDGFRB	PDGFRB	6.6091856441085515	6.920819	#DEE6EF	KdEC50
PFE-PKIS 14	O60331	PIP5K1C	PIP5K1C	6.6449744723666075	6.327902	#DEE6EF	KdEC50
PFE-PKIS 14	P19525	EIF2AK2	PRKR	5.591023904701452	5	#DEE6EF	KdEC50
PFE-PKIS 18	O14965	AURKA	AURKA	6.156692723007566	6.677781	#DEE6EF	KdEC50
PFE-PKIS 18	Q96GD4	AURKB	AURKB	6.330261117885879	6.769551	#DEE6EF	KdEC50
PFE-PKIS 18	P19784	CSNK2A2	CSNK2A2	6.708479596146061	6.154902	#DEE6EF	KdEC50
PFE-PKIS 18	O94768	STK17B	DRAK2	6.279875655962222	5.619789	#DEE6EF	KdEC50
PFE-PKIS 18	Q05397	PTK2	FAK	7.59370806387866	8.619789	#DEE6EF	KdEC50
PFE-PKIS 18	P36888	FLT3	FLT3	6.3183050681308	7.21467	#DEE6EF	KdEC50
PFE-PKIS 18	P35916	FLT4	FLT4	5.222519050893122	6.552842	#DEE6EF	KdEC50
PFE-PKIS 18	P23458	JAK1	JAK1(JH2domain-pseudokinase)	6.761515240539974	6.356547	#DEE6EF	KdEC50
PFE-PKIS 18	O60674	JAK2	JAK2(JH1domain-catalytic)	6.936103070401722	7.045757	#DEE6EF	KdEC50
PFE-PKIS 18	P52333	JAK3	JAK3(JH1domain-catalytic)	6.523656687307249	7.769551	#DEE6EF	KdEC50
PFE-PKIS 18	P08581	MET	MET	5.326667669958664	6	#DEE6EF	KdEC50
PFE-PKIS 18	P80192	MAP3K9	MLK1	5.757852629700241	7.958607	#DEE6EF	KdEC50
PFE-PKIS 18	Q02779	MAP3K10	MLK2	5.438673772933937	7.130768	#DEE6EF	KdEC50
PFE-PKIS 18	Q16584	MAP3K11	MLK3	5.859220223855905	7.552842	#DEE6EF	KdEC50
PFE-PKIS 18	Q16539	MAPK14	p38-alpha	7.331137026146544	5	#DEE6EF	KdEC50
PFE-PKIS 18	P07949	RET	RET	6.101982367588811	6.455932	#DEE6EF	KdEC50
PFE-PKIS 18	O14730	RIOK3	RIOK3	6.077325172975282	6.207608	#DEE6EF	KdEC50
PFE-PKIS 18	Q9H093	NUAK2	SNARK	7.076694813948058	5.886057	#DEE6EF	KdEC50
PFE-PKIS 18	O75716	STK16	STK16	6.812713992959893	7.309804	#DEE6EF	KdEC50
PFE-PKIS 18	P43405	SYK	SYK	5.6339237994584925	6.443697	#DEE6EF	KdEC50
PFE-PKIS 18	Q9UHD2	TBK1	TBK1	6.3068978338190735	6.376751	#DEE6EF	KdEC50
PFE-PKIS 18	P04629	NTRK1	TRKA	5.822423745588177	6.420216	#DEE6EF	KdEC50
PFE-PKIS 18	Q16620	NTRK2	TRKB	5.391779129589085	5.677781	#DEE6EF	KdEC50
PFE-PKIS 18	P33981	TTK	TTK	6.137720593405639	7.568636	#DEE6EF	KdEC50
PFE-PKIS 18	P29597	TYK2	TYK2(JH1domain-catalytic)	6.23942896474356	6.585027	#DEE6EF	KdEC50
PFE-PKIS 18	Q56UN5	MAP3K19	YSK4	6.33461817252673	7.537602	#DEE6EF	KdEC50
TPKI-30	Q8NI60	CABC1	ADCK3	6.209397664319088	5	#DEE6EF	KdEC50
TPKI-30	O14965	AURKA	AURKA	7.067679432245092	5.05061	#DEE6EF	KdEC50
TPKI-30	Q13873	BMPR2	BMPR2	5.355679601987072	5.886057	#DEE6EF	KdEC50
TPKI-30	P51813	BMX	BMX	5.5920605220207396	5	#DEE6EF	KdEC50
TPKI-30	P22607	FGFR3	FGFR3	5.659629138794938	5	#DEE6EF	KdEC50
TPKI-30	P52564	MAP2K6	MEK6	5.483176412907785	5	#DEE6EF	KdEC50
TPKI-30	Q9Y6E0	STK24	MST3	5.28067862850508	5	#DEE6EF	KdEC50
TPKI-30	Q96PY6	NEK1	NEK1	5.692498892911753	5	#DEE6EF	KdEC50
TPKI-30	Q8IY84	MGC42105	NIM1	6.179987397996151	5.251812	#DEE6EF	KdEC50
TPKI-30	Q8TBX8	PIP4K2C	PIP5K2C	7.015005147353112	5.481486	#DEE6EF	KdEC50
TPKI-30	P53350	PLK1	PLK1	8.383783718270289	8.080922	#DEE6EF	KdEC50
TPKI-30	Q9NYY3	PLK2	PLK2	8.222950361383006	7.173925	#DEE6EF	KdEC50
TPKI-30	Q9H4B4	PLK3	PLK3	8.081390414326483	6.420216	#DEE6EF	KdEC50
TPKI-30	Q9H2G2	SLK	SLK	6.353085069876232	5	#DEE6EF	KdEC50
TPKI-30	O75716	STK16	STK16	6.8535746400861735	5.958607	#DEE6EF	KdEC50
TPKI-30	O00506	STK25	YSK1	5.0732420801674465	5	#DEE6EF	KdEC50
TPKI-31	O14965	AURKA	AURKA	6.701612096889109	7.275724	#DEE6EF	KdEC50
TPKI-31	Q9NSY1	BMP2K	BIKE	6.009695140464486	7.443697	#DEE6EF	KdEC50
TPKI-31	P49760	CLK2	CLK2	5.848636702326048	7.130768	#DEE6EF	KdEC50
TPKI-31	Q9C098	DCLK3	DCAMKL3	6.328749427145707	5.638272	#DEE6EF	KdEC50
TPKI-31	O14976	GAK	GAK	5.849622041589807	7.431798	#DEE6EF	KdEC50
TPKI-31	Q9P2K8	EIF2AK4	GCN2(Kin.Dom.2,S808G)	6.1277367411141475	7.30103	#DEE6EF	KdEC50
TPKI-31	P51617	IRAK1	IRAK1	6.494752802698193	7.022276	#DEE6EF	KdEC50
TPKI-31	P23458	JAK1	JAK1(JH2domain-pseudokinase)	6.246324526901606	6.823909	#DEE6EF	KdEC50
TPKI-31	Q9Y6R4	MAP3K4	MAP3K4	4.838011000815178	7.130768	#DEE6EF	KdEC50
TPKI-31	P08581	MET	MET	6.630807267966416	7.337242	#DEE6EF	KdEC50
TPKI-31	Q8IY84	MGC42105	NIM1	5.469658274532177	7.107905	#DEE6EF	KdEC50
TPKI-31	P48736	PIK3CG	PIK3CG	5.535814530166333	7.091515	#DEE6EF	KdEC50
TPKI-31	Q8TBX8	PIP4K2C	PIP5K2C	6.719706027252246	7.619789	#DEE6EF	KdEC50
TPKI-31	P53350	PLK1	PLK1	6.985411085294993	9.769551	#DEE6EF	KdEC50
TPKI-31	Q9NYY3	PLK2	PLK2	6.743988867667386	8.657577	#DEE6EF	KdEC50
TPKI-31	Q9H4B4	PLK3	PLK3	6.503935186242528	7.744727	#DEE6EF	KdEC50
TPKI-31	Q9BRS2	RIOK1	RIOK1	6.175966014922172	7.075721	#DEE6EF	KdEC50
TPKI-31	O14730	RIOK3	RIOK3	6.269851529353162	5.443697	#DEE6EF	KdEC50
TPKI-31	Q9H2G2	SLK	SLK	5.500879371104108	7.619789	#DEE6EF	KdEC50
TPKI-31	O75716	STK16	STK16	6.694114742419282	7.481486	#DEE6EF	KdEC50
TPKI-31	P29597	TYK2	TYK2(JH1domain-catalytic)	6.456363058011989	6.79588	#DEE6EF	KdEC50
TPKI-31	Q56UN5	MAP3K19	YSK4	6.6715355543919665	7.346787	#DEE6EF	KdEC50
TPKI-35	P00519	ABL1	ABL1-phosphorylated	7.9779604349491295	8.136677	#DEE6EF	KdEC50
TPKI-35	P42684	ABL2	ABL2	7.814177892903719	6.585027	#DEE6EF	KdEC50
TPKI-35	Q92772	CDKL2	CDKL2	8.00336000468629	6.79588	#DEE6EF	KdEC50
TPKI-35	P07333	CSF1R	CSF1R	8.217059365696471	7.173925	#DEE6EF	KdEC50
TPKI-35	Q08345	DDR1	DDR1	8.573775561184977	8.721246	#DEE6EF	KdEC50
TPKI-35	Q16832	DDR2	DDR2	7.652711241406642	7.619789	#DEE6EF	KdEC50
TPKI-35	O15197	EPHB6	EPHB6	8.116222736399884	6.769551	#DEE6EF	KdEC50
TPKI-35	P21860	ERBB3	ERBB3	6.696829340316609	6.309804	#DEE6EF	KdEC50
TPKI-35	P17948	FLT1	FLT1	7.151719909105569	6.69897	#DEE6EF	KdEC50
TPKI-35	P36888	FLT3	FLT3	7.482268945556312	8.244125	#DEE6EF	KdEC50
TPKI-35	P35916	FLT4	FLT4	7.3202407940349286	7.318759	#DEE6EF	KdEC50
TPKI-35	P10721	KIT	KIT	8.168223853224081	8.200659	#DEE6EF	KdEC50
TPKI-35	P06239	LCK	LCK	7.810371328148158	7.004365	#DEE6EF	KdEC50
TPKI-35	O94804	STK10	LOK	7.679826028499514	6.920819	#DEE6EF	KdEC50
TPKI-35	Q13163	MAP2K5	MEK5	7.47332437123257	7	#DEE6EF	KdEC50
TPKI-35	Q12866	MERTK	MERTK	6.6917162523161515	6.769551	#DEE6EF	KdEC50
TPKI-35	P08581	MET	MET	7.4888027799070755	6.79588	#DEE6EF	KdEC50
TPKI-35	P16234	PDGFRA	PDGFRA	7.930749358978984	7.823909	#DEE6EF	KdEC50
TPKI-35	P09619	PDGFRB	PDGFRB	7.990305558324198	8.49485	#DEE6EF	KdEC50
TPKI-35	P07949	RET	RET	7.507161386520978	6.853872	#DEE6EF	KdEC50
TPKI-35	P35590	TIE1	TIE1	7.7204300410016	6.455932	#DEE6EF	KdEC50
TPKI-35	P04629	NTRK1	TRKA	6.919714008857032	6.744727	#DEE6EF	KdEC50
AKI00000050a	P51451	BLK	BLK	7.10979237895536	6.769551	#DEE6EF	KdEC50
AKI00000050a	Q6P2M8	PNCK	CAMK1B	5.410360784736639	5	#DEE6EF	KdEC50
AKI00000050a	P07333	CSF1R	CSF1R	8.260651651221922	8.244125	#DEE6EF	KdEC50
AKI00000050a	P48729	CSNK1A1	CSNK1A1	5.85494282390285	6.337242	#DEE6EF	KdEC50
AKI00000050a	P48730	CSNK1D	CSNK1D	5.77748971500012	6.552842	#DEE6EF	KdEC50
AKI00000050a	P49674	CSNK1E	CSNK1E	6.075199456578452	6.721246	#DEE6EF	KdEC50
AKI00000050a	Q9C098	DCLK3	DCAMKL3	6.003107970259451	6.356547	#DEE6EF	KdEC50
AKI00000050a	Q08345	DDR1	DDR1	8.260669810967531	8.29243	#DEE6EF	KdEC50
AKI00000050a	Q16832	DDR2	DDR2	7.541192786829864	7.744727	#DEE6EF	KdEC50
AKI00000050a	Q9Y463	DYRK1B	DYRK1B	6.39606848581739	6.721246	#DEE6EF	KdEC50
AKI00000050a	O15197	EPHB6	EPHB6	8.022725685023115	6.886057	#DEE6EF	KdEC50
AKI00000050a	P36888	FLT3	FLT3	8.356766552475948	8.055517	#DEE6EF	KdEC50
AKI00000050a	P35916	FLT4	FLT4	7.308699168132909	6.522879	#DEE6EF	KdEC50
AKI00000050a	P25098	ADRBK1	GRK2	5.926004411850944	5	#DEE6EF	KdEC50
AKI00000050a	P10721	KIT	KIT	8.028507840125318	8.853872	#DEE6EF	KdEC50
AKI00000050a	P06239	LCK	LCK	7.6116821346844645	6.229148	#DEE6EF	KdEC50
AKI00000050a	P49137	MAPKAPK2	MAPKAPK2	5.9819834619428764	5	#DEE6EF	KdEC50
AKI00000050a	Q13163	MAP2K5	MEK5	6.895112531088306	6.537602	#DEE6EF	KdEC50
AKI00000050a	Q9H1R3	MYLK2	MYLK2	5.739625601616107	6.886057	#DEE6EF	KdEC50
AKI00000050a	P16234	PDGFRA	PDGFRA	8.062174980779385	8.221849	#DEE6EF	KdEC50
AKI00000050a	P09619	PDGFRB	PDGFRB	8.310240838936618	9.19382	#DEE6EF	KdEC50
AKI00000050a	P07949	RET	RET	7.4786384474944025	6.79588	#DEE6EF	KdEC50
AKI00000050a	O00141	SGK1	SGK	5.527951346937477	6.537602	#DEE6EF	KdEC50
AKI00000050a	Q16288	NTRK3	TRKC	7.224996751202391	6.49485	#DEE6EF	KdEC50
AKI00000050a	P35968	KDR	VEGFR2	7.113354105827493	7.677781	#DEE6EF	KdEC50
AKI00000063a	Q8NI60	CABC1	ADCK3	6.416929563036827	6.221849	#DEE6EF	KdEC50
AKI00000063a	O43683	BUB1	BUB1	7.011470494727208	6.376751	#DEE6EF	KdEC50
AKI00000063a	Q6P2M8	PNCK	CAMK1B	7.3472108751494885	5	#DEE6EF	KdEC50
AKI00000063a	P48730	CSNK1D	CSNK1D	6.940160078729866	6.142668	#DEE6EF	KdEC50
AKI00000063a	P49674	CSNK1E	CSNK1E	7.2370982841127685	6.142668	#DEE6EF	KdEC50
AKI00000063a	O14976	GAK	GAK	6.678663277497355	7	#DEE6EF	KdEC50
AKI00000063a	P45983	MAPK8	JNK1	8.129169439912019	7.744727	#DEE6EF	KdEC50
AKI00000063a	P45984	MAPK9	JNK2	8.066708799296745	8.619789	#DEE6EF	KdEC50
AKI00000063a	P53779	MAPK10	JNK3	8.389178590516897	8.638272	#DEE6EF	KdEC50
AKI00000063a	P45985	MAP2K4	MEK4	6.546963698742262	6.677781	#DEE6EF	KdEC50
AKI00000063a	Q9UBE8	NLK	NLK	7.6099811813385365	8.387216	#DEE6EF	KdEC50
AKI00000063a	Q16539	MAPK14	p38-alpha	7.827443881386167	9.327902	#DEE6EF	KdEC50
AKI00000063a	Q15759	MAPK11	p38-beta	7.335264374074484	8.055517	#DEE6EF	KdEC50
AKI00000063a	Q9BZL6	PRKD2	PRKD2	6.659756698873612	6.638272	#DEE6EF	KdEC50
AKI00000063a	Q15418	RPS6KA1	RSK1(Kin.Dom.2-C-terminal)	6.8175086204220685	7.080922	#DEE6EF	KdEC50
AKI00000063a	Q9UK32	RPS6KA6	RSK4(Kin.Dom.2-C-terminal)	7.039732594036092	7.065502	#DEE6EF	KdEC50
AKI00000063a	Q9NRP7	STK36	STK36	6.351755291706914	6.568636	#DEE6EF	KdEC50
AKI00000063a	Q9NYL2	ZAK	ZAK	6.044100855483212	6.823909	#DEE6EF	KdEC50
AKI00000070a	P11802	CDK4	CDK4-cyclinD1	6.0543575228774875	7.337242	#DEE6EF	KdEC50
AKI00000070a	P11802	CDK4	CDK4-cyclinD3	6.0543575228774875	7.309804	#DEE6EF	KdEC50
AKI00000070a	P50613	CDK7	CDK7	6.444365308013025	7.376751	#DEE6EF	KdEC50
AKI00000070a	O76039	CDKL5	CDKL5	7.019892177013092	6.552842	#DEE6EF	KdEC50
AKI00000070a	P48729	CSNK1A1	CSNK1A1	6.131796143012649	5.69897	#DEE6EF	KdEC50
AKI00000070a	P19784	CSNK2A2	CSNK2A2	6.949121596262051	6.853872	#DEE6EF	KdEC50
AKI00000070a	Q13627	DYRK1A	DYRK1A	6.680874068094437	6.769551	#DEE6EF	KdEC50
AKI00000070a	Q8TD08	MAPK15	ERK8	6.831520700483773	7.443697	#DEE6EF	KdEC50
AKI00000070a	P49840	GSK3A	GSK3A	5.784576786936861	7.721246	#DEE6EF	KdEC50
AKI00000070a	P49841	GSK3B	GSK3B	6.42537106847282	7.886057	#DEE6EF	KdEC50
AKI00000070a	Q86Z02	HIPK1	HIPK1	5.9993341459020275	6.187087	#DEE6EF	KdEC50
AKI00000070a	Q9Y6R4	MAP3K4	MAP3K4	5.463293004635967	5	#DEE6EF	KdEC50
AKI00000070a	Q9NRP7	STK36	STK36	6.280748622893249	6.79588	#DEE6EF	KdEC50
AKI00000070a	P37173	TGFBR2	TGFBR2	6.020851035256382	7.055517	#DEE6EF	KdEC50
AKI00000070a	P29597	TYK2	TYK2(JH2domain-pseudokinase)	5.680056926417185	6.721246	#DEE6EF	KdEC50
AKI00000070a	Q56UN5	MAP3K19	YSK4	6.236486683905892	6.744727	#DEE6EF	KdEC50
AKI00000074a	Q9BWU1	CDK19	CDK11	4.780077730240134	7.619789	#DEE6EF	KdEC50
AKI00000074a	P49336	CDK8	CDK8	4.558604340459871	7.366532	#DEE6EF	KdEC50
AKI00000074a	P53355	DAPK1	DAPK1	4.496993982784264	6.244125	#DEE6EF	KdEC50
AKI00000074a	Q9UIK4	DAPK2	DAPK2	4.410614257675576	6.721246	#DEE6EF	KdEC50
AKI00000074a	O43293	DAPK3	DAPK3	4.816662883027735	7.376751	#DEE6EF	KdEC50
AKI00000074a	Q86Z02	HIPK1	HIPK1	5.356375885191854	7.045757	#DEE6EF	KdEC50
AKI00000074a	Q9H2X6	HIPK2	HIPK2	5.547363077807591	6.853872	#DEE6EF	KdEC50
AKI00000074a	Q9H422	HIPK3	HIPK3	5.436483862125163	6.522879	#DEE6EF	KdEC50
AKI00000074a	Q8NE63	HIPK4	HIPK4	5.235972587940052	6.69897	#DEE6EF	KdEC50
AKI00000074a	Q13163	MAP2K5	MEK5	6.039660667823552	5.638272	#DEE6EF	KdEC50
AKI00000074a	Q9Y2I7	PIKFYVE	PIKFYVE	4.378511537859879	6.29243	#DEE6EF	KdEC50
AKI00000021a	Q08345	DDR1	DDR1	7.660494415290008	7.004365	#DEE6EF	KdEC50
AKI00000021a	Q16832	DDR2	DDR2	7.172387699982415	6.677781	#DEE6EF	KdEC50
AKI00000021a	Q9P2K8	EIF2AK4	GCN2(Kin.Dom.2,S808G)	6.142197030231774	7.251812	#DEE6EF	KdEC50
AKI00000021a	O60674	JAK2	JAK2(JH1domain-catalytic)	6.935087149415534	6.920819	#DEE6EF	KdEC50
AKI00000021a	P52333	JAK3	JAK3(JH1domain-catalytic)	6.939325249443524	6.443697	#DEE6EF	KdEC50
AKI00000021a	Q9Y2U5	MAP3K2	MAP3K2	7.517002605746908	7.086186	#DEE6EF	KdEC50
AKI00000021a	Q99759	MAP3K3	MAP3K3	7.322923343791764	7.05061	#DEE6EF	KdEC50
AKI00000021a	Q9Y6R4	MAP3K4	MAP3K4	5.617492730132434	7.468521	#DEE6EF	KdEC50
AKI00000021a	Q9Y4K4	MAP4K5	MAP4K5	6.0610432242958945	6.958607	#DEE6EF	KdEC50
AKI00000021a	P42345	MTOR	MTOR	7.342250256155441	5	#DEE6EF	KdEC50
AKI00000021a	P29597	TYK2	TYK2(JH1domain-catalytic)	6.687645979515185	6.180456	#DEE6EF	KdEC50
AKI00000021a	P30291	WEE1	WEE1	6.248558277706982	7.327902	#DEE6EF	KdEC50
AKI00000021a	P0C1S8	WEE2	WEE2	6.40491893138508	7.283997	#DEE6EF	KdEC50
AKI00000021a	Q56UN5	MAP3K19	YSK4	6.624829123246308	7.508638	#DEE6EF	KdEC50
AKI00000047a	Q8NI60	CABC1	ADCK3	5.979057687611482	5	#DEE6EF	KdEC50
AKI00000047a	P30530	AXL	AXL	6.972226252583324	6.744727	#DEE6EF	KdEC50
AKI00000047a	P49760	CLK2	CLK2	5.520902288754993	5.161151	#DEE6EF	KdEC50
AKI00000047a	P07333	CSF1R	CSF1R	8.246146403471124	8.823909	#DEE6EF	KdEC50
AKI00000047a	P49674	CSNK1E	CSNK1E	6.294842208059006	5	#DEE6EF	KdEC50
AKI00000047a	Q08345	DDR1	DDR1	8.058738844109378	7.387216	#DEE6EF	KdEC50
AKI00000047a	Q16832	DDR2	DDR2	7.376196975036241	7.229148	#DEE6EF	KdEC50
AKI00000047a	O94768	STK17B	DRAK2	5.894898410297965	5	#DEE6EF	KdEC50
AKI00000047a	P29323	EPHB2	EPHB2	6.358073150907816	5.39794	#DEE6EF	KdEC50
AKI00000047a	P54753	EPHB3	EPHB3	5.553958471035817	5.853872	#DEE6EF	KdEC50
AKI00000047a	O15197	EPHB6	EPHB6	7.364515497190301	7.142668	#DEE6EF	KdEC50
AKI00000047a	P17948	FLT1	FLT1	7.059663191665544	7.468521	#DEE6EF	KdEC50
AKI00000047a	P36888	FLT3	FLT3	7.814880924736587	9.537602	#DEE6EF	KdEC50
AKI00000047a	P35916	FLT4	FLT4	6.989206750672547	6.853872	#DEE6EF	KdEC50
AKI00000047a	Q8NE63	HIPK4	HIPK4	7.492986367332485	6.387216	#DEE6EF	KdEC50
AKI00000047a	P10721	KIT	KIT	7.721808187453484	9.055517	#DEE6EF	KdEC50
AKI00000047a	Q8IVH8	MAP4K3	MAP4K3	6.0927176226568935	5	#DEE6EF	KdEC50
AKI00000047a	Q8WXR4	MYO3B	MYO3B	6.084210176470051	5	#DEE6EF	KdEC50
AKI00000047a	P16234	PDGFRA	PDGFRA	7.739156960178153	8.677781	#DEE6EF	KdEC50
AKI00000047a	P09619	PDGFRB	PDGFRB	8.104596601320418	8.721246	#DEE6EF	KdEC50
AKI00000047a	Q96Q40	CDK15	PFTAIRE2	5.20299181251477	5	#DEE6EF	KdEC50
AKI00000047a	Q8TBX8	PIP4K2C	PIP5K2C	5.889843326836946	6.568636	#DEE6EF	KdEC50
AKI00000047a	P07949	RET	RET	6.790155015470484	5.853872	#DEE6EF	KdEC50
AKI00000047a	P57078	RIPK4	RIPK4	6.40950454540139	5	#DEE6EF	KdEC50
AKI00000047a	Q15349	RPS6KA2	RSK3(Kin.Dom.1-N-terminal)	5.679098907105297	5	#DEE6EF	KdEC50
AKI00000047a	P12931	SRC	SRC	4.941551094095725	5	#DEE6EF	KdEC50
AKI00000047a	Q16288	NTRK3	TRKC	6.8202548242851195	6.958607	#DEE6EF	KdEC50
AKI00000047a	P35968	KDR	VEGFR2	6.717817805314134	8.69897	#DEE6EF	KdEC50
AKI00000047a	Q56UN5	MAP3K19	YSK4	6.40123528019612	7.327902	#DEE6EF	KdEC50
GSK1379713	Q9BYP7	WNK3	WNK3	5.678300895902547	5	#DEE6EF	KdEC50
GSK1379766	O14965	AURKA	AURKA	5.75583558292614	5	#DEE6EF	KdEC50
GSK1379766	Q9UQB9	AURKC	AURKC	6.15905392424292	5	#DEE6EF	KdEC50
GSK1379766	O15197	EPHB6	EPHB6	6.554833330480041	5.79588	#DEE6EF	KdEC50
GSK1379766	Q92918	MAP4K1	HPK1	5.3048948431036065	5	#DEE6EF	KdEC50
GSK1379766	P51617	IRAK1	IRAK1	5.987596947569613	5	#DEE6EF	KdEC50
GSK1379766	Q9Y616	IRAK3	IRAK3	5.956538073671938	5	#DEE6EF	KdEC50
GSK1379766	O60674	JAK2	JAK2(JH1domain-catalytic)	5.835861721313147	5.552842	#DEE6EF	KdEC50
GSK1379766	Q13163	MAP2K5	MEK5	6.794769729265225	5.376751	#DEE6EF	KdEC50
GSK1379766	Q6P3R8	NEK5	NEK5	5.663077498456444	5	#DEE6EF	KdEC50
GSK1379766	Q9UBF8	PI4KB	PIK4CB	5.433082678746106	5	#DEE6EF	KdEC50
GSK1379766	Q8TBX8	PIP4K2C	PIP5K2C	5.991707567205496	5.619789	#DEE6EF	KdEC50
GSK1379766	Q9BRS2	RIOK1	RIOK1	5.669006936222935	5	#DEE6EF	KdEC50
GSK1379766	O14730	RIOK3	RIOK3	5.591560009604297	5	#DEE6EF	KdEC50
GSK1379766	Q6PHR2	ULK3	ULK3	5.650257133270099	5	#DEE6EF	KdEC50
GSK1379708	Q96J92	WNK4	WNK4	5.180814707946592	5	#DEE6EF	KdEC50
GSK1379753	Q13705	ACVR2B	ACVR2B	4.482454814458273	5	#DEE6EF	KdEC50
GSK1379753	O14965	AURKA	AURKA	6.013472221548819	5.920819	#DEE6EF	KdEC50
GSK1379753	O15197	EPHB6	EPHB6	6.901776816653089	6.39794	#DEE6EF	KdEC50
GSK1379753	Q9Y616	IRAK3	IRAK3	5.792967380268179	6.958607	#DEE6EF	KdEC50
GSK1379753	O60674	JAK2	JAK2(JH1domain-catalytic)	5.8779472371957535	6.251812	#DEE6EF	KdEC50
GSK1379753	P10721	KIT	KIT	7.377247561412441	5.958607	#DEE6EF	KdEC50
GSK1379753	P29376	LTK	LTK	6.864119105564792	5.677781	#DEE6EF	KdEC50
GSK1379753	Q13163	MAP2K5	MEK5	6.7531719702305315	7.408935	#DEE6EF	KdEC50
GSK1379753	Q13043	STK4	MST1	4.720033491581408	5	#DEE6EF	KdEC50
GSK1379753	Q6P3R8	NEK5	NEK5	5.7003641634499305	6.366532	#DEE6EF	KdEC50
GSK1379753	O75914	PAK3	PAK3	4.710476893445319	5	#DEE6EF	KdEC50
GSK1379753	Q8TBX8	PIP4K2C	PIP5K2C	6.146973638217156	6.744727	#DEE6EF	KdEC50
GSK1379753	O75716	STK16	STK16	6.021773498917481	6.187087	#DEE6EF	KdEC50
GSK1379765	Q96D53	ADCK4	ADCK4	5.442835126076132	5.267606	#DEE6EF	KdEC50
GSK1379765	O14965	AURKA	AURKA	5.8235891104768855	5.167491	#DEE6EF	KdEC50
GSK1379765	Q96GD4	AURKB	AURKB	6.085261437610795	5.920819	#DEE6EF	KdEC50
GSK1379765	O43683	BUB1	BUB1	6.499897420696426	5	#DEE6EF	KdEC50
GSK1379765	O15197	EPHB6	EPHB6	6.22829993940342	5.585027	#DEE6EF	KdEC50
GSK1379765	P14616	INSRR	INSRR	5.483368254615624	5	#DEE6EF	KdEC50
GSK1379765	Q9Y616	IRAK3	IRAK3	5.746163485091576	5.49485	#DEE6EF	KdEC50
GSK1379765	O60674	JAK2	JAK2(JH1domain-catalytic)	5.804023248766669	5.638272	#DEE6EF	KdEC50
GSK1379765	P53671	LIMK2	LIMK2	5.2372724295601945	5	#DEE6EF	KdEC50
GSK1379765	Q13163	MAP2K5	MEK5	6.861448532757104	7.136677	#DEE6EF	KdEC50
GSK1379765	O15146	MUSK	MUSK	5.979919962525719	5	#DEE6EF	KdEC50
GSK1379765	Q6P3R8	NEK5	NEK5	5.288172989240264	5.267606	#DEE6EF	KdEC50
GSK1379765	P42338	PIK3CB	PIK3CB	4.53254954852464	5	#DEE6EF	KdEC50
GSK1379765	Q8TBX8	PIP4K2C	PIP5K2C	6.113987022355099	5.251812	#DEE6EF	KdEC50
GSK1379765	P35590	TIE1	TIE1	6.433932863121628	5	#DEE6EF	KdEC50
GSK1379765	Q6PHR2	ULK3	ULK3	5.7807620496916625	5.79588	#DEE6EF	KdEC50
GSK1033723	Q9Y243	AKT3	AKT3	5.426640371787432	5	#DEE6EF	KdEC50
GSK1033723	P30530	AXL	AXL	5.424899089865129	5	#DEE6EF	KdEC50
GSK1033723	P49759	CLK1	CLK1	6.653011793958029	6.823909	#DEE6EF	KdEC50
GSK1033723	Q9HAZ1	CLK4	CLK4	6.5596192440499985	6.886057	#DEE6EF	KdEC50
GSK1033723	Q09013	DMPK	DMPK	6.2894567822143275	5.091515	#DEE6EF	KdEC50
GSK1033723	Q13627	DYRK1A	DYRK1A	6.414311216608148	6.886057	#DEE6EF	KdEC50
GSK1033723	Q9Y463	DYRK1B	DYRK1B	6.055642978927024	5	#DEE6EF	KdEC50
GSK1033723	Q92630	DYRK2	DYRK2	5.745549250518206	6.366532	#DEE6EF	KdEC50
GSK1033723	Q8TF76	GSG2	HASPIN	5.632132879166523	5	#DEE6EF	KdEC50
GSK1033723	Q9H422	HIPK3	HIPK3	5.747151144205667	6.769551	#DEE6EF	KdEC50
GSK1033723	P06213	INSR	INSR	4.585198407261168	5	#DEE6EF	KdEC50
GSK1033723	Q02763	TEK	TIE2	4.949912819013934	5	#DEE6EF	KdEC50
GSK1033723	Q56UN5	MAP3K19	YSK4	5.340798839936101	6.431798	#DEE6EF	KdEC50
GSK1379763	P27037	ACVR2A	ACVR2A	4.619261544115499	5	#DEE6EF	KdEC50
GSK1379763	Q9UQB9	AURKC	AURKC	6.234918303838679	6.05061	#DEE6EF	KdEC50
GSK1379763	O15197	EPHB6	EPHB6	6.8952472644534515	6.552842	#DEE6EF	KdEC50
GSK1379763	Q9H422	HIPK3	HIPK3	5.522346600160655	5	#DEE6EF	KdEC50
GSK1379763	Q9Y616	IRAK3	IRAK3	5.731004531473558	6.823909	#DEE6EF	KdEC50
GSK1379763	O60674	JAK2	JAK2(JH1domain-catalytic)	5.371769255541221	6.060481	#DEE6EF	KdEC50
GSK1379763	P10721	KIT	KIT	7.374709604170266	6.69897	#DEE6EF	KdEC50
GSK1379763	Q13233	MAP3K1	MAP3K1	4.872136614846755	5	#DEE6EF	KdEC50
GSK1379763	Q9Y4K4	MAP4K5	MAP4K5	5.464237963940346	5	#DEE6EF	KdEC50
GSK1379763	Q13163	MAP2K5	MEK5	6.576742432917407	7.619789	#DEE6EF	KdEC50
GSK1379763	Q6P3R8	NEK5	NEK5	5.488462155521282	6.431798	#DEE6EF	KdEC50
GSK1379763	P09619	PDGFRB	PDGFRB	7.193976609512342	5.657577	#DEE6EF	KdEC50
GSK1379763	Q8TBX8	PIP4K2C	PIP5K2C	5.888398771581546	6.619789	#DEE6EF	KdEC50
GSK1379763	Q9BRS2	RIOK1	RIOK1	5.471980097599564	5.657577	#DEE6EF	KdEC50
GSK1379763	O14730	RIOK3	RIOK3	5.3697036703295815	5	#DEE6EF	KdEC50
GSK1379763	Q16288	NTRK3	TRKC	6.3079367598181175	6.251812	#DEE6EF	KdEC50
GSK1379763	Q6PHR2	ULK3	ULK3	5.546442429220551	6.136677	#DEE6EF	KdEC50
SB-213663	O96017	CHEK2	CHEK2	7.125261990687823	5	#DEE6EF	KdEC50
SB-213663	O14578	CIT	CIT	6.535145741086769	6.585027	#DEE6EF	KdEC50
SB-213663	Q6DT37	CDC42BPG	DMPK2	5.7072922272151665	6.537602	#DEE6EF	KdEC50
SB-213663	P45983	MAPK8	JNK1	7.298957126184246	6.657577	#DEE6EF	KdEC50
SB-213663	P45984	MAPK9	JNK2	7.594837622051921	7.337242	#DEE6EF	KdEC50
SB-213663	P53779	MAPK10	JNK3	7.859097071457434	7.187087	#DEE6EF	KdEC50
SB-213663	Q15746	MYLK	MYLK	5.58741579229556	5	#DEE6EF	KdEC50
SB-213663	Q16539	MAPK14	p38-alpha	8.52871616043683	7.267606	#DEE6EF	KdEC50
SB-213663	Q9UHD2	TBK1	TBK1	5.749684846742279	5	#DEE6EF	KdEC50
GSK301362	Q6P2M8	PNCK	CAMK1B	5.479678915092624	6.508638	#DEE6EF	KdEC50
GSK301362	O14920	IKBKB	IKK-beta	5.927799846127539	7.677781	#DEE6EF	KdEC50
GSK301362	P23458	JAK1	JAK1(JH2domain-pseudokinase)	6.46362104023651	6.408935	#DEE6EF	KdEC50
GSK301362	O60674	JAK2	JAK2(JH1domain-catalytic)	6.335559643253174	6.744727	#DEE6EF	KdEC50
GSK301362	Q13188	STK3	MST2	6.705014297436549	5.657577	#DEE6EF	KdEC50
GSK301362	Q86YV6	MYLK4	MYLK4	6.475670509159435	6.853872	#DEE6EF	KdEC50
GSK301362	Q9H093	NUAK2	SNARK	6.168643097155068	6.69897	#DEE6EF	KdEC50
GSK301362	Q7L7X3	TAOK1	TAOK1	6.234728962706353	7.167491	#DEE6EF	KdEC50
GSK301362	Q9H2K8	TAOK3	TAOK3	6.472276477360322	7.49485	#DEE6EF	KdEC50
GSK301362	P29597	TYK2	TYK2(JH2domain-pseudokinase)	6.430642312246116	8.537602	#DEE6EF	KdEC50
GSK1379944	O14936	CASK	CASK	5.956971056464199	5	#DEE6EF	KdEC50
GSK1379944	Q00526	CDK3	CDK3	4.7078651160003275	5	#DEE6EF	KdEC50
GSK1379944	P11802	CDK4	CDK4-cyclinD1	4.87111305200498	5	#DEE6EF	KdEC50
GSK1379944	O14757	CHEK1	CHEK1	5.85015551807076	5	#DEE6EF	KdEC50
GSK1379944	P78368	CSNK1G2	CSNK1G2	5.549461020089815	5	#DEE6EF	KdEC50
GSK1379944	O43293	DAPK3	DAPK3	5.920051619954397	5	#DEE6EF	KdEC50
GSK1379944	Q08345	DDR1	DDR1	6.4616935618652835	5	#DEE6EF	KdEC50
GSK1379944	P29323	EPHB2	EPHB2	6.074552392415935	5	#DEE6EF	KdEC50
GSK1379944	P27361	MAPK3	ERK1	4.913682498592582	5	#DEE6EF	KdEC50
GSK1379944	P22455	FGFR4	FGFR4	5.286821451016608	5	#DEE6EF	KdEC50
GSK1379944	O14920	IKBKB	IKK-beta	6.007182519361997	5	#DEE6EF	KdEC50
GSK1379944	P51617	IRAK1	IRAK1	6.433820122025811	5	#DEE6EF	KdEC50
GSK1379944	Q6P3R8	NEK5	NEK5	5.595053197800046	5	#DEE6EF	KdEC50
GSK1379944	Q9UBE8	NLK	NLK	6.117875125677192	5	#DEE6EF	KdEC50
GSK1379944	P09619	PDGFRB	PDGFRB	8.048881833686998	5	#DEE6EF	KdEC50
GSK1379944	O60331	PIP5K1C	PIP5K1C	5.435813201896035	5	#DEE6EF	KdEC50
GSK1379944	Q02156	PRKCE	PRKCE	5.316943796662301	5	#DEE6EF	KdEC50
GSK1379944	O94806	PRKD3	PRKD3	5.782652165085866	5	#DEE6EF	KdEC50
GSK1379944	P07949	RET	RET	7.163535694810788	5	#DEE6EF	KdEC50
GSK1379753	Q16288	NTRK3	TRKC	6.559766359348689	6.537602	#DEE6EF	KdEC50
GW819776	Q8IVW4	CDKL3	CDKL3	6.2068670736122185	5	#DEE6EF	KdEC50
GW819776	P49759	CLK1	CLK1	6.241296625690787	5.309804	#DEE6EF	KdEC50
GW819776	Q8TD08	MAPK15	ERK8	6.855455016562002	5.619789	#DEE6EF	KdEC50
GW819776	Q86Z02	HIPK1	HIPK1	5.55391380098611	5.013228	#DEE6EF	KdEC50
GW819776	Q9H2X6	HIPK2	HIPK2	5.8823639362544995	5.30103	#DEE6EF	KdEC50
GW819776	Q9H422	HIPK3	HIPK3	6.01218259979544	5	#DEE6EF	KdEC50
GW819776	P45983	MAPK8	JNK1	7.537415582339095	5.091515	#DEE6EF	KdEC50
GW819776	P53779	MAPK10	JNK3	7.6784583309153485	5	#DEE6EF	KdEC50
GW819776	P10721	KIT	KIT	5.937212976519976	5	#DEE6EF	KdEC50
GW819776	P46734	MAP2K3	MEK3	6.23570354103993	5.39794	#DEE6EF	KdEC50
GW819776	P51956	NEK3	NEK3	6.061641551426229	5	#DEE6EF	KdEC50
GW819776	Q6P3R8	NEK5	NEK5	5.357689356597547	5	#DEE6EF	KdEC50
GW819776	Q8TBX8	PIP4K2C	PIP5K2C	5.7122509593955675	5	#DEE6EF	KdEC50
GW819776	Q9BVS4	RIOK2	RIOK2	5.904066395959076	5.070581	#DEE6EF	KdEC50
GW856795	P00519	ABL1	ABL1-phosphorylated	6.677634548766575	7.309804	#DEE6EF	KdEC50
GW856795	P04626	ERBB2	ERBB2	5.6841866071836735	6.309804	#DEE6EF	KdEC50
GW856795	P42685	FRK	FRK	7.141997189848169	7.031517	#DEE6EF	KdEC50
GW856795	P06239	LCK	LCK	7.118111423924622	6.031517	#DEE6EF	KdEC50
GW856795	Q12851	MAP4K2	MAP4K2	6.083867573765783	5.552842	#DEE6EF	KdEC50
GW856795	P16234	PDGFRA	PDGFRA	6.220205884939578	5.958607	#DEE6EF	KdEC50
GW856795	O15530	PDPK1	PDPK1	5.665781783223945	5	#DEE6EF	KdEC50
GW856795	P17612	PRKACA	PKAC-alpha	4.719312081988035	5	#DEE6EF	KdEC50
GW856795	P07949	RET	RET	6.723430422806899	6.886057	#DEE6EF	KdEC50
GW856795	P12931	SRC	SRC	6.948445121010011	6.142668	#DEE6EF	KdEC50
GW856795	Q7L7X3	TAOK1	TAOK1	6.071997872412269	5	#DEE6EF	KdEC50
GW856795	P37173	TGFBR2	TGFBR2	5.962081228100733	6.69897	#DEE6EF	KdEC50
GW856795	Q86Y07	VRK2	VRK2	5.319982056401672	5	#DEE6EF	KdEC50
GSK902056	P31749	AKT1	AKT1	7.432124074185379	7.004365	#DEE6EF	KdEC50
GSK902056	P31751	AKT2	AKT2	7.070406666590446	7	#DEE6EF	KdEC50
GSK902056	Q9Y243	AKT3	AKT3	7.124144494204857	7.346787	#DEE6EF	KdEC50
GSK902056	P21802	FGFR2	FGFR2	5.430405958200581	5	#DEE6EF	KdEC50
GSK902056	Q9P286	PAK7	PAK7	7.458743501025087	5.958607	#DEE6EF	KdEC50
GSK902056	Q05655	PRKCD	PRKCD	7.088382869902272	6	#DEE6EF	KdEC50
GSK902056	Q02156	PRKCE	PRKCE	7.843868074612968	7.49485	#DEE6EF	KdEC50
GSK902056	P24723	PRKCH	PRKCH	7.589005901988973	7.387216	#DEE6EF	KdEC50
GSK902056	Q04759	PRKCQ	PRKCQ	7.3946675471972325	7.39794	#DEE6EF	KdEC50
GSK902056	Q13237	PRKG2	PRKG2	7.495769300961224	7.49485	#DEE6EF	KdEC50
GSK902056	P51817	PRKX	PRKX	6.884721516277587	6.920819	#DEE6EF	KdEC50
GSK902056	O75676	RPS6KA4	RPS6KA4(Kin.Dom.2-C-terminal)	7.238029868293649	6.366532	#DEE6EF	KdEC50
GSK902056	Q56UN5	MAP3K19	YSK4	7.737961323332531	8.013228	#DEE6EF	KdEC50
PFE-PKIS 10	Q9UM73	ALK	ALK	7.973398093507541	9	#DEE6EF	KdIC50
PFE-PKIS 10	Q9UIK4	DAPK2	DAPK2	6.894803983882694	5	#DEE6EF	KdIC50
PFE-PKIS 10	O15075	DCLK1	DCAMKL1	7.3412332674952845	6.920819	#DEE6EF	KdIC50
PFE-PKIS 10	Q8N568	DCLK2	DCAMKL2	7.029374012098533	6.318759	#DEE6EF	KdIC50
PFE-PKIS 10	O15197	EPHB6	EPHB6	8.033945427946916	5.638272	#DEE6EF	KdIC50
PFE-PKIS 10	Q05397	PTK2	FAK	6.92184492492808	8.30103	#DEE6EF	KdIC50
PFE-PKIS 10	P16591	FER	FER	6.867559924893616	7.49485	#DEE6EF	KdIC50
PFE-PKIS 10	P07332	FES	FES	6.705336223420188	6.920819	#DEE6EF	KdIC50
PFE-PKIS 10	P42685	FRK	FRK	6.7633879476756755	6.823909	#DEE6EF	KdIC50
PFE-PKIS 10	Q15835	GRK1	GRK1	6.822346192004855	6.744727	#DEE6EF	KdIC50
PFE-PKIS 10	Q8WTQ7	GRK7	GRK7	7.019933845483195	6.886057	#DEE6EF	KdIC50
PFE-PKIS 10	O94804	STK10	LOK	7.599592437184605	6.337242	#DEE6EF	KdIC50
PFE-PKIS 10	P29376	LTK	LTK	7.539062182114756	6.244125	#DEE6EF	KdIC50
PFE-PKIS 10	P46734	MAP2K3	MEK3	6.691182204391536	6.19382	#DEE6EF	KdIC50
PFE-PKIS 10	P15735	PHKG2	PHKG2	6.860370215906177	6.920819	#DEE6EF	KdIC50
PFE-PKIS 10	O00444	PLK4	PLK4	7.707020940714125	7.408935	#DEE6EF	KdIC50
PFE-PKIS 10	Q14289	PTK2B	PYK2	7.11101391290552	8.091515	#DEE6EF	KdIC50
PFE-PKIS 10	Q6XUX3	DSTYK	RIPK5	7.2726046594944345	6.420216	#DEE6EF	KdIC50
PFE-PKIS 10	P08922	ROS1	ROS1	7.543167209878582	9.39794	#DEE6EF	KdIC50
PFE-PKIS 10	Q9H2G2	SLK	SLK	7.60607270414551	6.638272	#DEE6EF	KdIC50
PFE-PKIS 10	Q13470	TNK1	TNK1	6.911199184571065	7.004365	#DEE6EF	KdIC50
PFE-PKIS 10	Q07912	TNK2	TNK2	6.818923574159894	7.657577	#DEE6EF	KdIC50
PFE-PKIS 10	P04629	NTRK1	TRKA	7.45199400646382	6.769551	#DEE6EF	KdIC50
PFE-PKIS 10	Q16620	NTRK2	TRKB	7.308207230062642	6.39794	#DEE6EF	KdIC50
PFE-PKIS 14	Q96GD4	AURKB	AURKB	5.930098985095984	6.283997	#DEE6EF	KdIC50
PFE-PKIS 14	Q8N5S9	CAMKK1	CAMKK1	5.044114929813771	6.468521	#DEE6EF	KdIC50
PFE-PKIS 14	Q96RR4	CAMKK2	CAMKK2	5.066046181648434	6.769551	#DEE6EF	KdIC50
PFE-PKIS 14	P49759	CLK1	CLK1	6.992352327588518	6.79588	#DEE6EF	KdIC50
PFE-PKIS 14	Q9HAZ1	CLK4	CLK4	6.9393732835327295	7.508638	#DEE6EF	KdIC50
[truncated: 2,335 more rows]
