# Supplementary material for: Crowdsourced mapping of unexplored target space of kinase inhibitors
Source: Nat Commun. 2021 Jun 3;12:3307. doi: 10.1038/s41467-021-23165-1 (PMC8175708; doi:10.1038/s41467-021-23165-1)
Supplement: Supplementary file 7 — Source Data [file 41467_2021_23165_MOESM7_ESM.zip › source_data/Fig6/Fig6_protein_kernels_pred.csv]

Compound_Name	UniProt_Id	Entrez_Gene_Symbol	DiscoveRx_Gene_Symbol	pKd_pred	pKd_true	color	kernel
PFE-PKIS 10	Q9UM73	ALK	ALK	8.759420024383518	9	#E1E1E1	GO_based_similarity
PFE-PKIS 10	Q9UIK4	DAPK2	DAPK2	8.008613194183129	5	#E1E1E1	GO_based_similarity
PFE-PKIS 10	O15075	DCLK1	DCAMKL1	7.728105054723465	6.920819	#E1E1E1	GO_based_similarity
PFE-PKIS 10	Q8N568	DCLK2	DCAMKL2	7.888990801176337	6.318759	#E1E1E1	GO_based_similarity
PFE-PKIS 10	O15197	EPHB6	EPHB6	8.274782249998	5.638272	#E1E1E1	GO_based_similarity
PFE-PKIS 10	Q05397	PTK2	FAK	7.388828378331759	8.30103	#E1E1E1	GO_based_similarity
PFE-PKIS 10	P16591	FER	FER	8.006034492307876	7.49485	#E1E1E1	GO_based_similarity
PFE-PKIS 10	P07332	FES	FES	7.435452137365481	6.920819	#E1E1E1	GO_based_similarity
PFE-PKIS 10	P42685	FRK	FRK	8.684781491031444	6.823909	#E1E1E1	GO_based_similarity
PFE-PKIS 10	Q15835	GRK1	GRK1	7.757170806047548	6.744727	#E1E1E1	GO_based_similarity
PFE-PKIS 10	Q8WTQ7	GRK7	GRK7	7.548186926728954	6.886057	#E1E1E1	GO_based_similarity
PFE-PKIS 10	O94804	STK10	LOK	8.30682209211088	6.337242	#E1E1E1	GO_based_similarity
PFE-PKIS 10	P29376	LTK	LTK	8.823309617902298	6.244125	#E1E1E1	GO_based_similarity
PFE-PKIS 10	P46734	MAP2K3	MEK3	8.376354497365282	6.19382	#E1E1E1	GO_based_similarity
PFE-PKIS 10	P15735	PHKG2	PHKG2	7.384681623178037	6.920819	#E1E1E1	GO_based_similarity
PFE-PKIS 10	O00444	PLK4	PLK4	7.856080407250372	7.408935	#E1E1E1	GO_based_similarity
PFE-PKIS 10	Q14289	PTK2B	PYK2	7.6828147846452115	8.091515	#E1E1E1	GO_based_similarity
PFE-PKIS 10	Q6XUX3	DSTYK	RIPK5	7.846099059590471	6.420216	#E1E1E1	GO_based_similarity
PFE-PKIS 10	P08922	ROS1	ROS1	8.735053945122617	9.39794	#E1E1E1	GO_based_similarity
PFE-PKIS 10	Q9H2G2	SLK	SLK	8.095325171264694	6.638272	#E1E1E1	GO_based_similarity
PFE-PKIS 10	Q13470	TNK1	TNK1	8.441571636291487	7.004365	#E1E1E1	GO_based_similarity
PFE-PKIS 10	Q07912	TNK2	TNK2	8.036906475154016	7.657577	#E1E1E1	GO_based_similarity
PFE-PKIS 10	P04629	NTRK1	TRKA	8.251032732811948	6.769551	#E1E1E1	GO_based_similarity
PFE-PKIS 10	Q16620	NTRK2	TRKB	8.056627323427552	6.39794	#E1E1E1	GO_based_similarity
PFE-PKIS 14	Q96GD4	AURKB	AURKB	6.365614775409087	6.283997	#E1E1E1	GO_based_similarity
PFE-PKIS 14	Q8N5S9	CAMKK1	CAMKK1	6.572985573914789	6.468521	#E1E1E1	GO_based_similarity
PFE-PKIS 14	Q96RR4	CAMKK2	CAMKK2	6.275010798911693	6.769551	#E1E1E1	GO_based_similarity
PFE-PKIS 14	P49759	CLK1	CLK1	6.830370403606273	6.79588	#E1E1E1	GO_based_similarity
PFE-PKIS 14	Q9HAZ1	CLK4	CLK4	7.353905399999196	7.508638	#E1E1E1	GO_based_similarity
PFE-PKIS 14	P68400	CSNK2A1	CSNK2A1	6.227179752738649	5.69897	#E1E1E1	GO_based_similarity
PFE-PKIS 14	P19784	CSNK2A2	CSNK2A2	6.55280476507027	6.21467	#E1E1E1	GO_based_similarity
PFE-PKIS 14	Q9UEE5	STK17A	DRAK1	6.757888316237791	6.568636	#E1E1E1	GO_based_similarity
PFE-PKIS 14	O94768	STK17B	DRAK2	6.60820891054522	7.958607	#E1E1E1	GO_based_similarity
PFE-PKIS 14	Q13627	DYRK1A	DYRK1A	6.447017375650925	7.387216	#E1E1E1	GO_based_similarity
PFE-PKIS 14	Q86Z02	HIPK1	HIPK1	5.9134573739437455	6.769551	#E1E1E1	GO_based_similarity
PFE-PKIS 14	Q9H2X6	HIPK2	HIPK2	6.068016339278644	6.79588	#E1E1E1	GO_based_similarity
PFE-PKIS 14	Q9H422	HIPK3	HIPK3	6.751790298839605	6.69897	#E1E1E1	GO_based_similarity
PFE-PKIS 14	Q8NE63	HIPK4	HIPK4	6.808904583887001	6.259637	#E1E1E1	GO_based_similarity
PFE-PKIS 14	P09619	PDGFRB	PDGFRB	6.404317538496267	6.920819	#E1E1E1	GO_based_similarity
PFE-PKIS 14	O60331	PIP5K1C	PIP5K1C	6.325564273767114	6.327902	#E1E1E1	GO_based_similarity
PFE-PKIS 14	P19525	EIF2AK2	PRKR	5.577951326283116	5	#E1E1E1	GO_based_similarity
PFE-PKIS 18	O14965	AURKA	AURKA	7.555799175643176	6.677781	#E1E1E1	GO_based_similarity
PFE-PKIS 18	Q96GD4	AURKB	AURKB	7.720559515057016	6.769551	#E1E1E1	GO_based_similarity
PFE-PKIS 18	P19784	CSNK2A2	CSNK2A2	6.933505628606049	6.154902	#E1E1E1	GO_based_similarity
PFE-PKIS 18	O94768	STK17B	DRAK2	6.5637586991761125	5.619789	#E1E1E1	GO_based_similarity
PFE-PKIS 18	Q05397	PTK2	FAK	7.005112334967558	8.619789	#E1E1E1	GO_based_similarity
PFE-PKIS 18	P36888	FLT3	FLT3	7.080263802000531	7.21467	#E1E1E1	GO_based_similarity
PFE-PKIS 18	P35916	FLT4	FLT4	6.904499980820082	6.552842	#E1E1E1	GO_based_similarity
PFE-PKIS 18	P23458	JAK1	JAK1(JH2domain-pseudokinase)	7.076755875986959	6.356547	#E1E1E1	GO_based_similarity
PFE-PKIS 18	O60674	JAK2	JAK2(JH1domain-catalytic)	7.4501861620003655	7.045757	#E1E1E1	GO_based_similarity
PFE-PKIS 18	P52333	JAK3	JAK3(JH1domain-catalytic)	6.967863325268163	7.769551	#E1E1E1	GO_based_similarity
PFE-PKIS 18	P08581	MET	MET	6.710508834503628	6	#E1E1E1	GO_based_similarity
PFE-PKIS 18	P80192	MAP3K9	MLK1	7.003981128846717	7.958607	#E1E1E1	GO_based_similarity
PFE-PKIS 18	Q02779	MAP3K10	MLK2	6.706571814758804	7.130768	#E1E1E1	GO_based_similarity
PFE-PKIS 18	Q16584	MAP3K11	MLK3	6.928400391971235	7.552842	#E1E1E1	GO_based_similarity
PFE-PKIS 18	Q16539	MAPK14	p38-alpha	7.558253665608751	5	#E1E1E1	GO_based_similarity
PFE-PKIS 18	P07949	RET	RET	7.191112268758352	6.455932	#E1E1E1	GO_based_similarity
PFE-PKIS 18	O14730	RIOK3	RIOK3	6.175487408014802	6.207608	#E1E1E1	GO_based_similarity
PFE-PKIS 18	Q9H093	NUAK2	SNARK	7.260577191685512	5.886057	#E1E1E1	GO_based_similarity
PFE-PKIS 18	O75716	STK16	STK16	6.731729737063901	7.309804	#E1E1E1	GO_based_similarity
PFE-PKIS 18	P43405	SYK	SYK	6.620712098809623	6.443697	#E1E1E1	GO_based_similarity
PFE-PKIS 18	Q9UHD2	TBK1	TBK1	6.711483651669577	6.376751	#E1E1E1	GO_based_similarity
PFE-PKIS 18	P04629	NTRK1	TRKA	7.073739448680832	6.420216	#E1E1E1	GO_based_similarity
PFE-PKIS 18	Q16620	NTRK2	TRKB	6.908002346101216	5.677781	#E1E1E1	GO_based_similarity
PFE-PKIS 18	P33981	TTK	TTK	6.992128341815496	7.568636	#E1E1E1	GO_based_similarity
PFE-PKIS 18	P29597	TYK2	TYK2(JH1domain-catalytic)	6.9031066567735655	6.585027	#E1E1E1	GO_based_similarity
PFE-PKIS 18	Q56UN5	MAP3K19	YSK4	7.2632727975609	7.537602	#E1E1E1	GO_based_similarity
TPKI-30	Q8NI60	CABC1	ADCK3	5.930332182209483	5	#E1E1E1	GO_based_similarity
TPKI-30	O14965	AURKA	AURKA	8.117719764954295	5.05061	#E1E1E1	GO_based_similarity
TPKI-30	Q13873	BMPR2	BMPR2	5.974340874734822	5.886057	#E1E1E1	GO_based_similarity
TPKI-30	P51813	BMX	BMX	6.418910242917618	5	#E1E1E1	GO_based_similarity
TPKI-30	P22607	FGFR3	FGFR3	6.378947899699548	5	#E1E1E1	GO_based_similarity
TPKI-30	P52564	MAP2K6	MEK6	6.0410126869950185	5	#E1E1E1	GO_based_similarity
TPKI-30	Q9Y6E0	STK24	MST3	6.222239714296125	5	#E1E1E1	GO_based_similarity
TPKI-30	Q96PY6	NEK1	NEK1	6.835868935457538	5	#E1E1E1	GO_based_similarity
TPKI-30	Q8IY84	MGC42105	NIM1	6.298693049912884	5.251812	#E1E1E1	GO_based_similarity
TPKI-30	Q8TBX8	PIP4K2C	PIP5K2C	6.537168402968129	5.481486	#E1E1E1	GO_based_similarity
TPKI-30	P53350	PLK1	PLK1	7.91420838135795	8.080922	#E1E1E1	GO_based_similarity
TPKI-30	Q9NYY3	PLK2	PLK2	7.158951659489631	7.173925	#E1E1E1	GO_based_similarity
TPKI-30	Q9H4B4	PLK3	PLK3	7.4443166655486666	6.420216	#E1E1E1	GO_based_similarity
TPKI-30	Q9H2G2	SLK	SLK	6.616541851760127	5	#E1E1E1	GO_based_similarity
TPKI-30	O75716	STK16	STK16	6.339183013275592	5.958607	#E1E1E1	GO_based_similarity
TPKI-30	O00506	STK25	YSK1	5.690031388270627	5	#E1E1E1	GO_based_similarity
TPKI-31	O14965	AURKA	AURKA	7.578496824112272	7.275724	#E1E1E1	GO_based_similarity
TPKI-31	Q9NSY1	BMP2K	BIKE	6.58562120401947	7.443697	#E1E1E1	GO_based_similarity
TPKI-31	P49760	CLK2	CLK2	6.209048807530869	7.130768	#E1E1E1	GO_based_similarity
TPKI-31	Q9C098	DCLK3	DCAMKL3	6.429408362755632	5.638272	#E1E1E1	GO_based_similarity
TPKI-31	O14976	GAK	GAK	6.667859239564431	7.431798	#E1E1E1	GO_based_similarity
TPKI-31	Q9P2K8	EIF2AK4	GCN2(Kin.Dom.2,S808G)	6.60879495468462	7.30103	#E1E1E1	GO_based_similarity
TPKI-31	P51617	IRAK1	IRAK1	6.451202783414383	7.022276	#E1E1E1	GO_based_similarity
TPKI-31	P23458	JAK1	JAK1(JH2domain-pseudokinase)	6.6654548589133675	6.823909	#E1E1E1	GO_based_similarity
TPKI-31	Q9Y6R4	MAP3K4	MAP3K4	5.8639985078294545	7.130768	#E1E1E1	GO_based_similarity
TPKI-31	P08581	MET	MET	6.070604968756656	7.337242	#E1E1E1	GO_based_similarity
TPKI-31	Q8IY84	MGC42105	NIM1	6.364570864896402	7.107905	#E1E1E1	GO_based_similarity
TPKI-31	P48736	PIK3CG	PIK3CG	6.071372727653872	7.091515	#E1E1E1	GO_based_similarity
TPKI-31	Q8TBX8	PIP4K2C	PIP5K2C	6.300202866656336	7.619789	#E1E1E1	GO_based_similarity
TPKI-31	P53350	PLK1	PLK1	7.2471951960595415	9.769551	#E1E1E1	GO_based_similarity
TPKI-31	Q9NYY3	PLK2	PLK2	6.728600182351701	8.657577	#E1E1E1	GO_based_similarity
TPKI-31	Q9H4B4	PLK3	PLK3	6.878689319628193	7.744727	#E1E1E1	GO_based_similarity
TPKI-31	Q9BRS2	RIOK1	RIOK1	6.542247480341428	7.075721	#E1E1E1	GO_based_similarity
TPKI-31	O14730	RIOK3	RIOK3	6.062148126720314	5.443697	#E1E1E1	GO_based_similarity
TPKI-31	Q9H2G2	SLK	SLK	6.397252014794119	7.619789	#E1E1E1	GO_based_similarity
TPKI-31	O75716	STK16	STK16	6.381625736299415	7.481486	#E1E1E1	GO_based_similarity
TPKI-31	P29597	TYK2	TYK2(JH1domain-catalytic)	6.661094153977981	6.79588	#E1E1E1	GO_based_similarity
TPKI-31	Q56UN5	MAP3K19	YSK4	6.893887323725228	7.346787	#E1E1E1	GO_based_similarity
TPKI-35	P00519	ABL1	ABL1-phosphorylated	8.038377015305432	8.136677	#E1E1E1	GO_based_similarity
TPKI-35	P42684	ABL2	ABL2	8.04513023757311	6.585027	#E1E1E1	GO_based_similarity
TPKI-35	Q92772	CDKL2	CDKL2	7.649032251674446	6.79588	#E1E1E1	GO_based_similarity
TPKI-35	P07333	CSF1R	CSF1R	8.21342530500407	7.173925	#E1E1E1	GO_based_similarity
TPKI-35	Q08345	DDR1	DDR1	8.611794348555325	8.721246	#E1E1E1	GO_based_similarity
TPKI-35	Q16832	DDR2	DDR2	8.335930548259396	7.619789	#E1E1E1	GO_based_similarity
TPKI-35	O15197	EPHB6	EPHB6	8.29135868377851	6.769551	#E1E1E1	GO_based_similarity
TPKI-35	P21860	ERBB3	ERBB3	7.589427191629504	6.309804	#E1E1E1	GO_based_similarity
TPKI-35	P17948	FLT1	FLT1	8.236540318767611	6.69897	#E1E1E1	GO_based_similarity
TPKI-35	P36888	FLT3	FLT3	8.27029957092199	8.244125	#E1E1E1	GO_based_similarity
TPKI-35	P35916	FLT4	FLT4	7.701526476707243	7.318759	#E1E1E1	GO_based_similarity
TPKI-35	P10721	KIT	KIT	7.880335607933907	8.200659	#E1E1E1	GO_based_similarity
TPKI-35	P06239	LCK	LCK	7.687392575434728	7.004365	#E1E1E1	GO_based_similarity
TPKI-35	O94804	STK10	LOK	7.6002654939667496	6.920819	#E1E1E1	GO_based_similarity
TPKI-35	Q13163	MAP2K5	MEK5	8.128523749475013	7	#E1E1E1	GO_based_similarity
TPKI-35	Q12866	MERTK	MERTK	8.014732335120064	6.769551	#E1E1E1	GO_based_similarity
TPKI-35	P08581	MET	MET	8.04838980329998	6.79588	#E1E1E1	GO_based_similarity
TPKI-35	P16234	PDGFRA	PDGFRA	7.8850663579645355	7.823909	#E1E1E1	GO_based_similarity
TPKI-35	P09619	PDGFRB	PDGFRB	8.077111233109038	8.49485	#E1E1E1	GO_based_similarity
TPKI-35	P07949	RET	RET	8.299107381638883	6.853872	#E1E1E1	GO_based_similarity
TPKI-35	P35590	TIE1	TIE1	7.915332564391942	6.455932	#E1E1E1	GO_based_similarity
TPKI-35	P04629	NTRK1	TRKA	7.3411711057922044	6.744727	#E1E1E1	GO_based_similarity
AKI00000050a	P51451	BLK	BLK	6.889080748780006	6.769551	#E1E1E1	GO_based_similarity
AKI00000050a	Q6P2M8	PNCK	CAMK1B	5.473176081381074	5	#E1E1E1	GO_based_similarity
AKI00000050a	P07333	CSF1R	CSF1R	7.441056652074048	8.244125	#E1E1E1	GO_based_similarity
AKI00000050a	P48729	CSNK1A1	CSNK1A1	5.359772135576273	6.337242	#E1E1E1	GO_based_similarity
AKI00000050a	P48730	CSNK1D	CSNK1D	5.6331833065534545	6.552842	#E1E1E1	GO_based_similarity
AKI00000050a	P49674	CSNK1E	CSNK1E	5.7061930006274855	6.721246	#E1E1E1	GO_based_similarity
AKI00000050a	Q9C098	DCLK3	DCAMKL3	6.03708960716878	6.356547	#E1E1E1	GO_based_similarity
AKI00000050a	Q08345	DDR1	DDR1	6.715472728247709	8.29243	#E1E1E1	GO_based_similarity
AKI00000050a	Q16832	DDR2	DDR2	6.30976899448503	7.744727	#E1E1E1	GO_based_similarity
AKI00000050a	Q9Y463	DYRK1B	DYRK1B	5.739163023619364	6.721246	#E1E1E1	GO_based_similarity
AKI00000050a	O15197	EPHB6	EPHB6	6.308020704390257	6.886057	#E1E1E1	GO_based_similarity
AKI00000050a	P36888	FLT3	FLT3	7.817844750651911	8.055517	#E1E1E1	GO_based_similarity
AKI00000050a	P35916	FLT4	FLT4	7.143609561540211	6.522879	#E1E1E1	GO_based_similarity
AKI00000050a	P25098	ADRBK1	GRK2	5.071379070123815	5	#E1E1E1	GO_based_similarity
AKI00000050a	P10721	KIT	KIT	7.271635612729759	8.853872	#E1E1E1	GO_based_similarity
AKI00000050a	P06239	LCK	LCK	6.612695737842972	6.229148	#E1E1E1	GO_based_similarity
AKI00000050a	P49137	MAPKAPK2	MAPKAPK2	5.630620860396707	5	#E1E1E1	GO_based_similarity
AKI00000050a	Q13163	MAP2K5	MEK5	6.4160551806901935	6.537602	#E1E1E1	GO_based_similarity
AKI00000050a	Q9H1R3	MYLK2	MYLK2	5.932917030614444	6.886057	#E1E1E1	GO_based_similarity
AKI00000050a	P16234	PDGFRA	PDGFRA	7.1981459010291475	8.221849	#E1E1E1	GO_based_similarity
AKI00000050a	P09619	PDGFRB	PDGFRB	7.5927647246479655	9.19382	#E1E1E1	GO_based_similarity
AKI00000050a	P07949	RET	RET	7.1330328943470365	6.79588	#E1E1E1	GO_based_similarity
AKI00000050a	O00141	SGK1	SGK	5.585189736606879	6.537602	#E1E1E1	GO_based_similarity
AKI00000050a	Q16288	NTRK3	TRKC	6.997553493733882	6.49485	#E1E1E1	GO_based_similarity
AKI00000050a	P35968	KDR	VEGFR2	7.350700593710435	7.677781	#E1E1E1	GO_based_similarity
AKI00000063a	Q8NI60	CABC1	ADCK3	6.345439567089273	6.221849	#E1E1E1	GO_based_similarity
AKI00000063a	O43683	BUB1	BUB1	6.3848745235353785	6.376751	#E1E1E1	GO_based_similarity
AKI00000063a	Q6P2M8	PNCK	CAMK1B	5.617463549842296	5	#E1E1E1	GO_based_similarity
AKI00000063a	P48730	CSNK1D	CSNK1D	6.714012435793355	6.142668	#E1E1E1	GO_based_similarity
AKI00000063a	P49674	CSNK1E	CSNK1E	6.590895448657133	6.142668	#E1E1E1	GO_based_similarity
AKI00000063a	O14976	GAK	GAK	7.058777350786303	7	#E1E1E1	GO_based_similarity
AKI00000063a	P45983	MAPK8	JNK1	6.577090134536119	7.744727	#E1E1E1	GO_based_similarity
AKI00000063a	P45984	MAPK9	JNK2	6.611017578941983	8.619789	#E1E1E1	GO_based_similarity
AKI00000063a	P53779	MAPK10	JNK3	6.431290453994152	8.638272	#E1E1E1	GO_based_similarity
AKI00000063a	P45985	MAP2K4	MEK4	6.105856987891937	6.677781	#E1E1E1	GO_based_similarity
AKI00000063a	Q9UBE8	NLK	NLK	7.153287095862807	8.387216	#E1E1E1	GO_based_similarity
AKI00000063a	Q16539	MAPK14	p38-alpha	6.826361362862481	9.327902	#E1E1E1	GO_based_similarity
AKI00000063a	Q15759	MAPK11	p38-beta	6.592964730893813	8.055517	#E1E1E1	GO_based_similarity
AKI00000063a	Q9BZL6	PRKD2	PRKD2	6.394300500799892	6.638272	#E1E1E1	GO_based_similarity
AKI00000063a	Q15418	RPS6KA1	RSK1(Kin.Dom.2-C-terminal)	6.591753887015658	7.080922	#E1E1E1	GO_based_similarity
AKI00000063a	Q9UK32	RPS6KA6	RSK4(Kin.Dom.2-C-terminal)	5.970161174846003	7.065502	#E1E1E1	GO_based_similarity
AKI00000063a	Q9NRP7	STK36	STK36	6.037346143942128	6.568636	#E1E1E1	GO_based_similarity
AKI00000063a	Q9NYL2	ZAK	ZAK	5.750142397726346	6.823909	#E1E1E1	GO_based_similarity
AKI00000070a	P11802	CDK4	CDK4-cyclinD1	5.793894815156976	7.337242	#E1E1E1	GO_based_similarity
AKI00000070a	P11802	CDK4	CDK4-cyclinD3	5.793894815156976	7.309804	#E1E1E1	GO_based_similarity
AKI00000070a	P50613	CDK7	CDK7	5.837174574955655	7.376751	#E1E1E1	GO_based_similarity
AKI00000070a	O76039	CDKL5	CDKL5	6.174009429029014	6.552842	#E1E1E1	GO_based_similarity
AKI00000070a	P48729	CSNK1A1	CSNK1A1	5.8950674954663445	5.69897	#E1E1E1	GO_based_similarity
AKI00000070a	P19784	CSNK2A2	CSNK2A2	6.266997585319844	6.853872	#E1E1E1	GO_based_similarity
AKI00000070a	Q13627	DYRK1A	DYRK1A	6.258491977779898	6.769551	#E1E1E1	GO_based_similarity
AKI00000070a	Q8TD08	MAPK15	ERK8	6.199677955473124	7.443697	#E1E1E1	GO_based_similarity
AKI00000070a	P49840	GSK3A	GSK3A	6.6605075022776035	7.721246	#E1E1E1	GO_based_similarity
AKI00000070a	P49841	GSK3B	GSK3B	6.811867079740708	7.886057	#E1E1E1	GO_based_similarity
AKI00000070a	Q86Z02	HIPK1	HIPK1	5.98601588927553	6.187087	#E1E1E1	GO_based_similarity
AKI00000070a	Q9Y6R4	MAP3K4	MAP3K4	5.023279301040246	5	#E1E1E1	GO_based_similarity
AKI00000070a	Q9NRP7	STK36	STK36	5.564213436990982	6.79588	#E1E1E1	GO_based_similarity
AKI00000070a	P37173	TGFBR2	TGFBR2	5.64254448612899	7.055517	#E1E1E1	GO_based_similarity
AKI00000070a	P29597	TYK2	TYK2(JH2domain-pseudokinase)	6.014862346180671	6.721246	#E1E1E1	GO_based_similarity
AKI00000070a	Q56UN5	MAP3K19	YSK4	6.225104330464907	6.744727	#E1E1E1	GO_based_similarity
AKI00000074a	Q9BWU1	CDK19	CDK11	5.479564923918268	7.619789	#E1E1E1	GO_based_similarity
AKI00000074a	P49336	CDK8	CDK8	6.151149948894378	7.366532	#E1E1E1	GO_based_similarity
AKI00000074a	P53355	DAPK1	DAPK1	6.182139745757764	6.244125	#E1E1E1	GO_based_similarity
AKI00000074a	Q9UIK4	DAPK2	DAPK2	6.099599685378709	6.721246	#E1E1E1	GO_based_similarity
AKI00000074a	O43293	DAPK3	DAPK3	6.083965650760385	7.376751	#E1E1E1	GO_based_similarity
AKI00000074a	Q86Z02	HIPK1	HIPK1	5.7684073252391705	7.045757	#E1E1E1	GO_based_similarity
AKI00000074a	Q9H2X6	HIPK2	HIPK2	5.990684323561574	6.853872	#E1E1E1	GO_based_similarity
AKI00000074a	Q9H422	HIPK3	HIPK3	6.4619339662139925	6.522879	#E1E1E1	GO_based_similarity
AKI00000074a	Q8NE63	HIPK4	HIPK4	6.262960611880454	6.69897	#E1E1E1	GO_based_similarity
AKI00000074a	Q13163	MAP2K5	MEK5	6.386384162333168	5.638272	#E1E1E1	GO_based_similarity
AKI00000074a	Q9Y2I7	PIKFYVE	PIKFYVE	4.94839343443933	6.29243	#E1E1E1	GO_based_similarity
AKI00000021a	Q08345	DDR1	DDR1	8.37484134975279	7.004365	#E1E1E1	GO_based_similarity
AKI00000021a	Q16832	DDR2	DDR2	8.302219107708138	6.677781	#E1E1E1	GO_based_similarity
AKI00000021a	Q9P2K8	EIF2AK4	GCN2(Kin.Dom.2,S808G)	6.7583299672602966	7.251812	#E1E1E1	GO_based_similarity
AKI00000021a	O60674	JAK2	JAK2(JH1domain-catalytic)	7.838464853501027	6.920819	#E1E1E1	GO_based_similarity
AKI00000021a	P52333	JAK3	JAK3(JH1domain-catalytic)	7.534563519101322	6.443697	#E1E1E1	GO_based_similarity
AKI00000021a	Q9Y2U5	MAP3K2	MAP3K2	6.685195013461312	7.086186	#E1E1E1	GO_based_similarity
AKI00000021a	Q99759	MAP3K3	MAP3K3	7.023982332764943	7.05061	#E1E1E1	GO_based_similarity
AKI00000021a	Q9Y6R4	MAP3K4	MAP3K4	6.489751550306336	7.468521	#E1E1E1	GO_based_similarity
AKI00000021a	Q9Y4K4	MAP4K5	MAP4K5	6.788380221544068	6.958607	#E1E1E1	GO_based_similarity
AKI00000021a	P42345	MTOR	MTOR	7.135699822524388	5	#E1E1E1	GO_based_similarity
AKI00000021a	P29597	TYK2	TYK2(JH1domain-catalytic)	7.017668902429561	6.180456	#E1E1E1	GO_based_similarity
AKI00000021a	P30291	WEE1	WEE1	7.230710319557723	7.327902	#E1E1E1	GO_based_similarity
AKI00000021a	P0C1S8	WEE2	WEE2	6.689763992138782	7.283997	#E1E1E1	GO_based_similarity
AKI00000021a	Q56UN5	MAP3K19	YSK4	7.016259959496331	7.508638	#E1E1E1	GO_based_similarity
AKI00000047a	Q8NI60	CABC1	ADCK3	6.496298440526098	5	#E1E1E1	GO_based_similarity
AKI00000047a	P30530	AXL	AXL	7.957133648857183	6.744727	#E1E1E1	GO_based_similarity
AKI00000047a	P49760	CLK2	CLK2	6.479386048587689	5.161151	#E1E1E1	GO_based_similarity
AKI00000047a	P07333	CSF1R	CSF1R	7.979427844461995	8.823909	#E1E1E1	GO_based_similarity
AKI00000047a	P49674	CSNK1E	CSNK1E	5.975218101703457	5	#E1E1E1	GO_based_similarity
AKI00000047a	Q08345	DDR1	DDR1	7.4650572149366345	7.387216	#E1E1E1	GO_based_similarity
AKI00000047a	Q16832	DDR2	DDR2	7.066834747064396	7.229148	#E1E1E1	GO_based_similarity
AKI00000047a	O94768	STK17B	DRAK2	6.444422426763478	5	#E1E1E1	GO_based_similarity
AKI00000047a	P29323	EPHB2	EPHB2	6.4158178271106	5.39794	#E1E1E1	GO_based_similarity
AKI00000047a	P54753	EPHB3	EPHB3	6.369591883322732	5.853872	#E1E1E1	GO_based_similarity
AKI00000047a	O15197	EPHB6	EPHB6	7.021357243912872	7.142668	#E1E1E1	GO_based_similarity
AKI00000047a	P17948	FLT1	FLT1	8.491723117534878	7.468521	#E1E1E1	GO_based_similarity
AKI00000047a	P36888	FLT3	FLT3	8.472208031093546	9.537602	#E1E1E1	GO_based_similarity
AKI00000047a	P35916	FLT4	FLT4	7.714840105849097	6.853872	#E1E1E1	GO_based_similarity
AKI00000047a	Q8NE63	HIPK4	HIPK4	7.019488534935242	6.387216	#E1E1E1	GO_based_similarity
AKI00000047a	P10721	KIT	KIT	7.889509439734282	9.055517	#E1E1E1	GO_based_similarity
AKI00000047a	Q8IVH8	MAP4K3	MAP4K3	6.783785444260384	5	#E1E1E1	GO_based_similarity
AKI00000047a	Q8WXR4	MYO3B	MYO3B	5.838503377220056	5	#E1E1E1	GO_based_similarity
AKI00000047a	P16234	PDGFRA	PDGFRA	7.897546962039708	8.677781	#E1E1E1	GO_based_similarity
AKI00000047a	P09619	PDGFRB	PDGFRB	8.091008998071537	8.721246	#E1E1E1	GO_based_similarity
AKI00000047a	Q96Q40	CDK15	PFTAIRE2	6.536927496470581	5	#E1E1E1	GO_based_similarity
AKI00000047a	Q8TBX8	PIP4K2C	PIP5K2C	6.431000885689135	6.568636	#E1E1E1	GO_based_similarity
AKI00000047a	P07949	RET	RET	7.566512860653913	5.853872	#E1E1E1	GO_based_similarity
AKI00000047a	P57078	RIPK4	RIPK4	6.312115507097341	5	#E1E1E1	GO_based_similarity
AKI00000047a	Q15349	RPS6KA2	RSK3(Kin.Dom.1-N-terminal)	6.071275471533922	5	#E1E1E1	GO_based_similarity
AKI00000047a	P12931	SRC	SRC	6.919453488444417	5	#E1E1E1	GO_based_similarity
AKI00000047a	Q16288	NTRK3	TRKC	7.293180187001819	6.958607	#E1E1E1	GO_based_similarity
AKI00000047a	P35968	KDR	VEGFR2	7.958400362069747	8.69897	#E1E1E1	GO_based_similarity
AKI00000047a	Q56UN5	MAP3K19	YSK4	7.500883888273898	7.327902	#E1E1E1	GO_based_similarity
GSK1379713	Q9BYP7	WNK3	WNK3	6.271452628336065	5	#E1E1E1	GO_based_similarity
GSK1379766	O14965	AURKA	AURKA	6.832901457064812	5	#E1E1E1	GO_based_similarity
GSK1379766	Q9UQB9	AURKC	AURKC	6.933083905657548	5	#E1E1E1	GO_based_similarity
GSK1379766	O15197	EPHB6	EPHB6	6.708469179781868	5.79588	#E1E1E1	GO_based_similarity
GSK1379766	Q92918	MAP4K1	HPK1	6.395509526649518	5	#E1E1E1	GO_based_similarity
GSK1379766	P51617	IRAK1	IRAK1	6.358397443049453	5	#E1E1E1	GO_based_similarity
GSK1379766	Q9Y616	IRAK3	IRAK3	6.002789786561021	5	#E1E1E1	GO_based_similarity
GSK1379766	O60674	JAK2	JAK2(JH1domain-catalytic)	6.643339978213712	5.552842	#E1E1E1	GO_based_similarity
GSK1379766	Q13163	MAP2K5	MEK5	6.9605226656656605	5.376751	#E1E1E1	GO_based_similarity
GSK1379766	Q6P3R8	NEK5	NEK5	5.980114124118847	5	#E1E1E1	GO_based_similarity
GSK1379766	Q9UBF8	PI4KB	PIK4CB	5.528801590415887	5	#E1E1E1	GO_based_similarity
GSK1379766	Q8TBX8	PIP4K2C	PIP5K2C	6.549807554730738	5.619789	#E1E1E1	GO_based_similarity
GSK1379766	Q9BRS2	RIOK1	RIOK1	6.345079300556007	5	#E1E1E1	GO_based_similarity
GSK1379766	O14730	RIOK3	RIOK3	6.030821772022052	5	#E1E1E1	GO_based_similarity
GSK1379766	Q6PHR2	ULK3	ULK3	6.419713007631124	5	#E1E1E1	GO_based_similarity
GSK1379708	Q96J92	WNK4	WNK4	5.263216186146879	5	#E1E1E1	GO_based_similarity
GSK1379753	Q13705	ACVR2B	ACVR2B	5.20091378004742	5	#E1E1E1	GO_based_similarity
GSK1379753	O14965	AURKA	AURKA	6.460337178285259	5.920819	#E1E1E1	GO_based_similarity
GSK1379753	O15197	EPHB6	EPHB6	6.147843324877433	6.39794	#E1E1E1	GO_based_similarity
GSK1379753	Q9Y616	IRAK3	IRAK3	5.779263101191346	6.958607	#E1E1E1	GO_based_similarity
GSK1379753	O60674	JAK2	JAK2(JH1domain-catalytic)	6.261861825245961	6.251812	#E1E1E1	GO_based_similarity
GSK1379753	P10721	KIT	KIT	6.291306968274543	5.958607	#E1E1E1	GO_based_similarity
GSK1379753	P29376	LTK	LTK	6.005254543980501	5.677781	#E1E1E1	GO_based_similarity
GSK1379753	Q13163	MAP2K5	MEK5	6.455163056355331	7.408935	#E1E1E1	GO_based_similarity
GSK1379753	Q13043	STK4	MST1	5.533823009105289	5	#E1E1E1	GO_based_similarity
GSK1379753	Q6P3R8	NEK5	NEK5	5.411826208484252	6.366532	#E1E1E1	GO_based_similarity
GSK1379753	O75914	PAK3	PAK3	5.260963105059506	5	#E1E1E1	GO_based_similarity
GSK1379753	Q8TBX8	PIP4K2C	PIP5K2C	6.380324973183495	6.744727	#E1E1E1	GO_based_similarity
GSK1379753	O75716	STK16	STK16	6.063670669468922	6.187087	#E1E1E1	GO_based_similarity
GSK1379765	Q96D53	ADCK4	ADCK4	5.470146604807846	5.267606	#E1E1E1	GO_based_similarity
GSK1379765	O14965	AURKA	AURKA	6.247196741628702	5.167491	#E1E1E1	GO_based_similarity
GSK1379765	Q96GD4	AURKB	AURKB	6.304961593370801	5.920819	#E1E1E1	GO_based_similarity
GSK1379765	O43683	BUB1	BUB1	5.939778826348653	5	#E1E1E1	GO_based_similarity
GSK1379765	O15197	EPHB6	EPHB6	5.708572369839069	5.585027	#E1E1E1	GO_based_similarity
GSK1379765	P14616	INSRR	INSRR	5.528095598101438	5	#E1E1E1	GO_based_similarity
GSK1379765	Q9Y616	IRAK3	IRAK3	5.655741228216351	5.49485	#E1E1E1	GO_based_similarity
GSK1379765	O60674	JAK2	JAK2(JH1domain-catalytic)	6.303275801941217	5.638272	#E1E1E1	GO_based_similarity
GSK1379765	P53671	LIMK2	LIMK2	4.857019133531096	5	#E1E1E1	GO_based_similarity
GSK1379765	Q13163	MAP2K5	MEK5	6.348312261887294	7.136677	#E1E1E1	GO_based_similarity
GSK1379765	O15146	MUSK	MUSK	5.3514041304701045	5	#E1E1E1	GO_based_similarity
GSK1379765	Q6P3R8	NEK5	NEK5	5.207495279015738	5.267606	#E1E1E1	GO_based_similarity
GSK1379765	P42338	PIK3CB	PIK3CB	5.795408295908251	5	#E1E1E1	GO_based_similarity
GSK1379765	Q8TBX8	PIP4K2C	PIP5K2C	5.88708667272403	5.251812	#E1E1E1	GO_based_similarity
GSK1379765	P35590	TIE1	TIE1	5.542309367245706	5	#E1E1E1	GO_based_similarity
GSK1379765	Q6PHR2	ULK3	ULK3	5.8224599400409645	5.79588	#E1E1E1	GO_based_similarity
GSK1033723	Q9Y243	AKT3	AKT3	5.282249724292838	5	#E1E1E1	GO_based_similarity
GSK1033723	P30530	AXL	AXL	6.164545701799127	5	#E1E1E1	GO_based_similarity
GSK1033723	P49759	CLK1	CLK1	6.607105952956777	6.823909	#E1E1E1	GO_based_similarity
GSK1033723	Q9HAZ1	CLK4	CLK4	7.223582095389238	6.886057	#E1E1E1	GO_based_similarity
GSK1033723	Q09013	DMPK	DMPK	5.859880305677271	5.091515	#E1E1E1	GO_based_similarity
GSK1033723	Q13627	DYRK1A	DYRK1A	6.499442878590099	6.886057	#E1E1E1	GO_based_similarity
GSK1033723	Q9Y463	DYRK1B	DYRK1B	6.6369399927183474	5	#E1E1E1	GO_based_similarity
GSK1033723	Q92630	DYRK2	DYRK2	5.93270461990093	6.366532	#E1E1E1	GO_based_similarity
GSK1033723	Q8TF76	GSG2	HASPIN	5.96407766303661	5	#E1E1E1	GO_based_similarity
GSK1033723	Q9H422	HIPK3	HIPK3	7.0589752586178625	6.769551	#E1E1E1	GO_based_similarity
GSK1033723	P06213	INSR	INSR	5.344898676974281	5	#E1E1E1	GO_based_similarity
GSK1033723	Q02763	TEK	TIE2	5.358665799530116	5	#E1E1E1	GO_based_similarity
GSK1033723	Q56UN5	MAP3K19	YSK4	6.771549994137866	6.431798	#E1E1E1	GO_based_similarity
GSK1379763	P27037	ACVR2A	ACVR2A	5.592166764616134	5	#E1E1E1	GO_based_similarity
GSK1379763	Q9UQB9	AURKC	AURKC	6.5906739956650116	6.05061	#E1E1E1	GO_based_similarity
GSK1379763	O15197	EPHB6	EPHB6	6.556118030603557	6.552842	#E1E1E1	GO_based_similarity
GSK1379763	Q9H422	HIPK3	HIPK3	6.256140492779585	5	#E1E1E1	GO_based_similarity
GSK1379763	Q9Y616	IRAK3	IRAK3	5.844270497025212	6.823909	#E1E1E1	GO_based_similarity
GSK1379763	O60674	JAK2	JAK2(JH1domain-catalytic)	6.395452631079437	6.060481	#E1E1E1	GO_based_similarity
GSK1379763	P10721	KIT	KIT	6.328949324531366	6.69897	#E1E1E1	GO_based_similarity
GSK1379763	Q13233	MAP3K1	MAP3K1	5.455146463805632	5	#E1E1E1	GO_based_similarity
GSK1379763	Q9Y4K4	MAP4K5	MAP4K5	6.1584486309702156	5	#E1E1E1	GO_based_similarity
GSK1379763	Q13163	MAP2K5	MEK5	6.557256124121192	7.619789	#E1E1E1	GO_based_similarity
GSK1379763	Q6P3R8	NEK5	NEK5	5.673975225545298	6.431798	#E1E1E1	GO_based_similarity
GSK1379763	P09619	PDGFRB	PDGFRB	6.3304975495285545	5.657577	#E1E1E1	GO_based_similarity
GSK1379763	Q8TBX8	PIP4K2C	PIP5K2C	6.460870260494481	6.619789	#E1E1E1	GO_based_similarity
GSK1379763	Q9BRS2	RIOK1	RIOK1	6.174805552756317	5.657577	#E1E1E1	GO_based_similarity
GSK1379763	O14730	RIOK3	RIOK3	5.868666373891463	5	#E1E1E1	GO_based_similarity
GSK1379763	Q16288	NTRK3	TRKC	6.0750302039934	6.251812	#E1E1E1	GO_based_similarity
GSK1379763	Q6PHR2	ULK3	ULK3	6.250767483421033	6.136677	#E1E1E1	GO_based_similarity
SB-213663	O96017	CHEK2	CHEK2	6.053450055971894	5	#E1E1E1	GO_based_similarity
SB-213663	O14578	CIT	CIT	5.872181849551097	6.585027	#E1E1E1	GO_based_similarity
SB-213663	Q6DT37	CDC42BPG	DMPK2	5.722402080372002	6.537602	#E1E1E1	GO_based_similarity
SB-213663	P45983	MAPK8	JNK1	6.324127945034867	6.657577	#E1E1E1	GO_based_similarity
SB-213663	P45984	MAPK9	JNK2	6.490445148249579	7.337242	#E1E1E1	GO_based_similarity
SB-213663	P53779	MAPK10	JNK3	6.369810556056679	7.187087	#E1E1E1	GO_based_similarity
SB-213663	Q15746	MYLK	MYLK	5.82242404501021	5	#E1E1E1	GO_based_similarity
SB-213663	Q16539	MAPK14	p38-alpha	6.702466174640356	7.267606	#E1E1E1	GO_based_similarity
SB-213663	Q9UHD2	TBK1	TBK1	6.167640624838465	5	#E1E1E1	GO_based_similarity
GSK301362	Q6P2M8	PNCK	CAMK1B	5.7288327074155045	6.508638	#E1E1E1	GO_based_similarity
GSK301362	O14920	IKBKB	IKK-beta	5.44106466948274	7.677781	#E1E1E1	GO_based_similarity
GSK301362	P23458	JAK1	JAK1(JH2domain-pseudokinase)	6.129541135407433	6.408935	#E1E1E1	GO_based_similarity
GSK301362	O60674	JAK2	JAK2(JH1domain-catalytic)	6.2036696248425836	6.744727	#E1E1E1	GO_based_similarity
GSK301362	Q13188	STK3	MST2	5.868015709479859	5.657577	#E1E1E1	GO_based_similarity
GSK301362	Q86YV6	MYLK4	MYLK4	6.225503710936722	6.853872	#E1E1E1	GO_based_similarity
GSK301362	Q9H093	NUAK2	SNARK	6.063714359480573	6.69897	#E1E1E1	GO_based_similarity
GSK301362	Q7L7X3	TAOK1	TAOK1	5.511049431467295	7.167491	#E1E1E1	GO_based_similarity
GSK301362	Q9H2K8	TAOK3	TAOK3	6.069699671354413	7.49485	#E1E1E1	GO_based_similarity
GSK301362	P29597	TYK2	TYK2(JH2domain-pseudokinase)	6.149685286340853	8.537602	#E1E1E1	GO_based_similarity
GSK1379944	O14936	CASK	CASK	5.832981427226531	5	#E1E1E1	GO_based_similarity
GSK1379944	Q00526	CDK3	CDK3	5.014979934805034	5	#E1E1E1	GO_based_similarity
GSK1379944	P11802	CDK4	CDK4-cyclinD1	5.801381557467412	5	#E1E1E1	GO_based_similarity
GSK1379944	O14757	CHEK1	CHEK1	5.2387106150100085	5	#E1E1E1	GO_based_similarity
GSK1379944	P78368	CSNK1G2	CSNK1G2	5.3745905391737585	5	#E1E1E1	GO_based_similarity
GSK1379944	O43293	DAPK3	DAPK3	5.644833594763346	5	#E1E1E1	GO_based_similarity
GSK1379944	Q08345	DDR1	DDR1	6.211074980640588	5	#E1E1E1	GO_based_similarity
GSK1379944	P29323	EPHB2	EPHB2	5.262327128520812	5	#E1E1E1	GO_based_similarity
GSK1379944	P27361	MAPK3	ERK1	4.863106451080081	5	#E1E1E1	GO_based_similarity
GSK1379944	P22455	FGFR4	FGFR4	5.024903234125634	5	#E1E1E1	GO_based_similarity
GSK1379944	O14920	IKBKB	IKK-beta	5.4833295839054275	5	#E1E1E1	GO_based_similarity
GSK1379944	P51617	IRAK1	IRAK1	5.679285443286901	5	#E1E1E1	GO_based_similarity
GSK1379944	Q6P3R8	NEK5	NEK5	4.689573324387015	5	#E1E1E1	GO_based_similarity
GSK1379944	Q9UBE8	NLK	NLK	6.169505543183559	5	#E1E1E1	GO_based_similarity
GSK1379944	P09619	PDGFRB	PDGFRB	6.3930789141474635	5	#E1E1E1	GO_based_similarity
GSK1379944	O60331	PIP5K1C	PIP5K1C	6.061184858265366	5	#E1E1E1	GO_based_similarity
GSK1379944	Q02156	PRKCE	PRKCE	5.9217805050461845	5	#E1E1E1	GO_based_similarity
GSK1379944	O94806	PRKD3	PRKD3	5.215261378909375	5	#E1E1E1	GO_based_similarity
GSK1379944	P07949	RET	RET	6.327867025446227	5	#E1E1E1	GO_based_similarity
GSK1379753	Q16288	NTRK3	TRKC	5.922529242205184	6.537602	#E1E1E1	GO_based_similarity
GW819776	Q8IVW4	CDKL3	CDKL3	7.056211316370111	5	#E1E1E1	GO_based_similarity
GW819776	P49759	CLK1	CLK1	7.011790441784053	5.309804	#E1E1E1	GO_based_similarity
GW819776	Q8TD08	MAPK15	ERK8	7.3149009671183745	5.619789	#E1E1E1	GO_based_similarity
GW819776	Q86Z02	HIPK1	HIPK1	7.061683711458186	5.013228	#E1E1E1	GO_based_similarity
GW819776	Q9H2X6	HIPK2	HIPK2	7.251996970069545	5.30103	#E1E1E1	GO_based_similarity
GW819776	Q9H422	HIPK3	HIPK3	7.286467552473748	5	#E1E1E1	GO_based_similarity
GW819776	P45983	MAPK8	JNK1	7.229272743662649	5.091515	#E1E1E1	GO_based_similarity
GW819776	P53779	MAPK10	JNK3	6.993580234738686	5	#E1E1E1	GO_based_similarity
GW819776	P10721	KIT	KIT	6.852325091283244	5	#E1E1E1	GO_based_similarity
GW819776	P46734	MAP2K3	MEK3	7.005471412028273	5.39794	#E1E1E1	GO_based_similarity
GW819776	P51956	NEK3	NEK3	6.917294846126009	5	#E1E1E1	GO_based_similarity
GW819776	Q6P3R8	NEK5	NEK5	6.744051591914178	5	#E1E1E1	GO_based_similarity
GW819776	Q8TBX8	PIP4K2C	PIP5K2C	6.354312028991342	5	#E1E1E1	GO_based_similarity
GW819776	Q9BVS4	RIOK2	RIOK2	7.184759311578845	5.070581	#E1E1E1	GO_based_similarity
GW856795	P00519	ABL1	ABL1-phosphorylated	6.269750554025561	7.309804	#E1E1E1	GO_based_similarity
GW856795	P04626	ERBB2	ERBB2	6.15486834298583	6.309804	#E1E1E1	GO_based_similarity
GW856795	P42685	FRK	FRK	6.57537754801296	7.031517	#E1E1E1	GO_based_similarity
GW856795	P06239	LCK	LCK	6.24328680182254	6.031517	#E1E1E1	GO_based_similarity
GW856795	Q12851	MAP4K2	MAP4K2	6.068457352075288	5.552842	#E1E1E1	GO_based_similarity
GW856795	P16234	PDGFRA	PDGFRA	6.513864368085528	5.958607	#E1E1E1	GO_based_similarity
GW856795	O15530	PDPK1	PDPK1	6.15124852592367	5	#E1E1E1	GO_based_similarity
GW856795	P17612	PRKACA	PKAC-alpha	6.118299037791529	5	#E1E1E1	GO_based_similarity
GW856795	P07949	RET	RET	6.740863415608025	6.886057	#E1E1E1	GO_based_similarity
GW856795	P12931	SRC	SRC	6.249924872274372	6.142668	#E1E1E1	GO_based_similarity
GW856795	Q7L7X3	TAOK1	TAOK1	5.6627574365182705	5	#E1E1E1	GO_based_similarity
GW856795	P37173	TGFBR2	TGFBR2	5.993649685448558	6.69897	#E1E1E1	GO_based_similarity
GW856795	Q86Y07	VRK2	VRK2	5.9704601341021935	5	#E1E1E1	GO_based_similarity
GSK902056	P31749	AKT1	AKT1	7.700472408077482	7.004365	#E1E1E1	GO_based_similarity
GSK902056	P31751	AKT2	AKT2	7.339622037490861	7	#E1E1E1	GO_based_similarity
GSK902056	Q9Y243	AKT3	AKT3	6.59001903413688	7.346787	#E1E1E1	GO_based_similarity
GSK902056	P21802	FGFR2	FGFR2	6.4828521218493576	5	#E1E1E1	GO_based_similarity
GSK902056	Q9P286	PAK7	PAK7	7.463470050418012	5.958607	#E1E1E1	GO_based_similarity
GSK902056	Q05655	PRKCD	PRKCD	7.2737954523502	6	#E1E1E1	GO_based_similarity
GSK902056	Q02156	PRKCE	PRKCE	7.711195328919829	7.49485	#E1E1E1	GO_based_similarity
GSK902056	P24723	PRKCH	PRKCH	7.375278960655799	7.387216	#E1E1E1	GO_based_similarity
GSK902056	Q04759	PRKCQ	PRKCQ	7.361138064261788	7.39794	#E1E1E1	GO_based_similarity
GSK902056	Q13237	PRKG2	PRKG2	7.024016614012986	7.49485	#E1E1E1	GO_based_similarity
GSK902056	P51817	PRKX	PRKX	6.637883449342052	6.920819	#E1E1E1	GO_based_similarity
GSK902056	O75676	RPS6KA4	RPS6KA4(Kin.Dom.2-C-terminal)	7.369134844073685	6.366532	#E1E1E1	GO_based_similarity
GSK902056	Q56UN5	MAP3K19	YSK4	7.123977766647135	8.013228	#E1E1E1	GO_based_similarity
PFE-PKIS 10	Q9UM73	ALK	ALK	8.68988174969179	9	#E1E1E1	Pathway_based_similarity
PFE-PKIS 10	Q9UIK4	DAPK2	DAPK2	6.055390070656075	5	#E1E1E1	Pathway_based_similarity
PFE-PKIS 10	O15075	DCLK1	DCAMKL1	7.2151454015589405	6.920819	#E1E1E1	Pathway_based_similarity
PFE-PKIS 10	Q8N568	DCLK2	DCAMKL2	7.2151454015589405	6.318759	#E1E1E1	Pathway_based_similarity
PFE-PKIS 10	O15197	EPHB6	EPHB6	6.54584665138095	5.638272	#E1E1E1	Pathway_based_similarity
PFE-PKIS 10	Q05397	PTK2	FAK	7.2151454015589405	8.30103	#E1E1E1	Pathway_based_similarity
PFE-PKIS 10	P16591	FER	FER	6.302689837887756	7.49485	#E1E1E1	Pathway_based_similarity
PFE-PKIS 10	P07332	FES	FES	6.201997856660355	6.920819	#E1E1E1	Pathway_based_similarity
PFE-PKIS 10	P42685	FRK	FRK	6.54818308279911	6.823909	#E1E1E1	Pathway_based_similarity
PFE-PKIS 10	Q15835	GRK1	GRK1	7.2151454015589405	6.744727	#E1E1E1	Pathway_based_similarity
PFE-PKIS 10	Q8WTQ7	GRK7	GRK7	5.690801317542318	6.886057	#E1E1E1	Pathway_based_similarity
PFE-PKIS 10	O94804	STK10	LOK	6.54818308279911	6.337242	#E1E1E1	Pathway_based_similarity
PFE-PKIS 10	P29376	LTK	LTK	7.2151454015589405	6.244125	#E1E1E1	Pathway_based_similarity
PFE-PKIS 10	P46734	MAP2K3	MEK3	7.2151454015589405	6.19382	#E1E1E1	Pathway_based_similarity
PFE-PKIS 10	P15735	PHKG2	PHKG2	5.987271248909828	6.920819	#E1E1E1	Pathway_based_similarity
PFE-PKIS 10	O00444	PLK4	PLK4	6.6892204959665	7.408935	#E1E1E1	Pathway_based_similarity
PFE-PKIS 10	Q14289	PTK2B	PYK2	7.2151454015589405	8.091515	#E1E1E1	Pathway_based_similarity
PFE-PKIS 10	Q6XUX3	DSTYK	RIPK5	7.2151454015589405	6.420216	#E1E1E1	Pathway_based_similarity
PFE-PKIS 10	P08922	ROS1	ROS1	7.2151454015589405	9.39794	#E1E1E1	Pathway_based_similarity
PFE-PKIS 10	Q9H2G2	SLK	SLK	6.533902797328045	6.638272	#E1E1E1	Pathway_based_similarity
PFE-PKIS 10	Q13470	TNK1	TNK1	7.2151454015589405	7.004365	#E1E1E1	Pathway_based_similarity
PFE-PKIS 10	Q07912	TNK2	TNK2	7.2151454015589405	7.657577	#E1E1E1	Pathway_based_similarity
PFE-PKIS 10	P04629	NTRK1	TRKA	6.991263491357039	6.769551	#E1E1E1	Pathway_based_similarity
PFE-PKIS 10	Q16620	NTRK2	TRKB	7.282997332576705	6.39794	#E1E1E1	Pathway_based_similarity
PFE-PKIS 14	Q96GD4	AURKB	AURKB	6.254011616087704	6.283997	#E1E1E1	Pathway_based_similarity
PFE-PKIS 14	Q8N5S9	CAMKK1	CAMKK1	6.36212921691051	6.468521	#E1E1E1	Pathway_based_similarity
PFE-PKIS 14	Q96RR4	CAMKK2	CAMKK2	6.36212921691051	6.769551	#E1E1E1	Pathway_based_similarity
PFE-PKIS 14	P49759	CLK1	CLK1	6.679555363135041	6.79588	#E1E1E1	Pathway_based_similarity
PFE-PKIS 14	Q9HAZ1	CLK4	CLK4	6.36212921691051	7.508638	#E1E1E1	Pathway_based_similarity
PFE-PKIS 14	P68400	CSNK2A1	CSNK2A1	6.36212921691051	5.69897	#E1E1E1	Pathway_based_similarity
PFE-PKIS 14	P19784	CSNK2A2	CSNK2A2	6.36212921691051	6.21467	#E1E1E1	Pathway_based_similarity
PFE-PKIS 14	Q9UEE5	STK17A	DRAK1	6.36212921691051	6.568636	#E1E1E1	Pathway_based_similarity
PFE-PKIS 14	O94768	STK17B	DRAK2	6.36212921691051	7.958607	#E1E1E1	Pathway_based_similarity
PFE-PKIS 14	Q13627	DYRK1A	DYRK1A	6.36212921691051	7.387216	#E1E1E1	Pathway_based_similarity
PFE-PKIS 14	Q86Z02	HIPK1	HIPK1	6.6747792654496285	6.769551	#E1E1E1	Pathway_based_similarity
PFE-PKIS 14	Q9H2X6	HIPK2	HIPK2	6.6747792654496285	6.79588	#E1E1E1	Pathway_based_similarity
PFE-PKIS 14	Q9H422	HIPK3	HIPK3	6.36212921691051	6.69897	#E1E1E1	Pathway_based_similarity
PFE-PKIS 14	Q8NE63	HIPK4	HIPK4	6.36212921691051	6.259637	#E1E1E1	Pathway_based_similarity
PFE-PKIS 14	P09619	PDGFRB	PDGFRB	6.36212921691051	6.920819	#E1E1E1	Pathway_based_similarity
PFE-PKIS 14	O60331	PIP5K1C	PIP5K1C	6.36212921691051	6.327902	#E1E1E1	Pathway_based_similarity
PFE-PKIS 14	P19525	EIF2AK2	PRKR	6.36212921691051	5	#E1E1E1	Pathway_based_similarity
PFE-PKIS 18	O14965	AURKA	AURKA	7.351994690317206	6.677781	#E1E1E1	Pathway_based_similarity
PFE-PKIS 18	Q96GD4	AURKB	AURKB	7.376557525695635	6.769551	#E1E1E1	Pathway_based_similarity
PFE-PKIS 18	P19784	CSNK2A2	CSNK2A2	7.09707284316219	6.154902	#E1E1E1	Pathway_based_similarity
PFE-PKIS 18	O94768	STK17B	DRAK2	7.09707284316219	5.619789	#E1E1E1	Pathway_based_similarity
PFE-PKIS 18	Q05397	PTK2	FAK	7.09707284316219	8.619789	#E1E1E1	Pathway_based_similarity
PFE-PKIS 18	P36888	FLT3	FLT3	6.933947466120742	7.21467	#E1E1E1	Pathway_based_similarity
PFE-PKIS 18	P35916	FLT4	FLT4	7.09707284316219	6.552842	#E1E1E1	Pathway_based_similarity
PFE-PKIS 18	P23458	JAK1	JAK1(JH2domain-pseudokinase)	7.154349068975436	6.356547	#E1E1E1	Pathway_based_similarity
PFE-PKIS 18	O60674	JAK2	JAK2(JH1domain-catalytic)	7.399292678125184	7.045757	#E1E1E1	Pathway_based_similarity
PFE-PKIS 18	P52333	JAK3	JAK3(JH1domain-catalytic)	7.222696231102291	7.769551	#E1E1E1	Pathway_based_similarity
PFE-PKIS 18	P08581	MET	MET	6.47345855505737	6	#E1E1E1	Pathway_based_similarity
PFE-PKIS 18	P80192	MAP3K9	MLK1	7.09707284316219	7.958607	#E1E1E1	Pathway_based_similarity
PFE-PKIS 18	Q02779	MAP3K10	MLK2	7.09707284316219	7.130768	#E1E1E1	Pathway_based_similarity
PFE-PKIS 18	Q16584	MAP3K11	MLK3	7.09707284316219	7.552842	#E1E1E1	Pathway_based_similarity
PFE-PKIS 18	Q16539	MAPK14	p38-alpha	7.09707284316219	5	#E1E1E1	Pathway_based_similarity
PFE-PKIS 18	P07949	RET	RET	7.356742219288953	6.455932	#E1E1E1	Pathway_based_similarity
PFE-PKIS 18	O14730	RIOK3	RIOK3	6.107897856261727	6.207608	#E1E1E1	Pathway_based_similarity
PFE-PKIS 18	Q9H093	NUAK2	SNARK	7.09707284316219	5.886057	#E1E1E1	Pathway_based_similarity
PFE-PKIS 18	O75716	STK16	STK16	7.09707284316219	7.309804	#E1E1E1	Pathway_based_similarity
PFE-PKIS 18	P43405	SYK	SYK	7.09707284316219	6.443697	#E1E1E1	Pathway_based_similarity
PFE-PKIS 18	Q9UHD2	TBK1	TBK1	6.37436214722647	6.376751	#E1E1E1	Pathway_based_similarity
PFE-PKIS 18	P04629	NTRK1	TRKA	7.362258119964631	6.420216	#E1E1E1	Pathway_based_similarity
PFE-PKIS 18	Q16620	NTRK2	TRKB	7.4898058324214976	5.677781	#E1E1E1	Pathway_based_similarity
PFE-PKIS 18	P33981	TTK	TTK	6.36470901889645	7.568636	#E1E1E1	Pathway_based_similarity
PFE-PKIS 18	P29597	TYK2	TYK2(JH1domain-catalytic)	6.832542413716612	6.585027	#E1E1E1	Pathway_based_similarity
PFE-PKIS 18	Q56UN5	MAP3K19	YSK4	7.09707284316219	7.537602	#E1E1E1	Pathway_based_similarity
TPKI-30	Q8NI60	CABC1	ADCK3	5.812724784479525	5	#E1E1E1	Pathway_based_similarity
TPKI-30	O14965	AURKA	AURKA	7.761682246556105	5.05061	#E1E1E1	Pathway_based_similarity
TPKI-30	Q13873	BMPR2	BMPR2	5.7868356619968555	5.886057	#E1E1E1	Pathway_based_similarity
TPKI-30	P51813	BMX	BMX	5.966924170767369	5	#E1E1E1	Pathway_based_similarity
TPKI-30	P22607	FGFR3	FGFR3	6.026101963730575	5	#E1E1E1	Pathway_based_similarity
TPKI-30	P52564	MAP2K6	MEK6	5.812724784479525	5	#E1E1E1	Pathway_based_similarity
TPKI-30	Q9Y6E0	STK24	MST3	6.065761369134508	5	#E1E1E1	Pathway_based_similarity
TPKI-30	Q96PY6	NEK1	NEK1	5.812724784479525	5	#E1E1E1	Pathway_based_similarity
TPKI-30	Q8IY84	MGC42105	NIM1	5.812724784479525	5.251812	#E1E1E1	Pathway_based_similarity
TPKI-30	Q8TBX8	PIP4K2C	PIP5K2C	5.812724784479525	5.481486	#E1E1E1	Pathway_based_similarity
TPKI-30	P53350	PLK1	PLK1	7.809100025251565	8.080922	#E1E1E1	Pathway_based_similarity
TPKI-30	Q9NYY3	PLK2	PLK2	7.190134806657694	7.173925	#E1E1E1	Pathway_based_similarity
TPKI-30	Q9H4B4	PLK3	PLK3	7.189562545762754	6.420216	#E1E1E1	Pathway_based_similarity
TPKI-30	Q9H2G2	SLK	SLK	6.57983433835333	5	#E1E1E1	Pathway_based_similarity
TPKI-30	O75716	STK16	STK16	5.812724784479525	5.958607	#E1E1E1	Pathway_based_similarity
TPKI-30	O00506	STK25	YSK1	5.812724784479525	5	#E1E1E1	Pathway_based_similarity
TPKI-31	O14965	AURKA	AURKA	7.101246534603049	7.275724	#E1E1E1	Pathway_based_similarity
TPKI-31	Q9NSY1	BMP2K	BIKE	6.260991005259401	7.443697	#E1E1E1	Pathway_based_similarity
TPKI-31	P49760	CLK2	CLK2	6.1552208026892306	7.130768	#E1E1E1	Pathway_based_similarity
TPKI-31	Q9C098	DCLK3	DCAMKL3	6.1552208026892306	5.638272	#E1E1E1	Pathway_based_similarity
TPKI-31	O14976	GAK	GAK	6.122489927182403	7.431798	#E1E1E1	Pathway_based_similarity
TPKI-31	Q9P2K8	EIF2AK4	GCN2(Kin.Dom.2,S808G)	6.1552208026892306	7.30103	#E1E1E1	Pathway_based_similarity
TPKI-31	P51617	IRAK1	IRAK1	5.879412329273756	7.022276	#E1E1E1	Pathway_based_similarity
TPKI-31	P23458	JAK1	JAK1(JH2domain-pseudokinase)	6.250484430510567	6.823909	#E1E1E1	Pathway_based_similarity
TPKI-31	Q9Y6R4	MAP3K4	MAP3K4	6.1552208026892306	7.130768	#E1E1E1	Pathway_based_similarity
TPKI-31	P08581	MET	MET	5.597939503309627	7.337242	#E1E1E1	Pathway_based_similarity
TPKI-31	Q8IY84	MGC42105	NIM1	6.1552208026892306	7.107905	#E1E1E1	Pathway_based_similarity
TPKI-31	P48736	PIK3CG	PIK3CG	6.1552208026892306	7.091515	#E1E1E1	Pathway_based_similarity
TPKI-31	Q8TBX8	PIP4K2C	PIP5K2C	6.1552208026892306	7.619789	#E1E1E1	Pathway_based_similarity
TPKI-31	P53350	PLK1	PLK1	6.735691546401961	9.769551	#E1E1E1	Pathway_based_similarity
TPKI-31	Q9NYY3	PLK2	PLK2	6.3362516216460865	8.657577	#E1E1E1	Pathway_based_similarity
TPKI-31	Q9H4B4	PLK3	PLK3	6.3707071853951796	7.744727	#E1E1E1	Pathway_based_similarity
TPKI-31	Q9BRS2	RIOK1	RIOK1	5.8873802850962464	7.075721	#E1E1E1	Pathway_based_similarity
TPKI-31	O14730	RIOK3	RIOK3	5.903451073077375	5.443697	#E1E1E1	Pathway_based_similarity
TPKI-31	Q9H2G2	SLK	SLK	6.257131976583941	7.619789	#E1E1E1	Pathway_based_similarity
TPKI-31	O75716	STK16	STK16	6.1552208026892306	7.481486	#E1E1E1	Pathway_based_similarity
TPKI-31	P29597	TYK2	TYK2(JH1domain-catalytic)	6.492658880974003	6.79588	#E1E1E1	Pathway_based_similarity
TPKI-31	Q56UN5	MAP3K19	YSK4	6.1552208026892306	7.346787	#E1E1E1	Pathway_based_similarity
TPKI-35	P00519	ABL1	ABL1-phosphorylated	7.3787904816873455	8.136677	#E1E1E1	Pathway_based_similarity
TPKI-35	P42684	ABL2	ABL2	6.8845204252265715	6.585027	#E1E1E1	Pathway_based_similarity
TPKI-35	Q92772	CDKL2	CDKL2	7.767226104676904	6.79588	#E1E1E1	Pathway_based_similarity
TPKI-35	P07333	CSF1R	CSF1R	6.903681095483655	7.173925	#E1E1E1	Pathway_based_similarity
TPKI-35	Q08345	DDR1	DDR1	7.25353341314365	8.721246	#E1E1E1	Pathway_based_similarity
TPKI-35	Q16832	DDR2	DDR2	7.25353341314365	7.619789	#E1E1E1	Pathway_based_similarity
TPKI-35	O15197	EPHB6	EPHB6	6.6301887234255465	6.769551	#E1E1E1	Pathway_based_similarity
TPKI-35	P21860	ERBB3	ERBB3	8.220884003842333	6.309804	#E1E1E1	Pathway_based_similarity
TPKI-35	P17948	FLT1	FLT1	7.767226104676904	6.69897	#E1E1E1	Pathway_based_similarity
TPKI-35	P36888	FLT3	FLT3	6.766568578996433	8.244125	#E1E1E1	Pathway_based_similarity
TPKI-35	P35916	FLT4	FLT4	7.767226104676904	7.318759	#E1E1E1	Pathway_based_similarity
TPKI-35	P10721	KIT	KIT	8.785917196803709	8.200659	#E1E1E1	Pathway_based_similarity
TPKI-35	P06239	LCK	LCK	7.2045621092025165	7.004365	#E1E1E1	Pathway_based_similarity
TPKI-35	O94804	STK10	LOK	7.1246111510145536	6.920819	#E1E1E1	Pathway_based_similarity
TPKI-35	Q13163	MAP2K5	MEK5	7.767226104676904	7	#E1E1E1	Pathway_based_similarity
TPKI-35	Q12866	MERTK	MERTK	6.861143028270803	6.769551	#E1E1E1	Pathway_based_similarity
TPKI-35	P08581	MET	MET	8.420219455912191	6.79588	#E1E1E1	Pathway_based_similarity
TPKI-35	P16234	PDGFRA	PDGFRA	7.767226104676904	7.823909	#E1E1E1	Pathway_based_similarity
TPKI-35	P09619	PDGFRB	PDGFRB	7.767226104676904	8.49485	#E1E1E1	Pathway_based_similarity
TPKI-35	P07949	RET	RET	8.747690121132235	6.853872	#E1E1E1	Pathway_based_similarity
TPKI-35	P35590	TIE1	TIE1	7.767226104676904	6.455932	#E1E1E1	Pathway_based_similarity
TPKI-35	P04629	NTRK1	TRKA	6.077635058622463	6.744727	#E1E1E1	Pathway_based_similarity
AKI00000050a	P51451	BLK	BLK	7.068609643495025	6.769551	#E1E1E1	Pathway_based_similarity
AKI00000050a	Q6P2M8	PNCK	CAMK1B	5.92096529372288	5	#E1E1E1	Pathway_based_similarity
AKI00000050a	P07333	CSF1R	CSF1R	7.636518062457931	8.244125	#E1E1E1	Pathway_based_similarity
AKI00000050a	P48729	CSNK1A1	CSNK1A1	5.920965293722879	6.337242	#E1E1E1	Pathway_based_similarity
AKI00000050a	P48730	CSNK1D	CSNK1D	5.920965293722879	6.552842	#E1E1E1	Pathway_based_similarity
AKI00000050a	P49674	CSNK1E	CSNK1E	5.920965293722879	6.721246	#E1E1E1	Pathway_based_similarity
AKI00000050a	Q9C098	DCLK3	DCAMKL3	5.920965293722879	6.356547	#E1E1E1	Pathway_based_similarity
AKI00000050a	Q08345	DDR1	DDR1	7.777248456361413	8.29243	#E1E1E1	Pathway_based_similarity
AKI00000050a	Q16832	DDR2	DDR2	7.777248456361413	7.744727	#E1E1E1	Pathway_based_similarity
AKI00000050a	Q9Y463	DYRK1B	DYRK1B	5.920965293722879	6.721246	#E1E1E1	Pathway_based_similarity
AKI00000050a	O15197	EPHB6	EPHB6	7.107472366070313	6.886057	#E1E1E1	Pathway_based_similarity
AKI00000050a	P36888	FLT3	FLT3	8.043612521734484	8.055517	#E1E1E1	Pathway_based_similarity
AKI00000050a	P35916	FLT4	FLT4	5.92096529372288	6.522879	#E1E1E1	Pathway_based_similarity
AKI00000050a	P25098	ADRBK1	GRK2	5.920965293722879	5	#E1E1E1	Pathway_based_similarity
AKI00000050a	P10721	KIT	KIT	7.571981756317924	8.853872	#E1E1E1	Pathway_based_similarity
AKI00000050a	P06239	LCK	LCK	7.148961604955246	6.229148	#E1E1E1	Pathway_based_similarity
AKI00000050a	P49137	MAPKAPK2	MAPKAPK2	5.92096529372288	5	#E1E1E1	Pathway_based_similarity
AKI00000050a	Q13163	MAP2K5	MEK5	5.920965293722879	6.537602	#E1E1E1	Pathway_based_similarity
AKI00000050a	Q9H1R3	MYLK2	MYLK2	5.543004713805252	6.886057	#E1E1E1	Pathway_based_similarity
AKI00000050a	P16234	PDGFRA	PDGFRA	5.92096529372288	8.221849	#E1E1E1	Pathway_based_similarity
AKI00000050a	P09619	PDGFRB	PDGFRB	5.92096529372288	9.19382	#E1E1E1	Pathway_based_similarity
AKI00000050a	P07949	RET	RET	7.500671266032565	6.79588	#E1E1E1	Pathway_based_similarity
AKI00000050a	O00141	SGK1	SGK	6.208025936435926	6.537602	#E1E1E1	Pathway_based_similarity
AKI00000050a	Q16288	NTRK3	TRKC	7.195095712755864	6.49485	#E1E1E1	Pathway_based_similarity
AKI00000050a	P35968	KDR	VEGFR2	5.920965293722879	7.677781	#E1E1E1	Pathway_based_similarity
AKI00000063a	Q8NI60	CABC1	ADCK3	6.650669868567301	6.221849	#E1E1E1	Pathway_based_similarity
AKI00000063a	O43683	BUB1	BUB1	6.432846665116434	6.376751	#E1E1E1	Pathway_based_similarity
AKI00000063a	Q6P2M8	PNCK	CAMK1B	6.650669868567301	5	#E1E1E1	Pathway_based_similarity
AKI00000063a	P48730	CSNK1D	CSNK1D	6.650669868567301	6.142668	#E1E1E1	Pathway_based_similarity
AKI00000063a	P49674	CSNK1E	CSNK1E	6.650669868567301	6.142668	#E1E1E1	Pathway_based_similarity
AKI00000063a	O14976	GAK	GAK	7.166018065531434	7	#E1E1E1	Pathway_based_similarity
AKI00000063a	P45983	MAPK8	JNK1	6.650669868567301	7.744727	#E1E1E1	Pathway_based_similarity
AKI00000063a	P45984	MAPK9	JNK2	6.650669868567301	8.619789	#E1E1E1	Pathway_based_similarity
AKI00000063a	P53779	MAPK10	JNK3	6.650669868567301	8.638272	#E1E1E1	Pathway_based_similarity
AKI00000063a	P45985	MAP2K4	MEK4	6.650669868567301	6.677781	#E1E1E1	Pathway_based_similarity
AKI00000063a	Q9UBE8	NLK	NLK	6.505822996844982	8.387216	#E1E1E1	Pathway_based_similarity
AKI00000063a	Q16539	MAPK14	p38-alpha	6.650669868567301	9.327902	#E1E1E1	Pathway_based_similarity
AKI00000063a	Q15759	MAPK11	p38-beta	6.650669868567301	8.055517	#E1E1E1	Pathway_based_similarity
AKI00000063a	Q9BZL6	PRKD2	PRKD2	6.650669868567301	6.638272	#E1E1E1	Pathway_based_similarity
AKI00000063a	Q15418	RPS6KA1	RSK1(Kin.Dom.2-C-terminal)	6.650669868567301	7.080922	#E1E1E1	Pathway_based_similarity
AKI00000063a	Q9UK32	RPS6KA6	RSK4(Kin.Dom.2-C-terminal)	6.650669868567301	7.065502	#E1E1E1	Pathway_based_similarity
AKI00000063a	Q9NRP7	STK36	STK36	6.167791258914421	6.568636	#E1E1E1	Pathway_based_similarity
AKI00000063a	Q9NYL2	ZAK	ZAK	6.650669868567301	6.823909	#E1E1E1	Pathway_based_similarity
AKI00000070a	P11802	CDK4	CDK4-cyclinD1	6.135910416505355	7.337242	#E1E1E1	Pathway_based_similarity
AKI00000070a	P11802	CDK4	CDK4-cyclinD3	6.135910416505355	7.309804	#E1E1E1	Pathway_based_similarity
AKI00000070a	P50613	CDK7	CDK7	5.867168257746655	7.376751	#E1E1E1	Pathway_based_similarity
AKI00000070a	O76039	CDKL5	CDKL5	5.818869297925945	6.552842	#E1E1E1	Pathway_based_similarity
AKI00000070a	P48729	CSNK1A1	CSNK1A1	5.818869297925945	5.69897	#E1E1E1	Pathway_based_similarity
AKI00000070a	P19784	CSNK2A2	CSNK2A2	5.818869297925945	6.853872	#E1E1E1	Pathway_based_similarity
AKI00000070a	Q13627	DYRK1A	DYRK1A	5.818869297925945	6.769551	#E1E1E1	Pathway_based_similarity
AKI00000070a	Q8TD08	MAPK15	ERK8	5.818869297925945	7.443697	#E1E1E1	Pathway_based_similarity
AKI00000070a	P49840	GSK3A	GSK3A	7.163158789198711	7.721246	#E1E1E1	Pathway_based_similarity
AKI00000070a	P49841	GSK3B	GSK3B	7.376147448885092	7.886057	#E1E1E1	Pathway_based_similarity
AKI00000070a	Q86Z02	HIPK1	HIPK1	6.100968291228809	6.187087	#E1E1E1	Pathway_based_similarity
AKI00000070a	Q9Y6R4	MAP3K4	MAP3K4	5.818869297925945	5	#E1E1E1	Pathway_based_similarity
AKI00000070a	Q9NRP7	STK36	STK36	5.3996004036896235	6.79588	#E1E1E1	Pathway_based_similarity
AKI00000070a	P37173	TGFBR2	TGFBR2	5.818869297925945	7.055517	#E1E1E1	Pathway_based_similarity
AKI00000070a	P29597	TYK2	TYK2(JH2domain-pseudokinase)	6.7818839350575635	6.721246	#E1E1E1	Pathway_based_similarity
AKI00000070a	Q56UN5	MAP3K19	YSK4	5.818869297925945	6.744727	#E1E1E1	Pathway_based_similarity
AKI00000074a	Q9BWU1	CDK19	CDK11	5.608613407989061	7.619789	#E1E1E1	Pathway_based_similarity
AKI00000074a	P49336	CDK8	CDK8	6.159505990988106	7.366532	#E1E1E1	Pathway_based_similarity
AKI00000074a	P53355	DAPK1	DAPK1	6.053092147140133	6.244125	#E1E1E1	Pathway_based_similarity
AKI00000074a	Q9UIK4	DAPK2	DAPK2	6.053092147140133	6.721246	#E1E1E1	Pathway_based_similarity
AKI00000074a	O43293	DAPK3	DAPK3	6.053092147140133	7.376751	#E1E1E1	Pathway_based_similarity
AKI00000074a	Q86Z02	HIPK1	HIPK1	6.102304570911485	7.045757	#E1E1E1	Pathway_based_similarity
AKI00000074a	Q9H2X6	HIPK2	HIPK2	6.102304570911485	6.853872	#E1E1E1	Pathway_based_similarity
AKI00000074a	Q9H422	HIPK3	HIPK3	5.764542185811441	6.522879	#E1E1E1	Pathway_based_similarity
AKI00000074a	Q8NE63	HIPK4	HIPK4	5.764542185811441	6.69897	#E1E1E1	Pathway_based_similarity
AKI00000074a	Q13163	MAP2K5	MEK5	5.764542185811441	5.638272	#E1E1E1	Pathway_based_similarity
AKI00000074a	Q9Y2I7	PIKFYVE	PIKFYVE	5.764542185811441	6.29243	#E1E1E1	Pathway_based_similarity
AKI00000021a	Q08345	DDR1	DDR1	6.655367431118389	7.004365	#E1E1E1	Pathway_based_similarity
AKI00000021a	Q16832	DDR2	DDR2	6.655367431118389	6.677781	#E1E1E1	Pathway_based_similarity
AKI00000021a	Q9P2K8	EIF2AK4	GCN2(Kin.Dom.2,S808G)	7.129726782947438	7.251812	#E1E1E1	Pathway_based_similarity
AKI00000021a	O60674	JAK2	JAK2(JH1domain-catalytic)	8.025205327131317	6.920819	#E1E1E1	Pathway_based_similarity
AKI00000021a	P52333	JAK3	JAK3(JH1domain-catalytic)	7.872929819473554	6.443697	#E1E1E1	Pathway_based_similarity
AKI00000021a	Q9Y2U5	MAP3K2	MAP3K2	7.129726782947438	7.086186	#E1E1E1	Pathway_based_similarity
AKI00000021a	Q99759	MAP3K3	MAP3K3	7.129726782947438	7.05061	#E1E1E1	Pathway_based_similarity
AKI00000021a	Q9Y6R4	MAP3K4	MAP3K4	7.129726782947438	7.468521	#E1E1E1	Pathway_based_similarity
AKI00000021a	Q9Y4K4	MAP4K5	MAP4K5	7.129726782947438	6.958607	#E1E1E1	Pathway_based_similarity
AKI00000021a	P42345	MTOR	MTOR	7.250151633675872	5	#E1E1E1	Pathway_based_similarity
AKI00000021a	P29597	TYK2	TYK2(JH1domain-catalytic)	6.862879309077375	6.180456	#E1E1E1	Pathway_based_similarity
AKI00000021a	P30291	WEE1	WEE1	6.843813532862894	7.327902	#E1E1E1	Pathway_based_similarity
AKI00000021a	P0C1S8	WEE2	WEE2	5.636103987325396	7.283997	#E1E1E1	Pathway_based_similarity
AKI00000021a	Q56UN5	MAP3K19	YSK4	7.129726782947438	7.508638	#E1E1E1	Pathway_based_similarity
AKI00000047a	Q8NI60	CABC1	ADCK3	7.157693512503732	5	#E1E1E1	Pathway_based_similarity
AKI00000047a	P30530	AXL	AXL	7.157693512503732	6.744727	#E1E1E1	Pathway_based_similarity
AKI00000047a	P49760	CLK2	CLK2	7.157693512503732	5.161151	#E1E1E1	Pathway_based_similarity
AKI00000047a	P07333	CSF1R	CSF1R	8.16535958738102	8.823909	#E1E1E1	Pathway_based_similarity
AKI00000047a	P49674	CSNK1E	CSNK1E	7.157693512503732	5	#E1E1E1	Pathway_based_similarity
AKI00000047a	Q08345	DDR1	DDR1	8.33544839342898	7.387216	#E1E1E1	Pathway_based_similarity
AKI00000047a	Q16832	DDR2	DDR2	8.33544839342898	7.229148	#E1E1E1	Pathway_based_similarity
AKI00000047a	O94768	STK17B	DRAK2	7.157693512503732	5	#E1E1E1	Pathway_based_similarity
AKI00000047a	P29323	EPHB2	EPHB2	6.42454580656025	5.39794	#E1E1E1	Pathway_based_similarity
AKI00000047a	P54753	EPHB3	EPHB3	6.620297407095133	5.853872	#E1E1E1	Pathway_based_similarity
AKI00000047a	O15197	EPHB6	EPHB6	6.620297407095133	7.142668	#E1E1E1	Pathway_based_similarity
AKI00000047a	P17948	FLT1	FLT1	7.157693512503732	7.468521	#E1E1E1	Pathway_based_similarity
AKI00000047a	P36888	FLT3	FLT3	8.535137109628103	9.537602	#E1E1E1	Pathway_based_similarity
AKI00000047a	P35916	FLT4	FLT4	7.157693512503732	6.853872	#E1E1E1	Pathway_based_similarity
AKI00000047a	Q8NE63	HIPK4	HIPK4	7.157693512503732	6.387216	#E1E1E1	Pathway_based_similarity
AKI00000047a	P10721	KIT	KIT	7.565872758715072	9.055517	#E1E1E1	Pathway_based_similarity
AKI00000047a	Q8IVH8	MAP4K3	MAP4K3	7.157693512503732	5	#E1E1E1	Pathway_based_similarity
AKI00000047a	Q8WXR4	MYO3B	MYO3B	7.157693512503732	5	#E1E1E1	Pathway_based_similarity
AKI00000047a	P16234	PDGFRA	PDGFRA	7.157693512503732	8.677781	#E1E1E1	Pathway_based_similarity
AKI00000047a	P09619	PDGFRB	PDGFRB	7.157693512503732	8.721246	#E1E1E1	Pathway_based_similarity
AKI00000047a	Q96Q40	CDK15	PFTAIRE2	7.157693512503732	5	#E1E1E1	Pathway_based_similarity
AKI00000047a	Q8TBX8	PIP4K2C	PIP5K2C	7.157693512503732	6.568636	#E1E1E1	Pathway_based_similarity
AKI00000047a	P07949	RET	RET	7.410019561101271	5.853872	#E1E1E1	Pathway_based_similarity
AKI00000047a	P57078	RIPK4	RIPK4	7.157693512503732	5	#E1E1E1	Pathway_based_similarity
AKI00000047a	Q15349	RPS6KA2	RSK3(Kin.Dom.1-N-terminal)	7.157693512503732	5	#E1E1E1	Pathway_based_similarity
AKI00000047a	P12931	SRC	SRC	6.724617015200994	5	#E1E1E1	Pathway_based_similarity
AKI00000047a	Q16288	NTRK3	TRKC	7.640813018080728	6.958607	#E1E1E1	Pathway_based_similarity
AKI00000047a	P35968	KDR	VEGFR2	7.157693512503732	8.69897	#E1E1E1	Pathway_based_similarity
AKI00000047a	Q56UN5	MAP3K19	YSK4	7.157693512503732	7.327902	#E1E1E1	Pathway_based_similarity
GSK1379713	Q9BYP7	WNK3	WNK3	5.409964585830439	5	#E1E1E1	Pathway_based_similarity
GSK1379766	O14965	AURKA	AURKA	7.541121969581914	5	#E1E1E1	Pathway_based_similarity
GSK1379766	Q9UQB9	AURKC	AURKC	6.30681694510091	5	#E1E1E1	Pathway_based_similarity
GSK1379766	O15197	EPHB6	EPHB6	7.439741256011193	5.79588	#E1E1E1	Pathway_based_similarity
GSK1379766	Q92918	MAP4K1	HPK1	6.30681694510091	5	#E1E1E1	Pathway_based_similarity
GSK1379766	P51617	IRAK1	IRAK1	6.640775417811098	5	#E1E1E1	Pathway_based_similarity
GSK1379766	Q9Y616	IRAK3	IRAK3	6.481070137816118	5	#E1E1E1	Pathway_based_similarity
GSK1379766	O60674	JAK2	JAK2(JH1domain-catalytic)	7.183535126737213	5.552842	#E1E1E1	Pathway_based_similarity
GSK1379766	Q13163	MAP2K5	MEK5	6.30681694510091	5.376751	#E1E1E1	Pathway_based_similarity
GSK1379766	Q6P3R8	NEK5	NEK5	6.30681694510091	5	#E1E1E1	Pathway_based_similarity
GSK1379766	Q9UBF8	PI4KB	PIK4CB	6.43632810964796	5	#E1E1E1	Pathway_based_similarity
GSK1379766	Q8TBX8	PIP4K2C	PIP5K2C	6.30681694510091	5.619789	#E1E1E1	Pathway_based_similarity
GSK1379766	Q9BRS2	RIOK1	RIOK1	5.975349073827896	5	#E1E1E1	Pathway_based_similarity
GSK1379766	O14730	RIOK3	RIOK3	6.012574149768992	5	#E1E1E1	Pathway_based_similarity
GSK1379766	Q6PHR2	ULK3	ULK3	6.4307234241840225	5	#E1E1E1	Pathway_based_similarity
GSK1379708	Q96J92	WNK4	WNK4	4.9487173656132555	5	#E1E1E1	Pathway_based_similarity
GSK1379753	Q13705	ACVR2B	ACVR2B	5.7466075161388	5	#E1E1E1	Pathway_based_similarity
GSK1379753	O14965	AURKA	AURKA	7.321727834151894	5.920819	#E1E1E1	Pathway_based_similarity
GSK1379753	O15197	EPHB6	EPHB6	7.245510871125692	6.39794	#E1E1E1	Pathway_based_similarity
GSK1379753	Q9Y616	IRAK3	IRAK3	6.384177424349372	6.958607	#E1E1E1	Pathway_based_similarity
GSK1379753	O60674	JAK2	JAK2(JH1domain-catalytic)	6.8170373871926575	6.251812	#E1E1E1	Pathway_based_similarity
GSK1379753	P10721	KIT	KIT	7.061403694244276	5.958607	#E1E1E1	Pathway_based_similarity
GSK1379753	P29376	LTK	LTK	5.7466075161388	5.677781	#E1E1E1	Pathway_based_similarity
GSK1379753	Q13163	MAP2K5	MEK5	5.7466075161388	7.408935	#E1E1E1	Pathway_based_similarity
GSK1379753	Q13043	STK4	MST1	5.748774364253333	5	#E1E1E1	Pathway_based_similarity
GSK1379753	Q6P3R8	NEK5	NEK5	5.7466075161388	6.366532	#E1E1E1	Pathway_based_similarity
GSK1379753	O75914	PAK3	PAK3	6.158227610347127	5	#E1E1E1	Pathway_based_similarity
GSK1379753	Q8TBX8	PIP4K2C	PIP5K2C	5.746607516138799	6.744727	#E1E1E1	Pathway_based_similarity
GSK1379753	O75716	STK16	STK16	5.7466075161388	6.187087	#E1E1E1	Pathway_based_similarity
GSK1379765	Q96D53	ADCK4	ADCK4	5.551462383762332	5.267606	#E1E1E1	Pathway_based_similarity
GSK1379765	O14965	AURKA	AURKA	7.3171556281792505	5.167491	#E1E1E1	Pathway_based_similarity
GSK1379765	Q96GD4	AURKB	AURKB	7.3278919471450585	5.920819	#E1E1E1	Pathway_based_similarity
GSK1379765	O43683	BUB1	BUB1	7.793516019685839	5	#E1E1E1	Pathway_based_similarity
GSK1379765	O15197	EPHB6	EPHB6	7.077927555969265	5.585027	#E1E1E1	Pathway_based_similarity
GSK1379765	P14616	INSRR	INSRR	7.299227340317251	5	#E1E1E1	Pathway_based_similarity
GSK1379765	Q9Y616	IRAK3	IRAK3	6.59890584894567	5.49485	#E1E1E1	Pathway_based_similarity
GSK1379765	O60674	JAK2	JAK2(JH1domain-catalytic)	6.988853728717399	5.638272	#E1E1E1	Pathway_based_similarity
GSK1379765	P53671	LIMK2	LIMK2	6.094531494370391	5	#E1E1E1	Pathway_based_similarity
GSK1379765	Q13163	MAP2K5	MEK5	5.551462383762332	7.136677	#E1E1E1	Pathway_based_similarity
GSK1379765	O15146	MUSK	MUSK	7.799636411078913	5	#E1E1E1	Pathway_based_similarity
GSK1379765	Q6P3R8	NEK5	NEK5	5.551462383762332	5.267606	#E1E1E1	Pathway_based_similarity
GSK1379765	P42338	PIK3CB	PIK3CB	5.551462383762332	5	#E1E1E1	Pathway_based_similarity
GSK1379765	Q8TBX8	PIP4K2C	PIP5K2C	5.551462383762332	5.251812	#E1E1E1	Pathway_based_similarity
GSK1379765	P35590	TIE1	TIE1	5.551462383762332	5	#E1E1E1	Pathway_based_similarity
GSK1379765	Q6PHR2	ULK3	ULK3	6.797566823139989	5.79588	#E1E1E1	Pathway_based_similarity
GSK1033723	Q9Y243	AKT3	AKT3	4.8317374538316695	5	#E1E1E1	Pathway_based_similarity
GSK1033723	P30530	AXL	AXL	6.600338432879535	5	#E1E1E1	Pathway_based_similarity
GSK1033723	P49759	CLK1	CLK1	6.0808825009060685	6.823909	#E1E1E1	Pathway_based_similarity
GSK1033723	Q9HAZ1	CLK4	CLK4	6.6003384328795365	6.886057	#E1E1E1	Pathway_based_similarity
GSK1033723	Q09013	DMPK	DMPK	5.924289168581079	5.091515	#E1E1E1	Pathway_based_similarity
GSK1033723	Q13627	DYRK1A	DYRK1A	6.6003384328795365	6.886057	#E1E1E1	Pathway_based_similarity
GSK1033723	Q9Y463	DYRK1B	DYRK1B	6.6003384328795365	5	#E1E1E1	Pathway_based_similarity
GSK1033723	Q92630	DYRK2	DYRK2	6.001400029768611	6.366532	#E1E1E1	Pathway_based_similarity
GSK1033723	Q8TF76	GSG2	HASPIN	6.600338432879535	5	#E1E1E1	Pathway_based_similarity
GSK1033723	Q9H422	HIPK3	HIPK3	6.6003384328795365	6.769551	#E1E1E1	Pathway_based_similarity
GSK1033723	P06213	INSR	INSR	5.7592274342684	5	#E1E1E1	Pathway_based_similarity
GSK1033723	Q02763	TEK	TIE2	6.600338432879535	5	#E1E1E1	Pathway_based_similarity
GSK1033723	Q56UN5	MAP3K19	YSK4	6.6003384328795365	6.431798	#E1E1E1	Pathway_based_similarity
GSK1379763	P27037	ACVR2A	ACVR2A	5.849217487241334	5	#E1E1E1	Pathway_based_similarity
GSK1379763	Q9UQB9	AURKC	AURKC	5.849217487241334	6.05061	#E1E1E1	Pathway_based_similarity
GSK1379763	O15197	EPHB6	EPHB6	7.499575584053591	6.552842	#E1E1E1	Pathway_based_similarity
GSK1379763	Q9H422	HIPK3	HIPK3	5.849217487241334	5	#E1E1E1	Pathway_based_similarity
GSK1379763	Q9Y616	IRAK3	IRAK3	6.440856021926469	6.823909	#E1E1E1	Pathway_based_similarity
GSK1379763	O60674	JAK2	JAK2(JH1domain-catalytic)	6.7422627720731105	6.060481	#E1E1E1	Pathway_based_similarity
GSK1379763	P10721	KIT	KIT	6.858485531940541	6.69897	#E1E1E1	Pathway_based_similarity
GSK1379763	Q13233	MAP3K1	MAP3K1	5.849217487241334	5	#E1E1E1	Pathway_based_similarity
GSK1379763	Q9Y4K4	MAP4K5	MAP4K5	5.849217487241334	5	#E1E1E1	Pathway_based_similarity
GSK1379763	Q13163	MAP2K5	MEK5	5.849217487241334	7.619789	#E1E1E1	Pathway_based_similarity
GSK1379763	Q6P3R8	NEK5	NEK5	5.849217487241334	6.431798	#E1E1E1	Pathway_based_similarity
GSK1379763	P09619	PDGFRB	PDGFRB	5.849217487241334	5.657577	#E1E1E1	Pathway_based_similarity
GSK1379763	Q8TBX8	PIP4K2C	PIP5K2C	5.849217487241334	6.619789	#E1E1E1	Pathway_based_similarity
GSK1379763	Q9BRS2	RIOK1	RIOK1	5.955589654066664	5.657577	#E1E1E1	Pathway_based_similarity
GSK1379763	O14730	RIOK3	RIOK3	6.000940564866818	5	#E1E1E1	Pathway_based_similarity
GSK1379763	Q16288	NTRK3	TRKC	6.549228008121695	6.251812	#E1E1E1	Pathway_based_similarity
GSK1379763	Q6PHR2	ULK3	ULK3	6.414717056516742	6.136677	#E1E1E1	Pathway_based_similarity
SB-213663	O96017	CHEK2	CHEK2	6.330263887260077	5	#E1E1E1	Pathway_based_similarity
SB-213663	O14578	CIT	CIT	6.330263887260077	6.585027	#E1E1E1	Pathway_based_similarity
SB-213663	Q6DT37	CDC42BPG	DMPK2	6.330263887260077	6.537602	#E1E1E1	Pathway_based_similarity
SB-213663	P45983	MAPK8	JNK1	6.330263887260077	6.657577	#E1E1E1	Pathway_based_similarity
SB-213663	P45984	MAPK9	JNK2	6.330263887260077	7.337242	#E1E1E1	Pathway_based_similarity
SB-213663	P53779	MAPK10	JNK3	6.330263887260077	7.187087	#E1E1E1	Pathway_based_similarity
SB-213663	Q15746	MYLK	MYLK	5.440005724900803	5	#E1E1E1	Pathway_based_similarity
SB-213663	Q16539	MAPK14	p38-alpha	6.330263887260077	7.267606	#E1E1E1	Pathway_based_similarity
SB-213663	Q9UHD2	TBK1	TBK1	5.351860582634956	5	#E1E1E1	Pathway_based_similarity
GSK301362	Q6P2M8	PNCK	CAMK1B	6.15837729234649	6.508638	#E1E1E1	Pathway_based_similarity
GSK301362	O14920	IKBKB	IKK-beta	6.15837729234649	7.677781	#E1E1E1	Pathway_based_similarity
GSK301362	P23458	JAK1	JAK1(JH2domain-pseudokinase)	5.977802229183701	6.408935	#E1E1E1	Pathway_based_similarity
GSK301362	O60674	JAK2	JAK2(JH1domain-catalytic)	6.220024925035528	6.744727	#E1E1E1	Pathway_based_similarity
GSK301362	Q13188	STK3	MST2	5.397422686878698	5.657577	#E1E1E1	Pathway_based_similarity
GSK301362	Q86YV6	MYLK4	MYLK4	6.402914594627053	6.853872	#E1E1E1	Pathway_based_similarity
GSK301362	Q9H093	NUAK2	SNARK	6.15837729234649	6.69897	#E1E1E1	Pathway_based_similarity
GSK301362	Q7L7X3	TAOK1	TAOK1	5.320484823228424	7.167491	#E1E1E1	Pathway_based_similarity
GSK301362	Q9H2K8	TAOK3	TAOK3	5.8804013442502985	7.49485	#E1E1E1	Pathway_based_similarity
GSK301362	P29597	TYK2	TYK2(JH2domain-pseudokinase)	5.864352696220496	8.537602	#E1E1E1	Pathway_based_similarity
GSK1379944	O14936	CASK	CASK	5.6504545130183415	5	#E1E1E1	Pathway_based_similarity
GSK1379944	Q00526	CDK3	CDK3	5.6504545130183415	5	#E1E1E1	Pathway_based_similarity
GSK1379944	P11802	CDK4	CDK4-cyclinD1	6.261442093894338	5	#E1E1E1	Pathway_based_similarity
GSK1379944	O14757	CHEK1	CHEK1	5.6504545130183415	5	#E1E1E1	Pathway_based_similarity
GSK1379944	P78368	CSNK1G2	CSNK1G2	5.6504545130183415	5	#E1E1E1	Pathway_based_similarity
GSK1379944	O43293	DAPK3	DAPK3	7.173085969979739	5	#E1E1E1	Pathway_based_similarity
GSK1379944	Q08345	DDR1	DDR1	6.704970586527088	5	#E1E1E1	Pathway_based_similarity
GSK1379944	P29323	EPHB2	EPHB2	6.687686907993135	5	#E1E1E1	Pathway_based_similarity
GSK1379944	P27361	MAPK3	ERK1	5.6504545130183415	5	#E1E1E1	Pathway_based_similarity
GSK1379944	P22455	FGFR4	FGFR4	5.037042020252271	5	#E1E1E1	Pathway_based_similarity
GSK1379944	O14920	IKBKB	IKK-beta	5.6504545130183415	5	#E1E1E1	Pathway_based_similarity
GSK1379944	P51617	IRAK1	IRAK1	6.908726409849464	5	#E1E1E1	Pathway_based_similarity
GSK1379944	Q6P3R8	NEK5	NEK5	5.6504545130183415	5	#E1E1E1	Pathway_based_similarity
GSK1379944	Q9UBE8	NLK	NLK	7.428474531047934	5	#E1E1E1	Pathway_based_similarity
GSK1379944	P09619	PDGFRB	PDGFRB	5.6504545130183415	5	#E1E1E1	Pathway_based_similarity
GSK1379944	O60331	PIP5K1C	PIP5K1C	5.6504545130183415	5	#E1E1E1	Pathway_based_similarity
GSK1379944	Q02156	PRKCE	PRKCE	5.6504545130183415	5	#E1E1E1	Pathway_based_similarity
GSK1379944	O94806	PRKD3	PRKD3	5.6504545130183415	5	#E1E1E1	Pathway_based_similarity
GSK1379944	P07949	RET	RET	6.231338567834448	5	#E1E1E1	Pathway_based_similarity
GSK1379753	Q16288	NTRK3	TRKC	6.567260430885927	6.537602	#E1E1E1	Pathway_based_similarity
GW819776	Q8IVW4	CDKL3	CDKL3	6.114280477620834	5	#E1E1E1	Pathway_based_similarity
GW819776	P49759	CLK1	CLK1	5.374560511155688	5.309804	#E1E1E1	Pathway_based_similarity
GW819776	Q8TD08	MAPK15	ERK8	6.114280477620834	5.619789	#E1E1E1	Pathway_based_similarity
GW819776	Q86Z02	HIPK1	HIPK1	6.554590728976543	5.013228	#E1E1E1	Pathway_based_similarity
GW819776	Q9H2X6	HIPK2	HIPK2	6.554590728976543	5.30103	#E1E1E1	Pathway_based_similarity
GW819776	Q9H422	HIPK3	HIPK3	6.114280477620834	5	#E1E1E1	Pathway_based_similarity
GW819776	P45983	MAPK8	JNK1	6.114280477620834	5.091515	#E1E1E1	Pathway_based_similarity
GW819776	P53779	MAPK10	JNK3	6.114280477620834	5	#E1E1E1	Pathway_based_similarity
GW819776	P10721	KIT	KIT	6.605828362662746	5	#E1E1E1	Pathway_based_similarity
GW819776	P46734	MAP2K3	MEK3	6.114280477620834	5.39794	#E1E1E1	Pathway_based_similarity
GW819776	P51956	NEK3	NEK3	6.114280477620834	5	#E1E1E1	Pathway_based_similarity
GW819776	Q6P3R8	NEK5	NEK5	6.114280477620834	5	#E1E1E1	Pathway_based_similarity
GW819776	Q8TBX8	PIP4K2C	PIP5K2C	6.114280477620834	5	#E1E1E1	Pathway_based_similarity
GW819776	Q9BVS4	RIOK2	RIOK2	5.629339356652696	5.070581	#E1E1E1	Pathway_based_similarity
GW856795	P00519	ABL1	ABL1-phosphorylated	5.889683066582032	7.309804	#E1E1E1	Pathway_based_similarity
GW856795	P04626	ERBB2	ERBB2	6.132302914291169	6.309804	#E1E1E1	Pathway_based_similarity
GW856795	P42685	FRK	FRK	6.351667299941573	7.031517	#E1E1E1	Pathway_based_similarity
GW856795	P06239	LCK	LCK	5.974657428867907	6.031517	#E1E1E1	Pathway_based_similarity
GW856795	Q12851	MAP4K2	MAP4K2	6.210861935717568	5.552842	#E1E1E1	Pathway_based_similarity
GW856795	P16234	PDGFRA	PDGFRA	6.210861935717568	5.958607	#E1E1E1	Pathway_based_similarity
GW856795	O15530	PDPK1	PDPK1	5.99543026845704	5	#E1E1E1	Pathway_based_similarity
GW856795	P17612	PRKACA	PKAC-alpha	6.210861935717568	5	#E1E1E1	Pathway_based_similarity
GW856795	P07949	RET	RET	6.852208280545266	6.886057	#E1E1E1	Pathway_based_similarity
GW856795	P12931	SRC	SRC	6.2032074966840876	6.142668	#E1E1E1	Pathway_based_similarity
GW856795	Q7L7X3	TAOK1	TAOK1	5.5028012950097045	5	#E1E1E1	Pathway_based_similarity
GW856795	P37173	TGFBR2	TGFBR2	6.210861935717568	6.69897	#E1E1E1	Pathway_based_similarity
GW856795	Q86Y07	VRK2	VRK2	4.807548479995885	5	#E1E1E1	Pathway_based_similarity
GSK902056	P31749	AKT1	AKT1	7.828922606191745	7.004365	#E1E1E1	Pathway_based_similarity
GSK902056	P31751	AKT2	AKT2	7.523296703992445	7	#E1E1E1	Pathway_based_similarity
GSK902056	Q9Y243	AKT3	AKT3	7.49094793680473	7.346787	#E1E1E1	Pathway_based_similarity
GSK902056	P21802	FGFR2	FGFR2	5.3390872277084265	5	#E1E1E1	Pathway_based_similarity
GSK902056	Q9P286	PAK7	PAK7	6.824319387211143	5.958607	#E1E1E1	Pathway_based_similarity
GSK902056	Q05655	PRKCD	PRKCD	7.129058594859766	6	#E1E1E1	Pathway_based_similarity
GSK902056	Q02156	PRKCE	PRKCE	7.129058594859766	7.49485	#E1E1E1	Pathway_based_similarity
GSK902056	P24723	PRKCH	PRKCH	7.129058594859766	7.387216	#E1E1E1	Pathway_based_similarity
GSK902056	Q04759	PRKCQ	PRKCQ	7.129058594859766	7.39794	#E1E1E1	Pathway_based_similarity
GSK902056	Q13237	PRKG2	PRKG2	7.129058594859766	7.49485	#E1E1E1	Pathway_based_similarity
GSK902056	P51817	PRKX	PRKX	7.129058594859766	6.920819	#E1E1E1	Pathway_based_similarity
GSK902056	O75676	RPS6KA4	RPS6KA4(Kin.Dom.2-C-terminal)	7.129058594859766	6.366532	#E1E1E1	Pathway_based_similarity
GSK902056	Q56UN5	MAP3K19	YSK4	7.129058594859766	8.013228	#E1E1E1	Pathway_based_similarity
PFE-PKIS 10	Q9UM73	ALK	ALK	9.172525057646533	9	#E1E1E1	PPI_based_similarity
PFE-PKIS 10	Q9UIK4	DAPK2	DAPK2	6.101366409667145	5	#E1E1E1	PPI_based_similarity
PFE-PKIS 10	O15075	DCLK1	DCAMKL1	6.006266655990559	6.920819	#E1E1E1	PPI_based_similarity
PFE-PKIS 10	Q8N568	DCLK2	DCAMKL2	5.962670848618546	6.318759	#E1E1E1	PPI_based_similarity
PFE-PKIS 10	O15197	EPHB6	EPHB6	6.4426509451574825	5.638272	#E1E1E1	PPI_based_similarity
PFE-PKIS 10	Q05397	PTK2	FAK	6.202521007865955	8.30103	#E1E1E1	PPI_based_similarity
PFE-PKIS 10	P16591	FER	FER	6.353892734706519	7.49485	#E1E1E1	PPI_based_similarity
PFE-PKIS 10	P07332	FES	FES	6.210235193268528	6.920819	#E1E1E1	PPI_based_similarity
PFE-PKIS 10	P42685	FRK	FRK	6.439629060848882	6.823909	#E1E1E1	PPI_based_similarity
PFE-PKIS 10	Q15835	GRK1	GRK1	5.98764348478731	6.744727	#E1E1E1	PPI_based_similarity
PFE-PKIS 10	Q8WTQ7	GRK7	GRK7	5.9418221246722895	6.886057	#E1E1E1	PPI_based_similarity
PFE-PKIS 10	O94804	STK10	LOK	6.029127109651629	6.337242	#E1E1E1	PPI_based_similarity
PFE-PKIS 10	P29376	LTK	LTK	6.029127109651629	6.244125	#E1E1E1	PPI_based_similarity
PFE-PKIS 10	P46734	MAP2K3	MEK3	5.814794685608043	6.19382	#E1E1E1	PPI_based_similarity
PFE-PKIS 10	P15735	PHKG2	PHKG2	5.6791815926842135	6.920819	#E1E1E1	PPI_based_similarity
PFE-PKIS 10	O00444	PLK4	PLK4	5.976163878831295	7.408935	#E1E1E1	PPI_based_similarity
PFE-PKIS 10	Q14289	PTK2B	PYK2	6.970539618392605	8.091515	#E1E1E1	PPI_based_similarity
PFE-PKIS 10	Q6XUX3	DSTYK	RIPK5	5.2506350387171485	6.420216	#E1E1E1	PPI_based_similarity
PFE-PKIS 10	P08922	ROS1	ROS1	6.029127109651629	9.39794	#E1E1E1	PPI_based_similarity
PFE-PKIS 10	Q9H2G2	SLK	SLK	6.44957203510491	6.638272	#E1E1E1	PPI_based_similarity
PFE-PKIS 10	Q13470	TNK1	TNK1	6.029127109651629	7.004365	#E1E1E1	PPI_based_similarity
PFE-PKIS 10	Q07912	TNK2	TNK2	6.821904502581295	7.657577	#E1E1E1	PPI_based_similarity
PFE-PKIS 10	P04629	NTRK1	TRKA	7.923132053882332	6.769551	#E1E1E1	PPI_based_similarity
PFE-PKIS 10	Q16620	NTRK2	TRKB	8.044741333274825	6.39794	#E1E1E1	PPI_based_similarity
PFE-PKIS 14	Q96GD4	AURKB	AURKB	6.469438251334776	6.283997	#E1E1E1	PPI_based_similarity
PFE-PKIS 14	Q8N5S9	CAMKK1	CAMKK1	5.558643726121495	6.468521	#E1E1E1	PPI_based_similarity
PFE-PKIS 14	Q96RR4	CAMKK2	CAMKK2	5.486427271645859	6.769551	#E1E1E1	PPI_based_similarity
PFE-PKIS 14	P49759	CLK1	CLK1	6.770850314943194	6.79588	#E1E1E1	PPI_based_similarity
PFE-PKIS 14	Q9HAZ1	CLK4	CLK4	7.0295119193520295	7.508638	#E1E1E1	PPI_based_similarity
PFE-PKIS 14	P68400	CSNK2A1	CSNK2A1	6.721781110514598	5.69897	#E1E1E1	PPI_based_similarity
PFE-PKIS 14	P19784	CSNK2A2	CSNK2A2	6.945854619277233	6.21467	#E1E1E1	PPI_based_similarity
PFE-PKIS 14	Q9UEE5	STK17A	DRAK1	6.604388472873999	6.568636	#E1E1E1	PPI_based_similarity
PFE-PKIS 14	O94768	STK17B	DRAK2	6.604388472873999	7.958607	#E1E1E1	PPI_based_similarity
PFE-PKIS 14	Q13627	DYRK1A	DYRK1A	6.3236045870191395	7.387216	#E1E1E1	PPI_based_similarity
PFE-PKIS 14	Q86Z02	HIPK1	HIPK1	6.152018954413468	6.769551	#E1E1E1	PPI_based_similarity
PFE-PKIS 14	Q9H2X6	HIPK2	HIPK2	6.353032577835808	6.79588	#E1E1E1	PPI_based_similarity
PFE-PKIS 14	Q9H422	HIPK3	HIPK3	6.159916658903879	6.69897	#E1E1E1	PPI_based_similarity
PFE-PKIS 14	Q8NE63	HIPK4	HIPK4	6.152018954413468	6.259637	#E1E1E1	PPI_based_similarity
PFE-PKIS 14	P09619	PDGFRB	PDGFRB	6.482549011656328	6.920819	#E1E1E1	PPI_based_similarity
PFE-PKIS 14	O60331	PIP5K1C	PIP5K1C	6.526360765896952	6.327902	#E1E1E1	PPI_based_similarity
PFE-PKIS 14	P19525	EIF2AK2	PRKR	5.6107207430968495	5	#E1E1E1	PPI_based_similarity
PFE-PKIS 18	O14965	AURKA	AURKA	6.781967215202251	6.677781	#E1E1E1	PPI_based_similarity
PFE-PKIS 18	Q96GD4	AURKB	AURKB	7.156132843622571	6.769551	#E1E1E1	PPI_based_similarity
PFE-PKIS 18	P19784	CSNK2A2	CSNK2A2	6.27772410006452	6.154902	#E1E1E1	PPI_based_similarity
PFE-PKIS 18	O94768	STK17B	DRAK2	6.363380725732011	5.619789	#E1E1E1	PPI_based_similarity
PFE-PKIS 18	Q05397	PTK2	FAK	8.108730145846248	8.619789	#E1E1E1	PPI_based_similarity
PFE-PKIS 18	P36888	FLT3	FLT3	5.736020989513357	7.21467	#E1E1E1	PPI_based_similarity
PFE-PKIS 18	P35916	FLT4	FLT4	6.362326373072955	6.552842	#E1E1E1	PPI_based_similarity
PFE-PKIS 18	P23458	JAK1	JAK1(JH2domain-pseudokinase)	7.168799986276722	6.356547	#E1E1E1	PPI_based_similarity
PFE-PKIS 18	O60674	JAK2	JAK2(JH1domain-catalytic)	7.583831190155687	7.045757	#E1E1E1	PPI_based_similarity
PFE-PKIS 18	P52333	JAK3	JAK3(JH1domain-catalytic)	6.557179258201981	7.769551	#E1E1E1	PPI_based_similarity
PFE-PKIS 18	P08581	MET	MET	6.001143695791613	6	#E1E1E1	PPI_based_similarity
PFE-PKIS 18	P80192	MAP3K9	MLK1	6.1135275335465815	7.958607	#E1E1E1	PPI_based_similarity
PFE-PKIS 18	Q02779	MAP3K10	MLK2	5.943556002212762	7.130768	#E1E1E1	PPI_based_similarity
PFE-PKIS 18	Q16584	MAP3K11	MLK3	5.814509665138515	7.552842	#E1E1E1	PPI_based_similarity
PFE-PKIS 18	Q16539	MAPK14	p38-alpha	7.3896113616167884	5	#E1E1E1	PPI_based_similarity
PFE-PKIS 18	P07949	RET	RET	6.768144662657792	6.455932	#E1E1E1	PPI_based_similarity
PFE-PKIS 18	O14730	RIOK3	RIOK3	6.158431614154781	6.207608	#E1E1E1	PPI_based_similarity
PFE-PKIS 18	Q9H093	NUAK2	SNARK	7.124653579291279	5.886057	#E1E1E1	PPI_based_similarity
PFE-PKIS 18	O75716	STK16	STK16	6.373418336753561	7.309804	#E1E1E1	PPI_based_similarity
PFE-PKIS 18	P43405	SYK	SYK	6.5762102976805	6.443697	#E1E1E1	PPI_based_similarity
PFE-PKIS 18	Q9UHD2	TBK1	TBK1	6.307903944623977	6.376751	#E1E1E1	PPI_based_similarity
PFE-PKIS 18	P04629	NTRK1	TRKA	6.483382576402972	6.420216	#E1E1E1	PPI_based_similarity
PFE-PKIS 18	Q16620	NTRK2	TRKB	6.738486883415994	5.677781	#E1E1E1	PPI_based_similarity
PFE-PKIS 18	P33981	TTK	TTK	6.232588822443168	7.568636	#E1E1E1	PPI_based_similarity
PFE-PKIS 18	P29597	TYK2	TYK2(JH1domain-catalytic)	6.216232125587015	6.585027	#E1E1E1	PPI_based_similarity
PFE-PKIS 18	Q56UN5	MAP3K19	YSK4	7.2926065302666725	7.537602	#E1E1E1	PPI_based_similarity
TPKI-30	Q8NI60	CABC1	ADCK3	6.0250554918846095	5	#E1E1E1	PPI_based_similarity
TPKI-30	O14965	AURKA	AURKA	7.980773307156935	5.05061	#E1E1E1	PPI_based_similarity
TPKI-30	Q13873	BMPR2	BMPR2	5.329591516436835	5.886057	#E1E1E1	PPI_based_similarity
TPKI-30	P51813	BMX	BMX	6.074176926168116	5	#E1E1E1	PPI_based_similarity
TPKI-30	P22607	FGFR3	FGFR3	6.359246848968792	5	#E1E1E1	PPI_based_similarity
TPKI-30	P52564	MAP2K6	MEK6	5.782188520851024	5	#E1E1E1	PPI_based_similarity
TPKI-30	Q9Y6E0	STK24	MST3	5.970776900735035	5	#E1E1E1	PPI_based_similarity
TPKI-30	Q96PY6	NEK1	NEK1	6.0250554918846095	5	#E1E1E1	PPI_based_similarity
TPKI-30	Q8IY84	MGC42105	NIM1	6.244290995075333	5.251812	#E1E1E1	PPI_based_similarity
TPKI-30	Q8TBX8	PIP4K2C	PIP5K2C	6.272718464115199	5.481486	#E1E1E1	PPI_based_similarity
TPKI-30	P53350	PLK1	PLK1	8.570862748191516	8.080922	#E1E1E1	PPI_based_similarity
TPKI-30	Q9NYY3	PLK2	PLK2	8.18995417755298	7.173925	#E1E1E1	PPI_based_similarity
TPKI-30	Q9H4B4	PLK3	PLK3	8.106833510750606	6.420216	#E1E1E1	PPI_based_similarity
TPKI-30	Q9H2G2	SLK	SLK	6.415572784612679	5	#E1E1E1	PPI_based_similarity
TPKI-30	O75716	STK16	STK16	6.661867921736144	5.958607	#E1E1E1	PPI_based_similarity
TPKI-30	O00506	STK25	YSK1	5.167376259227248	5	#E1E1E1	PPI_based_similarity
TPKI-31	O14965	AURKA	AURKA	7.724500322227572	7.275724	#E1E1E1	PPI_based_similarity
TPKI-31	Q9NSY1	BMP2K	BIKE	6.282624994253513	7.443697	#E1E1E1	PPI_based_similarity
TPKI-31	P49760	CLK2	CLK2	5.439458533262596	7.130768	#E1E1E1	PPI_based_similarity
TPKI-31	Q9C098	DCLK3	DCAMKL3	6.721019346302853	5.638272	#E1E1E1	PPI_based_similarity
TPKI-31	O14976	GAK	GAK	5.453707088985892	7.431798	#E1E1E1	PPI_based_similarity
TPKI-31	Q9P2K8	EIF2AK4	GCN2(Kin.Dom.2,S808G)	7.160051399019109	7.30103	#E1E1E1	PPI_based_similarity
TPKI-31	P51617	IRAK1	IRAK1	6.1978038462299745	7.022276	#E1E1E1	PPI_based_similarity
TPKI-31	P23458	JAK1	JAK1(JH2domain-pseudokinase)	6.581910898602143	6.823909	#E1E1E1	PPI_based_similarity
TPKI-31	Q9Y6R4	MAP3K4	MAP3K4	5.768939688348163	7.130768	#E1E1E1	PPI_based_similarity
TPKI-31	P08581	MET	MET	6.363155153709027	7.337242	#E1E1E1	PPI_based_similarity
TPKI-31	Q8IY84	MGC42105	NIM1	5.982460841502989	7.107905	#E1E1E1	PPI_based_similarity
TPKI-31	P48736	PIK3CG	PIK3CG	6.059546392153638	7.091515	#E1E1E1	PPI_based_similarity
TPKI-31	Q8TBX8	PIP4K2C	PIP5K2C	6.171027804253341	7.619789	#E1E1E1	PPI_based_similarity
TPKI-31	P53350	PLK1	PLK1	7.853285051244173	9.769551	#E1E1E1	PPI_based_similarity
TPKI-31	Q9NYY3	PLK2	PLK2	7.547869769762693	8.657577	#E1E1E1	PPI_based_similarity
TPKI-31	Q9H4B4	PLK3	PLK3	7.422324031136419	7.744727	#E1E1E1	PPI_based_similarity
TPKI-31	Q9BRS2	RIOK1	RIOK1	5.659796951515591	7.075721	#E1E1E1	PPI_based_similarity
TPKI-31	O14730	RIOK3	RIOK3	5.641327896773724	5.443697	#E1E1E1	PPI_based_similarity
TPKI-31	Q9H2G2	SLK	SLK	6.205026304107019	7.619789	#E1E1E1	PPI_based_similarity
TPKI-31	O75716	STK16	STK16	6.506784874140773	7.481486	#E1E1E1	PPI_based_similarity
TPKI-31	P29597	TYK2	TYK2(JH1domain-catalytic)	6.27179889131108	6.79588	#E1E1E1	PPI_based_similarity
TPKI-31	Q56UN5	MAP3K19	YSK4	7.707110959263542	7.346787	#E1E1E1	PPI_based_similarity
TPKI-35	P00519	ABL1	ABL1-phosphorylated	8.174911352391687	8.136677	#E1E1E1	PPI_based_similarity
TPKI-35	P42684	ABL2	ABL2	6.838591555205446	6.585027	#E1E1E1	PPI_based_similarity
TPKI-35	Q92772	CDKL2	CDKL2	7.874807464408155	6.79588	#E1E1E1	PPI_based_similarity
TPKI-35	P07333	CSF1R	CSF1R	7.275889569549919	7.173925	#E1E1E1	PPI_based_similarity
TPKI-35	Q08345	DDR1	DDR1	7.423024742298319	8.721246	#E1E1E1	PPI_based_similarity
TPKI-35	Q16832	DDR2	DDR2	7.874807464408155	7.619789	#E1E1E1	PPI_based_similarity
TPKI-35	O15197	EPHB6	EPHB6	6.874202729978612	6.769551	#E1E1E1	PPI_based_similarity
TPKI-35	P21860	ERBB3	ERBB3	7.201255864466101	6.309804	#E1E1E1	PPI_based_similarity
TPKI-35	P17948	FLT1	FLT1	7.22926186892105	6.69897	#E1E1E1	PPI_based_similarity
TPKI-35	P36888	FLT3	FLT3	7.254762683157992	8.244125	#E1E1E1	PPI_based_similarity
TPKI-35	P35916	FLT4	FLT4	7.185676751257151	7.318759	#E1E1E1	PPI_based_similarity
TPKI-35	P10721	KIT	KIT	7.543379741732911	8.200659	#E1E1E1	PPI_based_similarity
TPKI-35	P06239	LCK	LCK	7.622454875021626	7.004365	#E1E1E1	PPI_based_similarity
TPKI-35	O94804	STK10	LOK	7.874807464408155	6.920819	#E1E1E1	PPI_based_similarity
TPKI-35	Q13163	MAP2K5	MEK5	7.406460108281996	7	#E1E1E1	PPI_based_similarity
TPKI-35	Q12866	MERTK	MERTK	6.879509024979918	6.769551	#E1E1E1	PPI_based_similarity
TPKI-35	P08581	MET	MET	7.728747884093333	6.79588	#E1E1E1	PPI_based_similarity
TPKI-35	P16234	PDGFRA	PDGFRA	7.935841465396671	7.823909	#E1E1E1	PPI_based_similarity
TPKI-35	P09619	PDGFRB	PDGFRB	8.17975982436556	8.49485	#E1E1E1	PPI_based_similarity
TPKI-35	P07949	RET	RET	7.751774093108375	6.853872	#E1E1E1	PPI_based_similarity
TPKI-35	P35590	TIE1	TIE1	7.2768630265054455	6.455932	#E1E1E1	PPI_based_similarity
TPKI-35	P04629	NTRK1	TRKA	5.986471578961851	6.744727	#E1E1E1	PPI_based_similarity
AKI00000050a	P51451	BLK	BLK	7.185479134764046	6.769551	#E1E1E1	PPI_based_similarity
AKI00000050a	Q6P2M8	PNCK	CAMK1B	1.2072995196132663	5	#E1E1E1	PPI_based_similarity
AKI00000050a	P07333	CSF1R	CSF1R	7.803105005712918	8.244125	#E1E1E1	PPI_based_similarity
AKI00000050a	P48729	CSNK1A1	CSNK1A1	5.56452264328158	6.337242	#E1E1E1	PPI_based_similarity
AKI00000050a	P48730	CSNK1D	CSNK1D	5.533153472885287	6.552842	#E1E1E1	PPI_based_similarity
AKI00000050a	P49674	CSNK1E	CSNK1E	5.889523808787257	6.721246	#E1E1E1	PPI_based_similarity
AKI00000050a	Q9C098	DCLK3	DCAMKL3	5.915353103271298	6.356547	#E1E1E1	PPI_based_similarity
AKI00000050a	Q08345	DDR1	DDR1	7.940925131945277	8.29243	#E1E1E1	PPI_based_similarity
AKI00000050a	Q16832	DDR2	DDR2	5.56452264328158	7.744727	#E1E1E1	PPI_based_similarity
AKI00000050a	Q9Y463	DYRK1B	DYRK1B	6.33372739902948	6.721246	#E1E1E1	PPI_based_similarity
AKI00000050a	O15197	EPHB6	EPHB6	7.528008173814119	6.886057	#E1E1E1	PPI_based_similarity
AKI00000050a	P36888	FLT3	FLT3	8.153582380617486	8.055517	#E1E1E1	PPI_based_similarity
AKI00000050a	P35916	FLT4	FLT4	7.557026356659361	6.522879	#E1E1E1	PPI_based_similarity
AKI00000050a	P25098	ADRBK1	GRK2	5.911138802181747	5	#E1E1E1	PPI_based_similarity
AKI00000050a	P10721	KIT	KIT	7.292355626533089	8.853872	#E1E1E1	PPI_based_similarity
AKI00000050a	P06239	LCK	LCK	7.04474696152073	6.229148	#E1E1E1	PPI_based_similarity
AKI00000050a	P49137	MAPKAPK2	MAPKAPK2	5.120255448467524	5	#E1E1E1	PPI_based_similarity
AKI00000050a	Q13163	MAP2K5	MEK5	6.552790148538067	6.537602	#E1E1E1	PPI_based_similarity
AKI00000050a	Q9H1R3	MYLK2	MYLK2	5.1377187255089	6.886057	#E1E1E1	PPI_based_similarity
AKI00000050a	P16234	PDGFRA	PDGFRA	7.6659726903599665	8.221849	#E1E1E1	PPI_based_similarity
AKI00000050a	P09619	PDGFRB	PDGFRB	7.986168800905734	9.19382	#E1E1E1	PPI_based_similarity
AKI00000050a	P07949	RET	RET	7.569045569598214	6.79588	#E1E1E1	PPI_based_similarity
AKI00000050a	O00141	SGK1	SGK	5.96348586274464	6.537602	#E1E1E1	PPI_based_similarity
AKI00000050a	Q16288	NTRK3	TRKC	7.49690261649364	6.49485	#E1E1E1	PPI_based_similarity
AKI00000050a	P35968	KDR	VEGFR2	7.498215000625371	7.677781	#E1E1E1	PPI_based_similarity
AKI00000063a	Q8NI60	CABC1	ADCK3	7.174096561941283	6.221849	#E1E1E1	PPI_based_similarity
AKI00000063a	O43683	BUB1	BUB1	6.303290281501911	6.376751	#E1E1E1	PPI_based_similarity
AKI00000063a	Q6P2M8	PNCK	CAMK1B	1.450452938381641	5	#E1E1E1	PPI_based_similarity
AKI00000063a	P48730	CSNK1D	CSNK1D	6.729978505600439	6.142668	#E1E1E1	PPI_based_similarity
AKI00000063a	P49674	CSNK1E	CSNK1E	7.1156469937867275	6.142668	#E1E1E1	PPI_based_similarity
AKI00000063a	O14976	GAK	GAK	7.198504633234678	7	#E1E1E1	PPI_based_similarity
AKI00000063a	P45983	MAPK8	JNK1	6.561358533939697	7.744727	#E1E1E1	PPI_based_similarity
AKI00000063a	P45984	MAPK9	JNK2	6.5388569428053716	8.619789	#E1E1E1	PPI_based_similarity
AKI00000063a	P53779	MAPK10	JNK3	6.216437274797401	8.638272	#E1E1E1	PPI_based_similarity
AKI00000063a	P45985	MAP2K4	MEK4	5.595095367948773	6.677781	#E1E1E1	PPI_based_similarity
AKI00000063a	Q9UBE8	NLK	NLK	7.255746055664229	8.387216	#E1E1E1	PPI_based_similarity
AKI00000063a	Q16539	MAPK14	p38-alpha	7.091574664653869	9.327902	#E1E1E1	PPI_based_similarity
AKI00000063a	Q15759	MAPK11	p38-beta	6.669560751425244	8.055517	#E1E1E1	PPI_based_similarity
AKI00000063a	Q9BZL6	PRKD2	PRKD2	6.378212819912516	6.638272	#E1E1E1	PPI_based_similarity
AKI00000063a	Q15418	RPS6KA1	RSK1(Kin.Dom.2-C-terminal)	6.037553887969845	7.080922	#E1E1E1	PPI_based_similarity
AKI00000063a	Q9UK32	RPS6KA6	RSK4(Kin.Dom.2-C-terminal)	6.495628581385456	7.065502	#E1E1E1	PPI_based_similarity
AKI00000063a	Q9NRP7	STK36	STK36	6.171942022301765	6.568636	#E1E1E1	PPI_based_similarity
AKI00000063a	Q9NYL2	ZAK	ZAK	7.174096561941283	6.823909	#E1E1E1	PPI_based_similarity
AKI00000070a	P11802	CDK4	CDK4-cyclinD1	6.514762712900075	7.337242	#E1E1E1	PPI_based_similarity
AKI00000070a	P11802	CDK4	CDK4-cyclinD3	6.514762712900075	7.309804	#E1E1E1	PPI_based_similarity
AKI00000070a	P50613	CDK7	CDK7	6.113792068869846	7.376751	#E1E1E1	PPI_based_similarity
AKI00000070a	O76039	CDKL5	CDKL5	5.639988248049594	6.552842	#E1E1E1	PPI_based_similarity
AKI00000070a	P48729	CSNK1A1	CSNK1A1	5.639988248049594	5.69897	#E1E1E1	PPI_based_similarity
AKI00000070a	P19784	CSNK2A2	CSNK2A2	6.5866486501380965	6.853872	#E1E1E1	PPI_based_similarity
AKI00000070a	Q13627	DYRK1A	DYRK1A	6.035915773720186	6.769551	#E1E1E1	PPI_based_similarity
AKI00000070a	Q8TD08	MAPK15	ERK8	6.568170480812146	7.443697	#E1E1E1	PPI_based_similarity
AKI00000070a	P49840	GSK3A	GSK3A	7.600802563383986	7.721246	#E1E1E1	PPI_based_similarity
AKI00000070a	P49841	GSK3B	GSK3B	7.769852482049402	7.886057	#E1E1E1	PPI_based_similarity
AKI00000070a	Q86Z02	HIPK1	HIPK1	5.9052926538255575	6.187087	#E1E1E1	PPI_based_similarity
AKI00000070a	Q9Y6R4	MAP3K4	MAP3K4	5.439151031473922	5	#E1E1E1	PPI_based_similarity
AKI00000070a	Q9NRP7	STK36	STK36	5.663219893144022	6.79588	#E1E1E1	PPI_based_similarity
AKI00000070a	P37173	TGFBR2	TGFBR2	6.658645048749466	7.055517	#E1E1E1	PPI_based_similarity
AKI00000070a	P29597	TYK2	TYK2(JH2domain-pseudokinase)	6.1317134145946675	6.721246	#E1E1E1	PPI_based_similarity
AKI00000070a	Q56UN5	MAP3K19	YSK4	6.093026235569446	6.744727	#E1E1E1	PPI_based_similarity
AKI00000074a	Q9BWU1	CDK19	CDK11	6.00319943088948	7.619789	#E1E1E1	PPI_based_similarity
AKI00000074a	P49336	CDK8	CDK8	6.263049491666709	7.366532	#E1E1E1	PPI_based_similarity
AKI00000074a	P53355	DAPK1	DAPK1	6.02079930599425	6.244125	#E1E1E1	PPI_based_similarity
AKI00000074a	Q9UIK4	DAPK2	DAPK2	5.8773631396868105	6.721246	#E1E1E1	PPI_based_similarity
AKI00000074a	O43293	DAPK3	DAPK3	6.226912895711241	7.376751	#E1E1E1	PPI_based_similarity
AKI00000074a	Q86Z02	HIPK1	HIPK1	6.0042326080136466	7.045757	#E1E1E1	PPI_based_similarity
AKI00000074a	Q9H2X6	HIPK2	HIPK2	6.12701128366383	6.853872	#E1E1E1	PPI_based_similarity
AKI00000074a	Q9H422	HIPK3	HIPK3	6.1427605738340665	6.522879	#E1E1E1	PPI_based_similarity
AKI00000074a	Q8NE63	HIPK4	HIPK4	6.0042326080136466	6.69897	#E1E1E1	PPI_based_similarity
AKI00000074a	Q13163	MAP2K5	MEK5	6.675211432215801	5.638272	#E1E1E1	PPI_based_similarity
AKI00000074a	Q9Y2I7	PIKFYVE	PIKFYVE	5.536698398033871	6.29243	#E1E1E1	PPI_based_similarity
AKI00000021a	Q08345	DDR1	DDR1	6.634073300466426	7.004365	#E1E1E1	PPI_based_similarity
AKI00000021a	Q16832	DDR2	DDR2	5.543091215703837	6.677781	#E1E1E1	PPI_based_similarity
AKI00000021a	Q9P2K8	EIF2AK4	GCN2(Kin.Dom.2,S808G)	7.062753941894318	7.251812	#E1E1E1	PPI_based_similarity
AKI00000021a	O60674	JAK2	JAK2(JH1domain-catalytic)	7.51460440493753	6.920819	#E1E1E1	PPI_based_similarity
AKI00000021a	P52333	JAK3	JAK3(JH1domain-catalytic)	6.890615699943272	6.443697	#E1E1E1	PPI_based_similarity
AKI00000021a	Q9Y2U5	MAP3K2	MAP3K2	6.634796532165774	7.086186	#E1E1E1	PPI_based_similarity
AKI00000021a	Q99759	MAP3K3	MAP3K3	6.408079717742723	7.05061	#E1E1E1	PPI_based_similarity
AKI00000021a	Q9Y6R4	MAP3K4	MAP3K4	5.9482640440532695	7.468521	#E1E1E1	PPI_based_similarity
AKI00000021a	Q9Y4K4	MAP4K5	MAP4K5	6.9888807402414335	6.958607	#E1E1E1	PPI_based_similarity
AKI00000021a	P42345	MTOR	MTOR	6.257943300579466	5	#E1E1E1	PPI_based_similarity
AKI00000021a	P29597	TYK2	TYK2(JH1domain-catalytic)	6.9422493147091755	6.180456	#E1E1E1	PPI_based_similarity
AKI00000021a	P30291	WEE1	WEE1	6.824994028677534	7.327902	#E1E1E1	PPI_based_similarity
AKI00000021a	P0C1S8	WEE2	WEE2	5.930234307872661	7.283997	#E1E1E1	PPI_based_similarity
AKI00000021a	Q56UN5	MAP3K19	YSK4	7.094579142976608	7.508638	#E1E1E1	PPI_based_similarity
AKI00000047a	Q8NI60	CABC1	ADCK3	5.644299313760452	5	#E1E1E1	PPI_based_similarity
AKI00000047a	P30530	AXL	AXL	7.872678657202647	6.744727	#E1E1E1	PPI_based_similarity
AKI00000047a	P49760	CLK2	CLK2	6.598114111500567	5.161151	#E1E1E1	PPI_based_similarity
AKI00000047a	P07333	CSF1R	CSF1R	8.313372361809227	8.823909	#E1E1E1	PPI_based_similarity
AKI00000047a	P49674	CSNK1E	CSNK1E	6.41098249190244	5	#E1E1E1	PPI_based_similarity
AKI00000047a	Q08345	DDR1	DDR1	8.403984064439026	7.387216	#E1E1E1	PPI_based_similarity
AKI00000047a	Q16832	DDR2	DDR2	5.644299313760452	7.229148	#E1E1E1	PPI_based_similarity
AKI00000047a	O94768	STK17B	DRAK2	6.3581996556237	5	#E1E1E1	PPI_based_similarity
AKI00000047a	P29323	EPHB2	EPHB2	5.9088036013496685	5.39794	#E1E1E1	PPI_based_similarity
AKI00000047a	P54753	EPHB3	EPHB3	5.665763766664954	5.853872	#E1E1E1	PPI_based_similarity
AKI00000047a	O15197	EPHB6	EPHB6	7.123412837525778	7.142668	#E1E1E1	PPI_based_similarity
AKI00000047a	P17948	FLT1	FLT1	8.82161489358621	7.468521	#E1E1E1	PPI_based_similarity
AKI00000047a	P36888	FLT3	FLT3	8.802446048216071	9.537602	#E1E1E1	PPI_based_similarity
AKI00000047a	P35916	FLT4	FLT4	8.000578898841345	6.853872	#E1E1E1	PPI_based_similarity
AKI00000047a	Q8NE63	HIPK4	HIPK4	6.457168409352071	6.387216	#E1E1E1	PPI_based_similarity
AKI00000047a	P10721	KIT	KIT	7.8025325372400065	9.055517	#E1E1E1	PPI_based_similarity
AKI00000047a	Q8IVH8	MAP4K3	MAP4K3	6.864236460155751	5	#E1E1E1	PPI_based_similarity
AKI00000047a	Q8WXR4	MYO3B	MYO3B	6.058757051708324	5	#E1E1E1	PPI_based_similarity
AKI00000047a	P16234	PDGFRA	PDGFRA	8.19765696790396	8.677781	#E1E1E1	PPI_based_similarity
AKI00000047a	P09619	PDGFRB	PDGFRB	8.366776463948211	8.721246	#E1E1E1	PPI_based_similarity
AKI00000047a	Q96Q40	CDK15	PFTAIRE2	5.46908439418303	5	#E1E1E1	PPI_based_similarity
AKI00000047a	Q8TBX8	PIP4K2C	PIP5K2C	6.630532878700463	6.568636	#E1E1E1	PPI_based_similarity
AKI00000047a	P07949	RET	RET	7.666199540059887	5.853872	#E1E1E1	PPI_based_similarity
AKI00000047a	P57078	RIPK4	RIPK4	5.644299313760452	5	#E1E1E1	PPI_based_similarity
AKI00000047a	Q15349	RPS6KA2	RSK3(Kin.Dom.1-N-terminal)	5.9741174856661905	5	#E1E1E1	PPI_based_similarity
AKI00000047a	P12931	SRC	SRC	6.36898707631982	5	#E1E1E1	PPI_based_similarity
AKI00000047a	Q16288	NTRK3	TRKC	7.545244045781531	6.958607	#E1E1E1	PPI_based_similarity
AKI00000047a	P35968	KDR	VEGFR2	7.997713824986737	8.69897	#E1E1E1	PPI_based_similarity
AKI00000047a	Q56UN5	MAP3K19	YSK4	6.6065179919951484	7.327902	#E1E1E1	PPI_based_similarity
GSK1379713	Q9BYP7	WNK3	WNK3	5.0318906847192	5	#E1E1E1	PPI_based_similarity
GSK1379766	O14965	AURKA	AURKA	7.458448321047302	5	#E1E1E1	PPI_based_similarity
GSK1379766	Q9UQB9	AURKC	AURKC	7.36295969321658	5	#E1E1E1	PPI_based_similarity
GSK1379766	O15197	EPHB6	EPHB6	7.392801342901807	5.79588	#E1E1E1	PPI_based_similarity
GSK1379766	Q92918	MAP4K1	HPK1	5.9225662871267986	5	#E1E1E1	PPI_based_similarity
GSK1379766	P51617	IRAK1	IRAK1	6.659219793783046	5	#E1E1E1	PPI_based_similarity
GSK1379766	Q9Y616	IRAK3	IRAK3	6.555683837032316	5	#E1E1E1	PPI_based_similarity
GSK1379766	O60674	JAK2	JAK2(JH1domain-catalytic)	6.631522222036047	5.552842	#E1E1E1	PPI_based_similarity
GSK1379766	Q13163	MAP2K5	MEK5	7.452778899165508	5.376751	#E1E1E1	PPI_based_similarity
GSK1379766	Q6P3R8	NEK5	NEK5	6.1859964538885786	5	#E1E1E1	PPI_based_similarity
GSK1379766	Q9UBF8	PI4KB	PIK4CB	5.8665482519476795	5	#E1E1E1	PPI_based_similarity
GSK1379766	Q8TBX8	PIP4K2C	PIP5K2C	6.560819993628481	5.619789	#E1E1E1	PPI_based_similarity
GSK1379766	Q9BRS2	RIOK1	RIOK1	5.577463756482776	5	#E1E1E1	PPI_based_similarity
GSK1379766	O14730	RIOK3	RIOK3	5.585351418816544	5	#E1E1E1	PPI_based_similarity
GSK1379766	Q6PHR2	ULK3	ULK3	6.325173823622829	5	#E1E1E1	PPI_based_similarity
GSK1379708	Q96J92	WNK4	WNK4	5.205387095608533	5	#E1E1E1	PPI_based_similarity
GSK1379753	Q13705	ACVR2B	ACVR2B	6.019004102773697	5	#E1E1E1	PPI_based_similarity
GSK1379753	O14965	AURKA	AURKA	7.541103210742525	5.920819	#E1E1E1	PPI_based_similarity
GSK1379753	O15197	EPHB6	EPHB6	7.516588484274672	6.39794	#E1E1E1	PPI_based_similarity
GSK1379753	Q9Y616	IRAK3	IRAK3	6.068564349282295	6.958607	#E1E1E1	PPI_based_similarity
GSK1379753	O60674	JAK2	JAK2(JH1domain-catalytic)	6.198173740083272	6.251812	#E1E1E1	PPI_based_similarity
GSK1379753	P10721	KIT	KIT	6.300410034282366	5.958607	#E1E1E1	PPI_based_similarity
GSK1379753	P29376	LTK	LTK	5.960159264450282	5.677781	#E1E1E1	PPI_based_similarity
GSK1379753	Q13163	MAP2K5	MEK5	7.455728006566494	7.408935	#E1E1E1	PPI_based_similarity
GSK1379753	Q13043	STK4	MST1	5.71144269215712	5	#E1E1E1	PPI_based_similarity
GSK1379753	Q6P3R8	NEK5	NEK5	5.960159264450282	6.366532	#E1E1E1	PPI_based_similarity
GSK1379753	O75914	PAK3	PAK3	6.076870227464488	5	#E1E1E1	PPI_based_similarity
GSK1379753	Q8TBX8	PIP4K2C	PIP5K2C	5.964479296951389	6.744727	#E1E1E1	PPI_based_similarity
GSK1379753	O75716	STK16	STK16	7.340026828129306	6.187087	#E1E1E1	PPI_based_similarity
GSK1379765	Q96D53	ADCK4	ADCK4	5.693859708939526	5.267606	#E1E1E1	PPI_based_similarity
GSK1379765	O14965	AURKA	AURKA	7.104010281510387	5.167491	#E1E1E1	PPI_based_similarity
GSK1379765	Q96GD4	AURKB	AURKB	7.609261248983026	5.920819	#E1E1E1	PPI_based_similarity
GSK1379765	O43683	BUB1	BUB1	8.037655414584899	5	#E1E1E1	PPI_based_similarity
GSK1379765	O15197	EPHB6	EPHB6	7.096332249345875	5.585027	#E1E1E1	PPI_based_similarity
GSK1379765	P14616	INSRR	INSRR	5.7933756917899775	5	#E1E1E1	PPI_based_similarity
GSK1379765	Q9Y616	IRAK3	IRAK3	6.1520436431437835	5.49485	#E1E1E1	PPI_based_similarity
GSK1379765	O60674	JAK2	JAK2(JH1domain-catalytic)	6.876525512524687	5.638272	#E1E1E1	PPI_based_similarity
GSK1379765	P53671	LIMK2	LIMK2	5.795571903271592	5	#E1E1E1	PPI_based_similarity
GSK1379765	Q13163	MAP2K5	MEK5	7.652290526991254	7.136677	#E1E1E1	PPI_based_similarity
GSK1379765	O15146	MUSK	MUSK	6.53178280990493	5	#E1E1E1	PPI_based_similarity
GSK1379765	Q6P3R8	NEK5	NEK5	5.693859708939526	5.267606	#E1E1E1	PPI_based_similarity
GSK1379765	P42338	PIK3CB	PIK3CB	5.313139820608016	5	#E1E1E1	PPI_based_similarity
GSK1379765	Q8TBX8	PIP4K2C	PIP5K2C	5.692312465902998	5.251812	#E1E1E1	PPI_based_similarity
GSK1379765	P35590	TIE1	TIE1	6.646976015448161	5	#E1E1E1	PPI_based_similarity
GSK1379765	Q6PHR2	ULK3	ULK3	6.888339954007947	5.79588	#E1E1E1	PPI_based_similarity
GSK1033723	Q9Y243	AKT3	AKT3	5.141006238685722	5	#E1E1E1	PPI_based_similarity
GSK1033723	P30530	AXL	AXL	5.643993411208613	5	#E1E1E1	PPI_based_similarity
GSK1033723	P49759	CLK1	CLK1	6.110743607684048	6.823909	#E1E1E1	PPI_based_similarity
GSK1033723	Q9HAZ1	CLK4	CLK4	7.392884760671904	6.886057	#E1E1E1	PPI_based_similarity
GSK1033723	Q09013	DMPK	DMPK	6.008690922637238	5.091515	#E1E1E1	PPI_based_similarity
GSK1033723	Q13627	DYRK1A	DYRK1A	7.381765918977536	6.886057	#E1E1E1	PPI_based_similarity
GSK1033723	Q9Y463	DYRK1B	DYRK1B	7.17460089822058	5	#E1E1E1	PPI_based_similarity
GSK1033723	Q92630	DYRK2	DYRK2	6.966762195430629	6.366532	#E1E1E1	PPI_based_similarity
GSK1033723	Q8TF76	GSG2	HASPIN	7.235876142641378	5	#E1E1E1	PPI_based_similarity
GSK1033723	Q9H422	HIPK3	HIPK3	7.17826101062017	6.769551	#E1E1E1	PPI_based_similarity
GSK1033723	P06213	INSR	INSR	5.333129994812981	5	#E1E1E1	PPI_based_similarity
GSK1033723	Q02763	TEK	TIE2	5.22844374834373	5	#E1E1E1	PPI_based_similarity
GSK1033723	Q56UN5	MAP3K19	YSK4	6.677880527700528	6.431798	#E1E1E1	PPI_based_similarity
GSK1379763	P27037	ACVR2A	ACVR2A	5.914736305466784	5	#E1E1E1	PPI_based_similarity
GSK1379763	Q9UQB9	AURKC	AURKC	7.419116119696022	6.05061	#E1E1E1	PPI_based_similarity
GSK1379763	O15197	EPHB6	EPHB6	7.504184219802224	6.552842	#E1E1E1	PPI_based_similarity
GSK1379763	Q9H422	HIPK3	HIPK3	6.3891288135047075	5	#E1E1E1	PPI_based_similarity
GSK1379763	Q9Y616	IRAK3	IRAK3	6.363369490869784	6.823909	#E1E1E1	PPI_based_similarity
GSK1379763	O60674	JAK2	JAK2(JH1domain-catalytic)	6.37506186400073	6.060481	#E1E1E1	PPI_based_similarity
GSK1379763	P10721	KIT	KIT	6.523879666704237	6.69897	#E1E1E1	PPI_based_similarity
GSK1379763	Q13233	MAP3K1	MAP3K1	5.595130597330521	5	#E1E1E1	PPI_based_similarity
GSK1379763	Q9Y4K4	MAP4K5	MAP4K5	5.986996407453314	5	#E1E1E1	PPI_based_similarity
GSK1379763	Q13163	MAP2K5	MEK5	7.438261007886551	7.619789	#E1E1E1	PPI_based_similarity
GSK1379763	Q6P3R8	NEK5	NEK5	5.655833591853303	6.431798	#E1E1E1	PPI_based_similarity
GSK1379763	P09619	PDGFRB	PDGFRB	6.966592934261013	5.657577	#E1E1E1	PPI_based_similarity
GSK1379763	Q8TBX8	PIP4K2C	PIP5K2C	5.971929362209505	6.619789	#E1E1E1	PPI_based_similarity
GSK1379763	Q9BRS2	RIOK1	RIOK1	5.606104548806015	5.657577	#E1E1E1	PPI_based_similarity
GSK1379763	O14730	RIOK3	RIOK3	5.603771701615793	5	#E1E1E1	PPI_based_similarity
GSK1379763	Q16288	NTRK3	TRKC	6.717416485220935	6.251812	#E1E1E1	PPI_based_similarity
GSK1379763	Q6PHR2	ULK3	ULK3	6.623413006094891	6.136677	#E1E1E1	PPI_based_similarity
SB-213663	O96017	CHEK2	CHEK2	5.149638501117933	5	#E1E1E1	PPI_based_similarity
SB-213663	O14578	CIT	CIT	5.149638501117933	6.585027	#E1E1E1	PPI_based_similarity
SB-213663	Q6DT37	CDC42BPG	DMPK2	5.149638501117933	6.537602	#E1E1E1	PPI_based_similarity
SB-213663	P45983	MAPK8	JNK1	6.424233883623251	6.657577	#E1E1E1	PPI_based_similarity
SB-213663	P45984	MAPK9	JNK2	6.808744148222184	7.337242	#E1E1E1	PPI_based_similarity
SB-213663	P53779	MAPK10	JNK3	6.926309406149376	7.187087	#E1E1E1	PPI_based_similarity
SB-213663	Q15746	MYLK	MYLK	5.210713945031612	5	#E1E1E1	PPI_based_similarity
SB-213663	Q16539	MAPK14	p38-alpha	7.235169640748123	7.267606	#E1E1E1	PPI_based_similarity
SB-213663	Q9UHD2	TBK1	TBK1	5.071816300558325	5	#E1E1E1	PPI_based_similarity
GSK301362	Q6P2M8	PNCK	CAMK1B	1.122496147016287	6.508638	#E1E1E1	PPI_based_similarity
GSK301362	O14920	IKBKB	IKK-beta	5.529327393705885	7.677781	#E1E1E1	PPI_based_similarity
GSK301362	P23458	JAK1	JAK1(JH2domain-pseudokinase)	6.300264382539063	6.408935	#E1E1E1	PPI_based_similarity
GSK301362	O60674	JAK2	JAK2(JH1domain-catalytic)	6.293806100657032	6.744727	#E1E1E1	PPI_based_similarity
GSK301362	Q13188	STK3	MST2	5.521636285014808	5.657577	#E1E1E1	PPI_based_similarity
GSK301362	Q86YV6	MYLK4	MYLK4	7.120389015472965	6.853872	#E1E1E1	PPI_based_similarity
GSK301362	Q9H093	NUAK2	SNARK	6.510230346540075	6.69897	#E1E1E1	PPI_based_similarity
GSK301362	Q7L7X3	TAOK1	TAOK1	5.570810910318103	7.167491	#E1E1E1	PPI_based_similarity
GSK301362	Q9H2K8	TAOK3	TAOK3	6.265751799327509	7.49485	#E1E1E1	PPI_based_similarity
GSK301362	P29597	TYK2	TYK2(JH2domain-pseudokinase)	5.356509783463357	8.537602	#E1E1E1	PPI_based_similarity
GSK1379944	O14936	CASK	CASK	6.44024130678679	5	#E1E1E1	PPI_based_similarity
GSK1379944	Q00526	CDK3	CDK3	5.5106041811047195	5	#E1E1E1	PPI_based_similarity
GSK1379944	P11802	CDK4	CDK4-cyclinD1	5.252448068653601	5	#E1E1E1	PPI_based_similarity
GSK1379944	O14757	CHEK1	CHEK1	5.335902512818183	5	#E1E1E1	PPI_based_similarity
GSK1379944	P78368	CSNK1G2	CSNK1G2	6.214481447709429	5	#E1E1E1	PPI_based_similarity
GSK1379944	O43293	DAPK3	DAPK3	6.726176930373854	5	#E1E1E1	PPI_based_similarity
GSK1379944	Q08345	DDR1	DDR1	7.364719603765238	5	#E1E1E1	PPI_based_similarity
GSK1379944	P29323	EPHB2	EPHB2	5.889787933087992	5	#E1E1E1	PPI_based_similarity
GSK1379944	P27361	MAPK3	ERK1	5.049844234827582	5	#E1E1E1	PPI_based_similarity
GSK1379944	P22455	FGFR4	FGFR4	4.792721540843333	5	#E1E1E1	PPI_based_similarity
GSK1379944	O14920	IKBKB	IKK-beta	6.489653574754871	5	#E1E1E1	PPI_based_similarity
GSK1379944	P51617	IRAK1	IRAK1	6.506158559662429	5	#E1E1E1	PPI_based_similarity
GSK1379944	Q6P3R8	NEK5	NEK5	5.720629152306207	5	#E1E1E1	PPI_based_similarity
GSK1379944	Q9UBE8	NLK	NLK	7.041494242239473	5	#E1E1E1	PPI_based_similarity
GSK1379944	P09619	PDGFRB	PDGFRB	6.601481978963042	5	#E1E1E1	PPI_based_similarity
GSK1379944	O60331	PIP5K1C	PIP5K1C	5.690265084648477	5	#E1E1E1	PPI_based_similarity
GSK1379944	Q02156	PRKCE	PRKCE	6.042052444498558	5	#E1E1E1	PPI_based_similarity
GSK1379944	O94806	PRKD3	PRKD3	6.671354839399231	5	#E1E1E1	PPI_based_similarity
GSK1379944	P07949	RET	RET	6.368113694746701	5	#E1E1E1	PPI_based_similarity
GSK1379753	Q16288	NTRK3	TRKC	6.488106174357494	6.537602	#E1E1E1	PPI_based_similarity
GW819776	Q8IVW4	CDKL3	CDKL3	5.240896392234599	5	#E1E1E1	PPI_based_similarity
GW819776	P49759	CLK1	CLK1	5.316548716520723	5.309804	#E1E1E1	PPI_based_similarity
GW819776	Q8TD08	MAPK15	ERK8	6.885977426341591	5.619789	#E1E1E1	PPI_based_similarity
GW819776	Q86Z02	HIPK1	HIPK1	6.100812752899184	5.013228	#E1E1E1	PPI_based_similarity
GW819776	Q9H2X6	HIPK2	HIPK2	6.502988561788068	5.30103	#E1E1E1	PPI_based_similarity
GW819776	Q9H422	HIPK3	HIPK3	6.181771101821996	5	#E1E1E1	PPI_based_similarity
GW819776	P45983	MAPK8	JNK1	6.869711949924353	5.091515	#E1E1E1	PPI_based_similarity
GW819776	P53779	MAPK10	JNK3	6.609938873130192	5	#E1E1E1	PPI_based_similarity
GW819776	P10721	KIT	KIT	6.579591679797608	5	#E1E1E1	PPI_based_similarity
GW819776	P46734	MAP2K3	MEK3	6.8656943793054666	5.39794	#E1E1E1	PPI_based_similarity
GW819776	P51956	NEK3	NEK3	5.240896392234599	5	#E1E1E1	PPI_based_similarity
GW819776	Q6P3R8	NEK5	NEK5	5.240896392234599	5	#E1E1E1	PPI_based_similarity
GW819776	Q8TBX8	PIP4K2C	PIP5K2C	5.733203866921559	5	#E1E1E1	PPI_based_similarity
GW819776	Q9BVS4	RIOK2	RIOK2	6.3131192391659985	5.070581	#E1E1E1	PPI_based_similarity
GW856795	P00519	ABL1	ABL1-phosphorylated	6.575976735713742	7.309804	#E1E1E1	PPI_based_similarity
GW856795	P04626	ERBB2	ERBB2	6.147755024819132	6.309804	#E1E1E1	PPI_based_similarity
GW856795	P42685	FRK	FRK	6.421449405893006	7.031517	#E1E1E1	PPI_based_similarity
GW856795	P06239	LCK	LCK	6.748564670411363	6.031517	#E1E1E1	PPI_based_similarity
GW856795	Q12851	MAP4K2	MAP4K2	5.745474970187961	5.552842	#E1E1E1	PPI_based_similarity
GW856795	P16234	PDGFRA	PDGFRA	5.911074141862945	5.958607	#E1E1E1	PPI_based_similarity
GW856795	O15530	PDPK1	PDPK1	6.1788736882836215	5	#E1E1E1	PPI_based_similarity
GW856795	P17612	PRKACA	PKAC-alpha	6.00590147173609	5	#E1E1E1	PPI_based_similarity
GW856795	P07949	RET	RET	6.65129791622577	6.886057	#E1E1E1	PPI_based_similarity
GW856795	P12931	SRC	SRC	6.822097167053309	6.142668	#E1E1E1	PPI_based_similarity
GW856795	Q7L7X3	TAOK1	TAOK1	5.412107422478971	5	#E1E1E1	PPI_based_similarity
GW856795	P37173	TGFBR2	TGFBR2	5.713422966373055	6.69897	#E1E1E1	PPI_based_similarity
GW856795	Q86Y07	VRK2	VRK2	4.857739961519815	5	#E1E1E1	PPI_based_similarity
GSK902056	P31749	AKT1	AKT1	8.011135584859739	7.004365	#E1E1E1	PPI_based_similarity
GSK902056	P31751	AKT2	AKT2	7.690725439809046	7	#E1E1E1	PPI_based_similarity
GSK902056	Q9Y243	AKT3	AKT3	7.460749584695649	7.346787	#E1E1E1	PPI_based_similarity
GSK902056	P21802	FGFR2	FGFR2	5.301993140810814	5	#E1E1E1	PPI_based_similarity
GSK902056	Q9P286	PAK7	PAK7	7.121239757176019	5.958607	#E1E1E1	PPI_based_similarity
GSK902056	Q05655	PRKCD	PRKCD	7.097813241360606	6	#E1E1E1	PPI_based_similarity
GSK902056	Q02156	PRKCE	PRKCE	7.8547876072463785	7.49485	#E1E1E1	PPI_based_similarity
GSK902056	P24723	PRKCH	PRKCH	7.732297449107154	7.387216	#E1E1E1	PPI_based_similarity
GSK902056	Q04759	PRKCQ	PRKCQ	7.751010451558233	7.39794	#E1E1E1	PPI_based_similarity
GSK902056	Q13237	PRKG2	PRKG2	7.342997487330834	7.49485	#E1E1E1	PPI_based_similarity
GSK902056	P51817	PRKX	PRKX	7.282807282020386	6.920819	#E1E1E1	PPI_based_similarity
GSK902056	O75676	RPS6KA4	RPS6KA4(Kin.Dom.2-C-terminal)	7.407587110304688	6.366532	#E1E1E1	PPI_based_similarity
GSK902056	Q56UN5	MAP3K19	YSK4	7.421268521314441	8.013228	#E1E1E1	PPI_based_similarity
PFE-PKIS 10	Q9UM73	ALK	ALK	8.41599917834	9	#E1E1E1	protein_SW_norm_kernel__atp
PFE-PKIS 10	Q9UIK4	DAPK2	DAPK2	8.00078739749143	5	#E1E1E1	protein_SW_norm_kernel__atp
PFE-PKIS 10	O15075	DCLK1	DCAMKL1	7.625278674898215	6.920819	#E1E1E1	protein_SW_norm_kernel__atp
PFE-PKIS 10	Q8N568	DCLK2	DCAMKL2	7.906091829444725	6.318759	#E1E1E1	protein_SW_norm_kernel__atp
PFE-PKIS 10	O15197	EPHB6	EPHB6	0	5.638272	#E1E1E1	protein_SW_norm_kernel__atp
PFE-PKIS 10	Q05397	PTK2	FAK	8.462834080734122	8.30103	#E1E1E1	protein_SW_norm_kernel__atp
PFE-PKIS 10	P16591	FER	FER	8.564751814408488	7.49485	#E1E1E1	protein_SW_norm_kernel__atp
PFE-PKIS 10	P07332	FES	FES	8.236387028644838	6.920819	#E1E1E1	protein_SW_norm_kernel__atp
PFE-PKIS 10	P42685	FRK	FRK	8.479066357640722	6.823909	#E1E1E1	protein_SW_norm_kernel__atp
PFE-PKIS 10	Q15835	GRK1	GRK1	7.917279138527122	6.744727	#E1E1E1	protein_SW_norm_kernel__atp
PFE-PKIS 10	Q8WTQ7	GRK7	GRK7	7.783661557565621	6.886057	#E1E1E1	protein_SW_norm_kernel__atp
PFE-PKIS 10	O94804	STK10	LOK	8.397474910998758	6.337242	#E1E1E1	protein_SW_norm_kernel__atp
PFE-PKIS 10	P29376	LTK	LTK	8.458803631485354	6.244125	#E1E1E1	protein_SW_norm_kernel__atp
PFE-PKIS 10	P46734	MAP2K3	MEK3	8.40371802569372	6.19382	#E1E1E1	protein_SW_norm_kernel__atp
PFE-PKIS 10	P15735	PHKG2	PHKG2	7.648203876257405	6.920819	#E1E1E1	protein_SW_norm_kernel__atp
PFE-PKIS 10	O00444	PLK4	PLK4	8.535947606271039	7.408935	#E1E1E1	protein_SW_norm_kernel__atp
PFE-PKIS 10	Q14289	PTK2B	PYK2	8.446477518100393	8.091515	#E1E1E1	protein_SW_norm_kernel__atp
PFE-PKIS 10	Q6XUX3	DSTYK	RIPK5	8.771428044439633	6.420216	#E1E1E1	protein_SW_norm_kernel__atp
PFE-PKIS 10	P08922	ROS1	ROS1	8.73195930212165	9.39794	#E1E1E1	protein_SW_norm_kernel__atp
PFE-PKIS 10	Q9H2G2	SLK	SLK	8.457369168496587	6.638272	#E1E1E1	protein_SW_norm_kernel__atp
PFE-PKIS 10	Q13470	TNK1	TNK1	8.278257634147415	7.004365	#E1E1E1	protein_SW_norm_kernel__atp
PFE-PKIS 10	Q07912	TNK2	TNK2	8.267480821524487	7.657577	#E1E1E1	protein_SW_norm_kernel__atp
PFE-PKIS 10	P04629	NTRK1	TRKA	8.268902133869544	6.769551	#E1E1E1	protein_SW_norm_kernel__atp
PFE-PKIS 10	Q16620	NTRK2	TRKB	8.259160870656439	6.39794	#E1E1E1	protein_SW_norm_kernel__atp
PFE-PKIS 14	Q96GD4	AURKB	AURKB	6.8373807686733254	6.283997	#E1E1E1	protein_SW_norm_kernel__atp
PFE-PKIS 14	Q8N5S9	CAMKK1	CAMKK1	6.406904696511991	6.468521	#E1E1E1	protein_SW_norm_kernel__atp
PFE-PKIS 14	Q96RR4	CAMKK2	CAMKK2	6.449870525610929	6.769551	#E1E1E1	protein_SW_norm_kernel__atp
PFE-PKIS 14	P49759	CLK1	CLK1	6.644999148816622	6.79588	#E1E1E1	protein_SW_norm_kernel__atp
PFE-PKIS 14	Q9HAZ1	CLK4	CLK4	6.754209437244993	7.508638	#E1E1E1	protein_SW_norm_kernel__atp
PFE-PKIS 14	P68400	CSNK2A1	CSNK2A1	6.645870476820158	5.69897	#E1E1E1	protein_SW_norm_kernel__atp
PFE-PKIS 14	P19784	CSNK2A2	CSNK2A2	6.61803195115962	6.21467	#E1E1E1	protein_SW_norm_kernel__atp
PFE-PKIS 14	Q9UEE5	STK17A	DRAK1	6.522885204394666	6.568636	#E1E1E1	protein_SW_norm_kernel__atp
PFE-PKIS 14	O94768	STK17B	DRAK2	6.4657526708100495	7.958607	#E1E1E1	protein_SW_norm_kernel__atp
PFE-PKIS 14	Q13627	DYRK1A	DYRK1A	6.5896206173568235	7.387216	#E1E1E1	protein_SW_norm_kernel__atp
PFE-PKIS 14	Q86Z02	HIPK1	HIPK1	6.708683630755658	6.769551	#E1E1E1	protein_SW_norm_kernel__atp
PFE-PKIS 14	Q9H2X6	HIPK2	HIPK2	6.606964416201156	6.79588	#E1E1E1	protein_SW_norm_kernel__atp
PFE-PKIS 14	Q9H422	HIPK3	HIPK3	6.606964416201156	6.69897	#E1E1E1	protein_SW_norm_kernel__atp
PFE-PKIS 14	Q8NE63	HIPK4	HIPK4	6.543994144758618	6.259637	#E1E1E1	protein_SW_norm_kernel__atp
PFE-PKIS 14	P09619	PDGFRB	PDGFRB	6.835941491058369	6.920819	#E1E1E1	protein_SW_norm_kernel__atp
PFE-PKIS 14	O60331	PIP5K1C	PIP5K1C	0	6.327902	#E1E1E1	protein_SW_norm_kernel__atp
PFE-PKIS 14	P19525	EIF2AK2	PRKR	6.520409033145523	5	#E1E1E1	protein_SW_norm_kernel__atp
PFE-PKIS 18	O14965	AURKA	AURKA	7.544485307652418	6.677781	#E1E1E1	protein_SW_norm_kernel__atp
PFE-PKIS 18	Q96GD4	AURKB	AURKB	7.503355147206863	6.769551	#E1E1E1	protein_SW_norm_kernel__atp
PFE-PKIS 18	P19784	CSNK2A2	CSNK2A2	7.030118172220655	6.154902	#E1E1E1	protein_SW_norm_kernel__atp
PFE-PKIS 18	O94768	STK17B	DRAK2	6.916570289287418	5.619789	#E1E1E1	protein_SW_norm_kernel__atp
PFE-PKIS 18	Q05397	PTK2	FAK	7.365798980406757	8.619789	#E1E1E1	protein_SW_norm_kernel__atp
PFE-PKIS 18	P36888	FLT3	FLT3	7.800303466928513	7.21467	#E1E1E1	protein_SW_norm_kernel__atp
PFE-PKIS 18	P35916	FLT4	FLT4	7.524676970506454	6.552842	#E1E1E1	protein_SW_norm_kernel__atp
PFE-PKIS 18	P23458	JAK1	JAK1(JH2domain-pseudokinase)	7.658810299883031	6.356547	#E1E1E1	protein_SW_norm_kernel__atp
PFE-PKIS 18	O60674	JAK2	JAK2(JH1domain-catalytic)	7.575356783838406	7.045757	#E1E1E1	protein_SW_norm_kernel__atp
PFE-PKIS 18	P52333	JAK3	JAK3(JH1domain-catalytic)	7.556782706699627	7.769551	#E1E1E1	protein_SW_norm_kernel__atp
PFE-PKIS 18	P08581	MET	MET	7.38495609838661	6	#E1E1E1	protein_SW_norm_kernel__atp
PFE-PKIS 18	P80192	MAP3K9	MLK1	7.34364411512881	7.958607	#E1E1E1	protein_SW_norm_kernel__atp
PFE-PKIS 18	Q02779	MAP3K10	MLK2	7.256854616251626	7.130768	#E1E1E1	protein_SW_norm_kernel__atp
PFE-PKIS 18	Q16584	MAP3K11	MLK3	7.192026032334956	7.552842	#E1E1E1	protein_SW_norm_kernel__atp
PFE-PKIS 18	Q16539	MAPK14	p38-alpha	6.970706387179586	5	#E1E1E1	protein_SW_norm_kernel__atp
PFE-PKIS 18	P07949	RET	RET	7.749174461846514	6.455932	#E1E1E1	protein_SW_norm_kernel__atp
PFE-PKIS 18	O14730	RIOK3	RIOK3	0	6.207608	#E1E1E1	protein_SW_norm_kernel__atp
PFE-PKIS 18	Q9H093	NUAK2	SNARK	7.343150661162794	5.886057	#E1E1E1	protein_SW_norm_kernel__atp
PFE-PKIS 18	O75716	STK16	STK16	0	7.309804	#E1E1E1	protein_SW_norm_kernel__atp
PFE-PKIS 18	P43405	SYK	SYK	7.315981709299022	6.443697	#E1E1E1	protein_SW_norm_kernel__atp
PFE-PKIS 18	Q9UHD2	TBK1	TBK1	7.104690193562615	6.376751	#E1E1E1	protein_SW_norm_kernel__atp
PFE-PKIS 18	P04629	NTRK1	TRKA	7.273566328624761	6.420216	#E1E1E1	protein_SW_norm_kernel__atp
PFE-PKIS 18	Q16620	NTRK2	TRKB	7.264156053984611	5.677781	#E1E1E1	protein_SW_norm_kernel__atp
PFE-PKIS 18	P33981	TTK	TTK	7.0991929878630975	7.568636	#E1E1E1	protein_SW_norm_kernel__atp
PFE-PKIS 18	P29597	TYK2	TYK2(JH1domain-catalytic)	7.5316287528086425	6.585027	#E1E1E1	protein_SW_norm_kernel__atp
PFE-PKIS 18	Q56UN5	MAP3K19	YSK4	7.398710204240055	7.537602	#E1E1E1	protein_SW_norm_kernel__atp
TPKI-30	Q8NI60	CABC1	ADCK3	0	5	#E1E1E1	protein_SW_norm_kernel__atp
TPKI-30	O14965	AURKA	AURKA	7.426553555114171	5.05061	#E1E1E1	protein_SW_norm_kernel__atp
TPKI-30	Q13873	BMPR2	BMPR2	7.24353664025372	5.886057	#E1E1E1	protein_SW_norm_kernel__atp
TPKI-30	P51813	BMX	BMX	7.107252622267814	5	#E1E1E1	protein_SW_norm_kernel__atp
TPKI-30	P22607	FGFR3	FGFR3	6.89205570500461	5	#E1E1E1	protein_SW_norm_kernel__atp
TPKI-30	P52564	MAP2K6	MEK6	7.186020892963723	5	#E1E1E1	protein_SW_norm_kernel__atp
TPKI-30	Q9Y6E0	STK24	MST3	6.688242025683328	5	#E1E1E1	protein_SW_norm_kernel__atp
TPKI-30	Q96PY6	NEK1	NEK1	6.629292083236119	5	#E1E1E1	protein_SW_norm_kernel__atp
TPKI-30	Q8IY84	MGC42105	NIM1	7.122993578618654	5.251812	#E1E1E1	protein_SW_norm_kernel__atp
TPKI-30	Q8TBX8	PIP4K2C	PIP5K2C	0	5.481486	#E1E1E1	protein_SW_norm_kernel__atp
TPKI-30	P53350	PLK1	PLK1	6.847783130567367	8.080922	#E1E1E1	protein_SW_norm_kernel__atp
TPKI-30	Q9NYY3	PLK2	PLK2	6.618399090036146	7.173925	#E1E1E1	protein_SW_norm_kernel__atp
TPKI-30	Q9H4B4	PLK3	PLK3	6.791171823953961	6.420216	#E1E1E1	protein_SW_norm_kernel__atp
TPKI-30	Q9H2G2	SLK	SLK	7.286081727225166	5	#E1E1E1	protein_SW_norm_kernel__atp
TPKI-30	O75716	STK16	STK16	0	5.958607	#E1E1E1	protein_SW_norm_kernel__atp
TPKI-30	O00506	STK25	YSK1	6.881225462916249	5	#E1E1E1	protein_SW_norm_kernel__atp
TPKI-31	O14965	AURKA	AURKA	6.891409087845078	7.275724	#E1E1E1	protein_SW_norm_kernel__atp
TPKI-31	Q9NSY1	BMP2K	BIKE	0	7.443697	#E1E1E1	protein_SW_norm_kernel__atp
TPKI-31	P49760	CLK2	CLK2	6.579987890890208	7.130768	#E1E1E1	protein_SW_norm_kernel__atp
TPKI-31	Q9C098	DCLK3	DCAMKL3	6.405635776419981	5.638272	#E1E1E1	protein_SW_norm_kernel__atp
TPKI-31	O14976	GAK	GAK	0	7.431798	#E1E1E1	protein_SW_norm_kernel__atp
TPKI-31	Q9P2K8	EIF2AK4	GCN2(Kin.Dom.2,S808G)	6.409730914919087	7.30103	#E1E1E1	protein_SW_norm_kernel__atp
TPKI-31	P51617	IRAK1	IRAK1	6.388918707917197	7.022276	#E1E1E1	protein_SW_norm_kernel__atp
TPKI-31	P23458	JAK1	JAK1(JH2domain-pseudokinase)	7.048077029376882	6.823909	#E1E1E1	protein_SW_norm_kernel__atp
TPKI-31	Q9Y6R4	MAP3K4	MAP3K4	6.626582772655743	7.130768	#E1E1E1	protein_SW_norm_kernel__atp
TPKI-31	P08581	MET	MET	6.508534077462821	7.337242	#E1E1E1	protein_SW_norm_kernel__atp
TPKI-31	Q8IY84	MGC42105	NIM1	6.657514286334746	7.107905	#E1E1E1	protein_SW_norm_kernel__atp
TPKI-31	P48736	PIK3CG	PIK3CG	0	7.091515	#E1E1E1	protein_SW_norm_kernel__atp
TPKI-31	Q8TBX8	PIP4K2C	PIP5K2C	0	7.619789	#E1E1E1	protein_SW_norm_kernel__atp
TPKI-31	P53350	PLK1	PLK1	6.305478273954636	9.769551	#E1E1E1	protein_SW_norm_kernel__atp
TPKI-31	Q9NYY3	PLK2	PLK2	6.055791723179209	8.657577	#E1E1E1	protein_SW_norm_kernel__atp
TPKI-31	Q9H4B4	PLK3	PLK3	6.268317189921132	7.744727	#E1E1E1	protein_SW_norm_kernel__atp
TPKI-31	Q9BRS2	RIOK1	RIOK1	0	7.075721	#E1E1E1	protein_SW_norm_kernel__atp
TPKI-31	O14730	RIOK3	RIOK3	0	5.443697	#E1E1E1	protein_SW_norm_kernel__atp
TPKI-31	Q9H2G2	SLK	SLK	6.691764296973139	7.619789	#E1E1E1	protein_SW_norm_kernel__atp
TPKI-31	O75716	STK16	STK16	0	7.481486	#E1E1E1	protein_SW_norm_kernel__atp
TPKI-31	P29597	TYK2	TYK2(JH1domain-catalytic)	6.8767233055135195	6.79588	#E1E1E1	protein_SW_norm_kernel__atp
TPKI-31	Q56UN5	MAP3K19	YSK4	6.631970032579906	7.346787	#E1E1E1	protein_SW_norm_kernel__atp
TPKI-35	P00519	ABL1	ABL1-phosphorylated	8.898334340482558	8.136677	#E1E1E1	protein_SW_norm_kernel__atp
TPKI-35	P42684	ABL2	ABL2	8.848558713183795	6.585027	#E1E1E1	protein_SW_norm_kernel__atp
TPKI-35	Q92772	CDKL2	CDKL2	7.939392570590348	6.79588	#E1E1E1	protein_SW_norm_kernel__atp
TPKI-35	P07333	CSF1R	CSF1R	8.249001922795566	7.173925	#E1E1E1	protein_SW_norm_kernel__atp
TPKI-35	Q08345	DDR1	DDR1	0	8.721246	#E1E1E1	protein_SW_norm_kernel__atp
TPKI-35	Q16832	DDR2	DDR2	0	7.619789	#E1E1E1	protein_SW_norm_kernel__atp
TPKI-35	O15197	EPHB6	EPHB6	0	6.769551	#E1E1E1	protein_SW_norm_kernel__atp
TPKI-35	P21860	ERBB3	ERBB3	0	6.309804	#E1E1E1	protein_SW_norm_kernel__atp
TPKI-35	P17948	FLT1	FLT1	8.164134796658251	6.69897	#E1E1E1	protein_SW_norm_kernel__atp
TPKI-35	P36888	FLT3	FLT3	8.42087221165763	8.244125	#E1E1E1	protein_SW_norm_kernel__atp
TPKI-35	P35916	FLT4	FLT4	8.092106903643181	7.318759	#E1E1E1	protein_SW_norm_kernel__atp
TPKI-35	P10721	KIT	KIT	8.182204035705926	8.200659	#E1E1E1	protein_SW_norm_kernel__atp
TPKI-35	P06239	LCK	LCK	8.65639877650195	7.004365	#E1E1E1	protein_SW_norm_kernel__atp
TPKI-35	O94804	STK10	LOK	8.199986446382235	6.920819	#E1E1E1	protein_SW_norm_kernel__atp
TPKI-35	Q13163	MAP2K5	MEK5	8.204108552594448	7	#E1E1E1	protein_SW_norm_kernel__atp
TPKI-35	Q12866	MERTK	MERTK	8.647422099779593	6.769551	#E1E1E1	protein_SW_norm_kernel__atp
TPKI-35	P08581	MET	MET	8.710208161570016	6.79588	#E1E1E1	protein_SW_norm_kernel__atp
TPKI-35	P16234	PDGFRA	PDGFRA	8.247907973095089	7.823909	#E1E1E1	protein_SW_norm_kernel__atp
TPKI-35	P09619	PDGFRB	PDGFRB	8.397732089464332	8.49485	#E1E1E1	protein_SW_norm_kernel__atp
TPKI-35	P07949	RET	RET	8.468358082819028	6.853872	#E1E1E1	protein_SW_norm_kernel__atp
TPKI-35	P35590	TIE1	TIE1	8.422011068651319	6.455932	#E1E1E1	protein_SW_norm_kernel__atp
TPKI-35	P04629	NTRK1	TRKA	7.903581119783413	6.744727	#E1E1E1	protein_SW_norm_kernel__atp
AKI00000050a	P51451	BLK	BLK	6.5579947893943356	6.769551	#E1E1E1	protein_SW_norm_kernel__atp
AKI00000050a	Q6P2M8	PNCK	CAMK1B	6.531091837347591	5	#E1E1E1	protein_SW_norm_kernel__atp
AKI00000050a	P07333	CSF1R	CSF1R	7.313093801254964	8.244125	#E1E1E1	protein_SW_norm_kernel__atp
AKI00000050a	P48729	CSNK1A1	CSNK1A1	5.964201774130395	6.337242	#E1E1E1	protein_SW_norm_kernel__atp
AKI00000050a	P48730	CSNK1D	CSNK1D	5.8740115325536	6.552842	#E1E1E1	protein_SW_norm_kernel__atp
AKI00000050a	P49674	CSNK1E	CSNK1E	5.909008969850063	6.721246	#E1E1E1	protein_SW_norm_kernel__atp
AKI00000050a	Q9C098	DCLK3	DCAMKL3	5.728530436035624	6.356547	#E1E1E1	protein_SW_norm_kernel__atp
AKI00000050a	Q08345	DDR1	DDR1	0	8.29243	#E1E1E1	protein_SW_norm_kernel__atp
AKI00000050a	Q16832	DDR2	DDR2	0	7.744727	#E1E1E1	protein_SW_norm_kernel__atp
AKI00000050a	Q9Y463	DYRK1B	DYRK1B	6.239265879483675	6.721246	#E1E1E1	protein_SW_norm_kernel__atp
AKI00000050a	O15197	EPHB6	EPHB6	0	6.886057	#E1E1E1	protein_SW_norm_kernel__atp
AKI00000050a	P36888	FLT3	FLT3	7.511208143172762	8.055517	#E1E1E1	protein_SW_norm_kernel__atp
AKI00000050a	P35916	FLT4	FLT4	7.298169247646173	6.522879	#E1E1E1	protein_SW_norm_kernel__atp
AKI00000050a	P25098	ADRBK1	GRK2	6.061067136367654	5	#E1E1E1	protein_SW_norm_kernel__atp
AKI00000050a	P10721	KIT	KIT	7.461723554491186	8.853872	#E1E1E1	protein_SW_norm_kernel__atp
AKI00000050a	P06239	LCK	LCK	6.63306353602577	6.229148	#E1E1E1	protein_SW_norm_kernel__atp
AKI00000050a	P49137	MAPKAPK2	MAPKAPK2	5.879603800991972	5	#E1E1E1	protein_SW_norm_kernel__atp
AKI00000050a	Q13163	MAP2K5	MEK5	5.941672066108701	6.537602	#E1E1E1	protein_SW_norm_kernel__atp
AKI00000050a	Q9H1R3	MYLK2	MYLK2	6.148171521304038	6.886057	#E1E1E1	protein_SW_norm_kernel__atp
AKI00000050a	P16234	PDGFRA	PDGFRA	7.246425090655742	8.221849	#E1E1E1	protein_SW_norm_kernel__atp
AKI00000050a	P09619	PDGFRB	PDGFRB	7.5322666889217995	9.19382	#E1E1E1	protein_SW_norm_kernel__atp
AKI00000050a	P07949	RET	RET	7.211589570093522	6.79588	#E1E1E1	protein_SW_norm_kernel__atp
AKI00000050a	O00141	SGK1	SGK	5.9942340443914235	6.537602	#E1E1E1	protein_SW_norm_kernel__atp
AKI00000050a	Q16288	NTRK3	TRKC	6.6330647257573325	6.49485	#E1E1E1	protein_SW_norm_kernel__atp
AKI00000050a	P35968	KDR	VEGFR2	7.318121401455372	7.677781	#E1E1E1	protein_SW_norm_kernel__atp
AKI00000063a	Q8NI60	CABC1	ADCK3	0	6.221849	#E1E1E1	protein_SW_norm_kernel__atp
AKI00000063a	O43683	BUB1	BUB1	6.50659524236308	6.376751	#E1E1E1	protein_SW_norm_kernel__atp
AKI00000063a	Q6P2M8	PNCK	CAMK1B	6.039434459528284	5	#E1E1E1	protein_SW_norm_kernel__atp
AKI00000063a	P48730	CSNK1D	CSNK1D	6.245742705719728	6.142668	#E1E1E1	protein_SW_norm_kernel__atp
AKI00000063a	P49674	CSNK1E	CSNK1E	6.286775264829731	6.142668	#E1E1E1	protein_SW_norm_kernel__atp
AKI00000063a	O14976	GAK	GAK	0	7	#E1E1E1	protein_SW_norm_kernel__atp
AKI00000063a	P45983	MAPK8	JNK1	0	7.744727	#E1E1E1	protein_SW_norm_kernel__atp
AKI00000063a	P45984	MAPK9	JNK2	0	8.619789	#E1E1E1	protein_SW_norm_kernel__atp
AKI00000063a	P53779	MAPK10	JNK3	0	8.638272	#E1E1E1	protein_SW_norm_kernel__atp
AKI00000063a	P45985	MAP2K4	MEK4	6.060038933001094	6.677781	#E1E1E1	protein_SW_norm_kernel__atp
AKI00000063a	Q9UBE8	NLK	NLK	5.771369976996661	8.387216	#E1E1E1	protein_SW_norm_kernel__atp
AKI00000063a	Q16539	MAPK14	p38-alpha	6.061710426650521	9.327902	#E1E1E1	protein_SW_norm_kernel__atp
AKI00000063a	Q15759	MAPK11	p38-beta	5.99832189560618	8.055517	#E1E1E1	protein_SW_norm_kernel__atp
AKI00000063a	Q9BZL6	PRKD2	PRKD2	6.130005835895232	6.638272	#E1E1E1	protein_SW_norm_kernel__atp
AKI00000063a	Q15418	RPS6KA1	RSK1(Kin.Dom.2-C-terminal)	5.935624982369298	7.080922	#E1E1E1	protein_SW_norm_kernel__atp
AKI00000063a	Q9UK32	RPS6KA6	RSK4(Kin.Dom.2-C-terminal)	5.901830072671457	7.065502	#E1E1E1	protein_SW_norm_kernel__atp
AKI00000063a	Q9NRP7	STK36	STK36	6.252255717764044	6.568636	#E1E1E1	protein_SW_norm_kernel__atp
AKI00000063a	Q9NYL2	ZAK	ZAK	0	6.823909	#E1E1E1	protein_SW_norm_kernel__atp
AKI00000070a	P11802	CDK4	CDK4-cyclinD1	6.323927502899361	7.337242	#E1E1E1	protein_SW_norm_kernel__atp
AKI00000070a	P11802	CDK4	CDK4-cyclinD3	6.323927502899361	7.309804	#E1E1E1	protein_SW_norm_kernel__atp
AKI00000070a	P50613	CDK7	CDK7	6.294457072135733	7.376751	#E1E1E1	protein_SW_norm_kernel__atp
AKI00000070a	O76039	CDKL5	CDKL5	6.234290643483753	6.552842	#E1E1E1	protein_SW_norm_kernel__atp
AKI00000070a	P48729	CSNK1A1	CSNK1A1	6.049458374695663	5.69897	#E1E1E1	protein_SW_norm_kernel__atp
AKI00000070a	P19784	CSNK2A2	CSNK2A2	6.0959532828839835	6.853872	#E1E1E1	protein_SW_norm_kernel__atp
AKI00000070a	Q13627	DYRK1A	DYRK1A	6.074857785758909	6.769551	#E1E1E1	protein_SW_norm_kernel__atp
AKI00000070a	Q8TD08	MAPK15	ERK8	5.789639751385212	7.443697	#E1E1E1	protein_SW_norm_kernel__atp
AKI00000070a	P49840	GSK3A	GSK3A	6.377532668418528	7.721246	#E1E1E1	protein_SW_norm_kernel__atp
AKI00000070a	P49841	GSK3B	GSK3B	6.2703578069941335	7.886057	#E1E1E1	protein_SW_norm_kernel__atp
AKI00000070a	Q86Z02	HIPK1	HIPK1	6.140100001003874	6.187087	#E1E1E1	protein_SW_norm_kernel__atp
AKI00000070a	Q9Y6R4	MAP3K4	MAP3K4	6.1745444578133	5	#E1E1E1	protein_SW_norm_kernel__atp
AKI00000070a	Q9NRP7	STK36	STK36	6.269879749391912	6.79588	#E1E1E1	protein_SW_norm_kernel__atp
AKI00000070a	P37173	TGFBR2	TGFBR2	6.592825382973377	7.055517	#E1E1E1	protein_SW_norm_kernel__atp
AKI00000070a	P29597	TYK2	TYK2(JH2domain-pseudokinase)	6.071989445147753	6.721246	#E1E1E1	protein_SW_norm_kernel__atp
AKI00000070a	Q56UN5	MAP3K19	YSK4	6.172635525698885	6.744727	#E1E1E1	protein_SW_norm_kernel__atp
AKI00000074a	Q9BWU1	CDK19	CDK11	6.203302149734788	7.619789	#E1E1E1	protein_SW_norm_kernel__atp
AKI00000074a	P49336	CDK8	CDK8	6.1402930706398635	7.366532	#E1E1E1	protein_SW_norm_kernel__atp
AKI00000074a	P53355	DAPK1	DAPK1	6.139479069104841	6.244125	#E1E1E1	protein_SW_norm_kernel__atp
AKI00000074a	Q9UIK4	DAPK2	DAPK2	6.089777398117887	6.721246	#E1E1E1	protein_SW_norm_kernel__atp
AKI00000074a	O43293	DAPK3	DAPK3	5.973707690970947	7.376751	#E1E1E1	protein_SW_norm_kernel__atp
AKI00000074a	Q86Z02	HIPK1	HIPK1	6.229952246451211	7.045757	#E1E1E1	protein_SW_norm_kernel__atp
AKI00000074a	Q9H2X6	HIPK2	HIPK2	6.122682665629324	6.853872	#E1E1E1	protein_SW_norm_kernel__atp
AKI00000074a	Q9H422	HIPK3	HIPK3	6.122682665629324	6.522879	#E1E1E1	protein_SW_norm_kernel__atp
AKI00000074a	Q8NE63	HIPK4	HIPK4	6.067066640891596	6.69897	#E1E1E1	protein_SW_norm_kernel__atp
AKI00000074a	Q13163	MAP2K5	MEK5	6.194035622464387	5.638272	#E1E1E1	protein_SW_norm_kernel__atp
AKI00000074a	Q9Y2I7	PIKFYVE	PIKFYVE	0	6.29243	#E1E1E1	protein_SW_norm_kernel__atp
AKI00000021a	Q08345	DDR1	DDR1	0	7.004365	#E1E1E1	protein_SW_norm_kernel__atp
AKI00000021a	Q16832	DDR2	DDR2	0	6.677781	#E1E1E1	protein_SW_norm_kernel__atp
AKI00000021a	Q9P2K8	EIF2AK4	GCN2(Kin.Dom.2,S808G)	6.95890460539736	7.251812	#E1E1E1	protein_SW_norm_kernel__atp
AKI00000021a	O60674	JAK2	JAK2(JH1domain-catalytic)	7.651288772652995	6.920819	#E1E1E1	protein_SW_norm_kernel__atp
AKI00000021a	P52333	JAK3	JAK3(JH1domain-catalytic)	7.643868994067188	6.443697	#E1E1E1	protein_SW_norm_kernel__atp
AKI00000021a	Q9Y2U5	MAP3K2	MAP3K2	7.1488398224871474	7.086186	#E1E1E1	protein_SW_norm_kernel__atp
AKI00000021a	Q99759	MAP3K3	MAP3K3	0	7.05061	#E1E1E1	protein_SW_norm_kernel__atp
AKI00000021a	Q9Y6R4	MAP3K4	MAP3K4	7.245140122902691	7.468521	#E1E1E1	protein_SW_norm_kernel__atp
AKI00000021a	Q9Y4K4	MAP4K5	MAP4K5	7.219461050156805	6.958607	#E1E1E1	protein_SW_norm_kernel__atp
AKI00000021a	P42345	MTOR	MTOR	0	5	#E1E1E1	protein_SW_norm_kernel__atp
AKI00000021a	P29597	TYK2	TYK2(JH1domain-catalytic)	7.621514117184442	6.180456	#E1E1E1	protein_SW_norm_kernel__atp
AKI00000021a	P30291	WEE1	WEE1	7.168481924831633	7.327902	#E1E1E1	protein_SW_norm_kernel__atp
AKI00000021a	P0C1S8	WEE2	WEE2	7.160565025824194	7.283997	#E1E1E1	protein_SW_norm_kernel__atp
AKI00000021a	Q56UN5	MAP3K19	YSK4	7.527608961472912	7.508638	#E1E1E1	protein_SW_norm_kernel__atp
AKI00000047a	Q8NI60	CABC1	ADCK3	0	5	#E1E1E1	protein_SW_norm_kernel__atp
AKI00000047a	P30530	AXL	AXL	7.111919170898518	6.744727	#E1E1E1	protein_SW_norm_kernel__atp
AKI00000047a	P49760	CLK2	CLK2	6.8154157882335715	5.161151	#E1E1E1	protein_SW_norm_kernel__atp
AKI00000047a	P07333	CSF1R	CSF1R	8.038433777542775	8.823909	#E1E1E1	protein_SW_norm_kernel__atp
AKI00000047a	P49674	CSNK1E	CSNK1E	6.347253338295047	5	#E1E1E1	protein_SW_norm_kernel__atp
AKI00000047a	Q08345	DDR1	DDR1	0	7.387216	#E1E1E1	protein_SW_norm_kernel__atp
AKI00000047a	Q16832	DDR2	DDR2	0	7.229148	#E1E1E1	protein_SW_norm_kernel__atp
AKI00000047a	O94768	STK17B	DRAK2	6.089377089914006	5	#E1E1E1	protein_SW_norm_kernel__atp
AKI00000047a	P29323	EPHB2	EPHB2	6.6220636460033635	5.39794	#E1E1E1	protein_SW_norm_kernel__atp
AKI00000047a	P54753	EPHB3	EPHB3	6.724647331663001	5.853872	#E1E1E1	protein_SW_norm_kernel__atp
AKI00000047a	O15197	EPHB6	EPHB6	0	7.142668	#E1E1E1	protein_SW_norm_kernel__atp
AKI00000047a	P17948	FLT1	FLT1	8.089658053709478	7.468521	#E1E1E1	protein_SW_norm_kernel__atp
AKI00000047a	P36888	FLT3	FLT3	8.267621742987966	9.537602	#E1E1E1	protein_SW_norm_kernel__atp
AKI00000047a	P35916	FLT4	FLT4	8.02660437493095	6.853872	#E1E1E1	protein_SW_norm_kernel__atp
AKI00000047a	Q8NE63	HIPK4	HIPK4	6.480738319475393	6.387216	#E1E1E1	protein_SW_norm_kernel__atp
AKI00000047a	P10721	KIT	KIT	8.218350692118108	9.055517	#E1E1E1	protein_SW_norm_kernel__atp
AKI00000047a	Q8IVH8	MAP4K3	MAP4K3	6.558111187241298	5	#E1E1E1	protein_SW_norm_kernel__atp
AKI00000047a	Q8WXR4	MYO3B	MYO3B	6.482867501479132	5	#E1E1E1	protein_SW_norm_kernel__atp
AKI00000047a	P16234	PDGFRA	PDGFRA	7.994949739591802	8.677781	#E1E1E1	protein_SW_norm_kernel__atp
AKI00000047a	P09619	PDGFRB	PDGFRB	8.275513054259248	8.721246	#E1E1E1	protein_SW_norm_kernel__atp
AKI00000047a	Q96Q40	CDK15	PFTAIRE2	6.095018634809731	5	#E1E1E1	protein_SW_norm_kernel__atp
AKI00000047a	Q8TBX8	PIP4K2C	PIP5K2C	0	6.568636	#E1E1E1	protein_SW_norm_kernel__atp
AKI00000047a	P07949	RET	RET	7.9050899359224704	5.853872	#E1E1E1	protein_SW_norm_kernel__atp
AKI00000047a	P57078	RIPK4	RIPK4	7.086666215507832	5	#E1E1E1	protein_SW_norm_kernel__atp
AKI00000047a	Q15349	RPS6KA2	RSK3(Kin.Dom.1-N-terminal)	6.692043763078925	5	#E1E1E1	protein_SW_norm_kernel__atp
AKI00000047a	P12931	SRC	SRC	7.029343464492241	5	#E1E1E1	protein_SW_norm_kernel__atp
AKI00000047a	Q16288	NTRK3	TRKC	7.320361255269431	6.958607	#E1E1E1	protein_SW_norm_kernel__atp
AKI00000047a	P35968	KDR	VEGFR2	8.039580070531601	8.69897	#E1E1E1	protein_SW_norm_kernel__atp
AKI00000047a	Q56UN5	MAP3K19	YSK4	6.708174128353596	7.327902	#E1E1E1	protein_SW_norm_kernel__atp
GSK1379713	Q9BYP7	WNK3	WNK3	0	5	#E1E1E1	protein_SW_norm_kernel__atp
GSK1379766	O14965	AURKA	AURKA	6.378911954693364	5	#E1E1E1	protein_SW_norm_kernel__atp
GSK1379766	Q9UQB9	AURKC	AURKC	6.4509130063403415	5	#E1E1E1	protein_SW_norm_kernel__atp
GSK1379766	O15197	EPHB6	EPHB6	0	5.79588	#E1E1E1	protein_SW_norm_kernel__atp
GSK1379766	Q92918	MAP4K1	HPK1	6.205916356427426	5	#E1E1E1	protein_SW_norm_kernel__atp
GSK1379766	P51617	IRAK1	IRAK1	6.110527652548592	5	#E1E1E1	protein_SW_norm_kernel__atp
GSK1379766	Q9Y616	IRAK3	IRAK3	0	5	#E1E1E1	protein_SW_norm_kernel__atp
GSK1379766	O60674	JAK2	JAK2(JH1domain-catalytic)	6.395520264350309	5.552842	#E1E1E1	protein_SW_norm_kernel__atp
GSK1379766	Q13163	MAP2K5	MEK5	6.090095489448362	5.376751	#E1E1E1	protein_SW_norm_kernel__atp
GSK1379766	Q6P3R8	NEK5	NEK5	5.95350392799573	5	#E1E1E1	protein_SW_norm_kernel__atp
GSK1379766	Q9UBF8	PI4KB	PIK4CB	0	5	#E1E1E1	protein_SW_norm_kernel__atp
GSK1379766	Q8TBX8	PIP4K2C	PIP5K2C	0	5.619789	#E1E1E1	protein_SW_norm_kernel__atp
GSK1379766	Q9BRS2	RIOK1	RIOK1	0	5	#E1E1E1	protein_SW_norm_kernel__atp
GSK1379766	O14730	RIOK3	RIOK3	0	5	#E1E1E1	protein_SW_norm_kernel__atp
GSK1379766	Q6PHR2	ULK3	ULK3	6.327514119351979	5	#E1E1E1	protein_SW_norm_kernel__atp
GSK1379708	Q96J92	WNK4	WNK4	0	5	#E1E1E1	protein_SW_norm_kernel__atp
GSK1379753	Q13705	ACVR2B	ACVR2B	0	5	#E1E1E1	protein_SW_norm_kernel__atp
GSK1379753	O14965	AURKA	AURKA	6.0717372160668495	5.920819	#E1E1E1	protein_SW_norm_kernel__atp
GSK1379753	O15197	EPHB6	EPHB6	0	6.39794	#E1E1E1	protein_SW_norm_kernel__atp
GSK1379753	Q9Y616	IRAK3	IRAK3	0	6.958607	#E1E1E1	protein_SW_norm_kernel__atp
GSK1379753	O60674	JAK2	JAK2(JH1domain-catalytic)	6.020214465053967	6.251812	#E1E1E1	protein_SW_norm_kernel__atp
GSK1379753	P10721	KIT	KIT	6.097971375443164	5.958607	#E1E1E1	protein_SW_norm_kernel__atp
GSK1379753	P29376	LTK	LTK	5.809270920296468	5.677781	#E1E1E1	protein_SW_norm_kernel__atp
GSK1379753	Q13163	MAP2K5	MEK5	5.644324324912843	7.408935	#E1E1E1	protein_SW_norm_kernel__atp
GSK1379753	Q13043	STK4	MST1	5.59443646071115	5	#E1E1E1	protein_SW_norm_kernel__atp
GSK1379753	Q6P3R8	NEK5	NEK5	5.557546356425061	6.366532	#E1E1E1	protein_SW_norm_kernel__atp
GSK1379753	O75914	PAK3	PAK3	5.199483089277547	5	#E1E1E1	protein_SW_norm_kernel__atp
GSK1379753	Q8TBX8	PIP4K2C	PIP5K2C	0	6.744727	#E1E1E1	protein_SW_norm_kernel__atp
GSK1379753	O75716	STK16	STK16	0	6.187087	#E1E1E1	protein_SW_norm_kernel__atp
GSK1379765	Q96D53	ADCK4	ADCK4	0	5.267606	#E1E1E1	protein_SW_norm_kernel__atp
GSK1379765	O14965	AURKA	AURKA	5.9839853843353845	5.167491	#E1E1E1	protein_SW_norm_kernel__atp
GSK1379765	Q96GD4	AURKB	AURKB	5.917779828387526	5.920819	#E1E1E1	protein_SW_norm_kernel__atp
GSK1379765	O43683	BUB1	BUB1	6.21098261536344	5	#E1E1E1	protein_SW_norm_kernel__atp
GSK1379765	O15197	EPHB6	EPHB6	0	5.585027	#E1E1E1	protein_SW_norm_kernel__atp
GSK1379765	P14616	INSRR	INSRR	5.638963847284692	5	#E1E1E1	protein_SW_norm_kernel__atp
GSK1379765	Q9Y616	IRAK3	IRAK3	0	5.49485	#E1E1E1	protein_SW_norm_kernel__atp
GSK1379765	O60674	JAK2	JAK2(JH1domain-catalytic)	6.011532180290935	5.638272	#E1E1E1	protein_SW_norm_kernel__atp
GSK1379765	P53671	LIMK2	LIMK2	5.455108507652144	5	#E1E1E1	protein_SW_norm_kernel__atp
GSK1379765	Q13163	MAP2K5	MEK5	5.613630659774877	7.136677	#E1E1E1	protein_SW_norm_kernel__atp
GSK1379765	O15146	MUSK	MUSK	5.855907294302321	5	#E1E1E1	protein_SW_norm_kernel__atp
GSK1379765	Q6P3R8	NEK5	NEK5	5.513862646921811	5.267606	#E1E1E1	protein_SW_norm_kernel__atp
GSK1379765	P42338	PIK3CB	PIK3CB	0	5	#E1E1E1	protein_SW_norm_kernel__atp
GSK1379765	Q8TBX8	PIP4K2C	PIP5K2C	0	5.251812	#E1E1E1	protein_SW_norm_kernel__atp
GSK1379765	P35590	TIE1	TIE1	5.910480672740079	5	#E1E1E1	protein_SW_norm_kernel__atp
GSK1379765	Q6PHR2	ULK3	ULK3	5.852607630576906	5.79588	#E1E1E1	protein_SW_norm_kernel__atp
GSK1033723	Q9Y243	AKT3	AKT3	5.588756353735598	5	#E1E1E1	protein_SW_norm_kernel__atp
GSK1033723	P30530	AXL	AXL	6.242870780582338	5	#E1E1E1	protein_SW_norm_kernel__atp
GSK1033723	P49759	CLK1	CLK1	6.31201704451888	6.823909	#E1E1E1	protein_SW_norm_kernel__atp
GSK1033723	Q9HAZ1	CLK4	CLK4	6.461780358318187	6.886057	#E1E1E1	protein_SW_norm_kernel__atp
GSK1033723	Q09013	DMPK	DMPK	5.877085147209444	5.091515	#E1E1E1	protein_SW_norm_kernel__atp
GSK1033723	Q13627	DYRK1A	DYRK1A	6.22864916375434	6.886057	#E1E1E1	protein_SW_norm_kernel__atp
GSK1033723	Q9Y463	DYRK1B	DYRK1B	6.198252805925832	5	#E1E1E1	protein_SW_norm_kernel__atp
GSK1033723	Q92630	DYRK2	DYRK2	6.2851546694484535	6.366532	#E1E1E1	protein_SW_norm_kernel__atp
GSK1033723	Q8TF76	GSG2	HASPIN	6.405743623470156	5	#E1E1E1	protein_SW_norm_kernel__atp
GSK1033723	Q9H422	HIPK3	HIPK3	6.197176958808128	6.769551	#E1E1E1	protein_SW_norm_kernel__atp
GSK1033723	P06213	INSR	INSR	5.9556994305226025	5	#E1E1E1	protein_SW_norm_kernel__atp
GSK1033723	Q02763	TEK	TIE2	6.294905213994451	5	#E1E1E1	protein_SW_norm_kernel__atp
GSK1033723	Q56UN5	MAP3K19	YSK4	6.224546150040058	6.431798	#E1E1E1	protein_SW_norm_kernel__atp
GSK1379763	P27037	ACVR2A	ACVR2A	0	5	#E1E1E1	protein_SW_norm_kernel__atp
GSK1379763	Q9UQB9	AURKC	AURKC	6.386473202569649	6.05061	#E1E1E1	protein_SW_norm_kernel__atp
GSK1379763	O15197	EPHB6	EPHB6	0	6.552842	#E1E1E1	protein_SW_norm_kernel__atp
GSK1379763	Q9H422	HIPK3	HIPK3	5.847713718435104	5	#E1E1E1	protein_SW_norm_kernel__atp
GSK1379763	Q9Y616	IRAK3	IRAK3	0	6.823909	#E1E1E1	protein_SW_norm_kernel__atp
GSK1379763	O60674	JAK2	JAK2(JH1domain-catalytic)	6.241995313475326	6.060481	#E1E1E1	protein_SW_norm_kernel__atp
GSK1379763	P10721	KIT	KIT	6.314882065386585	6.69897	#E1E1E1	protein_SW_norm_kernel__atp
GSK1379763	Q13233	MAP3K1	MAP3K1	5.822030354419288	5	#E1E1E1	protein_SW_norm_kernel__atp
GSK1379763	Q9Y4K4	MAP4K5	MAP4K5	6.041539002702241	5	#E1E1E1	protein_SW_norm_kernel__atp
GSK1379763	Q13163	MAP2K5	MEK5	5.940577478103805	7.619789	#E1E1E1	protein_SW_norm_kernel__atp
GSK1379763	Q6P3R8	NEK5	NEK5	5.7913822990292685	6.431798	#E1E1E1	protein_SW_norm_kernel__atp
GSK1379763	P09619	PDGFRB	PDGFRB	6.463186734194325	5.657577	#E1E1E1	protein_SW_norm_kernel__atp
GSK1379763	Q8TBX8	PIP4K2C	PIP5K2C	0	6.619789	#E1E1E1	protein_SW_norm_kernel__atp
GSK1379763	Q9BRS2	RIOK1	RIOK1	0	5.657577	#E1E1E1	protein_SW_norm_kernel__atp
GSK1379763	O14730	RIOK3	RIOK3	0	5	#E1E1E1	protein_SW_norm_kernel__atp
GSK1379763	Q16288	NTRK3	TRKC	5.930670049972132	6.251812	#E1E1E1	protein_SW_norm_kernel__atp
GSK1379763	Q6PHR2	ULK3	ULK3	6.211877933869798	6.136677	#E1E1E1	protein_SW_norm_kernel__atp
SB-213663	O96017	CHEK2	CHEK2	0	5	#E1E1E1	protein_SW_norm_kernel__atp
SB-213663	O14578	CIT	CIT	6.346197749191666	6.585027	#E1E1E1	protein_SW_norm_kernel__atp
SB-213663	Q6DT37	CDC42BPG	DMPK2	6.273676577472942	6.537602	#E1E1E1	protein_SW_norm_kernel__atp
SB-213663	P45983	MAPK8	JNK1	0	6.657577	#E1E1E1	protein_SW_norm_kernel__atp
SB-213663	P45984	MAPK9	JNK2	0	7.337242	#E1E1E1	protein_SW_norm_kernel__atp
SB-213663	P53779	MAPK10	JNK3	0	7.187087	#E1E1E1	protein_SW_norm_kernel__atp
SB-213663	Q15746	MYLK	MYLK	6.255825357736694	5	#E1E1E1	protein_SW_norm_kernel__atp
SB-213663	Q16539	MAPK14	p38-alpha	6.155098747702938	7.267606	#E1E1E1	protein_SW_norm_kernel__atp
SB-213663	Q9UHD2	TBK1	TBK1	6.151119932142548	5	#E1E1E1	protein_SW_norm_kernel__atp
GSK301362	Q6P2M8	PNCK	CAMK1B	5.745391343395506	6.508638	#E1E1E1	protein_SW_norm_kernel__atp
GSK301362	O14920	IKBKB	IKK-beta	0	7.677781	#E1E1E1	protein_SW_norm_kernel__atp
GSK301362	P23458	JAK1	JAK1(JH2domain-pseudokinase)	6.040461797447473	6.408935	#E1E1E1	protein_SW_norm_kernel__atp
GSK301362	O60674	JAK2	JAK2(JH1domain-catalytic)	6.02552399547042	6.744727	#E1E1E1	protein_SW_norm_kernel__atp
GSK301362	Q13188	STK3	MST2	5.912584096351185	5.657577	#E1E1E1	protein_SW_norm_kernel__atp
GSK301362	Q86YV6	MYLK4	MYLK4	6.156974491509675	6.853872	#E1E1E1	protein_SW_norm_kernel__atp
GSK301362	Q9H093	NUAK2	SNARK	5.96309791447155	6.69897	#E1E1E1	protein_SW_norm_kernel__atp
GSK301362	Q7L7X3	TAOK1	TAOK1	5.667065566557895	7.167491	#E1E1E1	protein_SW_norm_kernel__atp
GSK301362	Q9H2K8	TAOK3	TAOK3	5.838616847017007	7.49485	#E1E1E1	protein_SW_norm_kernel__atp
GSK301362	P29597	TYK2	TYK2(JH2domain-pseudokinase)	5.9571528298034195	8.537602	#E1E1E1	protein_SW_norm_kernel__atp
GSK1379944	O14936	CASK	CASK	0	5	#E1E1E1	protein_SW_norm_kernel__atp
GSK1379944	Q00526	CDK3	CDK3	5.363670129010676	5	#E1E1E1	protein_SW_norm_kernel__atp
GSK1379944	P11802	CDK4	CDK4-cyclinD1	5.609146069308622	5	#E1E1E1	protein_SW_norm_kernel__atp
GSK1379944	O14757	CHEK1	CHEK1	5.409580173088795	5	#E1E1E1	protein_SW_norm_kernel__atp
GSK1379944	P78368	CSNK1G2	CSNK1G2	5.10424015782014	5	#E1E1E1	protein_SW_norm_kernel__atp
GSK1379944	O43293	DAPK3	DAPK3	5.3509198382646215	5	#E1E1E1	protein_SW_norm_kernel__atp
GSK1379944	Q08345	DDR1	DDR1	0	5	#E1E1E1	protein_SW_norm_kernel__atp
GSK1379944	P29323	EPHB2	EPHB2	5.298526498860931	5	#E1E1E1	protein_SW_norm_kernel__atp
GSK1379944	P27361	MAPK3	ERK1	5.529501123136127	5	#E1E1E1	protein_SW_norm_kernel__atp
GSK1379944	P22455	FGFR4	FGFR4	5.449269763923435	5	#E1E1E1	protein_SW_norm_kernel__atp
GSK1379944	O14920	IKBKB	IKK-beta	0	5	#E1E1E1	protein_SW_norm_kernel__atp
GSK1379944	P51617	IRAK1	IRAK1	5.511921873467506	5	#E1E1E1	protein_SW_norm_kernel__atp
GSK1379944	Q6P3R8	NEK5	NEK5	5.252901366803656	5	#E1E1E1	protein_SW_norm_kernel__atp
GSK1379944	Q9UBE8	NLK	NLK	5.087605863596867	5	#E1E1E1	protein_SW_norm_kernel__atp
GSK1379944	P09619	PDGFRB	PDGFRB	5.9870065348157455	5	#E1E1E1	protein_SW_norm_kernel__atp
GSK1379944	O60331	PIP5K1C	PIP5K1C	0	5	#E1E1E1	protein_SW_norm_kernel__atp
GSK1379944	Q02156	PRKCE	PRKCE	4.993533557163408	5	#E1E1E1	protein_SW_norm_kernel__atp
GSK1379944	O94806	PRKD3	PRKD3	5.3252558285420575	5	#E1E1E1	protein_SW_norm_kernel__atp
GSK1379944	P07949	RET	RET	5.932466864060342	5	#E1E1E1	protein_SW_norm_kernel__atp
GSK1379753	Q16288	NTRK3	TRKC	5.706594634519863	6.537602	#E1E1E1	protein_SW_norm_kernel__atp
GW819776	Q8IVW4	CDKL3	CDKL3	7.099327352376702	5	#E1E1E1	protein_SW_norm_kernel__atp
GW819776	P49759	CLK1	CLK1	7.213283692274005	5.309804	#E1E1E1	protein_SW_norm_kernel__atp
GW819776	Q8TD08	MAPK15	ERK8	6.7323384305931615	5.619789	#E1E1E1	protein_SW_norm_kernel__atp
GW819776	Q86Z02	HIPK1	HIPK1	7.1542784207352765	5.013228	#E1E1E1	protein_SW_norm_kernel__atp
GW819776	Q9H2X6	HIPK2	HIPK2	7.084550385902025	5.30103	#E1E1E1	protein_SW_norm_kernel__atp
GW819776	Q9H422	HIPK3	HIPK3	7.084550385902025	5	#E1E1E1	protein_SW_norm_kernel__atp
GW819776	P45983	MAPK8	JNK1	0	5.091515	#E1E1E1	protein_SW_norm_kernel__atp
GW819776	P53779	MAPK10	JNK3	0	5	#E1E1E1	protein_SW_norm_kernel__atp
GW819776	P10721	KIT	KIT	7.318093431705267	5	#E1E1E1	protein_SW_norm_kernel__atp
GW819776	P46734	MAP2K3	MEK3	7.2622700899497366	5.39794	#E1E1E1	protein_SW_norm_kernel__atp
GW819776	P51956	NEK3	NEK3	6.694964165616517	5	#E1E1E1	protein_SW_norm_kernel__atp
GW819776	Q6P3R8	NEK5	NEK5	6.8985911494256	5	#E1E1E1	protein_SW_norm_kernel__atp
GW819776	Q8TBX8	PIP4K2C	PIP5K2C	0	5	#E1E1E1	protein_SW_norm_kernel__atp
GW819776	Q9BVS4	RIOK2	RIOK2	0	5.070581	#E1E1E1	protein_SW_norm_kernel__atp
GW856795	P00519	ABL1	ABL1-phosphorylated	6.046988456903012	7.309804	#E1E1E1	protein_SW_norm_kernel__atp
GW856795	P04626	ERBB2	ERBB2	5.826481230559887	6.309804	#E1E1E1	protein_SW_norm_kernel__atp
GW856795	P42685	FRK	FRK	6.028596583548111	7.031517	#E1E1E1	protein_SW_norm_kernel__atp
GW856795	P06239	LCK	LCK	6.065365298983236	6.031517	#E1E1E1	protein_SW_norm_kernel__atp
GW856795	Q12851	MAP4K2	MAP4K2	6.202066294602729	5.552842	#E1E1E1	protein_SW_norm_kernel__atp
GW856795	P16234	PDGFRA	PDGFRA	6.584315558733067	5.958607	#E1E1E1	protein_SW_norm_kernel__atp
GW856795	O15530	PDPK1	PDPK1	6.311302866703614	5	#E1E1E1	protein_SW_norm_kernel__atp
GW856795	P17612	PRKACA	PKAC-alpha	6.348492904772113	5	#E1E1E1	protein_SW_norm_kernel__atp
GW856795	P07949	RET	RET	6.785050336129214	6.886057	#E1E1E1	protein_SW_norm_kernel__atp
GW856795	P12931	SRC	SRC	5.949427827165037	6.142668	#E1E1E1	protein_SW_norm_kernel__atp
GW856795	Q7L7X3	TAOK1	TAOK1	5.917713802360959	5	#E1E1E1	protein_SW_norm_kernel__atp
GW856795	P37173	TGFBR2	TGFBR2	6.493636169270747	6.69897	#E1E1E1	protein_SW_norm_kernel__atp
GW856795	Q86Y07	VRK2	VRK2	0	5	#E1E1E1	protein_SW_norm_kernel__atp
GSK902056	P31749	AKT1	AKT1	7.208768012370677	7.004365	#E1E1E1	protein_SW_norm_kernel__atp
GSK902056	P31751	AKT2	AKT2	7.249311788523381	7	#E1E1E1	protein_SW_norm_kernel__atp
GSK902056	Q9Y243	AKT3	AKT3	7.286824343584898	7.346787	#E1E1E1	protein_SW_norm_kernel__atp
GSK902056	P21802	FGFR2	FGFR2	6.9363877746424905	5	#E1E1E1	protein_SW_norm_kernel__atp
GSK902056	Q9P286	PAK7	PAK7	6.981397042595064	5.958607	#E1E1E1	protein_SW_norm_kernel__atp
GSK902056	Q05655	PRKCD	PRKCD	7.095994441990755	6	#E1E1E1	protein_SW_norm_kernel__atp
GSK902056	Q02156	PRKCE	PRKCE	7.255843001759792	7.49485	#E1E1E1	protein_SW_norm_kernel__atp
GSK902056	P24723	PRKCH	PRKCH	7.38095753414087	7.387216	#E1E1E1	protein_SW_norm_kernel__atp
GSK902056	Q04759	PRKCQ	PRKCQ	7.21249512237966	7.39794	#E1E1E1	protein_SW_norm_kernel__atp
GSK902056	Q13237	PRKG2	PRKG2	7.400550511983587	7.49485	#E1E1E1	protein_SW_norm_kernel__atp
GSK902056	P51817	PRKX	PRKX	7.508983695437591	6.920819	#E1E1E1	protein_SW_norm_kernel__atp
GSK902056	O75676	RPS6KA4	RPS6KA4(Kin.Dom.2-C-terminal)	7.575233606943114	6.366532	#E1E1E1	protein_SW_norm_kernel__atp
GSK902056	Q56UN5	MAP3K19	YSK4	6.944487724615775	8.013228	#E1E1E1	protein_SW_norm_kernel__atp
PFE-PKIS 10	Q9UM73	ALK	ALK	8.646516348373416	9	#E1E1E1	protein_SW_norm_kernel__kindom
PFE-PKIS 10	Q9UIK4	DAPK2	DAPK2	7.6274648224611	5	#E1E1E1	protein_SW_norm_kernel__kindom
PFE-PKIS 10	O15075	DCLK1	DCAMKL1	7.196367025769976	6.920819	#E1E1E1	protein_SW_norm_kernel__kindom
PFE-PKIS 10	Q8N568	DCLK2	DCAMKL2	6.998097896320547	6.318759	#E1E1E1	protein_SW_norm_kernel__kindom
PFE-PKIS 10	O15197	EPHB6	EPHB6	8.198045859511806	5.638272	#E1E1E1	protein_SW_norm_kernel__kindom
PFE-PKIS 10	Q05397	PTK2	FAK	8.409337380431625	8.30103	#E1E1E1	protein_SW_norm_kernel__kindom
PFE-PKIS 10	P16591	FER	FER	8.637721920001086	7.49485	#E1E1E1	protein_SW_norm_kernel__kindom
PFE-PKIS 10	P07332	FES	FES	8.580703941351592	6.920819	#E1E1E1	protein_SW_norm_kernel__kindom
PFE-PKIS 10	P42685	FRK	FRK	8.728844591125426	6.823909	#E1E1E1	protein_SW_norm_kernel__kindom
PFE-PKIS 10	Q15835	GRK1	GRK1	7.028385269478822	6.744727	#E1E1E1	protein_SW_norm_kernel__kindom
PFE-PKIS 10	Q8WTQ7	GRK7	GRK7	7.143857096393927	6.886057	#E1E1E1	protein_SW_norm_kernel__kindom
PFE-PKIS 10	O94804	STK10	LOK	7.654645184677221	6.337242	#E1E1E1	protein_SW_norm_kernel__kindom
PFE-PKIS 10	P29376	LTK	LTK	8.632205707240102	6.244125	#E1E1E1	protein_SW_norm_kernel__kindom
PFE-PKIS 10	P46734	MAP2K3	MEK3	7.419015416152959	6.19382	#E1E1E1	protein_SW_norm_kernel__kindom
PFE-PKIS 10	P15735	PHKG2	PHKG2	7.171750921754532	6.920819	#E1E1E1	protein_SW_norm_kernel__kindom
PFE-PKIS 10	O00444	PLK4	PLK4	7.8585035293590355	7.408935	#E1E1E1	protein_SW_norm_kernel__kindom
PFE-PKIS 10	Q14289	PTK2B	PYK2	8.405586881544261	8.091515	#E1E1E1	protein_SW_norm_kernel__kindom
PFE-PKIS 10	Q6XUX3	DSTYK	RIPK5	7.664267087330222	6.420216	#E1E1E1	protein_SW_norm_kernel__kindom
PFE-PKIS 10	P08922	ROS1	ROS1	8.828803294927516	9.39794	#E1E1E1	protein_SW_norm_kernel__kindom
PFE-PKIS 10	Q9H2G2	SLK	SLK	7.541395562929836	6.638272	#E1E1E1	protein_SW_norm_kernel__kindom
PFE-PKIS 10	Q13470	TNK1	TNK1	8.679318686801611	7.004365	#E1E1E1	protein_SW_norm_kernel__kindom
PFE-PKIS 10	Q07912	TNK2	TNK2	8.59851721701927	7.657577	#E1E1E1	protein_SW_norm_kernel__kindom
PFE-PKIS 10	P04629	NTRK1	TRKA	8.561451534440451	6.769551	#E1E1E1	protein_SW_norm_kernel__kindom
PFE-PKIS 10	Q16620	NTRK2	TRKB	8.743071529416065	6.39794	#E1E1E1	protein_SW_norm_kernel__kindom
PFE-PKIS 14	Q96GD4	AURKB	AURKB	6.652736770111337	6.283997	#E1E1E1	protein_SW_norm_kernel__kindom
PFE-PKIS 14	Q8N5S9	CAMKK1	CAMKK1	6.407567373711366	6.468521	#E1E1E1	protein_SW_norm_kernel__kindom
PFE-PKIS 14	Q96RR4	CAMKK2	CAMKK2	6.40666068352105	6.769551	#E1E1E1	protein_SW_norm_kernel__kindom
PFE-PKIS 14	P49759	CLK1	CLK1	7.061480912709217	6.79588	#E1E1E1	protein_SW_norm_kernel__kindom
PFE-PKIS 14	Q9HAZ1	CLK4	CLK4	7.00401476987499	7.508638	#E1E1E1	protein_SW_norm_kernel__kindom
PFE-PKIS 14	P68400	CSNK2A1	CSNK2A1	6.321197471618962	5.69897	#E1E1E1	protein_SW_norm_kernel__kindom
PFE-PKIS 14	P19784	CSNK2A2	CSNK2A2	6.270484871741958	6.21467	#E1E1E1	protein_SW_norm_kernel__kindom
PFE-PKIS 14	Q9UEE5	STK17A	DRAK1	6.604436572558913	6.568636	#E1E1E1	protein_SW_norm_kernel__kindom
PFE-PKIS 14	O94768	STK17B	DRAK2	6.802435142402905	7.958607	#E1E1E1	protein_SW_norm_kernel__kindom
PFE-PKIS 14	Q13627	DYRK1A	DYRK1A	6.554100078576964	7.387216	#E1E1E1	protein_SW_norm_kernel__kindom
PFE-PKIS 14	Q86Z02	HIPK1	HIPK1	6.542069503661421	6.769551	#E1E1E1	protein_SW_norm_kernel__kindom
PFE-PKIS 14	Q9H2X6	HIPK2	HIPK2	6.5399312838115975	6.79588	#E1E1E1	protein_SW_norm_kernel__kindom
PFE-PKIS 14	Q9H422	HIPK3	HIPK3	6.565319285990516	6.69897	#E1E1E1	protein_SW_norm_kernel__kindom
PFE-PKIS 14	Q8NE63	HIPK4	HIPK4	6.513943485855689	6.259637	#E1E1E1	protein_SW_norm_kernel__kindom
PFE-PKIS 14	P09619	PDGFRB	PDGFRB	6.215497270312495	6.920819	#E1E1E1	protein_SW_norm_kernel__kindom
PFE-PKIS 14	O60331	PIP5K1C	PIP5K1C	0	6.327902	#E1E1E1	protein_SW_norm_kernel__kindom
PFE-PKIS 14	P19525	EIF2AK2	PRKR	6.264742893643422	5	#E1E1E1	protein_SW_norm_kernel__kindom
PFE-PKIS 18	O14965	AURKA	AURKA	7.831180307794461	6.677781	#E1E1E1	protein_SW_norm_kernel__kindom
PFE-PKIS 18	Q96GD4	AURKB	AURKB	7.771208499766604	6.769551	#E1E1E1	protein_SW_norm_kernel__kindom
PFE-PKIS 18	P19784	CSNK2A2	CSNK2A2	6.936371004846973	6.154902	#E1E1E1	protein_SW_norm_kernel__kindom
PFE-PKIS 18	O94768	STK17B	DRAK2	7.525098551154617	5.619789	#E1E1E1	protein_SW_norm_kernel__kindom
PFE-PKIS 18	Q05397	PTK2	FAK	6.799326678496018	8.619789	#E1E1E1	protein_SW_norm_kernel__kindom
PFE-PKIS 18	P36888	FLT3	FLT3	6.981257136962036	7.21467	#E1E1E1	protein_SW_norm_kernel__kindom
PFE-PKIS 18	P35916	FLT4	FLT4	6.900665629933189	6.552842	#E1E1E1	protein_SW_norm_kernel__kindom
PFE-PKIS 18	P23458	JAK1	JAK1(JH2domain-pseudokinase)	7.232717443496201	6.356547	#E1E1E1	protein_SW_norm_kernel__kindom
PFE-PKIS 18	O60674	JAK2	JAK2(JH1domain-catalytic)	7.313543346087034	7.045757	#E1E1E1	protein_SW_norm_kernel__kindom
PFE-PKIS 18	P52333	JAK3	JAK3(JH1domain-catalytic)	7.264270281309874	7.769551	#E1E1E1	protein_SW_norm_kernel__kindom
PFE-PKIS 18	P08581	MET	MET	6.947594634396232	6	#E1E1E1	protein_SW_norm_kernel__kindom
PFE-PKIS 18	P80192	MAP3K9	MLK1	6.867705268259253	7.958607	#E1E1E1	protein_SW_norm_kernel__kindom
PFE-PKIS 18	Q02779	MAP3K10	MLK2	6.675823257082484	7.130768	#E1E1E1	protein_SW_norm_kernel__kindom
PFE-PKIS 18	Q16584	MAP3K11	MLK3	6.849065788039977	7.552842	#E1E1E1	protein_SW_norm_kernel__kindom
PFE-PKIS 18	Q16539	MAPK14	p38-alpha	7.2674835382329634	5	#E1E1E1	protein_SW_norm_kernel__kindom
PFE-PKIS 18	P07949	RET	RET	7.027655188220341	6.455932	#E1E1E1	protein_SW_norm_kernel__kindom
PFE-PKIS 18	O14730	RIOK3	RIOK3	0	6.207608	#E1E1E1	protein_SW_norm_kernel__kindom
PFE-PKIS 18	Q9H093	NUAK2	SNARK	7.586302363273672	5.886057	#E1E1E1	protein_SW_norm_kernel__kindom
PFE-PKIS 18	O75716	STK16	STK16	7.573237256257413	7.309804	#E1E1E1	protein_SW_norm_kernel__kindom
PFE-PKIS 18	P43405	SYK	SYK	6.820618753961215	6.443697	#E1E1E1	protein_SW_norm_kernel__kindom
PFE-PKIS 18	Q9UHD2	TBK1	TBK1	6.987950432245132	6.376751	#E1E1E1	protein_SW_norm_kernel__kindom
PFE-PKIS 18	P04629	NTRK1	TRKA	6.8113919976081	6.420216	#E1E1E1	protein_SW_norm_kernel__kindom
PFE-PKIS 18	Q16620	NTRK2	TRKB	7.064916656289327	5.677781	#E1E1E1	protein_SW_norm_kernel__kindom
PFE-PKIS 18	P33981	TTK	TTK	7.224332806693448	7.568636	#E1E1E1	protein_SW_norm_kernel__kindom
PFE-PKIS 18	P29597	TYK2	TYK2(JH1domain-catalytic)	7.213396454465808	6.585027	#E1E1E1	protein_SW_norm_kernel__kindom
PFE-PKIS 18	Q56UN5	MAP3K19	YSK4	7.5351176611286395	7.537602	#E1E1E1	protein_SW_norm_kernel__kindom
TPKI-30	Q8NI60	CABC1	ADCK3	0	5	#E1E1E1	protein_SW_norm_kernel__kindom
TPKI-30	O14965	AURKA	AURKA	7.993758361843641	5.05061	#E1E1E1	protein_SW_norm_kernel__kindom
TPKI-30	Q13873	BMPR2	BMPR2	5.590994934287875	5.886057	#E1E1E1	protein_SW_norm_kernel__kindom
TPKI-30	P51813	BMX	BMX	6.6601953735171495	5	#E1E1E1	protein_SW_norm_kernel__kindom
TPKI-30	P22607	FGFR3	FGFR3	6.222495841332123	5	#E1E1E1	protein_SW_norm_kernel__kindom
TPKI-30	P52564	MAP2K6	MEK6	6.71631319545517	5	#E1E1E1	protein_SW_norm_kernel__kindom
TPKI-30	Q9Y6E0	STK24	MST3	6.724536028217301	5	#E1E1E1	protein_SW_norm_kernel__kindom
TPKI-30	Q96PY6	NEK1	NEK1	6.884923517007641	5	#E1E1E1	protein_SW_norm_kernel__kindom
TPKI-30	Q8IY84	MGC42105	NIM1	7.237343508119174	5.251812	#E1E1E1	protein_SW_norm_kernel__kindom
TPKI-30	Q8TBX8	PIP4K2C	PIP5K2C	0	5.481486	#E1E1E1	protein_SW_norm_kernel__kindom
TPKI-30	P53350	PLK1	PLK1	7.175428579271869	8.080922	#E1E1E1	protein_SW_norm_kernel__kindom
TPKI-30	Q9NYY3	PLK2	PLK2	7.117362536896159	7.173925	#E1E1E1	protein_SW_norm_kernel__kindom
TPKI-30	Q9H4B4	PLK3	PLK3	7.153395975167415	6.420216	#E1E1E1	protein_SW_norm_kernel__kindom
TPKI-30	Q9H2G2	SLK	SLK	7.039201616150727	5	#E1E1E1	protein_SW_norm_kernel__kindom
TPKI-30	O75716	STK16	STK16	7.462663171921774	5.958607	#E1E1E1	protein_SW_norm_kernel__kindom
TPKI-30	O00506	STK25	YSK1	6.736796060567687	5	#E1E1E1	protein_SW_norm_kernel__kindom
TPKI-31	O14965	AURKA	AURKA	7.376110071818107	7.275724	#E1E1E1	protein_SW_norm_kernel__kindom
TPKI-31	Q9NSY1	BMP2K	BIKE	6.887586474725362	7.443697	#E1E1E1	protein_SW_norm_kernel__kindom
TPKI-31	P49760	CLK2	CLK2	5.98419973300851	7.130768	#E1E1E1	protein_SW_norm_kernel__kindom
TPKI-31	Q9C098	DCLK3	DCAMKL3	6.722971696234122	5.638272	#E1E1E1	protein_SW_norm_kernel__kindom
TPKI-31	O14976	GAK	GAK	6.905180900964455	7.431798	#E1E1E1	protein_SW_norm_kernel__kindom
TPKI-31	Q9P2K8	EIF2AK4	GCN2(Kin.Dom.2,S808G)	6.675006683342311	7.30103	#E1E1E1	protein_SW_norm_kernel__kindom
TPKI-31	P51617	IRAK1	IRAK1	6.198069082074307	7.022276	#E1E1E1	protein_SW_norm_kernel__kindom
TPKI-31	P23458	JAK1	JAK1(JH2domain-pseudokinase)	6.228326351531609	6.823909	#E1E1E1	protein_SW_norm_kernel__kindom
TPKI-31	Q9Y6R4	MAP3K4	MAP3K4	6.677989138852826	7.130768	#E1E1E1	protein_SW_norm_kernel__kindom
TPKI-31	P08581	MET	MET	5.895161597670947	7.337242	#E1E1E1	protein_SW_norm_kernel__kindom
TPKI-31	Q8IY84	MGC42105	NIM1	6.562184262513022	7.107905	#E1E1E1	protein_SW_norm_kernel__kindom
TPKI-31	P48736	PIK3CG	PIK3CG	0	7.091515	#E1E1E1	protein_SW_norm_kernel__kindom
TPKI-31	Q8TBX8	PIP4K2C	PIP5K2C	0	7.619789	#E1E1E1	protein_SW_norm_kernel__kindom
TPKI-31	P53350	PLK1	PLK1	6.53990976303792	9.769551	#E1E1E1	protein_SW_norm_kernel__kindom
TPKI-31	Q9NYY3	PLK2	PLK2	6.456152046307717	8.657577	#E1E1E1	protein_SW_norm_kernel__kindom
TPKI-31	Q9H4B4	PLK3	PLK3	6.506293357499452	7.744727	#E1E1E1	protein_SW_norm_kernel__kindom
TPKI-31	Q9BRS2	RIOK1	RIOK1	0	7.075721	#E1E1E1	protein_SW_norm_kernel__kindom
TPKI-31	O14730	RIOK3	RIOK3	0	5.443697	#E1E1E1	protein_SW_norm_kernel__kindom
TPKI-31	Q9H2G2	SLK	SLK	6.420695655433699	7.619789	#E1E1E1	protein_SW_norm_kernel__kindom
TPKI-31	O75716	STK16	STK16	6.743842037770748	7.481486	#E1E1E1	protein_SW_norm_kernel__kindom
TPKI-31	P29597	TYK2	TYK2(JH1domain-catalytic)	6.201989147602104	6.79588	#E1E1E1	protein_SW_norm_kernel__kindom
TPKI-31	Q56UN5	MAP3K19	YSK4	6.693468675548276	7.346787	#E1E1E1	protein_SW_norm_kernel__kindom
TPKI-35	P00519	ABL1	ABL1-phosphorylated	8.78868179701625	8.136677	#E1E1E1	protein_SW_norm_kernel__kindom
TPKI-35	P42684	ABL2	ABL2	8.754157628585391	6.585027	#E1E1E1	protein_SW_norm_kernel__kindom
TPKI-35	Q92772	CDKL2	CDKL2	8.015685113357504	6.79588	#E1E1E1	protein_SW_norm_kernel__kindom
TPKI-35	P07333	CSF1R	CSF1R	8.0313362740413	7.173925	#E1E1E1	protein_SW_norm_kernel__kindom
TPKI-35	Q08345	DDR1	DDR1	8.94350775008698	8.721246	#E1E1E1	protein_SW_norm_kernel__kindom
TPKI-35	Q16832	DDR2	DDR2	9.025878982457737	7.619789	#E1E1E1	protein_SW_norm_kernel__kindom
TPKI-35	O15197	EPHB6	EPHB6	8.644889574983681	6.769551	#E1E1E1	protein_SW_norm_kernel__kindom
TPKI-35	P21860	ERBB3	ERBB3	8.434766928720878	6.309804	#E1E1E1	protein_SW_norm_kernel__kindom
TPKI-35	P17948	FLT1	FLT1	8.027603219543623	6.69897	#E1E1E1	protein_SW_norm_kernel__kindom
TPKI-35	P36888	FLT3	FLT3	8.158150894896927	8.244125	#E1E1E1	protein_SW_norm_kernel__kindom
TPKI-35	P35916	FLT4	FLT4	8.00966535696209	7.318759	#E1E1E1	protein_SW_norm_kernel__kindom
TPKI-35	P10721	KIT	KIT	7.796599078191977	8.200659	#E1E1E1	protein_SW_norm_kernel__kindom
TPKI-35	P06239	LCK	LCK	8.697345968216998	7.004365	#E1E1E1	protein_SW_norm_kernel__kindom
TPKI-35	O94804	STK10	LOK	7.5039193231439105	6.920819	#E1E1E1	protein_SW_norm_kernel__kindom
TPKI-35	Q13163	MAP2K5	MEK5	7.831384755663571	7	#E1E1E1	protein_SW_norm_kernel__kindom
TPKI-35	Q12866	MERTK	MERTK	8.44346225376452	6.769551	#E1E1E1	protein_SW_norm_kernel__kindom
TPKI-35	P08581	MET	MET	8.621850717974302	6.79588	#E1E1E1	protein_SW_norm_kernel__kindom
TPKI-35	P16234	PDGFRA	PDGFRA	8.185145840382313	7.823909	#E1E1E1	protein_SW_norm_kernel__kindom
TPKI-35	P09619	PDGFRB	PDGFRB	8.151686646002156	8.49485	#E1E1E1	protein_SW_norm_kernel__kindom
TPKI-35	P07949	RET	RET	8.46376076399172	6.853872	#E1E1E1	protein_SW_norm_kernel__kindom
TPKI-35	P35590	TIE1	TIE1	8.423366235334406	6.455932	#E1E1E1	protein_SW_norm_kernel__kindom
TPKI-35	P04629	NTRK1	TRKA	8.380539908545266	6.744727	#E1E1E1	protein_SW_norm_kernel__kindom
AKI00000050a	P51451	BLK	BLK	6.7937946040516985	6.769551	#E1E1E1	protein_SW_norm_kernel__kindom
AKI00000050a	Q6P2M8	PNCK	CAMK1B	5.2637755450642825	5	#E1E1E1	protein_SW_norm_kernel__kindom
AKI00000050a	P07333	CSF1R	CSF1R	7.5781414956277535	8.244125	#E1E1E1	protein_SW_norm_kernel__kindom
AKI00000050a	P48729	CSNK1A1	CSNK1A1	5.449430627654903	6.337242	#E1E1E1	protein_SW_norm_kernel__kindom
AKI00000050a	P48730	CSNK1D	CSNK1D	5.479437667658812	6.552842	#E1E1E1	protein_SW_norm_kernel__kindom
AKI00000050a	P49674	CSNK1E	CSNK1E	5.47893975433031	6.721246	#E1E1E1	protein_SW_norm_kernel__kindom
AKI00000050a	Q9C098	DCLK3	DCAMKL3	5.6752244751327465	6.356547	#E1E1E1	protein_SW_norm_kernel__kindom
AKI00000050a	Q08345	DDR1	DDR1	7.055794453474092	8.29243	#E1E1E1	protein_SW_norm_kernel__kindom
AKI00000050a	Q16832	DDR2	DDR2	7.067578267297057	7.744727	#E1E1E1	protein_SW_norm_kernel__kindom
AKI00000050a	Q9Y463	DYRK1B	DYRK1B	6.140043019663859	6.721246	#E1E1E1	protein_SW_norm_kernel__kindom
AKI00000050a	O15197	EPHB6	EPHB6	6.6425676116255	6.886057	#E1E1E1	protein_SW_norm_kernel__kindom
AKI00000050a	P36888	FLT3	FLT3	7.817794076047853	8.055517	#E1E1E1	protein_SW_norm_kernel__kindom
AKI00000050a	P35916	FLT4	FLT4	7.596814515406666	6.522879	#E1E1E1	protein_SW_norm_kernel__kindom
AKI00000050a	P25098	ADRBK1	GRK2	5.27268495682437	5	#E1E1E1	protein_SW_norm_kernel__kindom
AKI00000050a	P10721	KIT	KIT	7.452149178860686	8.853872	#E1E1E1	protein_SW_norm_kernel__kindom
AKI00000050a	P06239	LCK	LCK	6.8165032361864455	6.229148	#E1E1E1	protein_SW_norm_kernel__kindom
AKI00000050a	P49137	MAPKAPK2	MAPKAPK2	5.251494262071536	5	#E1E1E1	protein_SW_norm_kernel__kindom
AKI00000050a	Q13163	MAP2K5	MEK5	6.230115639685536	6.537602	#E1E1E1	protein_SW_norm_kernel__kindom
AKI00000050a	Q9H1R3	MYLK2	MYLK2	6.071611697414967	6.886057	#E1E1E1	protein_SW_norm_kernel__kindom
AKI00000050a	P16234	PDGFRA	PDGFRA	7.738989236278971	8.221849	#E1E1E1	protein_SW_norm_kernel__kindom
AKI00000050a	P09619	PDGFRB	PDGFRB	7.751049231886246	9.19382	#E1E1E1	protein_SW_norm_kernel__kindom
AKI00000050a	P07949	RET	RET	7.086437774697066	6.79588	#E1E1E1	protein_SW_norm_kernel__kindom
AKI00000050a	O00141	SGK1	SGK	5.499505067170469	6.537602	#E1E1E1	protein_SW_norm_kernel__kindom
AKI00000050a	Q16288	NTRK3	TRKC	6.63700646383014	6.49485	#E1E1E1	protein_SW_norm_kernel__kindom
AKI00000050a	P35968	KDR	VEGFR2	7.599153261434302	7.677781	#E1E1E1	protein_SW_norm_kernel__kindom
AKI00000063a	Q8NI60	CABC1	ADCK3	0	6.221849	#E1E1E1	protein_SW_norm_kernel__kindom
AKI00000063a	O43683	BUB1	BUB1	6.967688379180113	6.376751	#E1E1E1	protein_SW_norm_kernel__kindom
AKI00000063a	Q6P2M8	PNCK	CAMK1B	5.760575521806932	5	#E1E1E1	protein_SW_norm_kernel__kindom
AKI00000063a	P48730	CSNK1D	CSNK1D	6.510675125222427	6.142668	#E1E1E1	protein_SW_norm_kernel__kindom
AKI00000063a	P49674	CSNK1E	CSNK1E	6.513350216603531	6.142668	#E1E1E1	protein_SW_norm_kernel__kindom
AKI00000063a	O14976	GAK	GAK	6.808052810334871	7	#E1E1E1	protein_SW_norm_kernel__kindom
AKI00000063a	P45983	MAPK8	JNK1	6.737703712017441	7.744727	#E1E1E1	protein_SW_norm_kernel__kindom
AKI00000063a	P45984	MAPK9	JNK2	6.774918202311731	8.619789	#E1E1E1	protein_SW_norm_kernel__kindom
AKI00000063a	P53779	MAPK10	JNK3	6.741616565399013	8.638272	#E1E1E1	protein_SW_norm_kernel__kindom
AKI00000063a	P45985	MAP2K4	MEK4	5.871825100253901	6.677781	#E1E1E1	protein_SW_norm_kernel__kindom
AKI00000063a	Q9UBE8	NLK	NLK	6.669199520436003	8.387216	#E1E1E1	protein_SW_norm_kernel__kindom
AKI00000063a	Q16539	MAPK14	p38-alpha	6.5857102254174675	9.327902	#E1E1E1	protein_SW_norm_kernel__kindom
AKI00000063a	Q15759	MAPK11	p38-beta	6.523665259804916	8.055517	#E1E1E1	protein_SW_norm_kernel__kindom
AKI00000063a	Q9BZL6	PRKD2	PRKD2	6.361636530174346	6.638272	#E1E1E1	protein_SW_norm_kernel__kindom
AKI00000063a	Q15418	RPS6KA1	RSK1(Kin.Dom.2-C-terminal)	6.004563696751949	7.080922	#E1E1E1	protein_SW_norm_kernel__kindom
AKI00000063a	Q9UK32	RPS6KA6	RSK4(Kin.Dom.2-C-terminal)	6.004907112881356	7.065502	#E1E1E1	protein_SW_norm_kernel__kindom
AKI00000063a	Q9NRP7	STK36	STK36	6.431537579738259	6.568636	#E1E1E1	protein_SW_norm_kernel__kindom
AKI00000063a	Q9NYL2	ZAK	ZAK	5.785323798280484	6.823909	#E1E1E1	protein_SW_norm_kernel__kindom
AKI00000070a	P11802	CDK4	CDK4-cyclinD1	6.188356833870191	7.337242	#E1E1E1	protein_SW_norm_kernel__kindom
AKI00000070a	P11802	CDK4	CDK4-cyclinD3	6.188356833870191	7.309804	#E1E1E1	protein_SW_norm_kernel__kindom
AKI00000070a	P50613	CDK7	CDK7	6.554055996238646	7.376751	#E1E1E1	protein_SW_norm_kernel__kindom
AKI00000070a	O76039	CDKL5	CDKL5	6.518294248882691	6.552842	#E1E1E1	protein_SW_norm_kernel__kindom
AKI00000070a	P48729	CSNK1A1	CSNK1A1	5.55233199400718	5.69897	#E1E1E1	protein_SW_norm_kernel__kindom
AKI00000070a	P19784	CSNK2A2	CSNK2A2	6.21657955968479	6.853872	#E1E1E1	protein_SW_norm_kernel__kindom
AKI00000070a	Q13627	DYRK1A	DYRK1A	6.344717364388912	6.769551	#E1E1E1	protein_SW_norm_kernel__kindom
AKI00000070a	Q8TD08	MAPK15	ERK8	6.660234921822031	7.443697	#E1E1E1	protein_SW_norm_kernel__kindom
AKI00000070a	P49840	GSK3A	GSK3A	6.973935693434038	7.721246	#E1E1E1	protein_SW_norm_kernel__kindom
AKI00000070a	P49841	GSK3B	GSK3B	6.950697076034967	7.886057	#E1E1E1	protein_SW_norm_kernel__kindom
AKI00000070a	Q86Z02	HIPK1	HIPK1	6.477765026119125	6.187087	#E1E1E1	protein_SW_norm_kernel__kindom
AKI00000070a	Q9Y6R4	MAP3K4	MAP3K4	5.909865735379172	5	#E1E1E1	protein_SW_norm_kernel__kindom
AKI00000070a	Q9NRP7	STK36	STK36	6.074596166290491	6.79588	#E1E1E1	protein_SW_norm_kernel__kindom
AKI00000070a	P37173	TGFBR2	TGFBR2	5.574597817347972	7.055517	#E1E1E1	protein_SW_norm_kernel__kindom
AKI00000070a	P29597	TYK2	TYK2(JH2domain-pseudokinase)	5.756990051069905	6.721246	#E1E1E1	protein_SW_norm_kernel__kindom
AKI00000070a	Q56UN5	MAP3K19	YSK4	5.918263510065154	6.744727	#E1E1E1	protein_SW_norm_kernel__kindom
AKI00000074a	Q9BWU1	CDK19	CDK11	6.182210606679471	7.619789	#E1E1E1	protein_SW_norm_kernel__kindom
AKI00000074a	P49336	CDK8	CDK8	6.13619323288946	7.366532	#E1E1E1	protein_SW_norm_kernel__kindom
AKI00000074a	P53355	DAPK1	DAPK1	6.211372602431288	6.244125	#E1E1E1	protein_SW_norm_kernel__kindom
AKI00000074a	Q9UIK4	DAPK2	DAPK2	6.246047412606836	6.721246	#E1E1E1	protein_SW_norm_kernel__kindom
AKI00000074a	O43293	DAPK3	DAPK3	6.231866026880712	7.376751	#E1E1E1	protein_SW_norm_kernel__kindom
AKI00000074a	Q86Z02	HIPK1	HIPK1	5.8915485557198215	7.045757	#E1E1E1	protein_SW_norm_kernel__kindom
AKI00000074a	Q9H2X6	HIPK2	HIPK2	5.887618114757507	6.853872	#E1E1E1	protein_SW_norm_kernel__kindom
AKI00000074a	Q9H422	HIPK3	HIPK3	5.903599973227327	6.522879	#E1E1E1	protein_SW_norm_kernel__kindom
AKI00000074a	Q8NE63	HIPK4	HIPK4	5.929422006131187	6.69897	#E1E1E1	protein_SW_norm_kernel__kindom
AKI00000074a	Q13163	MAP2K5	MEK5	6.106928879812329	5.638272	#E1E1E1	protein_SW_norm_kernel__kindom
AKI00000074a	Q9Y2I7	PIKFYVE	PIKFYVE	0	6.29243	#E1E1E1	protein_SW_norm_kernel__kindom
AKI00000021a	Q08345	DDR1	DDR1	7.531261112946498	7.004365	#E1E1E1	protein_SW_norm_kernel__kindom
AKI00000021a	Q16832	DDR2	DDR2	7.642945822213759	6.677781	#E1E1E1	protein_SW_norm_kernel__kindom
AKI00000021a	Q9P2K8	EIF2AK4	GCN2(Kin.Dom.2,S808G)	7.539148085667137	7.251812	#E1E1E1	protein_SW_norm_kernel__kindom
AKI00000021a	O60674	JAK2	JAK2(JH1domain-catalytic)	7.627269286905151	6.920819	#E1E1E1	protein_SW_norm_kernel__kindom
AKI00000021a	P52333	JAK3	JAK3(JH1domain-catalytic)	7.618798267603816	6.443697	#E1E1E1	protein_SW_norm_kernel__kindom
AKI00000021a	Q9Y2U5	MAP3K2	MAP3K2	7.61051827652238	7.086186	#E1E1E1	protein_SW_norm_kernel__kindom
AKI00000021a	Q99759	MAP3K3	MAP3K3	7.641940438501246	7.05061	#E1E1E1	protein_SW_norm_kernel__kindom
AKI00000021a	Q9Y6R4	MAP3K4	MAP3K4	7.5821431391654395	7.468521	#E1E1E1	protein_SW_norm_kernel__kindom
AKI00000021a	Q9Y4K4	MAP4K5	MAP4K5	7.383490904757434	6.958607	#E1E1E1	protein_SW_norm_kernel__kindom
AKI00000021a	P42345	MTOR	MTOR	0	5	#E1E1E1	protein_SW_norm_kernel__kindom
AKI00000021a	P29597	TYK2	TYK2(JH1domain-catalytic)	7.529394594271435	6.180456	#E1E1E1	protein_SW_norm_kernel__kindom
AKI00000021a	P30291	WEE1	WEE1	7.36490502780363	7.327902	#E1E1E1	protein_SW_norm_kernel__kindom
AKI00000021a	P0C1S8	WEE2	WEE2	7.323515022573493	7.283997	#E1E1E1	protein_SW_norm_kernel__kindom
AKI00000021a	Q56UN5	MAP3K19	YSK4	7.6485584162234455	7.508638	#E1E1E1	protein_SW_norm_kernel__kindom
AKI00000047a	Q8NI60	CABC1	ADCK3	0	5	#E1E1E1	protein_SW_norm_kernel__kindom
AKI00000047a	P30530	AXL	AXL	7.084583508186274	6.744727	#E1E1E1	protein_SW_norm_kernel__kindom
AKI00000047a	P49760	CLK2	CLK2	6.278965651749767	5.161151	#E1E1E1	protein_SW_norm_kernel__kindom
AKI00000047a	P07333	CSF1R	CSF1R	8.259850861398066	8.823909	#E1E1E1	protein_SW_norm_kernel__kindom
AKI00000047a	P49674	CSNK1E	CSNK1E	6.176896750327774	5	#E1E1E1	protein_SW_norm_kernel__kindom
AKI00000047a	Q08345	DDR1	DDR1	7.530696022208025	7.387216	#E1E1E1	protein_SW_norm_kernel__kindom
AKI00000047a	Q16832	DDR2	DDR2	7.533976026060126	7.229148	#E1E1E1	protein_SW_norm_kernel__kindom
AKI00000047a	O94768	STK17B	DRAK2	6.3680429346195355	5	#E1E1E1	protein_SW_norm_kernel__kindom
AKI00000047a	P29323	EPHB2	EPHB2	6.901780485926345	5.39794	#E1E1E1	protein_SW_norm_kernel__kindom
AKI00000047a	P54753	EPHB3	EPHB3	6.919267139967601	5.853872	#E1E1E1	protein_SW_norm_kernel__kindom
AKI00000047a	O15197	EPHB6	EPHB6	6.952667111398121	7.142668	#E1E1E1	protein_SW_norm_kernel__kindom
AKI00000047a	P17948	FLT1	FLT1	8.332706824412327	7.468521	#E1E1E1	protein_SW_norm_kernel__kindom
AKI00000047a	P36888	FLT3	FLT3	8.538439640885153	9.537602	#E1E1E1	protein_SW_norm_kernel__kindom
AKI00000047a	P35916	FLT4	FLT4	8.270701877165683	6.853872	#E1E1E1	protein_SW_norm_kernel__kindom
AKI00000047a	Q8NE63	HIPK4	HIPK4	6.702876418505833	6.387216	#E1E1E1	protein_SW_norm_kernel__kindom
AKI00000047a	P10721	KIT	KIT	8.140926928720297	9.055517	#E1E1E1	protein_SW_norm_kernel__kindom
AKI00000047a	Q8IVH8	MAP4K3	MAP4K3	6.505638448280226	5	#E1E1E1	protein_SW_norm_kernel__kindom
AKI00000047a	Q8WXR4	MYO3B	MYO3B	6.581410528521288	5	#E1E1E1	protein_SW_norm_kernel__kindom
AKI00000047a	P16234	PDGFRA	PDGFRA	8.439686257712319	8.677781	#E1E1E1	protein_SW_norm_kernel__kindom
AKI00000047a	P09619	PDGFRB	PDGFRB	8.459994768779898	8.721246	#E1E1E1	protein_SW_norm_kernel__kindom
AKI00000047a	Q96Q40	CDK15	PFTAIRE2	6.491916975232286	5	#E1E1E1	protein_SW_norm_kernel__kindom
AKI00000047a	Q8TBX8	PIP4K2C	PIP5K2C	0	6.568636	#E1E1E1	protein_SW_norm_kernel__kindom
AKI00000047a	P07949	RET	RET	7.606684420590954	5.853872	#E1E1E1	protein_SW_norm_kernel__kindom
AKI00000047a	P57078	RIPK4	RIPK4	5.841764528623686	5	#E1E1E1	protein_SW_norm_kernel__kindom
AKI00000047a	Q15349	RPS6KA2	RSK3(Kin.Dom.1-N-terminal)	6.259161939686236	5	#E1E1E1	protein_SW_norm_kernel__kindom
AKI00000047a	P12931	SRC	SRC	7.0682008747032	5	#E1E1E1	protein_SW_norm_kernel__kindom
AKI00000047a	Q16288	NTRK3	TRKC	7.047309718434678	6.958607	#E1E1E1	protein_SW_norm_kernel__kindom
AKI00000047a	P35968	KDR	VEGFR2	8.27674021416246	8.69897	#E1E1E1	protein_SW_norm_kernel__kindom
AKI00000047a	Q56UN5	MAP3K19	YSK4	6.3839747706370025	7.327902	#E1E1E1	protein_SW_norm_kernel__kindom
GSK1379713	Q9BYP7	WNK3	WNK3	4.166664840295212	5	#E1E1E1	protein_SW_norm_kernel__kindom
GSK1379766	O14965	AURKA	AURKA	6.661714968652068	5	#E1E1E1	protein_SW_norm_kernel__kindom
GSK1379766	Q9UQB9	AURKC	AURKC	6.589120703673398	5	#E1E1E1	protein_SW_norm_kernel__kindom
GSK1379766	O15197	EPHB6	EPHB6	6.089210333043293	5.79588	#E1E1E1	protein_SW_norm_kernel__kindom
GSK1379766	Q92918	MAP4K1	HPK1	6.236156796600697	5	#E1E1E1	protein_SW_norm_kernel__kindom
GSK1379766	P51617	IRAK1	IRAK1	6.143546643835752	5	#E1E1E1	protein_SW_norm_kernel__kindom
GSK1379766	Q9Y616	IRAK3	IRAK3	6.288431261622864	5	#E1E1E1	protein_SW_norm_kernel__kindom
GSK1379766	O60674	JAK2	JAK2(JH1domain-catalytic)	6.411208898058797	5.552842	#E1E1E1	protein_SW_norm_kernel__kindom
GSK1379766	Q13163	MAP2K5	MEK5	6.299474334703467	5.376751	#E1E1E1	protein_SW_norm_kernel__kindom
GSK1379766	Q6P3R8	NEK5	NEK5	5.916592685872193	5	#E1E1E1	protein_SW_norm_kernel__kindom
GSK1379766	Q9UBF8	PI4KB	PIK4CB	0	5	#E1E1E1	protein_SW_norm_kernel__kindom
GSK1379766	Q8TBX8	PIP4K2C	PIP5K2C	0	5.619789	#E1E1E1	protein_SW_norm_kernel__kindom
GSK1379766	Q9BRS2	RIOK1	RIOK1	0	5	#E1E1E1	protein_SW_norm_kernel__kindom
GSK1379766	O14730	RIOK3	RIOK3	0	5	#E1E1E1	protein_SW_norm_kernel__kindom
GSK1379766	Q6PHR2	ULK3	ULK3	6.387819077478321	5	#E1E1E1	protein_SW_norm_kernel__kindom
GSK1379708	Q96J92	WNK4	WNK4	4.134068534913985	5	#E1E1E1	protein_SW_norm_kernel__kindom
GSK1379753	Q13705	ACVR2B	ACVR2B	5.095517650933832	5	#E1E1E1	protein_SW_norm_kernel__kindom
GSK1379753	O14965	AURKA	AURKA	6.477412739089419	5.920819	#E1E1E1	protein_SW_norm_kernel__kindom
GSK1379753	O15197	EPHB6	EPHB6	5.806304512055311	6.39794	#E1E1E1	protein_SW_norm_kernel__kindom
GSK1379753	Q9Y616	IRAK3	IRAK3	6.033688034524014	6.958607	#E1E1E1	protein_SW_norm_kernel__kindom
GSK1379753	O60674	JAK2	JAK2(JH1domain-catalytic)	5.996115791449435	6.251812	#E1E1E1	protein_SW_norm_kernel__kindom
GSK1379753	P10721	KIT	KIT	5.896358778647282	5.958607	#E1E1E1	protein_SW_norm_kernel__kindom
GSK1379753	P29376	LTK	LTK	5.8142747682650775	5.677781	#E1E1E1	protein_SW_norm_kernel__kindom
GSK1379753	Q13163	MAP2K5	MEK5	5.913049837517582	7.408935	#E1E1E1	protein_SW_norm_kernel__kindom
GSK1379753	Q13043	STK4	MST1	5.546015695770673	5	#E1E1E1	protein_SW_norm_kernel__kindom
GSK1379753	Q6P3R8	NEK5	NEK5	5.579182843091241	6.366532	#E1E1E1	protein_SW_norm_kernel__kindom
GSK1379753	O75914	PAK3	PAK3	5.002158363738538	5	#E1E1E1	protein_SW_norm_kernel__kindom
GSK1379753	Q8TBX8	PIP4K2C	PIP5K2C	0	6.744727	#E1E1E1	protein_SW_norm_kernel__kindom
GSK1379753	O75716	STK16	STK16	6.301986920365688	6.187087	#E1E1E1	protein_SW_norm_kernel__kindom
GSK1379765	Q96D53	ADCK4	ADCK4	0	5.267606	#E1E1E1	protein_SW_norm_kernel__kindom
GSK1379765	O14965	AURKA	AURKA	6.322000505560555	5.167491	#E1E1E1	protein_SW_norm_kernel__kindom
GSK1379765	Q96GD4	AURKB	AURKB	6.279399730185153	5.920819	#E1E1E1	protein_SW_norm_kernel__kindom
GSK1379765	O43683	BUB1	BUB1	6.626817691840885	5	#E1E1E1	protein_SW_norm_kernel__kindom
GSK1379765	O15197	EPHB6	EPHB6	5.5177366720786605	5.585027	#E1E1E1	protein_SW_norm_kernel__kindom
GSK1379765	P14616	INSRR	INSRR	5.418883997110304	5	#E1E1E1	protein_SW_norm_kernel__kindom
GSK1379765	Q9Y616	IRAK3	IRAK3	5.911571488783422	5.49485	#E1E1E1	protein_SW_norm_kernel__kindom
GSK1379765	O60674	JAK2	JAK2(JH1domain-catalytic)	5.890588629956418	5.638272	#E1E1E1	protein_SW_norm_kernel__kindom
GSK1379765	P53671	LIMK2	LIMK2	5.384388381802987	5	#E1E1E1	protein_SW_norm_kernel__kindom
GSK1379765	Q13163	MAP2K5	MEK5	5.921272240336684	7.136677	#E1E1E1	protein_SW_norm_kernel__kindom
GSK1379765	O15146	MUSK	MUSK	5.754399585133557	5	#E1E1E1	protein_SW_norm_kernel__kindom
GSK1379765	Q6P3R8	NEK5	NEK5	5.527898776630576	5.267606	#E1E1E1	protein_SW_norm_kernel__kindom
GSK1379765	P42338	PIK3CB	PIK3CB	0	5	#E1E1E1	protein_SW_norm_kernel__kindom
GSK1379765	Q8TBX8	PIP4K2C	PIP5K2C	0	5.251812	#E1E1E1	protein_SW_norm_kernel__kindom
GSK1379765	P35590	TIE1	TIE1	5.676935940594409	5	#E1E1E1	protein_SW_norm_kernel__kindom
GSK1379765	Q6PHR2	ULK3	ULK3	6.0692401054151714	5.79588	#E1E1E1	protein_SW_norm_kernel__kindom
GSK1033723	Q9Y243	AKT3	AKT3	5.6032518957359825	5	#E1E1E1	protein_SW_norm_kernel__kindom
GSK1033723	P30530	AXL	AXL	5.535623985878393	5	#E1E1E1	protein_SW_norm_kernel__kindom
GSK1033723	P49759	CLK1	CLK1	7.272641653370543	6.823909	#E1E1E1	protein_SW_norm_kernel__kindom
GSK1033723	Q9HAZ1	CLK4	CLK4	7.206420311988247	6.886057	#E1E1E1	protein_SW_norm_kernel__kindom
GSK1033723	Q09013	DMPK	DMPK	6.067741824722409	5.091515	#E1E1E1	protein_SW_norm_kernel__kindom
GSK1033723	Q13627	DYRK1A	DYRK1A	6.863135742225876	6.886057	#E1E1E1	protein_SW_norm_kernel__kindom
GSK1033723	Q9Y463	DYRK1B	DYRK1B	6.911008359221893	5	#E1E1E1	protein_SW_norm_kernel__kindom
GSK1033723	Q92630	DYRK2	DYRK2	6.279107315459677	6.366532	#E1E1E1	protein_SW_norm_kernel__kindom
GSK1033723	Q8TF76	GSG2	HASPIN	6.449369033262372	5	#E1E1E1	protein_SW_norm_kernel__kindom
GSK1033723	Q9H422	HIPK3	HIPK3	6.591962618563532	6.769551	#E1E1E1	protein_SW_norm_kernel__kindom
GSK1033723	P06213	INSR	INSR	5.194691875324827	5	#E1E1E1	protein_SW_norm_kernel__kindom
GSK1033723	Q02763	TEK	TIE2	5.656702284814244	5	#E1E1E1	protein_SW_norm_kernel__kindom
GSK1033723	Q56UN5	MAP3K19	YSK4	6.046958148924424	6.431798	#E1E1E1	protein_SW_norm_kernel__kindom
GSK1379763	P27037	ACVR2A	ACVR2A	5.576218861990878	5	#E1E1E1	protein_SW_norm_kernel__kindom
GSK1379763	Q9UQB9	AURKC	AURKC	6.476892617488622	6.05061	#E1E1E1	protein_SW_norm_kernel__kindom
GSK1379763	O15197	EPHB6	EPHB6	6.173147341099448	6.552842	#E1E1E1	protein_SW_norm_kernel__kindom
GSK1379763	Q9H422	HIPK3	HIPK3	6.099755524365375	5	#E1E1E1	protein_SW_norm_kernel__kindom
GSK1379763	Q9Y616	IRAK3	IRAK3	6.193317449294336	6.823909	#E1E1E1	protein_SW_norm_kernel__kindom
GSK1379763	O60674	JAK2	JAK2(JH1domain-catalytic)	6.255673441943551	6.060481	#E1E1E1	protein_SW_norm_kernel__kindom
GSK1379763	P10721	KIT	KIT	6.112012958878674	6.69897	#E1E1E1	protein_SW_norm_kernel__kindom
GSK1379763	Q13233	MAP3K1	MAP3K1	6.152862064228601	5	#E1E1E1	protein_SW_norm_kernel__kindom
GSK1379763	Q9Y4K4	MAP4K5	MAP4K5	5.977244488376863	5	#E1E1E1	protein_SW_norm_kernel__kindom
GSK1379763	Q13163	MAP2K5	MEK5	6.077037720958573	7.619789	#E1E1E1	protein_SW_norm_kernel__kindom
GSK1379763	Q6P3R8	NEK5	NEK5	5.736411759669491	6.431798	#E1E1E1	protein_SW_norm_kernel__kindom
GSK1379763	P09619	PDGFRB	PDGFRB	6.481592324842836	5.657577	#E1E1E1	protein_SW_norm_kernel__kindom
GSK1379763	Q8TBX8	PIP4K2C	PIP5K2C	0	6.619789	#E1E1E1	protein_SW_norm_kernel__kindom
GSK1379763	Q9BRS2	RIOK1	RIOK1	0	5.657577	#E1E1E1	protein_SW_norm_kernel__kindom
GSK1379763	O14730	RIOK3	RIOK3	0	5	#E1E1E1	protein_SW_norm_kernel__kindom
GSK1379763	Q16288	NTRK3	TRKC	6.113651287641455	6.251812	#E1E1E1	protein_SW_norm_kernel__kindom
GSK1379763	Q6PHR2	ULK3	ULK3	6.2443553165596075	6.136677	#E1E1E1	protein_SW_norm_kernel__kindom
SB-213663	O96017	CHEK2	CHEK2	6.033681933990883	5	#E1E1E1	protein_SW_norm_kernel__kindom
SB-213663	O14578	CIT	CIT	6.629047239518771	6.585027	#E1E1E1	protein_SW_norm_kernel__kindom
SB-213663	Q6DT37	CDC42BPG	DMPK2	6.106164331884593	6.537602	#E1E1E1	protein_SW_norm_kernel__kindom
SB-213663	P45983	MAPK8	JNK1	6.462902158285304	6.657577	#E1E1E1	protein_SW_norm_kernel__kindom
SB-213663	P45984	MAPK9	JNK2	6.508713978725139	7.337242	#E1E1E1	protein_SW_norm_kernel__kindom
SB-213663	P53779	MAPK10	JNK3	6.471271422569197	7.187087	#E1E1E1	protein_SW_norm_kernel__kindom
SB-213663	Q15746	MYLK	MYLK	5.810322613078083	5	#E1E1E1	protein_SW_norm_kernel__kindom
SB-213663	Q16539	MAPK14	p38-alpha	6.378475436567643	7.267606	#E1E1E1	protein_SW_norm_kernel__kindom
SB-213663	Q9UHD2	TBK1	TBK1	5.755626916316883	5	#E1E1E1	protein_SW_norm_kernel__kindom
GSK301362	Q6P2M8	PNCK	CAMK1B	5.25714838840711	6.508638	#E1E1E1	protein_SW_norm_kernel__kindom
GSK301362	O14920	IKBKB	IKK-beta	5.505262548019131	7.677781	#E1E1E1	protein_SW_norm_kernel__kindom
GSK301362	P23458	JAK1	JAK1(JH2domain-pseudokinase)	6.11246522704318	6.408935	#E1E1E1	protein_SW_norm_kernel__kindom
GSK301362	O60674	JAK2	JAK2(JH1domain-catalytic)	6.145403594629118	6.744727	#E1E1E1	protein_SW_norm_kernel__kindom
GSK301362	Q13188	STK3	MST2	5.678130483370511	5.657577	#E1E1E1	protein_SW_norm_kernel__kindom
GSK301362	Q86YV6	MYLK4	MYLK4	5.990548847947076	6.853872	#E1E1E1	protein_SW_norm_kernel__kindom
GSK301362	Q9H093	NUAK2	SNARK	5.883961469702164	6.69897	#E1E1E1	protein_SW_norm_kernel__kindom
GSK301362	Q7L7X3	TAOK1	TAOK1	5.4417015351570335	7.167491	#E1E1E1	protein_SW_norm_kernel__kindom
GSK301362	Q9H2K8	TAOK3	TAOK3	5.43732840800144	7.49485	#E1E1E1	protein_SW_norm_kernel__kindom
GSK301362	P29597	TYK2	TYK2(JH2domain-pseudokinase)	6.0476218616808195	8.537602	#E1E1E1	protein_SW_norm_kernel__kindom
GSK1379944	O14936	CASK	CASK	5.392757044747631	5	#E1E1E1	protein_SW_norm_kernel__kindom
GSK1379944	Q00526	CDK3	CDK3	5.354300164441581	5	#E1E1E1	protein_SW_norm_kernel__kindom
GSK1379944	P11802	CDK4	CDK4-cyclinD1	5.166581102185141	5	#E1E1E1	protein_SW_norm_kernel__kindom
GSK1379944	O14757	CHEK1	CHEK1	5.4886457441661	5	#E1E1E1	protein_SW_norm_kernel__kindom
GSK1379944	P78368	CSNK1G2	CSNK1G2	5.696245424403872	5	#E1E1E1	protein_SW_norm_kernel__kindom
GSK1379944	O43293	DAPK3	DAPK3	5.663781722877691	5	#E1E1E1	protein_SW_norm_kernel__kindom
GSK1379944	Q08345	DDR1	DDR1	6.1476877931677665	5	#E1E1E1	protein_SW_norm_kernel__kindom
GSK1379944	P29323	EPHB2	EPHB2	5.473507220526985	5	#E1E1E1	protein_SW_norm_kernel__kindom
GSK1379944	P27361	MAPK3	ERK1	5.524243294319341	5	#E1E1E1	protein_SW_norm_kernel__kindom
GSK1379944	P22455	FGFR4	FGFR4	5.333578283813301	5	#E1E1E1	protein_SW_norm_kernel__kindom
GSK1379944	O14920	IKBKB	IKK-beta	5.28048121409548	5	#E1E1E1	protein_SW_norm_kernel__kindom
GSK1379944	P51617	IRAK1	IRAK1	5.348247663407179	5	#E1E1E1	protein_SW_norm_kernel__kindom
GSK1379944	Q6P3R8	NEK5	NEK5	5.2379023497550445	5	#E1E1E1	protein_SW_norm_kernel__kindom
GSK1379944	Q9UBE8	NLK	NLK	5.632297921011852	5	#E1E1E1	protein_SW_norm_kernel__kindom
GSK1379944	P09619	PDGFRB	PDGFRB	6.00577454826215	5	#E1E1E1	protein_SW_norm_kernel__kindom
GSK1379944	O60331	PIP5K1C	PIP5K1C	0	5	#E1E1E1	protein_SW_norm_kernel__kindom
GSK1379944	Q02156	PRKCE	PRKCE	4.923293885502753	5	#E1E1E1	protein_SW_norm_kernel__kindom
GSK1379944	O94806	PRKD3	PRKD3	5.3703413124225365	5	#E1E1E1	protein_SW_norm_kernel__kindom
GSK1379944	P07949	RET	RET	5.849640276254507	5	#E1E1E1	protein_SW_norm_kernel__kindom
GSK1379753	Q16288	NTRK3	TRKC	5.879694575438696	6.537602	#E1E1E1	protein_SW_norm_kernel__kindom
GW819776	Q8IVW4	CDKL3	CDKL3	7.4473505224884855	5	#E1E1E1	protein_SW_norm_kernel__kindom
GW819776	P49759	CLK1	CLK1	7.388157237124239	5.309804	#E1E1E1	protein_SW_norm_kernel__kindom
GW819776	Q8TD08	MAPK15	ERK8	7.374570767405205	5.619789	#E1E1E1	protein_SW_norm_kernel__kindom
GW819776	Q86Z02	HIPK1	HIPK1	7.176898394648445	5.013228	#E1E1E1	protein_SW_norm_kernel__kindom
GW819776	Q9H2X6	HIPK2	HIPK2	7.175489149634156	5.30103	#E1E1E1	protein_SW_norm_kernel__kindom
GW819776	Q9H422	HIPK3	HIPK3	7.20465787922978	5	#E1E1E1	protein_SW_norm_kernel__kindom
GW819776	P45983	MAPK8	JNK1	7.130778448895992	5.091515	#E1E1E1	protein_SW_norm_kernel__kindom
GW819776	P53779	MAPK10	JNK3	7.136775420249992	5	#E1E1E1	protein_SW_norm_kernel__kindom
GW819776	P10721	KIT	KIT	6.6999962971991875	5	#E1E1E1	protein_SW_norm_kernel__kindom
GW819776	P46734	MAP2K3	MEK3	6.927857641559872	5.39794	#E1E1E1	protein_SW_norm_kernel__kindom
GW819776	P51956	NEK3	NEK3	7.2425640017729735	5	#E1E1E1	protein_SW_norm_kernel__kindom
GW819776	Q6P3R8	NEK5	NEK5	7.2406970927595316	5	#E1E1E1	protein_SW_norm_kernel__kindom
GW819776	Q8TBX8	PIP4K2C	PIP5K2C	0	5	#E1E1E1	protein_SW_norm_kernel__kindom
GW819776	Q9BVS4	RIOK2	RIOK2	0	5.070581	#E1E1E1	protein_SW_norm_kernel__kindom
GW856795	P00519	ABL1	ABL1-phosphorylated	6.164717833476554	7.309804	#E1E1E1	protein_SW_norm_kernel__kindom
GW856795	P04626	ERBB2	ERBB2	5.827508662090829	6.309804	#E1E1E1	protein_SW_norm_kernel__kindom
GW856795	P42685	FRK	FRK	6.060893970115034	7.031517	#E1E1E1	protein_SW_norm_kernel__kindom
GW856795	P06239	LCK	LCK	5.959411091579705	6.031517	#E1E1E1	protein_SW_norm_kernel__kindom
GW856795	Q12851	MAP4K2	MAP4K2	5.934584528048636	5.552842	#E1E1E1	protein_SW_norm_kernel__kindom
GW856795	P16234	PDGFRA	PDGFRA	6.514888385098291	5.958607	#E1E1E1	protein_SW_norm_kernel__kindom
GW856795	O15530	PDPK1	PDPK1	6.689245349311157	5	#E1E1E1	protein_SW_norm_kernel__kindom
GW856795	P17612	PRKACA	PKAC-alpha	6.589611078340025	5	#E1E1E1	protein_SW_norm_kernel__kindom
GW856795	P07949	RET	RET	6.333526954792364	6.886057	#E1E1E1	protein_SW_norm_kernel__kindom
GW856795	P12931	SRC	SRC	5.89498428979062	6.142668	#E1E1E1	protein_SW_norm_kernel__kindom
GW856795	Q7L7X3	TAOK1	TAOK1	5.590122748539847	5	#E1E1E1	protein_SW_norm_kernel__kindom
GW856795	P37173	TGFBR2	TGFBR2	5.768907772445855	6.69897	#E1E1E1	protein_SW_norm_kernel__kindom
GW856795	Q86Y07	VRK2	VRK2	5.2302943762108	5	#E1E1E1	protein_SW_norm_kernel__kindom
GSK902056	P31749	AKT1	AKT1	7.4912802184203855	7.004365	#E1E1E1	protein_SW_norm_kernel__kindom
GSK902056	P31751	AKT2	AKT2	7.502924297223986	7	#E1E1E1	protein_SW_norm_kernel__kindom
GSK902056	Q9Y243	AKT3	AKT3	7.554813147576189	7.346787	#E1E1E1	protein_SW_norm_kernel__kindom
GSK902056	P21802	FGFR2	FGFR2	5.30279236994693	5	#E1E1E1	protein_SW_norm_kernel__kindom
GSK902056	Q9P286	PAK7	PAK7	6.712472839422719	5.958607	#E1E1E1	protein_SW_norm_kernel__kindom
GSK902056	Q05655	PRKCD	PRKCD	7.6937064671964945	6	#E1E1E1	protein_SW_norm_kernel__kindom
GSK902056	Q02156	PRKCE	PRKCE	7.631882238639309	7.49485	#E1E1E1	protein_SW_norm_kernel__kindom
GSK902056	P24723	PRKCH	PRKCH	7.664504540482156	7.387216	#E1E1E1	protein_SW_norm_kernel__kindom
GSK902056	Q04759	PRKCQ	PRKCQ	7.8362238173279	7.39794	#E1E1E1	protein_SW_norm_kernel__kindom
GSK902056	Q13237	PRKG2	PRKG2	7.674066153043673	7.49485	#E1E1E1	protein_SW_norm_kernel__kindom
GSK902056	P51817	PRKX	PRKX	7.634055490558228	6.920819	#E1E1E1	protein_SW_norm_kernel__kindom
GSK902056	O75676	RPS6KA4	RPS6KA4(Kin.Dom.2-C-terminal)	7.69094150516252	6.366532	#E1E1E1	protein_SW_norm_kernel__kindom
GSK902056	Q56UN5	MAP3K19	YSK4	6.811618195932984	8.013228	#E1E1E1	protein_SW_norm_kernel__kindom
PFE-PKIS 10	Q9UM73	ALK	ALK	9.146142785237773	9	#E1E1E1	Structure_based_similarity
PFE-PKIS 10	Q9UIK4	DAPK2	DAPK2	6.104120224358855	5	#E1E1E1	Structure_based_similarity
PFE-PKIS 10	O15075	DCLK1	DCAMKL1	6.0669567817231345	6.920819	#E1E1E1	Structure_based_similarity
PFE-PKIS 10	Q8N568	DCLK2	DCAMKL2	6.1653991593423	6.318759	#E1E1E1	Structure_based_similarity
PFE-PKIS 10	O15197	EPHB6	EPHB6	6.605283959318858	5.638272	#E1E1E1	Structure_based_similarity
PFE-PKIS 10	Q05397	PTK2	FAK	5.633526855638928	8.30103	#E1E1E1	Structure_based_similarity
PFE-PKIS 10	P16591	FER	FER	6.178984584667184	7.49485	#E1E1E1	Structure_based_similarity
PFE-PKIS 10	P07332	FES	FES	5.78019021077317	6.920819	#E1E1E1	Structure_based_similarity
PFE-PKIS 10	P42685	FRK	FRK	6.3471574556105566	6.823909	#E1E1E1	Structure_based_similarity
PFE-PKIS 10	Q15835	GRK1	GRK1	4.9400522670223586	6.744727	#E1E1E1	Structure_based_similarity
PFE-PKIS 10	Q8WTQ7	GRK7	GRK7	5.92989363766469	6.886057	#E1E1E1	Structure_based_similarity
PFE-PKIS 10	O94804	STK10	LOK	7.821905093222654	6.337242	#E1E1E1	Structure_based_similarity
PFE-PKIS 10	P29376	LTK	LTK	6.910119780353655	6.244125	#E1E1E1	Structure_based_similarity
PFE-PKIS 10	P46734	MAP2K3	MEK3	6.183228672165367	6.19382	#E1E1E1	Structure_based_similarity
PFE-PKIS 10	P15735	PHKG2	PHKG2	7.085686041399628	6.920819	#E1E1E1	Structure_based_similarity
PFE-PKIS 10	O00444	PLK4	PLK4	6.659983487954456	7.408935	#E1E1E1	Structure_based_similarity
PFE-PKIS 10	Q14289	PTK2B	PYK2	5.83581552296514	8.091515	#E1E1E1	Structure_based_similarity
PFE-PKIS 10	Q6XUX3	DSTYK	RIPK5	6.064065605600953	6.420216	#E1E1E1	Structure_based_similarity
PFE-PKIS 10	P08922	ROS1	ROS1	8.41430351970129	9.39794	#E1E1E1	Structure_based_similarity
PFE-PKIS 10	Q9H2G2	SLK	SLK	7.429714446021719	6.638272	#E1E1E1	Structure_based_similarity
PFE-PKIS 10	Q13470	TNK1	TNK1	5.769317262577308	7.004365	#E1E1E1	Structure_based_similarity
PFE-PKIS 10	Q07912	TNK2	TNK2	6.703520945558775	7.657577	#E1E1E1	Structure_based_similarity
PFE-PKIS 10	P04629	NTRK1	TRKA	6.374459525922165	6.769551	#E1E1E1	Structure_based_similarity
PFE-PKIS 10	Q16620	NTRK2	TRKB	7.892249637686855	6.39794	#E1E1E1	Structure_based_similarity
PFE-PKIS 14	Q96GD4	AURKB	AURKB	6.50112979342875	6.283997	#E1E1E1	Structure_based_similarity
PFE-PKIS 14	Q8N5S9	CAMKK1	CAMKK1	6.2574499399965	6.468521	#E1E1E1	Structure_based_similarity
PFE-PKIS 14	Q96RR4	CAMKK2	CAMKK2	5.961721233365281	6.769551	#E1E1E1	Structure_based_similarity
PFE-PKIS 14	P49759	CLK1	CLK1	7.207990008968529	6.79588	#E1E1E1	Structure_based_similarity
PFE-PKIS 14	Q9HAZ1	CLK4	CLK4	7.466930839442391	7.508638	#E1E1E1	Structure_based_similarity
[truncated: 759 more rows]
