# Supplementary material for: Crowdsourced mapping of unexplored target space of kinase inhibitors
Source: Nat Commun. 2021 Jun 3;12:3307. doi: 10.1038/s41467-021-23165-1 (PMC8175708; doi:10.1038/s41467-021-23165-1)
Supplement: Supplementary file 7 — Source Data [file 41467_2021_23165_MOESM7_ESM.zip › source_data/Fig6/Fig6_results.csv]

figure_panel	protein_kernel	bioactivity_type	label	pearson_corr	p_val_BH_adj	color
a	GO_based_similarity	NA	Gene Ontologies	0.4809248161678657	0.003	#E1E1E1
a	Pathway_based_similarity	NA	Protein-pathway association network	0.3627338713976038	7.25e-07	#E1E1E1
a	PPI_based_similarity	NA	Protein-protein interaction network	0.44481808709557585	6.09e-04	#E1E1E1
a	protein_SW_norm_kernel__atp	NA	ATP binding pocket sequences	0.17999658417508305	4.27e-11	#E1E1E1
a	protein_SW_norm_kernel__kindom	NA	Kinase domain sequences	0.3680559350737348	1.38e-05	#E1E1E1
a	Structure_based_similarity	NA	Protein structures	0.35347260986830514	1.03e-07	#E1E1E1
a	SW	NA	Full amino acid sequences	0.5568566585205423	reference	#FCCECC
b	NA	EC50	EC50 (3296)	0.21795362223560835	2.24e-10	#DEE6EF
b	NA	IC50	IC50 (21620)	0.3793571240422133	3.76e-04	#DEE6EF
b	NA	Kd	Kd (10536)	0.52656939160714	0.319	#DEE6EF
b	NA	Ki	Ki (48809)	0.48098997912172015	0.005	#DEE6EF
b	NA	KdEC50	Kd, EC50 (13262)	0.5112267732193355	0.178	#DEE6EF
b	NA	KdIC50	Kd, IC50 (30052)	0.5101091779432612	0.178	#DEE6EF
b	NA	KiEC50	Ki, EC50 (51295)	0.479609812307263	0.004	#DEE6EF
b	NA	KiIC50	Ki, IC50 (56370)	0.4931156445736138	0.02	#DEE6EF
b	NA	KdKi	Kd, Ki (58023)	0.5616767725336712	0.319	#DEE6EF
b	NA	KdKiEC50	Kd, Ki, EC50 (52532)	0.5568566585205423	reference	#FCCECC
b	NA	KdKiIC50	Kd, Ki, IC50 (63757)	0.5422440334867583	0.178	#DEE6EF
