# Supplementary material for: Crowdsourced mapping of unexplored target space of kinase inhibitors
Source: Nat Commun. 2021 Jun 3;12:3307. doi: 10.1038/s41467-021-23165-1 (PMC8175708; doi:10.1038/s41467-021-23165-1)
Supplement: Supplementary file 7 — Source Data [file 41467_2021_23165_MOESM7_ESM.zip › source_data/Fig7/Fig7a.csv]

Specificity	Sensitivity	Labels	Colour
0	1	Inhibition assay	#56B4E9
0	0,996031746	Inhibition assay	#56B4E9
0,007042254	0,996031746	Inhibition assay	#56B4E9
0,014084507	0,996031746	Inhibition assay	#56B4E9
0,014084507	0,992063492	Inhibition assay	#56B4E9
0,021126761	0,992063492	Inhibition assay	#56B4E9
0,028169014	0,992063492	Inhibition assay	#56B4E9
0,063380282	0,988095238	Inhibition assay	#56B4E9
0,098591549	0,976190476	Inhibition assay	#56B4E9
0,154929577	0,96031746	Inhibition assay	#56B4E9
0,211267606	0,94047619	Inhibition assay	#56B4E9
0,295774648	0,896825397	Inhibition assay	#56B4E9
0,366197183	0,869047619	Inhibition assay	#56B4E9
0,401408451	0,849206349	Inhibition assay	#56B4E9
0,443661972	0,829365079	Inhibition assay	#56B4E9
0,5	0,793650794	Inhibition assay	#56B4E9
0,521126761	0,75	Inhibition assay	#56B4E9
0,542253521	0,698412698	Inhibition assay	#56B4E9
0,584507042	0,654761905	Inhibition assay	#56B4E9
0,612676056	0,623015873	Inhibition assay	#56B4E9
0,64084507	0,595238095	Inhibition assay	#56B4E9
0,669014085	0,53968254	Inhibition assay	#56B4E9
0,697183099	0,496031746	Inhibition assay	#56B4E9
0,704225352	0,452380952	Inhibition assay	#56B4E9
0,725352113	0,428571429	Inhibition assay	#56B4E9
0,76056338	0,392857143	Inhibition assay	#56B4E9
0,767605634	0,357142857	Inhibition assay	#56B4E9
0,781690141	0,273809524	Inhibition assay	#56B4E9
0,809859155	0,194444444	Inhibition assay	#56B4E9
1	0	Inhibition assay	#56B4E9
0	1	Ensemble model	#E69F00
0,007042254	1	Ensemble model	#E69F00
0,014084507	1	Ensemble model	#E69F00
0,021126761	1	Ensemble model	#E69F00
0,021126761	0,996031746	Ensemble model	#E69F00
0,028169014	0,996031746	Ensemble model	#E69F00
0,035211268	0,996031746	Ensemble model	#E69F00
0,042253521	0,996031746	Ensemble model	#E69F00
0,049295775	0,996031746	Ensemble model	#E69F00
0,056338028	0,996031746	Ensemble model	#E69F00
0,056338028	0,992063492	Ensemble model	#E69F00
0,063380282	0,992063492	Ensemble model	#E69F00
0,063380282	0,988095238	Ensemble model	#E69F00
0,070422535	0,988095238	Ensemble model	#E69F00
0,077464789	0,988095238	Ensemble model	#E69F00
0,077464789	0,984126984	Ensemble model	#E69F00
0,077464789	0,98015873	Ensemble model	#E69F00
0,077464789	0,976190476	Ensemble model	#E69F00
0,084507042	0,976190476	Ensemble model	#E69F00
0,084507042	0,972222222	Ensemble model	#E69F00
0,091549296	0,972222222	Ensemble model	#E69F00
0,098591549	0,972222222	Ensemble model	#E69F00
0,098591549	0,968253968	Ensemble model	#E69F00
0,105633803	0,968253968	Ensemble model	#E69F00
0,112676056	0,968253968	Ensemble model	#E69F00
0,112676056	0,964285714	Ensemble model	#E69F00
0,112676056	0,96031746	Ensemble model	#E69F00
0,11971831	0,96031746	Ensemble model	#E69F00
0,126760563	0,96031746	Ensemble model	#E69F00
0,133802817	0,96031746	Ensemble model	#E69F00
0,14084507	0,96031746	Ensemble model	#E69F00
0,147887324	0,96031746	Ensemble model	#E69F00
0,154929577	0,96031746	Ensemble model	#E69F00
0,161971831	0,96031746	Ensemble model	#E69F00
0,169014085	0,96031746	Ensemble model	#E69F00
0,176056338	0,96031746	Ensemble model	#E69F00
0,176056338	0,956349206	Ensemble model	#E69F00
0,176056338	0,952380952	Ensemble model	#E69F00
0,183098592	0,952380952	Ensemble model	#E69F00
0,190140845	0,952380952	Ensemble model	#E69F00
0,197183099	0,952380952	Ensemble model	#E69F00
0,204225352	0,952380952	Ensemble model	#E69F00
0,204225352	0,948412698	Ensemble model	#E69F00
0,211267606	0,948412698	Ensemble model	#E69F00
0,218309859	0,948412698	Ensemble model	#E69F00
0,218309859	0,944444444	Ensemble model	#E69F00
0,225352113	0,944444444	Ensemble model	#E69F00
0,225352113	0,94047619	Ensemble model	#E69F00
0,232394366	0,94047619	Ensemble model	#E69F00
0,232394366	0,936507937	Ensemble model	#E69F00
0,23943662	0,936507937	Ensemble model	#E69F00
0,246478873	0,936507937	Ensemble model	#E69F00
0,253521127	0,936507937	Ensemble model	#E69F00
0,26056338	0,936507937	Ensemble model	#E69F00
0,26056338	0,932539683	Ensemble model	#E69F00
0,267605634	0,932539683	Ensemble model	#E69F00
0,267605634	0,928571429	Ensemble model	#E69F00
0,267605634	0,924603175	Ensemble model	#E69F00
0,274647887	0,924603175	Ensemble model	#E69F00
0,281690141	0,924603175	Ensemble model	#E69F00
0,281690141	0,920634921	Ensemble model	#E69F00
0,281690141	0,916666667	Ensemble model	#E69F00
0,288732394	0,916666667	Ensemble model	#E69F00
0,295774648	0,916666667	Ensemble model	#E69F00
0,302816901	0,916666667	Ensemble model	#E69F00
0,309859155	0,916666667	Ensemble model	#E69F00
0,316901408	0,916666667	Ensemble model	#E69F00
0,323943662	0,916666667	Ensemble model	#E69F00
0,323943662	0,912698413	Ensemble model	#E69F00
0,323943662	0,908730159	Ensemble model	#E69F00
0,330985915	0,908730159	Ensemble model	#E69F00
0,338028169	0,908730159	Ensemble model	#E69F00
0,345070423	0,908730159	Ensemble model	#E69F00
0,352112676	0,908730159	Ensemble model	#E69F00
0,352112676	0,904761905	Ensemble model	#E69F00
0,35915493	0,904761905	Ensemble model	#E69F00
0,35915493	0,900793651	Ensemble model	#E69F00
0,366197183	0,900793651	Ensemble model	#E69F00
0,366197183	0,896825397	Ensemble model	#E69F00
0,373239437	0,896825397	Ensemble model	#E69F00
0,38028169	0,896825397	Ensemble model	#E69F00
0,38028169	0,892857143	Ensemble model	#E69F00
0,38028169	0,888888889	Ensemble model	#E69F00
0,38028169	0,884920635	Ensemble model	#E69F00
0,38028169	0,880952381	Ensemble model	#E69F00
0,38028169	0,876984127	Ensemble model	#E69F00
0,387323944	0,876984127	Ensemble model	#E69F00
0,387323944	0,873015873	Ensemble model	#E69F00
0,387323944	0,869047619	Ensemble model	#E69F00
0,387323944	0,865079365	Ensemble model	#E69F00
0,394366197	0,865079365	Ensemble model	#E69F00
0,401408451	0,865079365	Ensemble model	#E69F00
0,408450704	0,865079365	Ensemble model	#E69F00
0,408450704	0,861111111	Ensemble model	#E69F00
0,415492958	0,861111111	Ensemble model	#E69F00
0,415492958	0,857142857	Ensemble model	#E69F00
0,422535211	0,857142857	Ensemble model	#E69F00
0,429577465	0,857142857	Ensemble model	#E69F00
0,436619718	0,857142857	Ensemble model	#E69F00
0,436619718	0,853174603	Ensemble model	#E69F00
0,443661972	0,853174603	Ensemble model	#E69F00
0,450704225	0,853174603	Ensemble model	#E69F00
0,457746479	0,853174603	Ensemble model	#E69F00
0,464788732	0,853174603	Ensemble model	#E69F00
0,464788732	0,849206349	Ensemble model	#E69F00
0,471830986	0,849206349	Ensemble model	#E69F00
0,478873239	0,849206349	Ensemble model	#E69F00
0,485915493	0,849206349	Ensemble model	#E69F00
0,485915493	0,845238095	Ensemble model	#E69F00
0,485915493	0,841269841	Ensemble model	#E69F00
0,492957746	0,841269841	Ensemble model	#E69F00
0,492957746	0,837301587	Ensemble model	#E69F00
0,5	0,837301587	Ensemble model	#E69F00
0,5	0,833333333	Ensemble model	#E69F00
0,507042254	0,833333333	Ensemble model	#E69F00
0,514084507	0,833333333	Ensemble model	#E69F00
0,521126761	0,833333333	Ensemble model	#E69F00
0,521126761	0,829365079	Ensemble model	#E69F00
0,521126761	0,825396825	Ensemble model	#E69F00
0,528169014	0,825396825	Ensemble model	#E69F00
0,528169014	0,821428571	Ensemble model	#E69F00
0,528169014	0,817460317	Ensemble model	#E69F00
0,535211268	0,817460317	Ensemble model	#E69F00
0,535211268	0,813492063	Ensemble model	#E69F00
0,535211268	0,80952381	Ensemble model	#E69F00
0,535211268	0,805555556	Ensemble model	#E69F00
0,542253521	0,805555556	Ensemble model	#E69F00
0,542253521	0,801587302	Ensemble model	#E69F00
0,542253521	0,797619048	Ensemble model	#E69F00
0,542253521	0,793650794	Ensemble model	#E69F00
0,542253521	0,785714286	Ensemble model	#E69F00
0,542253521	0,781746032	Ensemble model	#E69F00
0,542253521	0,777777778	Ensemble model	#E69F00
0,549295775	0,777777778	Ensemble model	#E69F00
0,549295775	0,773809524	Ensemble model	#E69F00
0,556338028	0,773809524	Ensemble model	#E69F00
0,563380282	0,773809524	Ensemble model	#E69F00
0,563380282	0,76984127	Ensemble model	#E69F00
0,570422535	0,76984127	Ensemble model	#E69F00
0,577464789	0,76984127	Ensemble model	#E69F00
0,584507042	0,76984127	Ensemble model	#E69F00
0,584507042	0,765873016	Ensemble model	#E69F00
0,591549296	0,765873016	Ensemble model	#E69F00
0,598591549	0,765873016	Ensemble model	#E69F00
0,605633803	0,765873016	Ensemble model	#E69F00
0,612676056	0,765873016	Ensemble model	#E69F00
0,612676056	0,761904762	Ensemble model	#E69F00
0,61971831	0,761904762	Ensemble model	#E69F00
0,61971831	0,757936508	Ensemble model	#E69F00
0,626760563	0,757936508	Ensemble model	#E69F00
0,633802817	0,757936508	Ensemble model	#E69F00
0,64084507	0,757936508	Ensemble model	#E69F00
0,647887324	0,757936508	Ensemble model	#E69F00
0,654929577	0,757936508	Ensemble model	#E69F00
0,661971831	0,757936508	Ensemble model	#E69F00
0,661971831	0,753968254	Ensemble model	#E69F00
0,661971831	0,75	Ensemble model	#E69F00
0,669014085	0,75	Ensemble model	#E69F00
0,669014085	0,746031746	Ensemble model	#E69F00
0,669014085	0,742063492	Ensemble model	#E69F00
0,669014085	0,738095238	Ensemble model	#E69F00
0,669014085	0,734126984	Ensemble model	#E69F00
0,676056338	0,734126984	Ensemble model	#E69F00
0,683098592	0,734126984	Ensemble model	#E69F00
0,690140845	0,734126984	Ensemble model	#E69F00
0,697183099	0,734126984	Ensemble model	#E69F00
0,697183099	0,73015873	Ensemble model	#E69F00
0,697183099	0,726190476	Ensemble model	#E69F00
0,697183099	0,722222222	Ensemble model	#E69F00
0,704225352	0,722222222	Ensemble model	#E69F00
0,711267606	0,722222222	Ensemble model	#E69F00
0,718309859	0,722222222	Ensemble model	#E69F00
0,718309859	0,718253968	Ensemble model	#E69F00
0,718309859	0,714285714	Ensemble model	#E69F00
0,725352113	0,714285714	Ensemble model	#E69F00
0,725352113	0,71031746	Ensemble model	#E69F00
0,725352113	0,706349206	Ensemble model	#E69F00
0,725352113	0,702380952	Ensemble model	#E69F00
0,725352113	0,698412698	Ensemble model	#E69F00
0,725352113	0,694444444	Ensemble model	#E69F00
0,732394366	0,694444444	Ensemble model	#E69F00
0,73943662	0,694444444	Ensemble model	#E69F00
0,73943662	0,69047619	Ensemble model	#E69F00
0,73943662	0,686507937	Ensemble model	#E69F00
0,73943662	0,682539683	Ensemble model	#E69F00
0,73943662	0,678571429	Ensemble model	#E69F00
0,73943662	0,674603175	Ensemble model	#E69F00
0,73943662	0,670634921	Ensemble model	#E69F00
0,73943662	0,666666667	Ensemble model	#E69F00
0,73943662	0,662698413	Ensemble model	#E69F00
0,73943662	0,658730159	Ensemble model	#E69F00
0,73943662	0,654761905	Ensemble model	#E69F00
0,73943662	0,650793651	Ensemble model	#E69F00
0,73943662	0,646825397	Ensemble model	#E69F00
0,73943662	0,642857143	Ensemble model	#E69F00
0,73943662	0,638888889	Ensemble model	#E69F00
0,746478873	0,638888889	Ensemble model	#E69F00
0,753521127	0,638888889	Ensemble model	#E69F00
0,76056338	0,638888889	Ensemble model	#E69F00
0,76056338	0,634920635	Ensemble model	#E69F00
0,76056338	0,630952381	Ensemble model	#E69F00
0,76056338	0,626984127	Ensemble model	#E69F00
0,76056338	0,623015873	Ensemble model	#E69F00
0,767605634	0,623015873	Ensemble model	#E69F00
0,767605634	0,619047619	Ensemble model	#E69F00
0,767605634	0,615079365	Ensemble model	#E69F00
0,767605634	0,611111111	Ensemble model	#E69F00
0,767605634	0,607142857	Ensemble model	#E69F00
0,767605634	0,603174603	Ensemble model	#E69F00
0,767605634	0,599206349	Ensemble model	#E69F00
0,767605634	0,595238095	Ensemble model	#E69F00
0,767605634	0,591269841	Ensemble model	#E69F00
0,774647887	0,591269841	Ensemble model	#E69F00
0,774647887	0,587301587	Ensemble model	#E69F00
0,781690141	0,587301587	Ensemble model	#E69F00
0,781690141	0,583333333	Ensemble model	#E69F00
0,781690141	0,579365079	Ensemble model	#E69F00
0,781690141	0,575396825	Ensemble model	#E69F00
0,788732394	0,575396825	Ensemble model	#E69F00
0,788732394	0,571428571	Ensemble model	#E69F00
0,795774648	0,571428571	Ensemble model	#E69F00
0,795774648	0,567460317	Ensemble model	#E69F00
0,795774648	0,563492063	Ensemble model	#E69F00
0,795774648	0,55952381	Ensemble model	#E69F00
0,795774648	0,555555556	Ensemble model	#E69F00
0,795774648	0,551587302	Ensemble model	#E69F00
0,795774648	0,547619048	Ensemble model	#E69F00
0,795774648	0,543650794	Ensemble model	#E69F00
0,795774648	0,53968254	Ensemble model	#E69F00
0,795774648	0,535714286	Ensemble model	#E69F00
0,802816901	0,535714286	Ensemble model	#E69F00
0,809859155	0,535714286	Ensemble model	#E69F00
0,816901408	0,535714286	Ensemble model	#E69F00
0,816901408	0,531746032	Ensemble model	#E69F00
0,816901408	0,527777778	Ensemble model	#E69F00
0,816901408	0,523809524	Ensemble model	#E69F00
0,816901408	0,51984127	Ensemble model	#E69F00
0,816901408	0,515873016	Ensemble model	#E69F00
0,823943662	0,515873016	Ensemble model	#E69F00
0,830985915	0,515873016	Ensemble model	#E69F00
0,830985915	0,511904762	Ensemble model	#E69F00
0,838028169	0,511904762	Ensemble model	#E69F00
0,845070423	0,511904762	Ensemble model	#E69F00
0,845070423	0,507936508	Ensemble model	#E69F00
0,845070423	0,503968254	Ensemble model	#E69F00
0,845070423	0,5	Ensemble model	#E69F00
0,852112676	0,5	Ensemble model	#E69F00
0,85915493	0,5	Ensemble model	#E69F00
0,85915493	0,496031746	Ensemble model	#E69F00
0,85915493	0,492063492	Ensemble model	#E69F00
0,85915493	0,488095238	Ensemble model	#E69F00
0,866197183	0,488095238	Ensemble model	#E69F00
0,866197183	0,484126984	Ensemble model	#E69F00
0,866197183	0,48015873	Ensemble model	#E69F00
0,866197183	0,476190476	Ensemble model	#E69F00
0,866197183	0,472222222	Ensemble model	#E69F00
0,866197183	0,468253968	Ensemble model	#E69F00
0,866197183	0,464285714	Ensemble model	#E69F00
0,866197183	0,46031746	Ensemble model	#E69F00
0,873239437	0,46031746	Ensemble model	#E69F00
0,873239437	0,456349206	Ensemble model	#E69F00
0,873239437	0,452380952	Ensemble model	#E69F00
0,873239437	0,448412698	Ensemble model	#E69F00
0,873239437	0,444444444	Ensemble model	#E69F00
0,873239437	0,44047619	Ensemble model	#E69F00
0,88028169	0,44047619	Ensemble model	#E69F00
0,887323944	0,44047619	Ensemble model	#E69F00
0,887323944	0,436507937	Ensemble model	#E69F00
0,887323944	0,432539683	Ensemble model	#E69F00
0,887323944	0,428571429	Ensemble model	#E69F00
0,894366197	0,428571429	Ensemble model	#E69F00
0,901408451	0,428571429	Ensemble model	#E69F00
0,901408451	0,424603175	Ensemble model	#E69F00
0,908450704	0,424603175	Ensemble model	#E69F00
0,915492958	0,424603175	Ensemble model	#E69F00
0,922535211	0,424603175	Ensemble model	#E69F00
0,929577465	0,424603175	Ensemble model	#E69F00
0,936619718	0,424603175	Ensemble model	#E69F00
0,936619718	0,420634921	Ensemble model	#E69F00
0,936619718	0,416666667	Ensemble model	#E69F00
0,936619718	0,412698413	Ensemble model	#E69F00
0,936619718	0,408730159	Ensemble model	#E69F00
0,936619718	0,404761905	Ensemble model	#E69F00
0,936619718	0,400793651	Ensemble model	#E69F00
0,936619718	0,396825397	Ensemble model	#E69F00
0,936619718	0,392857143	Ensemble model	#E69F00
0,943661972	0,392857143	Ensemble model	#E69F00
0,943661972	0,388888889	Ensemble model	#E69F00
0,943661972	0,384920635	Ensemble model	#E69F00
0,943661972	0,380952381	Ensemble model	#E69F00
0,950704225	0,380952381	Ensemble model	#E69F00
0,957746479	0,380952381	Ensemble model	#E69F00
0,964788732	0,380952381	Ensemble model	#E69F00
0,964788732	0,376984127	Ensemble model	#E69F00
0,964788732	0,373015873	Ensemble model	#E69F00
0,964788732	0,369047619	Ensemble model	#E69F00
0,964788732	0,365079365	Ensemble model	#E69F00
0,964788732	0,361111111	Ensemble model	#E69F00
0,964788732	0,357142857	Ensemble model	#E69F00
0,971830986	0,357142857	Ensemble model	#E69F00
0,971830986	0,353174603	Ensemble model	#E69F00
0,971830986	0,349206349	Ensemble model	#E69F00
0,971830986	0,345238095	Ensemble model	#E69F00
0,971830986	0,341269841	Ensemble model	#E69F00
0,971830986	0,337301587	Ensemble model	#E69F00
0,971830986	0,333333333	Ensemble model	#E69F00
0,971830986	0,329365079	Ensemble model	#E69F00
0,971830986	0,325396825	Ensemble model	#E69F00
0,971830986	0,321428571	Ensemble model	#E69F00
0,971830986	0,317460317	Ensemble model	#E69F00
0,971830986	0,313492063	Ensemble model	#E69F00
0,971830986	0,30952381	Ensemble model	#E69F00
0,971830986	0,305555556	Ensemble model	#E69F00
0,971830986	0,301587302	Ensemble model	#E69F00
0,978873239	0,301587302	Ensemble model	#E69F00
0,978873239	0,297619048	Ensemble model	#E69F00
0,985915493	0,297619048	Ensemble model	#E69F00
0,985915493	0,293650794	Ensemble model	#E69F00
0,985915493	0,28968254	Ensemble model	#E69F00
0,985915493	0,285714286	Ensemble model	#E69F00
0,985915493	0,281746032	Ensemble model	#E69F00
0,985915493	0,277777778	Ensemble model	#E69F00
0,985915493	0,273809524	Ensemble model	#E69F00
0,985915493	0,26984127	Ensemble model	#E69F00
0,985915493	0,265873016	Ensemble model	#E69F00
0,985915493	0,261904762	Ensemble model	#E69F00
0,985915493	0,257936508	Ensemble model	#E69F00
0,985915493	0,253968254	Ensemble model	#E69F00
0,992957746	0,253968254	Ensemble model	#E69F00
0,992957746	0,25	Ensemble model	#E69F00
0,992957746	0,246031746	Ensemble model	#E69F00
0,992957746	0,242063492	Ensemble model	#E69F00
0,992957746	0,238095238	Ensemble model	#E69F00
0,992957746	0,234126984	Ensemble model	#E69F00
0,992957746	0,23015873	Ensemble model	#E69F00
0,992957746	0,226190476	Ensemble model	#E69F00
0,992957746	0,222222222	Ensemble model	#E69F00
0,992957746	0,218253968	Ensemble model	#E69F00
0,992957746	0,214285714	Ensemble model	#E69F00
0,992957746	0,21031746	Ensemble model	#E69F00
0,992957746	0,206349206	Ensemble model	#E69F00
0,992957746	0,202380952	Ensemble model	#E69F00
0,992957746	0,198412698	Ensemble model	#E69F00
0,992957746	0,194444444	Ensemble model	#E69F00
0,992957746	0,19047619	Ensemble model	#E69F00
0,992957746	0,186507937	Ensemble model	#E69F00
0,992957746	0,182539683	Ensemble model	#E69F00
0,992957746	0,178571429	Ensemble model	#E69F00
0,992957746	0,174603175	Ensemble model	#E69F00
0,992957746	0,170634921	Ensemble model	#E69F00
0,992957746	0,166666667	Ensemble model	#E69F00
0,992957746	0,162698413	Ensemble model	#E69F00
0,992957746	0,158730159	Ensemble model	#E69F00
0,992957746	0,154761905	Ensemble model	#E69F00
0,992957746	0,150793651	Ensemble model	#E69F00
1	0,150793651	Ensemble model	#E69F00
1	0,146825397	Ensemble model	#E69F00
1	0,142857143	Ensemble model	#E69F00
1	0,138888889	Ensemble model	#E69F00
1	0,134920635	Ensemble model	#E69F00
1	0,130952381	Ensemble model	#E69F00
1	0,126984127	Ensemble model	#E69F00
1	0,123015873	Ensemble model	#E69F00
1	0,119047619	Ensemble model	#E69F00
1	0,115079365	Ensemble model	#E69F00
1	0,111111111	Ensemble model	#E69F00
1	0,107142857	Ensemble model	#E69F00
1	0,103174603	Ensemble model	#E69F00
1	0,099206349	Ensemble model	#E69F00
1	0,095238095	Ensemble model	#E69F00
1	0,091269841	Ensemble model	#E69F00
1	0,087301587	Ensemble model	#E69F00
1	0,083333333	Ensemble model	#E69F00
1	0,079365079	Ensemble model	#E69F00
1	0,075396825	Ensemble model	#E69F00
1	0,071428571	Ensemble model	#E69F00
1	0,067460317	Ensemble model	#E69F00
1	0,063492063	Ensemble model	#E69F00
1	0,05952381	Ensemble model	#E69F00
1	0,055555556	Ensemble model	#E69F00
1	0,051587302	Ensemble model	#E69F00
1	0,047619048	Ensemble model	#E69F00
1	0,043650794	Ensemble model	#E69F00
1	0,03968254	Ensemble model	#E69F00
1	0,035714286	Ensemble model	#E69F00
1	0,031746032	Ensemble model	#E69F00
1	0,027777778	Ensemble model	#E69F00
1	0,023809524	Ensemble model	#E69F00
1	0,01984127	Ensemble model	#E69F00
1	0,015873016	Ensemble model	#E69F00
1	0,011904762	Ensemble model	#E69F00
1	0,007936508	Ensemble model	#E69F00
1	0,003968254	Ensemble model	#E69F00
1	0	Ensemble model	#E69F00
0	1	Team Q.E.D model	#008080
0,007042254	1	Team Q.E.D model	#008080
0,014084507	1	Team Q.E.D model	#008080
0,021126761	1	Team Q.E.D model	#008080
0,021126761	0,996031746	Team Q.E.D model	#008080
0,028169014	0,996031746	Team Q.E.D model	#008080
0,035211268	0,996031746	Team Q.E.D model	#008080
0,042253521	0,996031746	Team Q.E.D model	#008080
0,049295775	0,996031746	Team Q.E.D model	#008080
0,049295775	0,992063492	Team Q.E.D model	#008080
0,049295775	0,988095238	Team Q.E.D model	#008080
0,056338028	0,988095238	Team Q.E.D model	#008080
0,063380282	0,988095238	Team Q.E.D model	#008080
0,070422535	0,988095238	Team Q.E.D model	#008080
0,077464789	0,988095238	Team Q.E.D model	#008080
0,084507042	0,988095238	Team Q.E.D model	#008080
0,091549296	0,988095238	Team Q.E.D model	#008080
0,098591549	0,988095238	Team Q.E.D model	#008080
0,105633803	0,988095238	Team Q.E.D model	#008080
0,112676056	0,988095238	Team Q.E.D model	#008080
0,11971831	0,988095238	Team Q.E.D model	#008080
0,11971831	0,984126984	Team Q.E.D model	#008080
0,126760563	0,984126984	Team Q.E.D model	#008080
0,133802817	0,984126984	Team Q.E.D model	#008080
0,14084507	0,984126984	Team Q.E.D model	#008080
0,14084507	0,98015873	Team Q.E.D model	#008080
0,14084507	0,976190476	Team Q.E.D model	#008080
0,147887324	0,976190476	Team Q.E.D model	#008080
0,154929577	0,976190476	Team Q.E.D model	#008080
0,161971831	0,976190476	Team Q.E.D model	#008080
0,169014085	0,976190476	Team Q.E.D model	#008080
0,169014085	0,972222222	Team Q.E.D model	#008080
0,176056338	0,972222222	Team Q.E.D model	#008080
0,183098592	0,972222222	Team Q.E.D model	#008080
0,190140845	0,972222222	Team Q.E.D model	#008080
0,197183099	0,972222222	Team Q.E.D model	#008080
0,204225352	0,972222222	Team Q.E.D model	#008080
0,211267606	0,972222222	Team Q.E.D model	#008080
0,218309859	0,972222222	Team Q.E.D model	#008080
0,225352113	0,972222222	Team Q.E.D model	#008080
0,232394366	0,972222222	Team Q.E.D model	#008080
0,232394366	0,968253968	Team Q.E.D model	#008080
0,23943662	0,968253968	Team Q.E.D model	#008080
0,246478873	0,968253968	Team Q.E.D model	#008080
0,253521127	0,968253968	Team Q.E.D model	#008080
0,253521127	0,964285714	Team Q.E.D model	#008080
0,253521127	0,96031746	Team Q.E.D model	#008080
0,253521127	0,956349206	Team Q.E.D model	#008080
0,253521127	0,952380952	Team Q.E.D model	#008080
0,26056338	0,952380952	Team Q.E.D model	#008080
0,26056338	0,948412698	Team Q.E.D model	#008080
0,267605634	0,948412698	Team Q.E.D model	#008080
0,267605634	0,944444444	Team Q.E.D model	#008080
0,267605634	0,94047619	Team Q.E.D model	#008080
0,274647887	0,94047619	Team Q.E.D model	#008080
0,274647887	0,936507937	Team Q.E.D model	#008080
0,281690141	0,936507937	Team Q.E.D model	#008080
0,288732394	0,936507937	Team Q.E.D model	#008080
0,288732394	0,932539683	Team Q.E.D model	#008080
0,288732394	0,928571429	Team Q.E.D model	#008080
0,295774648	0,928571429	Team Q.E.D model	#008080
0,295774648	0,924603175	Team Q.E.D model	#008080
0,295774648	0,920634921	Team Q.E.D model	#008080
0,295774648	0,916666667	Team Q.E.D model	#008080
0,295774648	0,912698413	Team Q.E.D model	#008080
0,302816901	0,912698413	Team Q.E.D model	#008080
0,302816901	0,908730159	Team Q.E.D model	#008080
0,302816901	0,904761905	Team Q.E.D model	#008080
0,302816901	0,900793651	Team Q.E.D model	#008080
0,309859155	0,900793651	Team Q.E.D model	#008080
0,316901408	0,900793651	Team Q.E.D model	#008080
0,323943662	0,900793651	Team Q.E.D model	#008080
0,323943662	0,896825397	Team Q.E.D model	#008080
0,330985915	0,896825397	Team Q.E.D model	#008080
0,338028169	0,896825397	Team Q.E.D model	#008080
0,345070423	0,896825397	Team Q.E.D model	#008080
0,345070423	0,892857143	Team Q.E.D model	#008080
0,345070423	0,888888889	Team Q.E.D model	#008080
0,345070423	0,884920635	Team Q.E.D model	#008080
0,345070423	0,880952381	Team Q.E.D model	#008080
0,352112676	0,880952381	Team Q.E.D model	#008080
0,352112676	0,876984127	Team Q.E.D model	#008080
0,35915493	0,876984127	Team Q.E.D model	#008080
0,366197183	0,876984127	Team Q.E.D model	#008080
0,373239437	0,876984127	Team Q.E.D model	#008080
0,38028169	0,876984127	Team Q.E.D model	#008080
0,387323944	0,876984127	Team Q.E.D model	#008080
0,394366197	0,876984127	Team Q.E.D model	#008080
0,394366197	0,873015873	Team Q.E.D model	#008080
0,394366197	0,869047619	Team Q.E.D model	#008080
0,401408451	0,869047619	Team Q.E.D model	#008080
0,401408451	0,865079365	Team Q.E.D model	#008080
0,408450704	0,865079365	Team Q.E.D model	#008080
0,415492958	0,865079365	Team Q.E.D model	#008080
0,415492958	0,861111111	Team Q.E.D model	#008080
0,422535211	0,861111111	Team Q.E.D model	#008080
0,429577465	0,861111111	Team Q.E.D model	#008080
0,429577465	0,857142857	Team Q.E.D model	#008080
0,429577465	0,853174603	Team Q.E.D model	#008080
0,436619718	0,853174603	Team Q.E.D model	#008080
0,436619718	0,849206349	Team Q.E.D model	#008080
0,436619718	0,845238095	Team Q.E.D model	#008080
0,436619718	0,841269841	Team Q.E.D model	#008080
0,443661972	0,841269841	Team Q.E.D model	#008080
0,443661972	0,837301587	Team Q.E.D model	#008080
0,443661972	0,833333333	Team Q.E.D model	#008080
0,450704225	0,833333333	Team Q.E.D model	#008080
0,457746479	0,833333333	Team Q.E.D model	#008080
0,457746479	0,829365079	Team Q.E.D model	#008080
0,457746479	0,825396825	Team Q.E.D model	#008080
0,457746479	0,821428571	Team Q.E.D model	#008080
0,457746479	0,817460317	Team Q.E.D model	#008080
0,464788732	0,817460317	Team Q.E.D model	#008080
0,464788732	0,813492063	Team Q.E.D model	#008080
0,464788732	0,80952381	Team Q.E.D model	#008080
0,464788732	0,805555556	Team Q.E.D model	#008080
0,464788732	0,801587302	Team Q.E.D model	#008080
0,464788732	0,797619048	Team Q.E.D model	#008080
0,471830986	0,797619048	Team Q.E.D model	#008080
0,471830986	0,793650794	Team Q.E.D model	#008080
0,478873239	0,793650794	Team Q.E.D model	#008080
0,485915493	0,793650794	Team Q.E.D model	#008080
0,485915493	0,785714286	Team Q.E.D model	#008080
0,492957746	0,785714286	Team Q.E.D model	#008080
0,5	0,785714286	Team Q.E.D model	#008080
0,507042254	0,785714286	Team Q.E.D model	#008080
0,514084507	0,785714286	Team Q.E.D model	#008080
0,521126761	0,785714286	Team Q.E.D model	#008080
0,528169014	0,785714286	Team Q.E.D model	#008080
0,528169014	0,781746032	Team Q.E.D model	#008080
0,535211268	0,781746032	Team Q.E.D model	#008080
0,542253521	0,781746032	Team Q.E.D model	#008080
0,549295775	0,781746032	Team Q.E.D model	#008080
0,549295775	0,777777778	Team Q.E.D model	#008080
0,549295775	0,773809524	Team Q.E.D model	#008080
0,556338028	0,773809524	Team Q.E.D model	#008080
0,563380282	0,773809524	Team Q.E.D model	#008080
0,570422535	0,773809524	Team Q.E.D model	#008080
0,570422535	0,76984127	Team Q.E.D model	#008080
0,570422535	0,765873016	Team Q.E.D model	#008080
0,577464789	0,765873016	Team Q.E.D model	#008080
0,577464789	0,761904762	Team Q.E.D model	#008080
0,584507042	0,761904762	Team Q.E.D model	#008080
0,584507042	0,757936508	Team Q.E.D model	#008080
0,584507042	0,753968254	Team Q.E.D model	#008080
0,591549296	0,753968254	Team Q.E.D model	#008080
0,598591549	0,753968254	Team Q.E.D model	#008080
0,605633803	0,753968254	Team Q.E.D model	#008080
0,605633803	0,75	Team Q.E.D model	#008080
0,605633803	0,746031746	Team Q.E.D model	#008080
0,605633803	0,742063492	Team Q.E.D model	#008080
0,605633803	0,738095238	Team Q.E.D model	#008080
0,605633803	0,734126984	Team Q.E.D model	#008080
0,605633803	0,73015873	Team Q.E.D model	#008080
0,612676056	0,73015873	Team Q.E.D model	#008080
0,612676056	0,726190476	Team Q.E.D model	#008080
0,612676056	0,722222222	Team Q.E.D model	#008080
0,61971831	0,722222222	Team Q.E.D model	#008080
0,626760563	0,722222222	Team Q.E.D model	#008080
0,626760563	0,718253968	Team Q.E.D model	#008080
0,626760563	0,714285714	Team Q.E.D model	#008080
0,626760563	0,71031746	Team Q.E.D model	#008080
0,626760563	0,706349206	Team Q.E.D model	#008080
0,633802817	0,706349206	Team Q.E.D model	#008080
0,633802817	0,702380952	Team Q.E.D model	#008080
0,633802817	0,698412698	Team Q.E.D model	#008080
0,633802817	0,694444444	Team Q.E.D model	#008080
0,633802817	0,69047619	Team Q.E.D model	#008080
0,633802817	0,686507937	Team Q.E.D model	#008080
0,64084507	0,686507937	Team Q.E.D model	#008080
0,64084507	0,682539683	Team Q.E.D model	#008080
0,64084507	0,678571429	Team Q.E.D model	#008080
0,64084507	0,674603175	Team Q.E.D model	#008080
0,64084507	0,670634921	Team Q.E.D model	#008080
0,64084507	0,666666667	Team Q.E.D model	#008080
0,64084507	0,662698413	Team Q.E.D model	#008080
0,64084507	0,658730159	Team Q.E.D model	#008080
0,647887324	0,658730159	Team Q.E.D model	#008080
0,647887324	0,654761905	Team Q.E.D model	#008080
0,654929577	0,654761905	Team Q.E.D model	#008080
0,654929577	0,650793651	Team Q.E.D model	#008080
0,654929577	0,646825397	Team Q.E.D model	#008080
0,661971831	0,646825397	Team Q.E.D model	#008080
0,661971831	0,642857143	Team Q.E.D model	#008080
0,661971831	0,638888889	Team Q.E.D model	#008080
0,661971831	0,634920635	Team Q.E.D model	#008080
0,661971831	0,630952381	Team Q.E.D model	#008080
0,661971831	0,626984127	Team Q.E.D model	#008080
0,661971831	0,623015873	Team Q.E.D model	#008080
0,669014085	0,623015873	Team Q.E.D model	#008080
0,676056338	0,623015873	Team Q.E.D model	#008080
0,676056338	0,619047619	Team Q.E.D model	#008080
0,676056338	0,615079365	Team Q.E.D model	#008080
0,676056338	0,611111111	Team Q.E.D model	#008080
0,683098592	0,611111111	Team Q.E.D model	#008080
0,690140845	0,611111111	Team Q.E.D model	#008080
0,690140845	0,607142857	Team Q.E.D model	#008080
0,690140845	0,603174603	Team Q.E.D model	#008080
0,690140845	0,599206349	Team Q.E.D model	#008080
0,697183099	0,599206349	Team Q.E.D model	#008080
0,704225352	0,599206349	Team Q.E.D model	#008080
0,711267606	0,599206349	Team Q.E.D model	#008080
0,718309859	0,599206349	Team Q.E.D model	#008080
0,718309859	0,595238095	Team Q.E.D model	#008080
0,725352113	0,595238095	Team Q.E.D model	#008080
0,725352113	0,591269841	Team Q.E.D model	#008080
0,732394366	0,591269841	Team Q.E.D model	#008080
0,732394366	0,587301587	Team Q.E.D model	#008080
0,732394366	0,583333333	Team Q.E.D model	#008080
0,73943662	0,583333333	Team Q.E.D model	#008080
0,73943662	0,579365079	Team Q.E.D model	#008080
0,73943662	0,575396825	Team Q.E.D model	#008080
0,746478873	0,575396825	Team Q.E.D model	#008080
0,746478873	0,571428571	Team Q.E.D model	#008080
0,753521127	0,571428571	Team Q.E.D model	#008080
0,753521127	0,567460317	Team Q.E.D model	#008080
0,753521127	0,563492063	Team Q.E.D model	#008080
0,753521127	0,55952381	Team Q.E.D model	#008080
0,753521127	0,555555556	Team Q.E.D model	#008080
0,76056338	0,555555556	Team Q.E.D model	#008080
0,76056338	0,551587302	Team Q.E.D model	#008080
0,767605634	0,551587302	Team Q.E.D model	#008080
0,774647887	0,551587302	Team Q.E.D model	#008080
0,781690141	0,551587302	Team Q.E.D model	#008080
0,781690141	0,547619048	Team Q.E.D model	#008080
0,788732394	0,547619048	Team Q.E.D model	#008080
0,788732394	0,543650794	Team Q.E.D model	#008080
0,788732394	0,53968254	Team Q.E.D model	#008080
0,795774648	0,53968254	Team Q.E.D model	#008080
0,795774648	0,535714286	Team Q.E.D model	#008080
0,802816901	0,535714286	Team Q.E.D model	#008080
0,809859155	0,535714286	Team Q.E.D model	#008080
0,816901408	0,535714286	Team Q.E.D model	#008080
0,823943662	0,535714286	Team Q.E.D model	#008080
0,823943662	0,531746032	Team Q.E.D model	#008080
0,823943662	0,527777778	Team Q.E.D model	#008080
0,823943662	0,523809524	Team Q.E.D model	#008080
0,823943662	0,51984127	Team Q.E.D model	#008080
0,830985915	0,51984127	Team Q.E.D model	#008080
0,830985915	0,515873016	Team Q.E.D model	#008080
0,830985915	0,511904762	Team Q.E.D model	#008080
0,838028169	0,511904762	Team Q.E.D model	#008080
0,838028169	0,507936508	Team Q.E.D model	#008080
0,838028169	0,503968254	Team Q.E.D model	#008080
0,838028169	0,5	Team Q.E.D model	#008080
0,845070423	0,5	Team Q.E.D model	#008080
0,845070423	0,496031746	Team Q.E.D model	#008080
0,845070423	0,492063492	Team Q.E.D model	#008080
0,845070423	0,488095238	Team Q.E.D model	#008080
0,845070423	0,484126984	Team Q.E.D model	#008080
0,845070423	0,48015873	Team Q.E.D model	#008080
0,845070423	0,476190476	Team Q.E.D model	#008080
0,845070423	0,472222222	Team Q.E.D model	#008080
0,852112676	0,472222222	Team Q.E.D model	#008080
0,85915493	0,472222222	Team Q.E.D model	#008080
0,85915493	0,468253968	Team Q.E.D model	#008080
0,85915493	0,464285714	Team Q.E.D model	#008080
0,85915493	0,46031746	Team Q.E.D model	#008080
0,866197183	0,46031746	Team Q.E.D model	#008080
0,866197183	0,456349206	Team Q.E.D model	#008080
0,866197183	0,452380952	Team Q.E.D model	#008080
0,866197183	0,448412698	Team Q.E.D model	#008080
0,866197183	0,444444444	Team Q.E.D model	#008080
0,866197183	0,44047619	Team Q.E.D model	#008080
0,866197183	0,436507937	Team Q.E.D model	#008080
0,873239437	0,436507937	Team Q.E.D model	#008080
0,88028169	0,436507937	Team Q.E.D model	#008080
0,88028169	0,432539683	Team Q.E.D model	#008080
0,88028169	0,428571429	Team Q.E.D model	#008080
0,88028169	0,424603175	Team Q.E.D model	#008080
0,88028169	0,420634921	Team Q.E.D model	#008080
0,88028169	0,416666667	Team Q.E.D model	#008080
0,88028169	0,412698413	Team Q.E.D model	#008080
0,88028169	0,408730159	Team Q.E.D model	#008080
0,88028169	0,404761905	Team Q.E.D model	#008080
0,88028169	0,400793651	Team Q.E.D model	#008080
0,88028169	0,396825397	Team Q.E.D model	#008080
0,88028169	0,392857143	Team Q.E.D model	#008080
0,88028169	0,388888889	Team Q.E.D model	#008080
0,887323944	0,388888889	Team Q.E.D model	#008080
0,894366197	0,388888889	Team Q.E.D model	#008080
0,901408451	0,388888889	Team Q.E.D model	#008080
0,908450704	0,388888889	Team Q.E.D model	#008080
0,915492958	0,388888889	Team Q.E.D model	#008080
0,915492958	0,384920635	Team Q.E.D model	#008080
0,915492958	0,380952381	Team Q.E.D model	#008080
0,915492958	0,376984127	Team Q.E.D model	#008080
0,922535211	0,376984127	Team Q.E.D model	#008080
0,922535211	0,373015873	Team Q.E.D model	#008080
0,922535211	0,369047619	Team Q.E.D model	#008080
0,922535211	0,365079365	Team Q.E.D model	#008080
0,929577465	0,365079365	Team Q.E.D model	#008080
0,929577465	0,361111111	Team Q.E.D model	#008080
0,936619718	0,361111111	Team Q.E.D model	#008080
0,936619718	0,357142857	Team Q.E.D model	#008080
0,936619718	0,353174603	Team Q.E.D model	#008080
0,936619718	0,349206349	Team Q.E.D model	#008080
0,936619718	0,345238095	Team Q.E.D model	#008080
0,936619718	0,341269841	Team Q.E.D model	#008080
0,936619718	0,337301587	Team Q.E.D model	#008080
0,936619718	0,333333333	Team Q.E.D model	#008080
0,936619718	0,329365079	Team Q.E.D model	#008080
0,936619718	0,325396825	Team Q.E.D model	#008080
0,936619718	0,321428571	Team Q.E.D model	#008080
0,936619718	0,317460317	Team Q.E.D model	#008080
0,943661972	0,317460317	Team Q.E.D model	#008080
0,943661972	0,313492063	Team Q.E.D model	#008080
0,943661972	0,30952381	Team Q.E.D model	#008080
0,950704225	0,30952381	Team Q.E.D model	#008080
0,950704225	0,305555556	Team Q.E.D model	#008080
0,950704225	0,301587302	Team Q.E.D model	#008080
0,950704225	0,297619048	Team Q.E.D model	#008080
0,950704225	0,293650794	Team Q.E.D model	#008080
0,950704225	0,28968254	Team Q.E.D model	#008080
0,950704225	0,285714286	Team Q.E.D model	#008080
0,950704225	0,281746032	Team Q.E.D model	#008080
0,950704225	0,277777778	Team Q.E.D model	#008080
0,950704225	0,273809524	Team Q.E.D model	#008080
0,950704225	0,26984127	Team Q.E.D model	#008080
0,957746479	0,26984127	Team Q.E.D model	#008080
0,957746479	0,265873016	Team Q.E.D model	#008080
0,957746479	0,261904762	Team Q.E.D model	#008080
0,964788732	0,261904762	Team Q.E.D model	#008080
0,964788732	0,257936508	Team Q.E.D model	#008080
0,971830986	0,257936508	Team Q.E.D model	#008080
0,971830986	0,253968254	Team Q.E.D model	#008080
0,971830986	0,25	Team Q.E.D model	#008080
0,971830986	0,246031746	Team Q.E.D model	#008080
0,971830986	0,242063492	Team Q.E.D model	#008080
0,971830986	0,238095238	Team Q.E.D model	#008080
0,971830986	0,234126984	Team Q.E.D model	#008080
0,971830986	0,23015873	Team Q.E.D model	#008080
0,971830986	0,226190476	Team Q.E.D model	#008080
0,971830986	0,222222222	Team Q.E.D model	#008080
0,971830986	0,218253968	Team Q.E.D model	#008080
0,971830986	0,214285714	Team Q.E.D model	#008080
0,971830986	0,21031746	Team Q.E.D model	#008080
0,971830986	0,206349206	Team Q.E.D model	#008080
0,971830986	0,202380952	Team Q.E.D model	#008080
0,971830986	0,198412698	Team Q.E.D model	#008080
0,971830986	0,194444444	Team Q.E.D model	#008080
0,971830986	0,19047619	Team Q.E.D model	#008080
0,971830986	0,186507937	Team Q.E.D model	#008080
0,971830986	0,182539683	Team Q.E.D model	#008080
0,971830986	0,178571429	Team Q.E.D model	#008080
0,971830986	0,174603175	Team Q.E.D model	#008080
0,971830986	0,170634921	Team Q.E.D model	#008080
0,978873239	0,170634921	Team Q.E.D model	#008080
0,978873239	0,166666667	Team Q.E.D model	#008080
0,978873239	0,162698413	Team Q.E.D model	#008080
0,978873239	0,158730159	Team Q.E.D model	#008080
0,978873239	0,154761905	Team Q.E.D model	#008080
0,978873239	0,150793651	Team Q.E.D model	#008080
0,978873239	0,146825397	Team Q.E.D model	#008080
0,978873239	0,142857143	Team Q.E.D model	#008080
0,978873239	0,138888889	Team Q.E.D model	#008080
0,978873239	0,134920635	Team Q.E.D model	#008080
0,985915493	0,134920635	Team Q.E.D model	#008080
0,985915493	0,130952381	Team Q.E.D model	#008080
0,985915493	0,126984127	Team Q.E.D model	#008080
0,985915493	0,123015873	Team Q.E.D model	#008080
0,985915493	0,119047619	Team Q.E.D model	#008080
0,985915493	0,115079365	Team Q.E.D model	#008080
0,985915493	0,111111111	Team Q.E.D model	#008080
0,985915493	0,107142857	Team Q.E.D model	#008080
0,985915493	0,103174603	Team Q.E.D model	#008080
0,985915493	0,099206349	Team Q.E.D model	#008080
0,985915493	0,095238095	Team Q.E.D model	#008080
0,985915493	0,091269841	Team Q.E.D model	#008080
0,985915493	0,087301587	Team Q.E.D model	#008080
0,985915493	0,083333333	Team Q.E.D model	#008080
0,985915493	0,079365079	Team Q.E.D model	#008080
0,985915493	0,075396825	Team Q.E.D model	#008080
0,985915493	0,071428571	Team Q.E.D model	#008080
0,985915493	0,067460317	Team Q.E.D model	#008080
0,985915493	0,063492063	Team Q.E.D model	#008080
0,985915493	0,05952381	Team Q.E.D model	#008080
0,992957746	0,05952381	Team Q.E.D model	#008080
1	0,05952381	Team Q.E.D model	#008080
1	0,055555556	Team Q.E.D model	#008080
1	0,051587302	Team Q.E.D model	#008080
1	0,047619048	Team Q.E.D model	#008080
1	0,043650794	Team Q.E.D model	#008080
1	0,03968254	Team Q.E.D model	#008080
1	0,035714286	Team Q.E.D model	#008080
1	0,031746032	Team Q.E.D model	#008080
1	0,027777778	Team Q.E.D model	#008080
1	0,023809524	Team Q.E.D model	#008080
1	0,01984127	Team Q.E.D model	#008080
1	0,015873016	Team Q.E.D model	#008080
1	0,011904762	Team Q.E.D model	#008080
1	0,007936508	Team Q.E.D model	#008080
1	0,003968254	Team Q.E.D model	#008080
1	0	Team Q.E.D model	#008080
