# Supplementary material for: Crowdsourced mapping of unexplored target space of kinase inhibitors
Source: Nat Commun. 2021 Jun 3;12:3307. doi: 10.1038/s41467-021-23165-1 (PMC8175708; doi:10.1038/s41467-021-23165-1)
Supplement: Supplementary file 7 — Source Data [file 41467_2021_23165_MOESM7_ESM.zip › source_data/Fig7/Fig7b.csv]

Recall	Precision	Labels	Colour
1	0,639593909	Inhibition assay	#56B4E9
1	0,639593909	Inhibition assay	#56B4E9
0,996031746	0,638676845	Inhibition assay	#56B4E9
0,996031746	0,640306122	Inhibition assay	#56B4E9
0,996031746	0,641943734	Inhibition assay	#56B4E9
0,992063492	0,641025641	Inhibition assay	#56B4E9
0,992063492	0,642673522	Inhibition assay	#56B4E9
0,992063492	0,644329897	Inhibition assay	#56B4E9
0,988095238	0,651832461	Inhibition assay	#56B4E9
0,988095238	0,651832461	Inhibition assay	#56B4E9
0,984126984	0,653778559	Inhibition assay	#56B4E9
0,98015873	0,655752212	Inhibition assay	#56B4E9
0,976190476	0,657754011	Inhibition assay	#56B4E9
0,976190476	0,657754011	Inhibition assay	#56B4E9
0,976190476	0,657754011	Inhibition assay	#56B4E9
0,972222222	0,660377358	Inhibition assay	#56B4E9
0,968253968	0,663043478	Inhibition assay	#56B4E9
0,964285714	0,665753425	Inhibition assay	#56B4E9
0,96031746	0,668508287	Inhibition assay	#56B4E9
0,96031746	0,668508287	Inhibition assay	#56B4E9
0,96031746	0,668508287	Inhibition assay	#56B4E9
0,956349206	0,670562048	Inhibition assay	#56B4E9
0,952380952	0,67264574	Inhibition assay	#56B4E9
0,948412698	0,674760023	Inhibition assay	#56B4E9
0,944444444	0,676905575	Inhibition assay	#56B4E9
0,94047619	0,679083095	Inhibition assay	#56B4E9
0,94047619	0,679083095	Inhibition assay	#56B4E9
0,94047619	0,679083095	Inhibition assay	#56B4E9
0,936507937	0,680293501	Inhibition assay	#56B4E9
0,932539683	0,681518587	Inhibition assay	#56B4E9
0,928571429	0,682758621	Inhibition assay	#56B4E9
0,924603175	0,684013878	Inhibition assay	#56B4E9
0,920634921	0,68528464	Inhibition assay	#56B4E9
0,916666667	0,686571197	Inhibition assay	#56B4E9
0,912698413	0,687873844	Inhibition assay	#56B4E9
0,908730159	0,689192886	Inhibition assay	#56B4E9
0,904761905	0,690528634	Inhibition assay	#56B4E9
0,900793651	0,691881408	Inhibition assay	#56B4E9
0,896825397	0,693251534	Inhibition assay	#56B4E9
0,896825397	0,693251534	Inhibition assay	#56B4E9
0,896825397	0,693251534	Inhibition assay	#56B4E9
0,892857143	0,695364238	Inhibition assay	#56B4E9
0,888888889	0,697508897	Inhibition assay	#56B4E9
0,884920635	0,699686239	Inhibition assay	#56B4E9
0,880952381	0,701897019	Inhibition assay	#56B4E9
0,876984127	0,704142012	Inhibition assay	#56B4E9
0,873015873	0,706422018	Inhibition assay	#56B4E9
0,869047619	0,708737864	Inhibition assay	#56B4E9
0,869047619	0,708737864	Inhibition assay	#56B4E9
0,869047619	0,708737864	Inhibition assay	#56B4E9
0,865079365	0,71009772	Inhibition assay	#56B4E9
0,861111111	0,71147541	Inhibition assay	#56B4E9
0,857142857	0,712871287	Inhibition assay	#56B4E9
0,853174603	0,714285714	Inhibition assay	#56B4E9
0,849206349	0,715719064	Inhibition assay	#56B4E9
0,849206349	0,715719064	Inhibition assay	#56B4E9
0,849206349	0,715719064	Inhibition assay	#56B4E9
0,845238095	0,717654987	Inhibition assay	#56B4E9
0,841269841	0,719619823	Inhibition assay	#56B4E9
0,837301587	0,721614227	Inhibition assay	#56B4E9
0,833333333	0,72363887	Inhibition assay	#56B4E9
0,829365079	0,725694444	Inhibition assay	#56B4E9
0,829365079	0,725694444	Inhibition assay	#56B4E9
0,829365079	0,725694444	Inhibition assay	#56B4E9
0,825396825	0,726990291	Inhibition assay	#56B4E9
0,821428571	0,728303362	Inhibition assay	#56B4E9
0,817460317	0,729634002	Inhibition assay	#56B4E9
0,813492063	0,730982567	Inhibition assay	#56B4E9
0,80952381	0,732349422	Inhibition assay	#56B4E9
0,805555556	0,73373494	Inhibition assay	#56B4E9
0,801587302	0,735139507	Inhibition assay	#56B4E9
0,797619048	0,736563518	Inhibition assay	#56B4E9
0,793650794	0,73800738	Inhibition assay	#56B4E9
0,793650794	0,73800738	Inhibition assay	#56B4E9
0,793650794	0,73800738	Inhibition assay	#56B4E9
0,78968254	0,737782272	Inhibition assay	#56B4E9
0,785714286	0,737555029	Inhibition assay	#56B4E9
0,781746032	0,737325621	Inhibition assay	#56B4E9
0,777777778	0,737094017	Inhibition assay	#56B4E9
0,773809524	0,736860186	Inhibition assay	#56B4E9
0,76984127	0,736624094	Inhibition assay	#56B4E9
0,765873016	0,736385709	Inhibition assay	#56B4E9
0,761904762	0,736144998	Inhibition assay	#56B4E9
0,757936508	0,735901926	Inhibition assay	#56B4E9
0,753968254	0,735656459	Inhibition assay	#56B4E9
0,75	0,73540856	Inhibition assay	#56B4E9
0,75	0,73540856	Inhibition assay	#56B4E9
0,75	0,73540856	Inhibition assay	#56B4E9
0,746031746	0,735037594	Inhibition assay	#56B4E9
0,742063492	0,73466304	Inhibition assay	#56B4E9
0,738095238	0,734284847	Inhibition assay	#56B4E9
0,734126984	0,73390296	Inhibition assay	#56B4E9
0,73015873	0,733517326	Inhibition assay	#56B4E9
0,726190476	0,733127889	Inhibition assay	#56B4E9
0,722222222	0,732734593	Inhibition assay	#56B4E9
0,718253968	0,732337379	Inhibition assay	#56B4E9
0,714285714	0,73193619	Inhibition assay	#56B4E9
0,71031746	0,731530965	Inhibition assay	#56B4E9
0,706349206	0,731121643	Inhibition assay	#56B4E9
0,702380952	0,730708161	Inhibition assay	#56B4E9
0,698412698	0,730290456	Inhibition assay	#56B4E9
0,698412698	0,730290456	Inhibition assay	#56B4E9
0,698412698	0,730290456	Inhibition assay	#56B4E9
0,694444444	0,730827639	Inhibition assay	#56B4E9
0,69047619	0,7313718	Inhibition assay	#56B4E9
0,686507937	0,731923077	Inhibition assay	#56B4E9
0,682539683	0,732481611	Inhibition assay	#56B4E9
0,678571429	0,733047545	Inhibition assay	#56B4E9
0,674603175	0,733621028	Inhibition assay	#56B4E9
0,670634921	0,734202212	Inhibition assay	#56B4E9
0,666666667	0,734791252	Inhibition assay	#56B4E9
0,662698413	0,735388311	Inhibition assay	#56B4E9
0,658730159	0,735993551	Inhibition assay	#56B4E9
0,654761905	0,736607143	Inhibition assay	#56B4E9
0,654761905	0,736607143	Inhibition assay	#56B4E9
0,654761905	0,736607143	Inhibition assay	#56B4E9
0,650793651	0,737078652	Inhibition assay	#56B4E9
0,646825397	0,737556561	Inhibition assay	#56B4E9
0,642857143	0,738041002	Inhibition assay	#56B4E9
0,638888889	0,73853211	Inhibition assay	#56B4E9
0,634920635	0,739030023	Inhibition assay	#56B4E9
0,630952381	0,739534884	Inhibition assay	#56B4E9
0,626984127	0,740046838	Inhibition assay	#56B4E9
0,623015873	0,740566038	Inhibition assay	#56B4E9
0,623015873	0,740566038	Inhibition assay	#56B4E9
0,623015873	0,740566038	Inhibition assay	#56B4E9
0,619047619	0,741344196	Inhibition assay	#56B4E9
0,615079365	0,742134063	Inhibition assay	#56B4E9
0,611111111	0,742935906	Inhibition assay	#56B4E9
0,607142857	0,74375	Inhibition assay	#56B4E9
0,603174603	0,744576627	Inhibition assay	#56B4E9
0,599206349	0,745416079	Inhibition assay	#56B4E9
0,595238095	0,746268657	Inhibition assay	#56B4E9
0,595238095	0,746268657	Inhibition assay	#56B4E9
0,595238095	0,746268657	Inhibition assay	#56B4E9
0,591269841	0,746065808	Inhibition assay	#56B4E9
0,587301587	0,745860331	Inhibition assay	#56B4E9
0,583333333	0,745652174	Inhibition assay	#56B4E9
0,579365079	0,745441284	Inhibition assay	#56B4E9
0,575396825	0,745227606	Inhibition assay	#56B4E9
0,571428571	0,745011086	Inhibition assay	#56B4E9
0,567460317	0,744791667	Inhibition assay	#56B4E9
0,563492063	0,744569288	Inhibition assay	#56B4E9
0,55952381	0,744343891	Inhibition assay	#56B4E9
0,555555556	0,744115414	Inhibition assay	#56B4E9
0,551587302	0,743883792	Inhibition assay	#56B4E9
0,547619048	0,743648961	Inhibition assay	#56B4E9
0,543650794	0,743410853	Inhibition assay	#56B4E9
0,53968254	0,743169399	Inhibition assay	#56B4E9
0,53968254	0,743169399	Inhibition assay	#56B4E9
0,53968254	0,743169399	Inhibition assay	#56B4E9
0,535714286	0,743243243	Inhibition assay	#56B4E9
0,531746032	0,743318205	Inhibition assay	#56B4E9
0,527777778	0,743394309	Inhibition assay	#56B4E9
0,523809524	0,743471582	Inhibition assay	#56B4E9
0,51984127	0,743550052	Inhibition assay	#56B4E9
0,515873016	0,743629745	Inhibition assay	#56B4E9
0,511904762	0,743710692	Inhibition assay	#56B4E9
0,507936508	0,743792921	Inhibition assay	#56B4E9
0,503968254	0,743876464	Inhibition assay	#56B4E9
0,5	0,743961353	Inhibition assay	#56B4E9
0,496031746	0,744047619	Inhibition assay	#56B4E9
0,496031746	0,744047619	Inhibition assay	#56B4E9
0,496031746	0,744047619	Inhibition assay	#56B4E9
0,492063492	0,74291939	Inhibition assay	#56B4E9
0,488095238	0,741776316	Inhibition assay	#56B4E9
0,484126984	0,740618102	Inhibition assay	#56B4E9
0,48015873	0,739444444	Inhibition assay	#56B4E9
0,476190476	0,738255034	Inhibition assay	#56B4E9
0,472222222	0,73704955	Inhibition assay	#56B4E9
0,468253968	0,735827664	Inhibition assay	#56B4E9
0,464285714	0,734589041	Inhibition assay	#56B4E9
0,46031746	0,733333333	Inhibition assay	#56B4E9
0,456349206	0,732060185	Inhibition assay	#56B4E9
0,452380952	0,730769231	Inhibition assay	#56B4E9
0,452380952	0,730769231	Inhibition assay	#56B4E9
0,452380952	0,730769231	Inhibition assay	#56B4E9
0,448412698	0,731391586	Inhibition assay	#56B4E9
0,444444444	0,732026144	Inhibition assay	#56B4E9
0,44047619	0,732673267	Inhibition assay	#56B4E9
0,436507937	0,733333333	Inhibition assay	#56B4E9
0,432539683	0,734006734	Inhibition assay	#56B4E9
0,428571429	0,734693878	Inhibition assay	#56B4E9
0,428571429	0,734693878	Inhibition assay	#56B4E9
0,428571429	0,734693878	Inhibition assay	#56B4E9
0,424603175	0,735676089	Inhibition assay	#56B4E9
0,420634921	0,736679537	Inhibition assay	#56B4E9
0,416666667	0,737704918	Inhibition assay	#56B4E9
0,412698413	0,73875296	Inhibition assay	#56B4E9
0,408730159	0,739824421	Inhibition assay	#56B4E9
0,404761905	0,740920097	Inhibition assay	#56B4E9
0,400793651	0,742040816	Inhibition assay	#56B4E9
0,396825397	0,743187448	Inhibition assay	#56B4E9
0,392857143	0,744360902	Inhibition assay	#56B4E9
0,392857143	0,744360902	Inhibition assay	#56B4E9
0,392857143	0,744360902	Inhibition assay	#56B4E9
0,388888889	0,743049705	Inhibition assay	#56B4E9
0,384920635	0,741716228	Inhibition assay	#56B4E9
0,380952381	0,740359897	Inhibition assay	#56B4E9
0,376984127	0,738980121	Inhibition assay	#56B4E9
0,373015873	0,737576286	Inhibition assay	#56B4E9
0,369047619	0,736147757	Inhibition assay	#56B4E9
0,365079365	0,734693878	Inhibition assay	#56B4E9
0,361111111	0,733213966	Inhibition assay	#56B4E9
0,357142857	0,731707317	Inhibition assay	#56B4E9
0,357142857	0,731707317	Inhibition assay	#56B4E9
0,357142857	0,731707317	Inhibition assay	#56B4E9
0,353174603	0,730078125	Inhibition assay	#56B4E9
0,349206349	0,728419393	Inhibition assay	#56B4E9
0,345238095	0,72673031	Inhibition assay	#56B4E9
0,341269841	0,725010036	Inhibition assay	#56B4E9
0,337301587	0,723257699	Inhibition assay	#56B4E9
0,333333333	0,721472393	Inhibition assay	#56B4E9
0,329365079	0,719653179	Inhibition assay	#56B4E9
0,325396825	0,717799083	Inhibition assay	#56B4E9
0,321428571	0,715909091	Inhibition assay	#56B4E9
0,317460317	0,71398215	Inhibition assay	#56B4E9
0,313492063	0,712017167	Inhibition assay	#56B4E9
0,30952381	0,710013004	Inhibition assay	#56B4E9
0,305555556	0,707968476	Inhibition assay	#56B4E9
0,301587302	0,705882353	Inhibition assay	#56B4E9
0,297619048	0,703753351	Inhibition assay	#56B4E9
0,293650794	0,701580135	Inhibition assay	#56B4E9
0,28968254	0,699361314	Inhibition assay	#56B4E9
0,285714286	0,697095436	Inhibition assay	#56B4E9
0,281746032	0,694780988	Inhibition assay	#56B4E9
0,277777778	0,692416392	Inhibition assay	#56B4E9
0,273809524	0,69	Inhibition assay	#56B4E9
0,273809524	0,69	Inhibition assay	#56B4E9
0,273809524	0,69	Inhibition assay	#56B4E9
0,26984127	0,688259109	Inhibition assay	#56B4E9
0,265873016	0,68647541	Inhibition assay	#56B4E9
0,261904762	0,684647303	Inhibition assay	#56B4E9
0,257936508	0,682773109	Inhibition assay	#56B4E9
0,253968254	0,680851064	Inhibition assay	#56B4E9
0,25	0,67887931	Inhibition assay	#56B4E9
0,246031746	0,676855895	Inhibition assay	#56B4E9
0,242063492	0,674778761	Inhibition assay	#56B4E9
0,238095238	0,67264574	Inhibition assay	#56B4E9
0,234126984	0,670454545	Inhibition assay	#56B4E9
0,23015873	0,668202765	Inhibition assay	#56B4E9
0,226190476	0,66588785	Inhibition assay	#56B4E9
0,222222222	0,663507109	Inhibition assay	#56B4E9
0,218253968	0,661057692	Inhibition assay	#56B4E9
0,214285714	0,658536585	Inhibition assay	#56B4E9
0,21031746	0,655940594	Inhibition assay	#56B4E9
0,206349206	0,653266332	Inhibition assay	#56B4E9
0,202380952	0,650510204	Inhibition assay	#56B4E9
0,198412698	0,647668394	Inhibition assay	#56B4E9
0,194444444	0,644736842	Inhibition assay	#56B4E9
0,194444444	0,644736842	Inhibition assay	#56B4E9
0	0,644736842	Inhibition assay	#56B4E9
1	0,639593909	Ensemble model	#E69F00
1	0,639593909	Ensemble model	#E69F00
1	0,641221374	Ensemble model	#E69F00
1	0,642857143	Ensemble model	#E69F00
1	0,644501279	Ensemble model	#E69F00
0,996031746	0,643589744	Ensemble model	#E69F00
0,996031746	0,645244216	Ensemble model	#E69F00
0,996031746	0,646907216	Ensemble model	#E69F00
0,996031746	0,648578811	Ensemble model	#E69F00
0,996031746	0,650259067	Ensemble model	#E69F00
0,996031746	0,651948052	Ensemble model	#E69F00
0,992063492	0,651041667	Ensemble model	#E69F00
0,992063492	0,652741514	Ensemble model	#E69F00
0,988095238	0,651832461	Ensemble model	#E69F00
0,988095238	0,653543307	Ensemble model	#E69F00
0,988095238	0,655263158	Ensemble model	#E69F00
0,984126984	0,654353562	Ensemble model	#E69F00
0,98015873	0,653439153	Ensemble model	#E69F00
0,976190476	0,652519894	Ensemble model	#E69F00
0,976190476	0,654255319	Ensemble model	#E69F00
0,972222222	0,653333333	Ensemble model	#E69F00
0,972222222	0,655080214	Ensemble model	#E69F00
0,972222222	0,656836461	Ensemble model	#E69F00
0,968253968	0,655913978	Ensemble model	#E69F00
0,968253968	0,657681941	Ensemble model	#E69F00
0,968253968	0,659459459	Ensemble model	#E69F00
0,964285714	0,658536585	Ensemble model	#E69F00
0,96031746	0,657608696	Ensemble model	#E69F00
0,96031746	0,659400545	Ensemble model	#E69F00
0,96031746	0,661202186	Ensemble model	#E69F00
0,96031746	0,663013699	Ensemble model	#E69F00
0,96031746	0,664835165	Ensemble model	#E69F00
0,96031746	0,666666667	Ensemble model	#E69F00
0,96031746	0,668508287	Ensemble model	#E69F00
0,96031746	0,670360111	Ensemble model	#E69F00
0,96031746	0,672222222	Ensemble model	#E69F00
0,96031746	0,674094708	Ensemble model	#E69F00
0,956349206	0,673184358	Ensemble model	#E69F00
0,952380952	0,672268908	Ensemble model	#E69F00
0,952380952	0,674157303	Ensemble model	#E69F00
0,952380952	0,676056338	Ensemble model	#E69F00
0,952380952	0,677966102	Ensemble model	#E69F00
0,952380952	0,679886686	Ensemble model	#E69F00
0,948412698	0,678977273	Ensemble model	#E69F00
0,948412698	0,680911681	Ensemble model	#E69F00
0,948412698	0,682857143	Ensemble model	#E69F00
0,944444444	0,681948424	Ensemble model	#E69F00
0,944444444	0,683908046	Ensemble model	#E69F00
0,94047619	0,682997118	Ensemble model	#E69F00
0,94047619	0,684971098	Ensemble model	#E69F00
0,936507937	0,684057971	Ensemble model	#E69F00
0,936507937	0,686046512	Ensemble model	#E69F00
0,936507937	0,688046647	Ensemble model	#E69F00
0,936507937	0,69005848	Ensemble model	#E69F00
0,936507937	0,692082111	Ensemble model	#E69F00
0,932539683	0,691176471	Ensemble model	#E69F00
0,932539683	0,693215339	Ensemble model	#E69F00
0,928571429	0,692307692	Ensemble model	#E69F00
0,924603175	0,691394659	Ensemble model	#E69F00
0,924603175	0,693452381	Ensemble model	#E69F00
0,924603175	0,695522388	Ensemble model	#E69F00
0,920634921	0,694610778	Ensemble model	#E69F00
0,916666667	0,693693694	Ensemble model	#E69F00
0,916666667	0,695783133	Ensemble model	#E69F00
0,916666667	0,697885196	Ensemble model	#E69F00
0,916666667	0,7	Ensemble model	#E69F00
0,916666667	0,70212766	Ensemble model	#E69F00
0,916666667	0,704268293	Ensemble model	#E69F00
0,916666667	0,706422018	Ensemble model	#E69F00
0,912698413	0,705521472	Ensemble model	#E69F00
0,908730159	0,704615385	Ensemble model	#E69F00
0,908730159	0,706790123	Ensemble model	#E69F00
0,908730159	0,708978328	Ensemble model	#E69F00
0,908730159	0,711180124	Ensemble model	#E69F00
0,908730159	0,713395639	Ensemble model	#E69F00
0,904761905	0,7125	Ensemble model	#E69F00
0,904761905	0,714733542	Ensemble model	#E69F00
0,900793651	0,713836478	Ensemble model	#E69F00
0,900793651	0,716088328	Ensemble model	#E69F00
0,896825397	0,715189873	Ensemble model	#E69F00
0,896825397	0,717460317	Ensemble model	#E69F00
0,896825397	0,719745223	Ensemble model	#E69F00
0,892857143	0,71884984	Ensemble model	#E69F00
0,888888889	0,717948718	Ensemble model	#E69F00
0,884920635	0,717041801	Ensemble model	#E69F00
0,880952381	0,716129032	Ensemble model	#E69F00
0,876984127	0,715210356	Ensemble model	#E69F00
0,876984127	0,717532468	Ensemble model	#E69F00
0,873015873	0,716612378	Ensemble model	#E69F00
0,869047619	0,715686275	Ensemble model	#E69F00
0,865079365	0,714754098	Ensemble model	#E69F00
0,865079365	0,717105263	Ensemble model	#E69F00
0,865079365	0,719471947	Ensemble model	#E69F00
0,865079365	0,721854305	Ensemble model	#E69F00
0,861111111	0,720930233	Ensemble model	#E69F00
0,861111111	0,723333333	Ensemble model	#E69F00
0,857142857	0,722408027	Ensemble model	#E69F00
0,857142857	0,724832215	Ensemble model	#E69F00
0,857142857	0,727272727	Ensemble model	#E69F00
0,857142857	0,72972973	Ensemble model	#E69F00
0,853174603	0,728813559	Ensemble model	#E69F00
0,853174603	0,731292517	Ensemble model	#E69F00
0,853174603	0,733788396	Ensemble model	#E69F00
0,853174603	0,73630137	Ensemble model	#E69F00
0,853174603	0,738831615	Ensemble model	#E69F00
0,849206349	0,737931034	Ensemble model	#E69F00
0,849206349	0,740484429	Ensemble model	#E69F00
0,849206349	0,743055556	Ensemble model	#E69F00
0,849206349	0,745644599	Ensemble model	#E69F00
0,845238095	0,744755245	Ensemble model	#E69F00
0,841269841	0,743859649	Ensemble model	#E69F00
0,841269841	0,746478873	Ensemble model	#E69F00
0,837301587	0,745583039	Ensemble model	#E69F00
0,837301587	0,74822695	Ensemble model	#E69F00
0,833333333	0,747330961	Ensemble model	#E69F00
0,833333333	0,75	Ensemble model	#E69F00
0,833333333	0,752688172	Ensemble model	#E69F00
0,833333333	0,755395683	Ensemble model	#E69F00
0,829365079	0,754512635	Ensemble model	#E69F00
0,825396825	0,753623188	Ensemble model	#E69F00
0,825396825	0,756363636	Ensemble model	#E69F00
0,821428571	0,755474453	Ensemble model	#E69F00
0,817460317	0,754578755	Ensemble model	#E69F00
0,817460317	0,757352941	Ensemble model	#E69F00
0,813492063	0,756457565	Ensemble model	#E69F00
0,80952381	0,755555556	Ensemble model	#E69F00
0,805555556	0,75464684	Ensemble model	#E69F00
0,805555556	0,757462687	Ensemble model	#E69F00
0,801587302	0,756554307	Ensemble model	#E69F00
0,797619048	0,755639098	Ensemble model	#E69F00
0,793650794	0,754716981	Ensemble model	#E69F00
0,793650794	0,754716981	Ensemble model	#E69F00
0,78968254	0,753787879	Ensemble model	#E69F00
0,785714286	0,752851711	Ensemble model	#E69F00
0,785714286	0,752851711	Ensemble model	#E69F00
0,781746032	0,751908397	Ensemble model	#E69F00
0,777777778	0,750957854	Ensemble model	#E69F00
0,777777778	0,753846154	Ensemble model	#E69F00
0,773809524	0,752895753	Ensemble model	#E69F00
0,773809524	0,755813953	Ensemble model	#E69F00
0,773809524	0,758754864	Ensemble model	#E69F00
0,76984127	0,7578125	Ensemble model	#E69F00
0,76984127	0,760784314	Ensemble model	#E69F00
0,76984127	0,763779528	Ensemble model	#E69F00
0,76984127	0,766798419	Ensemble model	#E69F00
0,765873016	0,765873016	Ensemble model	#E69F00
0,765873016	0,768924303	Ensemble model	#E69F00
0,765873016	0,772	Ensemble model	#E69F00
0,765873016	0,775100402	Ensemble model	#E69F00
0,765873016	0,778225806	Ensemble model	#E69F00
0,761904762	0,777327935	Ensemble model	#E69F00
0,761904762	0,780487805	Ensemble model	#E69F00
0,757936508	0,779591837	Ensemble model	#E69F00
0,757936508	0,782786885	Ensemble model	#E69F00
0,757936508	0,78600823	Ensemble model	#E69F00
0,757936508	0,789256198	Ensemble model	#E69F00
0,757936508	0,79253112	Ensemble model	#E69F00
0,757936508	0,795833333	Ensemble model	#E69F00
0,757936508	0,79916318	Ensemble model	#E69F00
0,753968254	0,798319328	Ensemble model	#E69F00
0,75	0,797468354	Ensemble model	#E69F00
0,75	0,800847458	Ensemble model	#E69F00
0,746031746	0,8	Ensemble model	#E69F00
0,742063492	0,799145299	Ensemble model	#E69F00
0,738095238	0,798283262	Ensemble model	#E69F00
0,734126984	0,797413793	Ensemble model	#E69F00
0,734126984	0,800865801	Ensemble model	#E69F00
0,734126984	0,804347826	Ensemble model	#E69F00
0,734126984	0,807860262	Ensemble model	#E69F00
0,734126984	0,811403509	Ensemble model	#E69F00
0,73015873	0,810572687	Ensemble model	#E69F00
0,726190476	0,809734513	Ensemble model	#E69F00
0,722222222	0,808888889	Ensemble model	#E69F00
0,722222222	0,8125	Ensemble model	#E69F00
0,722222222	0,816143498	Ensemble model	#E69F00
0,722222222	0,81981982	Ensemble model	#E69F00
0,718253968	0,819004525	Ensemble model	#E69F00
0,714285714	0,818181818	Ensemble model	#E69F00
0,714285714	0,821917808	Ensemble model	#E69F00
0,71031746	0,821100917	Ensemble model	#E69F00
0,706349206	0,820276498	Ensemble model	#E69F00
0,702380952	0,819444444	Ensemble model	#E69F00
0,698412698	0,818604651	Ensemble model	#E69F00
0,694444444	0,817757009	Ensemble model	#E69F00
0,694444444	0,821596244	Ensemble model	#E69F00
0,694444444	0,825471698	Ensemble model	#E69F00
0,69047619	0,82464455	Ensemble model	#E69F00
0,686507937	0,823809524	Ensemble model	#E69F00
0,682539683	0,822966507	Ensemble model	#E69F00
0,678571429	0,822115385	Ensemble model	#E69F00
0,674603175	0,821256039	Ensemble model	#E69F00
0,670634921	0,82038835	Ensemble model	#E69F00
0,666666667	0,819512195	Ensemble model	#E69F00
0,662698413	0,818627451	Ensemble model	#E69F00
0,658730159	0,81773399	Ensemble model	#E69F00
0,654761905	0,816831683	Ensemble model	#E69F00
0,650793651	0,815920398	Ensemble model	#E69F00
0,646825397	0,815	Ensemble model	#E69F00
0,642857143	0,814070352	Ensemble model	#E69F00
0,638888889	0,813131313	Ensemble model	#E69F00
0,638888889	0,817258883	Ensemble model	#E69F00
0,638888889	0,821428571	Ensemble model	#E69F00
0,638888889	0,825641026	Ensemble model	#E69F00
0,634920635	0,824742268	Ensemble model	#E69F00
0,630952381	0,823834197	Ensemble model	#E69F00
0,626984127	0,822916667	Ensemble model	#E69F00
0,623015873	0,821989529	Ensemble model	#E69F00
0,623015873	0,826315789	Ensemble model	#E69F00
0,619047619	0,825396825	Ensemble model	#E69F00
0,615079365	0,824468085	Ensemble model	#E69F00
0,611111111	0,823529412	Ensemble model	#E69F00
0,607142857	0,822580645	Ensemble model	#E69F00
0,603174603	0,821621622	Ensemble model	#E69F00
0,599206349	0,820652174	Ensemble model	#E69F00
0,595238095	0,819672131	Ensemble model	#E69F00
0,591269841	0,818681319	Ensemble model	#E69F00
0,591269841	0,82320442	Ensemble model	#E69F00
0,587301587	0,822222222	Ensemble model	#E69F00
0,587301587	0,826815642	Ensemble model	#E69F00
0,583333333	0,825842697	Ensemble model	#E69F00
0,579365079	0,824858757	Ensemble model	#E69F00
0,575396825	0,823863636	Ensemble model	#E69F00
0,575396825	0,828571429	Ensemble model	#E69F00
0,571428571	0,827586207	Ensemble model	#E69F00
0,571428571	0,832369942	Ensemble model	#E69F00
0,567460317	0,831395349	Ensemble model	#E69F00
0,563492063	0,830409357	Ensemble model	#E69F00
0,55952381	0,829411765	Ensemble model	#E69F00
0,555555556	0,828402367	Ensemble model	#E69F00
0,551587302	0,827380952	Ensemble model	#E69F00
0,547619048	0,826347305	Ensemble model	#E69F00
0,543650794	0,825301205	Ensemble model	#E69F00
0,53968254	0,824242424	Ensemble model	#E69F00
0,535714286	0,823170732	Ensemble model	#E69F00
0,535714286	0,828220859	Ensemble model	#E69F00
0,535714286	0,833333333	Ensemble model	#E69F00
0,535714286	0,838509317	Ensemble model	#E69F00
0,531746032	0,8375	Ensemble model	#E69F00
0,527777778	0,836477987	Ensemble model	#E69F00
0,523809524	0,835443038	Ensemble model	#E69F00
0,51984127	0,834394904	Ensemble model	#E69F00
0,515873016	0,833333333	Ensemble model	#E69F00
0,515873016	0,838709677	Ensemble model	#E69F00
0,515873016	0,844155844	Ensemble model	#E69F00
0,511904762	0,843137255	Ensemble model	#E69F00
0,511904762	0,848684211	Ensemble model	#E69F00
0,511904762	0,854304636	Ensemble model	#E69F00
0,507936508	0,853333333	Ensemble model	#E69F00
0,503968254	0,852348993	Ensemble model	#E69F00
0,5	0,851351351	Ensemble model	#E69F00
0,5	0,857142857	Ensemble model	#E69F00
0,5	0,863013699	Ensemble model	#E69F00
0,496031746	0,862068966	Ensemble model	#E69F00
0,492063492	0,861111111	Ensemble model	#E69F00
0,488095238	0,86013986	Ensemble model	#E69F00
0,488095238	0,866197183	Ensemble model	#E69F00
0,484126984	0,865248227	Ensemble model	#E69F00
0,48015873	0,864285714	Ensemble model	#E69F00
0,476190476	0,863309353	Ensemble model	#E69F00
0,472222222	0,862318841	Ensemble model	#E69F00
0,468253968	0,861313869	Ensemble model	#E69F00
0,464285714	0,860294118	Ensemble model	#E69F00
0,46031746	0,859259259	Ensemble model	#E69F00
0,46031746	0,865671642	Ensemble model	#E69F00
0,456349206	0,864661654	Ensemble model	#E69F00
0,452380952	0,863636364	Ensemble model	#E69F00
0,448412698	0,86259542	Ensemble model	#E69F00
0,444444444	0,861538462	Ensemble model	#E69F00
0,44047619	0,860465116	Ensemble model	#E69F00
0,44047619	0,8671875	Ensemble model	#E69F00
0,44047619	0,874015748	Ensemble model	#E69F00
0,436507937	0,873015873	Ensemble model	#E69F00
0,432539683	0,872	Ensemble model	#E69F00
0,428571429	0,870967742	Ensemble model	#E69F00
0,428571429	0,87804878	Ensemble model	#E69F00
0,428571429	0,885245902	Ensemble model	#E69F00
0,424603175	0,884297521	Ensemble model	#E69F00
0,424603175	0,891666667	Ensemble model	#E69F00
0,424603175	0,899159664	Ensemble model	#E69F00
0,424603175	0,906779661	Ensemble model	#E69F00
0,424603175	0,914529915	Ensemble model	#E69F00
0,424603175	0,922413793	Ensemble model	#E69F00
0,420634921	0,92173913	Ensemble model	#E69F00
0,416666667	0,921052632	Ensemble model	#E69F00
0,412698413	0,920353982	Ensemble model	#E69F00
0,408730159	0,919642857	Ensemble model	#E69F00
0,404761905	0,918918919	Ensemble model	#E69F00
0,400793651	0,918181818	Ensemble model	#E69F00
0,396825397	0,917431193	Ensemble model	#E69F00
0,392857143	0,916666667	Ensemble model	#E69F00
0,392857143	0,925233645	Ensemble model	#E69F00
0,388888889	0,924528302	Ensemble model	#E69F00
0,384920635	0,923809524	Ensemble model	#E69F00
0,380952381	0,923076923	Ensemble model	#E69F00
0,380952381	0,932038835	Ensemble model	#E69F00
0,380952381	0,941176471	Ensemble model	#E69F00
0,380952381	0,95049505	Ensemble model	#E69F00
0,376984127	0,95	Ensemble model	#E69F00
0,373015873	0,949494949	Ensemble model	#E69F00
0,369047619	0,948979592	Ensemble model	#E69F00
0,365079365	0,948453608	Ensemble model	#E69F00
0,361111111	0,947916667	Ensemble model	#E69F00
0,357142857	0,947368421	Ensemble model	#E69F00
0,357142857	0,957446809	Ensemble model	#E69F00
0,353174603	0,956989247	Ensemble model	#E69F00
0,349206349	0,956521739	Ensemble model	#E69F00
0,345238095	0,956043956	Ensemble model	#E69F00
0,341269841	0,955555556	Ensemble model	#E69F00
0,337301587	0,95505618	Ensemble model	#E69F00
0,333333333	0,954545455	Ensemble model	#E69F00
0,329365079	0,954022989	Ensemble model	#E69F00
0,325396825	0,953488372	Ensemble model	#E69F00
0,321428571	0,952941176	Ensemble model	#E69F00
0,317460317	0,952380952	Ensemble model	#E69F00
0,313492063	0,951807229	Ensemble model	#E69F00
0,30952381	0,951219512	Ensemble model	#E69F00
0,305555556	0,950617284	Ensemble model	#E69F00
0,301587302	0,95	Ensemble model	#E69F00
0,301587302	0,962025316	Ensemble model	#E69F00
0,297619048	0,961538462	Ensemble model	#E69F00
0,297619048	0,974025974	Ensemble model	#E69F00
0,293650794	0,973684211	Ensemble model	#E69F00
0,28968254	0,973333333	Ensemble model	#E69F00
0,285714286	0,972972973	Ensemble model	#E69F00
0,281746032	0,97260274	Ensemble model	#E69F00
0,277777778	0,972222222	Ensemble model	#E69F00
0,273809524	0,971830986	Ensemble model	#E69F00
0,26984127	0,971428571	Ensemble model	#E69F00
0,265873016	0,971014493	Ensemble model	#E69F00
0,261904762	0,970588235	Ensemble model	#E69F00
0,257936508	0,970149254	Ensemble model	#E69F00
0,253968254	0,96969697	Ensemble model	#E69F00
0,253968254	0,984615385	Ensemble model	#E69F00
0,25	0,984375	Ensemble model	#E69F00
0,246031746	0,984126984	Ensemble model	#E69F00
0,242063492	0,983870968	Ensemble model	#E69F00
0,238095238	0,983606557	Ensemble model	#E69F00
0,234126984	0,983333333	Ensemble model	#E69F00
0,23015873	0,983050847	Ensemble model	#E69F00
0,226190476	0,982758621	Ensemble model	#E69F00
0,222222222	0,98245614	Ensemble model	#E69F00
0,218253968	0,982142857	Ensemble model	#E69F00
0,214285714	0,981818182	Ensemble model	#E69F00
0,21031746	0,981481481	Ensemble model	#E69F00
0,206349206	0,981132075	Ensemble model	#E69F00
0,202380952	0,980769231	Ensemble model	#E69F00
0,198412698	0,980392157	Ensemble model	#E69F00
0,194444444	0,98	Ensemble model	#E69F00
0,19047619	0,979591837	Ensemble model	#E69F00
0,186507937	0,979166667	Ensemble model	#E69F00
0,182539683	0,978723404	Ensemble model	#E69F00
0,178571429	0,97826087	Ensemble model	#E69F00
0,174603175	0,977777778	Ensemble model	#E69F00
0,170634921	0,977272727	Ensemble model	#E69F00
0,166666667	0,976744186	Ensemble model	#E69F00
0,162698413	0,976190476	Ensemble model	#E69F00
0,158730159	0,975609756	Ensemble model	#E69F00
0,154761905	0,975	Ensemble model	#E69F00
0,150793651	0,974358974	Ensemble model	#E69F00
0,150793651	1	Ensemble model	#E69F00
0,146825397	1	Ensemble model	#E69F00
0,142857143	1	Ensemble model	#E69F00
0,138888889	1	Ensemble model	#E69F00
0,134920635	1	Ensemble model	#E69F00
0,130952381	1	Ensemble model	#E69F00
0,126984127	1	Ensemble model	#E69F00
0,123015873	1	Ensemble model	#E69F00
0,119047619	1	Ensemble model	#E69F00
0,115079365	1	Ensemble model	#E69F00
0,111111111	1	Ensemble model	#E69F00
0,107142857	1	Ensemble model	#E69F00
0,103174603	1	Ensemble model	#E69F00
0,099206349	1	Ensemble model	#E69F00
0,095238095	1	Ensemble model	#E69F00
0,091269841	1	Ensemble model	#E69F00
0,087301587	1	Ensemble model	#E69F00
0,083333333	1	Ensemble model	#E69F00
0,079365079	1	Ensemble model	#E69F00
0,075396825	1	Ensemble model	#E69F00
0,071428571	1	Ensemble model	#E69F00
0,067460317	1	Ensemble model	#E69F00
0,063492063	1	Ensemble model	#E69F00
0,05952381	1	Ensemble model	#E69F00
0,055555556	1	Ensemble model	#E69F00
0,051587302	1	Ensemble model	#E69F00
0,047619048	1	Ensemble model	#E69F00
0,043650794	1	Ensemble model	#E69F00
0,03968254	1	Ensemble model	#E69F00
0,035714286	1	Ensemble model	#E69F00
0,031746032	1	Ensemble model	#E69F00
0,027777778	1	Ensemble model	#E69F00
0,023809524	1	Ensemble model	#E69F00
0,01984127	1	Ensemble model	#E69F00
0,015873016	1	Ensemble model	#E69F00
0,011904762	1	Ensemble model	#E69F00
0,007936508	1	Ensemble model	#E69F00
0,003968254	1	Ensemble model	#E69F00
0	1	Ensemble model	#E69F00
1	0,639593909	Team Q.E.D model	#008080
1	0,639593909	Team Q.E.D model	#008080
1	0,641221374	Team Q.E.D model	#008080
1	0,642857143	Team Q.E.D model	#008080
1	0,644501279	Team Q.E.D model	#008080
0,996031746	0,643589744	Team Q.E.D model	#008080
0,996031746	0,645244216	Team Q.E.D model	#008080
0,996031746	0,646907216	Team Q.E.D model	#008080
0,996031746	0,648578811	Team Q.E.D model	#008080
0,996031746	0,650259067	Team Q.E.D model	#008080
0,992063492	0,649350649	Team Q.E.D model	#008080
0,988095238	0,6484375	Team Q.E.D model	#008080
0,988095238	0,650130548	Team Q.E.D model	#008080
0,988095238	0,651832461	Team Q.E.D model	#008080
0,988095238	0,653543307	Team Q.E.D model	#008080
0,988095238	0,655263158	Team Q.E.D model	#008080
0,988095238	0,656992084	Team Q.E.D model	#008080
0,988095238	0,658730159	Team Q.E.D model	#008080
0,988095238	0,660477454	Team Q.E.D model	#008080
0,988095238	0,662234043	Team Q.E.D model	#008080
0,988095238	0,664	Team Q.E.D model	#008080
0,988095238	0,665775401	Team Q.E.D model	#008080
0,984126984	0,664879357	Team Q.E.D model	#008080
0,984126984	0,666666667	Team Q.E.D model	#008080
0,984126984	0,668463612	Team Q.E.D model	#008080
0,984126984	0,67027027	Team Q.E.D model	#008080
0,98015873	0,669376694	Team Q.E.D model	#008080
0,976190476	0,668478261	Team Q.E.D model	#008080
0,976190476	0,670299728	Team Q.E.D model	#008080
0,976190476	0,672131148	Team Q.E.D model	#008080
0,976190476	0,673972603	Team Q.E.D model	#008080
0,976190476	0,675824176	Team Q.E.D model	#008080
0,972222222	0,674931129	Team Q.E.D model	#008080
0,972222222	0,67679558	Team Q.E.D model	#008080
0,972222222	0,67867036	Team Q.E.D model	#008080
0,972222222	0,680555556	Team Q.E.D model	#008080
0,972222222	0,682451253	Team Q.E.D model	#008080
0,972222222	0,684357542	Team Q.E.D model	#008080
0,972222222	0,68627451	Team Q.E.D model	#008080
0,972222222	0,688202247	Team Q.E.D model	#008080
0,972222222	0,690140845	Team Q.E.D model	#008080
0,972222222	0,692090395	Team Q.E.D model	#008080
0,968253968	0,69121813	Team Q.E.D model	#008080
0,968253968	0,693181818	Team Q.E.D model	#008080
0,968253968	0,695156695	Team Q.E.D model	#008080
0,968253968	0,697142857	Team Q.E.D model	#008080
0,964285714	0,696275072	Team Q.E.D model	#008080
0,96031746	0,695402299	Team Q.E.D model	#008080
0,956349206	0,694524496	Team Q.E.D model	#008080
0,952380952	0,693641618	Team Q.E.D model	#008080
0,952380952	0,695652174	Team Q.E.D model	#008080
0,948412698	0,694767442	Team Q.E.D model	#008080
0,948412698	0,696793003	Team Q.E.D model	#008080
0,944444444	0,695906433	Team Q.E.D model	#008080
0,94047619	0,695014663	Team Q.E.D model	#008080
0,94047619	0,697058824	Team Q.E.D model	#008080
0,936507937	0,696165192	Team Q.E.D model	#008080
0,936507937	0,698224852	Team Q.E.D model	#008080
0,936507937	0,700296736	Team Q.E.D model	#008080
0,932539683	0,699404762	Team Q.E.D model	#008080
0,928571429	0,698507463	Team Q.E.D model	#008080
0,928571429	0,700598802	Team Q.E.D model	#008080
0,924603175	0,6996997	Team Q.E.D model	#008080
0,920634921	0,698795181	Team Q.E.D model	#008080
0,916666667	0,697885196	Team Q.E.D model	#008080
0,912698413	0,696969697	Team Q.E.D model	#008080
0,912698413	0,699088146	Team Q.E.D model	#008080
0,908730159	0,698170732	Team Q.E.D model	#008080
0,904761905	0,697247706	Team Q.E.D model	#008080
0,900793651	0,696319018	Team Q.E.D model	#008080
0,900793651	0,698461538	Team Q.E.D model	#008080
0,900793651	0,700617284	Team Q.E.D model	#008080
0,900793651	0,702786378	Team Q.E.D model	#008080
0,896825397	0,701863354	Team Q.E.D model	#008080
0,896825397	0,704049844	Team Q.E.D model	#008080
0,896825397	0,70625	Team Q.E.D model	#008080
0,896825397	0,70846395	Team Q.E.D model	#008080
0,892857143	0,70754717	Team Q.E.D model	#008080
0,888888889	0,706624606	Team Q.E.D model	#008080
0,884920635	0,705696203	Team Q.E.D model	#008080
0,880952381	0,704761905	Team Q.E.D model	#008080
0,880952381	0,707006369	Team Q.E.D model	#008080
0,876984127	0,706070288	Team Q.E.D model	#008080
0,876984127	0,708333333	Team Q.E.D model	#008080
0,876984127	0,710610932	Team Q.E.D model	#008080
0,876984127	0,712903226	Team Q.E.D model	#008080
0,876984127	0,715210356	Team Q.E.D model	#008080
0,876984127	0,717532468	Team Q.E.D model	#008080
0,876984127	0,719869707	Team Q.E.D model	#008080
0,873015873	0,718954248	Team Q.E.D model	#008080
0,869047619	0,718032787	Team Q.E.D model	#008080
0,869047619	0,720394737	Team Q.E.D model	#008080
0,865079365	0,719471947	Team Q.E.D model	#008080
0,865079365	0,721854305	Team Q.E.D model	#008080
0,865079365	0,724252492	Team Q.E.D model	#008080
0,861111111	0,723333333	Team Q.E.D model	#008080
0,861111111	0,725752508	Team Q.E.D model	#008080
0,861111111	0,728187919	Team Q.E.D model	#008080
0,857142857	0,727272727	Team Q.E.D model	#008080
0,853174603	0,726351351	Team Q.E.D model	#008080
0,853174603	0,728813559	Team Q.E.D model	#008080
0,849206349	0,727891156	Team Q.E.D model	#008080
0,845238095	0,726962457	Team Q.E.D model	#008080
0,841269841	0,726027397	Team Q.E.D model	#008080
0,841269841	0,728522337	Team Q.E.D model	#008080
0,837301587	0,727586207	Team Q.E.D model	#008080
0,833333333	0,726643599	Team Q.E.D model	#008080
0,833333333	0,729166667	Team Q.E.D model	#008080
0,833333333	0,731707317	Team Q.E.D model	#008080
0,829365079	0,730769231	Team Q.E.D model	#008080
0,825396825	0,729824561	Team Q.E.D model	#008080
0,821428571	0,728873239	Team Q.E.D model	#008080
0,817460317	0,727915194	Team Q.E.D model	#008080
0,817460317	0,730496454	Team Q.E.D model	#008080
0,813492063	0,729537367	Team Q.E.D model	#008080
0,80952381	0,728571429	Team Q.E.D model	#008080
0,805555556	0,727598566	Team Q.E.D model	#008080
0,801587302	0,726618705	Team Q.E.D model	#008080
0,797619048	0,725631769	Team Q.E.D model	#008080
0,797619048	0,72826087	Team Q.E.D model	#008080
0,793650794	0,727272727	Team Q.E.D model	#008080
0,793650794	0,729927007	Team Q.E.D model	#008080
0,793650794	0,732600733	Team Q.E.D model	#008080
0,793650794	0,732600733	Team Q.E.D model	#008080
0,78968254	0,731617647	Team Q.E.D model	#008080
0,785714286	0,730627306	Team Q.E.D model	#008080
0,785714286	0,730627306	Team Q.E.D model	#008080
0,785714286	0,733333333	Team Q.E.D model	#008080
0,785714286	0,73605948	Team Q.E.D model	#008080
0,785714286	0,73880597	Team Q.E.D model	#008080
0,785714286	0,741573034	Team Q.E.D model	#008080
0,785714286	0,744360902	Team Q.E.D model	#008080
0,785714286	0,747169811	Team Q.E.D model	#008080
0,781746032	0,746212121	Team Q.E.D model	#008080
0,781746032	0,74904943	Team Q.E.D model	#008080
0,781746032	0,751908397	Team Q.E.D model	#008080
0,781746032	0,754789272	Team Q.E.D model	#008080
0,777777778	0,753846154	Team Q.E.D model	#008080
0,773809524	0,752895753	Team Q.E.D model	#008080
0,773809524	0,755813953	Team Q.E.D model	#008080
0,773809524	0,758754864	Team Q.E.D model	#008080
0,773809524	0,76171875	Team Q.E.D model	#008080
0,76984127	0,760784314	Team Q.E.D model	#008080
0,765873016	0,75984252	Team Q.E.D model	#008080
0,765873016	0,76284585	Team Q.E.D model	#008080
0,761904762	0,761904762	Team Q.E.D model	#008080
0,761904762	0,764940239	Team Q.E.D model	#008080
0,757936508	0,764	Team Q.E.D model	#008080
0,753968254	0,763052209	Team Q.E.D model	#008080
0,753968254	0,766129032	Team Q.E.D model	#008080
0,753968254	0,769230769	Team Q.E.D model	#008080
0,753968254	0,772357724	Team Q.E.D model	#008080
0,75	0,771428571	Team Q.E.D model	#008080
0,746031746	0,770491803	Team Q.E.D model	#008080
0,742063492	0,769547325	Team Q.E.D model	#008080
0,738095238	0,768595041	Team Q.E.D model	#008080
0,734126984	0,767634855	Team Q.E.D model	#008080
0,73015873	0,766666667	Team Q.E.D model	#008080
0,73015873	0,769874477	Team Q.E.D model	#008080
0,726190476	0,768907563	Team Q.E.D model	#008080
0,722222222	0,767932489	Team Q.E.D model	#008080
0,722222222	0,771186441	Team Q.E.D model	#008080
0,722222222	0,774468085	Team Q.E.D model	#008080
0,718253968	0,773504274	Team Q.E.D model	#008080
0,714285714	0,772532189	Team Q.E.D model	#008080
0,71031746	0,771551724	Team Q.E.D model	#008080
0,706349206	0,770562771	Team Q.E.D model	#008080
0,706349206	0,773913043	Team Q.E.D model	#008080
0,702380952	0,772925764	Team Q.E.D model	#008080
0,698412698	0,771929825	Team Q.E.D model	#008080
0,694444444	0,77092511	Team Q.E.D model	#008080
0,69047619	0,769911504	Team Q.E.D model	#008080
0,686507937	0,768888889	Team Q.E.D model	#008080
0,686507937	0,772321429	Team Q.E.D model	#008080
0,682539683	0,771300448	Team Q.E.D model	#008080
0,678571429	0,77027027	Team Q.E.D model	#008080
0,674603175	0,769230769	Team Q.E.D model	#008080
0,670634921	0,768181818	Team Q.E.D model	#008080
0,666666667	0,767123288	Team Q.E.D model	#008080
0,662698413	0,766055046	Team Q.E.D model	#008080
0,658730159	0,764976959	Team Q.E.D model	#008080
0,658730159	0,768518519	Team Q.E.D model	#008080
0,654761905	0,76744186	Team Q.E.D model	#008080
0,654761905	0,771028037	Team Q.E.D model	#008080
0,650793651	0,769953052	Team Q.E.D model	#008080
0,646825397	0,768867925	Team Q.E.D model	#008080
0,646825397	0,772511848	Team Q.E.D model	#008080
0,642857143	0,771428571	Team Q.E.D model	#008080
0,638888889	0,770334928	Team Q.E.D model	#008080
0,634920635	0,769230769	Team Q.E.D model	#008080
0,630952381	0,768115942	Team Q.E.D model	#008080
0,626984127	0,766990291	Team Q.E.D model	#008080
0,623015873	0,765853659	Team Q.E.D model	#008080
0,623015873	0,769607843	Team Q.E.D model	#008080
0,623015873	0,773399015	Team Q.E.D model	#008080
0,619047619	0,772277228	Team Q.E.D model	#008080
0,615079365	0,771144279	Team Q.E.D model	#008080
0,611111111	0,77	Team Q.E.D model	#008080
0,611111111	0,773869347	Team Q.E.D model	#008080
0,611111111	0,777777778	Team Q.E.D model	#008080
0,607142857	0,776649746	Team Q.E.D model	#008080
0,603174603	0,775510204	Team Q.E.D model	#008080
0,599206349	0,774358974	Team Q.E.D model	#008080
0,599206349	0,778350515	Team Q.E.D model	#008080
0,599206349	0,78238342	Team Q.E.D model	#008080
0,599206349	0,786458333	Team Q.E.D model	#008080
0,599206349	0,790575916	Team Q.E.D model	#008080
0,595238095	0,789473684	Team Q.E.D model	#008080
0,595238095	0,793650794	Team Q.E.D model	#008080
0,591269841	0,792553191	Team Q.E.D model	#008080
0,591269841	0,796791444	Team Q.E.D model	#008080
0,587301587	0,795698925	Team Q.E.D model	#008080
0,583333333	0,794594595	Team Q.E.D model	#008080
0,583333333	0,798913043	Team Q.E.D model	#008080
0,579365079	0,797814208	Team Q.E.D model	#008080
0,575396825	0,796703297	Team Q.E.D model	#008080
0,575396825	0,801104972	Team Q.E.D model	#008080
0,571428571	0,8	Team Q.E.D model	#008080
0,571428571	0,804469274	Team Q.E.D model	#008080
0,567460317	0,803370787	Team Q.E.D model	#008080
0,563492063	0,802259887	Team Q.E.D model	#008080
0,55952381	0,801136364	Team Q.E.D model	#008080
0,555555556	0,8	Team Q.E.D model	#008080
0,555555556	0,804597701	Team Q.E.D model	#008080
0,551587302	0,803468208	Team Q.E.D model	#008080
0,551587302	0,808139535	Team Q.E.D model	#008080
0,551587302	0,812865497	Team Q.E.D model	#008080
0,551587302	0,817647059	Team Q.E.D model	#008080
0,547619048	0,816568047	Team Q.E.D model	#008080
0,547619048	0,821428571	Team Q.E.D model	#008080
0,543650794	0,820359281	Team Q.E.D model	#008080
0,53968254	0,819277108	Team Q.E.D model	#008080
0,53968254	0,824242424	Team Q.E.D model	#008080
0,535714286	0,823170732	Team Q.E.D model	#008080
0,535714286	0,828220859	Team Q.E.D model	#008080
0,535714286	0,833333333	Team Q.E.D model	#008080
0,535714286	0,838509317	Team Q.E.D model	#008080
0,535714286	0,84375	Team Q.E.D model	#008080
0,531746032	0,842767296	Team Q.E.D model	#008080
0,527777778	0,841772152	Team Q.E.D model	#008080
0,523809524	0,840764331	Team Q.E.D model	#008080
0,51984127	0,83974359	Team Q.E.D model	#008080
0,51984127	0,84516129	Team Q.E.D model	#008080
0,515873016	0,844155844	Team Q.E.D model	#008080
0,511904762	0,843137255	Team Q.E.D model	#008080
0,511904762	0,848684211	Team Q.E.D model	#008080
0,507936508	0,847682119	Team Q.E.D model	#008080
0,503968254	0,846666667	Team Q.E.D model	#008080
0,5	0,845637584	Team Q.E.D model	#008080
0,5	0,851351351	Team Q.E.D model	#008080
0,496031746	0,850340136	Team Q.E.D model	#008080
0,492063492	0,849315068	Team Q.E.D model	#008080
0,488095238	0,848275862	Team Q.E.D model	#008080
0,484126984	0,847222222	Team Q.E.D model	#008080
0,48015873	0,846153846	Team Q.E.D model	#008080
0,476190476	0,845070423	Team Q.E.D model	#008080
0,472222222	0,843971631	Team Q.E.D model	#008080
0,472222222	0,85	Team Q.E.D model	#008080
0,472222222	0,856115108	Team Q.E.D model	#008080
0,468253968	0,855072464	Team Q.E.D model	#008080
0,464285714	0,854014599	Team Q.E.D model	#008080
0,46031746	0,852941176	Team Q.E.D model	#008080
0,46031746	0,859259259	Team Q.E.D model	#008080
0,456349206	0,858208955	Team Q.E.D model	#008080
0,452380952	0,857142857	Team Q.E.D model	#008080
0,448412698	0,856060606	Team Q.E.D model	#008080
0,444444444	0,854961832	Team Q.E.D model	#008080
0,44047619	0,853846154	Team Q.E.D model	#008080
0,436507937	0,852713178	Team Q.E.D model	#008080
0,436507937	0,859375	Team Q.E.D model	#008080
0,436507937	0,866141732	Team Q.E.D model	#008080
0,432539683	0,865079365	Team Q.E.D model	#008080
0,428571429	0,864	Team Q.E.D model	#008080
0,424603175	0,862903226	Team Q.E.D model	#008080
0,420634921	0,861788618	Team Q.E.D model	#008080
0,416666667	0,860655738	Team Q.E.D model	#008080
0,412698413	0,859504132	Team Q.E.D model	#008080
0,408730159	0,858333333	Team Q.E.D model	#008080
0,404761905	0,857142857	Team Q.E.D model	#008080
0,400793651	0,855932203	Team Q.E.D model	#008080
0,396825397	0,854700855	Team Q.E.D model	#008080
0,392857143	0,853448276	Team Q.E.D model	#008080
0,388888889	0,852173913	Team Q.E.D model	#008080
0,388888889	0,859649123	Team Q.E.D model	#008080
0,388888889	0,867256637	Team Q.E.D model	#008080
0,388888889	0,875	Team Q.E.D model	#008080
0,388888889	0,882882883	Team Q.E.D model	#008080
0,388888889	0,890909091	Team Q.E.D model	#008080
0,384920635	0,889908257	Team Q.E.D model	#008080
0,380952381	0,888888889	Team Q.E.D model	#008080
0,376984127	0,887850467	Team Q.E.D model	#008080
0,376984127	0,896226415	Team Q.E.D model	#008080
0,373015873	0,895238095	Team Q.E.D model	#008080
0,369047619	0,894230769	Team Q.E.D model	#008080
0,365079365	0,893203883	Team Q.E.D model	#008080
0,365079365	0,901960784	Team Q.E.D model	#008080
0,361111111	0,900990099	Team Q.E.D model	#008080
0,361111111	0,91	Team Q.E.D model	#008080
0,357142857	0,909090909	Team Q.E.D model	#008080
0,353174603	0,908163265	Team Q.E.D model	#008080
0,349206349	0,907216495	Team Q.E.D model	#008080
0,345238095	0,90625	Team Q.E.D model	#008080
0,341269841	0,905263158	Team Q.E.D model	#008080
0,337301587	0,904255319	Team Q.E.D model	#008080
0,333333333	0,903225806	Team Q.E.D model	#008080
0,329365079	0,902173913	Team Q.E.D model	#008080
0,325396825	0,901098901	Team Q.E.D model	#008080
0,321428571	0,9	Team Q.E.D model	#008080
0,317460317	0,898876404	Team Q.E.D model	#008080
0,317460317	0,909090909	Team Q.E.D model	#008080
0,313492063	0,908045977	Team Q.E.D model	#008080
0,30952381	0,906976744	Team Q.E.D model	#008080
0,30952381	0,917647059	Team Q.E.D model	#008080
0,305555556	0,916666667	Team Q.E.D model	#008080
0,301587302	0,915662651	Team Q.E.D model	#008080
0,297619048	0,914634146	Team Q.E.D model	#008080
0,293650794	0,913580247	Team Q.E.D model	#008080
0,28968254	0,9125	Team Q.E.D model	#008080
0,285714286	0,911392405	Team Q.E.D model	#008080
0,281746032	0,91025641	Team Q.E.D model	#008080
0,277777778	0,909090909	Team Q.E.D model	#008080
0,273809524	0,907894737	Team Q.E.D model	#008080
0,26984127	0,906666667	Team Q.E.D model	#008080
0,26984127	0,918918919	Team Q.E.D model	#008080
0,265873016	0,917808219	Team Q.E.D model	#008080
0,261904762	0,916666667	Team Q.E.D model	#008080
0,261904762	0,929577465	Team Q.E.D model	#008080
0,257936508	0,928571429	Team Q.E.D model	#008080
0,257936508	0,942028986	Team Q.E.D model	#008080
0,253968254	0,941176471	Team Q.E.D model	#008080
0,25	0,940298507	Team Q.E.D model	#008080
0,246031746	0,939393939	Team Q.E.D model	#008080
0,242063492	0,938461538	Team Q.E.D model	#008080
0,238095238	0,9375	Team Q.E.D model	#008080
0,234126984	0,936507937	Team Q.E.D model	#008080
0,23015873	0,935483871	Team Q.E.D model	#008080
0,226190476	0,93442623	Team Q.E.D model	#008080
0,222222222	0,933333333	Team Q.E.D model	#008080
0,218253968	0,93220339	Team Q.E.D model	#008080
0,214285714	0,931034483	Team Q.E.D model	#008080
0,21031746	0,929824561	Team Q.E.D model	#008080
0,206349206	0,928571429	Team Q.E.D model	#008080
0,202380952	0,927272727	Team Q.E.D model	#008080
0,198412698	0,925925926	Team Q.E.D model	#008080
0,194444444	0,924528302	Team Q.E.D model	#008080
0,19047619	0,923076923	Team Q.E.D model	#008080
0,186507937	0,921568627	Team Q.E.D model	#008080
0,182539683	0,92	Team Q.E.D model	#008080
0,178571429	0,918367347	Team Q.E.D model	#008080
0,174603175	0,916666667	Team Q.E.D model	#008080
0,170634921	0,914893617	Team Q.E.D model	#008080
0,170634921	0,934782609	Team Q.E.D model	#008080
0,166666667	0,933333333	Team Q.E.D model	#008080
0,162698413	0,931818182	Team Q.E.D model	#008080
0,158730159	0,930232558	Team Q.E.D model	#008080
0,154761905	0,928571429	Team Q.E.D model	#008080
0,150793651	0,926829268	Team Q.E.D model	#008080
0,146825397	0,925	Team Q.E.D model	#008080
0,142857143	0,923076923	Team Q.E.D model	#008080
0,138888889	0,921052632	Team Q.E.D model	#008080
0,134920635	0,918918919	Team Q.E.D model	#008080
0,134920635	0,944444444	Team Q.E.D model	#008080
0,130952381	0,942857143	Team Q.E.D model	#008080
0,126984127	0,941176471	Team Q.E.D model	#008080
0,123015873	0,939393939	Team Q.E.D model	#008080
0,119047619	0,9375	Team Q.E.D model	#008080
0,115079365	0,935483871	Team Q.E.D model	#008080
0,111111111	0,933333333	Team Q.E.D model	#008080
0,107142857	0,931034483	Team Q.E.D model	#008080
0,103174603	0,928571429	Team Q.E.D model	#008080
0,099206349	0,925925926	Team Q.E.D model	#008080
0,095238095	0,923076923	Team Q.E.D model	#008080
0,091269841	0,92	Team Q.E.D model	#008080
0,087301587	0,916666667	Team Q.E.D model	#008080
0,083333333	0,913043478	Team Q.E.D model	#008080
0,079365079	0,909090909	Team Q.E.D model	#008080
0,075396825	0,904761905	Team Q.E.D model	#008080
0,071428571	0,9	Team Q.E.D model	#008080
0,067460317	0,894736842	Team Q.E.D model	#008080
0,063492063	0,888888889	Team Q.E.D model	#008080
0,05952381	0,882352941	Team Q.E.D model	#008080
0,05952381	0,9375	Team Q.E.D model	#008080
0,05952381	1	Team Q.E.D model	#008080
0,055555556	1	Team Q.E.D model	#008080
0,051587302	1	Team Q.E.D model	#008080
0,047619048	1	Team Q.E.D model	#008080
0,043650794	1	Team Q.E.D model	#008080
0,03968254	1	Team Q.E.D model	#008080
0,035714286	1	Team Q.E.D model	#008080
0,031746032	1	Team Q.E.D model	#008080
0,027777778	1	Team Q.E.D model	#008080
0,023809524	1	Team Q.E.D model	#008080
0,01984127	1	Team Q.E.D model	#008080
0,015873016	1	Team Q.E.D model	#008080
0,011904762	1	Team Q.E.D model	#008080
0,007936508	1	Team Q.E.D model	#008080
0,003968254	1	Team Q.E.D model	#008080
0	1	Team Q.E.D model	#008080
