# Supplementary material for: Crowdsourced mapping of unexplored target space of kinase inhibitors
Source: Nat Commun. 2021 Jun 3;12:3307. doi: 10.1038/s41467-021-23165-1 (PMC8175708; doi:10.1038/s41467-021-23165-1)
Supplement: Supplementary file 7 — Source Data [file 41467_2021_23165_MOESM7_ESM.zip › source_data/Fig8/Fig8a.csv]

Single-dose inhibition	Multi-dose pkd	Colours	Drug target pairs	Labels
100	8,244125144	gray	AKI00000050a_CSF1R	NA
100	7,744727495	gray	AKI00000050a_DDR2	NA
100	8,22184875	gray	AKI00000050a_PDGFRA	NA
100	7,251811973	gray	AKI00000021a_GCN2(Kin.Dom.2,S808G)	NA
100	8,677780705	gray	AKI00000047a_PDGFRA	NA
100	8,055517328	gray	AKI00000050a_FLT3	NA
100	7,283996656	gray	AKI00000021a_WEE2	NA
100	7,443697499	gray	AKI00000070a_ERK8	NA
99	7,677780705	gray	AKI00000050a_VEGFR2	NA
99	7,508638306	gray	AKI00000021a_YSK4	NA
99	7,886056648	gray	AKI00000070a_GSK3B	NA
99	7,619788758	gray	AKI00000074a_CDK11	NA
99	7,065501549	gray	AKI00000063a_RSK4(Kin.Dom.2-C-terminal)	NA
99	7,050609993	gray	AKI00000021a_MAP3K3	NA
99	7,327902142	gray	AKI00000021a_WEE1	NA
98	7,337242168	gray	AKI00000070a_CDK4-cyclinD1	NA
98	7,468521083	gray	AKI00000047a_FLT1	NA
98	7	gray	AKI00000063a_GAK	NA
98	7,229147988	gray	AKI00000047a_DDR2	NA
97	9,537602002	gray	AKI00000047a_FLT3	NA
97	7,37675071	gray	AKI00000070a_CDK7	NA
97	6,920818754	gray	AKI00000021a_JAK2(JH1domain-catalytic)	NA
96	7,468521083	gray	AKI00000021a_MAP3K4	NA
96	7,327902142	gray	AKI00000047a_YSK4	NA
96	7,30980392	gray	AKI00000070a_CDK4-cyclinD3	NA
95	7,366531544	gray	AKI00000074a_CDK8	NA
94	6,244125144	gray	AKI00000074a_DAPK1	NA
94	6,721246399	gray	AKI00000074a_DAPK2	NA
93	6,958607315	gray	AKI00000047a_TRKC	NA
93	6,443697499	gray	AKI00000021a_JAK3(JH1domain-catalytic)	NA
93	6,795880017	gray	AKI00000050a_RET	NA
93	6,37675071	gray	AKI00000063a_BUB1	NA
92	7,080921908	gray	AKI00000063a_RSK1(Kin.Dom.2-C-terminal)	NA
92	6,180456064	gray	AKI00000021a_TYK2(JH1domain-catalytic)	NA
92	6,853871964	gray	AKI00000070a_CSNK2A2	NA
91	5	blue	AKI00000063a_CAMK1B	False positives in Round 2
91	5	blue	AKI00000047a_CSNK1E	False positives in Round 2
91	6,677780705	gray	AKI00000021a_DDR2	NA
91	6,721246399	gray	AKI00000050a_CSNK1E	NA
91	6,638272164	gray	AKI00000063a_PRKD2	NA
91	7,055517328	gray	AKI00000070a_TGFBR2	NA
90	7,045757491	gray	AKI00000074a_HIPK1	NA
100	9	gray	PFE-PKIS 10_ALK	NA
100	8,301029996	gray	PFE-PKIS 10_FAK	NA
100	6,920818754	gray	PFE-PKIS 10_PHKG2	NA
100	7,958607315	gray	PFE-PKIS 14_DRAK2	NA
100	5	blue	PFE-PKIS 14_PRKR	False positives in Round 2
100	8,619788758	gray	PFE-PKIS 18_FAK	NA
100	7,045757491	gray	PFE-PKIS 18_JAK2(JH1domain-catalytic)	NA
100	7,769551079	gray	PFE-PKIS 18_JAK3(JH1domain-catalytic)	NA
100	5	blue	TPKI-30_ADCK3	False positives in Round 2
100	5	blue	TPKI-30_BMX	False positives in Round 2
100	5	blue	TPKI-30_FGFR3	False positives in Round 2
100	5	blue	TPKI-30_MEK6	False positives in Round 2
100	5	blue	TPKI-30_NEK1	False positives in Round 2
100	9,769551079	gray	TPKI-31_PLK1	NA
100	7,173925197	gray	TPKI-35_CSF1R	NA
100	7,619788758	gray	TPKI-35_DDR2	NA
100	8,200659451	gray	TPKI-35_KIT	NA
100	8,494850022	gray	TPKI-35_PDGFRB	NA
100	6,744727495	gray	TPKI-35_TRKA	NA
100	5	blue	AKI00000050a_CAMK1B	False positives in Round 2
100	8,292429824	gray	AKI00000050a_DDR1	NA
100	6,886056648	gray	AKI00000050a_EPHB6	NA
100	5	blue	AKI00000050a_GRK2	False positives in Round 2
100	8,853871964	gray	AKI00000050a_KIT	NA
100	5	blue	AKI00000050a_MAPKAPK2	False positives in Round 2
100	9,193820026	gray	AKI00000050a_PDGFRB	NA
100	7,744727495	gray	AKI00000063a_JNK1	NA
100	8,619788758	gray	AKI00000063a_JNK2	NA
100	8,638272164	gray	AKI00000063a_JNK3	NA
100	9,327902142	gray	AKI00000063a_p38-alpha	NA
100	8,055517328	gray	AKI00000063a_p38-beta	NA
100	7,721246399	gray	AKI00000070a_GSK3A	NA
100	5	blue	AKI00000070a_MAP3K4	False positives in Round 2
100	5,161150909	blue	AKI00000047a_CLK2	False positives in Round 2
100	8,823908741	gray	AKI00000047a_CSF1R	NA
100	7,387216143	gray	AKI00000047a_DDR1	NA
100	9,055517328	gray	AKI00000047a_KIT	NA
100	8,721246399	gray	AKI00000047a_PDGFRB	NA
100	8,698970004	gray	AKI00000047a_VEGFR2	NA
100	5	blue	GSK1379766_NEK5	False positives in Round 2
100	5	blue	GSK1379753_ACVR2B	False positives in Round 2
100	5,677780705	blue	GSK1379753_LTK	False positives in Round 2
100	6,366531544	gray	GSK1379753_NEK5	NA
100	5	blue	GSK1379753_PAK3	False positives in Round 2
100	5	blue	GSK1379765_TIE1	False positives in Round 2
100	5	blue	GSK1033723_INSR	False positives in Round 2
100	6,431798276	gray	GSK1379763_NEK5	NA
100	5	blue	SB-213663_CHEK2	False positives in Round 2
100	5	blue	SB-213663_MYLK	False positives in Round 2
100	5	blue	GSK1379944_CHEK1	False positives in Round 2
100	5	blue	GSK1379944_DDR1	False positives in Round 2
100	5	blue	GSK1379944_PIP5K1C	False positives in Round 2
100	5	blue	GSK1379944_PRKD3	False positives in Round 2
100	5,552841969	blue	GW856795_MAP4K2	False positives in Round 2
100	5	blue	GW856795_TAOK1	False positives in Round 2
100	5	blue	GW856795_VRK2	False positives in Round 2
100	5	blue	GSK902056_FGFR2	False positives in Round 2
100	8,080921908	gray	TPKI-30_PLK1	NA
100	7,13667714	gray	GSK1379765_MEK5	NA
100	7,619788758	gray	GSK1379763_MEK5	NA
100	7,537602002	gray	PFE-PKIS 18_YSK4	NA
100	7,958607315	gray	PFE-PKIS 18_MLK1	NA
100	7,173925197	gray	TPKI-30_PLK2	NA
100	8,657577319	gray	TPKI-31_PLK2	NA
100	8,537602002	gray	GSK301362_TYK2(JH2domain-pseudokinase)	NA
100	8,013228266	gray	GSK902056_YSK4	NA
100	8,091514981	gray	PFE-PKIS 10_PYK2	NA
100	7,408935393	gray	GSK1379753_MEK5	NA
99	7,657577319	gray	PFE-PKIS 10_TNK2	NA
99	7,744727495	gray	TPKI-31_PLK3	NA
99	5,619788758	blue	GW819776_ERK8	False positives in Round 2
99	7,337242168	gray	SB-213663_JNK2	NA
99	7,187086643	gray	SB-213663_JNK3	NA
99	7,568636236	gray	PFE-PKIS 18_TTK	NA
99	8,13667714	gray	TPKI-35_ABL1-phosphorylated	NA
99	6,420216403	gray	TPKI-30_PLK3	NA
99	8,721246399	gray	TPKI-35_DDR1	NA
99	5,698970004	blue	AKI00000070a_CSNK1A1	False positives in Round 2
99	7,142667504	gray	AKI00000047a_EPHB6	NA
99	6,853871964	gray	GSK301362_MYLK4	NA
99	7,494850022	gray	PFE-PKIS 10_FER	NA
99	7,552841969	gray	PFE-PKIS 18_MLK3	NA
99	5,37675071	blue	GSK1379766_MEK5	False positives in Round 2
99	6,431798276	gray	GSK1033723_YSK4	NA
99	5	blue	GSK1379944_CSNK1G2	False positives in Round 2
98	9,397940009	gray	PFE-PKIS 10_ROS1	NA
98	6,698970004	gray	GSK1379763_KIT	NA
98	5	blue	TPKI-30_YSK1	False positives in Round 2
98	7,619788758	gray	TPKI-31_SLK	NA
98	6,638272164	gray	PFE-PKIS 10_SLK	NA
98	6,568636236	gray	PFE-PKIS 14_DRAK1	NA
98	7	gray	GSK902056_AKT2	NA
98	6,244125144	gray	PFE-PKIS 10_LTK	NA
98	7,26760624	gray	SB-213663_p38-alpha	NA
98	7,004364805	gray	AKI00000021a_DDR1	NA
98	7,086186148	gray	AKI00000021a_MAP3K2	NA
98	7,677780705	gray	GSK301362_IKK-beta	NA
98	7,408935393	gray	PFE-PKIS 10_PLK4	NA
98	7,494850022	gray	GSK902056_PRKCE	NA
98	6,769551079	gray	PFE-PKIS 10_TRKA	NA
98	7,823908741	gray	TPKI-35_PDGFRA	NA
98	7,214670165	gray	PFE-PKIS 18_FLT3	NA
98	5,795880017	blue	GSK1379766_EPHB6	False positives in Round 2
98	8,244125144	gray	TPKI-35_FLT3	NA
97	6,677780705	gray	PFE-PKIS 18_AURKA	NA
97	7,27572413	gray	TPKI-31_AURKA	NA
97	5	blue	GSK1033723_AKT3	False positives in Round 2
97	6,585026652	gray	SB-213663_CIT	NA
97	7,494850022	gray	GSK902056_PRKG2	NA
97	6,420216403	gray	PFE-PKIS 18_TRKA	NA
97	6,142667504	gray	GW856795_SRC	NA
96	7,387216143	gray	GSK902056_PRKCH	NA
96	5	blue	PFE-PKIS 18_p38-alpha	False positives in Round 2
96	5	blue	GSK1379765_INSRR	False positives in Round 2
96	5	blue	GW856795_PDPK1	False positives in Round 2
96	6,795880017	gray	PFE-PKIS 14_HIPK2	NA
96	5	blue	GSK1033723_AXL	False positives in Round 2
96	5,26760624	blue	GSK1379765_NEK5	False positives in Round 2
96	6,886056648	gray	GSK1033723_CLK4	NA
96	6,744727495	gray	PFE-PKIS 10_GRK1	NA
96	7,167491087	gray	GSK301362_TAOK1	NA
96	6,823908741	gray	GSK1033723_CLK1	NA
95	5	blue	GSK1379944_ERK1	False positives in Round 2
95	6,744727495	gray	GSK301362_JAK2(JH1domain-catalytic)	NA
95	5,638272164	blue	AKI00000074a_MEK5	False positives in Round 2
95	7,387216143	gray	PFE-PKIS 14_DYRK1A	NA
95	6,769551079	gray	PFE-PKIS 14_HIPK1	NA
95	5	blue	TPKI-30_SLK	False positives in Round 2
95	7,30980392	gray	PFE-PKIS 18_STK16	NA
95	6,886056648	gray	GW856795_RET	NA
94	6,886056648	gray	PFE-PKIS 10_GRK7	NA
94	6,552841969	gray	GSK1379763_EPHB6	NA
94	5	blue	SB-213663_TBK1	False positives in Round 2
94	6,795880017	gray	TPKI-35_CDKL2	NA
94	7,318758763	gray	TPKI-35_FLT4	NA
94	6,920818754	gray	PFE-PKIS 10_FES	NA
94	7	gray	TPKI-35_MEK5	NA
94	7,346787486	gray	TPKI-31_YSK4	NA
94	7,022276395	gray	TPKI-31_IRAK1	NA
94	7,48148606	gray	TPKI-31_STK16	NA
93	7,004364805	gray	PFE-PKIS 10_TNK1	NA
93	6,397940009	gray	PFE-PKIS 10_TRKB	NA
93	5,958607315	blue	TPKI-30_STK16	False positives in Round 2
93	5,443697499	blue	TPKI-31_RIOK3	False positives in Round 2
93	5,958607315	blue	GSK902056_PAK7	False positives in Round 2
93	7,075720714	gray	TPKI-31_RIOK1	NA
93	6,657577319	gray	SB-213663_JNK1	NA
93	6,327902142	gray	PFE-PKIS 14_PIP5K1C	NA
93	7,301029996	gray	TPKI-31_GCN2(Kin.Dom.2,S808G)	NA
93	6,337242168	gray	PFE-PKIS 10_LOK	NA
93	5,585026652	blue	GSK1379765_EPHB6	False positives in Round 2
92	7,004364805	gray	TPKI-35_LCK	NA
92	5,619788758	blue	GSK1379766_PIP5K2C	False positives in Round 2
92	5,26760624	blue	GSK1379765_ADCK4	False positives in Round 2
92	6,537602002	gray	GSK1379753_TRKC	NA
92	6,585026652	gray	PFE-PKIS 18_TYK2(JH1domain-catalytic)	NA
92	5,886056648	blue	TPKI-30_BMPR2	False positives in Round 2
92	6,823908741	gray	PFE-PKIS 10_FRK	NA
92	6,698970004	gray	PFE-PKIS 14_HIPK3	NA
92	6,853871964	gray	AKI00000074a_HIPK2	NA
92	7,004364805	gray	GSK902056_AKT1	NA
92	6,318758763	gray	PFE-PKIS 10_DCAMKL2	NA
92	6,698970004	gray	GSK301362_SNARK	NA
92	6,920818754	gray	TPKI-35_LOK	NA
92	6,920818754	gray	GSK902056_PRKX	NA
92	5,091514981	blue	GW819776_JNK1	False positives in Round 2
91	6,251811973	gray	GSK1379753_JAK2(JH1domain-catalytic)	NA
91	5,920818754	blue	GSK1379765_AURKB	False positives in Round 2
91	6,619788758	gray	GSK1379763_PIP5K2C	NA
91	7,443697499	gray	TPKI-31_BIKE	NA
91	5,397940009	blue	GW819776_MEK3	False positives in Round 2
90	5	blue	GW856795_PKAC-alpha	False positives in Round 2
90	6,795880017	gray	TPKI-31_TYK2(JH1domain-catalytic)	NA
90	5,251811973	blue	GSK1379765_PIP5K2C	False positives in Round 2
90	7,13076828	gray	PFE-PKIS 18_MLK2	NA
90	5	blue	GSK1379766_AURKC	False positives in Round 2
90	6,769551079	gray	GSK1033723_HIPK3	NA
90	8,387216143	gray	AKI00000063a_NLK	NA
90	6,721246399	gray	AKI00000070a_TYK2(JH2domain-pseudokinase)	NA
90	5,795880017	blue	GSK1379765_ULK3	False positives in Round 2
90	6,886056648	gray	GSK1033723_DYRK1A	NA
90	7,494850022	gray	GSK301362_TAOK3	NA
89	6,420216403	gray	PFE-PKIS 10_RIPK5	NA
89	6,552841969	gray	PFE-PKIS 18_FLT4	NA
89	6,769551079	gray	TPKI-35_EPHB6	NA
89	6,537602002	gray	AKI00000050a_MEK5	NA
89	6,886056648	gray	AKI00000050a_MYLK2	NA
89	6,769551079	gray	AKI00000070a_DYRK1A	NA
89	6,795880017	gray	AKI00000070a_STK36	NA
89	6,698970004	gray	AKI00000074a_HIPK4	NA
89	5,552841969	blue	GSK1379766_JAK2(JH1domain-catalytic)	False positives in Round 2
89	5	blue	GSK1379753_MST1	False positives in Round 2
89	5,638272164	blue	GSK1379765_JAK2(JH1domain-catalytic)	False positives in Round 2
89	5	blue	GSK1033723_TIE2	False positives in Round 2
89	5	blue	GSK1379763_ACVR2A	False positives in Round 2
89	6,050609993	gray	GSK1379763_AURKC	NA
89	6,251811973	gray	GSK1379763_TRKC	NA
89	5,013228266	blue	GW819776_HIPK1	False positives in Round 2
89	7,397940009	gray	GSK902056_PRKCQ	NA
88	6,920818754	gray	PFE-PKIS 10_DCAMKL1	NA
88	6,356547324	gray	PFE-PKIS 18_JAK1(JH2domain-pseudokinase)	NA
88	6,207608311	gray	PFE-PKIS 18_RIOK3	NA
88	7,619788758	gray	TPKI-31_PIP5K2C	NA
88	6,698970004	gray	TPKI-35_FLT1	NA
88	6,769551079	gray	TPKI-35_MERTK	NA
88	6,769551079	gray	AKI00000050a_BLK	NA
88	6,387216143	gray	AKI00000047a_HIPK4	NA
88	5	blue	AKI00000047a_MYO3B	False positives in Round 2
88	6,397940009	gray	GSK1379753_EPHB6	NA
88	5	blue	GSK1033723_HASPIN	False positives in Round 2
88	6,060480747	gray	GSK1379763_JAK2(JH1domain-catalytic)	NA
88	6,13667714	gray	GSK1379763_ULK3	NA
88	5	blue	GSK1379944_NLK	False positives in Round 2
88	6,30980392	gray	GW856795_ERBB2	NA
88	6,698970004	gray	GW856795_TGFBR2	NA
87	7,508638306	gray	PFE-PKIS 14_CLK4	NA
87	6,443697499	gray	PFE-PKIS 18_SYK	NA
87	5,48148606	blue	TPKI-30_PIP5K2C	False positives in Round 2
87	7,431798276	gray	TPKI-31_GAK	NA
87	6,30980392	gray	TPKI-35_ERBB3	NA
87	6,537602002	gray	AKI00000050a_SGK	NA
87	6,568636236	gray	AKI00000063a_STK36	NA
87	6,744727495	gray	AKI00000070a_YSK4	NA
87	7,37675071	gray	AKI00000074a_DAPK3	NA
87	5,853871964	blue	AKI00000047a_EPHB3	False positives in Round 2
87	5,853871964	blue	AKI00000047a_RET	False positives in Round 2
87	6,366531544	gray	GSK1033723_DYRK2	NA
87	6,537602002	gray	SB-213663_DMPK2	NA
87	6,508638306	gray	GSK301362_CAMK1B	NA
86	6,455931956	gray	PFE-PKIS 18_RET	NA
86	6,37675071	gray	PFE-PKIS 18_TBK1	NA
86	6,823908741	gray	TPKI-31_JAK1(JH2domain-pseudokinase)	NA
86	7,107905397	gray	TPKI-31_NIM1	NA
86	6,142667504	gray	AKI00000063a_CSNK1E	NA
86	5	blue	AKI00000047a_MAP4K3	False positives in Round 2
86	5	blue	GSK1379766_AURKA	False positives in Round 2
86	5	blue	GSK1379766_ULK3	False positives in Round 2
86	6,958607315	gray	GSK1379753_IRAK3	NA
86	5,958607315	blue	GSK1379753_KIT	False positives in Round 2
86	6,744727495	gray	GSK1379753_PIP5K2C	NA
86	5,494850022	blue	GSK1379765_IRAK3	False positives in Round 2
86	6,823908741	gray	GSK1379763_IRAK3	NA
86	6,408935393	gray	GSK301362_JAK1(JH2domain-pseudokinase)	NA
86	5,657577319	blue	GSK301362_MST2	False positives in Round 2
86	5	blue	GSK1379944_PDGFRB	False positives in Round 2
86	5	blue	GSK1379944_PRKCE	False positives in Round 2
85	6,721246399	gray	AKI00000050a_DYRK1B	NA
85	6,494850022	gray	AKI00000050a_TRKC	NA
85	6,677780705	gray	AKI00000063a_MEK4	NA
85	5	blue	AKI00000047a_RSK3(Kin.Dom.1-N-terminal)	False positives in Round 2
85	5	blue	GSK1379766_IRAK3	False positives in Round 2
85	5,167491087	blue	GSK1379765_AURKA	False positives in Round 2
85	5	blue	GSK1379763_HIPK3	False positives in Round 2
85	5,657577319	blue	GSK1379763_RIOK1	False positives in Round 2
85	5	blue	GSK1379944_NEK5	False positives in Round 2
85	7,30980392	gray	GW856795_ABL1-phosphorylated	NA
85	6,031517051	gray	GW856795_LCK	NA
84	5,677780705	blue	PFE-PKIS 18_TRKB	False positives in Round 2
84	7,13076828	gray	TPKI-31_CLK2	NA
84	6,823908741	gray	AKI00000063a_ZAK	NA
84	6,522878745	gray	AKI00000074a_HIPK3	NA
84	6,568636236	gray	AKI00000047a_PIP5K2C	NA
84	5	blue	GSK1033723_DYRK1B	False positives in Round 2
84	5	blue	GSK1379944_CDK4-cyclinD1	False positives in Round 2
84	5	blue	GW819776_NEK5	False positives in Round 2
84	5,070581074	blue	GW819776_RIOK2	False positives in Round 2
84	7,031517051	gray	GW856795_FRK	NA
83	5	blue	PFE-PKIS 10_DAPK2	False positives in Round 2
83	6,193820026	gray	PFE-PKIS 10_MEK3	NA
83	7,091514981	gray	TPKI-31_PIK3CG	NA
83	6,552841969	gray	AKI00000050a_CSNK1D	NA
83	6,356547324	gray	AKI00000050a_DCAMKL3	NA
83	6,22184875	gray	AKI00000063a_ADCK3	NA
83	6,744727495	gray	AKI00000047a_AXL	NA
83	5	blue	AKI00000047a_PFTAIRE2	False positives in Round 2
83	5,920818754	blue	GSK1379753_AURKA	False positives in Round 2
83	6,187086643	gray	GSK1379753_STK16	NA
83	5	blue	GSK1379765_MUSK	False positives in Round 2
83	5	blue	GSK1379765_PIK3CB	False positives in Round 2
83	5,657577319	blue	GSK1379763_PDGFRB	False positives in Round 2
83	5	blue	GSK1379944_CDK3	False positives in Round 2
83	5	blue	GSK1379944_IKK-beta	False positives in Round 2
83	5	blue	GSK1379944_IRAK1	False positives in Round 2
83	5,30980392	blue	GW819776_CLK1	False positives in Round 2
82	5,638272164	blue	PFE-PKIS 10_EPHB6	False positives in Round 2
82	6,795880017	gray	PFE-PKIS 14_CLK1	NA
82	6,15490196	gray	PFE-PKIS 18_CSNK2A2	NA
82	5,619788758	blue	PFE-PKIS 18_DRAK2	False positives in Round 2
82	5,886056648	blue	PFE-PKIS 18_SNARK	False positives in Round 2
82	5	blue	TPKI-30_MST3	False positives in Round 2
82	7,13076828	gray	TPKI-31_MAP3K4	NA
82	6,795880017	gray	TPKI-35_MET	NA
82	6,455931956	gray	TPKI-35_TIE1	NA
82	6,337242168	gray	AKI00000050a_CSNK1A1	NA
82	6,229147988	gray	AKI00000050a_LCK	NA
82	6,142667504	gray	AKI00000063a_CSNK1D	NA
82	6,552841969	gray	AKI00000070a_CDKL5	NA
82	6,958607315	gray	AKI00000021a_MAP4K5	NA
82	5	blue	AKI00000021a_MTOR	False positives in Round 2
82	5	blue	AKI00000047a_ADCK3	False positives in Round 2
82	5	blue	AKI00000047a_DRAK2	False positives in Round 2
82	5,397940009	blue	AKI00000047a_EPHB2	False positives in Round 2
82	6,853871964	gray	AKI00000047a_FLT4	NA
82	5	blue	GSK1379765_LIMK2	False positives in Round 2
82	5	blue	GSK1379763_RIOK3	False positives in Round 2
82	5	blue	GSK1379944_CASK	False positives in Round 2
82	5	blue	GW819776_PIP5K2C	False positives in Round 2
81	6,769551079	gray	PFE-PKIS 14_CAMKK2	NA
81	6,769551079	gray	PFE-PKIS 18_AURKB	NA
81	6	blue	PFE-PKIS 18_MET	False positives in Round 2
81	5,050609993	blue	TPKI-30_AURKA	False positives in Round 2
81	6,585026652	gray	TPKI-35_ABL2	NA
81	6,853871964	gray	TPKI-35_RET	NA
81	6,292429824	gray	AKI00000074a_PIKFYVE	NA
81	5	blue	GSK1379766_RIOK3	False positives in Round 2
81	5	blue	GSK1379765_BUB1	False positives in Round 2
81	5	blue	GSK1379763_MAP4K5	False positives in Round 2
81	5	blue	GSK1379944_DAPK3	False positives in Round 2
81	5,958607315	blue	GW856795_PDGFRA	False positives in Round 2
81	6	blue	GSK902056_PRKCD	False positives in Round 2
80	6,283996656	red	PFE-PKIS 14_AURKB	False negatives in Round 2
80	6,920818754	red	PFE-PKIS 14_PDGFRB	False negatives in Round 2
80	5,251811973	gray	TPKI-30_NIM1	NA
80	7,337242168	red	TPKI-31_MET	False negatives in Round 2
80	6,522878745	red	AKI00000050a_FLT4	False negatives in Round 2
80	5	gray	AKI00000047a_RIPK4	NA
80	5	gray	AKI00000047a_SRC	NA
80	5	gray	GSK1379766_IRAK1	NA
80	5	gray	GSK1379766_PIK4CB	NA
80	5	gray	GSK1379763_MAP3K1	NA
80	5	gray	GSK1379944_EPHB2	NA
80	5,301029996	gray	GW819776_HIPK2	NA
79	6,259637311	red	PFE-PKIS 14_HIPK4	False negatives in Round 2
79	5,638272164	gray	TPKI-31_DCAMKL3	NA
79	6,187086643	red	AKI00000070a_HIPK1	False negatives in Round 2
79	5	gray	GSK1379766_RIOK1	NA
79	5	gray	GSK1379944_FGFR4	NA
79	5	gray	GSK1379944_RET	NA
79	5	gray	GW819776_HIPK3	NA
79	6,366531544	red	GSK902056_RPS6KA4(Kin.Dom.2-C-terminal)	False negatives in Round 2
78	6,214670165	red	PFE-PKIS 14_CSNK2A2	False negatives in Round 2
78	5	gray	GSK1379766_HPK1	NA
78	5,091514981	gray	GSK1033723_DMPK	NA
78	5	gray	GW819776_JNK3	NA
78	5	gray	GW819776_KIT	NA
78	5	gray	GW819776_NEK3	NA
77	5	gray	GW819776_CDKL3	NA
76	5	gray	GSK1379708_WNK4	NA
75	6,468521083	red	PFE-PKIS 14_CAMKK1	False negatives in Round 2
74	5,698970004	gray	PFE-PKIS 14_CSNK2A1	NA
73	5	gray	GSK1379713_WNK3	NA
71	7,346787486	red	GSK902056_AKT3	False negatives in Round 2
11	5,292429824	green	AKI00000047a_FRK	New multi-dose validations
0	5,070581074	green	AKI00000050a_FRK	New multi-dose validations
0	5	green	PFE-PKIS 18_FRK	New multi-dose validations
0	5,920818754	green	AKI00000021a_FLT3	New multi-dose validations
26	5	green	PFE-PKIS 10_FLT3	New multi-dose validations
18	5	green	AKI00000021a_AURKB	New multi-dose validations
35	5,823908741	green	AKI00000047a_AURKB	New multi-dose validations
45	5,721246399	green	AKI00000050a_AURKB	New multi-dose validations
39	6,494850022	green	TPKI-30_AURKB	New multi-dose validations
73	5,657577319	green	TPKI-31_AURKB	New multi-dose validations
57	6,366531544	green	GSK1379753_AURKB	New multi-dose validations
55	6,552841969	green	GSK1379763_AURKB	New multi-dose validations
32	5	green	GW819776_AURKB	New multi-dose validations
9	5	green	PFE-PKIS 10_KIT	New multi-dose validations
0	5,585026652	green	PFE-PKIS 18_ALK	New multi-dose validations
27	5,602059991	green	TPKI-30_ALK	New multi-dose validations
0	5	green	PFE-PKIS 10_PIK3CG	New multi-dose validations
40	6,677780705	green	TPKI-30_CDK4-cyclinD3	New multi-dose validations
45	5,677780705	green	TPKI-31_CDK4-cyclinD3	New multi-dose validations
0	5	green	GW819776_CDK4-cyclinD3	New multi-dose validations
17	6,346787486	green	TPKI-30_CDK4-cyclinD1	New multi-dose validations
58	5,337242168	green	TPKI-31_CDK4-cyclinD1	New multi-dose validations
0	5	green	GW819776_CDK4-cyclinD1	New multi-dose validations
32	5,552841969	green	AKI00000050a_AXL	New multi-dose validations
42	5,236572006	green	PFE-PKIS 10_AXL	New multi-dose validations
36	5	green	GW819776_GSK3B	New multi-dose validations
72	6,27572413	green	AKI00000021a_LCK	New multi-dose validations
78	6,537602002	green	PFE-PKIS 10_TRKC	New multi-dose validations
43	6,102372909	green	PFE-PKIS 18_AURKC	New multi-dose validations
77	5,853871964	green	GSK1379753_AURKC	New multi-dose validations
43	5	green	PFE-PKIS 10_JAK1(JH2domain-pseudokinase)	New multi-dose validations
49	6,200659451	green	TPKI-30_JAK1(JH2domain-pseudokinase)	New multi-dose validations
0	5	green	GSK1379708_JAK1(JH2domain-pseudokinase)	New multi-dose validations
57	5	green	GW819776_JAK1(JH2domain-pseudokinase)	New multi-dose validations
0	5	green	PFE-PKIS 10_PDGFRA	New multi-dose validations
16	5	green	PFE-PKIS 10_CHEK1	New multi-dose validations
0	5	green	PFE-PKIS 10_CSNK1E	New multi-dose validations
59	6,119186408	green	PFE-PKIS 18_ROS1	New multi-dose validations
9	5	green	TPKI-30_ROS1	New multi-dose validations
15	5	green	PFE-PKIS 10_DDR1	New multi-dose validations
0	5	green	GSK1379766_DDR1	New multi-dose validations
6	5,229147988	green	GSK1379753_DDR1	New multi-dose validations
22	7,795880017	green	GSK1379763_DDR1	New multi-dose validations
0	5	green	GW819776_DDR1	New multi-dose validations
0	5	green	AKI00000047a_NLK	New multi-dose validations
12	5	green	AKI00000021a_AURKA	New multi-dose validations
0	5	green	GSK1379713_AURKA	New multi-dose validations
10	5	green	PFE-PKIS 10_PDGFRB	New multi-dose validations
26	5,494850022	green	AKI00000047a_MTOR	New multi-dose validations
36	5	green	AKI00000050a_MTOR	New multi-dose validations
76	7,387216143	green	AKI00000050a_FLT1	New multi-dose validations
0	5	green	PFE-PKIS 10_FLT1	New multi-dose validations
20	5,494850022	green	PFE-PKIS 10_MERTK	New multi-dose validations
22	5,508638306	green	PFE-PKIS 18_PYK2	New multi-dose validations
51	7,193820026	green	TPKI-30_PYK2	New multi-dose validations
9	5	green	PFE-PKIS 10_p38-alpha	New multi-dose validations
22	5	green	PFE-PKIS 10_RET	New multi-dose validations
31	5,173925197	green	PFE-PKIS 10_BLK	New multi-dose validations
0	5,568636236	green	AKI00000047a_CDK8	New multi-dose validations
67	6,552841969	green	GW819776_CLK4	New multi-dose validations
15	5	green	PFE-PKIS 10_CSF1R	New multi-dose validations
0	5	green	AKI00000021a_FGFR3	New multi-dose validations
0	5	green	PFE-PKIS 10_FLT4	New multi-dose validations
72	6,769551079	green	PFE-PKIS 10_JAK2(JH1domain-catalytic)	New multi-dose validations
51	6,537602002	green	TPKI-30_JAK2(JH1domain-catalytic)	New multi-dose validations
76	5,657577319	green	TPKI-31_JAK2(JH1domain-catalytic)	New multi-dose validations
7	5	green	GSK1379713_JAK2(JH1domain-catalytic)	New multi-dose validations
16	5,214670165	green	GSK1379708_JAK2(JH1domain-catalytic)	New multi-dose validations
29	5	green	GW819776_JAK2(JH1domain-catalytic)	New multi-dose validations
4	5	green	PFE-PKIS 10_JAK3(JH1domain-catalytic)	New multi-dose validations
0	5,050609993	green	PFE-PKIS 18_LTK	New multi-dose validations
48	6,15490196	green	AKI00000047a_MAP4K5	New multi-dose validations
65	6	green	AKI00000050a_MAP4K5	New multi-dose validations
33	6,13667714	green	SB-213663_p38-beta	New multi-dose validations
10	5,200659451	green	PFE-PKIS 10_MET	New multi-dose validations
67	6,744727495	green	PFE-PKIS 18_PLK4	New multi-dose validations
21	6,920818754	green	TPKI-30_PLK4	New multi-dose validations
69	6,657577319	green	TPKI-30_FAK	New multi-dose validations
7	5	green	PFE-PKIS 10_TTK	New multi-dose validations
38	6,48148606	green	TPKI-30_TTK	New multi-dose validations
54	6,173925197	green	TPKI-31_TTK	New multi-dose validations
