# Supplementary material for: Crowdsourced mapping of unexplored target space of kinase inhibitors
Source: Nat Commun. 2021 Jun 3;12:3307. doi: 10.1038/s41467-021-23165-1 (PMC8175708; doi:10.1038/s41467-021-23165-1)
Supplement: Supplementary file 7 — Source Data [file 41467_2021_23165_MOESM7_ESM.zip › source_data/Fig8/Fig8a_spline.csv]

Expected single-dose inhibition	Multi-dose pkd	Colours
7,894300675	4,949367089	black
10,06648308	5,037974684	black
12,59982038	5,126582278	black
15,46318124	5,215189873	black
18,62345495	5,303797468	black
22,04753076	5,392405063	black
25,70229794	5,481012658	black
29,55464576	5,569620253	black
33,57146348	5,658227848	black
37,71964038	5,746835443	black
41,96606571	5,835443038	black
46,27762876	5,924050633	black
50,62121783	6,012658228	black
54,96324274	6,101265823	black
59,26885765	6,189873418	black
63,50301328	6,278481013	black
67,63066032	6,367088608	black
71,61674948	6,455696203	black
75,42623146	6,544303797	black
79,02405696	6,632911392	black
82,3751767	6,721518987	black
85,44454138	6,810126582	black
88,19710169	6,898734177	black
90,59780834	6,987341772	black
92,61910641	7,075949367	black
94,27969086	7,164556962	black
95,61588231	7,253164557	black
96,66403605	7,341772152	black
97,46050739	7,430379747	black
98,04165164	7,518987342	black
98,44382409	7,607594937	black
98,70338005	7,696202532	black
98,85667481	7,784810127	black
98,94006369	7,873417722	black
98,98990199	7,962025316	black
99,04130512	8,050632911	black
99,10856236	8,139240506	black
99,18868215	8,227848101	black
99,27814983	8,316455696	black
99,37345077	8,405063291	black
99,47107031	8,493670886	black
99,56749381	8,582278481	black
99,65920661	8,670886076	black
99,74269408	8,759493671	black
99,81444157	8,848101266	black
99,87093442	8,936708861	black
99,90868899	9,025316456	black
99,92692225	9,113924051	black
99,92960921	9,202531646	black
99,99	10	black
