# Supplementary material for: Crowdsourced mapping of unexplored target space of kinase inhibitors
Source: Nat Commun. 2021 Jun 3;12:3307. doi: 10.1038/s41467-021-23165-1 (PMC8175708; doi:10.1038/s41467-021-23165-1)
Supplement: Supplementary file 7 — Source Data [file 41467_2021_23165_MOESM7_ESM.zip › source_data/Fig8/Fig8b_left.csv]

Predicted pkd	Measured pkd	Colours	Gene symbol
5,834979246	5	gray	ADCK3
6,224443276	5	blue	BMX
6,648050494	5	blue	FGFR3
5,618522223	5	gray	MEK6
5,738084488	5	gray	NEK1
8,086354543	8,080921908	gray	PLK1
7,558524413	7,173925197	gray	PLK2
7,527135368	6,420216403	gray	PLK3
5,53985826	5	gray	YSK1
6,630150858	5	blue	SLK
6,478795939	5,958607315	blue	STK16
5,650272245	5,886056648	blue	BMPR2
6,501793402	5,48148606	blue	PIP5K2C
5,908628321	5	gray	MST3
7,430072362	5,050609993	blue	AURKA
5,869055751	5,251811973	gray	NIM1
7,288834409	6,494850022	green	AURKB
7,209993932	5,602059991	green	ALK
7,048785873	6,677780705	green	CDK4-cyclinD3
7,048785873	6,346787486	green	CDK4-cyclinD1
7,152814657	6,200659451	green	JAK1(JH2domain-pseudokinase)
7,138856286	5	green	ROS1
7,153886315	7,193820026	green	PYK2
7,173466623	6,537602002	green	JAK2(JH1domain-catalytic)
7,04197678	6,920818754	green	PLK4
7,143154033	6,657577319	green	FAK
7,225837533	6,48148606	green	TTK
