# Supplementary material for: Crowdsourced mapping of unexplored target space of kinase inhibitors
Source: Nat Commun. 2021 Jun 3;12:3307. doi: 10.1038/s41467-021-23165-1 (PMC8175708; doi:10.1038/s41467-021-23165-1)
Supplement: Supplementary file 7 — Source Data [file 41467_2021_23165_MOESM7_ESM.zip › source_data/Fig8/Fig8b_right.csv]

Single-dose inhibition	Expected inhibition	Colours	Gene symbol
100	9,09	blue	ADCK3
100	9,09	blue	BMX
100	9,09	blue	FGFR3
100	9,09	blue	MEK6
100	9,09	blue	NEK1
100	99,18	gray	PLK1
100	93,72	gray	PLK2
99	72,46	gray	PLK3
98	9,09	blue	YSK1
95	9,09	blue	SLK
93	47,62	blue	STK16
92	43,48	blue	BMPR2
87	23,26	blue	PIP5K2C
82	9,09	blue	MST3
81	10,1	blue	AURKA
80	15,15	gray	NIM1
39	75,76	green	AURKB
27	28,57	green	ALK
40	82,64	green	CDK4-cyclinD3
17	68,97	green	CDK4-cyclinD1
49	61,35	green	JAK1(JH2domain-pseudokinase)
9	9,09	green	ROS1
51	93,98	green	PYK2
51	77,52	green	JAK2(JH1domain-catalytic)
21	89,29	green	PLK4
69	81,97	green	FAK
38	75,19	green	TTK
