# Supplementary material for: Crowdsourced mapping of unexplored target space of kinase inhibitors
Source: Nat Commun. 2021 Jun 3;12:3307. doi: 10.1038/s41467-021-23165-1 (PMC8175708; doi:10.1038/s41467-021-23165-1)
Supplement: Supplementary file 7 — Source Data [file 41467_2021_23165_MOESM7_ESM.zip › source_data/Fig8/Fig8c_left.csv]

Predicted pkd	Measured pkd	Colours	Gene symbol
5,860089669	6,431798276	gray	NEK5
6,957633205	7,619788758	gray	MEK5
6,740450222	6,698970004	gray	KIT
6,958770051	6,552841969	gray	EPHB6
6,004180085	6,619788758	gray	PIP5K2C
5,351788862	5	blue	ACVR2A
7,000845295	6,050609993	gray	AURKC
6,35210237	6,251811973	gray	TRKC
6,737511717	6,060480747	gray	JAK2(JH1domain-catalytic)
6,079259633	6,13667714	gray	ULK3
5,980685166	6,823908741	gray	IRAK3
5,823797957	5	blue	HIPK3
5,74585218	5,657577319	blue	RIOK1
6,592301022	5,657577319	blue	PDGFRB
5,757505928	5	blue	RIOK3
6,249882889	5	blue	MAP4K5
5,272033638	5	gray	MAP3K1
7,025580732	6,552841969	green	AURKB
7,033327772	7,795880017	green	DDR1
