# Supplementary material for: Crowdsourced mapping of unexplored target space of kinase inhibitors
Source: Nat Commun. 2021 Jun 3;12:3307. doi: 10.1038/s41467-021-23165-1 (PMC8175708; doi:10.1038/s41467-021-23165-1)
Supplement: Supplementary file 7 — Source Data [file 41467_2021_23165_MOESM7_ESM.zip › source_data/Fig8/Fig8c_right.csv]

Single-dose inhibition	Expected inhibition	Colours	Gene symbol
100	72,99	gray	NEK5
100	97,66	gray	MEK5
98	83,33	gray	KIT
94	78,12	gray	EPHB6
91	80,65	gray	PIP5K2C
89	9,09	blue	ACVR2A
89	52,91	gray	AURKC
89	64,1	gray	TRKC
88	53,48	gray	JAK2(JH1domain-catalytic)
88	57,8	gray	ULK3
86	86,96	gray	IRAK3
85	9,09	blue	HIPK3
85	31,25	blue	RIOK1
83	31,25	blue	PDGFRB
82	9,09	blue	RIOK3
81	9,09	blue	MAP4K5
80	9,09	gray	MAP3K1
55	78,12	green	AURKB
22	98,43	green	DDR1
