# Supplementary material for: Crowdsourced mapping of unexplored target space of kinase inhibitors
Source: Nat Commun. 2021 Jun 3;12:3307. doi: 10.1038/s41467-021-23165-1 (PMC8175708; doi:10.1038/s41467-021-23165-1)
Supplement: Supplementary file 7 — Source Data [file 41467_2021_23165_MOESM7_ESM.zip › source_data/Fig8/Fig8d_left.csv]

Predicted pkd	Measured pkd	Colours	Gene symbol
6,434178364	7,958607315	gray	DRAK2
5,754911181	5	blue	PRKR
6,564813352	6,568636236	gray	DRAK1
6,332261347	6,795880017	gray	HIPK2
6,358305616	7,387216143	gray	DYRK1A
5,865214823	6,769551079	gray	HIPK1
5,769691718	6,327902142	gray	PIP5K1C
5,900796512	6,698970004	gray	HIPK3
6,889302588	7,508638306	gray	CLK4
6,528720851	6,795880017	gray	CLK1
5,667461612	6,769551079	gray	CAMKK2
6,51591413	6,283996656	red	AURKB
6,255508793	6,920818754	red	PDGFRB
5,927046629	6,259637311	red	HIPK4
6,48822645	6,214670165	red	CSNK2A2
5,562711926	6,468521083	red	CAMKK1
6,386074034	5,698970004	gray	CSNK2A1
