# Supplementary material for: Crowdsourced mapping of unexplored target space of kinase inhibitors
Source: Nat Commun. 2021 Jun 3;12:3307. doi: 10.1038/s41467-021-23165-1 (PMC8175708; doi:10.1038/s41467-021-23165-1)
Supplement: Supplementary file 7 — Source Data [file 41467_2021_23165_MOESM7_ESM.zip › source_data/Fig8/Fig8d_right.csv]

Single-dose inhibition	Expected inhibition	Colours	Gene symbol
100	98,91	gray	DRAK2
100	9,09	blue	PRKR
98	78,74	gray	DRAK1
96	86,21	gray	HIPK2
95	96,06	gray	DYRK1A
95	85,47	gray	HIPK1
93	68,03	gray	PIP5K1C
92	83,33	gray	HIPK3
87	96,99	gray	CLK4
82	86,21	gray	CLK1
81	85,47	gray	CAMKK2
80	65,79	red	AURKB
80	89,29	red	PDGFRB
79	64,52	red	HIPK4
78	62,11	red	CSNK2A2
75	74,63	red	CAMKK1
74	33,33	gray	CSNK2A1
