# Supplementary material for: Crowdsourced mapping of unexplored target space of kinase inhibitors
Source: Nat Commun. 2021 Jun 3;12:3307. doi: 10.1038/s41467-021-23165-1 (PMC8175708; doi:10.1038/s41467-021-23165-1)
Supplement: Supplementary file 7 — Source Data [file 41467_2021_23165_MOESM7_ESM.zip › source_data/Fig8/Fig8e.csv]

Single-dose inhibition cut-off	AU-ROC	Labels	Colours
0	0,704472727	Inhibition assay	#56B4E9
2	0,673450527	Inhibition assay	#56B4E9
4	0,673450527	Inhibition assay	#56B4E9
6	0,671636364	Inhibition assay	#56B4E9
8	0,666070878	Inhibition assay	#56B4E9
10	0,66031348	Inhibition assay	#56B4E9
12	0,654354067	Inhibition assay	#56B4E9
14	0,652320856	Inhibition assay	#56B4E9
16	0,648181818	Inhibition assay	#56B4E9
18	0,646293202	Inhibition assay	#56B4E9
20	0,644149524	Inhibition assay	#56B4E9
22	0,644331278	Inhibition assay	#56B4E9
24	0,642315723	Inhibition assay	#56B4E9
26	0,642315723	Inhibition assay	#56B4E9
28	0,635566963	Inhibition assay	#56B4E9
30	0,633260424	Inhibition assay	#56B4E9
32	0,630924504	Inhibition assay	#56B4E9
34	0,628472801	Inhibition assay	#56B4E9
36	0,626060287	Inhibition assay	#56B4E9
38	0,621140027	Inhibition assay	#56B4E9
40	0,625758169	Inhibition assay	#56B4E9
42	0,628093087	Inhibition assay	#56B4E9
44	0,625480649	Inhibition assay	#56B4E9
46	0,620419577	Inhibition assay	#56B4E9
48	0,620419577	Inhibition assay	#56B4E9
50	0,625101989	Inhibition assay	#56B4E9
52	0,629855616	Inhibition assay	#56B4E9
54	0,629855616	Inhibition assay	#56B4E9
56	0,634682096	Inhibition assay	#56B4E9
58	0,634641549	Inhibition assay	#56B4E9
60	0,634579785	Inhibition assay	#56B4E9
62	0,634579785	Inhibition assay	#56B4E9
64	0,634579785	Inhibition assay	#56B4E9
66	0,632059646	Inhibition assay	#56B4E9
68	0,636978398	Inhibition assay	#56B4E9
70	0,639466595	Inhibition assay	#56B4E9
72	0,641974307	Inhibition assay	#56B4E9
74	0,642112828	Inhibition assay	#56B4E9
76	0,642130561	Inhibition assay	#56B4E9
78	0,634361106	Inhibition assay	#56B4E9
80	0,618823044	Inhibition assay	#56B4E9
82	0,588362719	Inhibition assay	#56B4E9
84	0,538533739	Inhibition assay	#56B4E9
86	0,500454243	Inhibition assay	#56B4E9
88	0,470238095	Inhibition assay	#56B4E9
90	0,540523883	Inhibition assay	#56B4E9
92	0,579738562	Inhibition assay	#56B4E9
94	0,605395349	Inhibition assay	#56B4E9
96	0,603869896	Inhibition assay	#56B4E9
98	0,355723906	Inhibition assay	#56B4E9
100	0,5	Inhibition assay	#56B4E9
0	0,6414	Ensemble model	#E69F00
2	0,676725264	Ensemble model	#E69F00
4	0,676725264	Ensemble model	#E69F00
6	0,678666667	Ensemble model	#E69F00
8	0,683841808	Ensemble model	#E69F00
10	0,690595611	Ensemble model	#E69F00
12	0,699053695	Ensemble model	#E69F00
14	0,701754011	Ensemble model	#E69F00
16	0,707316017	Ensemble model	#E69F00
18	0,711261103	Ensemble model	#E69F00
20	0,713514709	Ensemble model	#E69F00
22	0,715290807	Ensemble model	#E69F00
24	0,720701707	Ensemble model	#E69F00
26	0,720701707	Ensemble model	#E69F00
28	0,72995283	Ensemble model	#E69F00
30	0,732827625	Ensemble model	#E69F00
32	0,73520045	Ensemble model	#E69F00
34	0,740602309	Ensemble model	#E69F00
36	0,743230939	Ensemble model	#E69F00
38	0,749878617	Ensemble model	#E69F00
40	0,748141264	Ensemble model	#E69F00
42	0,747496072	Ensemble model	#E69F00
44	0,754706617	Ensemble model	#E69F00
46	0,760957587	Ensemble model	#E69F00
48	0,760957587	Ensemble model	#E69F00
50	0,759280979	Ensemble model	#E69F00
52	0,757578872	Ensemble model	#E69F00
54	0,757578872	Ensemble model	#E69F00
56	0,756006006	Ensemble model	#E69F00
58	0,758137101	Ensemble model	#E69F00
60	0,760247527	Ensemble model	#E69F00
62	0,760247527	Ensemble model	#E69F00
64	0,760247527	Ensemble model	#E69F00
66	0,763679936	Ensemble model	#E69F00
68	0,762189722	Ensemble model	#E69F00
70	0,761341595	Ensemble model	#E69F00
72	0,76040568	Ensemble model	#E69F00
74	0,760385859	Ensemble model	#E69F00
76	0,763860943	Ensemble model	#E69F00
78	0,768000462	Ensemble model	#E69F00
80	0,772516514	Ensemble model	#E69F00
82	0,781570223	Ensemble model	#E69F00
84	0,794114663	Ensemble model	#E69F00
86	0,804978499	Ensemble model	#E69F00
88	0,832555244	Ensemble model	#E69F00
90	0,836363636	Ensemble model	#E69F00
92	0,869934641	Ensemble model	#E69F00
94	0,897674419	Ensemble model	#E69F00
96	0,914767331	Ensemble model	#E69F00
98	0,927609428	Ensemble model	#E69F00
100	0,960695389	Ensemble model	#E69F00
0	0,811927273	Combined model	#FF9999
2	0,792184832	Combined model	#FF9999
4	0,792184832	Combined model	#FF9999
6	0,791030303	Combined model	#FF9999
8	0,787488444	Combined model	#FF9999
10	0,783991641	Combined model	#FF9999
12	0,780499734	Combined model	#FF9999
14	0,779315508	Combined model	#FF9999
16	0,776969697	Combined model	#FF9999
18	0,777262334	Combined model	#FF9999
20	0,776045123	Combined model	#FF9999
22	0,777360851	Combined model	#FF9999
24	0,777618918	Combined model	#FF9999
26	0,777618918	Combined model	#FF9999
28	0,774371069	Combined model	#FF9999
30	0,773315339	Combined model	#FF9999
32	0,77224616	Combined model	#FF9999
34	0,772193786	Combined model	#FF9999
36	0,771313557	Combined model	#FF9999
38	0,769833948	Combined model	#FF9999
40	0,772549403	Combined model	#FF9999
42	0,7739837	Combined model	#FF9999
44	0,774307116	Combined model	#FF9999
46	0,773382933	Combined model	#FF9999
48	0,773382933	Combined model	#FF9999
50	0,774936257	Combined model	#FF9999
52	0,776204912	Combined model	#FF9999
54	0,776204912	Combined model	#FF9999
56	0,777208243	Combined model	#FF9999
58	0,777734171	Combined model	#FF9999
60	0,77820384	Combined model	#FF9999
62	0,77820384	Combined model	#FF9999
64	0,77820384	Combined model	#FF9999
66	0,778990813	Combined model	#FF9999
68	0,779417684	Combined model	#FF9999
70	0,779552802	Combined model	#FF9999
72	0,779472617	Combined model	#FF9999
74	0,779236574	Combined model	#FF9999
76	0,78224905	Combined model	#FF9999
78	0,782377735	Combined model	#FF9999
80	0,78312373	Combined model	#FF9999
82	0,784923146	Combined model	#FF9999
84	0,789954338	Combined model	#FF9999
86	0,797892314	Combined model	#FF9999
88	0,823295985	Combined model	#FF9999
90	0,831381613	Combined model	#FF9999
92	0,864509804	Combined model	#FF9999
94	0,893488372	Combined model	#FF9999
96	0,913105413	Combined model	#FF9999
98	0,926599327	Combined model	#FF9999
100	0,960695389	Combined model	#FF9999
0	0,606581818	Team Q.E.D model	#008080
2	0,642913109	Team Q.E.D model	#008080
4	0,642913109	Team Q.E.D model	#008080
6	0,645515152	Team Q.E.D model	#008080
8	0,649183359	Team Q.E.D model	#008080
10	0,658704284	Team Q.E.D model	#008080
12	0,667432217	Team Q.E.D model	#008080
14	0,670459893	Team Q.E.D model	#008080
16	0,677445887	Team Q.E.D model	#008080
18	0,682151966	Team Q.E.D model	#008080
20	0,685357222	Team Q.E.D model	#008080
22	0,688242652	Team Q.E.D model	#008080
24	0,694467139	Team Q.E.D model	#008080
26	0,694467139	Team Q.E.D model	#008080
28	0,705119312	Team Q.E.D model	#008080
30	0,706766567	Team Q.E.D model	#008080
32	0,710191083	Team Q.E.D model	#008080
34	0,716390906	Team Q.E.D model	#008080
36	0,718239325	Team Q.E.D model	#008080
38	0,724169742	Team Q.E.D model	#008080
40	0,7226081	Team Q.E.D model	#008080
42	0,721867636	Team Q.E.D model	#008080
44	0,729363296	Team Q.E.D model	#008080
46	0,735221176	Team Q.E.D model	#008080
48	0,735221176	Team Q.E.D model	#008080
50	0,733885773	Team Q.E.D model	#008080
52	0,732273148	Team Q.E.D model	#008080
54	0,732273148	Team Q.E.D model	#008080
56	0,731541887	Team Q.E.D model	#008080
58	0,73307169	Team Q.E.D model	#008080
60	0,735203893	Team Q.E.D model	#008080
62	0,735203893	Team Q.E.D model	#008080
64	0,735203893	Team Q.E.D model	#008080
66	0,737478365	Team Q.E.D model	#008080
68	0,735891587	Team Q.E.D model	#008080
70	0,734994612	Team Q.E.D model	#008080
72	0,734090602	Team Q.E.D model	#008080
74	0,735647751	Team Q.E.D model	#008080
76	0,738430584	Team Q.E.D model	#008080
78	0,741584387	Team Q.E.D model	#008080
80	0,748253303	Team Q.E.D model	#008080
82	0,755387281	Team Q.E.D model	#008080
84	0,770776256	Team Q.E.D model	#008080
86	0,781963539	Team Q.E.D model	#008080
88	0,811935885	Team Q.E.D model	#008080
90	0,815100154	Team Q.E.D model	#008080
92	0,844444444	Team Q.E.D model	#008080
94	0,881674419	Team Q.E.D model	#008080
96	0,891737892	Team Q.E.D model	#008080
98	0,8996633	Team Q.E.D model	#008080
100	0,948601663	Team Q.E.D model	#008080
0	1	Percentage of pairs	black
2	0,96	Percentage of pairs	black
4	0,96	Percentage of pairs	black
6	0,957894737	Percentage of pairs	black
8	0,951578947	Percentage of pairs	black
10	0,945263158	Percentage of pairs	black
12	0,938947368	Percentage of pairs	black
14	0,936842105	Percentage of pairs	black
16	0,932631579	Percentage of pairs	black
18	0,926315789	Percentage of pairs	black
20	0,924210526	Percentage of pairs	black
22	0,92	Percentage of pairs	black
24	0,913684211	Percentage of pairs	black
26	0,913684211	Percentage of pairs	black
28	0,907368421	Percentage of pairs	black
30	0,905263158	Percentage of pairs	black
32	0,903157895	Percentage of pairs	black
34	0,896842105	Percentage of pairs	black
36	0,894736842	Percentage of pairs	black
38	0,890526316	Percentage of pairs	black
40	0,886315789	Percentage of pairs	black
42	0,884210526	Percentage of pairs	black
44	0,877894737	Percentage of pairs	black
46	0,873684211	Percentage of pairs	black
48	0,873684211	Percentage of pairs	black
50	0,869473684	Percentage of pairs	black
52	0,865263158	Percentage of pairs	black
54	0,865263158	Percentage of pairs	black
56	0,861052632	Percentage of pairs	black
58	0,856842105	Percentage of pairs	black
60	0,852631579	Percentage of pairs	black
62	0,852631579	Percentage of pairs	black
64	0,852631579	Percentage of pairs	black
66	0,850526316	Percentage of pairs	black
68	0,846315789	Percentage of pairs	black
70	0,844210526	Percentage of pairs	black
72	0,842105263	Percentage of pairs	black
74	0,833684211	Percentage of pairs	black
76	0,829473684	Percentage of pairs	black
78	0,818947368	Percentage of pairs	black
80	0,787368421	Percentage of pairs	black
82	0,734736842	Percentage of pairs	black
84	0,650526316	Percentage of pairs	black
86	0,606315789	Percentage of pairs	black
88	0,541052632	Percentage of pairs	black
90	0,471578947	Percentage of pairs	black
92	0,423157895	Percentage of pairs	black
94	0,353684211	Percentage of pairs	black
96	0,309473684	Percentage of pairs	black
98	0,258947368	Percentage of pairs	black
100	0,16	Percentage of pairs	black
