# Supplementary material for: Crowdsourced mapping of unexplored target space of kinase inhibitors
Source: Nat Commun. 2021 Jun 3;12:3307. doi: 10.1038/s41467-021-23165-1 (PMC8175708; doi:10.1038/s41467-021-23165-1)
Supplement: Supplementary file 7 — Source Data [file 41467_2021_23165_MOESM7_ESM.zip › source_data/SuppFig10/SuppFig10_compound_kernels_pred.csv]

Compound_Name	UniProt_Id	Entrez_Gene_Symbol	DiscoveRx_Gene_Symbol	pKd_pred	pKd_true	kernel
PFE-PKIS 10	Q9UM73	ALK	ALK	8.137383986712829	9	tanimoto_fp_estate
PFE-PKIS 10	Q9UIK4	DAPK2	DAPK2	5.5592421426879985	5	tanimoto_fp_estate
PFE-PKIS 10	O15075	DCLK1	DCAMKL1	5.202166134331742	6.920819	tanimoto_fp_estate
PFE-PKIS 10	Q8N568	DCLK2	DCAMKL2	5.485657210300169	6.318759	tanimoto_fp_estate
PFE-PKIS 10	O15197	EPHB6	EPHB6	6.514748295455566	5.638272	tanimoto_fp_estate
PFE-PKIS 10	Q05397	PTK2	FAK	7.2131034109918115	8.30103	tanimoto_fp_estate
PFE-PKIS 10	P16591	FER	FER	7.310422399570611	7.49485	tanimoto_fp_estate
PFE-PKIS 10	P07332	FES	FES	6.7791008476945525	6.920819	tanimoto_fp_estate
PFE-PKIS 10	P42685	FRK	FRK	6.632303365587238	6.823909	tanimoto_fp_estate
PFE-PKIS 10	Q15835	GRK1	GRK1	5.909548763714503	6.744727	tanimoto_fp_estate
PFE-PKIS 10	Q8WTQ7	GRK7	GRK7	5.646722725737872	6.886057	tanimoto_fp_estate
PFE-PKIS 10	O94804	STK10	LOK	6.876397918365365	6.337242	tanimoto_fp_estate
PFE-PKIS 10	P29376	LTK	LTK	7.252407983935415	6.244125	tanimoto_fp_estate
PFE-PKIS 10	P46734	MAP2K3	MEK3	6.140215427235431	6.19382	tanimoto_fp_estate
PFE-PKIS 10	P15735	PHKG2	PHKG2	5.560126282708786	6.920819	tanimoto_fp_estate
PFE-PKIS 10	O00444	PLK4	PLK4	6.8079179264966445	7.408935	tanimoto_fp_estate
PFE-PKIS 10	Q14289	PTK2B	PYK2	6.225839277412726	8.091515	tanimoto_fp_estate
PFE-PKIS 10	Q6XUX3	DSTYK	RIPK5	6.1144663401390185	6.420216	tanimoto_fp_estate
PFE-PKIS 10	P08922	ROS1	ROS1	7.333883342016773	9.39794	tanimoto_fp_estate
PFE-PKIS 10	Q9H2G2	SLK	SLK	6.424853980533681	6.638272	tanimoto_fp_estate
PFE-PKIS 10	Q13470	TNK1	TNK1	6.62091758292195	7.004365	tanimoto_fp_estate
PFE-PKIS 10	Q07912	TNK2	TNK2	6.573671401497231	7.657577	tanimoto_fp_estate
PFE-PKIS 10	P04629	NTRK1	TRKA	6.777897663883779	6.769551	tanimoto_fp_estate
PFE-PKIS 10	Q16620	NTRK2	TRKB	7.142738114463593	6.39794	tanimoto_fp_estate
PFE-PKIS 14	Q96GD4	AURKB	AURKB	7.457503503877526	6.283997	tanimoto_fp_estate
PFE-PKIS 14	Q8N5S9	CAMKK1	CAMKK1	5.642765108309374	6.468521	tanimoto_fp_estate
PFE-PKIS 14	Q96RR4	CAMKK2	CAMKK2	5.677773169332515	6.769551	tanimoto_fp_estate
PFE-PKIS 14	P49759	CLK1	CLK1	6.409036268705654	6.79588	tanimoto_fp_estate
PFE-PKIS 14	Q9HAZ1	CLK4	CLK4	6.45948613341823	7.508638	tanimoto_fp_estate
PFE-PKIS 14	P68400	CSNK2A1	CSNK2A1	6.263909941433513	5.69897	tanimoto_fp_estate
PFE-PKIS 14	P19784	CSNK2A2	CSNK2A2	6.346015108620381	6.21467	tanimoto_fp_estate
PFE-PKIS 14	Q9UEE5	STK17A	DRAK1	6.358438234178445	6.568636	tanimoto_fp_estate
PFE-PKIS 14	O94768	STK17B	DRAK2	6.384779080002462	7.958607	tanimoto_fp_estate
PFE-PKIS 14	Q13627	DYRK1A	DYRK1A	6.676369602290733	7.387216	tanimoto_fp_estate
PFE-PKIS 14	Q86Z02	HIPK1	HIPK1	5.849334483737843	6.769551	tanimoto_fp_estate
PFE-PKIS 14	Q9H2X6	HIPK2	HIPK2	6.1537715089093945	6.79588	tanimoto_fp_estate
PFE-PKIS 14	Q9H422	HIPK3	HIPK3	5.895617638515497	6.69897	tanimoto_fp_estate
PFE-PKIS 14	Q8NE63	HIPK4	HIPK4	6.394012990739713	6.259637	tanimoto_fp_estate
PFE-PKIS 14	P09619	PDGFRB	PDGFRB	6.876409981037215	6.920819	tanimoto_fp_estate
PFE-PKIS 14	O60331	PIP5K1C	PIP5K1C	6.150074126762504	6.327902	tanimoto_fp_estate
PFE-PKIS 14	P19525	EIF2AK2	PRKR	5.289293339454759	5	tanimoto_fp_estate
PFE-PKIS 18	O14965	AURKA	AURKA	6.984572149865666	6.677781	tanimoto_fp_estate
PFE-PKIS 18	Q96GD4	AURKB	AURKB	7.071643488905079	6.769551	tanimoto_fp_estate
PFE-PKIS 18	P19784	CSNK2A2	CSNK2A2	6.162714015171829	6.154902	tanimoto_fp_estate
PFE-PKIS 18	O94768	STK17B	DRAK2	6.436128582907971	5.619789	tanimoto_fp_estate
PFE-PKIS 18	Q05397	PTK2	FAK	8.297546356917902	8.619789	tanimoto_fp_estate
PFE-PKIS 18	P36888	FLT3	FLT3	7.177239265681421	7.21467	tanimoto_fp_estate
PFE-PKIS 18	P35916	FLT4	FLT4	6.699461766952598	6.552842	tanimoto_fp_estate
PFE-PKIS 18	P23458	JAK1	JAK1(JH2domain-pseudokinase)	7.106276689165158	6.356547	tanimoto_fp_estate
PFE-PKIS 18	O60674	JAK2	JAK2(JH1domain-catalytic)	7.044198940772344	7.045757	tanimoto_fp_estate
PFE-PKIS 18	P52333	JAK3	JAK3(JH1domain-catalytic)	8.855330314111104	7.769551	tanimoto_fp_estate
PFE-PKIS 18	P08581	MET	MET	6.752897884249281	6	tanimoto_fp_estate
PFE-PKIS 18	P80192	MAP3K9	MLK1	6.399752144334065	7.958607	tanimoto_fp_estate
PFE-PKIS 18	Q02779	MAP3K10	MLK2	6.348979878561828	7.130768	tanimoto_fp_estate
PFE-PKIS 18	Q16584	MAP3K11	MLK3	6.470971243166616	7.552842	tanimoto_fp_estate
PFE-PKIS 18	Q16539	MAPK14	p38-alpha	7.824806536124504	5	tanimoto_fp_estate
PFE-PKIS 18	P07949	RET	RET	7.261335890300061	6.455932	tanimoto_fp_estate
PFE-PKIS 18	O14730	RIOK3	RIOK3	5.948005756268452	6.207608	tanimoto_fp_estate
PFE-PKIS 18	Q9H093	NUAK2	SNARK	7.561478415861089	5.886057	tanimoto_fp_estate
PFE-PKIS 18	O75716	STK16	STK16	6.826985682651178	7.309804	tanimoto_fp_estate
PFE-PKIS 18	P43405	SYK	SYK	6.787270888383825	6.443697	tanimoto_fp_estate
PFE-PKIS 18	Q9UHD2	TBK1	TBK1	6.888442634818956	6.376751	tanimoto_fp_estate
PFE-PKIS 18	P04629	NTRK1	TRKA	6.960062246769282	6.420216	tanimoto_fp_estate
PFE-PKIS 18	Q16620	NTRK2	TRKB	7.0638540688162434	5.677781	tanimoto_fp_estate
PFE-PKIS 18	P33981	TTK	TTK	5.85524837103029	7.568636	tanimoto_fp_estate
PFE-PKIS 18	P29597	TYK2	TYK2(JH1domain-catalytic)	7.11574463544665	6.585027	tanimoto_fp_estate
PFE-PKIS 18	Q56UN5	MAP3K19	YSK4	6.453824640584301	7.537602	tanimoto_fp_estate
TPKI-30	Q8NI60	CABC1	ADCK3	5.871777570022498	5	tanimoto_fp_estate
TPKI-30	O14965	AURKA	AURKA	7.18562401118611	5.05061	tanimoto_fp_estate
TPKI-30	Q13873	BMPR2	BMPR2	6.519763630475952	5.886057	tanimoto_fp_estate
TPKI-30	P51813	BMX	BMX	6.435331931136847	5	tanimoto_fp_estate
TPKI-30	P22607	FGFR3	FGFR3	6.754077707361674	5	tanimoto_fp_estate
TPKI-30	P52564	MAP2K6	MEK6	5.936548843239465	5	tanimoto_fp_estate
TPKI-30	Q9Y6E0	STK24	MST3	6.401295320225359	5	tanimoto_fp_estate
TPKI-30	Q96PY6	NEK1	NEK1	5.887992836706642	5	tanimoto_fp_estate
TPKI-30	Q8IY84	MGC42105	NIM1	6.158626093205968	5.251812	tanimoto_fp_estate
TPKI-30	Q8TBX8	PIP4K2C	PIP5K2C	6.87736439819646	5.481486	tanimoto_fp_estate
TPKI-30	P53350	PLK1	PLK1	7.06920377811855	8.080922	tanimoto_fp_estate
TPKI-30	Q9NYY3	PLK2	PLK2	6.705621214406724	7.173925	tanimoto_fp_estate
TPKI-30	Q9H4B4	PLK3	PLK3	6.904098202412368	6.420216	tanimoto_fp_estate
TPKI-30	Q9H2G2	SLK	SLK	7.077376002590505	5	tanimoto_fp_estate
TPKI-30	O75716	STK16	STK16	7.274670279430957	5.958607	tanimoto_fp_estate
TPKI-30	O00506	STK25	YSK1	5.635438979319038	5	tanimoto_fp_estate
TPKI-31	O14965	AURKA	AURKA	7.26738517221148	7.275724	tanimoto_fp_estate
TPKI-31	Q9NSY1	BMP2K	BIKE	7.251308875090136	7.443697	tanimoto_fp_estate
TPKI-31	P49760	CLK2	CLK2	6.204474939528441	7.130768	tanimoto_fp_estate
TPKI-31	Q9C098	DCLK3	DCAMKL3	6.692206481232046	5.638272	tanimoto_fp_estate
TPKI-31	O14976	GAK	GAK	6.98742893902622	7.431798	tanimoto_fp_estate
TPKI-31	Q9P2K8	EIF2AK4	GCN2(Kin.Dom.2,S808G)	6.676456506612784	7.30103	tanimoto_fp_estate
TPKI-31	P51617	IRAK1	IRAK1	6.873862736852305	7.022276	tanimoto_fp_estate
TPKI-31	P23458	JAK1	JAK1(JH2domain-pseudokinase)	7.191733825394697	6.823909	tanimoto_fp_estate
TPKI-31	Q9Y6R4	MAP3K4	MAP3K4	5.550764900794467	7.130768	tanimoto_fp_estate
TPKI-31	P08581	MET	MET	7.132818545669158	7.337242	tanimoto_fp_estate
TPKI-31	Q8IY84	MGC42105	NIM1	6.174202448872266	7.107905	tanimoto_fp_estate
TPKI-31	P48736	PIK3CG	PIK3CG	7.525883765032642	7.091515	tanimoto_fp_estate
TPKI-31	Q8TBX8	PIP4K2C	PIP5K2C	6.794926918704059	7.619789	tanimoto_fp_estate
TPKI-31	P53350	PLK1	PLK1	6.864636015617586	9.769551	tanimoto_fp_estate
TPKI-31	Q9NYY3	PLK2	PLK2	6.3555888871289365	8.657577	tanimoto_fp_estate
TPKI-31	Q9H4B4	PLK3	PLK3	6.706581943816905	7.744727	tanimoto_fp_estate
TPKI-31	Q9BRS2	RIOK1	RIOK1	6.535732025064879	7.075721	tanimoto_fp_estate
TPKI-31	O14730	RIOK3	RIOK3	6.347684221143469	5.443697	tanimoto_fp_estate
TPKI-31	Q9H2G2	SLK	SLK	6.838163724565433	7.619789	tanimoto_fp_estate
TPKI-31	O75716	STK16	STK16	7.166556178638839	7.481486	tanimoto_fp_estate
TPKI-31	P29597	TYK2	TYK2(JH1domain-catalytic)	7.052106365344342	6.79588	tanimoto_fp_estate
TPKI-31	Q56UN5	MAP3K19	YSK4	7.058516206220228	7.346787	tanimoto_fp_estate
TPKI-35	P00519	ABL1	ABL1-phosphorylated	8.149063922980313	8.136677	tanimoto_fp_estate
TPKI-35	P42684	ABL2	ABL2	7.129814345191684	6.585027	tanimoto_fp_estate
TPKI-35	Q92772	CDKL2	CDKL2	5.808360445570841	6.79588	tanimoto_fp_estate
TPKI-35	P07333	CSF1R	CSF1R	6.696143287845001	7.173925	tanimoto_fp_estate
TPKI-35	Q08345	DDR1	DDR1	7.2969843510903996	8.721246	tanimoto_fp_estate
TPKI-35	Q16832	DDR2	DDR2	6.76507026899848	7.619789	tanimoto_fp_estate
TPKI-35	O15197	EPHB6	EPHB6	6.699044930732828	6.769551	tanimoto_fp_estate
TPKI-35	P21860	ERBB3	ERBB3	6.2617224275755134	6.309804	tanimoto_fp_estate
TPKI-35	P17948	FLT1	FLT1	6.697900402797847	6.69897	tanimoto_fp_estate
TPKI-35	P36888	FLT3	FLT3	6.719424376335515	8.244125	tanimoto_fp_estate
TPKI-35	P35916	FLT4	FLT4	6.55808570822289	7.318759	tanimoto_fp_estate
TPKI-35	P10721	KIT	KIT	6.548245358213124	8.200659	tanimoto_fp_estate
TPKI-35	P06239	LCK	LCK	6.3779484637583375	7.004365	tanimoto_fp_estate
TPKI-35	O94804	STK10	LOK	7.097077469868006	6.920819	tanimoto_fp_estate
TPKI-35	Q13163	MAP2K5	MEK5	7.463114265007311	7	tanimoto_fp_estate
TPKI-35	Q12866	MERTK	MERTK	7.4681582066632135	6.769551	tanimoto_fp_estate
TPKI-35	P08581	MET	MET	8.474047204052683	6.79588	tanimoto_fp_estate
TPKI-35	P16234	PDGFRA	PDGFRA	7.198802494838477	7.823909	tanimoto_fp_estate
TPKI-35	P09619	PDGFRB	PDGFRB	7.475880716592383	8.49485	tanimoto_fp_estate
TPKI-35	P07949	RET	RET	7.0869973885203645	6.853872	tanimoto_fp_estate
TPKI-35	P35590	TIE1	TIE1	6.2853553174334635	6.455932	tanimoto_fp_estate
TPKI-35	P04629	NTRK1	TRKA	6.857259449097352	6.744727	tanimoto_fp_estate
AKI00000050a	P51451	BLK	BLK	7.3743720005574955	6.769551	tanimoto_fp_estate
AKI00000050a	Q6P2M8	PNCK	CAMK1B	6.1747031360346565	5	tanimoto_fp_estate
AKI00000050a	P07333	CSF1R	CSF1R	7.517450584161627	8.244125	tanimoto_fp_estate
AKI00000050a	P48729	CSNK1A1	CSNK1A1	5.655471080237648	6.337242	tanimoto_fp_estate
AKI00000050a	P48730	CSNK1D	CSNK1D	5.943589445372306	6.552842	tanimoto_fp_estate
AKI00000050a	P49674	CSNK1E	CSNK1E	6.113423194547455	6.721246	tanimoto_fp_estate
AKI00000050a	Q9C098	DCLK3	DCAMKL3	5.639512907703257	6.356547	tanimoto_fp_estate
AKI00000050a	Q08345	DDR1	DDR1	7.917093304250902	8.29243	tanimoto_fp_estate
AKI00000050a	Q16832	DDR2	DDR2	7.388538201485061	7.744727	tanimoto_fp_estate
AKI00000050a	Q9Y463	DYRK1B	DYRK1B	6.1132506554871195	6.721246	tanimoto_fp_estate
AKI00000050a	O15197	EPHB6	EPHB6	7.6628249454571415	6.886057	tanimoto_fp_estate
AKI00000050a	P36888	FLT3	FLT3	8.008219058763496	8.055517	tanimoto_fp_estate
AKI00000050a	P35916	FLT4	FLT4	7.887855572180896	6.522879	tanimoto_fp_estate
AKI00000050a	P25098	ADRBK1	GRK2	6.378957618617287	5	tanimoto_fp_estate
AKI00000050a	P10721	KIT	KIT	7.636889057723615	8.853872	tanimoto_fp_estate
AKI00000050a	P06239	LCK	LCK	6.898718498661554	6.229148	tanimoto_fp_estate
AKI00000050a	P49137	MAPKAPK2	MAPKAPK2	5.7260444888359805	5	tanimoto_fp_estate
AKI00000050a	Q13163	MAP2K5	MEK5	7.56925656138303	6.537602	tanimoto_fp_estate
AKI00000050a	Q9H1R3	MYLK2	MYLK2	5.911733150752317	6.886057	tanimoto_fp_estate
AKI00000050a	P16234	PDGFRA	PDGFRA	7.329532547176095	8.221849	tanimoto_fp_estate
AKI00000050a	P09619	PDGFRB	PDGFRB	7.875848665881905	9.19382	tanimoto_fp_estate
AKI00000050a	P07949	RET	RET	7.244623231010339	6.79588	tanimoto_fp_estate
AKI00000050a	O00141	SGK1	SGK	6.634843703651864	6.537602	tanimoto_fp_estate
AKI00000050a	Q16288	NTRK3	TRKC	7.269582807860263	6.49485	tanimoto_fp_estate
AKI00000050a	P35968	KDR	VEGFR2	7.561415668447561	7.677781	tanimoto_fp_estate
AKI00000063a	Q8NI60	CABC1	ADCK3	5.766378839129589	6.221849	tanimoto_fp_estate
AKI00000063a	O43683	BUB1	BUB1	7.35169838269346	6.376751	tanimoto_fp_estate
AKI00000063a	Q6P2M8	PNCK	CAMK1B	6.006431590972221	5	tanimoto_fp_estate
AKI00000063a	P48730	CSNK1D	CSNK1D	6.529448942714216	6.142668	tanimoto_fp_estate
AKI00000063a	P49674	CSNK1E	CSNK1E	6.684631764864136	6.142668	tanimoto_fp_estate
AKI00000063a	O14976	GAK	GAK	6.702425143319395	7	tanimoto_fp_estate
AKI00000063a	P45983	MAPK8	JNK1	5.9561757770035015	7.744727	tanimoto_fp_estate
AKI00000063a	P45984	MAPK9	JNK2	6.3033535779128425	8.619789	tanimoto_fp_estate
AKI00000063a	P53779	MAPK10	JNK3	5.583916865902535	8.638272	tanimoto_fp_estate
AKI00000063a	P45985	MAP2K4	MEK4	5.766751107969803	6.677781	tanimoto_fp_estate
AKI00000063a	Q9UBE8	NLK	NLK	6.610947624236561	8.387216	tanimoto_fp_estate
AKI00000063a	Q16539	MAPK14	p38-alpha	8.340255823222023	9.327902	tanimoto_fp_estate
AKI00000063a	Q15759	MAPK11	p38-beta	7.540268524310041	8.055517	tanimoto_fp_estate
AKI00000063a	Q9BZL6	PRKD2	PRKD2	6.263249761205047	6.638272	tanimoto_fp_estate
AKI00000063a	Q15418	RPS6KA1	RSK1(Kin.Dom.2-C-terminal)	5.914346816292315	7.080922	tanimoto_fp_estate
AKI00000063a	Q9UK32	RPS6KA6	RSK4(Kin.Dom.2-C-terminal)	6.370196795168548	7.065502	tanimoto_fp_estate
AKI00000063a	Q9NRP7	STK36	STK36	5.380684151765721	6.568636	tanimoto_fp_estate
AKI00000063a	Q9NYL2	ZAK	ZAK	5.332631294364376	6.823909	tanimoto_fp_estate
AKI00000070a	P11802	CDK4	CDK4-cyclinD1	6.9857395103425874	7.337242	tanimoto_fp_estate
AKI00000070a	P11802	CDK4	CDK4-cyclinD3	6.9857395103425874	7.309804	tanimoto_fp_estate
AKI00000070a	P50613	CDK7	CDK7	5.438492744943329	7.376751	tanimoto_fp_estate
AKI00000070a	O76039	CDKL5	CDKL5	5.902315636152788	6.552842	tanimoto_fp_estate
AKI00000070a	P48729	CSNK1A1	CSNK1A1	5.687665938941	5.69897	tanimoto_fp_estate
AKI00000070a	P19784	CSNK2A2	CSNK2A2	6.150542333623353	6.853872	tanimoto_fp_estate
AKI00000070a	Q13627	DYRK1A	DYRK1A	5.6799197572147815	6.769551	tanimoto_fp_estate
AKI00000070a	Q8TD08	MAPK15	ERK8	5.736414690678558	7.443697	tanimoto_fp_estate
AKI00000070a	P49840	GSK3A	GSK3A	6.854499930472622	7.721246	tanimoto_fp_estate
AKI00000070a	P49841	GSK3B	GSK3B	7.098874248629529	7.886057	tanimoto_fp_estate
AKI00000070a	Q86Z02	HIPK1	HIPK1	5.863276851101217	6.187087	tanimoto_fp_estate
AKI00000070a	Q9Y6R4	MAP3K4	MAP3K4	5.49464914269514	5	tanimoto_fp_estate
AKI00000070a	Q9NRP7	STK36	STK36	5.953036632306219	6.79588	tanimoto_fp_estate
AKI00000070a	P37173	TGFBR2	TGFBR2	5.852998931604177	7.055517	tanimoto_fp_estate
AKI00000070a	P29597	TYK2	TYK2(JH2domain-pseudokinase)	6.457778416731864	6.721246	tanimoto_fp_estate
AKI00000070a	Q56UN5	MAP3K19	YSK4	6.0580159724001525	6.744727	tanimoto_fp_estate
AKI00000074a	Q9BWU1	CDK19	CDK11	6.218453095674545	7.619789	tanimoto_fp_estate
AKI00000074a	P49336	CDK8	CDK8	6.585555715170382	7.366532	tanimoto_fp_estate
AKI00000074a	P53355	DAPK1	DAPK1	6.313771917916427	6.244125	tanimoto_fp_estate
AKI00000074a	Q9UIK4	DAPK2	DAPK2	5.908989357495956	6.721246	tanimoto_fp_estate
AKI00000074a	O43293	DAPK3	DAPK3	6.236136486528633	7.376751	tanimoto_fp_estate
AKI00000074a	Q86Z02	HIPK1	HIPK1	6.014256490540263	7.045757	tanimoto_fp_estate
AKI00000074a	Q9H2X6	HIPK2	HIPK2	6.358355079216285	6.853872	tanimoto_fp_estate
AKI00000074a	Q9H422	HIPK3	HIPK3	5.922970273101263	6.522879	tanimoto_fp_estate
AKI00000074a	Q8NE63	HIPK4	HIPK4	6.430896557800982	6.69897	tanimoto_fp_estate
AKI00000074a	Q13163	MAP2K5	MEK5	7.475862265014565	5.638272	tanimoto_fp_estate
AKI00000074a	Q9Y2I7	PIKFYVE	PIKFYVE	5.56820390745541	6.29243	tanimoto_fp_estate
AKI00000021a	Q08345	DDR1	DDR1	8.497638170998613	7.004365	tanimoto_fp_estate
AKI00000021a	Q16832	DDR2	DDR2	7.961432576897771	6.677781	tanimoto_fp_estate
AKI00000021a	Q9P2K8	EIF2AK4	GCN2(Kin.Dom.2,S808G)	7.020865416378537	7.251812	tanimoto_fp_estate
AKI00000021a	O60674	JAK2	JAK2(JH1domain-catalytic)	8.116147659067604	6.920819	tanimoto_fp_estate
AKI00000021a	P52333	JAK3	JAK3(JH1domain-catalytic)	6.922460896940138	6.443697	tanimoto_fp_estate
AKI00000021a	Q9Y2U5	MAP3K2	MAP3K2	6.951283620621537	7.086186	tanimoto_fp_estate
AKI00000021a	Q99759	MAP3K3	MAP3K3	6.604936526565621	7.05061	tanimoto_fp_estate
AKI00000021a	Q9Y6R4	MAP3K4	MAP3K4	6.9784664128463	7.468521	tanimoto_fp_estate
AKI00000021a	Q9Y4K4	MAP4K5	MAP4K5	7.313990150399829	6.958607	tanimoto_fp_estate
AKI00000021a	P42345	MTOR	MTOR	8.155328853491664	5	tanimoto_fp_estate
AKI00000021a	P29597	TYK2	TYK2(JH1domain-catalytic)	7.325143806770775	6.180456	tanimoto_fp_estate
AKI00000021a	P30291	WEE1	WEE1	7.56015830517949	7.327902	tanimoto_fp_estate
AKI00000021a	P0C1S8	WEE2	WEE2	6.8073509908159835	7.283997	tanimoto_fp_estate
AKI00000021a	Q56UN5	MAP3K19	YSK4	7.1854854646985356	7.508638	tanimoto_fp_estate
AKI00000047a	Q8NI60	CABC1	ADCK3	6.84617859639102	5	tanimoto_fp_estate
AKI00000047a	P30530	AXL	AXL	7.757316026968867	6.744727	tanimoto_fp_estate
AKI00000047a	P49760	CLK2	CLK2	6.6319189726001575	5.161151	tanimoto_fp_estate
AKI00000047a	P07333	CSF1R	CSF1R	7.941954868402325	8.823909	tanimoto_fp_estate
AKI00000047a	P49674	CSNK1E	CSNK1E	6.527173835337294	5	tanimoto_fp_estate
AKI00000047a	Q08345	DDR1	DDR1	8.264137718016261	7.387216	tanimoto_fp_estate
AKI00000047a	Q16832	DDR2	DDR2	7.7433037651109355	7.229148	tanimoto_fp_estate
AKI00000047a	O94768	STK17B	DRAK2	6.990080716404422	5	tanimoto_fp_estate
AKI00000047a	P29323	EPHB2	EPHB2	7.412188630941139	5.39794	tanimoto_fp_estate
AKI00000047a	P54753	EPHB3	EPHB3	7.196521804762969	5.853872	tanimoto_fp_estate
AKI00000047a	O15197	EPHB6	EPHB6	8.184005975777879	7.142668	tanimoto_fp_estate
AKI00000047a	P17948	FLT1	FLT1	8.348076151362134	7.468521	tanimoto_fp_estate
AKI00000047a	P36888	FLT3	FLT3	8.051933465713176	9.537602	tanimoto_fp_estate
AKI00000047a	P35916	FLT4	FLT4	7.843918705768801	6.853872	tanimoto_fp_estate
AKI00000047a	Q8NE63	HIPK4	HIPK4	6.934139256658713	6.387216	tanimoto_fp_estate
AKI00000047a	P10721	KIT	KIT	7.9307875424191066	9.055517	tanimoto_fp_estate
AKI00000047a	Q8IVH8	MAP4K3	MAP4K3	6.856483037810334	5	tanimoto_fp_estate
AKI00000047a	Q8WXR4	MYO3B	MYO3B	5.979046979576409	5	tanimoto_fp_estate
AKI00000047a	P16234	PDGFRA	PDGFRA	7.731616490938411	8.677781	tanimoto_fp_estate
AKI00000047a	P09619	PDGFRB	PDGFRB	8.280269009307558	8.721246	tanimoto_fp_estate
AKI00000047a	Q96Q40	CDK15	PFTAIRE2	5.72089064664572	5	tanimoto_fp_estate
AKI00000047a	Q8TBX8	PIP4K2C	PIP5K2C	6.351158436755666	6.568636	tanimoto_fp_estate
AKI00000047a	P07949	RET	RET	7.161006861184949	5.853872	tanimoto_fp_estate
AKI00000047a	P57078	RIPK4	RIPK4	6.587536886740686	5	tanimoto_fp_estate
AKI00000047a	Q15349	RPS6KA2	RSK3(Kin.Dom.1-N-terminal)	6.377359776187645	5	tanimoto_fp_estate
AKI00000047a	P12931	SRC	SRC	7.436895084993464	5	tanimoto_fp_estate
AKI00000047a	Q16288	NTRK3	TRKC	7.230188967555684	6.958607	tanimoto_fp_estate
AKI00000047a	P35968	KDR	VEGFR2	7.962911462054559	8.69897	tanimoto_fp_estate
AKI00000047a	Q56UN5	MAP3K19	YSK4	7.316662514649613	7.327902	tanimoto_fp_estate
GSK1379713	Q9BYP7	WNK3	WNK3	6.104617522629921	5	tanimoto_fp_estate
GSK1379766	O14965	AURKA	AURKA	6.540579550161074	5	tanimoto_fp_estate
GSK1379766	Q9UQB9	AURKC	AURKC	6.618120397703409	5	tanimoto_fp_estate
GSK1379766	O15197	EPHB6	EPHB6	6.615478358720414	5.79588	tanimoto_fp_estate
GSK1379766	Q92918	MAP4K1	HPK1	6.432276505757581	5	tanimoto_fp_estate
GSK1379766	P51617	IRAK1	IRAK1	6.288257777518786	5	tanimoto_fp_estate
GSK1379766	Q9Y616	IRAK3	IRAK3	6.2501367047514265	5	tanimoto_fp_estate
GSK1379766	O60674	JAK2	JAK2(JH1domain-catalytic)	6.88177320574937	5.552842	tanimoto_fp_estate
GSK1379766	Q13163	MAP2K5	MEK5	6.91045592127306	5.376751	tanimoto_fp_estate
GSK1379766	Q6P3R8	NEK5	NEK5	5.9964753013391805	5	tanimoto_fp_estate
GSK1379766	Q9UBF8	PI4KB	PIK4CB	5.558682406218125	5	tanimoto_fp_estate
GSK1379766	Q8TBX8	PIP4K2C	PIP5K2C	6.657440827513872	5.619789	tanimoto_fp_estate
GSK1379766	Q9BRS2	RIOK1	RIOK1	6.067807814158951	5	tanimoto_fp_estate
GSK1379766	O14730	RIOK3	RIOK3	5.860243761009599	5	tanimoto_fp_estate
GSK1379766	Q6PHR2	ULK3	ULK3	6.642890063609866	5	tanimoto_fp_estate
GSK1379708	Q96J92	WNK4	WNK4	5.782052426784065	5	tanimoto_fp_estate
GSK1379753	Q13705	ACVR2B	ACVR2B	4.616606842952086	5	tanimoto_fp_estate
GSK1379753	O14965	AURKA	AURKA	6.540579550161074	5.920819	tanimoto_fp_estate
GSK1379753	O15197	EPHB6	EPHB6	6.615478358720414	6.39794	tanimoto_fp_estate
GSK1379753	Q9Y616	IRAK3	IRAK3	6.2501367047514265	6.958607	tanimoto_fp_estate
GSK1379753	O60674	JAK2	JAK2(JH1domain-catalytic)	6.88177320574937	6.251812	tanimoto_fp_estate
GSK1379753	P10721	KIT	KIT	6.85149800161171	5.958607	tanimoto_fp_estate
GSK1379753	P29376	LTK	LTK	6.733224126981232	5.677781	tanimoto_fp_estate
GSK1379753	Q13163	MAP2K5	MEK5	6.91045592127306	7.408935	tanimoto_fp_estate
GSK1379753	Q13043	STK4	MST1	6.4729973606451585	5	tanimoto_fp_estate
GSK1379753	Q6P3R8	NEK5	NEK5	5.9964753013391805	6.366532	tanimoto_fp_estate
GSK1379753	O75914	PAK3	PAK3	5.57294782336748	5	tanimoto_fp_estate
GSK1379753	Q8TBX8	PIP4K2C	PIP5K2C	6.657440827513872	6.744727	tanimoto_fp_estate
GSK1379753	O75716	STK16	STK16	6.506256778779446	6.187087	tanimoto_fp_estate
GSK1379765	Q96D53	ADCK4	ADCK4	5.56359027368514	5.267606	tanimoto_fp_estate
GSK1379765	O14965	AURKA	AURKA	6.540579550161074	5.167491	tanimoto_fp_estate
GSK1379765	Q96GD4	AURKB	AURKB	6.482949012826977	5.920819	tanimoto_fp_estate
GSK1379765	O43683	BUB1	BUB1	7.5742424246389195	5	tanimoto_fp_estate
GSK1379765	O15197	EPHB6	EPHB6	6.615478358720414	5.585027	tanimoto_fp_estate
GSK1379765	P14616	INSRR	INSRR	6.801714215345217	5	tanimoto_fp_estate
GSK1379765	Q9Y616	IRAK3	IRAK3	6.2501367047514265	5.49485	tanimoto_fp_estate
GSK1379765	O60674	JAK2	JAK2(JH1domain-catalytic)	6.88177320574937	5.638272	tanimoto_fp_estate
GSK1379765	P53671	LIMK2	LIMK2	5.416476788638528	5	tanimoto_fp_estate
GSK1379765	Q13163	MAP2K5	MEK5	6.91045592127306	7.136677	tanimoto_fp_estate
GSK1379765	O15146	MUSK	MUSK	6.398456774888582	5	tanimoto_fp_estate
GSK1379765	Q6P3R8	NEK5	NEK5	5.9964753013391805	5.267606	tanimoto_fp_estate
GSK1379765	P42338	PIK3CB	PIK3CB	6.763201726157227	5	tanimoto_fp_estate
GSK1379765	Q8TBX8	PIP4K2C	PIP5K2C	6.657440827513872	5.251812	tanimoto_fp_estate
GSK1379765	P35590	TIE1	TIE1	6.505317232781239	5	tanimoto_fp_estate
GSK1379765	Q6PHR2	ULK3	ULK3	6.642890063609866	5.79588	tanimoto_fp_estate
GSK1033723	Q9Y243	AKT3	AKT3	5.08266908383017	5	tanimoto_fp_estate
GSK1033723	P30530	AXL	AXL	5.705740226149096	5	tanimoto_fp_estate
GSK1033723	P49759	CLK1	CLK1	6.140748926911751	6.823909	tanimoto_fp_estate
GSK1033723	Q9HAZ1	CLK4	CLK4	6.332095271088382	6.886057	tanimoto_fp_estate
GSK1033723	Q09013	DMPK	DMPK	5.546181467760612	5.091515	tanimoto_fp_estate
GSK1033723	Q13627	DYRK1A	DYRK1A	6.204758426500083	6.886057	tanimoto_fp_estate
GSK1033723	Q9Y463	DYRK1B	DYRK1B	5.9515985659457105	5	tanimoto_fp_estate
GSK1033723	Q92630	DYRK2	DYRK2	5.332938916882067	6.366532	tanimoto_fp_estate
GSK1033723	Q8TF76	GSG2	HASPIN	6.062464534301589	5	tanimoto_fp_estate
GSK1033723	Q9H422	HIPK3	HIPK3	5.914343078427825	6.769551	tanimoto_fp_estate
GSK1033723	P06213	INSR	INSR	5.617373213407747	5	tanimoto_fp_estate
GSK1033723	Q02763	TEK	TIE2	5.034443558252971	5	tanimoto_fp_estate
GSK1033723	Q56UN5	MAP3K19	YSK4	6.413134936790469	6.431798	tanimoto_fp_estate
GSK1379763	P27037	ACVR2A	ACVR2A	4.685065512470266	5	tanimoto_fp_estate
GSK1379763	Q9UQB9	AURKC	AURKC	6.618120397703409	6.05061	tanimoto_fp_estate
GSK1379763	O15197	EPHB6	EPHB6	6.615478358720414	6.552842	tanimoto_fp_estate
GSK1379763	Q9H422	HIPK3	HIPK3	6.102266509458338	5	tanimoto_fp_estate
GSK1379763	Q9Y616	IRAK3	IRAK3	6.2501367047514265	6.823909	tanimoto_fp_estate
GSK1379763	O60674	JAK2	JAK2(JH1domain-catalytic)	6.88177320574937	6.060481	tanimoto_fp_estate
GSK1379763	P10721	KIT	KIT	6.85149800161171	6.69897	tanimoto_fp_estate
GSK1379763	Q13233	MAP3K1	MAP3K1	5.200231742047433	5	tanimoto_fp_estate
GSK1379763	Q9Y4K4	MAP4K5	MAP4K5	6.456394038992564	5	tanimoto_fp_estate
GSK1379763	Q13163	MAP2K5	MEK5	6.91045592127306	7.619789	tanimoto_fp_estate
GSK1379763	Q6P3R8	NEK5	NEK5	5.9964753013391805	6.431798	tanimoto_fp_estate
GSK1379763	P09619	PDGFRB	PDGFRB	6.95369331932026	5.657577	tanimoto_fp_estate
GSK1379763	Q8TBX8	PIP4K2C	PIP5K2C	6.657440827513872	6.619789	tanimoto_fp_estate
GSK1379763	Q9BRS2	RIOK1	RIOK1	6.067807814158951	5.657577	tanimoto_fp_estate
GSK1379763	O14730	RIOK3	RIOK3	5.860243761009599	5	tanimoto_fp_estate
GSK1379763	Q16288	NTRK3	TRKC	6.451826757076814	6.251812	tanimoto_fp_estate
GSK1379763	Q6PHR2	ULK3	ULK3	6.642890063609866	6.136677	tanimoto_fp_estate
SB-213663	O96017	CHEK2	CHEK2	5.854280745570862	5	tanimoto_fp_estate
SB-213663	O14578	CIT	CIT	5.8090202876512675	6.585027	tanimoto_fp_estate
SB-213663	Q6DT37	CDC42BPG	DMPK2	5.535229179076096	6.537602	tanimoto_fp_estate
SB-213663	P45983	MAPK8	JNK1	6.450483364042967	6.657577	tanimoto_fp_estate
SB-213663	P45984	MAPK9	JNK2	6.209799507522692	7.337242	tanimoto_fp_estate
SB-213663	P53779	MAPK10	JNK3	6.187141417725319	7.187087	tanimoto_fp_estate
SB-213663	Q15746	MYLK	MYLK	5.021084112798825	5	tanimoto_fp_estate
SB-213663	Q16539	MAPK14	p38-alpha	5.351251853054774	7.267606	tanimoto_fp_estate
SB-213663	Q9UHD2	TBK1	TBK1	5.206922847856146	5	tanimoto_fp_estate
GSK301362	Q6P2M8	PNCK	CAMK1B	6.092088760477307	6.508638	tanimoto_fp_estate
GSK301362	O14920	IKBKB	IKK-beta	5.847337683776074	7.677781	tanimoto_fp_estate
GSK301362	P23458	JAK1	JAK1(JH2domain-pseudokinase)	6.578096965926135	6.408935	tanimoto_fp_estate
GSK301362	O60674	JAK2	JAK2(JH1domain-catalytic)	6.224927048344857	6.744727	tanimoto_fp_estate
GSK301362	Q13188	STK3	MST2	6.524700684266838	5.657577	tanimoto_fp_estate
GSK301362	Q86YV6	MYLK4	MYLK4	6.337116186159942	6.853872	tanimoto_fp_estate
GSK301362	Q9H093	NUAK2	SNARK	6.388709114162377	6.69897	tanimoto_fp_estate
GSK301362	Q7L7X3	TAOK1	TAOK1	5.9966684497690625	7.167491	tanimoto_fp_estate
GSK301362	Q9H2K8	TAOK3	TAOK3	6.531058941807441	7.49485	tanimoto_fp_estate
GSK301362	P29597	TYK2	TYK2(JH2domain-pseudokinase)	6.769775645249645	8.537602	tanimoto_fp_estate
GSK1379944	O14936	CASK	CASK	6.317077464331499	5	tanimoto_fp_estate
GSK1379944	Q00526	CDK3	CDK3	6.080503683705964	5	tanimoto_fp_estate
GSK1379944	P11802	CDK4	CDK4-cyclinD1	6.895156707629318	5	tanimoto_fp_estate
GSK1379944	O14757	CHEK1	CHEK1	5.791069665239538	5	tanimoto_fp_estate
GSK1379944	P78368	CSNK1G2	CSNK1G2	5.405477433947914	5	tanimoto_fp_estate
GSK1379944	O43293	DAPK3	DAPK3	5.6709595824312435	5	tanimoto_fp_estate
GSK1379944	Q08345	DDR1	DDR1	6.901458336079718	5	tanimoto_fp_estate
GSK1379944	P29323	EPHB2	EPHB2	5.952293652236674	5	tanimoto_fp_estate
GSK1379944	P27361	MAPK3	ERK1	6.218509984292412	5	tanimoto_fp_estate
GSK1379944	P22455	FGFR4	FGFR4	5.464575301761914	5	tanimoto_fp_estate
GSK1379944	O14920	IKBKB	IKK-beta	6.033238552009368	5	tanimoto_fp_estate
GSK1379944	P51617	IRAK1	IRAK1	5.3618219220109	5	tanimoto_fp_estate
GSK1379944	Q6P3R8	NEK5	NEK5	5.805836803380343	5	tanimoto_fp_estate
GSK1379944	Q9UBE8	NLK	NLK	7.43764738307885	5	tanimoto_fp_estate
GSK1379944	P09619	PDGFRB	PDGFRB	7.23275243521861	5	tanimoto_fp_estate
GSK1379944	O60331	PIP5K1C	PIP5K1C	4.964298404114357	5	tanimoto_fp_estate
GSK1379944	Q02156	PRKCE	PRKCE	5.3866042816199204	5	tanimoto_fp_estate
GSK1379944	O94806	PRKD3	PRKD3	5.5678828912255796	5	tanimoto_fp_estate
GSK1379944	P07949	RET	RET	6.77331490610115	5	tanimoto_fp_estate
GSK1379753	Q16288	NTRK3	TRKC	6.451826757076814	6.537602	tanimoto_fp_estate
GW819776	Q8IVW4	CDKL3	CDKL3	5.22914987905635	5	tanimoto_fp_estate
GW819776	P49759	CLK1	CLK1	6.059781324895272	5.309804	tanimoto_fp_estate
GW819776	Q8TD08	MAPK15	ERK8	6.45141032703744	5.619789	tanimoto_fp_estate
GW819776	Q86Z02	HIPK1	HIPK1	6.08687497491107	5.013228	tanimoto_fp_estate
GW819776	Q9H2X6	HIPK2	HIPK2	6.435160666951637	5.30103	tanimoto_fp_estate
GW819776	Q9H422	HIPK3	HIPK3	6.2979553858295825	5	tanimoto_fp_estate
GW819776	P45983	MAPK8	JNK1	6.142010995903538	5.091515	tanimoto_fp_estate
GW819776	P53779	MAPK10	JNK3	6.089032331300265	5	tanimoto_fp_estate
GW819776	P10721	KIT	KIT	6.892980961722042	5	tanimoto_fp_estate
GW819776	P46734	MAP2K3	MEK3	5.629086796642584	5.39794	tanimoto_fp_estate
GW819776	P51956	NEK3	NEK3	5.464451796744179	5	tanimoto_fp_estate
GW819776	Q6P3R8	NEK5	NEK5	5.413039172998898	5	tanimoto_fp_estate
GW819776	Q8TBX8	PIP4K2C	PIP5K2C	5.629946255245913	5	tanimoto_fp_estate
GW819776	Q9BVS4	RIOK2	RIOK2	5.693743672690466	5.070581	tanimoto_fp_estate
GW856795	P00519	ABL1	ABL1-phosphorylated	7.16964620696821	7.309804	tanimoto_fp_estate
GW856795	P04626	ERBB2	ERBB2	6.062952017581709	6.309804	tanimoto_fp_estate
GW856795	P42685	FRK	FRK	6.9670488912547635	7.031517	tanimoto_fp_estate
GW856795	P06239	LCK	LCK	6.548048441228473	6.031517	tanimoto_fp_estate
GW856795	Q12851	MAP4K2	MAP4K2	5.973884991188126	5.552842	tanimoto_fp_estate
GW856795	P16234	PDGFRA	PDGFRA	6.285400883391187	5.958607	tanimoto_fp_estate
GW856795	O15530	PDPK1	PDPK1	5.897931792792275	5	tanimoto_fp_estate
GW856795	P17612	PRKACA	PKAC-alpha	6.2358474558608075	5	tanimoto_fp_estate
GW856795	P07949	RET	RET	6.936069533007478	6.886057	tanimoto_fp_estate
GW856795	P12931	SRC	SRC	6.563289838816613	6.142668	tanimoto_fp_estate
GW856795	Q7L7X3	TAOK1	TAOK1	5.560085872537028	5	tanimoto_fp_estate
GW856795	P37173	TGFBR2	TGFBR2	6.561522766898474	6.69897	tanimoto_fp_estate
GW856795	Q86Y07	VRK2	VRK2	5.564713176601137	5	tanimoto_fp_estate
GSK902056	P31749	AKT1	AKT1	8.123366268858433	7.004365	tanimoto_fp_estate
GSK902056	P31751	AKT2	AKT2	7.416978214150055	7	tanimoto_fp_estate
GSK902056	Q9Y243	AKT3	AKT3	7.3415459772026805	7.346787	tanimoto_fp_estate
GSK902056	P21802	FGFR2	FGFR2	6.571875894614697	5	tanimoto_fp_estate
GSK902056	Q9P286	PAK7	PAK7	6.963642129865505	5.958607	tanimoto_fp_estate
GSK902056	Q05655	PRKCD	PRKCD	6.67627772327295	6	tanimoto_fp_estate
GSK902056	Q02156	PRKCE	PRKCE	7.341220042636521	7.49485	tanimoto_fp_estate
GSK902056	P24723	PRKCH	PRKCH	7.472890137513309	7.387216	tanimoto_fp_estate
GSK902056	Q04759	PRKCQ	PRKCQ	7.223164859491906	7.39794	tanimoto_fp_estate
GSK902056	Q13237	PRKG2	PRKG2	6.914847600858058	7.49485	tanimoto_fp_estate
GSK902056	P51817	PRKX	PRKX	6.62555594599335	6.920819	tanimoto_fp_estate
GSK902056	O75676	RPS6KA4	RPS6KA4(Kin.Dom.2-C-terminal)	6.564714462386799	6.366532	tanimoto_fp_estate
GSK902056	Q56UN5	MAP3K19	YSK4	7.566881405327945	8.013228	tanimoto_fp_estate
PFE-PKIS 10	Q9UM73	ALK	ALK	9.188576519944803	9	tanimoto_fp_extended
PFE-PKIS 10	Q9UIK4	DAPK2	DAPK2	7.105647594089341	5	tanimoto_fp_extended
PFE-PKIS 10	O15075	DCLK1	DCAMKL1	7.220832443177945	6.920819	tanimoto_fp_extended
PFE-PKIS 10	Q8N568	DCLK2	DCAMKL2	7.329789261172827	6.318759	tanimoto_fp_extended
PFE-PKIS 10	O15197	EPHB6	EPHB6	8.415097779292108	5.638272	tanimoto_fp_extended
PFE-PKIS 10	Q05397	PTK2	FAK	8.205339408621725	8.30103	tanimoto_fp_extended
PFE-PKIS 10	P16591	FER	FER	8.342326000310843	7.49485	tanimoto_fp_extended
PFE-PKIS 10	P07332	FES	FES	8.029400414639847	6.920819	tanimoto_fp_extended
PFE-PKIS 10	P42685	FRK	FRK	7.940638655863937	6.823909	tanimoto_fp_extended
PFE-PKIS 10	Q15835	GRK1	GRK1	7.094228816363529	6.744727	tanimoto_fp_extended
PFE-PKIS 10	Q8WTQ7	GRK7	GRK7	7.081506243363705	6.886057	tanimoto_fp_extended
PFE-PKIS 10	O94804	STK10	LOK	8.488164112627704	6.337242	tanimoto_fp_extended
PFE-PKIS 10	P29376	LTK	LTK	8.756793933516152	6.244125	tanimoto_fp_extended
PFE-PKIS 10	P46734	MAP2K3	MEK3	6.889813358118594	6.19382	tanimoto_fp_extended
PFE-PKIS 10	P15735	PHKG2	PHKG2	7.010268392294168	6.920819	tanimoto_fp_extended
PFE-PKIS 10	O00444	PLK4	PLK4	8.177023298174738	7.408935	tanimoto_fp_extended
PFE-PKIS 10	Q14289	PTK2B	PYK2	7.987726613585212	8.091515	tanimoto_fp_extended
PFE-PKIS 10	Q6XUX3	DSTYK	RIPK5	7.468771920800633	6.420216	tanimoto_fp_extended
PFE-PKIS 10	P08922	ROS1	ROS1	8.782098680587373	9.39794	tanimoto_fp_extended
PFE-PKIS 10	Q9H2G2	SLK	SLK	8.087630386395611	6.638272	tanimoto_fp_extended
PFE-PKIS 10	Q13470	TNK1	TNK1	7.7313239751050045	7.004365	tanimoto_fp_extended
PFE-PKIS 10	Q07912	TNK2	TNK2	7.865805176349164	7.657577	tanimoto_fp_extended
PFE-PKIS 10	P04629	NTRK1	TRKA	8.211696561592726	6.769551	tanimoto_fp_extended
PFE-PKIS 10	Q16620	NTRK2	TRKB	8.298992307839166	6.39794	tanimoto_fp_extended
PFE-PKIS 14	Q96GD4	AURKB	AURKB	5.522037816872537	6.283997	tanimoto_fp_extended
PFE-PKIS 14	Q8N5S9	CAMKK1	CAMKK1	5.489439243177185	6.468521	tanimoto_fp_extended
PFE-PKIS 14	Q96RR4	CAMKK2	CAMKK2	5.68131997813003	6.769551	tanimoto_fp_extended
PFE-PKIS 14	P49759	CLK1	CLK1	5.993464486766866	6.79588	tanimoto_fp_extended
PFE-PKIS 14	Q9HAZ1	CLK4	CLK4	6.190554880086533	7.508638	tanimoto_fp_extended
PFE-PKIS 14	P68400	CSNK2A1	CSNK2A1	5.303584647505562	5.69897	tanimoto_fp_extended
PFE-PKIS 14	P19784	CSNK2A2	CSNK2A2	5.549435674423066	6.21467	tanimoto_fp_extended
PFE-PKIS 14	Q9UEE5	STK17A	DRAK1	5.667474440043508	6.568636	tanimoto_fp_extended
PFE-PKIS 14	O94768	STK17B	DRAK2	5.424142934336467	7.958607	tanimoto_fp_extended
PFE-PKIS 14	Q13627	DYRK1A	DYRK1A	5.287974758597865	7.387216	tanimoto_fp_extended
PFE-PKIS 14	Q86Z02	HIPK1	HIPK1	5.425829959741235	6.769551	tanimoto_fp_extended
PFE-PKIS 14	Q9H2X6	HIPK2	HIPK2	5.608060961485586	6.79588	tanimoto_fp_extended
PFE-PKIS 14	Q9H422	HIPK3	HIPK3	5.6512181091373614	6.69897	tanimoto_fp_extended
PFE-PKIS 14	Q8NE63	HIPK4	HIPK4	5.313024906345012	6.259637	tanimoto_fp_extended
PFE-PKIS 14	P09619	PDGFRB	PDGFRB	5.889231615874251	6.920819	tanimoto_fp_extended
PFE-PKIS 14	O60331	PIP5K1C	PIP5K1C	5.30891555552811	6.327902	tanimoto_fp_extended
PFE-PKIS 14	P19525	EIF2AK2	PRKR	4.75731670070783	5	tanimoto_fp_extended
PFE-PKIS 18	O14965	AURKA	AURKA	7.439856786631823	6.677781	tanimoto_fp_extended
PFE-PKIS 18	Q96GD4	AURKB	AURKB	7.508509266112631	6.769551	tanimoto_fp_extended
PFE-PKIS 18	P19784	CSNK2A2	CSNK2A2	6.603377443579088	6.154902	tanimoto_fp_extended
PFE-PKIS 18	O94768	STK17B	DRAK2	6.7619230956837555	5.619789	tanimoto_fp_extended
PFE-PKIS 18	Q05397	PTK2	FAK	7.762260040753413	8.619789	tanimoto_fp_extended
PFE-PKIS 18	P36888	FLT3	FLT3	6.720707573235652	7.21467	tanimoto_fp_extended
PFE-PKIS 18	P35916	FLT4	FLT4	7.05144815944704	6.552842	tanimoto_fp_extended
PFE-PKIS 18	P23458	JAK1	JAK1(JH2domain-pseudokinase)	6.929049487825973	6.356547	tanimoto_fp_extended
PFE-PKIS 18	O60674	JAK2	JAK2(JH1domain-catalytic)	7.384228381946052	7.045757	tanimoto_fp_extended
PFE-PKIS 18	P52333	JAK3	JAK3(JH1domain-catalytic)	6.883703622227749	7.769551	tanimoto_fp_extended
PFE-PKIS 18	P08581	MET	MET	6.9743609849665456	6	tanimoto_fp_extended
PFE-PKIS 18	P80192	MAP3K9	MLK1	6.38381494064278	7.958607	tanimoto_fp_extended
PFE-PKIS 18	Q02779	MAP3K10	MLK2	6.2708766396065245	7.130768	tanimoto_fp_extended
PFE-PKIS 18	Q16584	MAP3K11	MLK3	6.284225189337736	7.552842	tanimoto_fp_extended
PFE-PKIS 18	Q16539	MAPK14	p38-alpha	7.2962931474004895	5	tanimoto_fp_extended
PFE-PKIS 18	P07949	RET	RET	7.6080052199948796	6.455932	tanimoto_fp_extended
PFE-PKIS 18	O14730	RIOK3	RIOK3	6.43995833829718	6.207608	tanimoto_fp_extended
PFE-PKIS 18	Q9H093	NUAK2	SNARK	7.8444951275284716	5.886057	tanimoto_fp_extended
PFE-PKIS 18	O75716	STK16	STK16	6.891858089847403	7.309804	tanimoto_fp_extended
PFE-PKIS 18	P43405	SYK	SYK	6.620257720308414	6.443697	tanimoto_fp_extended
PFE-PKIS 18	Q9UHD2	TBK1	TBK1	6.566897935865491	6.376751	tanimoto_fp_extended
PFE-PKIS 18	P04629	NTRK1	TRKA	6.7788800617224005	6.420216	tanimoto_fp_extended
PFE-PKIS 18	Q16620	NTRK2	TRKB	6.951563853666492	5.677781	tanimoto_fp_extended
PFE-PKIS 18	P33981	TTK	TTK	6.774612553089606	7.568636	tanimoto_fp_extended
PFE-PKIS 18	P29597	TYK2	TYK2(JH1domain-catalytic)	6.783026717084358	6.585027	tanimoto_fp_extended
PFE-PKIS 18	Q56UN5	MAP3K19	YSK4	6.952338456525179	7.537602	tanimoto_fp_extended
TPKI-30	Q8NI60	CABC1	ADCK3	6.378109891839836	5	tanimoto_fp_extended
TPKI-30	O14965	AURKA	AURKA	7.824515375350237	5.05061	tanimoto_fp_extended
TPKI-30	Q13873	BMPR2	BMPR2	5.5757480961472945	5.886057	tanimoto_fp_extended
TPKI-30	P51813	BMX	BMX	6.4130221490263635	5	tanimoto_fp_extended
TPKI-30	P22607	FGFR3	FGFR3	6.269360022300247	5	tanimoto_fp_extended
TPKI-30	P52564	MAP2K6	MEK6	5.497257070514769	5	tanimoto_fp_extended
TPKI-30	Q9Y6E0	STK24	MST3	6.075841085230889	5	tanimoto_fp_extended
TPKI-30	Q96PY6	NEK1	NEK1	5.378455995327955	5	tanimoto_fp_extended
TPKI-30	Q8IY84	MGC42105	NIM1	6.187273792096347	5.251812	tanimoto_fp_extended
TPKI-30	Q8TBX8	PIP4K2C	PIP5K2C	6.735347953012137	5.481486	tanimoto_fp_extended
TPKI-30	P53350	PLK1	PLK1	8.031418506646684	8.080922	tanimoto_fp_extended
TPKI-30	Q9NYY3	PLK2	PLK2	8.29676721239636	7.173925	tanimoto_fp_extended
TPKI-30	Q9H4B4	PLK3	PLK3	7.702428853443602	6.420216	tanimoto_fp_extended
TPKI-30	Q9H2G2	SLK	SLK	6.179441528046007	5	tanimoto_fp_extended
TPKI-30	O75716	STK16	STK16	7.070957540693899	5.958607	tanimoto_fp_extended
TPKI-30	O00506	STK25	YSK1	5.276594176684512	5	tanimoto_fp_extended
TPKI-31	O14965	AURKA	AURKA	7.795131394221314	7.275724	tanimoto_fp_extended
TPKI-31	Q9NSY1	BMP2K	BIKE	6.588592568492483	7.443697	tanimoto_fp_extended
TPKI-31	P49760	CLK2	CLK2	6.1187408318096885	7.130768	tanimoto_fp_extended
TPKI-31	Q9C098	DCLK3	DCAMKL3	7.091346077103199	5.638272	tanimoto_fp_extended
TPKI-31	O14976	GAK	GAK	6.576329747804634	7.431798	tanimoto_fp_extended
TPKI-31	Q9P2K8	EIF2AK4	GCN2(Kin.Dom.2,S808G)	6.836256931459716	7.30103	tanimoto_fp_extended
TPKI-31	P51617	IRAK1	IRAK1	6.560140744534388	7.022276	tanimoto_fp_extended
TPKI-31	P23458	JAK1	JAK1(JH2domain-pseudokinase)	6.795672058277823	6.823909	tanimoto_fp_extended
TPKI-31	Q9Y6R4	MAP3K4	MAP3K4	5.647450181410208	7.130768	tanimoto_fp_extended
TPKI-31	P08581	MET	MET	6.639131173544405	7.337242	tanimoto_fp_extended
TPKI-31	Q8IY84	MGC42105	NIM1	6.261360940010552	7.107905	tanimoto_fp_extended
TPKI-31	P48736	PIK3CG	PIK3CG	5.982061031324143	7.091515	tanimoto_fp_extended
TPKI-31	Q8TBX8	PIP4K2C	PIP5K2C	7.056335182601331	7.619789	tanimoto_fp_extended
TPKI-31	P53350	PLK1	PLK1	7.87174488129265	9.769551	tanimoto_fp_extended
TPKI-31	Q9NYY3	PLK2	PLK2	8.089018264445524	8.657577	tanimoto_fp_extended
TPKI-31	Q9H4B4	PLK3	PLK3	7.608015469343298	7.744727	tanimoto_fp_extended
TPKI-31	Q9BRS2	RIOK1	RIOK1	6.483081304147753	7.075721	tanimoto_fp_extended
TPKI-31	O14730	RIOK3	RIOK3	6.3789354939064	5.443697	tanimoto_fp_extended
TPKI-31	Q9H2G2	SLK	SLK	6.497055204831906	7.619789	tanimoto_fp_extended
TPKI-31	O75716	STK16	STK16	6.96769661755301	7.481486	tanimoto_fp_extended
TPKI-31	P29597	TYK2	TYK2(JH1domain-catalytic)	6.614986714089001	6.79588	tanimoto_fp_extended
TPKI-31	Q56UN5	MAP3K19	YSK4	6.8720377105169295	7.346787	tanimoto_fp_extended
TPKI-35	P00519	ABL1	ABL1-phosphorylated	7.261035827196572	8.136677	tanimoto_fp_extended
TPKI-35	P42684	ABL2	ABL2	6.915384940318837	6.585027	tanimoto_fp_extended
TPKI-35	Q92772	CDKL2	CDKL2	7.148939523252648	6.79588	tanimoto_fp_extended
TPKI-35	P07333	CSF1R	CSF1R	6.89251523612358	7.173925	tanimoto_fp_extended
TPKI-35	Q08345	DDR1	DDR1	8.13270279721564	8.721246	tanimoto_fp_extended
TPKI-35	Q16832	DDR2	DDR2	7.529213186072807	7.619789	tanimoto_fp_extended
TPKI-35	O15197	EPHB6	EPHB6	7.534022168422405	6.769551	tanimoto_fp_extended
TPKI-35	P21860	ERBB3	ERBB3	5.903365979544863	6.309804	tanimoto_fp_extended
TPKI-35	P17948	FLT1	FLT1	7.027817556385288	6.69897	tanimoto_fp_extended
TPKI-35	P36888	FLT3	FLT3	6.585567183807043	8.244125	tanimoto_fp_extended
TPKI-35	P35916	FLT4	FLT4	7.34987344834967	7.318759	tanimoto_fp_extended
TPKI-35	P10721	KIT	KIT	7.381893342375598	8.200659	tanimoto_fp_extended
TPKI-35	P06239	LCK	LCK	7.005126748367545	7.004365	tanimoto_fp_extended
TPKI-35	O94804	STK10	LOK	6.9464089181313575	6.920819	tanimoto_fp_extended
TPKI-35	Q13163	MAP2K5	MEK5	7.332049549188641	7	tanimoto_fp_extended
TPKI-35	Q12866	MERTK	MERTK	7.282387611678683	6.769551	tanimoto_fp_extended
TPKI-35	P08581	MET	MET	7.262309071208798	6.79588	tanimoto_fp_extended
TPKI-35	P16234	PDGFRA	PDGFRA	7.142829541332933	7.823909	tanimoto_fp_extended
TPKI-35	P09619	PDGFRB	PDGFRB	7.142113976679336	8.49485	tanimoto_fp_extended
TPKI-35	P07949	RET	RET	6.920625176481875	6.853872	tanimoto_fp_extended
TPKI-35	P35590	TIE1	TIE1	7.1905318311632085	6.455932	tanimoto_fp_extended
TPKI-35	P04629	NTRK1	TRKA	6.574342789024083	6.744727	tanimoto_fp_extended
AKI00000050a	P51451	BLK	BLK	7.818640330433069	6.769551	tanimoto_fp_extended
AKI00000050a	Q6P2M8	PNCK	CAMK1B	6.094889252372655	5	tanimoto_fp_extended
AKI00000050a	P07333	CSF1R	CSF1R	8.072535846149526	8.244125	tanimoto_fp_extended
AKI00000050a	P48729	CSNK1A1	CSNK1A1	5.877064714718574	6.337242	tanimoto_fp_extended
AKI00000050a	P48730	CSNK1D	CSNK1D	5.976277259260992	6.552842	tanimoto_fp_extended
AKI00000050a	P49674	CSNK1E	CSNK1E	6.168637444811459	6.721246	tanimoto_fp_extended
AKI00000050a	Q9C098	DCLK3	DCAMKL3	6.16363248360892	6.356547	tanimoto_fp_extended
AKI00000050a	Q08345	DDR1	DDR1	8.27510753856626	8.29243	tanimoto_fp_extended
AKI00000050a	Q16832	DDR2	DDR2	7.775400504422276	7.744727	tanimoto_fp_extended
AKI00000050a	Q9Y463	DYRK1B	DYRK1B	6.587585076534096	6.721246	tanimoto_fp_extended
AKI00000050a	O15197	EPHB6	EPHB6	7.848280271255572	6.886057	tanimoto_fp_extended
AKI00000050a	P36888	FLT3	FLT3	8.206331547339564	8.055517	tanimoto_fp_extended
AKI00000050a	P35916	FLT4	FLT4	7.947255227646489	6.522879	tanimoto_fp_extended
AKI00000050a	P25098	ADRBK1	GRK2	6.3685174061027485	5	tanimoto_fp_extended
AKI00000050a	P10721	KIT	KIT	8.020223949290658	8.853872	tanimoto_fp_extended
AKI00000050a	P06239	LCK	LCK	7.789373112617917	6.229148	tanimoto_fp_extended
AKI00000050a	P49137	MAPKAPK2	MAPKAPK2	5.790085024338422	5	tanimoto_fp_extended
AKI00000050a	Q13163	MAP2K5	MEK5	7.142898430783581	6.537602	tanimoto_fp_extended
AKI00000050a	Q9H1R3	MYLK2	MYLK2	6.451874653656749	6.886057	tanimoto_fp_extended
AKI00000050a	P16234	PDGFRA	PDGFRA	7.833874514670911	8.221849	tanimoto_fp_extended
AKI00000050a	P09619	PDGFRB	PDGFRB	8.163191571788774	9.19382	tanimoto_fp_extended
AKI00000050a	P07949	RET	RET	7.981528303465392	6.79588	tanimoto_fp_extended
AKI00000050a	O00141	SGK1	SGK	6.0279501923674506	6.537602	tanimoto_fp_extended
AKI00000050a	Q16288	NTRK3	TRKC	7.766669006420703	6.49485	tanimoto_fp_extended
AKI00000050a	P35968	KDR	VEGFR2	7.870024213329942	7.677781	tanimoto_fp_extended
AKI00000063a	Q8NI60	CABC1	ADCK3	6.201178789828265	6.221849	tanimoto_fp_extended
AKI00000063a	O43683	BUB1	BUB1	6.698511300054811	6.376751	tanimoto_fp_extended
AKI00000063a	Q6P2M8	PNCK	CAMK1B	5.598641295475911	5	tanimoto_fp_extended
AKI00000063a	P48730	CSNK1D	CSNK1D	7.53097000389704	6.142668	tanimoto_fp_extended
AKI00000063a	P49674	CSNK1E	CSNK1E	7.449326157093341	6.142668	tanimoto_fp_extended
AKI00000063a	O14976	GAK	GAK	5.968298808135924	7	tanimoto_fp_extended
AKI00000063a	P45983	MAPK8	JNK1	6.401235687814905	7.744727	tanimoto_fp_extended
AKI00000063a	P45984	MAPK9	JNK2	6.698286284142375	8.619789	tanimoto_fp_extended
AKI00000063a	P53779	MAPK10	JNK3	6.5663777427531675	8.638272	tanimoto_fp_extended
AKI00000063a	P45985	MAP2K4	MEK4	6.631574692317561	6.677781	tanimoto_fp_extended
AKI00000063a	Q9UBE8	NLK	NLK	6.97765523328766	8.387216	tanimoto_fp_extended
AKI00000063a	Q16539	MAPK14	p38-alpha	6.72584327404793	9.327902	tanimoto_fp_extended
AKI00000063a	Q15759	MAPK11	p38-beta	6.57129744290842	8.055517	tanimoto_fp_extended
AKI00000063a	Q9BZL6	PRKD2	PRKD2	6.443143063273921	6.638272	tanimoto_fp_extended
AKI00000063a	Q15418	RPS6KA1	RSK1(Kin.Dom.2-C-terminal)	6.2476772689418745	7.080922	tanimoto_fp_extended
AKI00000063a	Q9UK32	RPS6KA6	RSK4(Kin.Dom.2-C-terminal)	6.477885345985631	7.065502	tanimoto_fp_extended
AKI00000063a	Q9NRP7	STK36	STK36	5.736971718630202	6.568636	tanimoto_fp_extended
AKI00000063a	Q9NYL2	ZAK	ZAK	5.674295042629873	6.823909	tanimoto_fp_extended
AKI00000070a	P11802	CDK4	CDK4-cyclinD1	6.080714323020614	7.337242	tanimoto_fp_extended
AKI00000070a	P11802	CDK4	CDK4-cyclinD3	6.080714323020614	7.309804	tanimoto_fp_extended
AKI00000070a	P50613	CDK7	CDK7	5.975311169672066	7.376751	tanimoto_fp_extended
AKI00000070a	O76039	CDKL5	CDKL5	5.465759280162085	6.552842	tanimoto_fp_extended
AKI00000070a	P48729	CSNK1A1	CSNK1A1	5.7980419947521415	5.69897	tanimoto_fp_extended
AKI00000070a	P19784	CSNK2A2	CSNK2A2	6.6412750636361455	6.853872	tanimoto_fp_extended
AKI00000070a	Q13627	DYRK1A	DYRK1A	6.108741240498525	6.769551	tanimoto_fp_extended
AKI00000070a	Q8TD08	MAPK15	ERK8	6.047115450855067	7.443697	tanimoto_fp_extended
AKI00000070a	P49840	GSK3A	GSK3A	7.284595752532503	7.721246	tanimoto_fp_extended
AKI00000070a	P49841	GSK3B	GSK3B	7.501783422840895	7.886057	tanimoto_fp_extended
AKI00000070a	Q86Z02	HIPK1	HIPK1	5.621419778606238	6.187087	tanimoto_fp_extended
AKI00000070a	Q9Y6R4	MAP3K4	MAP3K4	5.6159510924107465	5	tanimoto_fp_extended
AKI00000070a	Q9NRP7	STK36	STK36	5.414672599213242	6.79588	tanimoto_fp_extended
AKI00000070a	P37173	TGFBR2	TGFBR2	5.785847397250858	7.055517	tanimoto_fp_extended
AKI00000070a	P29597	TYK2	TYK2(JH2domain-pseudokinase)	5.998584278501876	6.721246	tanimoto_fp_extended
AKI00000070a	Q56UN5	MAP3K19	YSK4	6.514295337035527	6.744727	tanimoto_fp_extended
AKI00000074a	Q9BWU1	CDK19	CDK11	6.571935749037397	7.619789	tanimoto_fp_extended
AKI00000074a	P49336	CDK8	CDK8	7.173878643481628	7.366532	tanimoto_fp_extended
AKI00000074a	P53355	DAPK1	DAPK1	5.774650560811142	6.244125	tanimoto_fp_extended
AKI00000074a	Q9UIK4	DAPK2	DAPK2	5.706347254394411	6.721246	tanimoto_fp_extended
AKI00000074a	O43293	DAPK3	DAPK3	6.377563518787883	7.376751	tanimoto_fp_extended
AKI00000074a	Q86Z02	HIPK1	HIPK1	6.196590256076676	7.045757	tanimoto_fp_extended
AKI00000074a	Q9H2X6	HIPK2	HIPK2	6.350212942843816	6.853872	tanimoto_fp_extended
AKI00000074a	Q9H422	HIPK3	HIPK3	6.383976922814837	6.522879	tanimoto_fp_extended
AKI00000074a	Q8NE63	HIPK4	HIPK4	6.327499896340354	6.69897	tanimoto_fp_extended
AKI00000074a	Q13163	MAP2K5	MEK5	6.449557093864122	5.638272	tanimoto_fp_extended
AKI00000074a	Q9Y2I7	PIKFYVE	PIKFYVE	5.2088223351826795	6.29243	tanimoto_fp_extended
AKI00000021a	Q08345	DDR1	DDR1	7.407137350038433	7.004365	tanimoto_fp_extended
AKI00000021a	Q16832	DDR2	DDR2	6.914436220992558	6.677781	tanimoto_fp_extended
AKI00000021a	Q9P2K8	EIF2AK4	GCN2(Kin.Dom.2,S808G)	5.988984523155465	7.251812	tanimoto_fp_extended
AKI00000021a	O60674	JAK2	JAK2(JH1domain-catalytic)	6.214063789684967	6.920819	tanimoto_fp_extended
AKI00000021a	P52333	JAK3	JAK3(JH1domain-catalytic)	6.011723929318224	6.443697	tanimoto_fp_extended
AKI00000021a	Q9Y2U5	MAP3K2	MAP3K2	6.296126966165324	7.086186	tanimoto_fp_extended
AKI00000021a	Q99759	MAP3K3	MAP3K3	6.011961877430045	7.05061	tanimoto_fp_extended
AKI00000021a	Q9Y6R4	MAP3K4	MAP3K4	5.446547973960675	7.468521	tanimoto_fp_extended
AKI00000021a	Q9Y4K4	MAP4K5	MAP4K5	5.944246115761995	6.958607	tanimoto_fp_extended
AKI00000021a	P42345	MTOR	MTOR	6.406146693019391	5	tanimoto_fp_extended
AKI00000021a	P29597	TYK2	TYK2(JH1domain-catalytic)	5.956235300003654	6.180456	tanimoto_fp_extended
AKI00000021a	P30291	WEE1	WEE1	5.913940785856458	7.327902	tanimoto_fp_extended
AKI00000021a	P0C1S8	WEE2	WEE2	5.489328867170532	7.283997	tanimoto_fp_extended
AKI00000021a	Q56UN5	MAP3K19	YSK4	6.254422455066889	7.508638	tanimoto_fp_extended
AKI00000047a	Q8NI60	CABC1	ADCK3	6.020056398600268	5	tanimoto_fp_extended
AKI00000047a	P30530	AXL	AXL	7.27819039442377	6.744727	tanimoto_fp_extended
AKI00000047a	P49760	CLK2	CLK2	5.982308304651583	5.161151	tanimoto_fp_extended
AKI00000047a	P07333	CSF1R	CSF1R	8.249251739887221	8.823909	tanimoto_fp_extended
AKI00000047a	P49674	CSNK1E	CSNK1E	6.5021627622645015	5	tanimoto_fp_extended
AKI00000047a	Q08345	DDR1	DDR1	7.567041960415397	7.387216	tanimoto_fp_extended
AKI00000047a	Q16832	DDR2	DDR2	7.070498425405542	7.229148	tanimoto_fp_extended
AKI00000047a	O94768	STK17B	DRAK2	6.259815259367213	5	tanimoto_fp_extended
AKI00000047a	P29323	EPHB2	EPHB2	6.5166358317905075	5.39794	tanimoto_fp_extended
AKI00000047a	P54753	EPHB3	EPHB3	5.7065927647410835	5.853872	tanimoto_fp_extended
AKI00000047a	O15197	EPHB6	EPHB6	7.085893977881976	7.142668	tanimoto_fp_extended
AKI00000047a	P17948	FLT1	FLT1	8.704909522124069	7.468521	tanimoto_fp_extended
AKI00000047a	P36888	FLT3	FLT3	8.536304131174667	9.537602	tanimoto_fp_extended
AKI00000047a	P35916	FLT4	FLT4	8.166076876585297	6.853872	tanimoto_fp_extended
AKI00000047a	Q8NE63	HIPK4	HIPK4	6.910992928600033	6.387216	tanimoto_fp_extended
AKI00000047a	P10721	KIT	KIT	8.38977612812601	9.055517	tanimoto_fp_extended
AKI00000047a	Q8IVH8	MAP4K3	MAP4K3	6.540013894942406	5	tanimoto_fp_extended
AKI00000047a	Q8WXR4	MYO3B	MYO3B	5.601009785104972	5	tanimoto_fp_extended
AKI00000047a	P16234	PDGFRA	PDGFRA	7.791798085973025	8.677781	tanimoto_fp_extended
AKI00000047a	P09619	PDGFRB	PDGFRB	8.207516878544759	8.721246	tanimoto_fp_extended
AKI00000047a	Q96Q40	CDK15	PFTAIRE2	5.626064941489278	5	tanimoto_fp_extended
AKI00000047a	Q8TBX8	PIP4K2C	PIP5K2C	6.362074515028726	6.568636	tanimoto_fp_extended
AKI00000047a	P07949	RET	RET	7.298548239773392	5.853872	tanimoto_fp_extended
AKI00000047a	P57078	RIPK4	RIPK4	6.011651057518625	5	tanimoto_fp_extended
AKI00000047a	Q15349	RPS6KA2	RSK3(Kin.Dom.1-N-terminal)	5.9370306606912395	5	tanimoto_fp_extended
AKI00000047a	P12931	SRC	SRC	6.3016412837749405	5	tanimoto_fp_extended
AKI00000047a	Q16288	NTRK3	TRKC	7.259203756169648	6.958607	tanimoto_fp_extended
AKI00000047a	P35968	KDR	VEGFR2	8.149333715758392	8.69897	tanimoto_fp_extended
AKI00000047a	Q56UN5	MAP3K19	YSK4	6.809948110309467	7.327902	tanimoto_fp_extended
GSK1379713	Q9BYP7	WNK3	WNK3	6.041188337058175	5	tanimoto_fp_extended
GSK1379766	O14965	AURKA	AURKA	6.547579639226811	5	tanimoto_fp_extended
GSK1379766	Q9UQB9	AURKC	AURKC	6.2579744882940735	5	tanimoto_fp_extended
GSK1379766	O15197	EPHB6	EPHB6	6.7201332228026525	5.79588	tanimoto_fp_extended
GSK1379766	Q92918	MAP4K1	HPK1	5.77257794622625	5	tanimoto_fp_extended
GSK1379766	P51617	IRAK1	IRAK1	5.8509786637971954	5	tanimoto_fp_extended
GSK1379766	Q9Y616	IRAK3	IRAK3	5.960851848011775	5	tanimoto_fp_extended
GSK1379766	O60674	JAK2	JAK2(JH1domain-catalytic)	6.31464839268044	5.552842	tanimoto_fp_extended
GSK1379766	Q13163	MAP2K5	MEK5	6.378437036196518	5.376751	tanimoto_fp_extended
GSK1379766	Q6P3R8	NEK5	NEK5	5.7187868593263	5	tanimoto_fp_extended
GSK1379766	Q9UBF8	PI4KB	PIK4CB	5.4494576684606715	5	tanimoto_fp_extended
GSK1379766	Q8TBX8	PIP4K2C	PIP5K2C	5.901035365823389	5.619789	tanimoto_fp_extended
GSK1379766	Q9BRS2	RIOK1	RIOK1	5.363598587543524	5	tanimoto_fp_extended
GSK1379766	O14730	RIOK3	RIOK3	5.2628565990905445	5	tanimoto_fp_extended
GSK1379766	Q6PHR2	ULK3	ULK3	6.037869740400474	5	tanimoto_fp_extended
GSK1379708	Q96J92	WNK4	WNK4	5.190325216555714	5	tanimoto_fp_extended
GSK1379753	Q13705	ACVR2B	ACVR2B	5.125823288496703	5	tanimoto_fp_extended
GSK1379753	O14965	AURKA	AURKA	6.74547254901351	5.920819	tanimoto_fp_extended
GSK1379753	O15197	EPHB6	EPHB6	7.261157984897538	6.39794	tanimoto_fp_extended
GSK1379753	Q9Y616	IRAK3	IRAK3	6.0421065326714025	6.958607	tanimoto_fp_extended
GSK1379753	O60674	JAK2	JAK2(JH1domain-catalytic)	6.453816566642029	6.251812	tanimoto_fp_extended
GSK1379753	P10721	KIT	KIT	6.93492140541593	5.958607	tanimoto_fp_extended
GSK1379753	P29376	LTK	LTK	7.012059707483894	5.677781	tanimoto_fp_extended
GSK1379753	Q13163	MAP2K5	MEK5	6.656043736699101	7.408935	tanimoto_fp_extended
GSK1379753	Q13043	STK4	MST1	5.838954626153639	5	tanimoto_fp_extended
GSK1379753	Q6P3R8	NEK5	NEK5	5.9127784404688075	6.366532	tanimoto_fp_extended
GSK1379753	O75914	PAK3	PAK3	5.368963507176788	5	tanimoto_fp_extended
GSK1379753	Q8TBX8	PIP4K2C	PIP5K2C	6.1485033581242305	6.744727	tanimoto_fp_extended
GSK1379753	O75716	STK16	STK16	6.36460831550063	6.187087	tanimoto_fp_extended
GSK1379765	Q96D53	ADCK4	ADCK4	5.954999818422826	5.267606	tanimoto_fp_extended
GSK1379765	O14965	AURKA	AURKA	7.005967308700956	5.167491	tanimoto_fp_extended
GSK1379765	Q96GD4	AURKB	AURKB	6.788087019353566	5.920819	tanimoto_fp_extended
GSK1379765	O43683	BUB1	BUB1	6.800834447050633	5	tanimoto_fp_extended
GSK1379765	O15197	EPHB6	EPHB6	6.946975778377796	5.585027	tanimoto_fp_extended
GSK1379765	P14616	INSRR	INSRR	6.3966685596530235	5	tanimoto_fp_extended
GSK1379765	Q9Y616	IRAK3	IRAK3	6.2352212186874745	5.49485	tanimoto_fp_extended
GSK1379765	O60674	JAK2	JAK2(JH1domain-catalytic)	6.609102596373057	5.638272	tanimoto_fp_extended
GSK1379765	P53671	LIMK2	LIMK2	5.403310312542314	5	tanimoto_fp_extended
GSK1379765	Q13163	MAP2K5	MEK5	6.617291108470099	7.136677	tanimoto_fp_extended
GSK1379765	O15146	MUSK	MUSK	6.509914667379139	5	tanimoto_fp_extended
GSK1379765	Q6P3R8	NEK5	NEK5	5.908039066341064	5.267606	tanimoto_fp_extended
GSK1379765	P42338	PIK3CB	PIK3CB	4.600066647018178	5	tanimoto_fp_extended
GSK1379765	Q8TBX8	PIP4K2C	PIP5K2C	6.1924330401593934	5.251812	tanimoto_fp_extended
GSK1379765	P35590	TIE1	TIE1	6.8917858513946895	5	tanimoto_fp_extended
GSK1379765	Q6PHR2	ULK3	ULK3	6.507594950444165	5.79588	tanimoto_fp_extended
GSK1033723	Q9Y243	AKT3	AKT3	5.060622421713927	5	tanimoto_fp_extended
GSK1033723	P30530	AXL	AXL	5.812021544260265	5	tanimoto_fp_extended
GSK1033723	P49759	CLK1	CLK1	6.048522333384383	6.823909	tanimoto_fp_extended
GSK1033723	Q9HAZ1	CLK4	CLK4	6.17781274661287	6.886057	tanimoto_fp_extended
GSK1033723	Q09013	DMPK	DMPK	5.640473989556014	5.091515	tanimoto_fp_extended
GSK1033723	Q13627	DYRK1A	DYRK1A	6.113089394003087	6.886057	tanimoto_fp_extended
GSK1033723	Q9Y463	DYRK1B	DYRK1B	5.9850098556021685	5	tanimoto_fp_extended
GSK1033723	Q92630	DYRK2	DYRK2	5.462385123488521	6.366532	tanimoto_fp_extended
GSK1033723	Q8TF76	GSG2	HASPIN	5.800306605201302	5	tanimoto_fp_extended
GSK1033723	Q9H422	HIPK3	HIPK3	6.139302762421041	6.769551	tanimoto_fp_extended
GSK1033723	P06213	INSR	INSR	5.553740957545252	5	tanimoto_fp_extended
GSK1033723	Q02763	TEK	TIE2	5.270186013696197	5	tanimoto_fp_extended
GSK1033723	Q56UN5	MAP3K19	YSK4	6.292933932577569	6.431798	tanimoto_fp_extended
GSK1379763	P27037	ACVR2A	ACVR2A	4.985822004520607	5	tanimoto_fp_extended
GSK1379763	Q9UQB9	AURKC	AURKC	6.289934368840314	6.05061	tanimoto_fp_extended
GSK1379763	O15197	EPHB6	EPHB6	6.6945926589552345	6.552842	tanimoto_fp_extended
GSK1379763	Q9H422	HIPK3	HIPK3	5.685904626120098	5	tanimoto_fp_extended
GSK1379763	Q9Y616	IRAK3	IRAK3	5.95687935746466	6.823909	tanimoto_fp_extended
GSK1379763	O60674	JAK2	JAK2(JH1domain-catalytic)	6.325196039473172	6.060481	tanimoto_fp_extended
GSK1379763	P10721	KIT	KIT	6.737075723213915	6.69897	tanimoto_fp_extended
GSK1379763	Q13233	MAP3K1	MAP3K1	5.093925209786734	5	tanimoto_fp_extended
GSK1379763	Q9Y4K4	MAP4K5	MAP4K5	6.20345641091511	5	tanimoto_fp_extended
GSK1379763	Q13163	MAP2K5	MEK5	6.279655101619666	7.619789	tanimoto_fp_extended
GSK1379763	Q6P3R8	NEK5	NEK5	5.717479741782084	6.431798	tanimoto_fp_extended
GSK1379763	P09619	PDGFRB	PDGFRB	6.715022390349719	5.657577	tanimoto_fp_extended
GSK1379763	Q8TBX8	PIP4K2C	PIP5K2C	5.8553133443519245	6.619789	tanimoto_fp_extended
GSK1379763	Q9BRS2	RIOK1	RIOK1	5.31658308708329	5.657577	tanimoto_fp_extended
GSK1379763	O14730	RIOK3	RIOK3	5.2055229033983474	5	tanimoto_fp_extended
GSK1379763	Q16288	NTRK3	TRKC	5.921208558717592	6.251812	tanimoto_fp_extended
GSK1379763	Q6PHR2	ULK3	ULK3	6.0430752272357235	6.136677	tanimoto_fp_extended
SB-213663	O96017	CHEK2	CHEK2	5.629376212501892	5	tanimoto_fp_extended
SB-213663	O14578	CIT	CIT	6.639911323476951	6.585027	tanimoto_fp_extended
SB-213663	Q6DT37	CDC42BPG	DMPK2	6.3977987172093975	6.537602	tanimoto_fp_extended
SB-213663	P45983	MAPK8	JNK1	6.518552702766317	6.657577	tanimoto_fp_extended
SB-213663	P45984	MAPK9	JNK2	6.789297223452357	7.337242	tanimoto_fp_extended
SB-213663	P53779	MAPK10	JNK3	6.661711799801763	7.187087	tanimoto_fp_extended
SB-213663	Q15746	MYLK	MYLK	5.777648001522702	5	tanimoto_fp_extended
SB-213663	Q16539	MAPK14	p38-alpha	7.682242269214093	7.267606	tanimoto_fp_extended
SB-213663	Q9UHD2	TBK1	TBK1	5.549360377577611	5	tanimoto_fp_extended
GSK301362	Q6P2M8	PNCK	CAMK1B	5.548679146277311	6.508638	tanimoto_fp_extended
GSK301362	O14920	IKBKB	IKK-beta	5.833825487846114	7.677781	tanimoto_fp_extended
GSK301362	P23458	JAK1	JAK1(JH2domain-pseudokinase)	6.016742370850157	6.408935	tanimoto_fp_extended
GSK301362	O60674	JAK2	JAK2(JH1domain-catalytic)	6.072216679705907	6.744727	tanimoto_fp_extended
GSK301362	Q13188	STK3	MST2	5.55728595383949	5.657577	tanimoto_fp_extended
GSK301362	Q86YV6	MYLK4	MYLK4	5.699826328162987	6.853872	tanimoto_fp_extended
GSK301362	Q9H093	NUAK2	SNARK	5.72729056431551	6.69897	tanimoto_fp_extended
GSK301362	Q7L7X3	TAOK1	TAOK1	5.167264143053451	7.167491	tanimoto_fp_extended
GSK301362	Q9H2K8	TAOK3	TAOK3	5.59783565717851	7.49485	tanimoto_fp_extended
GSK301362	P29597	TYK2	TYK2(JH2domain-pseudokinase)	5.901810026148945	8.537602	tanimoto_fp_extended
GSK1379944	O14936	CASK	CASK	6.395627478670596	5	tanimoto_fp_extended
GSK1379944	Q00526	CDK3	CDK3	5.5722694225437275	5	tanimoto_fp_extended
GSK1379944	P11802	CDK4	CDK4-cyclinD1	6.066697782446743	5	tanimoto_fp_extended
GSK1379944	O14757	CHEK1	CHEK1	5.182152424702993	5	tanimoto_fp_extended
GSK1379944	P78368	CSNK1G2	CSNK1G2	5.76026803658454	5	tanimoto_fp_extended
GSK1379944	O43293	DAPK3	DAPK3	6.002073112988113	5	tanimoto_fp_extended
GSK1379944	Q08345	DDR1	DDR1	6.672976607705968	5	tanimoto_fp_extended
GSK1379944	P29323	EPHB2	EPHB2	6.476251176926745	5	tanimoto_fp_extended
GSK1379944	P27361	MAPK3	ERK1	5.239451625719714	5	tanimoto_fp_extended
GSK1379944	P22455	FGFR4	FGFR4	5.003732718862815	5	tanimoto_fp_extended
GSK1379944	O14920	IKBKB	IKK-beta	5.756936237229987	5	tanimoto_fp_extended
GSK1379944	P51617	IRAK1	IRAK1	5.708761649073678	5	tanimoto_fp_extended
GSK1379944	Q6P3R8	NEK5	NEK5	5.419479756275632	5	tanimoto_fp_extended
GSK1379944	Q9UBE8	NLK	NLK	6.207775331090932	5	tanimoto_fp_extended
GSK1379944	P09619	PDGFRB	PDGFRB	6.5943633145389	5	tanimoto_fp_extended
GSK1379944	O60331	PIP5K1C	PIP5K1C	5.619258424686479	5	tanimoto_fp_extended
GSK1379944	Q02156	PRKCE	PRKCE	5.2623098922574245	5	tanimoto_fp_extended
GSK1379944	O94806	PRKD3	PRKD3	5.623148435080415	5	tanimoto_fp_extended
GSK1379944	P07949	RET	RET	6.130212813850674	5	tanimoto_fp_extended
GSK1379753	Q16288	NTRK3	TRKC	6.29484193373962	6.537602	tanimoto_fp_extended
GW819776	Q8IVW4	CDKL3	CDKL3	6.626734990436797	5	tanimoto_fp_extended
GW819776	P49759	CLK1	CLK1	7.613948368523888	5.309804	tanimoto_fp_extended
GW819776	Q8TD08	MAPK15	ERK8	7.292874684409869	5.619789	tanimoto_fp_extended
GW819776	Q86Z02	HIPK1	HIPK1	6.802020110366206	5.013228	tanimoto_fp_extended
GW819776	Q9H2X6	HIPK2	HIPK2	7.041035817403826	5.30103	tanimoto_fp_extended
GW819776	Q9H422	HIPK3	HIPK3	7.164408268966689	5	tanimoto_fp_extended
GW819776	P45983	MAPK8	JNK1	6.773955758416851	5.091515	tanimoto_fp_extended
GW819776	P53779	MAPK10	JNK3	6.902170608945312	5	tanimoto_fp_extended
GW819776	P10721	KIT	KIT	6.418616818684518	5	tanimoto_fp_extended
GW819776	P46734	MAP2K3	MEK3	6.9264474470959305	5.39794	tanimoto_fp_extended
GW819776	P51956	NEK3	NEK3	6.367326977106509	5	tanimoto_fp_extended
GW819776	Q6P3R8	NEK5	NEK5	6.0262025848637295	5	tanimoto_fp_extended
GW819776	Q8TBX8	PIP4K2C	PIP5K2C	6.471239051422582	5	tanimoto_fp_extended
GW819776	Q9BVS4	RIOK2	RIOK2	6.471678982496061	5.070581	tanimoto_fp_extended
GW856795	P00519	ABL1	ABL1-phosphorylated	6.323619799963962	7.309804	tanimoto_fp_extended
GW856795	P04626	ERBB2	ERBB2	6.094623278620831	6.309804	tanimoto_fp_extended
GW856795	P42685	FRK	FRK	7.145105376055111	7.031517	tanimoto_fp_extended
GW856795	P06239	LCK	LCK	6.435497620419286	6.031517	tanimoto_fp_extended
GW856795	Q12851	MAP4K2	MAP4K2	6.424985797228169	5.552842	tanimoto_fp_extended
GW856795	P16234	PDGFRA	PDGFRA	6.084376531085067	5.958607	tanimoto_fp_extended
GW856795	O15530	PDPK1	PDPK1	5.650891388043488	5	tanimoto_fp_extended
GW856795	P17612	PRKACA	PKAC-alpha	6.801341871881786	5	tanimoto_fp_extended
GW856795	P07949	RET	RET	6.809585509765102	6.886057	tanimoto_fp_extended
GW856795	P12931	SRC	SRC	6.651698852101787	6.142668	tanimoto_fp_extended
GW856795	Q7L7X3	TAOK1	TAOK1	5.424086371848037	5	tanimoto_fp_extended
GW856795	P37173	TGFBR2	TGFBR2	6.385375640510309	6.69897	tanimoto_fp_extended
GW856795	Q86Y07	VRK2	VRK2	5.630053375645341	5	tanimoto_fp_extended
GSK902056	P31749	AKT1	AKT1	8.32903988974253	7.004365	tanimoto_fp_extended
GSK902056	P31751	AKT2	AKT2	7.80003332081737	7	tanimoto_fp_extended
GSK902056	Q9Y243	AKT3	AKT3	7.942718012145816	7.346787	tanimoto_fp_extended
GSK902056	P21802	FGFR2	FGFR2	5.636352311612864	5	tanimoto_fp_extended
GSK902056	Q9P286	PAK7	PAK7	7.581561756698466	5.958607	tanimoto_fp_extended
GSK902056	Q05655	PRKCD	PRKCD	7.3571252756502235	6	tanimoto_fp_extended
GSK902056	Q02156	PRKCE	PRKCE	8.248522353271934	7.49485	tanimoto_fp_extended
GSK902056	P24723	PRKCH	PRKCH	8.002694069435526	7.387216	tanimoto_fp_extended
GSK902056	Q04759	PRKCQ	PRKCQ	8.19890080409232	7.39794	tanimoto_fp_extended
GSK902056	Q13237	PRKG2	PRKG2	7.523619610636466	7.49485	tanimoto_fp_extended
GSK902056	P51817	PRKX	PRKX	7.764384227119493	6.920819	tanimoto_fp_extended
GSK902056	O75676	RPS6KA4	RPS6KA4(Kin.Dom.2-C-terminal)	7.28927451628301	6.366532	tanimoto_fp_extended
GSK902056	Q56UN5	MAP3K19	YSK4	7.392524223724309	8.013228	tanimoto_fp_extended
PFE-PKIS 10	Q9UM73	ALK	ALK	8.542766652744644	9	tanimoto_fp_graph
PFE-PKIS 10	Q9UIK4	DAPK2	DAPK2	6.875683378372559	5	tanimoto_fp_graph
PFE-PKIS 10	O15075	DCLK1	DCAMKL1	6.404635163453541	6.920819	tanimoto_fp_graph
PFE-PKIS 10	Q8N568	DCLK2	DCAMKL2	6.528750886402527	6.318759	tanimoto_fp_graph
PFE-PKIS 10	O15197	EPHB6	EPHB6	7.491738189881959	5.638272	tanimoto_fp_graph
PFE-PKIS 10	Q05397	PTK2	FAK	7.5172937330215985	8.30103	tanimoto_fp_graph
PFE-PKIS 10	P16591	FER	FER	7.610834822052172	7.49485	tanimoto_fp_graph
PFE-PKIS 10	P07332	FES	FES	7.224013760937472	6.920819	tanimoto_fp_graph
PFE-PKIS 10	P42685	FRK	FRK	7.3512524528209395	6.823909	tanimoto_fp_graph
PFE-PKIS 10	Q15835	GRK1	GRK1	7.064847791575201	6.744727	tanimoto_fp_graph
PFE-PKIS 10	Q8WTQ7	GRK7	GRK7	6.9362392529488774	6.886057	tanimoto_fp_graph
PFE-PKIS 10	O94804	STK10	LOK	8.032076632983655	6.337242	tanimoto_fp_graph
PFE-PKIS 10	P29376	LTK	LTK	8.1839012015673	6.244125	tanimoto_fp_graph
PFE-PKIS 10	P46734	MAP2K3	MEK3	6.997730633875826	6.19382	tanimoto_fp_graph
PFE-PKIS 10	P15735	PHKG2	PHKG2	6.5771499819525205	6.920819	tanimoto_fp_graph
PFE-PKIS 10	O00444	PLK4	PLK4	7.266986877901406	7.408935	tanimoto_fp_graph
PFE-PKIS 10	Q14289	PTK2B	PYK2	7.058461537873261	8.091515	tanimoto_fp_graph
PFE-PKIS 10	Q6XUX3	DSTYK	RIPK5	6.8043092811687185	6.420216	tanimoto_fp_graph
PFE-PKIS 10	P08922	ROS1	ROS1	7.352554083545316	9.39794	tanimoto_fp_graph
PFE-PKIS 10	Q9H2G2	SLK	SLK	6.882324812401576	6.638272	tanimoto_fp_graph
PFE-PKIS 10	Q13470	TNK1	TNK1	7.417777161192459	7.004365	tanimoto_fp_graph
PFE-PKIS 10	Q07912	TNK2	TNK2	7.509018970319038	7.657577	tanimoto_fp_graph
PFE-PKIS 10	P04629	NTRK1	TRKA	7.537558571480036	6.769551	tanimoto_fp_graph
PFE-PKIS 10	Q16620	NTRK2	TRKB	7.635339796123425	6.39794	tanimoto_fp_graph
PFE-PKIS 14	Q96GD4	AURKB	AURKB	6.359140550911406	6.283997	tanimoto_fp_graph
PFE-PKIS 14	Q8N5S9	CAMKK1	CAMKK1	6.5044173426508705	6.468521	tanimoto_fp_graph
PFE-PKIS 14	Q96RR4	CAMKK2	CAMKK2	7.01436787519568	6.769551	tanimoto_fp_graph
PFE-PKIS 14	P49759	CLK1	CLK1	6.6240241941172915	6.79588	tanimoto_fp_graph
PFE-PKIS 14	Q9HAZ1	CLK4	CLK4	6.399089937669032	7.508638	tanimoto_fp_graph
PFE-PKIS 14	P68400	CSNK2A1	CSNK2A1	6.516118358380852	5.69897	tanimoto_fp_graph
PFE-PKIS 14	P19784	CSNK2A2	CSNK2A2	6.429203875031489	6.21467	tanimoto_fp_graph
PFE-PKIS 14	Q9UEE5	STK17A	DRAK1	6.5817935137892984	6.568636	tanimoto_fp_graph
PFE-PKIS 14	O94768	STK17B	DRAK2	6.363132066925823	7.958607	tanimoto_fp_graph
PFE-PKIS 14	Q13627	DYRK1A	DYRK1A	6.270321782585722	7.387216	tanimoto_fp_graph
PFE-PKIS 14	Q86Z02	HIPK1	HIPK1	6.345928224379897	6.769551	tanimoto_fp_graph
PFE-PKIS 14	Q9H2X6	HIPK2	HIPK2	6.417745211466609	6.79588	tanimoto_fp_graph
PFE-PKIS 14	Q9H422	HIPK3	HIPK3	6.313295201124294	6.69897	tanimoto_fp_graph
PFE-PKIS 14	Q8NE63	HIPK4	HIPK4	6.278237630498168	6.259637	tanimoto_fp_graph
PFE-PKIS 14	P09619	PDGFRB	PDGFRB	7.007561345844257	6.920819	tanimoto_fp_graph
PFE-PKIS 14	O60331	PIP5K1C	PIP5K1C	5.792521392933458	6.327902	tanimoto_fp_graph
PFE-PKIS 14	P19525	EIF2AK2	PRKR	5.555623581774744	5	tanimoto_fp_graph
PFE-PKIS 18	O14965	AURKA	AURKA	8.1180592583764	6.677781	tanimoto_fp_graph
PFE-PKIS 18	Q96GD4	AURKB	AURKB	8.189838689297634	6.769551	tanimoto_fp_graph
PFE-PKIS 18	P19784	CSNK2A2	CSNK2A2	6.729064668608481	6.154902	tanimoto_fp_graph
PFE-PKIS 18	O94768	STK17B	DRAK2	6.833931429569689	5.619789	tanimoto_fp_graph
PFE-PKIS 18	Q05397	PTK2	FAK	7.064094514026345	8.619789	tanimoto_fp_graph
PFE-PKIS 18	P36888	FLT3	FLT3	7.169338501982852	7.21467	tanimoto_fp_graph
PFE-PKIS 18	P35916	FLT4	FLT4	7.233109205564314	6.552842	tanimoto_fp_graph
PFE-PKIS 18	P23458	JAK1	JAK1(JH2domain-pseudokinase)	6.785258286569214	6.356547	tanimoto_fp_graph
PFE-PKIS 18	O60674	JAK2	JAK2(JH1domain-catalytic)	7.587238922169099	7.045757	tanimoto_fp_graph
PFE-PKIS 18	P52333	JAK3	JAK3(JH1domain-catalytic)	7.28643378392354	7.769551	tanimoto_fp_graph
PFE-PKIS 18	P08581	MET	MET	6.607862383856979	6	tanimoto_fp_graph
PFE-PKIS 18	P80192	MAP3K9	MLK1	6.295335390929812	7.958607	tanimoto_fp_graph
PFE-PKIS 18	Q02779	MAP3K10	MLK2	6.338186922658867	7.130768	tanimoto_fp_graph
PFE-PKIS 18	Q16584	MAP3K11	MLK3	6.2535178017652555	7.552842	tanimoto_fp_graph
PFE-PKIS 18	Q16539	MAPK14	p38-alpha	7.853858188276332	5	tanimoto_fp_graph
PFE-PKIS 18	P07949	RET	RET	7.732112573051319	6.455932	tanimoto_fp_graph
PFE-PKIS 18	O14730	RIOK3	RIOK3	6.117932067111513	6.207608	tanimoto_fp_graph
PFE-PKIS 18	Q9H093	NUAK2	SNARK	7.433454834430717	5.886057	tanimoto_fp_graph
PFE-PKIS 18	O75716	STK16	STK16	6.729830218761924	7.309804	tanimoto_fp_graph
PFE-PKIS 18	P43405	SYK	SYK	6.407262366459805	6.443697	tanimoto_fp_graph
PFE-PKIS 18	Q9UHD2	TBK1	TBK1	6.431663485761543	6.376751	tanimoto_fp_graph
PFE-PKIS 18	P04629	NTRK1	TRKA	6.506346925203561	6.420216	tanimoto_fp_graph
PFE-PKIS 18	Q16620	NTRK2	TRKB	6.764094976160974	5.677781	tanimoto_fp_graph
PFE-PKIS 18	P33981	TTK	TTK	5.7064020927571715	7.568636	tanimoto_fp_graph
PFE-PKIS 18	P29597	TYK2	TYK2(JH1domain-catalytic)	7.46631016114908	6.585027	tanimoto_fp_graph
PFE-PKIS 18	Q56UN5	MAP3K19	YSK4	6.957456896691547	7.537602	tanimoto_fp_graph
TPKI-30	Q8NI60	CABC1	ADCK3	6.403576521446218	5	tanimoto_fp_graph
TPKI-30	O14965	AURKA	AURKA	7.338551536726459	5.05061	tanimoto_fp_graph
TPKI-30	Q13873	BMPR2	BMPR2	5.957376370537554	5.886057	tanimoto_fp_graph
TPKI-30	P51813	BMX	BMX	5.8181475280391055	5	tanimoto_fp_graph
TPKI-30	P22607	FGFR3	FGFR3	6.288830641910714	5	tanimoto_fp_graph
TPKI-30	P52564	MAP2K6	MEK6	6.137281107536673	5	tanimoto_fp_graph
TPKI-30	Q9Y6E0	STK24	MST3	6.34608452362889	5	tanimoto_fp_graph
TPKI-30	Q96PY6	NEK1	NEK1	5.425015263933027	5	tanimoto_fp_graph
TPKI-30	Q8IY84	MGC42105	NIM1	6.151369517374103	5.251812	tanimoto_fp_graph
TPKI-30	Q8TBX8	PIP4K2C	PIP5K2C	6.74257859343609	5.481486	tanimoto_fp_graph
TPKI-30	P53350	PLK1	PLK1	7.234517422733119	8.080922	tanimoto_fp_graph
TPKI-30	Q9NYY3	PLK2	PLK2	7.564159640328655	7.173925	tanimoto_fp_graph
TPKI-30	Q9H4B4	PLK3	PLK3	6.969115376777632	6.420216	tanimoto_fp_graph
TPKI-30	Q9H2G2	SLK	SLK	6.282869623108402	5	tanimoto_fp_graph
TPKI-30	O75716	STK16	STK16	6.927579108687475	5.958607	tanimoto_fp_graph
TPKI-30	O00506	STK25	YSK1	5.268388946161844	5	tanimoto_fp_graph
TPKI-31	O14965	AURKA	AURKA	7.457810114966229	7.275724	tanimoto_fp_graph
TPKI-31	Q9NSY1	BMP2K	BIKE	6.709039456826917	7.443697	tanimoto_fp_graph
TPKI-31	P49760	CLK2	CLK2	6.431049689578797	7.130768	tanimoto_fp_graph
TPKI-31	Q9C098	DCLK3	DCAMKL3	7.508001149863682	5.638272	tanimoto_fp_graph
TPKI-31	O14976	GAK	GAK	6.746848528472935	7.431798	tanimoto_fp_graph
TPKI-31	Q9P2K8	EIF2AK4	GCN2(Kin.Dom.2,S808G)	6.728074876447909	7.30103	tanimoto_fp_graph
TPKI-31	P51617	IRAK1	IRAK1	6.501450361716422	7.022276	tanimoto_fp_graph
TPKI-31	P23458	JAK1	JAK1(JH2domain-pseudokinase)	7.2348177976453805	6.823909	tanimoto_fp_graph
TPKI-31	Q9Y6R4	MAP3K4	MAP3K4	5.67703571049645	7.130768	tanimoto_fp_graph
TPKI-31	P08581	MET	MET	6.072850824786598	7.337242	tanimoto_fp_graph
TPKI-31	Q8IY84	MGC42105	NIM1	6.576563416666008	7.107905	tanimoto_fp_graph
TPKI-31	P48736	PIK3CG	PIK3CG	8.11434925317237	7.091515	tanimoto_fp_graph
TPKI-31	Q8TBX8	PIP4K2C	PIP5K2C	6.993354869790075	7.619789	tanimoto_fp_graph
TPKI-31	P53350	PLK1	PLK1	7.273954465485444	9.769551	tanimoto_fp_graph
TPKI-31	Q9NYY3	PLK2	PLK2	7.538786916758436	8.657577	tanimoto_fp_graph
TPKI-31	Q9H4B4	PLK3	PLK3	7.207043357687324	7.744727	tanimoto_fp_graph
TPKI-31	Q9BRS2	RIOK1	RIOK1	6.396442134041781	7.075721	tanimoto_fp_graph
TPKI-31	O14730	RIOK3	RIOK3	6.068683491358845	5.443697	tanimoto_fp_graph
TPKI-31	Q9H2G2	SLK	SLK	6.40486893415595	7.619789	tanimoto_fp_graph
TPKI-31	O75716	STK16	STK16	7.039653910022814	7.481486	tanimoto_fp_graph
TPKI-31	P29597	TYK2	TYK2(JH1domain-catalytic)	7.184627977868513	6.79588	tanimoto_fp_graph
TPKI-31	Q56UN5	MAP3K19	YSK4	7.201497024031956	7.346787	tanimoto_fp_graph
TPKI-35	P00519	ABL1	ABL1-phosphorylated	7.012008729853557	8.136677	tanimoto_fp_graph
TPKI-35	P42684	ABL2	ABL2	6.624642102971363	6.585027	tanimoto_fp_graph
TPKI-35	Q92772	CDKL2	CDKL2	6.926306174685874	6.79588	tanimoto_fp_graph
TPKI-35	P07333	CSF1R	CSF1R	6.826536666296453	7.173925	tanimoto_fp_graph
TPKI-35	Q08345	DDR1	DDR1	7.449887474410972	8.721246	tanimoto_fp_graph
TPKI-35	Q16832	DDR2	DDR2	6.91592444948972	7.619789	tanimoto_fp_graph
TPKI-35	O15197	EPHB6	EPHB6	6.454674155031855	6.769551	tanimoto_fp_graph
TPKI-35	P21860	ERBB3	ERBB3	6.050764421482235	6.309804	tanimoto_fp_graph
TPKI-35	P17948	FLT1	FLT1	6.860328928852897	6.69897	tanimoto_fp_graph
TPKI-35	P36888	FLT3	FLT3	7.264379740029048	8.244125	tanimoto_fp_graph
TPKI-35	P35916	FLT4	FLT4	6.570419362247082	7.318759	tanimoto_fp_graph
TPKI-35	P10721	KIT	KIT	7.039155388751462	8.200659	tanimoto_fp_graph
TPKI-35	P06239	LCK	LCK	6.635907593716796	7.004365	tanimoto_fp_graph
TPKI-35	O94804	STK10	LOK	7.225943281362939	6.920819	tanimoto_fp_graph
TPKI-35	Q13163	MAP2K5	MEK5	7.452023753129502	7	tanimoto_fp_graph
TPKI-35	Q12866	MERTK	MERTK	6.719464431101497	6.769551	tanimoto_fp_graph
TPKI-35	P08581	MET	MET	6.469284849812633	6.79588	tanimoto_fp_graph
TPKI-35	P16234	PDGFRA	PDGFRA	6.58593892811381	7.823909	tanimoto_fp_graph
TPKI-35	P09619	PDGFRB	PDGFRB	6.769986844069465	8.49485	tanimoto_fp_graph
TPKI-35	P07949	RET	RET	6.762075081740614	6.853872	tanimoto_fp_graph
TPKI-35	P35590	TIE1	TIE1	6.691066375378255	6.455932	tanimoto_fp_graph
TPKI-35	P04629	NTRK1	TRKA	6.846494794148062	6.744727	tanimoto_fp_graph
AKI00000050a	P51451	BLK	BLK	6.407583206622248	6.769551	tanimoto_fp_graph
AKI00000050a	Q6P2M8	PNCK	CAMK1B	5.745590348585846	5	tanimoto_fp_graph
AKI00000050a	P07333	CSF1R	CSF1R	7.165895813477382	8.244125	tanimoto_fp_graph
AKI00000050a	P48729	CSNK1A1	CSNK1A1	5.404153981228873	6.337242	tanimoto_fp_graph
AKI00000050a	P48730	CSNK1D	CSNK1D	5.448868267416326	6.552842	tanimoto_fp_graph
AKI00000050a	P49674	CSNK1E	CSNK1E	5.685579509244449	6.721246	tanimoto_fp_graph
AKI00000050a	Q9C098	DCLK3	DCAMKL3	5.790365902891456	6.356547	tanimoto_fp_graph
AKI00000050a	Q08345	DDR1	DDR1	7.379958675116075	8.29243	tanimoto_fp_graph
AKI00000050a	Q16832	DDR2	DDR2	7.04892559611227	7.744727	tanimoto_fp_graph
AKI00000050a	Q9Y463	DYRK1B	DYRK1B	5.433372914458916	6.721246	tanimoto_fp_graph
AKI00000050a	O15197	EPHB6	EPHB6	6.594023234130379	6.886057	tanimoto_fp_graph
AKI00000050a	P36888	FLT3	FLT3	7.492440399598619	8.055517	tanimoto_fp_graph
AKI00000050a	P35916	FLT4	FLT4	7.292375289660196	6.522879	tanimoto_fp_graph
AKI00000050a	P25098	ADRBK1	GRK2	5.119608214164161	5	tanimoto_fp_graph
AKI00000050a	P10721	KIT	KIT	7.269983925015557	8.853872	tanimoto_fp_graph
AKI00000050a	P06239	LCK	LCK	6.154861469932745	6.229148	tanimoto_fp_graph
AKI00000050a	P49137	MAPKAPK2	MAPKAPK2	5.125563695851417	5	tanimoto_fp_graph
AKI00000050a	Q13163	MAP2K5	MEK5	6.890923183445543	6.537602	tanimoto_fp_graph
AKI00000050a	Q9H1R3	MYLK2	MYLK2	6.514225143539612	6.886057	tanimoto_fp_graph
AKI00000050a	P16234	PDGFRA	PDGFRA	6.6343598318515715	8.221849	tanimoto_fp_graph
AKI00000050a	P09619	PDGFRB	PDGFRB	6.835603788831717	9.19382	tanimoto_fp_graph
AKI00000050a	P07949	RET	RET	6.891332281691818	6.79588	tanimoto_fp_graph
AKI00000050a	O00141	SGK1	SGK	5.9031142798888885	6.537602	tanimoto_fp_graph
AKI00000050a	Q16288	NTRK3	TRKC	6.8837799526074885	6.49485	tanimoto_fp_graph
AKI00000050a	P35968	KDR	VEGFR2	7.194637840954902	7.677781	tanimoto_fp_graph
AKI00000063a	Q8NI60	CABC1	ADCK3	5.6763444523562905	6.221849	tanimoto_fp_graph
AKI00000063a	O43683	BUB1	BUB1	6.035658975522835	6.376751	tanimoto_fp_graph
AKI00000063a	Q6P2M8	PNCK	CAMK1B	5.137811571328011	5	tanimoto_fp_graph
AKI00000063a	P48730	CSNK1D	CSNK1D	6.790153146133365	6.142668	tanimoto_fp_graph
AKI00000063a	P49674	CSNK1E	CSNK1E	6.876851975930841	6.142668	tanimoto_fp_graph
AKI00000063a	O14976	GAK	GAK	6.213897996022503	7	tanimoto_fp_graph
AKI00000063a	P45983	MAPK8	JNK1	5.48444936134967	7.744727	tanimoto_fp_graph
AKI00000063a	P45984	MAPK9	JNK2	5.768410829023792	8.619789	tanimoto_fp_graph
AKI00000063a	P53779	MAPK10	JNK3	5.207106910951749	8.638272	tanimoto_fp_graph
AKI00000063a	P45985	MAP2K4	MEK4	5.973481786781783	6.677781	tanimoto_fp_graph
AKI00000063a	Q9UBE8	NLK	NLK	5.660436487931059	8.387216	tanimoto_fp_graph
AKI00000063a	Q16539	MAPK14	p38-alpha	4.58522641576264	9.327902	tanimoto_fp_graph
AKI00000063a	Q15759	MAPK11	p38-beta	4.88625126490471	8.055517	tanimoto_fp_graph
AKI00000063a	Q9BZL6	PRKD2	PRKD2	5.980037541908391	6.638272	tanimoto_fp_graph
AKI00000063a	Q15418	RPS6KA1	RSK1(Kin.Dom.2-C-terminal)	5.642025089417579	7.080922	tanimoto_fp_graph
AKI00000063a	Q9UK32	RPS6KA6	RSK4(Kin.Dom.2-C-terminal)	5.941255170445981	7.065502	tanimoto_fp_graph
AKI00000063a	Q9NRP7	STK36	STK36	5.461764561698691	6.568636	tanimoto_fp_graph
AKI00000063a	Q9NYL2	ZAK	ZAK	5.194553959390505	6.823909	tanimoto_fp_graph
AKI00000070a	P11802	CDK4	CDK4-cyclinD1	6.2319106459644384	7.337242	tanimoto_fp_graph
AKI00000070a	P11802	CDK4	CDK4-cyclinD3	6.2319106459644384	7.309804	tanimoto_fp_graph
AKI00000070a	P50613	CDK7	CDK7	6.2911507766491575	7.376751	tanimoto_fp_graph
AKI00000070a	O76039	CDKL5	CDKL5	5.638786851357188	6.552842	tanimoto_fp_graph
AKI00000070a	P48729	CSNK1A1	CSNK1A1	5.636885652132251	5.69897	tanimoto_fp_graph
AKI00000070a	P19784	CSNK2A2	CSNK2A2	6.844532662963326	6.853872	tanimoto_fp_graph
AKI00000070a	Q13627	DYRK1A	DYRK1A	5.696010489248099	6.769551	tanimoto_fp_graph
AKI00000070a	Q8TD08	MAPK15	ERK8	6.275323886112124	7.443697	tanimoto_fp_graph
AKI00000070a	P49840	GSK3A	GSK3A	7.1060130089659905	7.721246	tanimoto_fp_graph
AKI00000070a	P49841	GSK3B	GSK3B	7.37563291752543	7.886057	tanimoto_fp_graph
AKI00000070a	Q86Z02	HIPK1	HIPK1	5.869079366887258	6.187087	tanimoto_fp_graph
AKI00000070a	Q9Y6R4	MAP3K4	MAP3K4	5.148145298980209	5	tanimoto_fp_graph
AKI00000070a	Q9NRP7	STK36	STK36	5.941536402148585	6.79588	tanimoto_fp_graph
AKI00000070a	P37173	TGFBR2	TGFBR2	5.9824343135091445	7.055517	tanimoto_fp_graph
AKI00000070a	P29597	TYK2	TYK2(JH2domain-pseudokinase)	6.653706987137533	6.721246	tanimoto_fp_graph
AKI00000070a	Q56UN5	MAP3K19	YSK4	6.4301948382380925	6.744727	tanimoto_fp_graph
AKI00000074a	Q9BWU1	CDK19	CDK11	5.741162312613943	7.619789	tanimoto_fp_graph
AKI00000074a	P49336	CDK8	CDK8	6.335371423739553	7.366532	tanimoto_fp_graph
AKI00000074a	P53355	DAPK1	DAPK1	5.608474701609256	6.244125	tanimoto_fp_graph
AKI00000074a	Q9UIK4	DAPK2	DAPK2	5.5091241583513	6.721246	tanimoto_fp_graph
AKI00000074a	O43293	DAPK3	DAPK3	6.071550962946847	7.376751	tanimoto_fp_graph
AKI00000074a	Q86Z02	HIPK1	HIPK1	6.281779936939435	7.045757	tanimoto_fp_graph
AKI00000074a	Q9H2X6	HIPK2	HIPK2	6.338575879712804	6.853872	tanimoto_fp_graph
AKI00000074a	Q9H422	HIPK3	HIPK3	6.4218449760439205	6.522879	tanimoto_fp_graph
AKI00000074a	Q8NE63	HIPK4	HIPK4	6.003502105608985	6.69897	tanimoto_fp_graph
AKI00000074a	Q13163	MAP2K5	MEK5	5.835654179582795	5.638272	tanimoto_fp_graph
AKI00000074a	Q9Y2I7	PIKFYVE	PIKFYVE	5.706044271808293	6.29243	tanimoto_fp_graph
AKI00000021a	Q08345	DDR1	DDR1	7.5733896236204465	7.004365	tanimoto_fp_graph
AKI00000021a	Q16832	DDR2	DDR2	7.058012127005609	6.677781	tanimoto_fp_graph
AKI00000021a	Q9P2K8	EIF2AK4	GCN2(Kin.Dom.2,S808G)	6.696313033798453	7.251812	tanimoto_fp_graph
AKI00000021a	O60674	JAK2	JAK2(JH1domain-catalytic)	7.434240097329368	6.920819	tanimoto_fp_graph
AKI00000021a	P52333	JAK3	JAK3(JH1domain-catalytic)	7.0210905372853185	6.443697	tanimoto_fp_graph
AKI00000021a	Q9Y2U5	MAP3K2	MAP3K2	7.573839710654837	7.086186	tanimoto_fp_graph
AKI00000021a	Q99759	MAP3K3	MAP3K3	7.243598885086844	7.05061	tanimoto_fp_graph
AKI00000021a	Q9Y6R4	MAP3K4	MAP3K4	6.33896791894376	7.468521	tanimoto_fp_graph
AKI00000021a	Q9Y4K4	MAP4K5	MAP4K5	6.850516601639636	6.958607	tanimoto_fp_graph
AKI00000021a	P42345	MTOR	MTOR	7.900468249484967	5	tanimoto_fp_graph
AKI00000021a	P29597	TYK2	TYK2(JH1domain-catalytic)	7.240971006758166	6.180456	tanimoto_fp_graph
AKI00000021a	P30291	WEE1	WEE1	7.247639879214399	7.327902	tanimoto_fp_graph
AKI00000021a	P0C1S8	WEE2	WEE2	6.532683183188335	7.283997	tanimoto_fp_graph
AKI00000021a	Q56UN5	MAP3K19	YSK4	7.324886089168563	7.508638	tanimoto_fp_graph
AKI00000047a	Q8NI60	CABC1	ADCK3	6.235542785077967	5	tanimoto_fp_graph
AKI00000047a	P30530	AXL	AXL	7.040418901834181	6.744727	tanimoto_fp_graph
AKI00000047a	P49760	CLK2	CLK2	6.118322027938541	5.161151	tanimoto_fp_graph
AKI00000047a	P07333	CSF1R	CSF1R	8.251397504504443	8.823909	tanimoto_fp_graph
AKI00000047a	P49674	CSNK1E	CSNK1E	6.684090287140731	5	tanimoto_fp_graph
AKI00000047a	Q08345	DDR1	DDR1	7.567941246932511	7.387216	tanimoto_fp_graph
AKI00000047a	Q16832	DDR2	DDR2	7.0964711081663285	7.229148	tanimoto_fp_graph
AKI00000047a	O94768	STK17B	DRAK2	6.1304744735988805	5	tanimoto_fp_graph
AKI00000047a	P29323	EPHB2	EPHB2	6.102542346486216	5.39794	tanimoto_fp_graph
AKI00000047a	P54753	EPHB3	EPHB3	5.67137655293817	5.853872	tanimoto_fp_graph
AKI00000047a	O15197	EPHB6	EPHB6	6.90845184943049	7.142668	tanimoto_fp_graph
AKI00000047a	P17948	FLT1	FLT1	8.426965275543399	7.468521	tanimoto_fp_graph
AKI00000047a	P36888	FLT3	FLT3	8.240360136689695	9.537602	tanimoto_fp_graph
AKI00000047a	P35916	FLT4	FLT4	7.8116597144414905	6.853872	tanimoto_fp_graph
AKI00000047a	Q8NE63	HIPK4	HIPK4	6.406096242109071	6.387216	tanimoto_fp_graph
AKI00000047a	P10721	KIT	KIT	8.239705618983828	9.055517	tanimoto_fp_graph
AKI00000047a	Q8IVH8	MAP4K3	MAP4K3	6.74161772964733	5	tanimoto_fp_graph
AKI00000047a	Q8WXR4	MYO3B	MYO3B	6.172536871375714	5	tanimoto_fp_graph
AKI00000047a	P16234	PDGFRA	PDGFRA	7.5079748366631085	8.677781	tanimoto_fp_graph
AKI00000047a	P09619	PDGFRB	PDGFRB	7.755229351798434	8.721246	tanimoto_fp_graph
AKI00000047a	Q96Q40	CDK15	PFTAIRE2	6.1626687200635075	5	tanimoto_fp_graph
AKI00000047a	Q8TBX8	PIP4K2C	PIP5K2C	6.7952792816319	6.568636	tanimoto_fp_graph
AKI00000047a	P07949	RET	RET	7.211735859043086	5.853872	tanimoto_fp_graph
AKI00000047a	P57078	RIPK4	RIPK4	6.949225939236185	5	tanimoto_fp_graph
AKI00000047a	Q15349	RPS6KA2	RSK3(Kin.Dom.1-N-terminal)	6.658174454891168	5	tanimoto_fp_graph
AKI00000047a	P12931	SRC	SRC	6.839740733150502	5	tanimoto_fp_graph
AKI00000047a	Q16288	NTRK3	TRKC	7.153303760871417	6.958607	tanimoto_fp_graph
AKI00000047a	P35968	KDR	VEGFR2	8.049283647254285	8.69897	tanimoto_fp_graph
AKI00000047a	Q56UN5	MAP3K19	YSK4	7.335476192626965	7.327902	tanimoto_fp_graph
GSK1379713	Q9BYP7	WNK3	WNK3	4.721548943419219	5	tanimoto_fp_graph
GSK1379766	O14965	AURKA	AURKA	6.93396192008459	5	tanimoto_fp_graph
GSK1379766	Q9UQB9	AURKC	AURKC	6.561430689146938	5	tanimoto_fp_graph
GSK1379766	O15197	EPHB6	EPHB6	6.519916575658863	5.79588	tanimoto_fp_graph
GSK1379766	Q92918	MAP4K1	HPK1	5.78562348819136	5	tanimoto_fp_graph
GSK1379766	P51617	IRAK1	IRAK1	5.941590640763165	5	tanimoto_fp_graph
GSK1379766	Q9Y616	IRAK3	IRAK3	6.009282051737903	5	tanimoto_fp_graph
GSK1379766	O60674	JAK2	JAK2(JH1domain-catalytic)	6.611176221029409	5.552842	tanimoto_fp_graph
GSK1379766	Q13163	MAP2K5	MEK5	7.196497258660374	5.376751	tanimoto_fp_graph
GSK1379766	Q6P3R8	NEK5	NEK5	5.826488655456204	5	tanimoto_fp_graph
GSK1379766	Q9UBF8	PI4KB	PIK4CB	6.290044328755805	5	tanimoto_fp_graph
GSK1379766	Q8TBX8	PIP4K2C	PIP5K2C	6.59531680735405	5.619789	tanimoto_fp_graph
GSK1379766	Q9BRS2	RIOK1	RIOK1	5.871951592469662	5	tanimoto_fp_graph
GSK1379766	O14730	RIOK3	RIOK3	5.83093404402941	5	tanimoto_fp_graph
GSK1379766	Q6PHR2	ULK3	ULK3	6.573701919718914	5	tanimoto_fp_graph
GSK1379708	Q96J92	WNK4	WNK4	5.315808960277182	5	tanimoto_fp_graph
GSK1379753	Q13705	ACVR2B	ACVR2B	5.870112243637701	5	tanimoto_fp_graph
GSK1379753	O14965	AURKA	AURKA	7.023827051278364	5.920819	tanimoto_fp_graph
GSK1379753	O15197	EPHB6	EPHB6	6.380394492989758	6.39794	tanimoto_fp_graph
GSK1379753	Q9Y616	IRAK3	IRAK3	5.995442632772652	6.958607	tanimoto_fp_graph
GSK1379753	O60674	JAK2	JAK2(JH1domain-catalytic)	6.79011589541864	6.251812	tanimoto_fp_graph
GSK1379753	P10721	KIT	KIT	6.630996947544413	5.958607	tanimoto_fp_graph
GSK1379753	P29376	LTK	LTK	6.322894900042243	5.677781	tanimoto_fp_graph
GSK1379753	Q13163	MAP2K5	MEK5	7.258376523284295	7.408935	tanimoto_fp_graph
GSK1379753	Q13043	STK4	MST1	6.27808082781301	5	tanimoto_fp_graph
GSK1379753	Q6P3R8	NEK5	NEK5	5.967028112006454	6.366532	tanimoto_fp_graph
GSK1379753	O75914	PAK3	PAK3	6.055153394173526	5	tanimoto_fp_graph
GSK1379753	Q8TBX8	PIP4K2C	PIP5K2C	6.690549382102071	6.744727	tanimoto_fp_graph
GSK1379753	O75716	STK16	STK16	6.857283561980251	6.187087	tanimoto_fp_graph
GSK1379765	Q96D53	ADCK4	ADCK4	6.031031648018163	5.267606	tanimoto_fp_graph
GSK1379765	O14965	AURKA	AURKA	7.023827051278364	5.167491	tanimoto_fp_graph
GSK1379765	Q96GD4	AURKB	AURKB	7.058937191812188	5.920819	tanimoto_fp_graph
GSK1379765	O43683	BUB1	BUB1	6.940514320532027	5	tanimoto_fp_graph
GSK1379765	O15197	EPHB6	EPHB6	6.380394492989758	5.585027	tanimoto_fp_graph
GSK1379765	P14616	INSRR	INSRR	6.530646633441001	5	tanimoto_fp_graph
GSK1379765	Q9Y616	IRAK3	IRAK3	5.995442632772652	5.49485	tanimoto_fp_graph
GSK1379765	O60674	JAK2	JAK2(JH1domain-catalytic)	6.79011589541864	5.638272	tanimoto_fp_graph
GSK1379765	P53671	LIMK2	LIMK2	5.64599212513109	5	tanimoto_fp_graph
GSK1379765	Q13163	MAP2K5	MEK5	7.258376523284295	7.136677	tanimoto_fp_graph
GSK1379765	O15146	MUSK	MUSK	6.125722385162326	5	tanimoto_fp_graph
GSK1379765	Q6P3R8	NEK5	NEK5	5.967028112006454	5.267606	tanimoto_fp_graph
GSK1379765	P42338	PIK3CB	PIK3CB	7.4616442095145	5	tanimoto_fp_graph
GSK1379765	Q8TBX8	PIP4K2C	PIP5K2C	6.690549382102071	5.251812	tanimoto_fp_graph
GSK1379765	P35590	TIE1	TIE1	6.1317401903011355	5	tanimoto_fp_graph
GSK1379765	Q6PHR2	ULK3	ULK3	6.7639068525040065	5.79588	tanimoto_fp_graph
GSK1033723	Q9Y243	AKT3	AKT3	5.262486695322637	5	tanimoto_fp_graph
GSK1033723	P30530	AXL	AXL	6.836091011318249	5	tanimoto_fp_graph
GSK1033723	P49759	CLK1	CLK1	5.9863835140699715	6.823909	tanimoto_fp_graph
GSK1033723	Q9HAZ1	CLK4	CLK4	5.771394040996625	6.886057	tanimoto_fp_graph
GSK1033723	Q09013	DMPK	DMPK	5.404018090948547	5.091515	tanimoto_fp_graph
GSK1033723	Q13627	DYRK1A	DYRK1A	5.719758764613523	6.886057	tanimoto_fp_graph
GSK1033723	Q9Y463	DYRK1B	DYRK1B	5.4500653093302525	5	tanimoto_fp_graph
GSK1033723	Q92630	DYRK2	DYRK2	5.354347871410193	6.366532	tanimoto_fp_graph
GSK1033723	Q8TF76	GSG2	HASPIN	5.524825121012622	5	tanimoto_fp_graph
GSK1033723	Q9H422	HIPK3	HIPK3	6.226053532882531	6.769551	tanimoto_fp_graph
GSK1033723	P06213	INSR	INSR	5.556500261401114	5	tanimoto_fp_graph
GSK1033723	Q02763	TEK	TIE2	5.512932037414307	5	tanimoto_fp_graph
GSK1033723	Q56UN5	MAP3K19	YSK4	6.483956961399112	6.431798	tanimoto_fp_graph
GSK1379763	P27037	ACVR2A	ACVR2A	5.914968558248616	5	tanimoto_fp_graph
GSK1379763	Q9UQB9	AURKC	AURKC	6.772337145806774	6.05061	tanimoto_fp_graph
GSK1379763	O15197	EPHB6	EPHB6	6.293720709475033	6.552842	tanimoto_fp_graph
GSK1379763	Q9H422	HIPK3	HIPK3	5.9590967383039075	5	tanimoto_fp_graph
GSK1379763	Q9Y616	IRAK3	IRAK3	5.987788337100811	6.823909	tanimoto_fp_graph
GSK1379763	O60674	JAK2	JAK2(JH1domain-catalytic)	6.871910285039965	6.060481	tanimoto_fp_graph
GSK1379763	P10721	KIT	KIT	6.5934619088927136	6.69897	tanimoto_fp_graph
GSK1379763	Q13233	MAP3K1	MAP3K1	5.036581552361452	5	tanimoto_fp_graph
GSK1379763	Q9Y4K4	MAP4K5	MAP4K5	6.436135205062303	5	tanimoto_fp_graph
GSK1379763	Q13163	MAP2K5	MEK5	7.227303115033419	7.619789	tanimoto_fp_graph
GSK1379763	Q6P3R8	NEK5	NEK5	5.972430647028298	6.431798	tanimoto_fp_graph
GSK1379763	P09619	PDGFRB	PDGFRB	6.831055718639861	5.657577	tanimoto_fp_graph
GSK1379763	Q8TBX8	PIP4K2C	PIP5K2C	6.675501726269836	6.619789	tanimoto_fp_graph
GSK1379763	Q9BRS2	RIOK1	RIOK1	5.864399692196024	5.657577	tanimoto_fp_graph
GSK1379763	O14730	RIOK3	RIOK3	5.761036808013941	5	tanimoto_fp_graph
GSK1379763	Q16288	NTRK3	TRKC	6.1922172583724215	6.251812	tanimoto_fp_graph
GSK1379763	Q6PHR2	ULK3	ULK3	6.755931679894444	6.136677	tanimoto_fp_graph
SB-213663	O96017	CHEK2	CHEK2	6.07737336206815	5	tanimoto_fp_graph
SB-213663	O14578	CIT	CIT	5.877363586175498	6.585027	tanimoto_fp_graph
SB-213663	Q6DT37	CDC42BPG	DMPK2	5.790578049472751	6.537602	tanimoto_fp_graph
SB-213663	P45983	MAPK8	JNK1	6.731967786047776	6.657577	tanimoto_fp_graph
SB-213663	P45984	MAPK9	JNK2	6.948469098939652	7.337242	tanimoto_fp_graph
SB-213663	P53779	MAPK10	JNK3	6.57885391079932	7.187087	tanimoto_fp_graph
SB-213663	Q15746	MYLK	MYLK	5.127814948910063	5	tanimoto_fp_graph
SB-213663	Q16539	MAPK14	p38-alpha	7.232500192732722	7.267606	tanimoto_fp_graph
SB-213663	Q9UHD2	TBK1	TBK1	5.78689608184462	5	tanimoto_fp_graph
GSK301362	Q6P2M8	PNCK	CAMK1B	5.504005824515548	6.508638	tanimoto_fp_graph
GSK301362	O14920	IKBKB	IKK-beta	5.942533959484137	7.677781	tanimoto_fp_graph
GSK301362	P23458	JAK1	JAK1(JH2domain-pseudokinase)	6.742717528056632	6.408935	tanimoto_fp_graph
GSK301362	O60674	JAK2	JAK2(JH1domain-catalytic)	6.461785623895492	6.744727	tanimoto_fp_graph
GSK301362	Q13188	STK3	MST2	5.760336976075736	5.657577	tanimoto_fp_graph
GSK301362	Q86YV6	MYLK4	MYLK4	6.812225371588686	6.853872	tanimoto_fp_graph
GSK301362	Q9H093	NUAK2	SNARK	5.861780894708021	6.69897	tanimoto_fp_graph
GSK301362	Q7L7X3	TAOK1	TAOK1	5.506821323377648	7.167491	tanimoto_fp_graph
GSK301362	Q9H2K8	TAOK3	TAOK3	5.942531175773046	7.49485	tanimoto_fp_graph
GSK301362	P29597	TYK2	TYK2(JH2domain-pseudokinase)	6.29110629998806	8.537602	tanimoto_fp_graph
GSK1379944	O14936	CASK	CASK	6.274596565098583	5	tanimoto_fp_graph
GSK1379944	Q00526	CDK3	CDK3	6.526575348109051	5	tanimoto_fp_graph
GSK1379944	P11802	CDK4	CDK4-cyclinD1	6.216419434331201	5	tanimoto_fp_graph
GSK1379944	O14757	CHEK1	CHEK1	6.58854664088813	5	tanimoto_fp_graph
GSK1379944	P78368	CSNK1G2	CSNK1G2	6.092213575095122	5	tanimoto_fp_graph
GSK1379944	O43293	DAPK3	DAPK3	6.7244236137316316	5	tanimoto_fp_graph
GSK1379944	Q08345	DDR1	DDR1	7.334549435215462	5	tanimoto_fp_graph
GSK1379944	P29323	EPHB2	EPHB2	6.284090089172758	5	tanimoto_fp_graph
GSK1379944	P27361	MAPK3	ERK1	6.43399878403955	5	tanimoto_fp_graph
GSK1379944	P22455	FGFR4	FGFR4	5.526188532815993	5	tanimoto_fp_graph
GSK1379944	O14920	IKBKB	IKK-beta	6.482442098031969	5	tanimoto_fp_graph
GSK1379944	P51617	IRAK1	IRAK1	6.0953837660637875	5	tanimoto_fp_graph
GSK1379944	Q6P3R8	NEK5	NEK5	5.855049191167013	5	tanimoto_fp_graph
GSK1379944	Q9UBE8	NLK	NLK	7.2036096949766595	5	tanimoto_fp_graph
GSK1379944	P09619	PDGFRB	PDGFRB	7.684713885683722	5	tanimoto_fp_graph
GSK1379944	O60331	PIP5K1C	PIP5K1C	6.161106923093635	5	tanimoto_fp_graph
GSK1379944	Q02156	PRKCE	PRKCE	6.018326330489577	5	tanimoto_fp_graph
GSK1379944	O94806	PRKD3	PRKD3	6.345510892032828	5	tanimoto_fp_graph
GSK1379944	P07949	RET	RET	6.822265943922329	5	tanimoto_fp_graph
GSK1379753	Q16288	NTRK3	TRKC	6.237528341932508	6.537602	tanimoto_fp_graph
GW819776	Q8IVW4	CDKL3	CDKL3	7.554763642643421	5	tanimoto_fp_graph
GW819776	P49759	CLK1	CLK1	7.8184130151316635	5.309804	tanimoto_fp_graph
GW819776	Q8TD08	MAPK15	ERK8	7.205263907152168	5.619789	tanimoto_fp_graph
GW819776	Q86Z02	HIPK1	HIPK1	7.064034294193483	5.013228	tanimoto_fp_graph
GW819776	Q9H2X6	HIPK2	HIPK2	7.212990678419759	5.30103	tanimoto_fp_graph
GW819776	Q9H422	HIPK3	HIPK3	6.966731090332823	5	tanimoto_fp_graph
GW819776	P45983	MAPK8	JNK1	7.949654547246075	5.091515	tanimoto_fp_graph
GW819776	P53779	MAPK10	JNK3	7.76253599733742	5	tanimoto_fp_graph
GW819776	P10721	KIT	KIT	7.047373841802241	5	tanimoto_fp_graph
GW819776	P46734	MAP2K3	MEK3	7.023988991767271	5.39794	tanimoto_fp_graph
GW819776	P51956	NEK3	NEK3	6.777317772400596	5	tanimoto_fp_graph
GW819776	Q6P3R8	NEK5	NEK5	6.358471913021064	5	tanimoto_fp_graph
GW819776	Q8TBX8	PIP4K2C	PIP5K2C	6.666066418825091	5	tanimoto_fp_graph
GW819776	Q9BVS4	RIOK2	RIOK2	6.947119501689032	5.070581	tanimoto_fp_graph
GW856795	P00519	ABL1	ABL1-phosphorylated	6.0164856230668	7.309804	tanimoto_fp_graph
GW856795	P04626	ERBB2	ERBB2	5.540732787591224	6.309804	tanimoto_fp_graph
GW856795	P42685	FRK	FRK	6.183933228452771	7.031517	tanimoto_fp_graph
GW856795	P06239	LCK	LCK	5.575223651237465	6.031517	tanimoto_fp_graph
GW856795	Q12851	MAP4K2	MAP4K2	5.960344856266186	5.552842	tanimoto_fp_graph
GW856795	P16234	PDGFRA	PDGFRA	5.516161809236322	5.958607	tanimoto_fp_graph
GW856795	O15530	PDPK1	PDPK1	5.255262579950989	5	tanimoto_fp_graph
GW856795	P17612	PRKACA	PKAC-alpha	6.091100868379605	5	tanimoto_fp_graph
GW856795	P07949	RET	RET	6.157566509584461	6.886057	tanimoto_fp_graph
GW856795	P12931	SRC	SRC	5.840483549031743	6.142668	tanimoto_fp_graph
GW856795	Q7L7X3	TAOK1	TAOK1	5.34756401260248	5	tanimoto_fp_graph
GW856795	P37173	TGFBR2	TGFBR2	6.049359432486857	6.69897	tanimoto_fp_graph
GW856795	Q86Y07	VRK2	VRK2	5.500099851496166	5	tanimoto_fp_graph
GSK902056	P31749	AKT1	AKT1	8.160820602032297	7.004365	tanimoto_fp_graph
GSK902056	P31751	AKT2	AKT2	7.5602906119536435	7	tanimoto_fp_graph
GSK902056	Q9Y243	AKT3	AKT3	7.488734944138607	7.346787	tanimoto_fp_graph
GSK902056	P21802	FGFR2	FGFR2	5.878260451292105	5	tanimoto_fp_graph
GSK902056	Q9P286	PAK7	PAK7	7.5693135504800075	5.958607	tanimoto_fp_graph
GSK902056	Q05655	PRKCD	PRKCD	7.204607075924705	6	tanimoto_fp_graph
GSK902056	Q02156	PRKCE	PRKCE	7.718232076708218	7.49485	tanimoto_fp_graph
GSK902056	P24723	PRKCH	PRKCH	7.651100801239006	7.387216	tanimoto_fp_graph
GSK902056	Q04759	PRKCQ	PRKCQ	7.883652498436537	7.39794	tanimoto_fp_graph
GSK902056	Q13237	PRKG2	PRKG2	7.225000431125727	7.49485	tanimoto_fp_graph
GSK902056	P51817	PRKX	PRKX	7.176977003586772	6.920819	tanimoto_fp_graph
GSK902056	O75676	RPS6KA4	RPS6KA4(Kin.Dom.2-C-terminal)	6.870150380667066	6.366532	tanimoto_fp_graph
GSK902056	Q56UN5	MAP3K19	YSK4	7.14848947415549	8.013228	tanimoto_fp_graph
PFE-PKIS 10	Q9UM73	ALK	ALK	9.146964715647366	9	tanimoto_fp_hybridization
PFE-PKIS 10	Q9UIK4	DAPK2	DAPK2	6.941840413744114	5	tanimoto_fp_hybridization
PFE-PKIS 10	O15075	DCLK1	DCAMKL1	7.161364907845618	6.920819	tanimoto_fp_hybridization
PFE-PKIS 10	Q8N568	DCLK2	DCAMKL2	7.164182335639917	6.318759	tanimoto_fp_hybridization
PFE-PKIS 10	O15197	EPHB6	EPHB6	8.276983014385213	5.638272	tanimoto_fp_hybridization
PFE-PKIS 10	Q05397	PTK2	FAK	7.706077140543104	8.30103	tanimoto_fp_hybridization
PFE-PKIS 10	P16591	FER	FER	7.811800910104574	7.49485	tanimoto_fp_hybridization
PFE-PKIS 10	P07332	FES	FES	7.553428877358485	6.920819	tanimoto_fp_hybridization
PFE-PKIS 10	P42685	FRK	FRK	7.400329344662305	6.823909	tanimoto_fp_hybridization
PFE-PKIS 10	Q15835	GRK1	GRK1	7.377816794795505	6.744727	tanimoto_fp_hybridization
PFE-PKIS 10	Q8WTQ7	GRK7	GRK7	7.322259745457747	6.886057	tanimoto_fp_hybridization
PFE-PKIS 10	O94804	STK10	LOK	8.878231163742537	6.337242	tanimoto_fp_hybridization
PFE-PKIS 10	P29376	LTK	LTK	8.573628062927645	6.244125	tanimoto_fp_hybridization
PFE-PKIS 10	P46734	MAP2K3	MEK3	7.283217798179255	6.19382	tanimoto_fp_hybridization
PFE-PKIS 10	P15735	PHKG2	PHKG2	7.2676515726832696	6.920819	tanimoto_fp_hybridization
PFE-PKIS 10	O00444	PLK4	PLK4	8.064132957753197	7.408935	tanimoto_fp_hybridization
PFE-PKIS 10	Q14289	PTK2B	PYK2	7.547418005094235	8.091515	tanimoto_fp_hybridization
PFE-PKIS 10	Q6XUX3	DSTYK	RIPK5	7.241898521099103	6.420216	tanimoto_fp_hybridization
PFE-PKIS 10	P08922	ROS1	ROS1	8.444848243827744	9.39794	tanimoto_fp_hybridization
PFE-PKIS 10	Q9H2G2	SLK	SLK	8.041476597130737	6.638272	tanimoto_fp_hybridization
PFE-PKIS 10	Q13470	TNK1	TNK1	7.48933401455472	7.004365	tanimoto_fp_hybridization
PFE-PKIS 10	Q07912	TNK2	TNK2	7.525702472275724	7.657577	tanimoto_fp_hybridization
PFE-PKIS 10	P04629	NTRK1	TRKA	8.305253397857781	6.769551	tanimoto_fp_hybridization
PFE-PKIS 10	Q16620	NTRK2	TRKB	8.403083505985615	6.39794	tanimoto_fp_hybridization
PFE-PKIS 14	Q96GD4	AURKB	AURKB	6.222034506086833	6.283997	tanimoto_fp_hybridization
PFE-PKIS 14	Q8N5S9	CAMKK1	CAMKK1	6.2058530997922725	6.468521	tanimoto_fp_hybridization
PFE-PKIS 14	Q96RR4	CAMKK2	CAMKK2	6.4048817845292705	6.769551	tanimoto_fp_hybridization
PFE-PKIS 14	P49759	CLK1	CLK1	6.86240198600173	6.79588	tanimoto_fp_hybridization
PFE-PKIS 14	Q9HAZ1	CLK4	CLK4	6.917520174795926	7.508638	tanimoto_fp_hybridization
PFE-PKIS 14	P68400	CSNK2A1	CSNK2A1	7.009120013723833	5.69897	tanimoto_fp_hybridization
PFE-PKIS 14	P19784	CSNK2A2	CSNK2A2	6.876922128934682	6.21467	tanimoto_fp_hybridization
PFE-PKIS 14	Q9UEE5	STK17A	DRAK1	6.616575594227065	6.568636	tanimoto_fp_hybridization
PFE-PKIS 14	O94768	STK17B	DRAK2	6.463620798390369	7.958607	tanimoto_fp_hybridization
PFE-PKIS 14	Q13627	DYRK1A	DYRK1A	6.740322632417752	7.387216	tanimoto_fp_hybridization
PFE-PKIS 14	Q86Z02	HIPK1	HIPK1	6.529118746019114	6.769551	tanimoto_fp_hybridization
PFE-PKIS 14	Q9H2X6	HIPK2	HIPK2	6.675995989636603	6.79588	tanimoto_fp_hybridization
PFE-PKIS 14	Q9H422	HIPK3	HIPK3	6.700301772936648	6.69897	tanimoto_fp_hybridization
PFE-PKIS 14	Q8NE63	HIPK4	HIPK4	6.416456580874432	6.259637	tanimoto_fp_hybridization
PFE-PKIS 14	P09619	PDGFRB	PDGFRB	6.426542266558232	6.920819	tanimoto_fp_hybridization
PFE-PKIS 14	O60331	PIP5K1C	PIP5K1C	6.289722269747676	6.327902	tanimoto_fp_hybridization
PFE-PKIS 14	P19525	EIF2AK2	PRKR	5.400797578079265	5	tanimoto_fp_hybridization
PFE-PKIS 18	O14965	AURKA	AURKA	7.3625145697171845	6.677781	tanimoto_fp_hybridization
PFE-PKIS 18	Q96GD4	AURKB	AURKB	7.7783348861010655	6.769551	tanimoto_fp_hybridization
PFE-PKIS 18	P19784	CSNK2A2	CSNK2A2	6.372951617562547	6.154902	tanimoto_fp_hybridization
PFE-PKIS 18	O94768	STK17B	DRAK2	6.872066015934492	5.619789	tanimoto_fp_hybridization
PFE-PKIS 18	Q05397	PTK2	FAK	7.454025085124228	8.619789	tanimoto_fp_hybridization
PFE-PKIS 18	P36888	FLT3	FLT3	6.815114870020345	7.21467	tanimoto_fp_hybridization
PFE-PKIS 18	P35916	FLT4	FLT4	7.283899946818181	6.552842	tanimoto_fp_hybridization
PFE-PKIS 18	P23458	JAK1	JAK1(JH2domain-pseudokinase)	7.436078301666989	6.356547	tanimoto_fp_hybridization
PFE-PKIS 18	O60674	JAK2	JAK2(JH1domain-catalytic)	8.176506931632051	7.045757	tanimoto_fp_hybridization
PFE-PKIS 18	P52333	JAK3	JAK3(JH1domain-catalytic)	7.398005889756837	7.769551	tanimoto_fp_hybridization
PFE-PKIS 18	P08581	MET	MET	7.321854972104248	6	tanimoto_fp_hybridization
PFE-PKIS 18	P80192	MAP3K9	MLK1	6.819283092467594	7.958607	tanimoto_fp_hybridization
PFE-PKIS 18	Q02779	MAP3K10	MLK2	6.5387046026744	7.130768	tanimoto_fp_hybridization
PFE-PKIS 18	Q16584	MAP3K11	MLK3	6.575364962414646	7.552842	tanimoto_fp_hybridization
PFE-PKIS 18	Q16539	MAPK14	p38-alpha	7.419741824115517	5	tanimoto_fp_hybridization
PFE-PKIS 18	P07949	RET	RET	7.660301987971714	6.455932	tanimoto_fp_hybridization
PFE-PKIS 18	O14730	RIOK3	RIOK3	6.410027377994795	6.207608	tanimoto_fp_hybridization
PFE-PKIS 18	Q9H093	NUAK2	SNARK	7.3630774431077635	5.886057	tanimoto_fp_hybridization
PFE-PKIS 18	O75716	STK16	STK16	6.849029056514166	7.309804	tanimoto_fp_hybridization
PFE-PKIS 18	P43405	SYK	SYK	6.588765270104749	6.443697	tanimoto_fp_hybridization
PFE-PKIS 18	Q9UHD2	TBK1	TBK1	6.893472514701137	6.376751	tanimoto_fp_hybridization
PFE-PKIS 18	P04629	NTRK1	TRKA	7.219592710595804	6.420216	tanimoto_fp_hybridization
PFE-PKIS 18	Q16620	NTRK2	TRKB	7.270714752823541	5.677781	tanimoto_fp_hybridization
PFE-PKIS 18	P33981	TTK	TTK	6.362589273105017	7.568636	tanimoto_fp_hybridization
PFE-PKIS 18	P29597	TYK2	TYK2(JH1domain-catalytic)	7.606676636063533	6.585027	tanimoto_fp_hybridization
PFE-PKIS 18	Q56UN5	MAP3K19	YSK4	7.163207729353678	7.537602	tanimoto_fp_hybridization
TPKI-30	Q8NI60	CABC1	ADCK3	6.33636652729432	5	tanimoto_fp_hybridization
TPKI-30	O14965	AURKA	AURKA	7.436924965536765	5.05061	tanimoto_fp_hybridization
TPKI-30	Q13873	BMPR2	BMPR2	5.798368173767531	5.886057	tanimoto_fp_hybridization
TPKI-30	P51813	BMX	BMX	6.313727822500364	5	tanimoto_fp_hybridization
TPKI-30	P22607	FGFR3	FGFR3	5.793711846104844	5	tanimoto_fp_hybridization
TPKI-30	P52564	MAP2K6	MEK6	5.887012942591009	5	tanimoto_fp_hybridization
TPKI-30	Q9Y6E0	STK24	MST3	5.950374003554093	5	tanimoto_fp_hybridization
TPKI-30	Q96PY6	NEK1	NEK1	5.453351426415591	5	tanimoto_fp_hybridization
TPKI-30	Q8IY84	MGC42105	NIM1	6.142601045284387	5.251812	tanimoto_fp_hybridization
TPKI-30	Q8TBX8	PIP4K2C	PIP5K2C	7.048929359270928	5.481486	tanimoto_fp_hybridization
TPKI-30	P53350	PLK1	PLK1	8.53594752128448	8.080922	tanimoto_fp_hybridization
TPKI-30	Q9NYY3	PLK2	PLK2	8.423717781859708	7.173925	tanimoto_fp_hybridization
TPKI-30	Q9H4B4	PLK3	PLK3	7.766873278417295	6.420216	tanimoto_fp_hybridization
TPKI-30	Q9H2G2	SLK	SLK	6.3076324258674354	5	tanimoto_fp_hybridization
TPKI-30	O75716	STK16	STK16	6.90976361057239	5.958607	tanimoto_fp_hybridization
TPKI-30	O00506	STK25	YSK1	5.156834979455132	5	tanimoto_fp_hybridization
TPKI-31	O14965	AURKA	AURKA	7.457383074103067	7.275724	tanimoto_fp_hybridization
TPKI-31	Q9NSY1	BMP2K	BIKE	6.638108215569001	7.443697	tanimoto_fp_hybridization
TPKI-31	P49760	CLK2	CLK2	6.186740725678081	7.130768	tanimoto_fp_hybridization
TPKI-31	Q9C098	DCLK3	DCAMKL3	7.113532394939167	5.638272	tanimoto_fp_hybridization
TPKI-31	O14976	GAK	GAK	6.389367400839934	7.431798	tanimoto_fp_hybridization
TPKI-31	Q9P2K8	EIF2AK4	GCN2(Kin.Dom.2,S808G)	6.788343783229741	7.30103	tanimoto_fp_hybridization
TPKI-31	P51617	IRAK1	IRAK1	6.825301643245405	7.022276	tanimoto_fp_hybridization
TPKI-31	P23458	JAK1	JAK1(JH2domain-pseudokinase)	6.849199931782784	6.823909	tanimoto_fp_hybridization
TPKI-31	Q9Y6R4	MAP3K4	MAP3K4	5.200879803727832	7.130768	tanimoto_fp_hybridization
TPKI-31	P08581	MET	MET	6.104463497969116	7.337242	tanimoto_fp_hybridization
TPKI-31	Q8IY84	MGC42105	NIM1	6.260206095947909	7.107905	tanimoto_fp_hybridization
TPKI-31	P48736	PIK3CG	PIK3CG	7.715206339885355	7.091515	tanimoto_fp_hybridization
TPKI-31	Q8TBX8	PIP4K2C	PIP5K2C	7.058631140947662	7.619789	tanimoto_fp_hybridization
TPKI-31	P53350	PLK1	PLK1	8.47828189872384	9.769551	tanimoto_fp_hybridization
TPKI-31	Q9NYY3	PLK2	PLK2	8.213999471900236	8.657577	tanimoto_fp_hybridization
TPKI-31	Q9H4B4	PLK3	PLK3	7.766745779083448	7.744727	tanimoto_fp_hybridization
TPKI-31	Q9BRS2	RIOK1	RIOK1	6.38630233061838	7.075721	tanimoto_fp_hybridization
TPKI-31	O14730	RIOK3	RIOK3	6.235882401958382	5.443697	tanimoto_fp_hybridization
TPKI-31	Q9H2G2	SLK	SLK	6.595898697650892	7.619789	tanimoto_fp_hybridization
TPKI-31	O75716	STK16	STK16	6.779050038351075	7.481486	tanimoto_fp_hybridization
TPKI-31	P29597	TYK2	TYK2(JH1domain-catalytic)	6.774910830497727	6.79588	tanimoto_fp_hybridization
TPKI-31	Q56UN5	MAP3K19	YSK4	6.980750852007061	7.346787	tanimoto_fp_hybridization
TPKI-35	P00519	ABL1	ABL1-phosphorylated	7.078890210403839	8.136677	tanimoto_fp_hybridization
TPKI-35	P42684	ABL2	ABL2	6.792500016218401	6.585027	tanimoto_fp_hybridization
TPKI-35	Q92772	CDKL2	CDKL2	6.448205150619002	6.79588	tanimoto_fp_hybridization
TPKI-35	P07333	CSF1R	CSF1R	6.241164139407032	7.173925	tanimoto_fp_hybridization
TPKI-35	Q08345	DDR1	DDR1	7.5736829753549815	8.721246	tanimoto_fp_hybridization
TPKI-35	Q16832	DDR2	DDR2	6.895016618357214	7.619789	tanimoto_fp_hybridization
TPKI-35	O15197	EPHB6	EPHB6	6.582348464568401	6.769551	tanimoto_fp_hybridization
TPKI-35	P21860	ERBB3	ERBB3	6.454350552323008	6.309804	tanimoto_fp_hybridization
TPKI-35	P17948	FLT1	FLT1	6.482839949785557	6.69897	tanimoto_fp_hybridization
TPKI-35	P36888	FLT3	FLT3	6.22531000496674	8.244125	tanimoto_fp_hybridization
TPKI-35	P35916	FLT4	FLT4	6.648940655142497	7.318759	tanimoto_fp_hybridization
TPKI-35	P10721	KIT	KIT	6.406165085840628	8.200659	tanimoto_fp_hybridization
TPKI-35	P06239	LCK	LCK	7.078960058765644	7.004365	tanimoto_fp_hybridization
TPKI-35	O94804	STK10	LOK	6.724946569771065	6.920819	tanimoto_fp_hybridization
TPKI-35	Q13163	MAP2K5	MEK5	7.0227303344740495	7	tanimoto_fp_hybridization
TPKI-35	Q12866	MERTK	MERTK	6.788385967302763	6.769551	tanimoto_fp_hybridization
TPKI-35	P08581	MET	MET	6.730113338795124	6.79588	tanimoto_fp_hybridization
TPKI-35	P16234	PDGFRA	PDGFRA	6.433538086040325	7.823909	tanimoto_fp_hybridization
TPKI-35	P09619	PDGFRB	PDGFRB	6.573282802024073	8.49485	tanimoto_fp_hybridization
TPKI-35	P07949	RET	RET	6.83811995572564	6.853872	tanimoto_fp_hybridization
TPKI-35	P35590	TIE1	TIE1	7.000105250823092	6.455932	tanimoto_fp_hybridization
TPKI-35	P04629	NTRK1	TRKA	6.121575661524473	6.744727	tanimoto_fp_hybridization
AKI00000050a	P51451	BLK	BLK	7.107091925735389	6.769551	tanimoto_fp_hybridization
AKI00000050a	Q6P2M8	PNCK	CAMK1B	6.11695582458451	5	tanimoto_fp_hybridization
AKI00000050a	P07333	CSF1R	CSF1R	7.505410033643991	8.244125	tanimoto_fp_hybridization
AKI00000050a	P48729	CSNK1A1	CSNK1A1	5.726634932033203	6.337242	tanimoto_fp_hybridization
AKI00000050a	P48730	CSNK1D	CSNK1D	5.875205971663386	6.552842	tanimoto_fp_hybridization
AKI00000050a	P49674	CSNK1E	CSNK1E	6.121690558595483	6.721246	tanimoto_fp_hybridization
AKI00000050a	Q9C098	DCLK3	DCAMKL3	5.787407560363586	6.356547	tanimoto_fp_hybridization
AKI00000050a	Q08345	DDR1	DDR1	8.069792932491671	8.29243	tanimoto_fp_hybridization
AKI00000050a	Q16832	DDR2	DDR2	7.492585562071023	7.744727	tanimoto_fp_hybridization
AKI00000050a	Q9Y463	DYRK1B	DYRK1B	6.2949505466248175	6.721246	tanimoto_fp_hybridization
AKI00000050a	O15197	EPHB6	EPHB6	6.991907131523597	6.886057	tanimoto_fp_hybridization
AKI00000050a	P36888	FLT3	FLT3	7.575013830595822	8.055517	tanimoto_fp_hybridization
AKI00000050a	P35916	FLT4	FLT4	7.506448055168899	6.522879	tanimoto_fp_hybridization
AKI00000050a	P25098	ADRBK1	GRK2	5.457936170657861	5	tanimoto_fp_hybridization
AKI00000050a	P10721	KIT	KIT	7.412923214648912	8.853872	tanimoto_fp_hybridization
AKI00000050a	P06239	LCK	LCK	7.249007696306666	6.229148	tanimoto_fp_hybridization
AKI00000050a	P49137	MAPKAPK2	MAPKAPK2	5.487558797515816	5	tanimoto_fp_hybridization
AKI00000050a	Q13163	MAP2K5	MEK5	6.863754046992677	6.537602	tanimoto_fp_hybridization
AKI00000050a	Q9H1R3	MYLK2	MYLK2	6.57576913379169	6.886057	tanimoto_fp_hybridization
AKI00000050a	P16234	PDGFRA	PDGFRA	7.224805311930679	8.221849	tanimoto_fp_hybridization
AKI00000050a	P09619	PDGFRB	PDGFRB	7.68672084496321	9.19382	tanimoto_fp_hybridization
AKI00000050a	P07949	RET	RET	7.100214622037256	6.79588	tanimoto_fp_hybridization
AKI00000050a	O00141	SGK1	SGK	6.184204625166551	6.537602	tanimoto_fp_hybridization
AKI00000050a	Q16288	NTRK3	TRKC	7.101105082464883	6.49485	tanimoto_fp_hybridization
AKI00000050a	P35968	KDR	VEGFR2	7.2796024290435675	7.677781	tanimoto_fp_hybridization
AKI00000063a	Q8NI60	CABC1	ADCK3	5.500137933865028	6.221849	tanimoto_fp_hybridization
AKI00000063a	O43683	BUB1	BUB1	6.505531234914276	6.376751	tanimoto_fp_hybridization
AKI00000063a	Q6P2M8	PNCK	CAMK1B	5.309775418497514	5	tanimoto_fp_hybridization
AKI00000063a	P48730	CSNK1D	CSNK1D	7.205273641266228	6.142668	tanimoto_fp_hybridization
AKI00000063a	P49674	CSNK1E	CSNK1E	7.337241320922388	6.142668	tanimoto_fp_hybridization
AKI00000063a	O14976	GAK	GAK	6.413057431464665	7	tanimoto_fp_hybridization
AKI00000063a	P45983	MAPK8	JNK1	5.832168047457241	7.744727	tanimoto_fp_hybridization
AKI00000063a	P45984	MAPK9	JNK2	6.09978718328422	8.619789	tanimoto_fp_hybridization
AKI00000063a	P53779	MAPK10	JNK3	5.942247434463646	8.638272	tanimoto_fp_hybridization
AKI00000063a	P45985	MAP2K4	MEK4	6.040344294274195	6.677781	tanimoto_fp_hybridization
AKI00000063a	Q9UBE8	NLK	NLK	6.719844507851409	8.387216	tanimoto_fp_hybridization
AKI00000063a	Q16539	MAPK14	p38-alpha	6.7092245570434015	9.327902	tanimoto_fp_hybridization
AKI00000063a	Q15759	MAPK11	p38-beta	6.434213922909442	8.055517	tanimoto_fp_hybridization
AKI00000063a	Q9BZL6	PRKD2	PRKD2	6.142208007441076	6.638272	tanimoto_fp_hybridization
AKI00000063a	Q15418	RPS6KA1	RSK1(Kin.Dom.2-C-terminal)	6.086330342672515	7.080922	tanimoto_fp_hybridization
AKI00000063a	Q9UK32	RPS6KA6	RSK4(Kin.Dom.2-C-terminal)	6.358466093307608	7.065502	tanimoto_fp_hybridization
AKI00000063a	Q9NRP7	STK36	STK36	5.375536972193946	6.568636	tanimoto_fp_hybridization
AKI00000063a	Q9NYL2	ZAK	ZAK	5.463084176564722	6.823909	tanimoto_fp_hybridization
AKI00000070a	P11802	CDK4	CDK4-cyclinD1	6.48754533824908	7.337242	tanimoto_fp_hybridization
AKI00000070a	P11802	CDK4	CDK4-cyclinD3	6.48754533824908	7.309804	tanimoto_fp_hybridization
AKI00000070a	P50613	CDK7	CDK7	6.313392230490168	7.376751	tanimoto_fp_hybridization
AKI00000070a	O76039	CDKL5	CDKL5	6.351355315314226	6.552842	tanimoto_fp_hybridization
AKI00000070a	P48729	CSNK1A1	CSNK1A1	5.8417855783887	5.69897	tanimoto_fp_hybridization
AKI00000070a	P19784	CSNK2A2	CSNK2A2	6.5196434307953925	6.853872	tanimoto_fp_hybridization
AKI00000070a	Q13627	DYRK1A	DYRK1A	5.749995317255091	6.769551	tanimoto_fp_hybridization
AKI00000070a	Q8TD08	MAPK15	ERK8	6.655767568185013	7.443697	tanimoto_fp_hybridization
AKI00000070a	P49840	GSK3A	GSK3A	7.394464359127209	7.721246	tanimoto_fp_hybridization
AKI00000070a	P49841	GSK3B	GSK3B	7.570422360200011	7.886057	tanimoto_fp_hybridization
AKI00000070a	Q86Z02	HIPK1	HIPK1	5.915878864741115	6.187087	tanimoto_fp_hybridization
AKI00000070a	Q9Y6R4	MAP3K4	MAP3K4	5.877750824600707	5	tanimoto_fp_hybridization
AKI00000070a	Q9NRP7	STK36	STK36	6.519841077648494	6.79588	tanimoto_fp_hybridization
AKI00000070a	P37173	TGFBR2	TGFBR2	6.216463955044871	7.055517	tanimoto_fp_hybridization
AKI00000070a	P29597	TYK2	TYK2(JH2domain-pseudokinase)	6.268581217712469	6.721246	tanimoto_fp_hybridization
AKI00000070a	Q56UN5	MAP3K19	YSK4	6.212182527661102	6.744727	tanimoto_fp_hybridization
AKI00000074a	Q9BWU1	CDK19	CDK11	5.8259053866968005	7.619789	tanimoto_fp_hybridization
AKI00000074a	P49336	CDK8	CDK8	6.359776109336752	7.366532	tanimoto_fp_hybridization
AKI00000074a	P53355	DAPK1	DAPK1	5.506147438878158	6.244125	tanimoto_fp_hybridization
AKI00000074a	Q9UIK4	DAPK2	DAPK2	5.384372591342631	6.721246	tanimoto_fp_hybridization
AKI00000074a	O43293	DAPK3	DAPK3	6.336920482271546	7.376751	tanimoto_fp_hybridization
AKI00000074a	Q86Z02	HIPK1	HIPK1	6.041978426539446	7.045757	tanimoto_fp_hybridization
AKI00000074a	Q9H2X6	HIPK2	HIPK2	6.267524675173349	6.853872	tanimoto_fp_hybridization
AKI00000074a	Q9H422	HIPK3	HIPK3	6.302599498283198	6.522879	tanimoto_fp_hybridization
AKI00000074a	Q8NE63	HIPK4	HIPK4	5.938220519336335	6.69897	tanimoto_fp_hybridization
AKI00000074a	Q13163	MAP2K5	MEK5	6.487460826890141	5.638272	tanimoto_fp_hybridization
AKI00000074a	Q9Y2I7	PIKFYVE	PIKFYVE	4.861011352045625	6.29243	tanimoto_fp_hybridization
AKI00000021a	Q08345	DDR1	DDR1	7.796915097109407	7.004365	tanimoto_fp_hybridization
AKI00000021a	Q16832	DDR2	DDR2	7.307542907132579	6.677781	tanimoto_fp_hybridization
AKI00000021a	Q9P2K8	EIF2AK4	GCN2(Kin.Dom.2,S808G)	6.471159307502276	7.251812	tanimoto_fp_hybridization
AKI00000021a	O60674	JAK2	JAK2(JH1domain-catalytic)	6.56275929208658	6.920819	tanimoto_fp_hybridization
AKI00000021a	P52333	JAK3	JAK3(JH1domain-catalytic)	6.762799303351043	6.443697	tanimoto_fp_hybridization
AKI00000021a	Q9Y2U5	MAP3K2	MAP3K2	6.740828364238642	7.086186	tanimoto_fp_hybridization
AKI00000021a	Q99759	MAP3K3	MAP3K3	6.571570465715669	7.05061	tanimoto_fp_hybridization
AKI00000021a	Q9Y6R4	MAP3K4	MAP3K4	6.114479259807734	7.468521	tanimoto_fp_hybridization
AKI00000021a	Q9Y4K4	MAP4K5	MAP4K5	6.817951415240014	6.958607	tanimoto_fp_hybridization
AKI00000021a	P42345	MTOR	MTOR	7.557031802173142	5	tanimoto_fp_hybridization
AKI00000021a	P29597	TYK2	TYK2(JH1domain-catalytic)	6.532735856134748	6.180456	tanimoto_fp_hybridization
AKI00000021a	P30291	WEE1	WEE1	6.7601028910354914	7.327902	tanimoto_fp_hybridization
AKI00000021a	P0C1S8	WEE2	WEE2	6.272953405974756	7.283997	tanimoto_fp_hybridization
AKI00000021a	Q56UN5	MAP3K19	YSK4	6.9343982427329225	7.508638	tanimoto_fp_hybridization
AKI00000047a	Q8NI60	CABC1	ADCK3	6.048497892212982	5	tanimoto_fp_hybridization
AKI00000047a	P30530	AXL	AXL	7.118234024463254	6.744727	tanimoto_fp_hybridization
AKI00000047a	P49760	CLK2	CLK2	6.086512482480788	5.161151	tanimoto_fp_hybridization
AKI00000047a	P07333	CSF1R	CSF1R	7.971699486052734	8.823909	tanimoto_fp_hybridization
AKI00000047a	P49674	CSNK1E	CSNK1E	6.925186905690037	5	tanimoto_fp_hybridization
AKI00000047a	Q08345	DDR1	DDR1	6.98092049733705	7.387216	tanimoto_fp_hybridization
AKI00000047a	Q16832	DDR2	DDR2	6.473405350941648	7.229148	tanimoto_fp_hybridization
AKI00000047a	O94768	STK17B	DRAK2	6.4954586156301115	5	tanimoto_fp_hybridization
AKI00000047a	P29323	EPHB2	EPHB2	5.847448926658985	5.39794	tanimoto_fp_hybridization
AKI00000047a	P54753	EPHB3	EPHB3	5.120603292789732	5.853872	tanimoto_fp_hybridization
AKI00000047a	O15197	EPHB6	EPHB6	6.6008703525210075	7.142668	tanimoto_fp_hybridization
AKI00000047a	P17948	FLT1	FLT1	8.393643009072125	7.468521	tanimoto_fp_hybridization
AKI00000047a	P36888	FLT3	FLT3	8.252381770347649	9.537602	tanimoto_fp_hybridization
AKI00000047a	P35916	FLT4	FLT4	7.819539303741103	6.853872	tanimoto_fp_hybridization
AKI00000047a	Q8NE63	HIPK4	HIPK4	6.26655849156181	6.387216	tanimoto_fp_hybridization
AKI00000047a	P10721	KIT	KIT	8.062960654178852	9.055517	tanimoto_fp_hybridization
AKI00000047a	Q8IVH8	MAP4K3	MAP4K3	6.264539954435113	5	tanimoto_fp_hybridization
AKI00000047a	Q8WXR4	MYO3B	MYO3B	5.976563145406692	5	tanimoto_fp_hybridization
AKI00000047a	P16234	PDGFRA	PDGFRA	7.520815998249204	8.677781	tanimoto_fp_hybridization
AKI00000047a	P09619	PDGFRB	PDGFRB	7.954117545984738	8.721246	tanimoto_fp_hybridization
AKI00000047a	Q96Q40	CDK15	PFTAIRE2	5.728102631835056	5	tanimoto_fp_hybridization
AKI00000047a	Q8TBX8	PIP4K2C	PIP5K2C	6.6653676703308555	6.568636	tanimoto_fp_hybridization
AKI00000047a	P07949	RET	RET	7.0927087576740515	5.853872	tanimoto_fp_hybridization
AKI00000047a	P57078	RIPK4	RIPK4	6.576666658921826	5	tanimoto_fp_hybridization
AKI00000047a	Q15349	RPS6KA2	RSK3(Kin.Dom.1-N-terminal)	6.144881419865974	5	tanimoto_fp_hybridization
AKI00000047a	P12931	SRC	SRC	6.310297225787605	5	tanimoto_fp_hybridization
AKI00000047a	Q16288	NTRK3	TRKC	7.077154645312964	6.958607	tanimoto_fp_hybridization
AKI00000047a	P35968	KDR	VEGFR2	8.049068139090132	8.69897	tanimoto_fp_hybridization
AKI00000047a	Q56UN5	MAP3K19	YSK4	7.2712191655784935	7.327902	tanimoto_fp_hybridization
GSK1379713	Q9BYP7	WNK3	WNK3	5.811036078986516	5	tanimoto_fp_hybridization
GSK1379766	O14965	AURKA	AURKA	6.074534656394222	5	tanimoto_fp_hybridization
GSK1379766	Q9UQB9	AURKC	AURKC	6.025019375371318	5	tanimoto_fp_hybridization
GSK1379766	O15197	EPHB6	EPHB6	6.283714705430639	5.79588	tanimoto_fp_hybridization
GSK1379766	Q92918	MAP4K1	HPK1	5.402803599890405	5	tanimoto_fp_hybridization
GSK1379766	P51617	IRAK1	IRAK1	5.6911524652540715	5	tanimoto_fp_hybridization
GSK1379766	Q9Y616	IRAK3	IRAK3	5.708940386262863	5	tanimoto_fp_hybridization
GSK1379766	O60674	JAK2	JAK2(JH1domain-catalytic)	6.210679171005007	5.552842	tanimoto_fp_hybridization
GSK1379766	Q13163	MAP2K5	MEK5	6.214692090429745	5.376751	tanimoto_fp_hybridization
GSK1379766	Q6P3R8	NEK5	NEK5	5.433687493179921	5	tanimoto_fp_hybridization
GSK1379766	Q9UBF8	PI4KB	PIK4CB	5.281103972350825	5	tanimoto_fp_hybridization
GSK1379766	Q8TBX8	PIP4K2C	PIP5K2C	5.839534854393333	5.619789	tanimoto_fp_hybridization
GSK1379766	Q9BRS2	RIOK1	RIOK1	5.025380636586545	5	tanimoto_fp_hybridization
GSK1379766	O14730	RIOK3	RIOK3	5.043768385456003	5	tanimoto_fp_hybridization
GSK1379766	Q6PHR2	ULK3	ULK3	5.751819682111105	5	tanimoto_fp_hybridization
GSK1379708	Q96J92	WNK4	WNK4	5.351145606886718	5	tanimoto_fp_hybridization
GSK1379753	Q13705	ACVR2B	ACVR2B	4.547245269503352	5	tanimoto_fp_hybridization
GSK1379753	O14965	AURKA	AURKA	6.064301129370519	5.920819	tanimoto_fp_hybridization
GSK1379753	O15197	EPHB6	EPHB6	6.011572721947272	6.39794	tanimoto_fp_hybridization
GSK1379753	Q9Y616	IRAK3	IRAK3	5.482355049540076	6.958607	tanimoto_fp_hybridization
GSK1379753	O60674	JAK2	JAK2(JH1domain-catalytic)	6.051915124559803	6.251812	tanimoto_fp_hybridization
GSK1379753	P10721	KIT	KIT	5.747868554420838	5.958607	tanimoto_fp_hybridization
GSK1379753	P29376	LTK	LTK	6.350881082979597	5.677781	tanimoto_fp_hybridization
GSK1379753	Q13163	MAP2K5	MEK5	6.071954716893126	7.408935	tanimoto_fp_hybridization
GSK1379753	Q13043	STK4	MST1	5.119155689447368	5	tanimoto_fp_hybridization
GSK1379753	Q6P3R8	NEK5	NEK5	5.1388626343325345	6.366532	tanimoto_fp_hybridization
GSK1379753	O75914	PAK3	PAK3	5.040353285136489	5	tanimoto_fp_hybridization
GSK1379753	Q8TBX8	PIP4K2C	PIP5K2C	5.671634912281016	6.744727	tanimoto_fp_hybridization
GSK1379753	O75716	STK16	STK16	5.739560094690549	6.187087	tanimoto_fp_hybridization
GSK1379765	Q96D53	ADCK4	ADCK4	5.83932503913711	5.267606	tanimoto_fp_hybridization
GSK1379765	O14965	AURKA	AURKA	6.874683103639035	5.167491	tanimoto_fp_hybridization
GSK1379765	Q96GD4	AURKB	AURKB	6.912611941596739	5.920819	tanimoto_fp_hybridization
GSK1379765	O43683	BUB1	BUB1	7.021809467356279	5	tanimoto_fp_hybridization
GSK1379765	O15197	EPHB6	EPHB6	6.839170889454745	5.585027	tanimoto_fp_hybridization
GSK1379765	P14616	INSRR	INSRR	6.39754761596893	5	tanimoto_fp_hybridization
GSK1379765	Q9Y616	IRAK3	IRAK3	6.3108888499923	5.49485	tanimoto_fp_hybridization
GSK1379765	O60674	JAK2	JAK2(JH1domain-catalytic)	6.814889319887133	5.638272	tanimoto_fp_hybridization
GSK1379765	P53671	LIMK2	LIMK2	5.5313891544718015	5	tanimoto_fp_hybridization
GSK1379765	Q13163	MAP2K5	MEK5	6.571456831318027	7.136677	tanimoto_fp_hybridization
GSK1379765	O15146	MUSK	MUSK	5.922538074850978	5	tanimoto_fp_hybridization
GSK1379765	Q6P3R8	NEK5	NEK5	5.783978143713884	5.267606	tanimoto_fp_hybridization
GSK1379765	P42338	PIK3CB	PIK3CB	5.7593961550791235	5	tanimoto_fp_hybridization
GSK1379765	Q8TBX8	PIP4K2C	PIP5K2C	6.012520618616508	5.251812	tanimoto_fp_hybridization
GSK1379765	P35590	TIE1	TIE1	6.204226149737649	5	tanimoto_fp_hybridization
GSK1379765	Q6PHR2	ULK3	ULK3	6.299368376748682	5.79588	tanimoto_fp_hybridization
GSK1033723	Q9Y243	AKT3	AKT3	5.262470874674408	5	tanimoto_fp_hybridization
GSK1033723	P30530	AXL	AXL	6.786294716864862	5	tanimoto_fp_hybridization
GSK1033723	P49759	CLK1	CLK1	6.324375099193346	6.823909	tanimoto_fp_hybridization
GSK1033723	Q9HAZ1	CLK4	CLK4	6.42712409542546	6.886057	tanimoto_fp_hybridization
GSK1033723	Q09013	DMPK	DMPK	6.108518131530465	5.091515	tanimoto_fp_hybridization
GSK1033723	Q13627	DYRK1A	DYRK1A	6.173059939229662	6.886057	tanimoto_fp_hybridization
GSK1033723	Q9Y463	DYRK1B	DYRK1B	5.803316508388935	5	tanimoto_fp_hybridization
GSK1033723	Q92630	DYRK2	DYRK2	5.397925274482369	6.366532	tanimoto_fp_hybridization
GSK1033723	Q8TF76	GSG2	HASPIN	5.559021899154796	5	tanimoto_fp_hybridization
GSK1033723	Q9H422	HIPK3	HIPK3	6.8193784044605605	6.769551	tanimoto_fp_hybridization
GSK1033723	P06213	INSR	INSR	6.210019815740637	5	tanimoto_fp_hybridization
GSK1033723	Q02763	TEK	TIE2	6.343689623927343	5	tanimoto_fp_hybridization
GSK1033723	Q56UN5	MAP3K19	YSK4	6.66985666827434	6.431798	tanimoto_fp_hybridization
GSK1379763	P27037	ACVR2A	ACVR2A	4.907838131104424	5	tanimoto_fp_hybridization
GSK1379763	Q9UQB9	AURKC	AURKC	5.981928794281506	6.05061	tanimoto_fp_hybridization
GSK1379763	O15197	EPHB6	EPHB6	6.273398577336285	6.552842	tanimoto_fp_hybridization
GSK1379763	Q9H422	HIPK3	HIPK3	5.236725335667358	5	tanimoto_fp_hybridization
GSK1379763	Q9Y616	IRAK3	IRAK3	5.6834620451618845	6.823909	tanimoto_fp_hybridization
GSK1379763	O60674	JAK2	JAK2(JH1domain-catalytic)	6.269800121145038	6.060481	tanimoto_fp_hybridization
GSK1379763	P10721	KIT	KIT	6.12321757962641	6.69897	tanimoto_fp_hybridization
GSK1379763	Q13233	MAP3K1	MAP3K1	4.583319225671985	5	tanimoto_fp_hybridization
GSK1379763	Q9Y4K4	MAP4K5	MAP4K5	5.921637527986342	5	tanimoto_fp_hybridization
GSK1379763	Q13163	MAP2K5	MEK5	6.185692072923142	7.619789	tanimoto_fp_hybridization
GSK1379763	Q6P3R8	NEK5	NEK5	5.492334883886359	6.431798	tanimoto_fp_hybridization
GSK1379763	P09619	PDGFRB	PDGFRB	6.378057331330463	5.657577	tanimoto_fp_hybridization
GSK1379763	Q8TBX8	PIP4K2C	PIP5K2C	5.799651191391103	6.619789	tanimoto_fp_hybridization
GSK1379763	Q9BRS2	RIOK1	RIOK1	5.033609470931774	5.657577	tanimoto_fp_hybridization
GSK1379763	O14730	RIOK3	RIOK3	5.022207382927137	5	tanimoto_fp_hybridization
GSK1379763	Q16288	NTRK3	TRKC	5.434637082902923	6.251812	tanimoto_fp_hybridization
GSK1379763	Q6PHR2	ULK3	ULK3	5.791242907895364	6.136677	tanimoto_fp_hybridization
SB-213663	O96017	CHEK2	CHEK2	6.587086937030607	5	tanimoto_fp_hybridization
SB-213663	O14578	CIT	CIT	6.177719002090003	6.585027	tanimoto_fp_hybridization
SB-213663	Q6DT37	CDC42BPG	DMPK2	6.405471757511403	6.537602	tanimoto_fp_hybridization
SB-213663	P45983	MAPK8	JNK1	6.439335773683057	6.657577	tanimoto_fp_hybridization
SB-213663	P45984	MAPK9	JNK2	6.640722296103811	7.337242	tanimoto_fp_hybridization
SB-213663	P53779	MAPK10	JNK3	6.567874543869877	7.187087	tanimoto_fp_hybridization
SB-213663	Q15746	MYLK	MYLK	5.750327892527911	5	tanimoto_fp_hybridization
SB-213663	Q16539	MAPK14	p38-alpha	7.184979338454352	7.267606	tanimoto_fp_hybridization
SB-213663	Q9UHD2	TBK1	TBK1	5.930020136170768	5	tanimoto_fp_hybridization
GSK301362	Q6P2M8	PNCK	CAMK1B	5.640915956289942	6.508638	tanimoto_fp_hybridization
GSK301362	O14920	IKBKB	IKK-beta	5.730993605121107	7.677781	tanimoto_fp_hybridization
GSK301362	P23458	JAK1	JAK1(JH2domain-pseudokinase)	5.220805927595708	6.408935	tanimoto_fp_hybridization
GSK301362	O60674	JAK2	JAK2(JH1domain-catalytic)	5.260497905748526	6.744727	tanimoto_fp_hybridization
GSK301362	Q13188	STK3	MST2	5.122144654057114	5.657577	tanimoto_fp_hybridization
GSK301362	Q86YV6	MYLK4	MYLK4	6.081058265827506	6.853872	tanimoto_fp_hybridization
GSK301362	Q9H093	NUAK2	SNARK	5.962989179522193	6.69897	tanimoto_fp_hybridization
GSK301362	Q7L7X3	TAOK1	TAOK1	5.084153718512578	7.167491	tanimoto_fp_hybridization
GSK301362	Q9H2K8	TAOK3	TAOK3	5.453217898506763	7.49485	tanimoto_fp_hybridization
GSK301362	P29597	TYK2	TYK2(JH2domain-pseudokinase)	5.122213929981517	8.537602	tanimoto_fp_hybridization
GSK1379944	O14936	CASK	CASK	5.91787152710249	5	tanimoto_fp_hybridization
GSK1379944	Q00526	CDK3	CDK3	6.293781553147375	5	tanimoto_fp_hybridization
GSK1379944	P11802	CDK4	CDK4-cyclinD1	6.060600894762581	5	tanimoto_fp_hybridization
GSK1379944	O14757	CHEK1	CHEK1	4.817600580165905	5	tanimoto_fp_hybridization
GSK1379944	P78368	CSNK1G2	CSNK1G2	5.366858868698521	5	tanimoto_fp_hybridization
GSK1379944	O43293	DAPK3	DAPK3	5.858619695671905	5	tanimoto_fp_hybridization
GSK1379944	Q08345	DDR1	DDR1	6.2747157259067	5	tanimoto_fp_hybridization
GSK1379944	P29323	EPHB2	EPHB2	5.773735530167651	5	tanimoto_fp_hybridization
GSK1379944	P27361	MAPK3	ERK1	6.437223257338166	5	tanimoto_fp_hybridization
GSK1379944	P22455	FGFR4	FGFR4	4.86346013965051	5	tanimoto_fp_hybridization
GSK1379944	O14920	IKBKB	IKK-beta	5.508925548904566	5	tanimoto_fp_hybridization
GSK1379944	P51617	IRAK1	IRAK1	5.710856679395618	5	tanimoto_fp_hybridization
GSK1379944	Q6P3R8	NEK5	NEK5	5.011861222906741	5	tanimoto_fp_hybridization
GSK1379944	Q9UBE8	NLK	NLK	6.294748334160792	5	tanimoto_fp_hybridization
GSK1379944	P09619	PDGFRB	PDGFRB	6.776023987551231	5	tanimoto_fp_hybridization
GSK1379944	O60331	PIP5K1C	PIP5K1C	5.860085109870669	5	tanimoto_fp_hybridization
GSK1379944	Q02156	PRKCE	PRKCE	5.568376284096313	5	tanimoto_fp_hybridization
GSK1379944	O94806	PRKD3	PRKD3	5.563330335422646	5	tanimoto_fp_hybridization
GSK1379944	P07949	RET	RET	6.5048540974674705	5	tanimoto_fp_hybridization
GSK1379753	Q16288	NTRK3	TRKC	5.207415645976772	6.537602	tanimoto_fp_hybridization
GW819776	Q8IVW4	CDKL3	CDKL3	6.845685428561947	5	tanimoto_fp_hybridization
GW819776	P49759	CLK1	CLK1	7.499353267526799	5.309804	tanimoto_fp_hybridization
GW819776	Q8TD08	MAPK15	ERK8	6.807152963430095	5.619789	tanimoto_fp_hybridization
GW819776	Q86Z02	HIPK1	HIPK1	6.646682047025048	5.013228	tanimoto_fp_hybridization
GW819776	Q9H2X6	HIPK2	HIPK2	6.83873224163177	5.30103	tanimoto_fp_hybridization
GW819776	Q9H422	HIPK3	HIPK3	6.716058210887153	5	tanimoto_fp_hybridization
GW819776	P45983	MAPK8	JNK1	6.924039397380983	5.091515	tanimoto_fp_hybridization
GW819776	P53779	MAPK10	JNK3	7.059244707494567	5	tanimoto_fp_hybridization
GW819776	P10721	KIT	KIT	5.809887325527632	5	tanimoto_fp_hybridization
GW819776	P46734	MAP2K3	MEK3	6.6698122680231595	5.39794	tanimoto_fp_hybridization
GW819776	P51956	NEK3	NEK3	5.945215034144876	5	tanimoto_fp_hybridization
GW819776	Q6P3R8	NEK5	NEK5	5.589118441279678	5	tanimoto_fp_hybridization
GW819776	Q8TBX8	PIP4K2C	PIP5K2C	6.218306194223697	5	tanimoto_fp_hybridization
GW819776	Q9BVS4	RIOK2	RIOK2	6.164963538112076	5.070581	tanimoto_fp_hybridization
GW856795	P00519	ABL1	ABL1-phosphorylated	6.832672395713745	7.309804	tanimoto_fp_hybridization
GW856795	P04626	ERBB2	ERBB2	6.389566542132397	6.309804	tanimoto_fp_hybridization
GW856795	P42685	FRK	FRK	6.167346676810428	7.031517	tanimoto_fp_hybridization
GW856795	P06239	LCK	LCK	5.714455776232316	6.031517	tanimoto_fp_hybridization
GW856795	Q12851	MAP4K2	MAP4K2	6.455406424660149	5.552842	tanimoto_fp_hybridization
GW856795	P16234	PDGFRA	PDGFRA	6.4866028801631614	5.958607	tanimoto_fp_hybridization
GW856795	O15530	PDPK1	PDPK1	5.202342185016921	5	tanimoto_fp_hybridization
GW856795	P17612	PRKACA	PKAC-alpha	6.5580993486369925	5	tanimoto_fp_hybridization
GW856795	P07949	RET	RET	6.720848237797926	6.886057	tanimoto_fp_hybridization
GW856795	P12931	SRC	SRC	6.121333880106333	6.142668	tanimoto_fp_hybridization
GW856795	Q7L7X3	TAOK1	TAOK1	5.2898460550450155	5	tanimoto_fp_hybridization
GW856795	P37173	TGFBR2	TGFBR2	6.000523893568263	6.69897	tanimoto_fp_hybridization
GW856795	Q86Y07	VRK2	VRK2	5.348874651139459	5	tanimoto_fp_hybridization
GSK902056	P31749	AKT1	AKT1	7.866162372593634	7.004365	tanimoto_fp_hybridization
GSK902056	P31751	AKT2	AKT2	7.3077040700321705	7	tanimoto_fp_hybridization
GSK902056	Q9Y243	AKT3	AKT3	7.417409113185004	7.346787	tanimoto_fp_hybridization
GSK902056	P21802	FGFR2	FGFR2	5.573536020665585	5	tanimoto_fp_hybridization
GSK902056	Q9P286	PAK7	PAK7	7.250648931555211	5.958607	tanimoto_fp_hybridization
GSK902056	Q05655	PRKCD	PRKCD	7.457974409297832	6	tanimoto_fp_hybridization
GSK902056	Q02156	PRKCE	PRKCE	7.8531023074106	7.49485	tanimoto_fp_hybridization
GSK902056	P24723	PRKCH	PRKCH	7.580472706789997	7.387216	tanimoto_fp_hybridization
GSK902056	Q04759	PRKCQ	PRKCQ	7.782488747546596	7.39794	tanimoto_fp_hybridization
GSK902056	Q13237	PRKG2	PRKG2	7.336718777773244	7.49485	tanimoto_fp_hybridization
GSK902056	P51817	PRKX	PRKX	7.505839871544607	6.920819	tanimoto_fp_hybridization
GSK902056	O75676	RPS6KA4	RPS6KA4(Kin.Dom.2-C-terminal)	7.205237671592584	6.366532	tanimoto_fp_hybridization
GSK902056	Q56UN5	MAP3K19	YSK4	7.084239164570459	8.013228	tanimoto_fp_hybridization
PFE-PKIS 10	Q9UM73	ALK	ALK	8.393591506406368	9	tanimoto_fp_maccs
PFE-PKIS 10	Q9UIK4	DAPK2	DAPK2	6.5636497502222735	5	tanimoto_fp_maccs
PFE-PKIS 10	O15075	DCLK1	DCAMKL1	6.500626204699341	6.920819	tanimoto_fp_maccs
PFE-PKIS 10	Q8N568	DCLK2	DCAMKL2	6.8240509115377375	6.318759	tanimoto_fp_maccs
PFE-PKIS 10	O15197	EPHB6	EPHB6	6.9513453332295025	5.638272	tanimoto_fp_maccs
PFE-PKIS 10	Q05397	PTK2	FAK	6.5490823491214725	8.30103	tanimoto_fp_maccs
PFE-PKIS 10	P16591	FER	FER	7.289816088008392	7.49485	tanimoto_fp_maccs
PFE-PKIS 10	P07332	FES	FES	6.894752869254456	6.920819	tanimoto_fp_maccs
PFE-PKIS 10	P42685	FRK	FRK	7.573040740171874	6.823909	tanimoto_fp_maccs
PFE-PKIS 10	Q15835	GRK1	GRK1	6.49049968372671	6.744727	tanimoto_fp_maccs
PFE-PKIS 10	Q8WTQ7	GRK7	GRK7	6.2287815459047	6.886057	tanimoto_fp_maccs
PFE-PKIS 10	O94804	STK10	LOK	7.5348243728062325	6.337242	tanimoto_fp_maccs
PFE-PKIS 10	P29376	LTK	LTK	7.855361036965677	6.244125	tanimoto_fp_maccs
PFE-PKIS 10	P46734	MAP2K3	MEK3	6.59921512721826	6.19382	tanimoto_fp_maccs
PFE-PKIS 10	P15735	PHKG2	PHKG2	6.362745135673142	6.920819	tanimoto_fp_maccs
PFE-PKIS 10	O00444	PLK4	PLK4	7.24509703927865	7.408935	tanimoto_fp_maccs
PFE-PKIS 10	Q14289	PTK2B	PYK2	6.524016310502707	8.091515	tanimoto_fp_maccs
PFE-PKIS 10	Q6XUX3	DSTYK	RIPK5	6.448977020289481	6.420216	tanimoto_fp_maccs
PFE-PKIS 10	P08922	ROS1	ROS1	7.670283025144883	9.39794	tanimoto_fp_maccs
PFE-PKIS 10	Q9H2G2	SLK	SLK	7.089498736158203	6.638272	tanimoto_fp_maccs
PFE-PKIS 10	Q13470	TNK1	TNK1	6.831402777777715	7.004365	tanimoto_fp_maccs
PFE-PKIS 10	Q07912	TNK2	TNK2	7.110991048045895	7.657577	tanimoto_fp_maccs
PFE-PKIS 10	P04629	NTRK1	TRKA	7.278770728049032	6.769551	tanimoto_fp_maccs
PFE-PKIS 10	Q16620	NTRK2	TRKB	7.447353798725451	6.39794	tanimoto_fp_maccs
PFE-PKIS 14	Q96GD4	AURKB	AURKB	7.153223939213211	6.283997	tanimoto_fp_maccs
PFE-PKIS 14	Q8N5S9	CAMKK1	CAMKK1	5.721382684172747	6.468521	tanimoto_fp_maccs
PFE-PKIS 14	Q96RR4	CAMKK2	CAMKK2	5.988957274594796	6.769551	tanimoto_fp_maccs
PFE-PKIS 14	P49759	CLK1	CLK1	6.619131566149099	6.79588	tanimoto_fp_maccs
PFE-PKIS 14	Q9HAZ1	CLK4	CLK4	6.65645366473572	7.508638	tanimoto_fp_maccs
PFE-PKIS 14	P68400	CSNK2A1	CSNK2A1	6.203632444500227	5.69897	tanimoto_fp_maccs
PFE-PKIS 14	P19784	CSNK2A2	CSNK2A2	6.3360543947750925	6.21467	tanimoto_fp_maccs
PFE-PKIS 14	Q9UEE5	STK17A	DRAK1	6.658778454135579	6.568636	tanimoto_fp_maccs
PFE-PKIS 14	O94768	STK17B	DRAK2	6.933691757136382	7.958607	tanimoto_fp_maccs
PFE-PKIS 14	Q13627	DYRK1A	DYRK1A	6.654813470767748	7.387216	tanimoto_fp_maccs
PFE-PKIS 14	Q86Z02	HIPK1	HIPK1	6.012464922217581	6.769551	tanimoto_fp_maccs
PFE-PKIS 14	Q9H2X6	HIPK2	HIPK2	6.373117071363647	6.79588	tanimoto_fp_maccs
PFE-PKIS 14	Q9H422	HIPK3	HIPK3	6.187542866787883	6.69897	tanimoto_fp_maccs
PFE-PKIS 14	Q8NE63	HIPK4	HIPK4	5.821121674518163	6.259637	tanimoto_fp_maccs
PFE-PKIS 14	P09619	PDGFRB	PDGFRB	7.0490903247159835	6.920819	tanimoto_fp_maccs
PFE-PKIS 14	O60331	PIP5K1C	PIP5K1C	5.99479871238828	6.327902	tanimoto_fp_maccs
PFE-PKIS 14	P19525	EIF2AK2	PRKR	5.222149779164368	5	tanimoto_fp_maccs
PFE-PKIS 18	O14965	AURKA	AURKA	7.022322889542335	6.677781	tanimoto_fp_maccs
PFE-PKIS 18	Q96GD4	AURKB	AURKB	7.096101318933104	6.769551	tanimoto_fp_maccs
PFE-PKIS 18	P19784	CSNK2A2	CSNK2A2	6.245473697599155	6.154902	tanimoto_fp_maccs
PFE-PKIS 18	O94768	STK17B	DRAK2	6.179871297255802	5.619789	tanimoto_fp_maccs
PFE-PKIS 18	Q05397	PTK2	FAK	6.807520640735142	8.619789	tanimoto_fp_maccs
PFE-PKIS 18	P36888	FLT3	FLT3	6.735453771091231	7.21467	tanimoto_fp_maccs
PFE-PKIS 18	P35916	FLT4	FLT4	7.104966834191015	6.552842	tanimoto_fp_maccs
PFE-PKIS 18	P23458	JAK1	JAK1(JH2domain-pseudokinase)	6.806613130453259	6.356547	tanimoto_fp_maccs
PFE-PKIS 18	O60674	JAK2	JAK2(JH1domain-catalytic)	6.939336682075743	7.045757	tanimoto_fp_maccs
PFE-PKIS 18	P52333	JAK3	JAK3(JH1domain-catalytic)	7.75483503473241	7.769551	tanimoto_fp_maccs
PFE-PKIS 18	P08581	MET	MET	6.6148271150284925	6	tanimoto_fp_maccs
PFE-PKIS 18	P80192	MAP3K9	MLK1	6.185910684419755	7.958607	tanimoto_fp_maccs
PFE-PKIS 18	Q02779	MAP3K10	MLK2	6.242572915762567	7.130768	tanimoto_fp_maccs
PFE-PKIS 18	Q16584	MAP3K11	MLK3	6.258655135076729	7.552842	tanimoto_fp_maccs
PFE-PKIS 18	Q16539	MAPK14	p38-alpha	7.676771942248322	5	tanimoto_fp_maccs
PFE-PKIS 18	P07949	RET	RET	6.859114104263377	6.455932	tanimoto_fp_maccs
PFE-PKIS 18	O14730	RIOK3	RIOK3	6.066448343967249	6.207608	tanimoto_fp_maccs
PFE-PKIS 18	Q9H093	NUAK2	SNARK	7.271068695500221	5.886057	tanimoto_fp_maccs
PFE-PKIS 18	O75716	STK16	STK16	6.297644293327252	7.309804	tanimoto_fp_maccs
PFE-PKIS 18	P43405	SYK	SYK	6.260422367716022	6.443697	tanimoto_fp_maccs
PFE-PKIS 18	Q9UHD2	TBK1	TBK1	6.422444416101721	6.376751	tanimoto_fp_maccs
PFE-PKIS 18	P04629	NTRK1	TRKA	6.6435577961593415	6.420216	tanimoto_fp_maccs
PFE-PKIS 18	Q16620	NTRK2	TRKB	6.5770925100175885	5.677781	tanimoto_fp_maccs
PFE-PKIS 18	P33981	TTK	TTK	6.053057006412654	7.568636	tanimoto_fp_maccs
PFE-PKIS 18	P29597	TYK2	TYK2(JH1domain-catalytic)	6.838404698430266	6.585027	tanimoto_fp_maccs
PFE-PKIS 18	Q56UN5	MAP3K19	YSK4	6.43401570497019	7.537602	tanimoto_fp_maccs
TPKI-30	Q8NI60	CABC1	ADCK3	6.529516786295588	5	tanimoto_fp_maccs
TPKI-30	O14965	AURKA	AURKA	7.461104414366905	5.05061	tanimoto_fp_maccs
TPKI-30	Q13873	BMPR2	BMPR2	6.4963432543533335	5.886057	tanimoto_fp_maccs
TPKI-30	P51813	BMX	BMX	6.924314189731561	5	tanimoto_fp_maccs
TPKI-30	P22607	FGFR3	FGFR3	7.042334252243878	5	tanimoto_fp_maccs
TPKI-30	P52564	MAP2K6	MEK6	6.068850373271382	5	tanimoto_fp_maccs
TPKI-30	Q9Y6E0	STK24	MST3	7.112787089110378	5	tanimoto_fp_maccs
TPKI-30	Q96PY6	NEK1	NEK1	5.761641172435468	5	tanimoto_fp_maccs
TPKI-30	Q8IY84	MGC42105	NIM1	6.348011110982546	5.251812	tanimoto_fp_maccs
TPKI-30	Q8TBX8	PIP4K2C	PIP5K2C	6.893105744834147	5.481486	tanimoto_fp_maccs
TPKI-30	P53350	PLK1	PLK1	7.086687996616015	8.080922	tanimoto_fp_maccs
TPKI-30	Q9NYY3	PLK2	PLK2	6.907599721699078	7.173925	tanimoto_fp_maccs
TPKI-30	Q9H4B4	PLK3	PLK3	6.608112918117267	6.420216	tanimoto_fp_maccs
TPKI-30	Q9H2G2	SLK	SLK	7.185607779547404	5	tanimoto_fp_maccs
TPKI-30	O75716	STK16	STK16	6.664474205211653	5.958607	tanimoto_fp_maccs
TPKI-30	O00506	STK25	YSK1	6.268365253522112	5	tanimoto_fp_maccs
TPKI-31	O14965	AURKA	AURKA	7.673897592663793	7.275724	tanimoto_fp_maccs
TPKI-31	Q9NSY1	BMP2K	BIKE	6.938594640985004	7.443697	tanimoto_fp_maccs
TPKI-31	P49760	CLK2	CLK2	6.680607540191519	7.130768	tanimoto_fp_maccs
TPKI-31	Q9C098	DCLK3	DCAMKL3	7.180609539359862	5.638272	tanimoto_fp_maccs
TPKI-31	O14976	GAK	GAK	6.855831016019983	7.431798	tanimoto_fp_maccs
TPKI-31	Q9P2K8	EIF2AK4	GCN2(Kin.Dom.2,S808G)	6.941225635063285	7.30103	tanimoto_fp_maccs
TPKI-31	P51617	IRAK1	IRAK1	7.190753983935413	7.022276	tanimoto_fp_maccs
TPKI-31	P23458	JAK1	JAK1(JH2domain-pseudokinase)	7.5396544392186025	6.823909	tanimoto_fp_maccs
TPKI-31	Q9Y6R4	MAP3K4	MAP3K4	6.312436338765974	7.130768	tanimoto_fp_maccs
TPKI-31	P08581	MET	MET	6.56247447254351	7.337242	tanimoto_fp_maccs
TPKI-31	Q8IY84	MGC42105	NIM1	6.582906573079509	7.107905	tanimoto_fp_maccs
TPKI-31	P48736	PIK3CG	PIK3CG	7.695028494016903	7.091515	tanimoto_fp_maccs
TPKI-31	Q8TBX8	PIP4K2C	PIP5K2C	7.107246705771172	7.619789	tanimoto_fp_maccs
TPKI-31	P53350	PLK1	PLK1	7.10534220851734	9.769551	tanimoto_fp_maccs
TPKI-31	Q9NYY3	PLK2	PLK2	6.700191448912139	8.657577	tanimoto_fp_maccs
TPKI-31	Q9H4B4	PLK3	PLK3	6.610268030472764	7.744727	tanimoto_fp_maccs
TPKI-31	Q9BRS2	RIOK1	RIOK1	6.513305947417912	7.075721	tanimoto_fp_maccs
TPKI-31	O14730	RIOK3	RIOK3	6.309462225491857	5.443697	tanimoto_fp_maccs
TPKI-31	Q9H2G2	SLK	SLK	7.20435548428085	7.619789	tanimoto_fp_maccs
TPKI-31	O75716	STK16	STK16	6.7787857524551285	7.481486	tanimoto_fp_maccs
TPKI-31	P29597	TYK2	TYK2(JH1domain-catalytic)	7.0374220938734124	6.79588	tanimoto_fp_maccs
TPKI-31	Q56UN5	MAP3K19	YSK4	7.436399947032177	7.346787	tanimoto_fp_maccs
TPKI-35	P00519	ABL1	ABL1-phosphorylated	8.38340947003736	8.136677	tanimoto_fp_maccs
TPKI-35	P42684	ABL2	ABL2	7.55716728658967	6.585027	tanimoto_fp_maccs
TPKI-35	Q92772	CDKL2	CDKL2	6.097121500671123	6.79588	tanimoto_fp_maccs
TPKI-35	P07333	CSF1R	CSF1R	6.3666369945113415	7.173925	tanimoto_fp_maccs
TPKI-35	Q08345	DDR1	DDR1	7.534068204760551	8.721246	tanimoto_fp_maccs
TPKI-35	Q16832	DDR2	DDR2	6.655127478787016	7.619789	tanimoto_fp_maccs
TPKI-35	O15197	EPHB6	EPHB6	7.1488531949358025	6.769551	tanimoto_fp_maccs
TPKI-35	P21860	ERBB3	ERBB3	6.842565275481157	6.309804	tanimoto_fp_maccs
TPKI-35	P17948	FLT1	FLT1	6.552323551738667	6.69897	tanimoto_fp_maccs
TPKI-35	P36888	FLT3	FLT3	6.2761069393876845	8.244125	tanimoto_fp_maccs
TPKI-35	P35916	FLT4	FLT4	6.637493354877799	7.318759	tanimoto_fp_maccs
TPKI-35	P10721	KIT	KIT	6.440210625555229	8.200659	tanimoto_fp_maccs
TPKI-35	P06239	LCK	LCK	6.640405541719052	7.004365	tanimoto_fp_maccs
TPKI-35	O94804	STK10	LOK	6.586327802579191	6.920819	tanimoto_fp_maccs
TPKI-35	Q13163	MAP2K5	MEK5	7.166125820095482	7	tanimoto_fp_maccs
TPKI-35	Q12866	MERTK	MERTK	6.625516200974755	6.769551	tanimoto_fp_maccs
TPKI-35	P08581	MET	MET	8.496263801568805	6.79588	tanimoto_fp_maccs
TPKI-35	P16234	PDGFRA	PDGFRA	6.073927801670934	7.823909	tanimoto_fp_maccs
TPKI-35	P09619	PDGFRB	PDGFRB	6.5135709373884785	8.49485	tanimoto_fp_maccs
TPKI-35	P07949	RET	RET	7.154767251164308	6.853872	tanimoto_fp_maccs
TPKI-35	P35590	TIE1	TIE1	7.030188654716678	6.455932	tanimoto_fp_maccs
TPKI-35	P04629	NTRK1	TRKA	6.945353037995155	6.744727	tanimoto_fp_maccs
AKI00000050a	P51451	BLK	BLK	6.939671475328533	6.769551	tanimoto_fp_maccs
AKI00000050a	Q6P2M8	PNCK	CAMK1B	5.221188669253379	5	tanimoto_fp_maccs
AKI00000050a	P07333	CSF1R	CSF1R	7.845396206974941	8.244125	tanimoto_fp_maccs
AKI00000050a	P48729	CSNK1A1	CSNK1A1	5.4820806658888515	6.337242	tanimoto_fp_maccs
AKI00000050a	P48730	CSNK1D	CSNK1D	6.016854277535217	6.552842	tanimoto_fp_maccs
AKI00000050a	P49674	CSNK1E	CSNK1E	6.135011415819498	6.721246	tanimoto_fp_maccs
AKI00000050a	Q9C098	DCLK3	DCAMKL3	5.191078919413648	6.356547	tanimoto_fp_maccs
AKI00000050a	Q08345	DDR1	DDR1	7.664525610918324	8.29243	tanimoto_fp_maccs
AKI00000050a	Q16832	DDR2	DDR2	6.874243115206107	7.744727	tanimoto_fp_maccs
AKI00000050a	Q9Y463	DYRK1B	DYRK1B	6.118673130647785	6.721246	tanimoto_fp_maccs
AKI00000050a	O15197	EPHB6	EPHB6	7.189062726746344	6.886057	tanimoto_fp_maccs
AKI00000050a	P36888	FLT3	FLT3	8.111189102790751	8.055517	tanimoto_fp_maccs
AKI00000050a	P35916	FLT4	FLT4	7.807100307495988	6.522879	tanimoto_fp_maccs
AKI00000050a	P25098	ADRBK1	GRK2	5.016411672948377	5	tanimoto_fp_maccs
AKI00000050a	P10721	KIT	KIT	7.954436835725003	8.853872	tanimoto_fp_maccs
AKI00000050a	P06239	LCK	LCK	6.815071150137549	6.229148	tanimoto_fp_maccs
AKI00000050a	P49137	MAPKAPK2	MAPKAPK2	5.189578831610597	5	tanimoto_fp_maccs
AKI00000050a	Q13163	MAP2K5	MEK5	6.832053423546731	6.537602	tanimoto_fp_maccs
AKI00000050a	Q9H1R3	MYLK2	MYLK2	5.903854856753847	6.886057	tanimoto_fp_maccs
AKI00000050a	P16234	PDGFRA	PDGFRA	7.541759322324796	8.221849	tanimoto_fp_maccs
AKI00000050a	P09619	PDGFRB	PDGFRB	8.073551281801219	9.19382	tanimoto_fp_maccs
AKI00000050a	P07949	RET	RET	7.183431830480731	6.79588	tanimoto_fp_maccs
AKI00000050a	O00141	SGK1	SGK	6.057387296372409	6.537602	tanimoto_fp_maccs
AKI00000050a	Q16288	NTRK3	TRKC	6.9316054099827715	6.49485	tanimoto_fp_maccs
AKI00000050a	P35968	KDR	VEGFR2	8.030669900123973	7.677781	tanimoto_fp_maccs
AKI00000063a	Q8NI60	CABC1	ADCK3	5.835236002929675	6.221849	tanimoto_fp_maccs
AKI00000063a	O43683	BUB1	BUB1	6.535224870652028	6.376751	tanimoto_fp_maccs
AKI00000063a	Q6P2M8	PNCK	CAMK1B	5.1735705160438314	5	tanimoto_fp_maccs
AKI00000063a	P48730	CSNK1D	CSNK1D	6.568199744686894	6.142668	tanimoto_fp_maccs
AKI00000063a	P49674	CSNK1E	CSNK1E	6.64200030855892	6.142668	tanimoto_fp_maccs
AKI00000063a	O14976	GAK	GAK	6.244076804416954	7	tanimoto_fp_maccs
AKI00000063a	P45983	MAPK8	JNK1	5.590674262098413	7.744727	tanimoto_fp_maccs
AKI00000063a	P45984	MAPK9	JNK2	5.704350442437317	8.619789	tanimoto_fp_maccs
AKI00000063a	P53779	MAPK10	JNK3	5.286070898625621	8.638272	tanimoto_fp_maccs
AKI00000063a	P45985	MAP2K4	MEK4	5.987537435232637	6.677781	tanimoto_fp_maccs
AKI00000063a	Q9UBE8	NLK	NLK	6.804403554589903	8.387216	tanimoto_fp_maccs
AKI00000063a	Q16539	MAPK14	p38-alpha	5.607007148563255	9.327902	tanimoto_fp_maccs
AKI00000063a	Q15759	MAPK11	p38-beta	5.732963339309779	8.055517	tanimoto_fp_maccs
AKI00000063a	Q9BZL6	PRKD2	PRKD2	6.1907892496928145	6.638272	tanimoto_fp_maccs
AKI00000063a	Q15418	RPS6KA1	RSK1(Kin.Dom.2-C-terminal)	6.158177622927132	7.080922	tanimoto_fp_maccs
AKI00000063a	Q9UK32	RPS6KA6	RSK4(Kin.Dom.2-C-terminal)	6.477784460907484	7.065502	tanimoto_fp_maccs
AKI00000063a	Q9NRP7	STK36	STK36	5.536805493363024	6.568636	tanimoto_fp_maccs
AKI00000063a	Q9NYL2	ZAK	ZAK	5.552659354013188	6.823909	tanimoto_fp_maccs
AKI00000070a	P11802	CDK4	CDK4-cyclinD1	5.876862051570008	7.337242	tanimoto_fp_maccs
AKI00000070a	P11802	CDK4	CDK4-cyclinD3	5.876862051570008	7.309804	tanimoto_fp_maccs
AKI00000070a	P50613	CDK7	CDK7	5.8108423977278525	7.376751	tanimoto_fp_maccs
AKI00000070a	O76039	CDKL5	CDKL5	6.178802851899179	6.552842	tanimoto_fp_maccs
AKI00000070a	P48729	CSNK1A1	CSNK1A1	5.428224193303099	5.69897	tanimoto_fp_maccs
AKI00000070a	P19784	CSNK2A2	CSNK2A2	6.681146622969737	6.853872	tanimoto_fp_maccs
AKI00000070a	Q13627	DYRK1A	DYRK1A	5.767792058116526	6.769551	tanimoto_fp_maccs
AKI00000070a	Q8TD08	MAPK15	ERK8	6.031465316155915	7.443697	tanimoto_fp_maccs
AKI00000070a	P49840	GSK3A	GSK3A	7.093627493531764	7.721246	tanimoto_fp_maccs
AKI00000070a	P49841	GSK3B	GSK3B	7.207095510806843	7.886057	tanimoto_fp_maccs
AKI00000070a	Q86Z02	HIPK1	HIPK1	5.939727972722881	6.187087	tanimoto_fp_maccs
AKI00000070a	Q9Y6R4	MAP3K4	MAP3K4	5.3111005852896795	5	tanimoto_fp_maccs
AKI00000070a	Q9NRP7	STK36	STK36	5.681923320643476	6.79588	tanimoto_fp_maccs
AKI00000070a	P37173	TGFBR2	TGFBR2	6.047687991673086	7.055517	tanimoto_fp_maccs
AKI00000070a	P29597	TYK2	TYK2(JH2domain-pseudokinase)	6.078064962531035	6.721246	tanimoto_fp_maccs
AKI00000070a	Q56UN5	MAP3K19	YSK4	5.85298641266794	6.744727	tanimoto_fp_maccs
AKI00000074a	Q9BWU1	CDK19	CDK11	5.760145155350397	7.619789	tanimoto_fp_maccs
AKI00000074a	P49336	CDK8	CDK8	6.2282229084252485	7.366532	tanimoto_fp_maccs
AKI00000074a	P53355	DAPK1	DAPK1	5.626579429181151	6.244125	tanimoto_fp_maccs
AKI00000074a	Q9UIK4	DAPK2	DAPK2	5.996317203363868	6.721246	tanimoto_fp_maccs
AKI00000074a	O43293	DAPK3	DAPK3	6.328134471437334	7.376751	tanimoto_fp_maccs
AKI00000074a	Q86Z02	HIPK1	HIPK1	5.664932857266281	7.045757	tanimoto_fp_maccs
AKI00000074a	Q9H2X6	HIPK2	HIPK2	6.04615189499749	6.853872	tanimoto_fp_maccs
AKI00000074a	Q9H422	HIPK3	HIPK3	5.808319742044213	6.522879	tanimoto_fp_maccs
AKI00000074a	Q8NE63	HIPK4	HIPK4	5.69346592318565	6.69897	tanimoto_fp_maccs
AKI00000074a	Q13163	MAP2K5	MEK5	6.453759777278416	5.638272	tanimoto_fp_maccs
AKI00000074a	Q9Y2I7	PIKFYVE	PIKFYVE	4.630801248269687	6.29243	tanimoto_fp_maccs
AKI00000021a	Q08345	DDR1	DDR1	7.857508850873739	7.004365	tanimoto_fp_maccs
AKI00000021a	Q16832	DDR2	DDR2	7.174874817598472	6.677781	tanimoto_fp_maccs
AKI00000021a	Q9P2K8	EIF2AK4	GCN2(Kin.Dom.2,S808G)	6.235839794215601	7.251812	tanimoto_fp_maccs
AKI00000021a	O60674	JAK2	JAK2(JH1domain-catalytic)	6.873132424893914	6.920819	tanimoto_fp_maccs
AKI00000021a	P52333	JAK3	JAK3(JH1domain-catalytic)	6.07039578402902	6.443697	tanimoto_fp_maccs
AKI00000021a	Q9Y2U5	MAP3K2	MAP3K2	6.645601878244443	7.086186	tanimoto_fp_maccs
AKI00000021a	Q99759	MAP3K3	MAP3K3	6.298135370445468	7.05061	tanimoto_fp_maccs
AKI00000021a	Q9Y6R4	MAP3K4	MAP3K4	5.831678870696478	7.468521	tanimoto_fp_maccs
AKI00000021a	Q9Y4K4	MAP4K5	MAP4K5	6.471849625581842	6.958607	tanimoto_fp_maccs
AKI00000021a	P42345	MTOR	MTOR	7.201566347350079	5	tanimoto_fp_maccs
AKI00000021a	P29597	TYK2	TYK2(JH1domain-catalytic)	5.869838304164825	6.180456	tanimoto_fp_maccs
AKI00000021a	P30291	WEE1	WEE1	6.8255846634216155	7.327902	tanimoto_fp_maccs
AKI00000021a	P0C1S8	WEE2	WEE2	6.27201871678938	7.283997	tanimoto_fp_maccs
AKI00000021a	Q56UN5	MAP3K19	YSK4	6.537066748704541	7.508638	tanimoto_fp_maccs
AKI00000047a	Q8NI60	CABC1	ADCK3	6.061467674908949	5	tanimoto_fp_maccs
AKI00000047a	P30530	AXL	AXL	7.456479804411773	6.744727	tanimoto_fp_maccs
AKI00000047a	P49760	CLK2	CLK2	6.260360038528417	5.161151	tanimoto_fp_maccs
AKI00000047a	P07333	CSF1R	CSF1R	8.324509571957854	8.823909	tanimoto_fp_maccs
AKI00000047a	P49674	CSNK1E	CSNK1E	6.294682766071461	5	tanimoto_fp_maccs
AKI00000047a	Q08345	DDR1	DDR1	7.913008775477231	7.387216	tanimoto_fp_maccs
AKI00000047a	Q16832	DDR2	DDR2	7.218133282367175	7.229148	tanimoto_fp_maccs
AKI00000047a	O94768	STK17B	DRAK2	6.263911035517217	5	tanimoto_fp_maccs
AKI00000047a	P29323	EPHB2	EPHB2	6.496857070203082	5.39794	tanimoto_fp_maccs
AKI00000047a	P54753	EPHB3	EPHB3	5.93681328506827	5.853872	tanimoto_fp_maccs
AKI00000047a	O15197	EPHB6	EPHB6	7.352690338235692	7.142668	tanimoto_fp_maccs
AKI00000047a	P17948	FLT1	FLT1	9.00026167680412	7.468521	tanimoto_fp_maccs
AKI00000047a	P36888	FLT3	FLT3	8.479535896066347	9.537602	tanimoto_fp_maccs
AKI00000047a	P35916	FLT4	FLT4	8.126884283023083	6.853872	tanimoto_fp_maccs
AKI00000047a	Q8NE63	HIPK4	HIPK4	7.187517052235705	6.387216	tanimoto_fp_maccs
AKI00000047a	P10721	KIT	KIT	8.362961019349024	9.055517	tanimoto_fp_maccs
AKI00000047a	Q8IVH8	MAP4K3	MAP4K3	6.885251864969784	5	tanimoto_fp_maccs
AKI00000047a	Q8WXR4	MYO3B	MYO3B	6.024731243402863	5	tanimoto_fp_maccs
AKI00000047a	P16234	PDGFRA	PDGFRA	8.028933990375755	8.677781	tanimoto_fp_maccs
AKI00000047a	P09619	PDGFRB	PDGFRB	8.49411637052486	8.721246	tanimoto_fp_maccs
AKI00000047a	Q96Q40	CDK15	PFTAIRE2	5.413931727175478	5	tanimoto_fp_maccs
AKI00000047a	Q8TBX8	PIP4K2C	PIP5K2C	6.048730014527718	6.568636	tanimoto_fp_maccs
AKI00000047a	P07949	RET	RET	7.509464822777754	5.853872	tanimoto_fp_maccs
AKI00000047a	P57078	RIPK4	RIPK4	6.406853843784946	5	tanimoto_fp_maccs
AKI00000047a	Q15349	RPS6KA2	RSK3(Kin.Dom.1-N-terminal)	6.4106954477572256	5	tanimoto_fp_maccs
AKI00000047a	P12931	SRC	SRC	7.083927475903	5	tanimoto_fp_maccs
AKI00000047a	Q16288	NTRK3	TRKC	7.38588746824882	6.958607	tanimoto_fp_maccs
AKI00000047a	P35968	KDR	VEGFR2	8.44886193480356	8.69897	tanimoto_fp_maccs
AKI00000047a	Q56UN5	MAP3K19	YSK4	6.7694382731626375	7.327902	tanimoto_fp_maccs
GSK1379713	Q9BYP7	WNK3	WNK3	5.542856463002478	5	tanimoto_fp_maccs
GSK1379766	O14965	AURKA	AURKA	6.8005220194111216	5	tanimoto_fp_maccs
GSK1379766	Q9UQB9	AURKC	AURKC	6.6338873761883965	5	tanimoto_fp_maccs
GSK1379766	O15197	EPHB6	EPHB6	6.509791835815592	5.79588	tanimoto_fp_maccs
GSK1379766	Q92918	MAP4K1	HPK1	6.268456022113595	5	tanimoto_fp_maccs
GSK1379766	P51617	IRAK1	IRAK1	6.133516227208881	5	tanimoto_fp_maccs
GSK1379766	Q9Y616	IRAK3	IRAK3	6.278943023359722	5	tanimoto_fp_maccs
GSK1379766	O60674	JAK2	JAK2(JH1domain-catalytic)	6.732259370483026	5.552842	tanimoto_fp_maccs
GSK1379766	Q13163	MAP2K5	MEK5	7.103062488830161	5.376751	tanimoto_fp_maccs
GSK1379766	Q6P3R8	NEK5	NEK5	5.604515937788598	5	tanimoto_fp_maccs
GSK1379766	Q9UBF8	PI4KB	PIK4CB	5.814394758511088	5	tanimoto_fp_maccs
GSK1379766	Q8TBX8	PIP4K2C	PIP5K2C	6.457286653459599	5.619789	tanimoto_fp_maccs
GSK1379766	Q9BRS2	RIOK1	RIOK1	5.77732233613421	5	tanimoto_fp_maccs
GSK1379766	O14730	RIOK3	RIOK3	5.730114282419427	5	tanimoto_fp_maccs
GSK1379766	Q6PHR2	ULK3	ULK3	6.447030849221787	5	tanimoto_fp_maccs
GSK1379708	Q96J92	WNK4	WNK4	5.615424270398093	5	tanimoto_fp_maccs
GSK1379753	Q13705	ACVR2B	ACVR2B	5.354209445465703	5	tanimoto_fp_maccs
GSK1379753	O14965	AURKA	AURKA	6.7061934728251655	5.920819	tanimoto_fp_maccs
GSK1379753	O15197	EPHB6	EPHB6	6.569237642958645	6.39794	tanimoto_fp_maccs
GSK1379753	Q9Y616	IRAK3	IRAK3	6.077380978305368	6.958607	tanimoto_fp_maccs
GSK1379753	O60674	JAK2	JAK2(JH1domain-catalytic)	6.506519005097499	6.251812	tanimoto_fp_maccs
GSK1379753	P10721	KIT	KIT	6.970790424918372	5.958607	tanimoto_fp_maccs
GSK1379753	P29376	LTK	LTK	6.5515761737708	5.677781	tanimoto_fp_maccs
GSK1379753	Q13163	MAP2K5	MEK5	6.892958594955822	7.408935	tanimoto_fp_maccs
GSK1379753	Q13043	STK4	MST1	6.093642205928459	5	tanimoto_fp_maccs
GSK1379753	Q6P3R8	NEK5	NEK5	5.479418828177613	6.366532	tanimoto_fp_maccs
GSK1379753	O75914	PAK3	PAK3	6.367239885167514	5	tanimoto_fp_maccs
GSK1379753	Q8TBX8	PIP4K2C	PIP5K2C	6.233604115552679	6.744727	tanimoto_fp_maccs
GSK1379753	O75716	STK16	STK16	6.175479057728846	6.187087	tanimoto_fp_maccs
GSK1379765	Q96D53	ADCK4	ADCK4	5.892586033025868	5.267606	tanimoto_fp_maccs
GSK1379765	O14965	AURKA	AURKA	6.689719915337168	5.167491	tanimoto_fp_maccs
GSK1379765	Q96GD4	AURKB	AURKB	6.698083959035664	5.920819	tanimoto_fp_maccs
GSK1379765	O43683	BUB1	BUB1	7.388647253167172	5	tanimoto_fp_maccs
GSK1379765	O15197	EPHB6	EPHB6	6.832606321662667	5.585027	tanimoto_fp_maccs
GSK1379765	P14616	INSRR	INSRR	6.038168163118031	5	tanimoto_fp_maccs
GSK1379765	Q9Y616	IRAK3	IRAK3	6.2569320146286085	5.49485	tanimoto_fp_maccs
GSK1379765	O60674	JAK2	JAK2(JH1domain-catalytic)	6.667168412316058	5.638272	tanimoto_fp_maccs
GSK1379765	P53671	LIMK2	LIMK2	5.518217483494147	5	tanimoto_fp_maccs
GSK1379765	Q13163	MAP2K5	MEK5	7.120707879361412	7.136677	tanimoto_fp_maccs
GSK1379765	O15146	MUSK	MUSK	6.562519415264305	5	tanimoto_fp_maccs
GSK1379765	Q6P3R8	NEK5	NEK5	5.667291651997901	5.267606	tanimoto_fp_maccs
GSK1379765	P42338	PIK3CB	PIK3CB	6.684501845568653	5	tanimoto_fp_maccs
GSK1379765	Q8TBX8	PIP4K2C	PIP5K2C	6.390054201440028	5.251812	tanimoto_fp_maccs
GSK1379765	P35590	TIE1	TIE1	6.620814552151235	5	tanimoto_fp_maccs
GSK1379765	Q6PHR2	ULK3	ULK3	6.486068995819363	5.79588	tanimoto_fp_maccs
GSK1033723	Q9Y243	AKT3	AKT3	5.916511371171393	5	tanimoto_fp_maccs
GSK1033723	P30530	AXL	AXL	6.515494141163236	5	tanimoto_fp_maccs
GSK1033723	P49759	CLK1	CLK1	7.136768964395948	6.823909	tanimoto_fp_maccs
GSK1033723	Q9HAZ1	CLK4	CLK4	7.111905705398883	6.886057	tanimoto_fp_maccs
GSK1033723	Q09013	DMPK	DMPK	6.5306240030825835	5.091515	tanimoto_fp_maccs
GSK1033723	Q13627	DYRK1A	DYRK1A	7.291473107669836	6.886057	tanimoto_fp_maccs
GSK1033723	Q9Y463	DYRK1B	DYRK1B	6.782625032849441	5	tanimoto_fp_maccs
GSK1033723	Q92630	DYRK2	DYRK2	6.77115715901915	6.366532	tanimoto_fp_maccs
GSK1033723	Q8TF76	GSG2	HASPIN	5.999280028105402	5	tanimoto_fp_maccs
GSK1033723	Q9H422	HIPK3	HIPK3	6.877419615003033	6.769551	tanimoto_fp_maccs
GSK1033723	P06213	INSR	INSR	6.3032492775853	5	tanimoto_fp_maccs
GSK1033723	Q02763	TEK	TIE2	5.852771737855899	5	tanimoto_fp_maccs
GSK1033723	Q56UN5	MAP3K19	YSK4	6.809750333521412	6.431798	tanimoto_fp_maccs
GSK1379763	P27037	ACVR2A	ACVR2A	5.635644111777587	5	tanimoto_fp_maccs
GSK1379763	Q9UQB9	AURKC	AURKC	6.6209152131730855	6.05061	tanimoto_fp_maccs
GSK1379763	O15197	EPHB6	EPHB6	6.6818441842298535	6.552842	tanimoto_fp_maccs
GSK1379763	Q9H422	HIPK3	HIPK3	6.083939144387425	5	tanimoto_fp_maccs
GSK1379763	Q9Y616	IRAK3	IRAK3	6.195836755800708	6.823909	tanimoto_fp_maccs
GSK1379763	O60674	JAK2	JAK2(JH1domain-catalytic)	6.6783406902000735	6.060481	tanimoto_fp_maccs
GSK1379763	P10721	KIT	KIT	7.047746908617044	6.69897	tanimoto_fp_maccs
GSK1379763	Q13233	MAP3K1	MAP3K1	5.3824008677440744	5	tanimoto_fp_maccs
GSK1379763	Q9Y4K4	MAP4K5	MAP4K5	6.739114922936412	5	tanimoto_fp_maccs
GSK1379763	Q13163	MAP2K5	MEK5	7.004617910997917	7.619789	tanimoto_fp_maccs
GSK1379763	Q6P3R8	NEK5	NEK5	5.622600878208529	6.431798	tanimoto_fp_maccs
GSK1379763	P09619	PDGFRB	PDGFRB	7.653581317613611	5.657577	tanimoto_fp_maccs
GSK1379763	Q8TBX8	PIP4K2C	PIP5K2C	6.297675224533122	6.619789	tanimoto_fp_maccs
GSK1379763	Q9BRS2	RIOK1	RIOK1	5.678462030700796	5.657577	tanimoto_fp_maccs
GSK1379763	O14730	RIOK3	RIOK3	5.608098399619418	5	tanimoto_fp_maccs
GSK1379763	Q16288	NTRK3	TRKC	6.666305540439947	6.251812	tanimoto_fp_maccs
GSK1379763	Q6PHR2	ULK3	ULK3	6.468262042788731	6.136677	tanimoto_fp_maccs
SB-213663	O96017	CHEK2	CHEK2	5.864014346228925	5	tanimoto_fp_maccs
SB-213663	O14578	CIT	CIT	6.027500686185189	6.585027	tanimoto_fp_maccs
SB-213663	Q6DT37	CDC42BPG	DMPK2	5.844535087438371	6.537602	tanimoto_fp_maccs
SB-213663	P45983	MAPK8	JNK1	6.749306580109987	6.657577	tanimoto_fp_maccs
SB-213663	P45984	MAPK9	JNK2	6.7340571923769055	7.337242	tanimoto_fp_maccs
SB-213663	P53779	MAPK10	JNK3	6.6149528808616225	7.187087	tanimoto_fp_maccs
SB-213663	Q15746	MYLK	MYLK	4.7787822087224265	5	tanimoto_fp_maccs
SB-213663	Q16539	MAPK14	p38-alpha	7.759215584775636	7.267606	tanimoto_fp_maccs
SB-213663	Q9UHD2	TBK1	TBK1	5.578101347593725	5	tanimoto_fp_maccs
GSK301362	Q6P2M8	PNCK	CAMK1B	6.425202477949345	6.508638	tanimoto_fp_maccs
GSK301362	O14920	IKBKB	IKK-beta	6.761748905360588	7.677781	tanimoto_fp_maccs
GSK301362	P23458	JAK1	JAK1(JH2domain-pseudokinase)	6.475456572819198	6.408935	tanimoto_fp_maccs
GSK301362	O60674	JAK2	JAK2(JH1domain-catalytic)	5.837724704476144	6.744727	tanimoto_fp_maccs
GSK301362	Q13188	STK3	MST2	6.762755422920777	5.657577	tanimoto_fp_maccs
GSK301362	Q86YV6	MYLK4	MYLK4	6.922902304481076	6.853872	tanimoto_fp_maccs
GSK301362	Q9H093	NUAK2	SNARK	6.580859740373321	6.69897	tanimoto_fp_maccs
GSK301362	Q7L7X3	TAOK1	TAOK1	6.397288346958715	7.167491	tanimoto_fp_maccs
GSK301362	Q9H2K8	TAOK3	TAOK3	6.6911137270718894	7.49485	tanimoto_fp_maccs
GSK301362	P29597	TYK2	TYK2(JH2domain-pseudokinase)	6.605299618606945	8.537602	tanimoto_fp_maccs
GSK1379944	O14936	CASK	CASK	6.983451785278689	5	tanimoto_fp_maccs
GSK1379944	Q00526	CDK3	CDK3	6.795382443007026	5	tanimoto_fp_maccs
GSK1379944	P11802	CDK4	CDK4-cyclinD1	6.6188671193524815	5	tanimoto_fp_maccs
GSK1379944	O14757	CHEK1	CHEK1	5.380891104240251	5	tanimoto_fp_maccs
GSK1379944	P78368	CSNK1G2	CSNK1G2	6.403995432085339	5	tanimoto_fp_maccs
GSK1379944	O43293	DAPK3	DAPK3	6.536751555882485	5	tanimoto_fp_maccs
GSK1379944	Q08345	DDR1	DDR1	7.05190945365868	5	tanimoto_fp_maccs
GSK1379944	P29323	EPHB2	EPHB2	6.593871967652125	5	tanimoto_fp_maccs
GSK1379944	P27361	MAPK3	ERK1	6.710817867937039	5	tanimoto_fp_maccs
GSK1379944	P22455	FGFR4	FGFR4	5.58448423460289	5	tanimoto_fp_maccs
GSK1379944	O14920	IKBKB	IKK-beta	6.413390376889966	5	tanimoto_fp_maccs
GSK1379944	P51617	IRAK1	IRAK1	5.849623137979044	5	tanimoto_fp_maccs
GSK1379944	Q6P3R8	NEK5	NEK5	5.892137237116383	5	tanimoto_fp_maccs
GSK1379944	Q9UBE8	NLK	NLK	7.197694282937673	5	tanimoto_fp_maccs
GSK1379944	P09619	PDGFRB	PDGFRB	7.272783892688348	5	tanimoto_fp_maccs
GSK1379944	O60331	PIP5K1C	PIP5K1C	5.979726002125257	5	tanimoto_fp_maccs
GSK1379944	Q02156	PRKCE	PRKCE	6.4275657517162195	5	tanimoto_fp_maccs
GSK1379944	O94806	PRKD3	PRKD3	6.118767656089761	5	tanimoto_fp_maccs
GSK1379944	P07949	RET	RET	7.0625595566317285	5	tanimoto_fp_maccs
GSK1379753	Q16288	NTRK3	TRKC	6.598257749974036	6.537602	tanimoto_fp_maccs
GW819776	Q8IVW4	CDKL3	CDKL3	5.863795444233727	5	tanimoto_fp_maccs
GW819776	P49759	CLK1	CLK1	6.5233440349228555	5.309804	tanimoto_fp_maccs
GW819776	Q8TD08	MAPK15	ERK8	5.823966065421345	5.619789	tanimoto_fp_maccs
GW819776	Q86Z02	HIPK1	HIPK1	5.856839733041587	5.013228	tanimoto_fp_maccs
GW819776	Q9H2X6	HIPK2	HIPK2	6.391710727118961	5.30103	tanimoto_fp_maccs
GW819776	Q9H422	HIPK3	HIPK3	5.825615516432343	5	tanimoto_fp_maccs
GW819776	P45983	MAPK8	JNK1	5.944585535971797	5.091515	tanimoto_fp_maccs
GW819776	P53779	MAPK10	JNK3	5.752955590870283	5	tanimoto_fp_maccs
GW819776	P10721	KIT	KIT	5.104504716391712	5	tanimoto_fp_maccs
GW819776	P46734	MAP2K3	MEK3	6.112994154777963	5.39794	tanimoto_fp_maccs
GW819776	P51956	NEK3	NEK3	5.705390626752989	5	tanimoto_fp_maccs
GW819776	Q6P3R8	NEK5	NEK5	5.377943193476125	5	tanimoto_fp_maccs
GW819776	Q8TBX8	PIP4K2C	PIP5K2C	5.195036906543704	5	tanimoto_fp_maccs
GW819776	Q9BVS4	RIOK2	RIOK2	5.617573497972258	5.070581	tanimoto_fp_maccs
GW856795	P00519	ABL1	ABL1-phosphorylated	6.243900543729612	7.309804	tanimoto_fp_maccs
GW856795	P04626	ERBB2	ERBB2	6.4805090507347956	6.309804	tanimoto_fp_maccs
GW856795	P42685	FRK	FRK	6.535597832964539	7.031517	tanimoto_fp_maccs
GW856795	P06239	LCK	LCK	6.3206764835490805	6.031517	tanimoto_fp_maccs
GW856795	Q12851	MAP4K2	MAP4K2	6.414163285641118	5.552842	tanimoto_fp_maccs
GW856795	P16234	PDGFRA	PDGFRA	6.166901511326967	5.958607	tanimoto_fp_maccs
GW856795	O15530	PDPK1	PDPK1	6.329219161435048	5	tanimoto_fp_maccs
GW856795	P17612	PRKACA	PKAC-alpha	6.382916364551066	5	tanimoto_fp_maccs
GW856795	P07949	RET	RET	6.724380678758092	6.886057	tanimoto_fp_maccs
GW856795	P12931	SRC	SRC	6.460349664837908	6.142668	tanimoto_fp_maccs
GW856795	Q7L7X3	TAOK1	TAOK1	6.00176542823212	5	tanimoto_fp_maccs
GW856795	P37173	TGFBR2	TGFBR2	6.678971364108622	6.69897	tanimoto_fp_maccs
GW856795	Q86Y07	VRK2	VRK2	5.606774752964043	5	tanimoto_fp_maccs
GSK902056	P31749	AKT1	AKT1	8.346002229949578	7.004365	tanimoto_fp_maccs
GSK902056	P31751	AKT2	AKT2	7.778910291168157	7	tanimoto_fp_maccs
GSK902056	Q9Y243	AKT3	AKT3	7.8248308763809815	7.346787	tanimoto_fp_maccs
GSK902056	P21802	FGFR2	FGFR2	6.074817649112817	5	tanimoto_fp_maccs
GSK902056	Q9P286	PAK7	PAK7	7.622201566467886	5.958607	tanimoto_fp_maccs
GSK902056	Q05655	PRKCD	PRKCD	7.041895312135624	6	tanimoto_fp_maccs
GSK902056	Q02156	PRKCE	PRKCE	7.785444891948215	7.49485	tanimoto_fp_maccs
GSK902056	P24723	PRKCH	PRKCH	7.763172964274354	7.387216	tanimoto_fp_maccs
GSK902056	Q04759	PRKCQ	PRKCQ	7.666552251427341	7.39794	tanimoto_fp_maccs
GSK902056	Q13237	PRKG2	PRKG2	7.187458454330144	7.49485	tanimoto_fp_maccs
GSK902056	P51817	PRKX	PRKX	7.1680568943937955	6.920819	tanimoto_fp_maccs
GSK902056	O75676	RPS6KA4	RPS6KA4(Kin.Dom.2-C-terminal)	6.663072416798647	6.366532	tanimoto_fp_maccs
GSK902056	Q56UN5	MAP3K19	YSK4	7.790542978976517	8.013228	tanimoto_fp_maccs
PFE-PKIS 10	Q9UM73	ALK	ALK	7.830073474996552	9	tanimoto_fp_pubchem
PFE-PKIS 10	Q9UIK4	DAPK2	DAPK2	5.5647190199768595	5	tanimoto_fp_pubchem
PFE-PKIS 10	O15075	DCLK1	DCAMKL1	5.353730826703982	6.920819	tanimoto_fp_pubchem
PFE-PKIS 10	Q8N568	DCLK2	DCAMKL2	5.764541713483627	6.318759	tanimoto_fp_pubchem
PFE-PKIS 10	O15197	EPHB6	EPHB6	6.00894410634873	5.638272	tanimoto_fp_pubchem
PFE-PKIS 10	Q05397	PTK2	FAK	6.230571724163711	8.30103	tanimoto_fp_pubchem
PFE-PKIS 10	P16591	FER	FER	6.526411198163336	7.49485	tanimoto_fp_pubchem
PFE-PKIS 10	P07332	FES	FES	6.309414343005173	6.920819	tanimoto_fp_pubchem
PFE-PKIS 10	P42685	FRK	FRK	6.3382334256029695	6.823909	tanimoto_fp_pubchem
PFE-PKIS 10	Q15835	GRK1	GRK1	5.557426160180232	6.744727	tanimoto_fp_pubchem
PFE-PKIS 10	Q8WTQ7	GRK7	GRK7	5.409462145309554	6.886057	tanimoto_fp_pubchem
PFE-PKIS 10	O94804	STK10	LOK	6.597567258638847	6.337242	tanimoto_fp_pubchem
PFE-PKIS 10	P29376	LTK	LTK	7.056133870298292	6.244125	tanimoto_fp_pubchem
PFE-PKIS 10	P46734	MAP2K3	MEK3	5.329114590558535	6.19382	tanimoto_fp_pubchem
PFE-PKIS 10	P15735	PHKG2	PHKG2	5.529308626551441	6.920819	tanimoto_fp_pubchem
PFE-PKIS 10	O00444	PLK4	PLK4	6.5681903299226345	7.408935	tanimoto_fp_pubchem
PFE-PKIS 10	Q14289	PTK2B	PYK2	6.289470689958436	8.091515	tanimoto_fp_pubchem
PFE-PKIS 10	Q6XUX3	DSTYK	RIPK5	5.6854978681485315	6.420216	tanimoto_fp_pubchem
PFE-PKIS 10	P08922	ROS1	ROS1	7.153484967025298	9.39794	tanimoto_fp_pubchem
PFE-PKIS 10	Q9H2G2	SLK	SLK	6.104001743440112	6.638272	tanimoto_fp_pubchem
PFE-PKIS 10	Q13470	TNK1	TNK1	6.437501433830136	7.004365	tanimoto_fp_pubchem
PFE-PKIS 10	Q07912	TNK2	TNK2	7.130678450760834	7.657577	tanimoto_fp_pubchem
PFE-PKIS 10	P04629	NTRK1	TRKA	6.540476207169845	6.769551	tanimoto_fp_pubchem
PFE-PKIS 10	Q16620	NTRK2	TRKB	6.596032748257533	6.39794	tanimoto_fp_pubchem
PFE-PKIS 14	Q96GD4	AURKB	AURKB	6.3340330213708205	6.283997	tanimoto_fp_pubchem
PFE-PKIS 14	Q8N5S9	CAMKK1	CAMKK1	5.491392449461365	6.468521	tanimoto_fp_pubchem
PFE-PKIS 14	Q96RR4	CAMKK2	CAMKK2	5.7963447944463296	6.769551	tanimoto_fp_pubchem
PFE-PKIS 14	P49759	CLK1	CLK1	5.563773392715682	6.79588	tanimoto_fp_pubchem
PFE-PKIS 14	Q9HAZ1	CLK4	CLK4	5.827947371841436	7.508638	tanimoto_fp_pubchem
[truncated: 4,699 more rows]
