# Supplementary material for: Crowdsourced mapping of unexplored target space of kinase inhibitors
Source: Nat Commun. 2021 Jun 3;12:3307. doi: 10.1038/s41467-021-23165-1 (PMC8175708; doi:10.1038/s41467-021-23165-1)
Supplement: Supplementary file 7 — Source Data [file 41467_2021_23165_MOESM7_ESM.zip › source_data/SuppFig10/SuppFig10_results.csv]

compound_kernel	label	pearson_corr	p_val_BH_adj
tanimoto_fp_estate	Tanimoto, estate fp, rcdk	0.46855638947853584	0.025
tanimoto_fp_extended	Tanimoto, extended fp, rcdk	0.5158581624397433	0.128
tanimoto_fp_graph	Tanimoto, graph fp, rcdk	0.3269598436040374	1.44e-09
tanimoto_fp_hybridization	Tanimoto, hybridization fp, rcdk	0.5059892688793197	0.095
tanimoto_fp_maccs	Tanimoto, maccs fp, rcdk	0.430888184701676	5.74e-04
tanimoto_fp_pubchem	Tanimoto, pubchem fp, rcdk	0.40020305667862244	5.90e-05
tanimoto_fp_shortestpath	Tanimoto, shortestpath fp, rcdk	0.5289854857937359	0.256
tanimoto_fp_standard	Tanimoto, standard fp, rcdk	0.512563012150629	0.095
tanimoto_fp_substructure	Tanimoto, substructure fp, rcdk	0.5000284831279781	0.099
RDKit_radius_2_useChirality_False_dice	Dice, morgan2 fp, useChirality=False, RDKit	0.5412474807624691	0.25
RDKit_radius_2_useChirality_False_tanimoto	Tanimoto, morgan2 fp, useChirality=False, RDKit	0.5498045267831058	0.643
RDKit_radius_2_useChirality_True_dice	Dice, morgan2 fp, useChirality=True, RDKit	0.5235224933319296	0.045
RDKit_radius_2_useChirality_True_tanimoto	Tanimoto, morgan2 fp, useChirality=True, RDKit	0.5557140224246483	0.934
RDKit_radius_3_useChirality_False_dice	Dice, morgan3 fp, useChirality=False, RDKit	0.525097600882126	0.035
RDKit_radius_3_useChirality_False_tanimoto	Tanimoto, morgan3 fp, useChirality=False, RDKit	0.5182399180840612	0.005
RDKit_radius_3_useChirality_True_dice	Dice, morgan3 fp, useChirality=True, RDKit	0.48451897108921893	1.86e-04
RDKit_radius_3_useChirality_True_tanimoto	Tanimoto, morgan3 fp, useChirality=True, RDKit	0.52194209777114	0.004
reference	reference	0.5568566585205423	reference
