# Supplementary material for: Crowdsourced mapping of unexplored target space of kinase inhibitors
Source: Nat Commun. 2021 Jun 3;12:3307. doi: 10.1038/s41467-021-23165-1 (PMC8175708; doi:10.1038/s41467-021-23165-1)
Supplement: Supplementary file 7 — Source Data [file 41467_2021_23165_MOESM7_ESM.zip › source_data/SuppFig11/SuppFig11.csv]

kernel	Compound_Name	UniProt_Id	Entrez_Gene_Symbol	DiscoveRx_Gene_Symbol	pKd_true	pKd_pred
Tanimoto compound kernel, morgan2 fp, useChirality=True, RDKit	PFE-PKIS 10	Q9UM73	ALK	ALK	9	9.336042967308037
Tanimoto compound kernel, morgan2 fp, useChirality=True, RDKit	PFE-PKIS 10	Q9UIK4	DAPK2	DAPK2	5	7.578171897717701
Tanimoto compound kernel, morgan2 fp, useChirality=True, RDKit	PFE-PKIS 10	O15075	DCLK1	DCAMKL1	6.920819	7.716209324197759
Tanimoto compound kernel, morgan2 fp, useChirality=True, RDKit	PFE-PKIS 10	Q8N568	DCLK2	DCAMKL2	6.318759	7.780406925842693
Tanimoto compound kernel, morgan2 fp, useChirality=True, RDKit	PFE-PKIS 10	O15197	EPHB6	EPHB6	5.638272	8.921534700338494
Tanimoto compound kernel, morgan2 fp, useChirality=True, RDKit	PFE-PKIS 10	Q05397	PTK2	FAK	8.30103	7.528468663261379
Tanimoto compound kernel, morgan2 fp, useChirality=True, RDKit	PFE-PKIS 10	P16591	FER	FER	7.49485	8.265447561559172
Tanimoto compound kernel, morgan2 fp, useChirality=True, RDKit	PFE-PKIS 10	P07332	FES	FES	6.920819	7.980785811703918
Tanimoto compound kernel, morgan2 fp, useChirality=True, RDKit	PFE-PKIS 10	P42685	FRK	FRK	6.823909	8.053083337153687
Tanimoto compound kernel, morgan2 fp, useChirality=True, RDKit	PFE-PKIS 10	Q15835	GRK1	GRK1	6.744727	7.586728119694839
Tanimoto compound kernel, morgan2 fp, useChirality=True, RDKit	PFE-PKIS 10	Q8WTQ7	GRK7	GRK7	6.886057	7.658222509962028
Tanimoto compound kernel, morgan2 fp, useChirality=True, RDKit	PFE-PKIS 10	O94804	STK10	LOK	6.337242	8.14599012896964
Tanimoto compound kernel, morgan2 fp, useChirality=True, RDKit	PFE-PKIS 10	P29376	LTK	LTK	6.244125	8.871873633044638
Tanimoto compound kernel, morgan2 fp, useChirality=True, RDKit	PFE-PKIS 10	P46734	MAP2K3	MEK3	6.19382	7.034140628500734
Tanimoto compound kernel, morgan2 fp, useChirality=True, RDKit	PFE-PKIS 10	P15735	PHKG2	PHKG2	6.920819	7.854527998772753
Tanimoto compound kernel, morgan2 fp, useChirality=True, RDKit	PFE-PKIS 10	O00444	PLK4	PLK4	7.408935	8.4157767302025
Tanimoto compound kernel, morgan2 fp, useChirality=True, RDKit	PFE-PKIS 10	Q14289	PTK2B	PYK2	8.091515	8.010251369259015
Tanimoto compound kernel, morgan2 fp, useChirality=True, RDKit	PFE-PKIS 10	Q6XUX3	DSTYK	RIPK5	6.420216	7.844798572306942
Tanimoto compound kernel, morgan2 fp, useChirality=True, RDKit	PFE-PKIS 10	P08922	ROS1	ROS1	9.39794	8.60851122698602
Tanimoto compound kernel, morgan2 fp, useChirality=True, RDKit	PFE-PKIS 10	Q9H2G2	SLK	SLK	6.638272	7.946901720854736
Tanimoto compound kernel, morgan2 fp, useChirality=True, RDKit	PFE-PKIS 10	Q13470	TNK1	TNK1	7.004365	8.040527497466309
Tanimoto compound kernel, morgan2 fp, useChirality=True, RDKit	PFE-PKIS 10	Q07912	TNK2	TNK2	7.657577	7.988511805405501
Tanimoto compound kernel, morgan2 fp, useChirality=True, RDKit	PFE-PKIS 10	P04629	NTRK1	TRKA	6.769551	8.408780812204615
Tanimoto compound kernel, morgan2 fp, useChirality=True, RDKit	PFE-PKIS 10	Q16620	NTRK2	TRKB	6.39794	8.103759317419563
Tanimoto compound kernel, morgan2 fp, useChirality=True, RDKit	PFE-PKIS 14	Q96GD4	AURKB	AURKB	6.283997	6.000899539184327
Tanimoto compound kernel, morgan2 fp, useChirality=True, RDKit	PFE-PKIS 14	Q8N5S9	CAMKK1	CAMKK1	6.468521	5.541871391707533
Tanimoto compound kernel, morgan2 fp, useChirality=True, RDKit	PFE-PKIS 14	Q96RR4	CAMKK2	CAMKK2	6.769551	5.470093670111718
Tanimoto compound kernel, morgan2 fp, useChirality=True, RDKit	PFE-PKIS 14	P49759	CLK1	CLK1	6.79588	6.942547368562257
Tanimoto compound kernel, morgan2 fp, useChirality=True, RDKit	PFE-PKIS 14	Q9HAZ1	CLK4	CLK4	7.508638	7.106609884299126
Tanimoto compound kernel, morgan2 fp, useChirality=True, RDKit	PFE-PKIS 14	P68400	CSNK2A1	CSNK2A1	5.69897	6.186978917661312
Tanimoto compound kernel, morgan2 fp, useChirality=True, RDKit	PFE-PKIS 14	P19784	CSNK2A2	CSNK2A2	6.21467	6.436599602849885
Tanimoto compound kernel, morgan2 fp, useChirality=True, RDKit	PFE-PKIS 14	Q9UEE5	STK17A	DRAK1	6.568636	6.371107216620321
Tanimoto compound kernel, morgan2 fp, useChirality=True, RDKit	PFE-PKIS 14	O94768	STK17B	DRAK2	7.958607	6.229548304713665
Tanimoto compound kernel, morgan2 fp, useChirality=True, RDKit	PFE-PKIS 14	Q13627	DYRK1A	DYRK1A	7.387216	6.116027136388767
Tanimoto compound kernel, morgan2 fp, useChirality=True, RDKit	PFE-PKIS 14	Q86Z02	HIPK1	HIPK1	6.769551	6.188494687391004
Tanimoto compound kernel, morgan2 fp, useChirality=True, RDKit	PFE-PKIS 14	Q9H2X6	HIPK2	HIPK2	6.79588	6.442994038545583
Tanimoto compound kernel, morgan2 fp, useChirality=True, RDKit	PFE-PKIS 14	Q9H422	HIPK3	HIPK3	6.69897	6.4614611924416625
Tanimoto compound kernel, morgan2 fp, useChirality=True, RDKit	PFE-PKIS 14	Q8NE63	HIPK4	HIPK4	6.259637	5.5849562872935525
Tanimoto compound kernel, morgan2 fp, useChirality=True, RDKit	PFE-PKIS 14	P09619	PDGFRB	PDGFRB	6.920819	5.913454795528284
Tanimoto compound kernel, morgan2 fp, useChirality=True, RDKit	PFE-PKIS 14	O60331	PIP5K1C	PIP5K1C	6.327902	6.259268896111382
Tanimoto compound kernel, morgan2 fp, useChirality=True, RDKit	PFE-PKIS 14	P19525	EIF2AK2	PRKR	5	5.184896644058712
Tanimoto compound kernel, morgan2 fp, useChirality=True, RDKit	PFE-PKIS 18	O14965	AURKA	AURKA	6.677781	7.594550128434357
Tanimoto compound kernel, morgan2 fp, useChirality=True, RDKit	PFE-PKIS 18	Q96GD4	AURKB	AURKB	6.769551	8.089405190925882
Tanimoto compound kernel, morgan2 fp, useChirality=True, RDKit	PFE-PKIS 18	P19784	CSNK2A2	CSNK2A2	6.154902	6.927464618362806
Tanimoto compound kernel, morgan2 fp, useChirality=True, RDKit	PFE-PKIS 18	O94768	STK17B	DRAK2	5.619789	6.699035457717651
Tanimoto compound kernel, morgan2 fp, useChirality=True, RDKit	PFE-PKIS 18	Q05397	PTK2	FAK	8.619789	8.62008273043905
Tanimoto compound kernel, morgan2 fp, useChirality=True, RDKit	PFE-PKIS 18	P36888	FLT3	FLT3	7.21467	6.723217773265818
Tanimoto compound kernel, morgan2 fp, useChirality=True, RDKit	PFE-PKIS 18	P35916	FLT4	FLT4	6.552842	6.8588061722469735
Tanimoto compound kernel, morgan2 fp, useChirality=True, RDKit	PFE-PKIS 18	P23458	JAK1	JAK1(JH2domain-pseudokinase)	6.356547	7.834869189321271
Tanimoto compound kernel, morgan2 fp, useChirality=True, RDKit	PFE-PKIS 18	O60674	JAK2	JAK2(JH1domain-catalytic)	7.045757	8.099236157682322
Tanimoto compound kernel, morgan2 fp, useChirality=True, RDKit	PFE-PKIS 18	P52333	JAK3	JAK3(JH1domain-catalytic)	7.769551	7.59638543802349
Tanimoto compound kernel, morgan2 fp, useChirality=True, RDKit	PFE-PKIS 18	P08581	MET	MET	6	7.443424026870808
Tanimoto compound kernel, morgan2 fp, useChirality=True, RDKit	PFE-PKIS 18	P80192	MAP3K9	MLK1	7.958607	6.492568361905077
Tanimoto compound kernel, morgan2 fp, useChirality=True, RDKit	PFE-PKIS 18	Q02779	MAP3K10	MLK2	7.130768	6.568712339701777
Tanimoto compound kernel, morgan2 fp, useChirality=True, RDKit	PFE-PKIS 18	Q16584	MAP3K11	MLK3	7.552842	6.558238891368866
Tanimoto compound kernel, morgan2 fp, useChirality=True, RDKit	PFE-PKIS 18	Q16539	MAPK14	p38-alpha	5	7.578006346078831
Tanimoto compound kernel, morgan2 fp, useChirality=True, RDKit	PFE-PKIS 18	P07949	RET	RET	6.455932	7.545212081098234
Tanimoto compound kernel, morgan2 fp, useChirality=True, RDKit	PFE-PKIS 18	O14730	RIOK3	RIOK3	6.207608	6.563741689838459
Tanimoto compound kernel, morgan2 fp, useChirality=True, RDKit	PFE-PKIS 18	Q9H093	NUAK2	SNARK	5.886057	8.312949363747057
Tanimoto compound kernel, morgan2 fp, useChirality=True, RDKit	PFE-PKIS 18	O75716	STK16	STK16	7.309804	7.597145133873998
Tanimoto compound kernel, morgan2 fp, useChirality=True, RDKit	PFE-PKIS 18	P43405	SYK	SYK	6.443697	7.131343953092449
Tanimoto compound kernel, morgan2 fp, useChirality=True, RDKit	PFE-PKIS 18	Q9UHD2	TBK1	TBK1	6.376751	7.083945182207668
Tanimoto compound kernel, morgan2 fp, useChirality=True, RDKit	PFE-PKIS 18	P04629	NTRK1	TRKA	6.420216	7.256718432567489
Tanimoto compound kernel, morgan2 fp, useChirality=True, RDKit	PFE-PKIS 18	Q16620	NTRK2	TRKB	5.677781	7.495844770369863
Tanimoto compound kernel, morgan2 fp, useChirality=True, RDKit	PFE-PKIS 18	P33981	TTK	TTK	7.568636	6.765360458301519
Tanimoto compound kernel, morgan2 fp, useChirality=True, RDKit	PFE-PKIS 18	P29597	TYK2	TYK2(JH1domain-catalytic)	6.585027	7.374681578554928
Tanimoto compound kernel, morgan2 fp, useChirality=True, RDKit	PFE-PKIS 18	Q56UN5	MAP3K19	YSK4	7.537602	7.220494635710413
Tanimoto compound kernel, morgan2 fp, useChirality=True, RDKit	TPKI-30	Q8NI60	CABC1	ADCK3	5	6.830220157932193
Tanimoto compound kernel, morgan2 fp, useChirality=True, RDKit	TPKI-30	O14965	AURKA	AURKA	5.05061	8.616758223389937
Tanimoto compound kernel, morgan2 fp, useChirality=True, RDKit	TPKI-30	Q13873	BMPR2	BMPR2	5.886057	6.01544563633557
Tanimoto compound kernel, morgan2 fp, useChirality=True, RDKit	TPKI-30	P51813	BMX	BMX	5	6.784075652264497
Tanimoto compound kernel, morgan2 fp, useChirality=True, RDKit	TPKI-30	P22607	FGFR3	FGFR3	5	7.0450748153503255
Tanimoto compound kernel, morgan2 fp, useChirality=True, RDKit	TPKI-30	P52564	MAP2K6	MEK6	5	6.08502285498785
Tanimoto compound kernel, morgan2 fp, useChirality=True, RDKit	TPKI-30	Q9Y6E0	STK24	MST3	5	6.600915994997927
Tanimoto compound kernel, morgan2 fp, useChirality=True, RDKit	TPKI-30	Q96PY6	NEK1	NEK1	5	6.489271203419719
Tanimoto compound kernel, morgan2 fp, useChirality=True, RDKit	TPKI-30	Q8IY84	MGC42105	NIM1	5.251812	6.766880740196277
Tanimoto compound kernel, morgan2 fp, useChirality=True, RDKit	TPKI-30	Q8TBX8	PIP4K2C	PIP5K2C	5.481486	7.571063834005891
Tanimoto compound kernel, morgan2 fp, useChirality=True, RDKit	TPKI-30	P53350	PLK1	PLK1	8.080922	8.845265043251858
Tanimoto compound kernel, morgan2 fp, useChirality=True, RDKit	TPKI-30	Q9NYY3	PLK2	PLK2	7.173925	8.91842375491684
Tanimoto compound kernel, morgan2 fp, useChirality=True, RDKit	TPKI-30	Q9H4B4	PLK3	PLK3	6.420216	8.508337323397743
Tanimoto compound kernel, morgan2 fp, useChirality=True, RDKit	TPKI-30	Q9H2G2	SLK	SLK	5	6.875474191815318
Tanimoto compound kernel, morgan2 fp, useChirality=True, RDKit	TPKI-30	O75716	STK16	STK16	5.958607	7.53132512897454
Tanimoto compound kernel, morgan2 fp, useChirality=True, RDKit	TPKI-30	O00506	STK25	YSK1	5	6.03849389920988
Tanimoto compound kernel, morgan2 fp, useChirality=True, RDKit	TPKI-31	O14965	AURKA	AURKA	7.275724	7.896240920117825
Tanimoto compound kernel, morgan2 fp, useChirality=True, RDKit	TPKI-31	Q9NSY1	BMP2K	BIKE	7.443697	6.849501826003362
Tanimoto compound kernel, morgan2 fp, useChirality=True, RDKit	TPKI-31	P49760	CLK2	CLK2	7.130768	6.295289297731074
Tanimoto compound kernel, morgan2 fp, useChirality=True, RDKit	TPKI-31	Q9C098	DCLK3	DCAMKL3	5.638272	7.087111786425253
Tanimoto compound kernel, morgan2 fp, useChirality=True, RDKit	TPKI-31	O14976	GAK	GAK	7.431798	6.446823694508859
Tanimoto compound kernel, morgan2 fp, useChirality=True, RDKit	TPKI-31	Q9P2K8	EIF2AK4	GCN2(Kin.Dom.2,S808G)	7.30103	6.617252436877355
Tanimoto compound kernel, morgan2 fp, useChirality=True, RDKit	TPKI-31	P51617	IRAK1	IRAK1	7.022276	6.849615616854256
Tanimoto compound kernel, morgan2 fp, useChirality=True, RDKit	TPKI-31	P23458	JAK1	JAK1(JH2domain-pseudokinase)	6.823909	6.798065354114337
Tanimoto compound kernel, morgan2 fp, useChirality=True, RDKit	TPKI-31	Q9Y6R4	MAP3K4	MAP3K4	7.130768	5.179619239028297
Tanimoto compound kernel, morgan2 fp, useChirality=True, RDKit	TPKI-31	P08581	MET	MET	7.337242	6.561815662152773
Tanimoto compound kernel, morgan2 fp, useChirality=True, RDKit	TPKI-31	Q8IY84	MGC42105	NIM1	7.107905	6.3299143127223525
Tanimoto compound kernel, morgan2 fp, useChirality=True, RDKit	TPKI-31	P48736	PIK3CG	PIK3CG	7.091515	6.221312454528403
Tanimoto compound kernel, morgan2 fp, useChirality=True, RDKit	TPKI-31	Q8TBX8	PIP4K2C	PIP5K2C	7.619789	7.468315528520788
Tanimoto compound kernel, morgan2 fp, useChirality=True, RDKit	TPKI-31	P53350	PLK1	PLK1	9.769551	7.712612497044315
Tanimoto compound kernel, morgan2 fp, useChirality=True, RDKit	TPKI-31	Q9NYY3	PLK2	PLK2	8.657577	7.652599489308924
Tanimoto compound kernel, morgan2 fp, useChirality=True, RDKit	TPKI-31	Q9H4B4	PLK3	PLK3	7.744727	7.572324394754678
Tanimoto compound kernel, morgan2 fp, useChirality=True, RDKit	TPKI-31	Q9BRS2	RIOK1	RIOK1	7.075721	6.527390009174711
Tanimoto compound kernel, morgan2 fp, useChirality=True, RDKit	TPKI-31	O14730	RIOK3	RIOK3	5.443697	6.60473952695093
Tanimoto compound kernel, morgan2 fp, useChirality=True, RDKit	TPKI-31	Q9H2G2	SLK	SLK	7.619789	6.596137394587077
Tanimoto compound kernel, morgan2 fp, useChirality=True, RDKit	TPKI-31	O75716	STK16	STK16	7.481486	7.478046879030673
Tanimoto compound kernel, morgan2 fp, useChirality=True, RDKit	TPKI-31	P29597	TYK2	TYK2(JH1domain-catalytic)	6.79588	6.763015406898755
Tanimoto compound kernel, morgan2 fp, useChirality=True, RDKit	TPKI-31	Q56UN5	MAP3K19	YSK4	7.346787	7.215321547979068
Tanimoto compound kernel, morgan2 fp, useChirality=True, RDKit	TPKI-35	P00519	ABL1	ABL1-phosphorylated	8.136677	8.046749638596456
Tanimoto compound kernel, morgan2 fp, useChirality=True, RDKit	TPKI-35	P42684	ABL2	ABL2	6.585027	7.952242441706031
Tanimoto compound kernel, morgan2 fp, useChirality=True, RDKit	TPKI-35	Q92772	CDKL2	CDKL2	6.79588	7.572575896398696
Tanimoto compound kernel, morgan2 fp, useChirality=True, RDKit	TPKI-35	P07333	CSF1R	CSF1R	7.173925	7.487307403612763
Tanimoto compound kernel, morgan2 fp, useChirality=True, RDKit	TPKI-35	Q08345	DDR1	DDR1	8.721246	8.130121490444676
Tanimoto compound kernel, morgan2 fp, useChirality=True, RDKit	TPKI-35	Q16832	DDR2	DDR2	7.619789	7.3684302209476495
Tanimoto compound kernel, morgan2 fp, useChirality=True, RDKit	TPKI-35	O15197	EPHB6	EPHB6	6.769551	7.795258443226165
Tanimoto compound kernel, morgan2 fp, useChirality=True, RDKit	TPKI-35	P21860	ERBB3	ERBB3	6.309804	7.1862170660620555
Tanimoto compound kernel, morgan2 fp, useChirality=True, RDKit	TPKI-35	P17948	FLT1	FLT1	6.69897	7.097090358474736
Tanimoto compound kernel, morgan2 fp, useChirality=True, RDKit	TPKI-35	P36888	FLT3	FLT3	8.244125	7.01255048877568
Tanimoto compound kernel, morgan2 fp, useChirality=True, RDKit	TPKI-35	P35916	FLT4	FLT4	7.318759	7.4418699178085115
Tanimoto compound kernel, morgan2 fp, useChirality=True, RDKit	TPKI-35	P10721	KIT	KIT	8.200659	7.416237129452313
Tanimoto compound kernel, morgan2 fp, useChirality=True, RDKit	TPKI-35	P06239	LCK	LCK	7.004365	7.177078716447455
Tanimoto compound kernel, morgan2 fp, useChirality=True, RDKit	TPKI-35	O94804	STK10	LOK	6.920819	7.102162161340253
Tanimoto compound kernel, morgan2 fp, useChirality=True, RDKit	TPKI-35	Q13163	MAP2K5	MEK5	7	7.75432505010056
Tanimoto compound kernel, morgan2 fp, useChirality=True, RDKit	TPKI-35	Q12866	MERTK	MERTK	6.769551	6.875932350053815
Tanimoto compound kernel, morgan2 fp, useChirality=True, RDKit	TPKI-35	P08581	MET	MET	6.79588	7.408035125239624
Tanimoto compound kernel, morgan2 fp, useChirality=True, RDKit	TPKI-35	P16234	PDGFRA	PDGFRA	7.823909	7.419176923606535
Tanimoto compound kernel, morgan2 fp, useChirality=True, RDKit	TPKI-35	P09619	PDGFRB	PDGFRB	8.49485	7.436466284940758
Tanimoto compound kernel, morgan2 fp, useChirality=True, RDKit	TPKI-35	P07949	RET	RET	6.853872	7.637038414164017
Tanimoto compound kernel, morgan2 fp, useChirality=True, RDKit	TPKI-35	P35590	TIE1	TIE1	6.455932	7.2020689090980685
Tanimoto compound kernel, morgan2 fp, useChirality=True, RDKit	TPKI-35	P04629	NTRK1	TRKA	6.744727	6.661571022126679
Tanimoto compound kernel, morgan2 fp, useChirality=True, RDKit	AKI00000050a	P51451	BLK	BLK	6.769551	7.281357980131567
Tanimoto compound kernel, morgan2 fp, useChirality=True, RDKit	AKI00000050a	Q6P2M8	PNCK	CAMK1B	5	5.2355217398369955
Tanimoto compound kernel, morgan2 fp, useChirality=True, RDKit	AKI00000050a	P07333	CSF1R	CSF1R	8.244125	7.706829336358487
Tanimoto compound kernel, morgan2 fp, useChirality=True, RDKit	AKI00000050a	P48729	CSNK1A1	CSNK1A1	6.337242	5.673463610453484
Tanimoto compound kernel, morgan2 fp, useChirality=True, RDKit	AKI00000050a	P48730	CSNK1D	CSNK1D	6.552842	5.544456114042647
Tanimoto compound kernel, morgan2 fp, useChirality=True, RDKit	AKI00000050a	P49674	CSNK1E	CSNK1E	6.721246	5.737850224205351
Tanimoto compound kernel, morgan2 fp, useChirality=True, RDKit	AKI00000050a	Q9C098	DCLK3	DCAMKL3	6.356547	5.371279685708432
Tanimoto compound kernel, morgan2 fp, useChirality=True, RDKit	AKI00000050a	Q08345	DDR1	DDR1	8.29243	8.124698204199124
Tanimoto compound kernel, morgan2 fp, useChirality=True, RDKit	AKI00000050a	Q16832	DDR2	DDR2	7.744727	7.623302601725793
Tanimoto compound kernel, morgan2 fp, useChirality=True, RDKit	AKI00000050a	Q9Y463	DYRK1B	DYRK1B	6.721246	5.926187479126041
Tanimoto compound kernel, morgan2 fp, useChirality=True, RDKit	AKI00000050a	O15197	EPHB6	EPHB6	6.886057	7.654354256144525
Tanimoto compound kernel, morgan2 fp, useChirality=True, RDKit	AKI00000050a	P36888	FLT3	FLT3	8.055517	8.019602215042372
Tanimoto compound kernel, morgan2 fp, useChirality=True, RDKit	AKI00000050a	P35916	FLT4	FLT4	6.522879	7.6371555598088685
Tanimoto compound kernel, morgan2 fp, useChirality=True, RDKit	AKI00000050a	P25098	ADRBK1	GRK2	5	5.545075302169379
Tanimoto compound kernel, morgan2 fp, useChirality=True, RDKit	AKI00000050a	P10721	KIT	KIT	8.853872	7.28837428764066
Tanimoto compound kernel, morgan2 fp, useChirality=True, RDKit	AKI00000050a	P06239	LCK	LCK	6.229148	7.13362915563673
Tanimoto compound kernel, morgan2 fp, useChirality=True, RDKit	AKI00000050a	P49137	MAPKAPK2	MAPKAPK2	5	5.423573349491523
Tanimoto compound kernel, morgan2 fp, useChirality=True, RDKit	AKI00000050a	Q13163	MAP2K5	MEK5	6.537602	7.144870666794561
Tanimoto compound kernel, morgan2 fp, useChirality=True, RDKit	AKI00000050a	Q9H1R3	MYLK2	MYLK2	6.886057	5.7316572574258275
Tanimoto compound kernel, morgan2 fp, useChirality=True, RDKit	AKI00000050a	P16234	PDGFRA	PDGFRA	8.221849	7.675478261468963
Tanimoto compound kernel, morgan2 fp, useChirality=True, RDKit	AKI00000050a	P09619	PDGFRB	PDGFRB	9.19382	8.038402967680847
Tanimoto compound kernel, morgan2 fp, useChirality=True, RDKit	AKI00000050a	P07949	RET	RET	6.79588	7.431047359626687
Tanimoto compound kernel, morgan2 fp, useChirality=True, RDKit	AKI00000050a	O00141	SGK1	SGK	6.537602	5.676106223774679
Tanimoto compound kernel, morgan2 fp, useChirality=True, RDKit	AKI00000050a	Q16288	NTRK3	TRKC	6.49485	7.479940664659428
Tanimoto compound kernel, morgan2 fp, useChirality=True, RDKit	AKI00000050a	P35968	KDR	VEGFR2	7.677781	7.625366110580964
Tanimoto compound kernel, morgan2 fp, useChirality=True, RDKit	AKI00000063a	Q8NI60	CABC1	ADCK3	6.221849	5.887014925839966
Tanimoto compound kernel, morgan2 fp, useChirality=True, RDKit	AKI00000063a	O43683	BUB1	BUB1	6.376751	6.505991736903355
Tanimoto compound kernel, morgan2 fp, useChirality=True, RDKit	AKI00000063a	Q6P2M8	PNCK	CAMK1B	5	5.8891983021692385
Tanimoto compound kernel, morgan2 fp, useChirality=True, RDKit	AKI00000063a	P48730	CSNK1D	CSNK1D	6.142668	7.217962122572084
Tanimoto compound kernel, morgan2 fp, useChirality=True, RDKit	AKI00000063a	P49674	CSNK1E	CSNK1E	6.142668	7.332507191013954
Tanimoto compound kernel, morgan2 fp, useChirality=True, RDKit	AKI00000063a	O14976	GAK	GAK	7	6.1109076556476625
Tanimoto compound kernel, morgan2 fp, useChirality=True, RDKit	AKI00000063a	P45983	MAPK8	JNK1	7.744727	6.677962996777987
Tanimoto compound kernel, morgan2 fp, useChirality=True, RDKit	AKI00000063a	P45984	MAPK9	JNK2	8.619789	6.917170580750131
Tanimoto compound kernel, morgan2 fp, useChirality=True, RDKit	AKI00000063a	P53779	MAPK10	JNK3	8.638272	6.910185054203533
Tanimoto compound kernel, morgan2 fp, useChirality=True, RDKit	AKI00000063a	P45985	MAP2K4	MEK4	6.677781	6.487765326389148
Tanimoto compound kernel, morgan2 fp, useChirality=True, RDKit	AKI00000063a	Q9UBE8	NLK	NLK	8.387216	7.115189888765973
Tanimoto compound kernel, morgan2 fp, useChirality=True, RDKit	AKI00000063a	Q16539	MAPK14	p38-alpha	9.327902	7.369763779620443
Tanimoto compound kernel, morgan2 fp, useChirality=True, RDKit	AKI00000063a	Q15759	MAPK11	p38-beta	8.055517	6.848160049311301
Tanimoto compound kernel, morgan2 fp, useChirality=True, RDKit	AKI00000063a	Q9BZL6	PRKD2	PRKD2	6.638272	6.380756060455893
Tanimoto compound kernel, morgan2 fp, useChirality=True, RDKit	AKI00000063a	Q15418	RPS6KA1	RSK1(Kin.Dom.2-C-terminal)	7.080922	6.138062827279296
Tanimoto compound kernel, morgan2 fp, useChirality=True, RDKit	AKI00000063a	Q9UK32	RPS6KA6	RSK4(Kin.Dom.2-C-terminal)	7.065502	6.393468704734487
Tanimoto compound kernel, morgan2 fp, useChirality=True, RDKit	AKI00000063a	Q9NRP7	STK36	STK36	6.568636	5.769803898653198
Tanimoto compound kernel, morgan2 fp, useChirality=True, RDKit	AKI00000063a	Q9NYL2	ZAK	ZAK	6.823909	5.881265683490163
Tanimoto compound kernel, morgan2 fp, useChirality=True, RDKit	AKI00000070a	P11802	CDK4	CDK4-cyclinD1	7.337242	5.969374474504246
Tanimoto compound kernel, morgan2 fp, useChirality=True, RDKit	AKI00000070a	P11802	CDK4	CDK4-cyclinD3	7.309804	5.969374474504246
Tanimoto compound kernel, morgan2 fp, useChirality=True, RDKit	AKI00000070a	P50613	CDK7	CDK7	7.376751	6.406472255009171
Tanimoto compound kernel, morgan2 fp, useChirality=True, RDKit	AKI00000070a	O76039	CDKL5	CDKL5	6.552842	6.491592761574041
Tanimoto compound kernel, morgan2 fp, useChirality=True, RDKit	AKI00000070a	P48729	CSNK1A1	CSNK1A1	5.69897	5.514536321472766
Tanimoto compound kernel, morgan2 fp, useChirality=True, RDKit	AKI00000070a	P19784	CSNK2A2	CSNK2A2	6.853872	6.364240066911118
Tanimoto compound kernel, morgan2 fp, useChirality=True, RDKit	AKI00000070a	Q13627	DYRK1A	DYRK1A	6.769551	6.4818809527680585
Tanimoto compound kernel, morgan2 fp, useChirality=True, RDKit	AKI00000070a	Q8TD08	MAPK15	ERK8	7.443697	6.262273982167183
Tanimoto compound kernel, morgan2 fp, useChirality=True, RDKit	AKI00000070a	P49840	GSK3A	GSK3A	7.721246	7.668561111217611
Tanimoto compound kernel, morgan2 fp, useChirality=True, RDKit	AKI00000070a	P49841	GSK3B	GSK3B	7.886057	7.748672977059313
Tanimoto compound kernel, morgan2 fp, useChirality=True, RDKit	AKI00000070a	Q86Z02	HIPK1	HIPK1	6.187087	5.703592281509797
Tanimoto compound kernel, morgan2 fp, useChirality=True, RDKit	AKI00000070a	Q9Y6R4	MAP3K4	MAP3K4	5	5.26143988427886
Tanimoto compound kernel, morgan2 fp, useChirality=True, RDKit	AKI00000070a	Q9NRP7	STK36	STK36	6.79588	5.636138058801342
Tanimoto compound kernel, morgan2 fp, useChirality=True, RDKit	AKI00000070a	P37173	TGFBR2	TGFBR2	7.055517	5.7101825615967545
Tanimoto compound kernel, morgan2 fp, useChirality=True, RDKit	AKI00000070a	P29597	TYK2	TYK2(JH2domain-pseudokinase)	6.721246	5.960187092884001
Tanimoto compound kernel, morgan2 fp, useChirality=True, RDKit	AKI00000070a	Q56UN5	MAP3K19	YSK4	6.744727	6.011681030903957
Tanimoto compound kernel, morgan2 fp, useChirality=True, RDKit	AKI00000074a	Q9BWU1	CDK19	CDK11	7.619789	5.986232954501459
Tanimoto compound kernel, morgan2 fp, useChirality=True, RDKit	AKI00000074a	P49336	CDK8	CDK8	7.366532	6.544990845110541
Tanimoto compound kernel, morgan2 fp, useChirality=True, RDKit	AKI00000074a	P53355	DAPK1	DAPK1	6.244125	5.857511446498098
Tanimoto compound kernel, morgan2 fp, useChirality=True, RDKit	AKI00000074a	Q9UIK4	DAPK2	DAPK2	6.721246	5.553417731402222
Tanimoto compound kernel, morgan2 fp, useChirality=True, RDKit	AKI00000074a	O43293	DAPK3	DAPK3	7.376751	6.159763808710339
Tanimoto compound kernel, morgan2 fp, useChirality=True, RDKit	AKI00000074a	Q86Z02	HIPK1	HIPK1	7.045757	5.9093331970175065
Tanimoto compound kernel, morgan2 fp, useChirality=True, RDKit	AKI00000074a	Q9H2X6	HIPK2	HIPK2	6.853872	6.157115746611104
Tanimoto compound kernel, morgan2 fp, useChirality=True, RDKit	AKI00000074a	Q9H422	HIPK3	HIPK3	6.522879	6.043310912994943
Tanimoto compound kernel, morgan2 fp, useChirality=True, RDKit	AKI00000074a	Q8NE63	HIPK4	HIPK4	6.69897	6.000682080981504
Tanimoto compound kernel, morgan2 fp, useChirality=True, RDKit	AKI00000074a	Q13163	MAP2K5	MEK5	5.638272	6.734183038318919
Tanimoto compound kernel, morgan2 fp, useChirality=True, RDKit	AKI00000074a	Q9Y2I7	PIKFYVE	PIKFYVE	6.29243	4.828356560833352
Tanimoto compound kernel, morgan2 fp, useChirality=True, RDKit	AKI00000021a	Q08345	DDR1	DDR1	7.004365	7.8830633054105155
Tanimoto compound kernel, morgan2 fp, useChirality=True, RDKit	AKI00000021a	Q16832	DDR2	DDR2	6.677781	7.392523014224034
Tanimoto compound kernel, morgan2 fp, useChirality=True, RDKit	AKI00000021a	Q9P2K8	EIF2AK4	GCN2(Kin.Dom.2,S808G)	7.251812	6.438027969893656
Tanimoto compound kernel, morgan2 fp, useChirality=True, RDKit	AKI00000021a	O60674	JAK2	JAK2(JH1domain-catalytic)	6.920819	7.20660619864914
Tanimoto compound kernel, morgan2 fp, useChirality=True, RDKit	AKI00000021a	P52333	JAK3	JAK3(JH1domain-catalytic)	6.443697	6.843452576832505
Tanimoto compound kernel, morgan2 fp, useChirality=True, RDKit	AKI00000021a	Q9Y2U5	MAP3K2	MAP3K2	7.086186	7.159133820864337
Tanimoto compound kernel, morgan2 fp, useChirality=True, RDKit	AKI00000021a	Q99759	MAP3K3	MAP3K3	7.05061	6.819945907548704
Tanimoto compound kernel, morgan2 fp, useChirality=True, RDKit	AKI00000021a	Q9Y6R4	MAP3K4	MAP3K4	7.468521	5.591648614595794
Tanimoto compound kernel, morgan2 fp, useChirality=True, RDKit	AKI00000021a	Q9Y4K4	MAP4K5	MAP4K5	6.958607	7.287322467164131
Tanimoto compound kernel, morgan2 fp, useChirality=True, RDKit	AKI00000021a	P42345	MTOR	MTOR	5	5.982382755668209
Tanimoto compound kernel, morgan2 fp, useChirality=True, RDKit	AKI00000021a	P29597	TYK2	TYK2(JH1domain-catalytic)	6.180456	6.455820542372211
Tanimoto compound kernel, morgan2 fp, useChirality=True, RDKit	AKI00000021a	P30291	WEE1	WEE1	7.327902	7.2521035151568
Tanimoto compound kernel, morgan2 fp, useChirality=True, RDKit	AKI00000021a	P0C1S8	WEE2	WEE2	7.283997	6.584799357017633
Tanimoto compound kernel, morgan2 fp, useChirality=True, RDKit	AKI00000021a	Q56UN5	MAP3K19	YSK4	7.508638	6.684821843471849
Tanimoto compound kernel, morgan2 fp, useChirality=True, RDKit	AKI00000047a	Q8NI60	CABC1	ADCK3	5	6.2088064395604485
Tanimoto compound kernel, morgan2 fp, useChirality=True, RDKit	AKI00000047a	P30530	AXL	AXL	6.744727	7.7589659287673705
Tanimoto compound kernel, morgan2 fp, useChirality=True, RDKit	AKI00000047a	P49760	CLK2	CLK2	5.161151	6.051894178198855
Tanimoto compound kernel, morgan2 fp, useChirality=True, RDKit	AKI00000047a	P07333	CSF1R	CSF1R	8.823909	8.80250943874537
Tanimoto compound kernel, morgan2 fp, useChirality=True, RDKit	AKI00000047a	P49674	CSNK1E	CSNK1E	5	6.525424272755222
Tanimoto compound kernel, morgan2 fp, useChirality=True, RDKit	AKI00000047a	Q08345	DDR1	DDR1	7.387216	8.42646163547587
Tanimoto compound kernel, morgan2 fp, useChirality=True, RDKit	AKI00000047a	Q16832	DDR2	DDR2	7.229148	8.039443623170223
Tanimoto compound kernel, morgan2 fp, useChirality=True, RDKit	AKI00000047a	O94768	STK17B	DRAK2	5	5.904969141030392
Tanimoto compound kernel, morgan2 fp, useChirality=True, RDKit	AKI00000047a	P29323	EPHB2	EPHB2	5.39794	6.82759265812972
Tanimoto compound kernel, morgan2 fp, useChirality=True, RDKit	AKI00000047a	P54753	EPHB3	EPHB3	5.853872	5.994499907083467
Tanimoto compound kernel, morgan2 fp, useChirality=True, RDKit	AKI00000047a	O15197	EPHB6	EPHB6	7.142668	7.813708524020608
Tanimoto compound kernel, morgan2 fp, useChirality=True, RDKit	AKI00000047a	P17948	FLT1	FLT1	7.468521	9.186764586538997
Tanimoto compound kernel, morgan2 fp, useChirality=True, RDKit	AKI00000047a	P36888	FLT3	FLT3	9.537602	9.005056307040354
Tanimoto compound kernel, morgan2 fp, useChirality=True, RDKit	AKI00000047a	P35916	FLT4	FLT4	6.853872	8.438899350280465
Tanimoto compound kernel, morgan2 fp, useChirality=True, RDKit	AKI00000047a	Q8NE63	HIPK4	HIPK4	6.387216	7.181778977496045
Tanimoto compound kernel, morgan2 fp, useChirality=True, RDKit	AKI00000047a	P10721	KIT	KIT	9.055517	8.67320288056881
Tanimoto compound kernel, morgan2 fp, useChirality=True, RDKit	AKI00000047a	Q8IVH8	MAP4K3	MAP4K3	5	6.639319376853474
Tanimoto compound kernel, morgan2 fp, useChirality=True, RDKit	AKI00000047a	Q8WXR4	MYO3B	MYO3B	5	6.285277484331641
Tanimoto compound kernel, morgan2 fp, useChirality=True, RDKit	AKI00000047a	P16234	PDGFRA	PDGFRA	8.677781	8.668078794061008
Tanimoto compound kernel, morgan2 fp, useChirality=True, RDKit	AKI00000047a	P09619	PDGFRB	PDGFRB	8.721246	8.967692516457811
Tanimoto compound kernel, morgan2 fp, useChirality=True, RDKit	AKI00000047a	Q96Q40	CDK15	PFTAIRE2	5	5.771646776828364
Tanimoto compound kernel, morgan2 fp, useChirality=True, RDKit	AKI00000047a	Q8TBX8	PIP4K2C	PIP5K2C	6.568636	6.269202230705694
Tanimoto compound kernel, morgan2 fp, useChirality=True, RDKit	AKI00000047a	P07949	RET	RET	5.853872	7.499125980197652
Tanimoto compound kernel, morgan2 fp, useChirality=True, RDKit	AKI00000047a	P57078	RIPK4	RIPK4	5	6.211157262362732
Tanimoto compound kernel, morgan2 fp, useChirality=True, RDKit	AKI00000047a	Q15349	RPS6KA2	RSK3(Kin.Dom.1-N-terminal)	5	5.744106415576683
Tanimoto compound kernel, morgan2 fp, useChirality=True, RDKit	AKI00000047a	P12931	SRC	SRC	5	6.122372528441981
Tanimoto compound kernel, morgan2 fp, useChirality=True, RDKit	AKI00000047a	Q16288	NTRK3	TRKC	6.958607	7.570839661870112
Tanimoto compound kernel, morgan2 fp, useChirality=True, RDKit	AKI00000047a	P35968	KDR	VEGFR2	8.69897	8.653816894798187
Tanimoto compound kernel, morgan2 fp, useChirality=True, RDKit	AKI00000047a	Q56UN5	MAP3K19	YSK4	7.327902	6.914430927801006
Tanimoto compound kernel, morgan2 fp, useChirality=True, RDKit	GSK1379713	Q9BYP7	WNK3	WNK3	5	6.160400618236502
Tanimoto compound kernel, morgan2 fp, useChirality=True, RDKit	GSK1379766	O14965	AURKA	AURKA	5	5.842363468350323
Tanimoto compound kernel, morgan2 fp, useChirality=True, RDKit	GSK1379766	Q9UQB9	AURKC	AURKC	5	5.997150034464048
Tanimoto compound kernel, morgan2 fp, useChirality=True, RDKit	GSK1379766	O15197	EPHB6	EPHB6	5.79588	6.864418258871108
Tanimoto compound kernel, morgan2 fp, useChirality=True, RDKit	GSK1379766	Q92918	MAP4K1	HPK1	5	5.255128195511951
Tanimoto compound kernel, morgan2 fp, useChirality=True, RDKit	GSK1379766	P51617	IRAK1	IRAK1	5	5.718154007328804
Tanimoto compound kernel, morgan2 fp, useChirality=True, RDKit	GSK1379766	Q9Y616	IRAK3	IRAK3	5	5.882612140748938
Tanimoto compound kernel, morgan2 fp, useChirality=True, RDKit	GSK1379766	O60674	JAK2	JAK2(JH1domain-catalytic)	5.552842	5.701899287658665
Tanimoto compound kernel, morgan2 fp, useChirality=True, RDKit	GSK1379766	Q13163	MAP2K5	MEK5	5.376751	6.423258884484678
Tanimoto compound kernel, morgan2 fp, useChirality=True, RDKit	GSK1379766	Q6P3R8	NEK5	NEK5	5	5.654754514515836
Tanimoto compound kernel, morgan2 fp, useChirality=True, RDKit	GSK1379766	Q9UBF8	PI4KB	PIK4CB	5	5.184991062579728
Tanimoto compound kernel, morgan2 fp, useChirality=True, RDKit	GSK1379766	Q8TBX8	PIP4K2C	PIP5K2C	5.619789	5.937729234146002
Tanimoto compound kernel, morgan2 fp, useChirality=True, RDKit	GSK1379766	Q9BRS2	RIOK1	RIOK1	5	5.145814184917819
Tanimoto compound kernel, morgan2 fp, useChirality=True, RDKit	GSK1379766	O14730	RIOK3	RIOK3	5	5.108831178657014
Tanimoto compound kernel, morgan2 fp, useChirality=True, RDKit	GSK1379766	Q6PHR2	ULK3	ULK3	5	5.543772119871
Tanimoto compound kernel, morgan2 fp, useChirality=True, RDKit	GSK1379708	Q96J92	WNK4	WNK4	5	5.886935682600934
Tanimoto compound kernel, morgan2 fp, useChirality=True, RDKit	GSK1379753	Q13705	ACVR2B	ACVR2B	5	4.25943585472631
Tanimoto compound kernel, morgan2 fp, useChirality=True, RDKit	GSK1379753	O14965	AURKA	AURKA	5.920819	5.990091733723355
Tanimoto compound kernel, morgan2 fp, useChirality=True, RDKit	GSK1379753	O15197	EPHB6	EPHB6	6.39794	6.631499507652329
Tanimoto compound kernel, morgan2 fp, useChirality=True, RDKit	GSK1379753	Q9Y616	IRAK3	IRAK3	6.958607	5.510681914067328
Tanimoto compound kernel, morgan2 fp, useChirality=True, RDKit	GSK1379753	O60674	JAK2	JAK2(JH1domain-catalytic)	6.251812	5.415890465714508
Tanimoto compound kernel, morgan2 fp, useChirality=True, RDKit	GSK1379753	P10721	KIT	KIT	5.958607	5.470168437757993
Tanimoto compound kernel, morgan2 fp, useChirality=True, RDKit	GSK1379753	P29376	LTK	LTK	5.677781	5.906627760571548
Tanimoto compound kernel, morgan2 fp, useChirality=True, RDKit	GSK1379753	Q13163	MAP2K5	MEK5	7.408935	6.531262068893418
Tanimoto compound kernel, morgan2 fp, useChirality=True, RDKit	GSK1379753	Q13043	STK4	MST1	5	5.020408772743275
Tanimoto compound kernel, morgan2 fp, useChirality=True, RDKit	GSK1379753	Q6P3R8	NEK5	NEK5	6.366532	5.359217462778684
Tanimoto compound kernel, morgan2 fp, useChirality=True, RDKit	GSK1379753	O75914	PAK3	PAK3	5	4.963473621207601
Tanimoto compound kernel, morgan2 fp, useChirality=True, RDKit	GSK1379753	Q8TBX8	PIP4K2C	PIP5K2C	6.744727	5.979938231545023
Tanimoto compound kernel, morgan2 fp, useChirality=True, RDKit	GSK1379753	O75716	STK16	STK16	6.187087	6.003874568397762
Tanimoto compound kernel, morgan2 fp, useChirality=True, RDKit	GSK1379765	Q96D53	ADCK4	ADCK4	5.267606	5.395611786405183
Tanimoto compound kernel, morgan2 fp, useChirality=True, RDKit	GSK1379765	O14965	AURKA	AURKA	5.167491	6.073483060370852
Tanimoto compound kernel, morgan2 fp, useChirality=True, RDKit	GSK1379765	Q96GD4	AURKB	AURKB	5.920819	6.153864001096761
Tanimoto compound kernel, morgan2 fp, useChirality=True, RDKit	GSK1379765	O43683	BUB1	BUB1	5	6.401487554983026
Tanimoto compound kernel, morgan2 fp, useChirality=True, RDKit	GSK1379765	O15197	EPHB6	EPHB6	5.585027	6.734135977868434
Tanimoto compound kernel, morgan2 fp, useChirality=True, RDKit	GSK1379765	P14616	INSRR	INSRR	5	5.866620854841612
Tanimoto compound kernel, morgan2 fp, useChirality=True, RDKit	GSK1379765	Q9Y616	IRAK3	IRAK3	5.49485	5.70880988824704
Tanimoto compound kernel, morgan2 fp, useChirality=True, RDKit	GSK1379765	O60674	JAK2	JAK2(JH1domain-catalytic)	5.638272	6.073924307833466
Tanimoto compound kernel, morgan2 fp, useChirality=True, RDKit	GSK1379765	P53671	LIMK2	LIMK2	5	5.3841873753871985
Tanimoto compound kernel, morgan2 fp, useChirality=True, RDKit	GSK1379765	Q13163	MAP2K5	MEK5	7.136677	6.758817538165056
Tanimoto compound kernel, morgan2 fp, useChirality=True, RDKit	GSK1379765	O15146	MUSK	MUSK	5	5.629529072943816
Tanimoto compound kernel, morgan2 fp, useChirality=True, RDKit	GSK1379765	Q6P3R8	NEK5	NEK5	5.267606	5.340524671702473
Tanimoto compound kernel, morgan2 fp, useChirality=True, RDKit	GSK1379765	P42338	PIK3CB	PIK3CB	5	4.246748849417993
Tanimoto compound kernel, morgan2 fp, useChirality=True, RDKit	GSK1379765	Q8TBX8	PIP4K2C	PIP5K2C	5.251812	5.885256996927413
Tanimoto compound kernel, morgan2 fp, useChirality=True, RDKit	GSK1379765	P35590	TIE1	TIE1	5	5.870585138588354
Tanimoto compound kernel, morgan2 fp, useChirality=True, RDKit	GSK1379765	Q6PHR2	ULK3	ULK3	5.79588	5.6957042869181445
Tanimoto compound kernel, morgan2 fp, useChirality=True, RDKit	GSK1033723	Q9Y243	AKT3	AKT3	5	5.043799035699366
Tanimoto compound kernel, morgan2 fp, useChirality=True, RDKit	GSK1033723	P30530	AXL	AXL	5	5.558704870821145
Tanimoto compound kernel, morgan2 fp, useChirality=True, RDKit	GSK1033723	P49759	CLK1	CLK1	6.823909	7.042301941262511
Tanimoto compound kernel, morgan2 fp, useChirality=True, RDKit	GSK1033723	Q9HAZ1	CLK4	CLK4	6.886057	7.22892630726085
Tanimoto compound kernel, morgan2 fp, useChirality=True, RDKit	GSK1033723	Q09013	DMPK	DMPK	5.091515	6.217353030613885
Tanimoto compound kernel, morgan2 fp, useChirality=True, RDKit	GSK1033723	Q13627	DYRK1A	DYRK1A	6.886057	6.814955621985786
Tanimoto compound kernel, morgan2 fp, useChirality=True, RDKit	GSK1033723	Q9Y463	DYRK1B	DYRK1B	5	6.673082913070121
Tanimoto compound kernel, morgan2 fp, useChirality=True, RDKit	GSK1033723	Q92630	DYRK2	DYRK2	6.366532	5.823090476214625
Tanimoto compound kernel, morgan2 fp, useChirality=True, RDKit	GSK1033723	Q8TF76	GSG2	HASPIN	5	5.71251049867673
Tanimoto compound kernel, morgan2 fp, useChirality=True, RDKit	GSK1033723	Q9H422	HIPK3	HIPK3	6.769551	6.376687345795916
Tanimoto compound kernel, morgan2 fp, useChirality=True, RDKit	GSK1033723	P06213	INSR	INSR	5	4.764663854018186
Tanimoto compound kernel, morgan2 fp, useChirality=True, RDKit	GSK1033723	Q02763	TEK	TIE2	5	5.4647391197703925
Tanimoto compound kernel, morgan2 fp, useChirality=True, RDKit	GSK1033723	Q56UN5	MAP3K19	YSK4	6.431798	5.908306549492213
Tanimoto compound kernel, morgan2 fp, useChirality=True, RDKit	GSK1379763	P27037	ACVR2A	ACVR2A	5	4.6620365822729335
Tanimoto compound kernel, morgan2 fp, useChirality=True, RDKit	GSK1379763	Q9UQB9	AURKC	AURKC	6.05061	6.297120745461687
Tanimoto compound kernel, morgan2 fp, useChirality=True, RDKit	GSK1379763	O15197	EPHB6	EPHB6	6.552842	7.156336894825338
Tanimoto compound kernel, morgan2 fp, useChirality=True, RDKit	GSK1379763	Q9H422	HIPK3	HIPK3	5	5.745354437546875
Tanimoto compound kernel, morgan2 fp, useChirality=True, RDKit	GSK1379763	Q9Y616	IRAK3	IRAK3	6.823909	5.713587723338239
Tanimoto compound kernel, morgan2 fp, useChirality=True, RDKit	GSK1379763	O60674	JAK2	JAK2(JH1domain-catalytic)	6.060481	5.710124055900004
Tanimoto compound kernel, morgan2 fp, useChirality=True, RDKit	GSK1379763	P10721	KIT	KIT	6.69897	5.972552565078515
Tanimoto compound kernel, morgan2 fp, useChirality=True, RDKit	GSK1379763	Q13233	MAP3K1	MAP3K1	5	4.519230896949893
Tanimoto compound kernel, morgan2 fp, useChirality=True, RDKit	GSK1379763	Q9Y4K4	MAP4K5	MAP4K5	5	5.5856187874402
Tanimoto compound kernel, morgan2 fp, useChirality=True, RDKit	GSK1379763	Q13163	MAP2K5	MEK5	7.619789	6.710666503940907
Tanimoto compound kernel, morgan2 fp, useChirality=True, RDKit	GSK1379763	Q6P3R8	NEK5	NEK5	6.431798	5.518484147569231
Tanimoto compound kernel, morgan2 fp, useChirality=True, RDKit	GSK1379763	P09619	PDGFRB	PDGFRB	5.657577	5.966414409240584
Tanimoto compound kernel, morgan2 fp, useChirality=True, RDKit	GSK1379763	Q8TBX8	PIP4K2C	PIP5K2C	6.619789	5.872338142032322
Tanimoto compound kernel, morgan2 fp, useChirality=True, RDKit	GSK1379763	Q9BRS2	RIOK1	RIOK1	5.657577	5.3523798357912735
Tanimoto compound kernel, morgan2 fp, useChirality=True, RDKit	GSK1379763	O14730	RIOK3	RIOK3	5	5.327209571010082
Tanimoto compound kernel, morgan2 fp, useChirality=True, RDKit	GSK1379763	Q16288	NTRK3	TRKC	6.251812	5.62511358683355
Tanimoto compound kernel, morgan2 fp, useChirality=True, RDKit	GSK1379763	Q6PHR2	ULK3	ULK3	6.136677	5.671433513669664
Tanimoto compound kernel, morgan2 fp, useChirality=True, RDKit	SB-213663	O96017	CHEK2	CHEK2	5	6.2569346061523605
Tanimoto compound kernel, morgan2 fp, useChirality=True, RDKit	SB-213663	O14578	CIT	CIT	6.585027	6.486744866543645
Tanimoto compound kernel, morgan2 fp, useChirality=True, RDKit	SB-213663	Q6DT37	CDC42BPG	DMPK2	6.537602	6.1826467626426975
Tanimoto compound kernel, morgan2 fp, useChirality=True, RDKit	SB-213663	P45983	MAPK8	JNK1	6.657577	7.043609324454134
Tanimoto compound kernel, morgan2 fp, useChirality=True, RDKit	SB-213663	P45984	MAPK9	JNK2	7.337242	7.181082042856418
Tanimoto compound kernel, morgan2 fp, useChirality=True, RDKit	SB-213663	P53779	MAPK10	JNK3	7.187087	7.317560121143875
Tanimoto compound kernel, morgan2 fp, useChirality=True, RDKit	SB-213663	Q15746	MYLK	MYLK	5	4.798886985376295
Tanimoto compound kernel, morgan2 fp, useChirality=True, RDKit	SB-213663	Q16539	MAPK14	p38-alpha	7.267606	7.782884814800804
Tanimoto compound kernel, morgan2 fp, useChirality=True, RDKit	SB-213663	Q9UHD2	TBK1	TBK1	5	5.783170590305764
Tanimoto compound kernel, morgan2 fp, useChirality=True, RDKit	GSK301362	Q6P2M8	PNCK	CAMK1B	6.508638	5.284759248308806
Tanimoto compound kernel, morgan2 fp, useChirality=True, RDKit	GSK301362	O14920	IKBKB	IKK-beta	7.677781	5.8709153375512795
Tanimoto compound kernel, morgan2 fp, useChirality=True, RDKit	GSK301362	P23458	JAK1	JAK1(JH2domain-pseudokinase)	6.408935	6.176177403807331
Tanimoto compound kernel, morgan2 fp, useChirality=True, RDKit	GSK301362	O60674	JAK2	JAK2(JH1domain-catalytic)	6.744727	6.4582405756853944
Tanimoto compound kernel, morgan2 fp, useChirality=True, RDKit	GSK301362	Q13188	STK3	MST2	5.657577	5.863808338522707
Tanimoto compound kernel, morgan2 fp, useChirality=True, RDKit	GSK301362	Q86YV6	MYLK4	MYLK4	6.853872	6.338279692100663
Tanimoto compound kernel, morgan2 fp, useChirality=True, RDKit	GSK301362	Q9H093	NUAK2	SNARK	6.69897	6.1573562801448185
Tanimoto compound kernel, morgan2 fp, useChirality=True, RDKit	GSK301362	Q7L7X3	TAOK1	TAOK1	7.167491	5.513029157198564
Tanimoto compound kernel, morgan2 fp, useChirality=True, RDKit	GSK301362	Q9H2K8	TAOK3	TAOK3	7.49485	5.836669949573457
Tanimoto compound kernel, morgan2 fp, useChirality=True, RDKit	GSK301362	P29597	TYK2	TYK2(JH2domain-pseudokinase)	8.537602	5.867223359657316
Tanimoto compound kernel, morgan2 fp, useChirality=True, RDKit	GSK1379944	O14936	CASK	CASK	5	5.564564825936324
Tanimoto compound kernel, morgan2 fp, useChirality=True, RDKit	GSK1379944	Q00526	CDK3	CDK3	5	5.249332294295779
Tanimoto compound kernel, morgan2 fp, useChirality=True, RDKit	GSK1379944	P11802	CDK4	CDK4-cyclinD1	5	5.070020661463674
Tanimoto compound kernel, morgan2 fp, useChirality=True, RDKit	GSK1379944	O14757	CHEK1	CHEK1	5	5.069847469081049
Tanimoto compound kernel, morgan2 fp, useChirality=True, RDKit	GSK1379944	P78368	CSNK1G2	CSNK1G2	5	5.329351470012049
Tanimoto compound kernel, morgan2 fp, useChirality=True, RDKit	GSK1379944	O43293	DAPK3	DAPK3	5	5.755411671543432
Tanimoto compound kernel, morgan2 fp, useChirality=True, RDKit	GSK1379944	Q08345	DDR1	DDR1	5	5.95682081587493
Tanimoto compound kernel, morgan2 fp, useChirality=True, RDKit	GSK1379944	P29323	EPHB2	EPHB2	5	5.278899028705155
Tanimoto compound kernel, morgan2 fp, useChirality=True, RDKit	GSK1379944	P27361	MAPK3	ERK1	5	4.9928524161513606
Tanimoto compound kernel, morgan2 fp, useChirality=True, RDKit	GSK1379944	P22455	FGFR4	FGFR4	5	4.699910517750641
Tanimoto compound kernel, morgan2 fp, useChirality=True, RDKit	GSK1379944	O14920	IKBKB	IKK-beta	5	5.901939517776279
Tanimoto compound kernel, morgan2 fp, useChirality=True, RDKit	GSK1379944	P51617	IRAK1	IRAK1	5	5.570878298179911
Tanimoto compound kernel, morgan2 fp, useChirality=True, RDKit	GSK1379944	Q6P3R8	NEK5	NEK5	5	5.6009733203786825
Tanimoto compound kernel, morgan2 fp, useChirality=True, RDKit	GSK1379944	Q9UBE8	NLK	NLK	5	6.32251033459747
Tanimoto compound kernel, morgan2 fp, useChirality=True, RDKit	GSK1379944	P09619	PDGFRB	PDGFRB	5	6.602244343300269
Tanimoto compound kernel, morgan2 fp, useChirality=True, RDKit	GSK1379944	O60331	PIP5K1C	PIP5K1C	5	5.0274605541681385
Tanimoto compound kernel, morgan2 fp, useChirality=True, RDKit	GSK1379944	Q02156	PRKCE	PRKCE	5	5.431974750736831
Tanimoto compound kernel, morgan2 fp, useChirality=True, RDKit	GSK1379944	O94806	PRKD3	PRKD3	5	5.881780202285155
Tanimoto compound kernel, morgan2 fp, useChirality=True, RDKit	GSK1379944	P07949	RET	RET	5	5.970235768185004
Tanimoto compound kernel, morgan2 fp, useChirality=True, RDKit	GSK1379753	Q16288	NTRK3	TRKC	6.537602	5.121876313991187
Tanimoto compound kernel, morgan2 fp, useChirality=True, RDKit	GW819776	Q8IVW4	CDKL3	CDKL3	5	6.996738213634166
Tanimoto compound kernel, morgan2 fp, useChirality=True, RDKit	GW819776	P49759	CLK1	CLK1	5.309804	7.2378580548441205
Tanimoto compound kernel, morgan2 fp, useChirality=True, RDKit	GW819776	Q8TD08	MAPK15	ERK8	5.619789	7.806996357306476
Tanimoto compound kernel, morgan2 fp, useChirality=True, RDKit	GW819776	Q86Z02	HIPK1	HIPK1	5.013228	6.68211397799579
Tanimoto compound kernel, morgan2 fp, useChirality=True, RDKit	GW819776	Q9H2X6	HIPK2	HIPK2	5.30103	6.93918867327663
Tanimoto compound kernel, morgan2 fp, useChirality=True, RDKit	GW819776	Q9H422	HIPK3	HIPK3	5	7.136155523891367
Tanimoto compound kernel, morgan2 fp, useChirality=True, RDKit	GW819776	P45983	MAPK8	JNK1	5.091515	7.668592171351863
Tanimoto compound kernel, morgan2 fp, useChirality=True, RDKit	GW819776	P53779	MAPK10	JNK3	5	7.89561718501286
Tanimoto compound kernel, morgan2 fp, useChirality=True, RDKit	GW819776	P10721	KIT	KIT	5	6.449457060543247
Tanimoto compound kernel, morgan2 fp, useChirality=True, RDKit	GW819776	P46734	MAP2K3	MEK3	5.39794	7.261734119768853
Tanimoto compound kernel, morgan2 fp, useChirality=True, RDKit	GW819776	P51956	NEK3	NEK3	5	7.071158707370553
Tanimoto compound kernel, morgan2 fp, useChirality=True, RDKit	GW819776	Q6P3R8	NEK5	NEK5	5	6.655532667838848
Tanimoto compound kernel, morgan2 fp, useChirality=True, RDKit	GW819776	Q8TBX8	PIP4K2C	PIP5K2C	5	6.490215801550433
Tanimoto compound kernel, morgan2 fp, useChirality=True, RDKit	GW819776	Q9BVS4	RIOK2	RIOK2	5.070581	6.818359496487709
Tanimoto compound kernel, morgan2 fp, useChirality=True, RDKit	GW856795	P00519	ABL1	ABL1-phosphorylated	7.309804	6.062068948007024
Tanimoto compound kernel, morgan2 fp, useChirality=True, RDKit	GW856795	P04626	ERBB2	ERBB2	6.309804	5.974215168170929
Tanimoto compound kernel, morgan2 fp, useChirality=True, RDKit	GW856795	P42685	FRK	FRK	7.031517	6.448209265454051
Tanimoto compound kernel, morgan2 fp, useChirality=True, RDKit	GW856795	P06239	LCK	LCK	6.031517	5.830811558992095
Tanimoto compound kernel, morgan2 fp, useChirality=True, RDKit	GW856795	Q12851	MAP4K2	MAP4K2	5.552842	5.9112312764712405
Tanimoto compound kernel, morgan2 fp, useChirality=True, RDKit	GW856795	P16234	PDGFRA	PDGFRA	5.958607	5.849546305252222
Tanimoto compound kernel, morgan2 fp, useChirality=True, RDKit	GW856795	O15530	PDPK1	PDPK1	5	5.716516131333983
Tanimoto compound kernel, morgan2 fp, useChirality=True, RDKit	GW856795	P17612	PRKACA	PKAC-alpha	5	5.977431186740995
Tanimoto compound kernel, morgan2 fp, useChirality=True, RDKit	GW856795	P07949	RET	RET	6.886057	6.758966354460794
Tanimoto compound kernel, morgan2 fp, useChirality=True, RDKit	GW856795	P12931	SRC	SRC	6.142668	6.032738000443184
Tanimoto compound kernel, morgan2 fp, useChirality=True, RDKit	GW856795	Q7L7X3	TAOK1	TAOK1	5	5.669745895807559
Tanimoto compound kernel, morgan2 fp, useChirality=True, RDKit	GW856795	P37173	TGFBR2	TGFBR2	6.69897	5.84050966872968
Tanimoto compound kernel, morgan2 fp, useChirality=True, RDKit	GW856795	Q86Y07	VRK2	VRK2	5	5.4690946594391585
Tanimoto compound kernel, morgan2 fp, useChirality=True, RDKit	GSK902056	P31749	AKT1	AKT1	7.004365	7.67517892218116
Tanimoto compound kernel, morgan2 fp, useChirality=True, RDKit	GSK902056	P31751	AKT2	AKT2	7	7.290378617145127
Tanimoto compound kernel, morgan2 fp, useChirality=True, RDKit	GSK902056	Q9Y243	AKT3	AKT3	7.346787	7.24934746709371
Tanimoto compound kernel, morgan2 fp, useChirality=True, RDKit	GSK902056	P21802	FGFR2	FGFR2	5	5.365476234613966
Tanimoto compound kernel, morgan2 fp, useChirality=True, RDKit	GSK902056	Q9P286	PAK7	PAK7	5.958607	7.400240879178793
Tanimoto compound kernel, morgan2 fp, useChirality=True, RDKit	GSK902056	Q05655	PRKCD	PRKCD	6	7.000401586281563
Tanimoto compound kernel, morgan2 fp, useChirality=True, RDKit	GSK902056	Q02156	PRKCE	PRKCE	7.49485	7.811320699776397
Tanimoto compound kernel, morgan2 fp, useChirality=True, RDKit	GSK902056	P24723	PRKCH	PRKCH	7.387216	7.900776523328891
Tanimoto compound kernel, morgan2 fp, useChirality=True, RDKit	GSK902056	Q04759	PRKCQ	PRKCQ	7.39794	7.421675237510741
Tanimoto compound kernel, morgan2 fp, useChirality=True, RDKit	GSK902056	Q13237	PRKG2	PRKG2	7.49485	7.4971222824273935
Tanimoto compound kernel, morgan2 fp, useChirality=True, RDKit	GSK902056	P51817	PRKX	PRKX	6.920819	7.40847406097171
Tanimoto compound kernel, morgan2 fp, useChirality=True, RDKit	GSK902056	O75676	RPS6KA4	RPS6KA4(Kin.Dom.2-C-terminal)	6.366532	7.44880635619428
Tanimoto compound kernel, morgan2 fp, useChirality=True, RDKit	GSK902056	Q56UN5	MAP3K19	YSK4	8.013228	7.655738881721569
Tanimoto compound kernel, graph fp, rcdk	PFE-PKIS 10	Q9UM73	ALK	ALK	9	8.542766652744644
Tanimoto compound kernel, graph fp, rcdk	PFE-PKIS 10	Q9UIK4	DAPK2	DAPK2	5	6.875683378372559
Tanimoto compound kernel, graph fp, rcdk	PFE-PKIS 10	O15075	DCLK1	DCAMKL1	6.920819	6.404635163453541
Tanimoto compound kernel, graph fp, rcdk	PFE-PKIS 10	Q8N568	DCLK2	DCAMKL2	6.318759	6.528750886402527
Tanimoto compound kernel, graph fp, rcdk	PFE-PKIS 10	O15197	EPHB6	EPHB6	5.638272	7.491738189881959
Tanimoto compound kernel, graph fp, rcdk	PFE-PKIS 10	Q05397	PTK2	FAK	8.30103	7.5172937330215985
Tanimoto compound kernel, graph fp, rcdk	PFE-PKIS 10	P16591	FER	FER	7.49485	7.610834822052172
Tanimoto compound kernel, graph fp, rcdk	PFE-PKIS 10	P07332	FES	FES	6.920819	7.224013760937472
Tanimoto compound kernel, graph fp, rcdk	PFE-PKIS 10	P42685	FRK	FRK	6.823909	7.3512524528209395
Tanimoto compound kernel, graph fp, rcdk	PFE-PKIS 10	Q15835	GRK1	GRK1	6.744727	7.064847791575201
Tanimoto compound kernel, graph fp, rcdk	PFE-PKIS 10	Q8WTQ7	GRK7	GRK7	6.886057	6.9362392529488774
Tanimoto compound kernel, graph fp, rcdk	PFE-PKIS 10	O94804	STK10	LOK	6.337242	8.032076632983655
Tanimoto compound kernel, graph fp, rcdk	PFE-PKIS 10	P29376	LTK	LTK	6.244125	8.1839012015673
Tanimoto compound kernel, graph fp, rcdk	PFE-PKIS 10	P46734	MAP2K3	MEK3	6.19382	6.997730633875826
Tanimoto compound kernel, graph fp, rcdk	PFE-PKIS 10	P15735	PHKG2	PHKG2	6.920819	6.5771499819525205
Tanimoto compound kernel, graph fp, rcdk	PFE-PKIS 10	O00444	PLK4	PLK4	7.408935	7.266986877901406
Tanimoto compound kernel, graph fp, rcdk	PFE-PKIS 10	Q14289	PTK2B	PYK2	8.091515	7.058461537873261
Tanimoto compound kernel, graph fp, rcdk	PFE-PKIS 10	Q6XUX3	DSTYK	RIPK5	6.420216	6.8043092811687185
Tanimoto compound kernel, graph fp, rcdk	PFE-PKIS 10	P08922	ROS1	ROS1	9.39794	7.352554083545316
Tanimoto compound kernel, graph fp, rcdk	PFE-PKIS 10	Q9H2G2	SLK	SLK	6.638272	6.882324812401576
Tanimoto compound kernel, graph fp, rcdk	PFE-PKIS 10	Q13470	TNK1	TNK1	7.004365	7.417777161192459
Tanimoto compound kernel, graph fp, rcdk	PFE-PKIS 10	Q07912	TNK2	TNK2	7.657577	7.509018970319038
Tanimoto compound kernel, graph fp, rcdk	PFE-PKIS 10	P04629	NTRK1	TRKA	6.769551	7.537558571480036
Tanimoto compound kernel, graph fp, rcdk	PFE-PKIS 10	Q16620	NTRK2	TRKB	6.39794	7.635339796123425
Tanimoto compound kernel, graph fp, rcdk	PFE-PKIS 14	Q96GD4	AURKB	AURKB	6.283997	6.359140550911406
Tanimoto compound kernel, graph fp, rcdk	PFE-PKIS 14	Q8N5S9	CAMKK1	CAMKK1	6.468521	6.5044173426508705
Tanimoto compound kernel, graph fp, rcdk	PFE-PKIS 14	Q96RR4	CAMKK2	CAMKK2	6.769551	7.01436787519568
Tanimoto compound kernel, graph fp, rcdk	PFE-PKIS 14	P49759	CLK1	CLK1	6.79588	6.6240241941172915
Tanimoto compound kernel, graph fp, rcdk	PFE-PKIS 14	Q9HAZ1	CLK4	CLK4	7.508638	6.399089937669032
Tanimoto compound kernel, graph fp, rcdk	PFE-PKIS 14	P68400	CSNK2A1	CSNK2A1	5.69897	6.516118358380852
Tanimoto compound kernel, graph fp, rcdk	PFE-PKIS 14	P19784	CSNK2A2	CSNK2A2	6.21467	6.429203875031489
Tanimoto compound kernel, graph fp, rcdk	PFE-PKIS 14	Q9UEE5	STK17A	DRAK1	6.568636	6.5817935137892984
Tanimoto compound kernel, graph fp, rcdk	PFE-PKIS 14	O94768	STK17B	DRAK2	7.958607	6.363132066925823
Tanimoto compound kernel, graph fp, rcdk	PFE-PKIS 14	Q13627	DYRK1A	DYRK1A	7.387216	6.270321782585722
Tanimoto compound kernel, graph fp, rcdk	PFE-PKIS 14	Q86Z02	HIPK1	HIPK1	6.769551	6.345928224379897
Tanimoto compound kernel, graph fp, rcdk	PFE-PKIS 14	Q9H2X6	HIPK2	HIPK2	6.79588	6.417745211466609
Tanimoto compound kernel, graph fp, rcdk	PFE-PKIS 14	Q9H422	HIPK3	HIPK3	6.69897	6.313295201124294
Tanimoto compound kernel, graph fp, rcdk	PFE-PKIS 14	Q8NE63	HIPK4	HIPK4	6.259637	6.278237630498168
Tanimoto compound kernel, graph fp, rcdk	PFE-PKIS 14	P09619	PDGFRB	PDGFRB	6.920819	7.007561345844257
Tanimoto compound kernel, graph fp, rcdk	PFE-PKIS 14	O60331	PIP5K1C	PIP5K1C	6.327902	5.792521392933458
Tanimoto compound kernel, graph fp, rcdk	PFE-PKIS 14	P19525	EIF2AK2	PRKR	5	5.555623581774744
Tanimoto compound kernel, graph fp, rcdk	PFE-PKIS 18	O14965	AURKA	AURKA	6.677781	8.1180592583764
Tanimoto compound kernel, graph fp, rcdk	PFE-PKIS 18	Q96GD4	AURKB	AURKB	6.769551	8.189838689297634
Tanimoto compound kernel, graph fp, rcdk	PFE-PKIS 18	P19784	CSNK2A2	CSNK2A2	6.154902	6.729064668608481
Tanimoto compound kernel, graph fp, rcdk	PFE-PKIS 18	O94768	STK17B	DRAK2	5.619789	6.833931429569689
Tanimoto compound kernel, graph fp, rcdk	PFE-PKIS 18	Q05397	PTK2	FAK	8.619789	7.064094514026345
Tanimoto compound kernel, graph fp, rcdk	PFE-PKIS 18	P36888	FLT3	FLT3	7.21467	7.169338501982852
Tanimoto compound kernel, graph fp, rcdk	PFE-PKIS 18	P35916	FLT4	FLT4	6.552842	7.233109205564314
Tanimoto compound kernel, graph fp, rcdk	PFE-PKIS 18	P23458	JAK1	JAK1(JH2domain-pseudokinase)	6.356547	6.785258286569214
Tanimoto compound kernel, graph fp, rcdk	PFE-PKIS 18	O60674	JAK2	JAK2(JH1domain-catalytic)	7.045757	7.587238922169099
Tanimoto compound kernel, graph fp, rcdk	PFE-PKIS 18	P52333	JAK3	JAK3(JH1domain-catalytic)	7.769551	7.28643378392354
Tanimoto compound kernel, graph fp, rcdk	PFE-PKIS 18	P08581	MET	MET	6	6.607862383856979
Tanimoto compound kernel, graph fp, rcdk	PFE-PKIS 18	P80192	MAP3K9	MLK1	7.958607	6.295335390929812
Tanimoto compound kernel, graph fp, rcdk	PFE-PKIS 18	Q02779	MAP3K10	MLK2	7.130768	6.338186922658867
Tanimoto compound kernel, graph fp, rcdk	PFE-PKIS 18	Q16584	MAP3K11	MLK3	7.552842	6.2535178017652555
Tanimoto compound kernel, graph fp, rcdk	PFE-PKIS 18	Q16539	MAPK14	p38-alpha	5	7.853858188276332
Tanimoto compound kernel, graph fp, rcdk	PFE-PKIS 18	P07949	RET	RET	6.455932	7.732112573051319
Tanimoto compound kernel, graph fp, rcdk	PFE-PKIS 18	O14730	RIOK3	RIOK3	6.207608	6.117932067111513
Tanimoto compound kernel, graph fp, rcdk	PFE-PKIS 18	Q9H093	NUAK2	SNARK	5.886057	7.433454834430717
Tanimoto compound kernel, graph fp, rcdk	PFE-PKIS 18	O75716	STK16	STK16	7.309804	6.729830218761924
Tanimoto compound kernel, graph fp, rcdk	PFE-PKIS 18	P43405	SYK	SYK	6.443697	6.407262366459805
Tanimoto compound kernel, graph fp, rcdk	PFE-PKIS 18	Q9UHD2	TBK1	TBK1	6.376751	6.431663485761543
Tanimoto compound kernel, graph fp, rcdk	PFE-PKIS 18	P04629	NTRK1	TRKA	6.420216	6.506346925203561
Tanimoto compound kernel, graph fp, rcdk	PFE-PKIS 18	Q16620	NTRK2	TRKB	5.677781	6.764094976160974
Tanimoto compound kernel, graph fp, rcdk	PFE-PKIS 18	P33981	TTK	TTK	7.568636	5.7064020927571715
Tanimoto compound kernel, graph fp, rcdk	PFE-PKIS 18	P29597	TYK2	TYK2(JH1domain-catalytic)	6.585027	7.46631016114908
Tanimoto compound kernel, graph fp, rcdk	PFE-PKIS 18	Q56UN5	MAP3K19	YSK4	7.537602	6.957456896691547
Tanimoto compound kernel, graph fp, rcdk	TPKI-30	Q8NI60	CABC1	ADCK3	5	6.403576521446218
Tanimoto compound kernel, graph fp, rcdk	TPKI-30	O14965	AURKA	AURKA	5.05061	7.338551536726459
Tanimoto compound kernel, graph fp, rcdk	TPKI-30	Q13873	BMPR2	BMPR2	5.886057	5.957376370537554
Tanimoto compound kernel, graph fp, rcdk	TPKI-30	P51813	BMX	BMX	5	5.8181475280391055
Tanimoto compound kernel, graph fp, rcdk	TPKI-30	P22607	FGFR3	FGFR3	5	6.288830641910714
Tanimoto compound kernel, graph fp, rcdk	TPKI-30	P52564	MAP2K6	MEK6	5	6.137281107536673
Tanimoto compound kernel, graph fp, rcdk	TPKI-30	Q9Y6E0	STK24	MST3	5	6.34608452362889
Tanimoto compound kernel, graph fp, rcdk	TPKI-30	Q96PY6	NEK1	NEK1	5	5.425015263933027
Tanimoto compound kernel, graph fp, rcdk	TPKI-30	Q8IY84	MGC42105	NIM1	5.251812	6.151369517374103
Tanimoto compound kernel, graph fp, rcdk	TPKI-30	Q8TBX8	PIP4K2C	PIP5K2C	5.481486	6.74257859343609
Tanimoto compound kernel, graph fp, rcdk	TPKI-30	P53350	PLK1	PLK1	8.080922	7.234517422733119
Tanimoto compound kernel, graph fp, rcdk	TPKI-30	Q9NYY3	PLK2	PLK2	7.173925	7.564159640328655
Tanimoto compound kernel, graph fp, rcdk	TPKI-30	Q9H4B4	PLK3	PLK3	6.420216	6.969115376777632
Tanimoto compound kernel, graph fp, rcdk	TPKI-30	Q9H2G2	SLK	SLK	5	6.282869623108402
Tanimoto compound kernel, graph fp, rcdk	TPKI-30	O75716	STK16	STK16	5.958607	6.927579108687475
Tanimoto compound kernel, graph fp, rcdk	TPKI-30	O00506	STK25	YSK1	5	5.268388946161844
Tanimoto compound kernel, graph fp, rcdk	TPKI-31	O14965	AURKA	AURKA	7.275724	7.457810114966229
Tanimoto compound kernel, graph fp, rcdk	TPKI-31	Q9NSY1	BMP2K	BIKE	7.443697	6.709039456826917
Tanimoto compound kernel, graph fp, rcdk	TPKI-31	P49760	CLK2	CLK2	7.130768	6.431049689578797
Tanimoto compound kernel, graph fp, rcdk	TPKI-31	Q9C098	DCLK3	DCAMKL3	5.638272	7.508001149863682
Tanimoto compound kernel, graph fp, rcdk	TPKI-31	O14976	GAK	GAK	7.431798	6.746848528472935
Tanimoto compound kernel, graph fp, rcdk	TPKI-31	Q9P2K8	EIF2AK4	GCN2(Kin.Dom.2,S808G)	7.30103	6.728074876447909
Tanimoto compound kernel, graph fp, rcdk	TPKI-31	P51617	IRAK1	IRAK1	7.022276	6.501450361716422
Tanimoto compound kernel, graph fp, rcdk	TPKI-31	P23458	JAK1	JAK1(JH2domain-pseudokinase)	6.823909	7.2348177976453805
Tanimoto compound kernel, graph fp, rcdk	TPKI-31	Q9Y6R4	MAP3K4	MAP3K4	7.130768	5.67703571049645
Tanimoto compound kernel, graph fp, rcdk	TPKI-31	P08581	MET	MET	7.337242	6.072850824786598
Tanimoto compound kernel, graph fp, rcdk	TPKI-31	Q8IY84	MGC42105	NIM1	7.107905	6.576563416666008
Tanimoto compound kernel, graph fp, rcdk	TPKI-31	P48736	PIK3CG	PIK3CG	7.091515	8.11434925317237
Tanimoto compound kernel, graph fp, rcdk	TPKI-31	Q8TBX8	PIP4K2C	PIP5K2C	7.619789	6.993354869790075
Tanimoto compound kernel, graph fp, rcdk	TPKI-31	P53350	PLK1	PLK1	9.769551	7.273954465485444
Tanimoto compound kernel, graph fp, rcdk	TPKI-31	Q9NYY3	PLK2	PLK2	8.657577	7.538786916758436
Tanimoto compound kernel, graph fp, rcdk	TPKI-31	Q9H4B4	PLK3	PLK3	7.744727	7.207043357687324
Tanimoto compound kernel, graph fp, rcdk	TPKI-31	Q9BRS2	RIOK1	RIOK1	7.075721	6.396442134041781
Tanimoto compound kernel, graph fp, rcdk	TPKI-31	O14730	RIOK3	RIOK3	5.443697	6.068683491358845
Tanimoto compound kernel, graph fp, rcdk	TPKI-31	Q9H2G2	SLK	SLK	7.619789	6.40486893415595
Tanimoto compound kernel, graph fp, rcdk	TPKI-31	O75716	STK16	STK16	7.481486	7.039653910022814
Tanimoto compound kernel, graph fp, rcdk	TPKI-31	P29597	TYK2	TYK2(JH1domain-catalytic)	6.79588	7.184627977868513
Tanimoto compound kernel, graph fp, rcdk	TPKI-31	Q56UN5	MAP3K19	YSK4	7.346787	7.201497024031956
Tanimoto compound kernel, graph fp, rcdk	TPKI-35	P00519	ABL1	ABL1-phosphorylated	8.136677	7.012008729853557
Tanimoto compound kernel, graph fp, rcdk	TPKI-35	P42684	ABL2	ABL2	6.585027	6.624642102971363
Tanimoto compound kernel, graph fp, rcdk	TPKI-35	Q92772	CDKL2	CDKL2	6.79588	6.926306174685874
Tanimoto compound kernel, graph fp, rcdk	TPKI-35	P07333	CSF1R	CSF1R	7.173925	6.826536666296453
Tanimoto compound kernel, graph fp, rcdk	TPKI-35	Q08345	DDR1	DDR1	8.721246	7.449887474410972
Tanimoto compound kernel, graph fp, rcdk	TPKI-35	Q16832	DDR2	DDR2	7.619789	6.91592444948972
Tanimoto compound kernel, graph fp, rcdk	TPKI-35	O15197	EPHB6	EPHB6	6.769551	6.454674155031855
Tanimoto compound kernel, graph fp, rcdk	TPKI-35	P21860	ERBB3	ERBB3	6.309804	6.050764421482235
Tanimoto compound kernel, graph fp, rcdk	TPKI-35	P17948	FLT1	FLT1	6.69897	6.860328928852897
Tanimoto compound kernel, graph fp, rcdk	TPKI-35	P36888	FLT3	FLT3	8.244125	7.264379740029048
Tanimoto compound kernel, graph fp, rcdk	TPKI-35	P35916	FLT4	FLT4	7.318759	6.570419362247082
Tanimoto compound kernel, graph fp, rcdk	TPKI-35	P10721	KIT	KIT	8.200659	7.039155388751462
Tanimoto compound kernel, graph fp, rcdk	TPKI-35	P06239	LCK	LCK	7.004365	6.635907593716796
Tanimoto compound kernel, graph fp, rcdk	TPKI-35	O94804	STK10	LOK	6.920819	7.225943281362939
Tanimoto compound kernel, graph fp, rcdk	TPKI-35	Q13163	MAP2K5	MEK5	7	7.452023753129502
Tanimoto compound kernel, graph fp, rcdk	TPKI-35	Q12866	MERTK	MERTK	6.769551	6.719464431101497
Tanimoto compound kernel, graph fp, rcdk	TPKI-35	P08581	MET	MET	6.79588	6.469284849812633
Tanimoto compound kernel, graph fp, rcdk	TPKI-35	P16234	PDGFRA	PDGFRA	7.823909	6.58593892811381
Tanimoto compound kernel, graph fp, rcdk	TPKI-35	P09619	PDGFRB	PDGFRB	8.49485	6.769986844069465
Tanimoto compound kernel, graph fp, rcdk	TPKI-35	P07949	RET	RET	6.853872	6.762075081740614
Tanimoto compound kernel, graph fp, rcdk	TPKI-35	P35590	TIE1	TIE1	6.455932	6.691066375378255
Tanimoto compound kernel, graph fp, rcdk	TPKI-35	P04629	NTRK1	TRKA	6.744727	6.846494794148062
Tanimoto compound kernel, graph fp, rcdk	AKI00000050a	P51451	BLK	BLK	6.769551	6.407583206622248
Tanimoto compound kernel, graph fp, rcdk	AKI00000050a	Q6P2M8	PNCK	CAMK1B	5	5.745590348585846
Tanimoto compound kernel, graph fp, rcdk	AKI00000050a	P07333	CSF1R	CSF1R	8.244125	7.165895813477382
Tanimoto compound kernel, graph fp, rcdk	AKI00000050a	P48729	CSNK1A1	CSNK1A1	6.337242	5.404153981228873
Tanimoto compound kernel, graph fp, rcdk	AKI00000050a	P48730	CSNK1D	CSNK1D	6.552842	5.448868267416326
Tanimoto compound kernel, graph fp, rcdk	AKI00000050a	P49674	CSNK1E	CSNK1E	6.721246	5.685579509244449
Tanimoto compound kernel, graph fp, rcdk	AKI00000050a	Q9C098	DCLK3	DCAMKL3	6.356547	5.790365902891456
Tanimoto compound kernel, graph fp, rcdk	AKI00000050a	Q08345	DDR1	DDR1	8.29243	7.379958675116075
Tanimoto compound kernel, graph fp, rcdk	AKI00000050a	Q16832	DDR2	DDR2	7.744727	7.04892559611227
Tanimoto compound kernel, graph fp, rcdk	AKI00000050a	Q9Y463	DYRK1B	DYRK1B	6.721246	5.433372914458916
Tanimoto compound kernel, graph fp, rcdk	AKI00000050a	O15197	EPHB6	EPHB6	6.886057	6.594023234130379
Tanimoto compound kernel, graph fp, rcdk	AKI00000050a	P36888	FLT3	FLT3	8.055517	7.492440399598619
Tanimoto compound kernel, graph fp, rcdk	AKI00000050a	P35916	FLT4	FLT4	6.522879	7.292375289660196
Tanimoto compound kernel, graph fp, rcdk	AKI00000050a	P25098	ADRBK1	GRK2	5	5.119608214164161
Tanimoto compound kernel, graph fp, rcdk	AKI00000050a	P10721	KIT	KIT	8.853872	7.269983925015557
Tanimoto compound kernel, graph fp, rcdk	AKI00000050a	P06239	LCK	LCK	6.229148	6.154861469932745
Tanimoto compound kernel, graph fp, rcdk	AKI00000050a	P49137	MAPKAPK2	MAPKAPK2	5	5.125563695851417
Tanimoto compound kernel, graph fp, rcdk	AKI00000050a	Q13163	MAP2K5	MEK5	6.537602	6.890923183445543
Tanimoto compound kernel, graph fp, rcdk	AKI00000050a	Q9H1R3	MYLK2	MYLK2	6.886057	6.514225143539612
Tanimoto compound kernel, graph fp, rcdk	AKI00000050a	P16234	PDGFRA	PDGFRA	8.221849	6.6343598318515715
Tanimoto compound kernel, graph fp, rcdk	AKI00000050a	P09619	PDGFRB	PDGFRB	9.19382	6.835603788831717
Tanimoto compound kernel, graph fp, rcdk	AKI00000050a	P07949	RET	RET	6.79588	6.891332281691818
Tanimoto compound kernel, graph fp, rcdk	AKI00000050a	O00141	SGK1	SGK	6.537602	5.9031142798888885
Tanimoto compound kernel, graph fp, rcdk	AKI00000050a	Q16288	NTRK3	TRKC	6.49485	6.8837799526074885
Tanimoto compound kernel, graph fp, rcdk	AKI00000050a	P35968	KDR	VEGFR2	7.677781	7.194637840954902
Tanimoto compound kernel, graph fp, rcdk	AKI00000063a	Q8NI60	CABC1	ADCK3	6.221849	5.6763444523562905
Tanimoto compound kernel, graph fp, rcdk	AKI00000063a	O43683	BUB1	BUB1	6.376751	6.035658975522835
Tanimoto compound kernel, graph fp, rcdk	AKI00000063a	Q6P2M8	PNCK	CAMK1B	5	5.137811571328011
Tanimoto compound kernel, graph fp, rcdk	AKI00000063a	P48730	CSNK1D	CSNK1D	6.142668	6.790153146133365
Tanimoto compound kernel, graph fp, rcdk	AKI00000063a	P49674	CSNK1E	CSNK1E	6.142668	6.876851975930841
Tanimoto compound kernel, graph fp, rcdk	AKI00000063a	O14976	GAK	GAK	7	6.213897996022503
Tanimoto compound kernel, graph fp, rcdk	AKI00000063a	P45983	MAPK8	JNK1	7.744727	5.48444936134967
Tanimoto compound kernel, graph fp, rcdk	AKI00000063a	P45984	MAPK9	JNK2	8.619789	5.768410829023792
Tanimoto compound kernel, graph fp, rcdk	AKI00000063a	P53779	MAPK10	JNK3	8.638272	5.207106910951749
Tanimoto compound kernel, graph fp, rcdk	AKI00000063a	P45985	MAP2K4	MEK4	6.677781	5.973481786781783
Tanimoto compound kernel, graph fp, rcdk	AKI00000063a	Q9UBE8	NLK	NLK	8.387216	5.660436487931059
Tanimoto compound kernel, graph fp, rcdk	AKI00000063a	Q16539	MAPK14	p38-alpha	9.327902	4.58522641576264
Tanimoto compound kernel, graph fp, rcdk	AKI00000063a	Q15759	MAPK11	p38-beta	8.055517	4.88625126490471
Tanimoto compound kernel, graph fp, rcdk	AKI00000063a	Q9BZL6	PRKD2	PRKD2	6.638272	5.980037541908391
Tanimoto compound kernel, graph fp, rcdk	AKI00000063a	Q15418	RPS6KA1	RSK1(Kin.Dom.2-C-terminal)	7.080922	5.642025089417579
Tanimoto compound kernel, graph fp, rcdk	AKI00000063a	Q9UK32	RPS6KA6	RSK4(Kin.Dom.2-C-terminal)	7.065502	5.941255170445981
Tanimoto compound kernel, graph fp, rcdk	AKI00000063a	Q9NRP7	STK36	STK36	6.568636	5.461764561698691
Tanimoto compound kernel, graph fp, rcdk	AKI00000063a	Q9NYL2	ZAK	ZAK	6.823909	5.194553959390505
Tanimoto compound kernel, graph fp, rcdk	AKI00000070a	P11802	CDK4	CDK4-cyclinD1	7.337242	6.2319106459644384
Tanimoto compound kernel, graph fp, rcdk	AKI00000070a	P11802	CDK4	CDK4-cyclinD3	7.309804	6.2319106459644384
Tanimoto compound kernel, graph fp, rcdk	AKI00000070a	P50613	CDK7	CDK7	7.376751	6.2911507766491575
Tanimoto compound kernel, graph fp, rcdk	AKI00000070a	O76039	CDKL5	CDKL5	6.552842	5.638786851357188
Tanimoto compound kernel, graph fp, rcdk	AKI00000070a	P48729	CSNK1A1	CSNK1A1	5.69897	5.636885652132251
Tanimoto compound kernel, graph fp, rcdk	AKI00000070a	P19784	CSNK2A2	CSNK2A2	6.853872	6.844532662963326
Tanimoto compound kernel, graph fp, rcdk	AKI00000070a	Q13627	DYRK1A	DYRK1A	6.769551	5.696010489248099
Tanimoto compound kernel, graph fp, rcdk	AKI00000070a	Q8TD08	MAPK15	ERK8	7.443697	6.275323886112124
Tanimoto compound kernel, graph fp, rcdk	AKI00000070a	P49840	GSK3A	GSK3A	7.721246	7.1060130089659905
Tanimoto compound kernel, graph fp, rcdk	AKI00000070a	P49841	GSK3B	GSK3B	7.886057	7.37563291752543
Tanimoto compound kernel, graph fp, rcdk	AKI00000070a	Q86Z02	HIPK1	HIPK1	6.187087	5.869079366887258
Tanimoto compound kernel, graph fp, rcdk	AKI00000070a	Q9Y6R4	MAP3K4	MAP3K4	5	5.148145298980209
Tanimoto compound kernel, graph fp, rcdk	AKI00000070a	Q9NRP7	STK36	STK36	6.79588	5.941536402148585
Tanimoto compound kernel, graph fp, rcdk	AKI00000070a	P37173	TGFBR2	TGFBR2	7.055517	5.9824343135091445
Tanimoto compound kernel, graph fp, rcdk	AKI00000070a	P29597	TYK2	TYK2(JH2domain-pseudokinase)	6.721246	6.653706987137533
Tanimoto compound kernel, graph fp, rcdk	AKI00000070a	Q56UN5	MAP3K19	YSK4	6.744727	6.4301948382380925
Tanimoto compound kernel, graph fp, rcdk	AKI00000074a	Q9BWU1	CDK19	CDK11	7.619789	5.741162312613943
Tanimoto compound kernel, graph fp, rcdk	AKI00000074a	P49336	CDK8	CDK8	7.366532	6.335371423739553
Tanimoto compound kernel, graph fp, rcdk	AKI00000074a	P53355	DAPK1	DAPK1	6.244125	5.608474701609256
Tanimoto compound kernel, graph fp, rcdk	AKI00000074a	Q9UIK4	DAPK2	DAPK2	6.721246	5.5091241583513
Tanimoto compound kernel, graph fp, rcdk	AKI00000074a	O43293	DAPK3	DAPK3	7.376751	6.071550962946847
Tanimoto compound kernel, graph fp, rcdk	AKI00000074a	Q86Z02	HIPK1	HIPK1	7.045757	6.281779936939435
Tanimoto compound kernel, graph fp, rcdk	AKI00000074a	Q9H2X6	HIPK2	HIPK2	6.853872	6.338575879712804
Tanimoto compound kernel, graph fp, rcdk	AKI00000074a	Q9H422	HIPK3	HIPK3	6.522879	6.4218449760439205
Tanimoto compound kernel, graph fp, rcdk	AKI00000074a	Q8NE63	HIPK4	HIPK4	6.69897	6.003502105608985
Tanimoto compound kernel, graph fp, rcdk	AKI00000074a	Q13163	MAP2K5	MEK5	5.638272	5.835654179582795
Tanimoto compound kernel, graph fp, rcdk	AKI00000074a	Q9Y2I7	PIKFYVE	PIKFYVE	6.29243	5.706044271808293
Tanimoto compound kernel, graph fp, rcdk	AKI00000021a	Q08345	DDR1	DDR1	7.004365	7.5733896236204465
Tanimoto compound kernel, graph fp, rcdk	AKI00000021a	Q16832	DDR2	DDR2	6.677781	7.058012127005609
Tanimoto compound kernel, graph fp, rcdk	AKI00000021a	Q9P2K8	EIF2AK4	GCN2(Kin.Dom.2,S808G)	7.251812	6.696313033798453
Tanimoto compound kernel, graph fp, rcdk	AKI00000021a	O60674	JAK2	JAK2(JH1domain-catalytic)	6.920819	7.434240097329368
Tanimoto compound kernel, graph fp, rcdk	AKI00000021a	P52333	JAK3	JAK3(JH1domain-catalytic)	6.443697	7.0210905372853185
Tanimoto compound kernel, graph fp, rcdk	AKI00000021a	Q9Y2U5	MAP3K2	MAP3K2	7.086186	7.573839710654837
Tanimoto compound kernel, graph fp, rcdk	AKI00000021a	Q99759	MAP3K3	MAP3K3	7.05061	7.243598885086844
Tanimoto compound kernel, graph fp, rcdk	AKI00000021a	Q9Y6R4	MAP3K4	MAP3K4	7.468521	6.33896791894376
Tanimoto compound kernel, graph fp, rcdk	AKI00000021a	Q9Y4K4	MAP4K5	MAP4K5	6.958607	6.850516601639636
Tanimoto compound kernel, graph fp, rcdk	AKI00000021a	P42345	MTOR	MTOR	5	7.900468249484967
Tanimoto compound kernel, graph fp, rcdk	AKI00000021a	P29597	TYK2	TYK2(JH1domain-catalytic)	6.180456	7.240971006758166
Tanimoto compound kernel, graph fp, rcdk	AKI00000021a	P30291	WEE1	WEE1	7.327902	7.247639879214399
Tanimoto compound kernel, graph fp, rcdk	AKI00000021a	P0C1S8	WEE2	WEE2	7.283997	6.532683183188335
Tanimoto compound kernel, graph fp, rcdk	AKI00000021a	Q56UN5	MAP3K19	YSK4	7.508638	7.324886089168563
Tanimoto compound kernel, graph fp, rcdk	AKI00000047a	Q8NI60	CABC1	ADCK3	5	6.235542785077967
Tanimoto compound kernel, graph fp, rcdk	AKI00000047a	P30530	AXL	AXL	6.744727	7.040418901834181
Tanimoto compound kernel, graph fp, rcdk	AKI00000047a	P49760	CLK2	CLK2	5.161151	6.118322027938541
Tanimoto compound kernel, graph fp, rcdk	AKI00000047a	P07333	CSF1R	CSF1R	8.823909	8.251397504504443
Tanimoto compound kernel, graph fp, rcdk	AKI00000047a	P49674	CSNK1E	CSNK1E	5	6.684090287140731
Tanimoto compound kernel, graph fp, rcdk	AKI00000047a	Q08345	DDR1	DDR1	7.387216	7.567941246932511
Tanimoto compound kernel, graph fp, rcdk	AKI00000047a	Q16832	DDR2	DDR2	7.229148	7.0964711081663285
Tanimoto compound kernel, graph fp, rcdk	AKI00000047a	O94768	STK17B	DRAK2	5	6.1304744735988805
Tanimoto compound kernel, graph fp, rcdk	AKI00000047a	P29323	EPHB2	EPHB2	5.39794	6.102542346486216
Tanimoto compound kernel, graph fp, rcdk	AKI00000047a	P54753	EPHB3	EPHB3	5.853872	5.67137655293817
Tanimoto compound kernel, graph fp, rcdk	AKI00000047a	O15197	EPHB6	EPHB6	7.142668	6.90845184943049
Tanimoto compound kernel, graph fp, rcdk	AKI00000047a	P17948	FLT1	FLT1	7.468521	8.426965275543399
Tanimoto compound kernel, graph fp, rcdk	AKI00000047a	P36888	FLT3	FLT3	9.537602	8.240360136689695
Tanimoto compound kernel, graph fp, rcdk	AKI00000047a	P35916	FLT4	FLT4	6.853872	7.8116597144414905
Tanimoto compound kernel, graph fp, rcdk	AKI00000047a	Q8NE63	HIPK4	HIPK4	6.387216	6.406096242109071
Tanimoto compound kernel, graph fp, rcdk	AKI00000047a	P10721	KIT	KIT	9.055517	8.239705618983828
Tanimoto compound kernel, graph fp, rcdk	AKI00000047a	Q8IVH8	MAP4K3	MAP4K3	5	6.74161772964733
Tanimoto compound kernel, graph fp, rcdk	AKI00000047a	Q8WXR4	MYO3B	MYO3B	5	6.172536871375714
Tanimoto compound kernel, graph fp, rcdk	AKI00000047a	P16234	PDGFRA	PDGFRA	8.677781	7.5079748366631085
Tanimoto compound kernel, graph fp, rcdk	AKI00000047a	P09619	PDGFRB	PDGFRB	8.721246	7.755229351798434
Tanimoto compound kernel, graph fp, rcdk	AKI00000047a	Q96Q40	CDK15	PFTAIRE2	5	6.1626687200635075
Tanimoto compound kernel, graph fp, rcdk	AKI00000047a	Q8TBX8	PIP4K2C	PIP5K2C	6.568636	6.7952792816319
Tanimoto compound kernel, graph fp, rcdk	AKI00000047a	P07949	RET	RET	5.853872	7.211735859043086
Tanimoto compound kernel, graph fp, rcdk	AKI00000047a	P57078	RIPK4	RIPK4	5	6.949225939236185
Tanimoto compound kernel, graph fp, rcdk	AKI00000047a	Q15349	RPS6KA2	RSK3(Kin.Dom.1-N-terminal)	5	6.658174454891168
Tanimoto compound kernel, graph fp, rcdk	AKI00000047a	P12931	SRC	SRC	5	6.839740733150502
Tanimoto compound kernel, graph fp, rcdk	AKI00000047a	Q16288	NTRK3	TRKC	6.958607	7.153303760871417
Tanimoto compound kernel, graph fp, rcdk	AKI00000047a	P35968	KDR	VEGFR2	8.69897	8.049283647254285
Tanimoto compound kernel, graph fp, rcdk	AKI00000047a	Q56UN5	MAP3K19	YSK4	7.327902	7.335476192626965
Tanimoto compound kernel, graph fp, rcdk	GSK1379713	Q9BYP7	WNK3	WNK3	5	4.721548943419219
Tanimoto compound kernel, graph fp, rcdk	GSK1379766	O14965	AURKA	AURKA	5	6.93396192008459
Tanimoto compound kernel, graph fp, rcdk	GSK1379766	Q9UQB9	AURKC	AURKC	5	6.561430689146938
Tanimoto compound kernel, graph fp, rcdk	GSK1379766	O15197	EPHB6	EPHB6	5.79588	6.519916575658863
Tanimoto compound kernel, graph fp, rcdk	GSK1379766	Q92918	MAP4K1	HPK1	5	5.78562348819136
Tanimoto compound kernel, graph fp, rcdk	GSK1379766	P51617	IRAK1	IRAK1	5	5.941590640763165
Tanimoto compound kernel, graph fp, rcdk	GSK1379766	Q9Y616	IRAK3	IRAK3	5	6.009282051737903
Tanimoto compound kernel, graph fp, rcdk	GSK1379766	O60674	JAK2	JAK2(JH1domain-catalytic)	5.552842	6.611176221029409
Tanimoto compound kernel, graph fp, rcdk	GSK1379766	Q13163	MAP2K5	MEK5	5.376751	7.196497258660374
Tanimoto compound kernel, graph fp, rcdk	GSK1379766	Q6P3R8	NEK5	NEK5	5	5.826488655456204
Tanimoto compound kernel, graph fp, rcdk	GSK1379766	Q9UBF8	PI4KB	PIK4CB	5	6.290044328755805
Tanimoto compound kernel, graph fp, rcdk	GSK1379766	Q8TBX8	PIP4K2C	PIP5K2C	5.619789	6.59531680735405
Tanimoto compound kernel, graph fp, rcdk	GSK1379766	Q9BRS2	RIOK1	RIOK1	5	5.871951592469662
Tanimoto compound kernel, graph fp, rcdk	GSK1379766	O14730	RIOK3	RIOK3	5	5.83093404402941
Tanimoto compound kernel, graph fp, rcdk	GSK1379766	Q6PHR2	ULK3	ULK3	5	6.573701919718914
Tanimoto compound kernel, graph fp, rcdk	GSK1379708	Q96J92	WNK4	WNK4	5	5.315808960277182
Tanimoto compound kernel, graph fp, rcdk	GSK1379753	Q13705	ACVR2B	ACVR2B	5	5.870112243637701
Tanimoto compound kernel, graph fp, rcdk	GSK1379753	O14965	AURKA	AURKA	5.920819	7.023827051278364
Tanimoto compound kernel, graph fp, rcdk	GSK1379753	O15197	EPHB6	EPHB6	6.39794	6.380394492989758
Tanimoto compound kernel, graph fp, rcdk	GSK1379753	Q9Y616	IRAK3	IRAK3	6.958607	5.995442632772652
Tanimoto compound kernel, graph fp, rcdk	GSK1379753	O60674	JAK2	JAK2(JH1domain-catalytic)	6.251812	6.79011589541864
Tanimoto compound kernel, graph fp, rcdk	GSK1379753	P10721	KIT	KIT	5.958607	6.630996947544413
Tanimoto compound kernel, graph fp, rcdk	GSK1379753	P29376	LTK	LTK	5.677781	6.322894900042243
Tanimoto compound kernel, graph fp, rcdk	GSK1379753	Q13163	MAP2K5	MEK5	7.408935	7.258376523284295
Tanimoto compound kernel, graph fp, rcdk	GSK1379753	Q13043	STK4	MST1	5	6.27808082781301
Tanimoto compound kernel, graph fp, rcdk	GSK1379753	Q6P3R8	NEK5	NEK5	6.366532	5.967028112006454
Tanimoto compound kernel, graph fp, rcdk	GSK1379753	O75914	PAK3	PAK3	5	6.055153394173526
Tanimoto compound kernel, graph fp, rcdk	GSK1379753	Q8TBX8	PIP4K2C	PIP5K2C	6.744727	6.690549382102071
Tanimoto compound kernel, graph fp, rcdk	GSK1379753	O75716	STK16	STK16	6.187087	6.857283561980251
Tanimoto compound kernel, graph fp, rcdk	GSK1379765	Q96D53	ADCK4	ADCK4	5.267606	6.031031648018163
Tanimoto compound kernel, graph fp, rcdk	GSK1379765	O14965	AURKA	AURKA	5.167491	7.023827051278364
Tanimoto compound kernel, graph fp, rcdk	GSK1379765	Q96GD4	AURKB	AURKB	5.920819	7.058937191812188
Tanimoto compound kernel, graph fp, rcdk	GSK1379765	O43683	BUB1	BUB1	5	6.940514320532027
Tanimoto compound kernel, graph fp, rcdk	GSK1379765	O15197	EPHB6	EPHB6	5.585027	6.380394492989758
Tanimoto compound kernel, graph fp, rcdk	GSK1379765	P14616	INSRR	INSRR	5	6.530646633441001
Tanimoto compound kernel, graph fp, rcdk	GSK1379765	Q9Y616	IRAK3	IRAK3	5.49485	5.995442632772652
Tanimoto compound kernel, graph fp, rcdk	GSK1379765	O60674	JAK2	JAK2(JH1domain-catalytic)	5.638272	6.79011589541864
Tanimoto compound kernel, graph fp, rcdk	GSK1379765	P53671	LIMK2	LIMK2	5	5.64599212513109
Tanimoto compound kernel, graph fp, rcdk	GSK1379765	Q13163	MAP2K5	MEK5	7.136677	7.258376523284295
Tanimoto compound kernel, graph fp, rcdk	GSK1379765	O15146	MUSK	MUSK	5	6.125722385162326
Tanimoto compound kernel, graph fp, rcdk	GSK1379765	Q6P3R8	NEK5	NEK5	5.267606	5.967028112006454
Tanimoto compound kernel, graph fp, rcdk	GSK1379765	P42338	PIK3CB	PIK3CB	5	7.4616442095145
Tanimoto compound kernel, graph fp, rcdk	GSK1379765	Q8TBX8	PIP4K2C	PIP5K2C	5.251812	6.690549382102071
Tanimoto compound kernel, graph fp, rcdk	GSK1379765	P35590	TIE1	TIE1	5	6.1317401903011355
Tanimoto compound kernel, graph fp, rcdk	GSK1379765	Q6PHR2	ULK3	ULK3	5.79588	6.7639068525040065
Tanimoto compound kernel, graph fp, rcdk	GSK1033723	Q9Y243	AKT3	AKT3	5	5.262486695322637
Tanimoto compound kernel, graph fp, rcdk	GSK1033723	P30530	AXL	AXL	5	6.836091011318249
Tanimoto compound kernel, graph fp, rcdk	GSK1033723	P49759	CLK1	CLK1	6.823909	5.9863835140699715
Tanimoto compound kernel, graph fp, rcdk	GSK1033723	Q9HAZ1	CLK4	CLK4	6.886057	5.771394040996625
Tanimoto compound kernel, graph fp, rcdk	GSK1033723	Q09013	DMPK	DMPK	5.091515	5.404018090948547
Tanimoto compound kernel, graph fp, rcdk	GSK1033723	Q13627	DYRK1A	DYRK1A	6.886057	5.719758764613523
Tanimoto compound kernel, graph fp, rcdk	GSK1033723	Q9Y463	DYRK1B	DYRK1B	5	5.4500653093302525
Tanimoto compound kernel, graph fp, rcdk	GSK1033723	Q92630	DYRK2	DYRK2	6.366532	5.354347871410193
Tanimoto compound kernel, graph fp, rcdk	GSK1033723	Q8TF76	GSG2	HASPIN	5	5.524825121012622
Tanimoto compound kernel, graph fp, rcdk	GSK1033723	Q9H422	HIPK3	HIPK3	6.769551	6.226053532882531
Tanimoto compound kernel, graph fp, rcdk	GSK1033723	P06213	INSR	INSR	5	5.556500261401114
Tanimoto compound kernel, graph fp, rcdk	GSK1033723	Q02763	TEK	TIE2	5	5.512932037414307
Tanimoto compound kernel, graph fp, rcdk	GSK1033723	Q56UN5	MAP3K19	YSK4	6.431798	6.483956961399112
Tanimoto compound kernel, graph fp, rcdk	GSK1379763	P27037	ACVR2A	ACVR2A	5	5.914968558248616
Tanimoto compound kernel, graph fp, rcdk	GSK1379763	Q9UQB9	AURKC	AURKC	6.05061	6.772337145806774
Tanimoto compound kernel, graph fp, rcdk	GSK1379763	O15197	EPHB6	EPHB6	6.552842	6.293720709475033
Tanimoto compound kernel, graph fp, rcdk	GSK1379763	Q9H422	HIPK3	HIPK3	5	5.9590967383039075
Tanimoto compound kernel, graph fp, rcdk	GSK1379763	Q9Y616	IRAK3	IRAK3	6.823909	5.987788337100811
Tanimoto compound kernel, graph fp, rcdk	GSK1379763	O60674	JAK2	JAK2(JH1domain-catalytic)	6.060481	6.871910285039965
Tanimoto compound kernel, graph fp, rcdk	GSK1379763	P10721	KIT	KIT	6.69897	6.5934619088927136
Tanimoto compound kernel, graph fp, rcdk	GSK1379763	Q13233	MAP3K1	MAP3K1	5	5.036581552361452
Tanimoto compound kernel, graph fp, rcdk	GSK1379763	Q9Y4K4	MAP4K5	MAP4K5	5	6.436135205062303
Tanimoto compound kernel, graph fp, rcdk	GSK1379763	Q13163	MAP2K5	MEK5	7.619789	7.227303115033419
Tanimoto compound kernel, graph fp, rcdk	GSK1379763	Q6P3R8	NEK5	NEK5	6.431798	5.972430647028298
Tanimoto compound kernel, graph fp, rcdk	GSK1379763	P09619	PDGFRB	PDGFRB	5.657577	6.831055718639861
Tanimoto compound kernel, graph fp, rcdk	GSK1379763	Q8TBX8	PIP4K2C	PIP5K2C	6.619789	6.675501726269836
Tanimoto compound kernel, graph fp, rcdk	GSK1379763	Q9BRS2	RIOK1	RIOK1	5.657577	5.864399692196024
Tanimoto compound kernel, graph fp, rcdk	GSK1379763	O14730	RIOK3	RIOK3	5	5.761036808013941
Tanimoto compound kernel, graph fp, rcdk	GSK1379763	Q16288	NTRK3	TRKC	6.251812	6.1922172583724215
Tanimoto compound kernel, graph fp, rcdk	GSK1379763	Q6PHR2	ULK3	ULK3	6.136677	6.755931679894444
Tanimoto compound kernel, graph fp, rcdk	SB-213663	O96017	CHEK2	CHEK2	5	6.07737336206815
Tanimoto compound kernel, graph fp, rcdk	SB-213663	O14578	CIT	CIT	6.585027	5.877363586175498
Tanimoto compound kernel, graph fp, rcdk	SB-213663	Q6DT37	CDC42BPG	DMPK2	6.537602	5.790578049472751
Tanimoto compound kernel, graph fp, rcdk	SB-213663	P45983	MAPK8	JNK1	6.657577	6.731967786047776
Tanimoto compound kernel, graph fp, rcdk	SB-213663	P45984	MAPK9	JNK2	7.337242	6.948469098939652
Tanimoto compound kernel, graph fp, rcdk	SB-213663	P53779	MAPK10	JNK3	7.187087	6.57885391079932
Tanimoto compound kernel, graph fp, rcdk	SB-213663	Q15746	MYLK	MYLK	5	5.127814948910063
Tanimoto compound kernel, graph fp, rcdk	SB-213663	Q16539	MAPK14	p38-alpha	7.267606	7.232500192732722
Tanimoto compound kernel, graph fp, rcdk	SB-213663	Q9UHD2	TBK1	TBK1	5	5.78689608184462
Tanimoto compound kernel, graph fp, rcdk	GSK301362	Q6P2M8	PNCK	CAMK1B	6.508638	5.504005824515548
Tanimoto compound kernel, graph fp, rcdk	GSK301362	O14920	IKBKB	IKK-beta	7.677781	5.942533959484137
Tanimoto compound kernel, graph fp, rcdk	GSK301362	P23458	JAK1	JAK1(JH2domain-pseudokinase)	6.408935	6.742717528056632
Tanimoto compound kernel, graph fp, rcdk	GSK301362	O60674	JAK2	JAK2(JH1domain-catalytic)	6.744727	6.461785623895492
Tanimoto compound kernel, graph fp, rcdk	GSK301362	Q13188	STK3	MST2	5.657577	5.760336976075736
Tanimoto compound kernel, graph fp, rcdk	GSK301362	Q86YV6	MYLK4	MYLK4	6.853872	6.812225371588686
Tanimoto compound kernel, graph fp, rcdk	GSK301362	Q9H093	NUAK2	SNARK	6.69897	5.861780894708021
Tanimoto compound kernel, graph fp, rcdk	GSK301362	Q7L7X3	TAOK1	TAOK1	7.167491	5.506821323377648
Tanimoto compound kernel, graph fp, rcdk	GSK301362	Q9H2K8	TAOK3	TAOK3	7.49485	5.942531175773046
Tanimoto compound kernel, graph fp, rcdk	GSK301362	P29597	TYK2	TYK2(JH2domain-pseudokinase)	8.537602	6.29110629998806
Tanimoto compound kernel, graph fp, rcdk	GSK1379944	O14936	CASK	CASK	5	6.274596565098583
Tanimoto compound kernel, graph fp, rcdk	GSK1379944	Q00526	CDK3	CDK3	5	6.526575348109051
Tanimoto compound kernel, graph fp, rcdk	GSK1379944	P11802	CDK4	CDK4-cyclinD1	5	6.216419434331201
Tanimoto compound kernel, graph fp, rcdk	GSK1379944	O14757	CHEK1	CHEK1	5	6.58854664088813
Tanimoto compound kernel, graph fp, rcdk	GSK1379944	P78368	CSNK1G2	CSNK1G2	5	6.092213575095122
Tanimoto compound kernel, graph fp, rcdk	GSK1379944	O43293	DAPK3	DAPK3	5	6.7244236137316316
Tanimoto compound kernel, graph fp, rcdk	GSK1379944	Q08345	DDR1	DDR1	5	7.334549435215462
Tanimoto compound kernel, graph fp, rcdk	GSK1379944	P29323	EPHB2	EPHB2	5	6.284090089172758
Tanimoto compound kernel, graph fp, rcdk	GSK1379944	P27361	MAPK3	ERK1	5	6.43399878403955
Tanimoto compound kernel, graph fp, rcdk	GSK1379944	P22455	FGFR4	FGFR4	5	5.526188532815993
Tanimoto compound kernel, graph fp, rcdk	GSK1379944	O14920	IKBKB	IKK-beta	5	6.482442098031969
Tanimoto compound kernel, graph fp, rcdk	GSK1379944	P51617	IRAK1	IRAK1	5	6.0953837660637875
Tanimoto compound kernel, graph fp, rcdk	GSK1379944	Q6P3R8	NEK5	NEK5	5	5.855049191167013
Tanimoto compound kernel, graph fp, rcdk	GSK1379944	Q9UBE8	NLK	NLK	5	7.2036096949766595
Tanimoto compound kernel, graph fp, rcdk	GSK1379944	P09619	PDGFRB	PDGFRB	5	7.684713885683722
Tanimoto compound kernel, graph fp, rcdk	GSK1379944	O60331	PIP5K1C	PIP5K1C	5	6.161106923093635
Tanimoto compound kernel, graph fp, rcdk	GSK1379944	Q02156	PRKCE	PRKCE	5	6.018326330489577
Tanimoto compound kernel, graph fp, rcdk	GSK1379944	O94806	PRKD3	PRKD3	5	6.345510892032828
Tanimoto compound kernel, graph fp, rcdk	GSK1379944	P07949	RET	RET	5	6.822265943922329
Tanimoto compound kernel, graph fp, rcdk	GSK1379753	Q16288	NTRK3	TRKC	6.537602	6.237528341932508
Tanimoto compound kernel, graph fp, rcdk	GW819776	Q8IVW4	CDKL3	CDKL3	5	7.554763642643421
Tanimoto compound kernel, graph fp, rcdk	GW819776	P49759	CLK1	CLK1	5.309804	7.8184130151316635
Tanimoto compound kernel, graph fp, rcdk	GW819776	Q8TD08	MAPK15	ERK8	5.619789	7.205263907152168
Tanimoto compound kernel, graph fp, rcdk	GW819776	Q86Z02	HIPK1	HIPK1	5.013228	7.064034294193483
Tanimoto compound kernel, graph fp, rcdk	GW819776	Q9H2X6	HIPK2	HIPK2	5.30103	7.212990678419759
Tanimoto compound kernel, graph fp, rcdk	GW819776	Q9H422	HIPK3	HIPK3	5	6.966731090332823
Tanimoto compound kernel, graph fp, rcdk	GW819776	P45983	MAPK8	JNK1	5.091515	7.949654547246075
Tanimoto compound kernel, graph fp, rcdk	GW819776	P53779	MAPK10	JNK3	5	7.76253599733742
Tanimoto compound kernel, graph fp, rcdk	GW819776	P10721	KIT	KIT	5	7.047373841802241
Tanimoto compound kernel, graph fp, rcdk	GW819776	P46734	MAP2K3	MEK3	5.39794	7.023988991767271
Tanimoto compound kernel, graph fp, rcdk	GW819776	P51956	NEK3	NEK3	5	6.777317772400596
Tanimoto compound kernel, graph fp, rcdk	GW819776	Q6P3R8	NEK5	NEK5	5	6.358471913021064
Tanimoto compound kernel, graph fp, rcdk	GW819776	Q8TBX8	PIP4K2C	PIP5K2C	5	6.666066418825091
Tanimoto compound kernel, graph fp, rcdk	GW819776	Q9BVS4	RIOK2	RIOK2	5.070581	6.947119501689032
Tanimoto compound kernel, graph fp, rcdk	GW856795	P00519	ABL1	ABL1-phosphorylated	7.309804	6.0164856230668
Tanimoto compound kernel, graph fp, rcdk	GW856795	P04626	ERBB2	ERBB2	6.309804	5.540732787591224
Tanimoto compound kernel, graph fp, rcdk	GW856795	P42685	FRK	FRK	7.031517	6.183933228452771
Tanimoto compound kernel, graph fp, rcdk	GW856795	P06239	LCK	LCK	6.031517	5.575223651237465
Tanimoto compound kernel, graph fp, rcdk	GW856795	Q12851	MAP4K2	MAP4K2	5.552842	5.960344856266186
Tanimoto compound kernel, graph fp, rcdk	GW856795	P16234	PDGFRA	PDGFRA	5.958607	5.516161809236322
Tanimoto compound kernel, graph fp, rcdk	GW856795	O15530	PDPK1	PDPK1	5	5.255262579950989
Tanimoto compound kernel, graph fp, rcdk	GW856795	P17612	PRKACA	PKAC-alpha	5	6.091100868379605
Tanimoto compound kernel, graph fp, rcdk	GW856795	P07949	RET	RET	6.886057	6.157566509584461
Tanimoto compound kernel, graph fp, rcdk	GW856795	P12931	SRC	SRC	6.142668	5.840483549031743
Tanimoto compound kernel, graph fp, rcdk	GW856795	Q7L7X3	TAOK1	TAOK1	5	5.34756401260248
Tanimoto compound kernel, graph fp, rcdk	GW856795	P37173	TGFBR2	TGFBR2	6.69897	6.049359432486857
Tanimoto compound kernel, graph fp, rcdk	GW856795	Q86Y07	VRK2	VRK2	5	5.500099851496166
Tanimoto compound kernel, graph fp, rcdk	GSK902056	P31749	AKT1	AKT1	7.004365	8.160820602032297
Tanimoto compound kernel, graph fp, rcdk	GSK902056	P31751	AKT2	AKT2	7	7.5602906119536435
Tanimoto compound kernel, graph fp, rcdk	GSK902056	Q9Y243	AKT3	AKT3	7.346787	7.488734944138607
Tanimoto compound kernel, graph fp, rcdk	GSK902056	P21802	FGFR2	FGFR2	5	5.878260451292105
Tanimoto compound kernel, graph fp, rcdk	GSK902056	Q9P286	PAK7	PAK7	5.958607	7.5693135504800075
Tanimoto compound kernel, graph fp, rcdk	GSK902056	Q05655	PRKCD	PRKCD	6	7.204607075924705
Tanimoto compound kernel, graph fp, rcdk	GSK902056	Q02156	PRKCE	PRKCE	7.49485	7.718232076708218
Tanimoto compound kernel, graph fp, rcdk	GSK902056	P24723	PRKCH	PRKCH	7.387216	7.651100801239006
Tanimoto compound kernel, graph fp, rcdk	GSK902056	Q04759	PRKCQ	PRKCQ	7.39794	7.883652498436537
Tanimoto compound kernel, graph fp, rcdk	GSK902056	Q13237	PRKG2	PRKG2	7.49485	7.225000431125727
Tanimoto compound kernel, graph fp, rcdk	GSK902056	P51817	PRKX	PRKX	6.920819	7.176977003586772
Tanimoto compound kernel, graph fp, rcdk	GSK902056	O75676	RPS6KA4	RPS6KA4(Kin.Dom.2-C-terminal)	6.366532	6.870150380667066
Tanimoto compound kernel, graph fp, rcdk	GSK902056	Q56UN5	MAP3K19	YSK4	8.013228	7.14848947415549
Full sequence-based SW protein kernel	PFE-PKIS 10	Q9UM73	ALK	ALK	9	9.10329654509385
Full sequence-based SW protein kernel	PFE-PKIS 10	Q9UIK4	DAPK2	DAPK2	5	6.549546586138123
Full sequence-based SW protein kernel	PFE-PKIS 10	O15075	DCLK1	DCAMKL1	6.920819	6.800230367627528
Full sequence-based SW protein kernel	PFE-PKIS 10	Q8N568	DCLK2	DCAMKL2	6.318759	6.915367676357122
Full sequence-based SW protein kernel	PFE-PKIS 10	O15197	EPHB6	EPHB6	5.638272	8.165209562035495
Full sequence-based SW protein kernel	PFE-PKIS 10	Q05397	PTK2	FAK	8.30103	6.688036139595812
Full sequence-based SW protein kernel	PFE-PKIS 10	P16591	FER	FER	7.49485	7.304745784870343
Full sequence-based SW protein kernel	PFE-PKIS 10	P07332	FES	FES	6.920819	6.976061507528879
Full sequence-based SW protein kernel	PFE-PKIS 10	P42685	FRK	FRK	6.823909	7.220102330860809
Full sequence-based SW protein kernel	PFE-PKIS 10	Q15835	GRK1	GRK1	6.744727	6.536108030338299
Full sequence-based SW protein kernel	PFE-PKIS 10	Q8WTQ7	GRK7	GRK7	6.886057	6.590575149348001
Full sequence-based SW protein kernel	PFE-PKIS 10	O94804	STK10	LOK	6.337242	7.114522259765379
Full sequence-based SW protein kernel	PFE-PKIS 10	P29376	LTK	LTK	6.244125	8.3542379906437
Full sequence-based SW protein kernel	PFE-PKIS 10	P46734	MAP2K3	MEK3	6.19382	5.972325268976842
Full sequence-based SW protein kernel	PFE-PKIS 10	P15735	PHKG2	PHKG2	6.920819	6.720365786993713
Full sequence-based SW protein kernel	PFE-PKIS 10	O00444	PLK4	PLK4	7.408935	7.377979549618221
Full sequence-based SW protein kernel	PFE-PKIS 10	Q14289	PTK2B	PYK2	8.091515	7.0131155807116565
Full sequence-based SW protein kernel	PFE-PKIS 10	Q6XUX3	DSTYK	RIPK5	6.420216	7.01473100059154
Full sequence-based SW protein kernel	PFE-PKIS 10	P08922	ROS1	ROS1	9.39794	8.00445381941679
Full sequence-based SW protein kernel	PFE-PKIS 10	Q9H2G2	SLK	SLK	6.638272	7.009060458459154
Full sequence-based SW protein kernel	PFE-PKIS 10	Q13470	TNK1	TNK1	7.004365	7.211962531668451
Full sequence-based SW protein kernel	PFE-PKIS 10	Q07912	TNK2	TNK2	7.657577	7.299818536138619
Full sequence-based SW protein kernel	PFE-PKIS 10	P04629	NTRK1	TRKA	6.769551	7.75275862595155
Full sequence-based SW protein kernel	PFE-PKIS 10	Q16620	NTRK2	TRKB	6.39794	7.691723296686201
Full sequence-based SW protein kernel	PFE-PKIS 14	Q96GD4	AURKB	AURKB	6.283997	6.43311788593592
Full sequence-based SW protein kernel	PFE-PKIS 14	Q8N5S9	CAMKK1	CAMKK1	6.468521	5.767219577715614
Full sequence-based SW protein kernel	PFE-PKIS 14	Q96RR4	CAMKK2	CAMKK2	6.769551	5.7031600851979585
Full sequence-based SW protein kernel	PFE-PKIS 14	P49759	CLK1	CLK1	6.79588	7.421436272909343
Full sequence-based SW protein kernel	PFE-PKIS 14	Q9HAZ1	CLK4	CLK4	7.508638	7.558917955616818
Full sequence-based SW protein kernel	PFE-PKIS 14	P68400	CSNK2A1	CSNK2A1	5.69897	6.641669220987795
Full sequence-based SW protein kernel	PFE-PKIS 14	P19784	CSNK2A2	CSNK2A2	6.21467	6.909189852115398
Full sequence-based SW protein kernel	PFE-PKIS 14	Q9UEE5	STK17A	DRAK1	6.568636	6.7272418290276095
Full sequence-based SW protein kernel	PFE-PKIS 14	O94768	STK17B	DRAK2	7.958607	6.603238507248464
Full sequence-based SW protein kernel	PFE-PKIS 14	Q13627	DYRK1A	DYRK1A	7.387216	6.319751485642775
Full sequence-based SW protein kernel	PFE-PKIS 14	Q86Z02	HIPK1	HIPK1	6.769551	6.392409370694982
Full sequence-based SW protein kernel	PFE-PKIS 14	Q9H2X6	HIPK2	HIPK2	6.79588	6.665656766286176
Full sequence-based SW protein kernel	PFE-PKIS 14	Q9H422	HIPK3	HIPK3	6.69897	6.643527613099132
Full sequence-based SW protein kernel	PFE-PKIS 14	Q8NE63	HIPK4	HIPK4	6.259637	5.862040624941978
Full sequence-based SW protein kernel	PFE-PKIS 14	P09619	PDGFRB	PDGFRB	6.920819	6.393637846774284
Full sequence-based SW protein kernel	PFE-PKIS 14	O60331	PIP5K1C	PIP5K1C	6.327902	6.390564402079255
Full sequence-based SW protein kernel	PFE-PKIS 14	P19525	EIF2AK2	PRKR	5	5.600904904644937
Full sequence-based SW protein kernel	PFE-PKIS 18	O14965	AURKA	AURKA	6.677781	7.248093617114344
Full sequence-based SW protein kernel	PFE-PKIS 18	Q96GD4	AURKB	AURKB	6.769551	7.643877422929953
Full sequence-based SW protein kernel	PFE-PKIS 18	P19784	CSNK2A2	CSNK2A2	6.154902	6.344436667209532
Full sequence-based SW protein kernel	PFE-PKIS 18	O94768	STK17B	DRAK2	5.619789	6.2337353763107695
Full sequence-based SW protein kernel	PFE-PKIS 18	Q05397	PTK2	FAK	8.619789	8.378546482075045
Full sequence-based SW protein kernel	PFE-PKIS 18	P36888	FLT3	FLT3	7.21467	6.352110997167175
Full sequence-based SW protein kernel	PFE-PKIS 18	P35916	FLT4	FLT4	6.552842	6.621046556406011
Full sequence-based SW protein kernel	PFE-PKIS 18	P23458	JAK1	JAK1(JH2domain-pseudokinase)	6.356547	7.373620044657929
Full sequence-based SW protein kernel	PFE-PKIS 18	O60674	JAK2	JAK2(JH1domain-catalytic)	7.045757	7.641213410141368
Full sequence-based SW protein kernel	PFE-PKIS 18	P52333	JAK3	JAK3(JH1domain-catalytic)	7.769551	7.109690486504552
Full sequence-based SW protein kernel	PFE-PKIS 18	P08581	MET	MET	6	7.104398834845886
Full sequence-based SW protein kernel	PFE-PKIS 18	P80192	MAP3K9	MLK1	7.958607	6.235249824171514
Full sequence-based SW protein kernel	PFE-PKIS 18	Q02779	MAP3K10	MLK2	7.130768	6.3065804672684
Full sequence-based SW protein kernel	PFE-PKIS 18	Q16584	MAP3K11	MLK3	7.552842	6.245852737776247
Full sequence-based SW protein kernel	PFE-PKIS 18	Q16539	MAPK14	p38-alpha	5	6.985624710930006
Full sequence-based SW protein kernel	PFE-PKIS 18	P07949	RET	RET	6.455932	7.2801920586834585
Full sequence-based SW protein kernel	PFE-PKIS 18	O14730	RIOK3	RIOK3	6.207608	6.135658611115009
Full sequence-based SW protein kernel	PFE-PKIS 18	Q9H093	NUAK2	SNARK	5.886057	7.723882442891419
Full sequence-based SW protein kernel	PFE-PKIS 18	O75716	STK16	STK16	7.309804	7.1841443328675965
Full sequence-based SW protein kernel	PFE-PKIS 18	P43405	SYK	SYK	6.443697	6.851829175307298
Full sequence-based SW protein kernel	PFE-PKIS 18	Q9UHD2	TBK1	TBK1	6.376751	6.6257342453128745
Full sequence-based SW protein kernel	PFE-PKIS 18	P04629	NTRK1	TRKA	6.420216	6.936439003967834
Full sequence-based SW protein kernel	PFE-PKIS 18	Q16620	NTRK2	TRKB	5.677781	7.187131095450792
Full sequence-based SW protein kernel	PFE-PKIS 18	P33981	TTK	TTK	7.568636	6.40841959087821
Full sequence-based SW protein kernel	PFE-PKIS 18	P29597	TYK2	TYK2(JH1domain-catalytic)	6.585027	6.9786590875778645
Full sequence-based SW protein kernel	PFE-PKIS 18	Q56UN5	MAP3K19	YSK4	7.537602	6.929907717667531
Full sequence-based SW protein kernel	TPKI-30	Q8NI60	CABC1	ADCK3	5	6.729197928426181
Full sequence-based SW protein kernel	TPKI-30	O14965	AURKA	AURKA	5.05061	8.19655697416429
Full sequence-based SW protein kernel	TPKI-30	Q13873	BMPR2	BMPR2	5.886057	5.859930023894269
Full sequence-based SW protein kernel	TPKI-30	P51813	BMX	BMX	5	6.625000096602422
Full sequence-based SW protein kernel	TPKI-30	P22607	FGFR3	FGFR3	5	6.876058527469868
Full sequence-based SW protein kernel	TPKI-30	P52564	MAP2K6	MEK6	5	5.903467607790647
Full sequence-based SW protein kernel	TPKI-30	Q9Y6E0	STK24	MST3	5	6.4336495129417015
Full sequence-based SW protein kernel	TPKI-30	Q96PY6	NEK1	NEK1	5	6.210958689030975
Full sequence-based SW protein kernel	TPKI-30	Q8IY84	MGC42105	NIM1	5.251812	6.568741866427092
Full sequence-based SW protein kernel	TPKI-30	Q8TBX8	PIP4K2C	PIP5K2C	5.481486	7.29526827781957
Full sequence-based SW protein kernel	TPKI-30	P53350	PLK1	PLK1	8.080922	8.649919369173546
Full sequence-based SW protein kernel	TPKI-30	Q9NYY3	PLK2	PLK2	7.173925	8.5320963667117
Full sequence-based SW protein kernel	TPKI-30	Q9H4B4	PLK3	PLK3	6.420216	8.164266980996317
Full sequence-based SW protein kernel	TPKI-30	Q9H2G2	SLK	SLK	5	6.693671412269955
Full sequence-based SW protein kernel	TPKI-30	O75716	STK16	STK16	5.958607	7.352311368788846
Full sequence-based SW protein kernel	TPKI-30	O00506	STK25	YSK1	5	5.869317039486829
Full sequence-based SW protein kernel	TPKI-31	O14965	AURKA	AURKA	7.275724	7.56970008655112
Full sequence-based SW protein kernel	TPKI-31	Q9NSY1	BMP2K	BIKE	7.443697	6.568183146012568
Full sequence-based SW protein kernel	TPKI-31	P49760	CLK2	CLK2	7.130768	6.385132517453433
Full sequence-based SW protein kernel	TPKI-31	Q9C098	DCLK3	DCAMKL3	5.638272	6.9294622249006705
Full sequence-based SW protein kernel	TPKI-31	O14976	GAK	GAK	7.431798	6.261474738817104
Full sequence-based SW protein kernel	TPKI-31	Q9P2K8	EIF2AK4	GCN2(Kin.Dom.2,S808G)	7.30103	6.45877987285173
Full sequence-based SW protein kernel	TPKI-31	P51617	IRAK1	IRAK1	7.022276	6.734512443029349
Full sequence-based SW protein kernel	TPKI-31	P23458	JAK1	JAK1(JH2domain-pseudokinase)	6.823909	6.490023316129925
Full sequence-based SW protein kernel	TPKI-31	Q9Y6R4	MAP3K4	MAP3K4	7.130768	5.04373968601333
Full sequence-based SW protein kernel	TPKI-31	P08581	MET	MET	7.337242	6.4019527895051125
Full sequence-based SW protein kernel	TPKI-31	Q8IY84	MGC42105	NIM1	7.107905	6.101355376741926
Full sequence-based SW protein kernel	TPKI-31	P48736	PIK3CG	PIK3CG	7.091515	6.131217211591328
Full sequence-based SW protein kernel	TPKI-31	Q8TBX8	PIP4K2C	PIP5K2C	7.619789	7.235291023659037
Full sequence-based SW protein kernel	TPKI-31	P53350	PLK1	PLK1	9.769551	7.456896438249542
Full sequence-based SW protein kernel	TPKI-31	Q9NYY3	PLK2	PLK2	8.657577	7.29664264544167
Full sequence-based SW protein kernel	TPKI-31	Q9H4B4	PLK3	PLK3	7.744727	7.243860730164348
Full sequence-based SW protein kernel	TPKI-31	Q9BRS2	RIOK1	RIOK1	7.075721	6.427829822335261
Full sequence-based SW protein kernel	TPKI-31	O14730	RIOK3	RIOK3	5.443697	6.520378293217254
Full sequence-based SW protein kernel	TPKI-31	Q9H2G2	SLK	SLK	7.619789	6.3306376958996164
Full sequence-based SW protein kernel	TPKI-31	O75716	STK16	STK16	7.481486	7.311296175390171
Full sequence-based SW protein kernel	TPKI-31	P29597	TYK2	TYK2(JH1domain-catalytic)	6.79588	6.449121552814155
Full sequence-based SW protein kernel	TPKI-31	Q56UN5	MAP3K19	YSK4	7.346787	6.932885281288832
Full sequence-based SW protein kernel	TPKI-35	P00519	ABL1	ABL1-phosphorylated	8.136677	8.164358579793706
Full sequence-based SW protein kernel	TPKI-35	P42684	ABL2	ABL2	6.585027	7.993541745770913
Full sequence-based SW protein kernel	TPKI-35	Q92772	CDKL2	CDKL2	6.79588	7.422746383830858
Full sequence-based SW protein kernel	TPKI-35	P07333	CSF1R	CSF1R	7.173925	7.62048915562165
Full sequence-based SW protein kernel	TPKI-35	Q08345	DDR1	DDR1	8.721246	8.252162641138515
Full sequence-based SW protein kernel	TPKI-35	Q16832	DDR2	DDR2	7.619789	7.553259909340886
Full sequence-based SW protein kernel	TPKI-35	O15197	EPHB6	EPHB6	6.769551	7.907887028810915
Full sequence-based SW protein kernel	TPKI-35	P21860	ERBB3	ERBB3	6.309804	7.268415283199368
Full sequence-based SW protein kernel	TPKI-35	P17948	FLT1	FLT1	6.69897	7.036185722351932
Full sequence-based SW protein kernel	TPKI-35	P36888	FLT3	FLT3	8.244125	7.279828877306133
Full sequence-based SW protein kernel	TPKI-35	P35916	FLT4	FLT4	7.318759	7.444647883099206
Full sequence-based SW protein kernel	TPKI-35	P10721	KIT	KIT	8.200659	7.507046613544909
Full sequence-based SW protein kernel	TPKI-35	P06239	LCK	LCK	7.004365	7.375199868255717
Full sequence-based SW protein kernel	TPKI-35	O94804	STK10	LOK	6.920819	7.001084691856072
Full sequence-based SW protein kernel	TPKI-35	Q13163	MAP2K5	MEK5	7	7.838350099656686
Full sequence-based SW protein kernel	TPKI-35	Q12866	MERTK	MERTK	6.769551	7.137196919708678
Full sequence-based SW protein kernel	TPKI-35	P08581	MET	MET	6.79588	7.747382205191911
Full sequence-based SW protein kernel	TPKI-35	P16234	PDGFRA	PDGFRA	7.823909	7.351829071320289
Full sequence-based SW protein kernel	TPKI-35	P09619	PDGFRB	PDGFRB	8.49485	7.452784524892957
Full sequence-based SW protein kernel	TPKI-35	P07949	RET	RET	6.853872	7.734402793703549
Full sequence-based SW protein kernel	TPKI-35	P35590	TIE1	TIE1	6.455932	7.359596902194609
Full sequence-based SW protein kernel	TPKI-35	P04629	NTRK1	TRKA	6.744727	6.788372353604689
Full sequence-based SW protein kernel	AKI00000050a	P51451	BLK	BLK	6.769551	7.044282313090465
Full sequence-based SW protein kernel	AKI00000050a	Q6P2M8	PNCK	CAMK1B	5	5.123567437434196
Full sequence-based SW protein kernel	AKI00000050a	P07333	CSF1R	CSF1R	8.244125	7.493491755554047
Full sequence-based SW protein kernel	AKI00000050a	P48729	CSNK1A1	CSNK1A1	6.337242	5.448925394846812
Full sequence-based SW protein kernel	AKI00000050a	P48730	CSNK1D	CSNK1D	6.552842	5.41406224651062
Full sequence-based SW protein kernel	AKI00000050a	P49674	CSNK1E	CSNK1E	6.721246	5.595244692834645
Full sequence-based SW protein kernel	AKI00000050a	Q9C098	DCLK3	DCAMKL3	6.356547	5.293689751973762
Full sequence-based SW protein kernel	AKI00000050a	Q08345	DDR1	DDR1	8.29243	8.040235379031612
Full sequence-based SW protein kernel	AKI00000050a	Q16832	DDR2	DDR2	7.744727	7.596844312972354
Full sequence-based SW protein kernel	AKI00000050a	Q9Y463	DYRK1B	DYRK1B	6.721246	5.624607777064487
Full sequence-based SW protein kernel	AKI00000050a	O15197	EPHB6	EPHB6	6.886057	7.503750691235888
Full sequence-based SW protein kernel	AKI00000050a	P36888	FLT3	FLT3	8.055517	7.870322039035969
Full sequence-based SW protein kernel	AKI00000050a	P35916	FLT4	FLT4	6.522879	7.497433910762466
Full sequence-based SW protein kernel	AKI00000050a	P25098	ADRBK1	GRK2	5	5.395440583890813
Full sequence-based SW protein kernel	AKI00000050a	P10721	KIT	KIT	8.853872	7.02886682192749
Full sequence-based SW protein kernel	AKI00000050a	P06239	LCK	LCK	6.229148	6.901020157326311
Full sequence-based SW protein kernel	AKI00000050a	P49137	MAPKAPK2	MAPKAPK2	5	5.23668319021933
Full sequence-based SW protein kernel	AKI00000050a	Q13163	MAP2K5	MEK5	6.537602	6.860227611238046
Full sequence-based SW protein kernel	AKI00000050a	Q9H1R3	MYLK2	MYLK2	6.886057	5.557695237198492
Full sequence-based SW protein kernel	AKI00000050a	P16234	PDGFRA	PDGFRA	8.221849	7.460380447414431
Full sequence-based SW protein kernel	AKI00000050a	P09619	PDGFRB	PDGFRB	9.19382	7.801240548793985
Full sequence-based SW protein kernel	AKI00000050a	P07949	RET	RET	6.79588	7.341630625963978
Full sequence-based SW protein kernel	AKI00000050a	O00141	SGK1	SGK	6.537602	5.577079283543303
Full sequence-based SW protein kernel	AKI00000050a	Q16288	NTRK3	TRKC	6.49485	7.324869416540084
Full sequence-based SW protein kernel	AKI00000050a	P35968	KDR	VEGFR2	7.677781	7.469875519983364
Full sequence-based SW protein kernel	AKI00000063a	Q8NI60	CABC1	ADCK3	6.221849	5.806829378729849
Full sequence-based SW protein kernel	AKI00000063a	O43683	BUB1	BUB1	6.376751	6.615113950069826
Full sequence-based SW protein kernel	AKI00000063a	Q6P2M8	PNCK	CAMK1B	5	5.732925539365029
Full sequence-based SW protein kernel	AKI00000063a	P48730	CSNK1D	CSNK1D	6.142668	7.109382595463065
Full sequence-based SW protein kernel	AKI00000063a	P49674	CSNK1E	CSNK1E	6.142668	7.223877741959409
Full sequence-based SW protein kernel	AKI00000063a	O14976	GAK	GAK	7	6.340899811577119
Full sequence-based SW protein kernel	AKI00000063a	P45983	MAPK8	JNK1	7.744727	6.6008581551460255
Full sequence-based SW protein kernel	AKI00000063a	P45984	MAPK9	JNK2	8.619789	6.861581117156217
Full sequence-based SW protein kernel	AKI00000063a	P53779	MAPK10	JNK3	8.638272	6.79146085177769
Full sequence-based SW protein kernel	AKI00000063a	P45985	MAP2K4	MEK4	6.677781	6.295553854055843
Full sequence-based SW protein kernel	AKI00000063a	Q9UBE8	NLK	NLK	8.387216	7.045183978817831
Full sequence-based SW protein kernel	AKI00000063a	Q16539	MAPK14	p38-alpha	9.327902	7.46865927075092
Full sequence-based SW protein kernel	AKI00000063a	Q15759	MAPK11	p38-beta	8.055517	6.951148742786483
Full sequence-based SW protein kernel	AKI00000063a	Q9BZL6	PRKD2	PRKD2	6.638272	6.341915526074733
Full sequence-based SW protein kernel	AKI00000063a	Q15418	RPS6KA1	RSK1(Kin.Dom.2-C-terminal)	7.080922	5.98033659925172
Full sequence-based SW protein kernel	AKI00000063a	Q9UK32	RPS6KA6	RSK4(Kin.Dom.2-C-terminal)	7.065502	6.20051099664685
Full sequence-based SW protein kernel	AKI00000063a	Q9NRP7	STK36	STK36	6.568636	5.681100800647015
Full sequence-based SW protein kernel	AKI00000063a	Q9NYL2	ZAK	ZAK	6.823909	5.809595976603784
Full sequence-based SW protein kernel	AKI00000070a	P11802	CDK4	CDK4-cyclinD1	7.337242	6.068456406878113
Full sequence-based SW protein kernel	AKI00000070a	P11802	CDK4	CDK4-cyclinD3	7.309804	6.068456406878113
Full sequence-based SW protein kernel	AKI00000070a	P50613	CDK7	CDK7	7.376751	6.538577822728996
Full sequence-based SW protein kernel	AKI00000070a	O76039	CDKL5	CDKL5	6.552842	6.499310324548779
Full sequence-based SW protein kernel	AKI00000070a	P48729	CSNK1A1	CSNK1A1	5.69897	5.455935110733458
Full sequence-based SW protein kernel	AKI00000070a	P19784	CSNK2A2	CSNK2A2	6.853872	6.344280513241601
Full sequence-based SW protein kernel	AKI00000070a	Q13627	DYRK1A	DYRK1A	6.769551	6.5217651209415735
Full sequence-based SW protein kernel	AKI00000070a	Q8TD08	MAPK15	ERK8	7.443697	6.4665286386744425
Full sequence-based SW protein kernel	AKI00000070a	P49840	GSK3A	GSK3A	7.721246	7.736798850784188
Full sequence-based SW protein kernel	AKI00000070a	P49841	GSK3B	GSK3B	7.886057	7.802101726608646
Full sequence-based SW protein kernel	AKI00000070a	Q86Z02	HIPK1	HIPK1	6.187087	5.7897031408116275
Full sequence-based SW protein kernel	AKI00000070a	Q9Y6R4	MAP3K4	MAP3K4	5	5.178363408523934
Full sequence-based SW protein kernel	AKI00000070a	Q9NRP7	STK36	STK36	6.79588	5.600552133224072
Full sequence-based SW protein kernel	AKI00000070a	P37173	TGFBR2	TGFBR2	7.055517	5.721472513967511
Full sequence-based SW protein kernel	AKI00000070a	P29597	TYK2	TYK2(JH2domain-pseudokinase)	6.721246	6.042439605954013
Full sequence-based SW protein kernel	AKI00000070a	Q56UN5	MAP3K19	YSK4	6.744727	5.868204119551977
Full sequence-based SW protein kernel	AKI00000074a	Q9BWU1	CDK19	CDK11	7.619789	5.987334279550878
Full sequence-based SW protein kernel	AKI00000074a	P49336	CDK8	CDK8	7.366532	6.503109467157435
Full sequence-based SW protein kernel	AKI00000074a	P53355	DAPK1	DAPK1	6.244125	5.706494490236209
Full sequence-based SW protein kernel	AKI00000074a	Q9UIK4	DAPK2	DAPK2	6.721246	5.738944530420692
Full sequence-based SW protein kernel	AKI00000074a	O43293	DAPK3	DAPK3	7.376751	6.297787701797839
Full sequence-based SW protein kernel	AKI00000074a	Q86Z02	HIPK1	HIPK1	7.045757	5.653445551339421
Full sequence-based SW protein kernel	AKI00000074a	Q9H2X6	HIPK2	HIPK2	6.853872	5.920700960847069
Full sequence-based SW protein kernel	AKI00000074a	Q9H422	HIPK3	HIPK3	6.522879	5.81445527764116
Full sequence-based SW protein kernel	AKI00000074a	Q8NE63	HIPK4	HIPK4	6.69897	5.987288600536359
Full sequence-based SW protein kernel	AKI00000074a	Q13163	MAP2K5	MEK5	5.638272	6.735252631980993
Full sequence-based SW protein kernel	AKI00000074a	Q9Y2I7	PIKFYVE	PIKFYVE	6.29243	4.790758781074689
Full sequence-based SW protein kernel	AKI00000021a	Q08345	DDR1	DDR1	7.004365	7.7626426740716195
Full sequence-based SW protein kernel	AKI00000021a	Q16832	DDR2	DDR2	6.677781	7.295050353543204
Full sequence-based SW protein kernel	AKI00000021a	Q9P2K8	EIF2AK4	GCN2(Kin.Dom.2,S808G)	7.251812	6.415461077278914
Full sequence-based SW protein kernel	AKI00000021a	O60674	JAK2	JAK2(JH1domain-catalytic)	6.920819	7.249155628827413
Full sequence-based SW protein kernel	AKI00000021a	P52333	JAK3	JAK3(JH1domain-catalytic)	6.443697	6.811854031465602
Full sequence-based SW protein kernel	AKI00000021a	Q9Y2U5	MAP3K2	MAP3K2	7.086186	7.158492584402598
Full sequence-based SW protein kernel	AKI00000021a	Q99759	MAP3K3	MAP3K3	7.05061	6.815835017745689
Full sequence-based SW protein kernel	AKI00000021a	Q9Y6R4	MAP3K4	MAP3K4	7.468521	5.596534674711935
Full sequence-based SW protein kernel	AKI00000021a	Q9Y4K4	MAP4K5	MAP4K5	6.958607	7.058630585877658
Full sequence-based SW protein kernel	AKI00000021a	P42345	MTOR	MTOR	5	6.180435535922503
Full sequence-based SW protein kernel	AKI00000021a	P29597	TYK2	TYK2(JH1domain-catalytic)	6.180456	6.49472464466303
Full sequence-based SW protein kernel	AKI00000021a	P30291	WEE1	WEE1	7.327902	7.337197120904737
Full sequence-based SW protein kernel	AKI00000021a	P0C1S8	WEE2	WEE2	7.283997	6.671951325934766
Full sequence-based SW protein kernel	AKI00000021a	Q56UN5	MAP3K19	YSK4	7.508638	6.654084580129892
Full sequence-based SW protein kernel	AKI00000047a	Q8NI60	CABC1	ADCK3	5	6.050609773840897
Full sequence-based SW protein kernel	AKI00000047a	P30530	AXL	AXL	6.744727	7.588496239493764
Full sequence-based SW protein kernel	AKI00000047a	P49760	CLK2	CLK2	5.161151	6.095373391678059
Full sequence-based SW protein kernel	AKI00000047a	P07333	CSF1R	CSF1R	8.823909	8.717105027895034
Full sequence-based SW protein kernel	AKI00000047a	P49674	CSNK1E	CSNK1E	5	6.4206749100601685
Full sequence-based SW protein kernel	AKI00000047a	Q08345	DDR1	DDR1	7.387216	8.244357918646559
Full sequence-based SW protein kernel	AKI00000047a	Q16832	DDR2	DDR2	7.229148	7.910424202616859
Full sequence-based SW protein kernel	AKI00000047a	O94768	STK17B	DRAK2	5	6.1582997075605785
Full sequence-based SW protein kernel	AKI00000047a	P29323	EPHB2	EPHB2	5.39794	6.591038445573239
Full sequence-based SW protein kernel	AKI00000047a	P54753	EPHB3	EPHB3	5.853872	5.768874565752053
Full sequence-based SW protein kernel	AKI00000047a	O15197	EPHB6	EPHB6	7.142668	7.620896028060665
Full sequence-based SW protein kernel	AKI00000047a	P17948	FLT1	FLT1	7.468521	9.028187508625612
Full sequence-based SW protein kernel	AKI00000047a	P36888	FLT3	FLT3	9.537602	8.925816936886939
Full sequence-based SW protein kernel	AKI00000047a	P35916	FLT4	FLT4	6.853872	8.264635409072577
Full sequence-based SW protein kernel	AKI00000047a	Q8NE63	HIPK4	HIPK4	6.387216	7.165051405192528
Full sequence-based SW protein kernel	AKI00000047a	P10721	KIT	KIT	9.055517	8.51199892693177
Full sequence-based SW protein kernel	AKI00000047a	Q8IVH8	MAP4K3	MAP4K3	5	6.692514991898211
Full sequence-based SW protein kernel	AKI00000047a	Q8WXR4	MYO3B	MYO3B	5	6.156441693332995
Full sequence-based SW protein kernel	AKI00000047a	P16234	PDGFRA	PDGFRA	8.677781	8.575604478315938
Full sequence-based SW protein kernel	AKI00000047a	P09619	PDGFRB	PDGFRB	8.721246	8.911832542188579
Full sequence-based SW protein kernel	AKI00000047a	Q96Q40	CDK15	PFTAIRE2	5	5.692801937621491
Full sequence-based SW protein kernel	AKI00000047a	Q8TBX8	PIP4K2C	PIP5K2C	6.568636	6.176002368256867
Full sequence-based SW protein kernel	AKI00000047a	P07949	RET	RET	5.853872	7.376691046578834
Full sequence-based SW protein kernel	AKI00000047a	P57078	RIPK4	RIPK4	5	6.117383630887959
Full sequence-based SW protein kernel	AKI00000047a	Q15349	RPS6KA2	RSK3(Kin.Dom.1-N-terminal)	5	5.777888163884416
Full sequence-based SW protein kernel	AKI00000047a	P12931	SRC	SRC	5	6.041779959181665
Full sequence-based SW protein kernel	AKI00000047a	Q16288	NTRK3	TRKC	6.958607	7.41391900534294
Full sequence-based SW protein kernel	AKI00000047a	P35968	KDR	VEGFR2	8.69897	8.53486733836679
Full sequence-based SW protein kernel	AKI00000047a	Q56UN5	MAP3K19	YSK4	7.327902	6.784939693863268
Full sequence-based SW protein kernel	GSK1379713	Q9BYP7	WNK3	WNK3	5	6.074395256166687
Full sequence-based SW protein kernel	GSK1379766	O14965	AURKA	AURKA	5	6.722006653464784
Full sequence-based SW protein kernel	GSK1379766	Q9UQB9	AURKC	AURKC	5	6.9373482064353045
Full sequence-based SW protein kernel	GSK1379766	O15197	EPHB6	EPHB6	5.79588	7.134161847308762
Full sequence-based SW protein kernel	GSK1379766	Q92918	MAP4K1	HPK1	5	5.669740654141986
Full sequence-based SW protein kernel	GSK1379766	P51617	IRAK1	IRAK1	5	6.099346922887081
Full sequence-based SW protein kernel	GSK1379766	Q9Y616	IRAK3	IRAK3	5	6.330519186207753
Full sequence-based SW protein kernel	GSK1379766	O60674	JAK2	JAK2(JH1domain-catalytic)	5.552842	6.413467884625498
Full sequence-based SW protein kernel	GSK1379766	Q13163	MAP2K5	MEK5	5.376751	7.084667344296309
Full sequence-based SW protein kernel	GSK1379766	Q6P3R8	NEK5	NEK5	5	5.993032836624408
Full sequence-based SW protein kernel	GSK1379766	Q9UBF8	PI4KB	PIK4CB	5	5.563740716631913
Full sequence-based SW protein kernel	GSK1379766	Q8TBX8	PIP4K2C	PIP5K2C	5.619789	6.305825251249333
Full sequence-based SW protein kernel	GSK1379766	Q9BRS2	RIOK1	RIOK1	5	5.646509626279774
Full sequence-based SW protein kernel	GSK1379766	O14730	RIOK3	RIOK3	5	5.618987918622807
Full sequence-based SW protein kernel	GSK1379766	Q6PHR2	ULK3	ULK3	5	6.127173229670373
Full sequence-based SW protein kernel	GSK1379708	Q96J92	WNK4	WNK4	5	5.5066699225185465
Full sequence-based SW protein kernel	GSK1379753	Q13705	ACVR2B	ACVR2B	5	4.897193881322753
Full sequence-based SW protein kernel	GSK1379753	O14965	AURKA	AURKA	5.920819	6.805713204145403
Full sequence-based SW protein kernel	GSK1379753	O15197	EPHB6	EPHB6	6.39794	6.910467165377789
Full sequence-based SW protein kernel	GSK1379753	Q9Y616	IRAK3	IRAK3	6.958607	5.871869435980365
Full sequence-based SW protein kernel	GSK1379753	O60674	JAK2	JAK2(JH1domain-catalytic)	6.251812	6.031172659213172
Full sequence-based SW protein kernel	GSK1379753	P10721	KIT	KIT	5.958607	5.980121177629243
Full sequence-based SW protein kernel	GSK1379753	P29376	LTK	LTK	5.677781	6.286210632094869
Full sequence-based SW protein kernel	GSK1379753	Q13163	MAP2K5	MEK5	7.408935	6.92235119219268
Full sequence-based SW protein kernel	GSK1379753	Q13043	STK4	MST1	5	5.330538840383015
Full sequence-based SW protein kernel	GSK1379753	Q6P3R8	NEK5	NEK5	6.366532	5.6132175113871705
Full sequence-based SW protein kernel	GSK1379753	O75914	PAK3	PAK3	5	5.481433819012131
Full sequence-based SW protein kernel	GSK1379753	Q8TBX8	PIP4K2C	PIP5K2C	6.744727	6.170570160466842
Full sequence-based SW protein kernel	GSK1379753	O75716	STK16	STK16	6.187087	6.476493037121613
Full sequence-based SW protein kernel	GSK1379765	Q96D53	ADCK4	ADCK4	5.267606	5.503492858509688
Full sequence-based SW protein kernel	GSK1379765	O14965	AURKA	AURKA	5.167491	6.538806511822252
Full sequence-based SW protein kernel	GSK1379765	Q96GD4	AURKB	AURKB	5.920819	6.76699649690924
Full sequence-based SW protein kernel	GSK1379765	O43683	BUB1	BUB1	5	6.493844901613166
Full sequence-based SW protein kernel	GSK1379765	O15197	EPHB6	EPHB6	5.585027	6.68046896831716
Full sequence-based SW protein kernel	GSK1379765	P14616	INSRR	INSRR	5	5.857334018078063
Full sequence-based SW protein kernel	GSK1379765	Q9Y616	IRAK3	IRAK3	5.49485	5.849119389013229
Full sequence-based SW protein kernel	GSK1379765	O60674	JAK2	JAK2(JH1domain-catalytic)	5.638272	6.538957152977909
Full sequence-based SW protein kernel	GSK1379765	P53671	LIMK2	LIMK2	5	5.438289443017294
Full sequence-based SW protein kernel	GSK1379765	Q13163	MAP2K5	MEK5	7.136677	6.9658167766713035
Full sequence-based SW protein kernel	GSK1379765	O15146	MUSK	MUSK	5	5.7519395528758706
Full sequence-based SW protein kernel	GSK1379765	Q6P3R8	NEK5	NEK5	5.267606	5.439189377070352
Full sequence-based SW protein kernel	GSK1379765	P42338	PIK3CB	PIK3CB	5	4.374030478642278
Full sequence-based SW protein kernel	GSK1379765	Q8TBX8	PIP4K2C	PIP5K2C	5.251812	5.923791049903976
Full sequence-based SW protein kernel	GSK1379765	P35590	TIE1	TIE1	5	5.902226026467934
Full sequence-based SW protein kernel	GSK1379765	Q6PHR2	ULK3	ULK3	5.79588	5.8736868389484815
Full sequence-based SW protein kernel	GSK1033723	Q9Y243	AKT3	AKT3	5	5.0644531660738625
Full sequence-based SW protein kernel	GSK1033723	P30530	AXL	AXL	5	5.494382299219588
Full sequence-based SW protein kernel	GSK1033723	P49759	CLK1	CLK1	6.823909	7.244799798426964
Full sequence-based SW protein kernel	GSK1033723	Q9HAZ1	CLK4	CLK4	6.886057	7.412604360233056
Full sequence-based SW protein kernel	GSK1033723	Q09013	DMPK	DMPK	5.091515	6.222229475327237
Full sequence-based SW protein kernel	GSK1033723	Q13627	DYRK1A	DYRK1A	6.886057	7.0405267718103275
Full sequence-based SW protein kernel	GSK1033723	Q9Y463	DYRK1B	DYRK1B	5	6.766787020652763
Full sequence-based SW protein kernel	GSK1033723	Q92630	DYRK2	DYRK2	6.366532	5.957569170241094
Full sequence-based SW protein kernel	GSK1033723	Q8TF76	GSG2	HASPIN	5	5.758405638399786
Full sequence-based SW protein kernel	GSK1033723	Q9H422	HIPK3	HIPK3	6.769551	6.269276396830329
Full sequence-based SW protein kernel	GSK1033723	P06213	INSR	INSR	5	4.807360224161121
Full sequence-based SW protein kernel	GSK1033723	Q02763	TEK	TIE2	5	5.227986875022884
Full sequence-based SW protein kernel	GSK1033723	Q56UN5	MAP3K19	YSK4	6.431798	5.807715334175039
Full sequence-based SW protein kernel	GSK1379763	P27037	ACVR2A	ACVR2A	5	5.1759881007182
Full sequence-based SW protein kernel	GSK1379763	Q9UQB9	AURKC	AURKC	6.05061	6.998411134416104
Full sequence-based SW protein kernel	GSK1379763	O15197	EPHB6	EPHB6	6.552842	7.336412528657168
Full sequence-based SW protein kernel	GSK1379763	Q9H422	HIPK3	HIPK3	5	5.966986688688547
Full sequence-based SW protein kernel	GSK1379763	Q9Y616	IRAK3	IRAK3	6.823909	6.00671681778149
Full sequence-based SW protein kernel	GSK1379763	O60674	JAK2	JAK2(JH1domain-catalytic)	6.060481	6.310442735379069
Full sequence-based SW protein kernel	GSK1379763	P10721	KIT	KIT	6.69897	6.250003438566552
Full sequence-based SW protein kernel	GSK1379763	Q13233	MAP3K1	MAP3K1	5	4.770728299283606
Full sequence-based SW protein kernel	GSK1379763	Q9Y4K4	MAP4K5	MAP4K5	5	5.856404637354202
Full sequence-based SW protein kernel	GSK1379763	Q13163	MAP2K5	MEK5	7.619789	7.037895710695653
Full sequence-based SW protein kernel	GSK1379763	Q6P3R8	NEK5	NEK5	6.431798	5.716147311341163
Full sequence-based SW protein kernel	GSK1379763	P09619	PDGFRB	PDGFRB	5.657577	6.230067952644472
Full sequence-based SW protein kernel	GSK1379763	Q8TBX8	PIP4K2C	PIP5K2C	6.619789	6.029623559893368
Full sequence-based SW protein kernel	GSK1379763	Q9BRS2	RIOK1	RIOK1	5.657577	5.557122046388986
Full sequence-based SW protein kernel	GSK1379763	O14730	RIOK3	RIOK3	5	5.524357444362036
Full sequence-based SW protein kernel	GSK1379763	Q16288	NTRK3	TRKC	6.251812	5.9179595133890555
Full sequence-based SW protein kernel	GSK1379763	Q6PHR2	ULK3	ULK3	6.136677	5.980625850356099
Full sequence-based SW protein kernel	SB-213663	O96017	CHEK2	CHEK2	5	6.0828463888479805
Full sequence-based SW protein kernel	SB-213663	O14578	CIT	CIT	6.585027	6.267091851537419
Full sequence-based SW protein kernel	SB-213663	Q6DT37	CDC42BPG	DMPK2	6.537602	5.933594894365037
Full sequence-based SW protein kernel	SB-213663	P45983	MAPK8	JNK1	6.657577	6.723540692952295
Full sequence-based SW protein kernel	SB-213663	P45984	MAPK9	JNK2	7.337242	6.8914521336412
Full sequence-based SW protein kernel	SB-213663	P53779	MAPK10	JNK3	7.187087	6.954231840975271
Full sequence-based SW protein kernel	SB-213663	Q15746	MYLK	MYLK	5	4.7206037015335856
Full sequence-based SW protein kernel	SB-213663	Q16539	MAPK14	p38-alpha	7.267606	7.520480155219287
Full sequence-based SW protein kernel	SB-213663	Q9UHD2	TBK1	TBK1	5	5.56747631758082
Full sequence-based SW protein kernel	GSK301362	Q6P2M8	PNCK	CAMK1B	6.508638	5.046148307758905
Full sequence-based SW protein kernel	GSK301362	O14920	IKBKB	IKK-beta	7.677781	5.742796638381718
Full sequence-based SW protein kernel	GSK301362	P23458	JAK1	JAK1(JH2domain-pseudokinase)	6.408935	5.959136665920091
Full sequence-based SW protein kernel	GSK301362	O60674	JAK2	JAK2(JH1domain-catalytic)	6.744727	6.215412740029874
Full sequence-based SW protein kernel	GSK301362	Q13188	STK3	MST2	5.657577	5.474850726950809
Full sequence-based SW protein kernel	GSK301362	Q86YV6	MYLK4	MYLK4	6.853872	6.004723404915946
Full sequence-based SW protein kernel	GSK301362	Q9H093	NUAK2	SNARK	6.69897	5.8809056029726845
Full sequence-based SW protein kernel	GSK301362	Q7L7X3	TAOK1	TAOK1	7.167491	5.3957038096002465
Full sequence-based SW protein kernel	GSK301362	Q9H2K8	TAOK3	TAOK3	7.49485	5.740364778191939
Full sequence-based SW protein kernel	GSK301362	P29597	TYK2	TYK2(JH2domain-pseudokinase)	8.537602	5.682252702481114
Full sequence-based SW protein kernel	GSK1379944	O14936	CASK	CASK	5	5.551723753284547
Full sequence-based SW protein kernel	GSK1379944	Q00526	CDK3	CDK3	5	5.225659215921115
Full sequence-based SW protein kernel	GSK1379944	P11802	CDK4	CDK4-cyclinD1	5	5.128403627500716
Full sequence-based SW protein kernel	GSK1379944	O14757	CHEK1	CHEK1	5	5.2796804888784274
Full sequence-based SW protein kernel	GSK1379944	P78368	CSNK1G2	CSNK1G2	5	5.3394892600819
Full sequence-based SW protein kernel	GSK1379944	O43293	DAPK3	DAPK3	5	5.850372262013771
Full sequence-based SW protein kernel	GSK1379944	Q08345	DDR1	DDR1	5	6.098184758938127
Full sequence-based SW protein kernel	GSK1379944	P29323	EPHB2	EPHB2	5	5.428364798491552
Full sequence-based SW protein kernel	GSK1379944	P27361	MAPK3	ERK1	5	4.847587583853458
Full sequence-based SW protein kernel	GSK1379944	P22455	FGFR4	FGFR4	5	4.902335428693879
Full sequence-based SW protein kernel	GSK1379944	O14920	IKBKB	IKK-beta	5	5.831025721373698
Full sequence-based SW protein kernel	GSK1379944	P51617	IRAK1	IRAK1	5	5.783804246610429
Full sequence-based SW protein kernel	GSK1379944	Q6P3R8	NEK5	NEK5	5	5.505588610312869
Full sequence-based SW protein kernel	GSK1379944	Q9UBE8	NLK	NLK	5	6.30333156369513
Full sequence-based SW protein kernel	GSK1379944	P09619	PDGFRB	PDGFRB	5	6.510280819313435
Full sequence-based SW protein kernel	GSK1379944	O60331	PIP5K1C	PIP5K1C	5	5.18898394354808
Full sequence-based SW protein kernel	GSK1379944	Q02156	PRKCE	PRKCE	5	5.812738282098703
Full sequence-based SW protein kernel	GSK1379944	O94806	PRKD3	PRKD3	5	5.880332529227544
Full sequence-based SW protein kernel	GSK1379944	P07949	RET	RET	5	6.082125527243488
Full sequence-based SW protein kernel	GSK1379753	Q16288	NTRK3	TRKC	6.537602	5.629153272106245
Full sequence-based SW protein kernel	GW819776	Q8IVW4	CDKL3	CDKL3	5	6.761019419144248
Full sequence-based SW protein kernel	GW819776	P49759	CLK1	CLK1	5.309804	7.077825403369584
Full sequence-based SW protein kernel	GW819776	Q8TD08	MAPK15	ERK8	5.619789	7.553103370535195
Full sequence-based SW protein kernel	GW819776	Q86Z02	HIPK1	HIPK1	5.013228	6.561715431977389
Full sequence-based SW protein kernel	GW819776	Q9H2X6	HIPK2	HIPK2	5.30103	6.836338469512019
Full sequence-based SW protein kernel	GW819776	Q9H422	HIPK3	HIPK3	5	6.99800471126859
Full sequence-based SW protein kernel	GW819776	P45983	MAPK8	JNK1	5.091515	7.180408756450745
Full sequence-based SW protein kernel	GW819776	P53779	MAPK10	JNK3	5	7.373750459070155
Full sequence-based SW protein kernel	GW819776	P10721	KIT	KIT	5	6.613784307764667
Full sequence-based SW protein kernel	GW819776	P46734	MAP2K3	MEK3	5.39794	7.073625679505868
Full sequence-based SW protein kernel	GW819776	P51956	NEK3	NEK3	5	6.929631630965073
Full sequence-based SW protein kernel	GW819776	Q6P3R8	NEK5	NEK5	5	6.49433205375516
Full sequence-based SW protein kernel	GW819776	Q8TBX8	PIP4K2C	PIP5K2C	5	6.366229295260652
Full sequence-based SW protein kernel	GW819776	Q9BVS4	RIOK2	RIOK2	5.070581	6.694432355103584
Full sequence-based SW protein kernel	GW856795	P00519	ABL1	ABL1-phosphorylated	7.309804	6.4111193017982195
Full sequence-based SW protein kernel	GW856795	P04626	ERBB2	ERBB2	6.309804	6.032089844203213
Full sequence-based SW protein kernel	GW856795	P42685	FRK	FRK	7.031517	6.884458028140649
Full sequence-based SW protein kernel	GW856795	P06239	LCK	LCK	6.031517	6.219532644690438
Full sequence-based SW protein kernel	GW856795	Q12851	MAP4K2	MAP4K2	5.552842	6.117390281338843
Full sequence-based SW protein kernel	GW856795	P16234	PDGFRA	PDGFRA	5.958607	6.063972451976962
Full sequence-based SW protein kernel	GW856795	O15530	PDPK1	PDPK1	5	5.979951590304354
Full sequence-based SW protein kernel	GW856795	P17612	PRKACA	PKAC-alpha	5	6.153433248955472
Full sequence-based SW protein kernel	GW856795	P07949	RET	RET	6.886057	6.982890310944601
Full sequence-based SW protein kernel	GW856795	P12931	SRC	SRC	6.142668	6.438961476908331
Full sequence-based SW protein kernel	GW856795	Q7L7X3	TAOK1	TAOK1	5	5.752269018279042
Full sequence-based SW protein kernel	GW856795	P37173	TGFBR2	TGFBR2	6.69897	5.987183273079472
Full sequence-based SW protein kernel	GW856795	Q86Y07	VRK2	VRK2	5	5.654924907283568
Full sequence-based SW protein kernel	GSK902056	P31749	AKT1	AKT1	7.004365	7.831976999550123
Full sequence-based SW protein kernel	GSK902056	P31751	AKT2	AKT2	7	7.434735040255176
Full sequence-based SW protein kernel	GSK902056	Q9Y243	AKT3	AKT3	7.346787	7.382646185511341
Full sequence-based SW protein kernel	GSK902056	P21802	FGFR2	FGFR2	5	5.432301121012083
Full sequence-based SW protein kernel	GSK902056	Q9P286	PAK7	PAK7	5.958607	7.296771349250985
Full sequence-based SW protein kernel	GSK902056	Q05655	PRKCD	PRKCD	6	7.105419730216262
Full sequence-based SW protein kernel	GSK902056	Q02156	PRKCE	PRKCE	7.49485	7.941592560816482
Full sequence-based SW protein kernel	GSK902056	P24723	PRKCH	PRKCH	7.387216	8.053681678060416
Full sequence-based SW protein kernel	GSK902056	Q04759	PRKCQ	PRKCQ	7.39794	7.540415633663321
Full sequence-based SW protein kernel	GSK902056	Q13237	PRKG2	PRKG2	7.49485	7.341203879833723
Full sequence-based SW protein kernel	GSK902056	P51817	PRKX	PRKX	6.920819	7.307064829138731
Full sequence-based SW protein kernel	GSK902056	O75676	RPS6KA4	RPS6KA4(Kin.Dom.2-C-terminal)	6.366532	7.411138535759183
Full sequence-based SW protein kernel	GSK902056	Q56UN5	MAP3K19	YSK4	8.013228	7.516991649330352
ATP binding pocket sequence-based SW protein kernel	PFE-PKIS 10	Q9UM73	ALK	ALK	9	8.41599917834
ATP binding pocket sequence-based SW protein kernel	PFE-PKIS 10	Q9UIK4	DAPK2	DAPK2	5	8.00078739749143
ATP binding pocket sequence-based SW protein kernel	PFE-PKIS 10	O15075	DCLK1	DCAMKL1	6.920819	7.625278674898215
ATP binding pocket sequence-based SW protein kernel	PFE-PKIS 10	Q8N568	DCLK2	DCAMKL2	6.318759	7.906091829444725
ATP binding pocket sequence-based SW protein kernel	PFE-PKIS 10	O15197	EPHB6	EPHB6	5.638272	0
ATP binding pocket sequence-based SW protein kernel	PFE-PKIS 10	Q05397	PTK2	FAK	8.30103	8.462834080734122
ATP binding pocket sequence-based SW protein kernel	PFE-PKIS 10	P16591	FER	FER	7.49485	8.564751814408488
ATP binding pocket sequence-based SW protein kernel	PFE-PKIS 10	P07332	FES	FES	6.920819	8.236387028644838
ATP binding pocket sequence-based SW protein kernel	PFE-PKIS 10	P42685	FRK	FRK	6.823909	8.479066357640722
ATP binding pocket sequence-based SW protein kernel	PFE-PKIS 10	Q15835	GRK1	GRK1	6.744727	7.917279138527122
ATP binding pocket sequence-based SW protein kernel	PFE-PKIS 10	Q8WTQ7	GRK7	GRK7	6.886057	7.783661557565621
ATP binding pocket sequence-based SW protein kernel	PFE-PKIS 10	O94804	STK10	LOK	6.337242	8.397474910998758
ATP binding pocket sequence-based SW protein kernel	PFE-PKIS 10	P29376	LTK	LTK	6.244125	8.458803631485354
ATP binding pocket sequence-based SW protein kernel	PFE-PKIS 10	P46734	MAP2K3	MEK3	6.19382	8.40371802569372
ATP binding pocket sequence-based SW protein kernel	PFE-PKIS 10	P15735	PHKG2	PHKG2	6.920819	7.648203876257405
ATP binding pocket sequence-based SW protein kernel	PFE-PKIS 10	O00444	PLK4	PLK4	7.408935	8.535947606271039
ATP binding pocket sequence-based SW protein kernel	PFE-PKIS 10	Q14289	PTK2B	PYK2	8.091515	8.446477518100393
ATP binding pocket sequence-based SW protein kernel	PFE-PKIS 10	Q6XUX3	DSTYK	RIPK5	6.420216	8.771428044439633
ATP binding pocket sequence-based SW protein kernel	PFE-PKIS 10	P08922	ROS1	ROS1	9.39794	8.73195930212165
ATP binding pocket sequence-based SW protein kernel	PFE-PKIS 10	Q9H2G2	SLK	SLK	6.638272	8.457369168496587
ATP binding pocket sequence-based SW protein kernel	PFE-PKIS 10	Q13470	TNK1	TNK1	7.004365	8.278257634147415
ATP binding pocket sequence-based SW protein kernel	PFE-PKIS 10	Q07912	TNK2	TNK2	7.657577	8.267480821524487
ATP binding pocket sequence-based SW protein kernel	PFE-PKIS 10	P04629	NTRK1	TRKA	6.769551	8.268902133869544
ATP binding pocket sequence-based SW protein kernel	PFE-PKIS 10	Q16620	NTRK2	TRKB	6.39794	8.259160870656439
ATP binding pocket sequence-based SW protein kernel	PFE-PKIS 14	Q96GD4	AURKB	AURKB	6.283997	6.8373807686733254
ATP binding pocket sequence-based SW protein kernel	PFE-PKIS 14	Q8N5S9	CAMKK1	CAMKK1	6.468521	6.406904696511991
ATP binding pocket sequence-based SW protein kernel	PFE-PKIS 14	Q96RR4	CAMKK2	CAMKK2	6.769551	6.449870525610929
ATP binding pocket sequence-based SW protein kernel	PFE-PKIS 14	P49759	CLK1	CLK1	6.79588	6.644999148816622
ATP binding pocket sequence-based SW protein kernel	PFE-PKIS 14	Q9HAZ1	CLK4	CLK4	7.508638	6.754209437244993
ATP binding pocket sequence-based SW protein kernel	PFE-PKIS 14	P68400	CSNK2A1	CSNK2A1	5.69897	6.645870476820158
ATP binding pocket sequence-based SW protein kernel	PFE-PKIS 14	P19784	CSNK2A2	CSNK2A2	6.21467	6.61803195115962
ATP binding pocket sequence-based SW protein kernel	PFE-PKIS 14	Q9UEE5	STK17A	DRAK1	6.568636	6.522885204394666
ATP binding pocket sequence-based SW protein kernel	PFE-PKIS 14	O94768	STK17B	DRAK2	7.958607	6.4657526708100495
ATP binding pocket sequence-based SW protein kernel	PFE-PKIS 14	Q13627	DYRK1A	DYRK1A	7.387216	6.5896206173568235
ATP binding pocket sequence-based SW protein kernel	PFE-PKIS 14	Q86Z02	HIPK1	HIPK1	6.769551	6.708683630755658
ATP binding pocket sequence-based SW protein kernel	PFE-PKIS 14	Q9H2X6	HIPK2	HIPK2	6.79588	6.606964416201156
ATP binding pocket sequence-based SW protein kernel	PFE-PKIS 14	Q9H422	HIPK3	HIPK3	6.69897	6.606964416201156
ATP binding pocket sequence-based SW protein kernel	PFE-PKIS 14	Q8NE63	HIPK4	HIPK4	6.259637	6.543994144758618
ATP binding pocket sequence-based SW protein kernel	PFE-PKIS 14	P09619	PDGFRB	PDGFRB	6.920819	6.835941491058369
ATP binding pocket sequence-based SW protein kernel	PFE-PKIS 14	O60331	PIP5K1C	PIP5K1C	6.327902	0
ATP binding pocket sequence-based SW protein kernel	PFE-PKIS 14	P19525	EIF2AK2	PRKR	5	6.520409033145523
ATP binding pocket sequence-based SW protein kernel	PFE-PKIS 18	O14965	AURKA	AURKA	6.677781	7.544485307652418
ATP binding pocket sequence-based SW protein kernel	PFE-PKIS 18	Q96GD4	AURKB	AURKB	6.769551	7.503355147206863
ATP binding pocket sequence-based SW protein kernel	PFE-PKIS 18	P19784	CSNK2A2	CSNK2A2	6.154902	7.030118172220655
ATP binding pocket sequence-based SW protein kernel	PFE-PKIS 18	O94768	STK17B	DRAK2	5.619789	6.916570289287418
ATP binding pocket sequence-based SW protein kernel	PFE-PKIS 18	Q05397	PTK2	FAK	8.619789	7.365798980406757
ATP binding pocket sequence-based SW protein kernel	PFE-PKIS 18	P36888	FLT3	FLT3	7.21467	7.800303466928513
ATP binding pocket sequence-based SW protein kernel	PFE-PKIS 18	P35916	FLT4	FLT4	6.552842	7.524676970506454
ATP binding pocket sequence-based SW protein kernel	PFE-PKIS 18	P23458	JAK1	JAK1(JH2domain-pseudokinase)	6.356547	7.658810299883031
ATP binding pocket sequence-based SW protein kernel	PFE-PKIS 18	O60674	JAK2	JAK2(JH1domain-catalytic)	7.045757	7.575356783838406
ATP binding pocket sequence-based SW protein kernel	PFE-PKIS 18	P52333	JAK3	JAK3(JH1domain-catalytic)	7.769551	7.556782706699627
ATP binding pocket sequence-based SW protein kernel	PFE-PKIS 18	P08581	MET	MET	6	7.38495609838661
ATP binding pocket sequence-based SW protein kernel	PFE-PKIS 18	P80192	MAP3K9	MLK1	7.958607	7.34364411512881
ATP binding pocket sequence-based SW protein kernel	PFE-PKIS 18	Q02779	MAP3K10	MLK2	7.130768	7.256854616251626
ATP binding pocket sequence-based SW protein kernel	PFE-PKIS 18	Q16584	MAP3K11	MLK3	7.552842	7.192026032334956
ATP binding pocket sequence-based SW protein kernel	PFE-PKIS 18	Q16539	MAPK14	p38-alpha	5	6.970706387179586
ATP binding pocket sequence-based SW protein kernel	PFE-PKIS 18	P07949	RET	RET	6.455932	7.749174461846514
ATP binding pocket sequence-based SW protein kernel	PFE-PKIS 18	O14730	RIOK3	RIOK3	6.207608	0
ATP binding pocket sequence-based SW protein kernel	PFE-PKIS 18	Q9H093	NUAK2	SNARK	5.886057	7.343150661162794
ATP binding pocket sequence-based SW protein kernel	PFE-PKIS 18	O75716	STK16	STK16	7.309804	0
ATP binding pocket sequence-based SW protein kernel	PFE-PKIS 18	P43405	SYK	SYK	6.443697	7.315981709299022
ATP binding pocket sequence-based SW protein kernel	PFE-PKIS 18	Q9UHD2	TBK1	TBK1	6.376751	7.104690193562615
ATP binding pocket sequence-based SW protein kernel	PFE-PKIS 18	P04629	NTRK1	TRKA	6.420216	7.273566328624761
ATP binding pocket sequence-based SW protein kernel	PFE-PKIS 18	Q16620	NTRK2	TRKB	5.677781	7.264156053984611
ATP binding pocket sequence-based SW protein kernel	PFE-PKIS 18	P33981	TTK	TTK	7.568636	7.0991929878630975
ATP binding pocket sequence-based SW protein kernel	PFE-PKIS 18	P29597	TYK2	TYK2(JH1domain-catalytic)	6.585027	7.5316287528086425
ATP binding pocket sequence-based SW protein kernel	PFE-PKIS 18	Q56UN5	MAP3K19	YSK4	7.537602	7.398710204240055
ATP binding pocket sequence-based SW protein kernel	TPKI-30	Q8NI60	CABC1	ADCK3	5	0
ATP binding pocket sequence-based SW protein kernel	TPKI-30	O14965	AURKA	AURKA	5.05061	7.426553555114171
ATP binding pocket sequence-based SW protein kernel	TPKI-30	Q13873	BMPR2	BMPR2	5.886057	7.24353664025372
ATP binding pocket sequence-based SW protein kernel	TPKI-30	P51813	BMX	BMX	5	7.107252622267814
ATP binding pocket sequence-based SW protein kernel	TPKI-30	P22607	FGFR3	FGFR3	5	6.89205570500461
ATP binding pocket sequence-based SW protein kernel	TPKI-30	P52564	MAP2K6	MEK6	5	7.186020892963723
ATP binding pocket sequence-based SW protein kernel	TPKI-30	Q9Y6E0	STK24	MST3	5	6.688242025683328
ATP binding pocket sequence-based SW protein kernel	TPKI-30	Q96PY6	NEK1	NEK1	5	6.629292083236119
ATP binding pocket sequence-based SW protein kernel	TPKI-30	Q8IY84	MGC42105	NIM1	5.251812	7.122993578618654
ATP binding pocket sequence-based SW protein kernel	TPKI-30	Q8TBX8	PIP4K2C	PIP5K2C	5.481486	0
ATP binding pocket sequence-based SW protein kernel	TPKI-30	P53350	PLK1	PLK1	8.080922	6.847783130567367
ATP binding pocket sequence-based SW protein kernel	TPKI-30	Q9NYY3	PLK2	PLK2	7.173925	6.618399090036146
ATP binding pocket sequence-based SW protein kernel	TPKI-30	Q9H4B4	PLK3	PLK3	6.420216	6.791171823953961
ATP binding pocket sequence-based SW protein kernel	TPKI-30	Q9H2G2	SLK	SLK	5	7.286081727225166
ATP binding pocket sequence-based SW protein kernel	TPKI-30	O75716	STK16	STK16	5.958607	0
ATP binding pocket sequence-based SW protein kernel	TPKI-30	O00506	STK25	YSK1	5	6.881225462916249
ATP binding pocket sequence-based SW protein kernel	TPKI-31	O14965	AURKA	AURKA	7.275724	6.891409087845078
ATP binding pocket sequence-based SW protein kernel	TPKI-31	Q9NSY1	BMP2K	BIKE	7.443697	0
ATP binding pocket sequence-based SW protein kernel	TPKI-31	P49760	CLK2	CLK2	7.130768	6.579987890890208
ATP binding pocket sequence-based SW protein kernel	TPKI-31	Q9C098	DCLK3	DCAMKL3	5.638272	6.405635776419981
ATP binding pocket sequence-based SW protein kernel	TPKI-31	O14976	GAK	GAK	7.431798	0
ATP binding pocket sequence-based SW protein kernel	TPKI-31	Q9P2K8	EIF2AK4	GCN2(Kin.Dom.2,S808G)	7.30103	6.409730914919087
ATP binding pocket sequence-based SW protein kernel	TPKI-31	P51617	IRAK1	IRAK1	7.022276	6.388918707917197
ATP binding pocket sequence-based SW protein kernel	TPKI-31	P23458	JAK1	JAK1(JH2domain-pseudokinase)	6.823909	7.048077029376882
ATP binding pocket sequence-based SW protein kernel	TPKI-31	Q9Y6R4	MAP3K4	MAP3K4	7.130768	6.626582772655743
ATP binding pocket sequence-based SW protein kernel	TPKI-31	P08581	MET	MET	7.337242	6.508534077462821
ATP binding pocket sequence-based SW protein kernel	TPKI-31	Q8IY84	MGC42105	NIM1	7.107905	6.657514286334746
ATP binding pocket sequence-based SW protein kernel	TPKI-31	P48736	PIK3CG	PIK3CG	7.091515	0
ATP binding pocket sequence-based SW protein kernel	TPKI-31	Q8TBX8	PIP4K2C	PIP5K2C	7.619789	0
ATP binding pocket sequence-based SW protein kernel	TPKI-31	P53350	PLK1	PLK1	9.769551	6.305478273954636
ATP binding pocket sequence-based SW protein kernel	TPKI-31	Q9NYY3	PLK2	PLK2	8.657577	6.055791723179209
ATP binding pocket sequence-based SW protein kernel	TPKI-31	Q9H4B4	PLK3	PLK3	7.744727	6.268317189921132
ATP binding pocket sequence-based SW protein kernel	TPKI-31	Q9BRS2	RIOK1	RIOK1	7.075721	0
ATP binding pocket sequence-based SW protein kernel	TPKI-31	O14730	RIOK3	RIOK3	5.443697	0
ATP binding pocket sequence-based SW protein kernel	TPKI-31	Q9H2G2	SLK	SLK	7.619789	6.691764296973139
ATP binding pocket sequence-based SW protein kernel	TPKI-31	O75716	STK16	STK16	7.481486	0
ATP binding pocket sequence-based SW protein kernel	TPKI-31	P29597	TYK2	TYK2(JH1domain-catalytic)	6.79588	6.8767233055135195
ATP binding pocket sequence-based SW protein kernel	TPKI-31	Q56UN5	MAP3K19	YSK4	7.346787	6.631970032579906
ATP binding pocket sequence-based SW protein kernel	TPKI-35	P00519	ABL1	ABL1-phosphorylated	8.136677	8.898334340482558
ATP binding pocket sequence-based SW protein kernel	TPKI-35	P42684	ABL2	ABL2	6.585027	8.848558713183795
ATP binding pocket sequence-based SW protein kernel	TPKI-35	Q92772	CDKL2	CDKL2	6.79588	7.939392570590348
ATP binding pocket sequence-based SW protein kernel	TPKI-35	P07333	CSF1R	CSF1R	7.173925	8.249001922795566
ATP binding pocket sequence-based SW protein kernel	TPKI-35	Q08345	DDR1	DDR1	8.721246	0
ATP binding pocket sequence-based SW protein kernel	TPKI-35	Q16832	DDR2	DDR2	7.619789	0
ATP binding pocket sequence-based SW protein kernel	TPKI-35	O15197	EPHB6	EPHB6	6.769551	0
ATP binding pocket sequence-based SW protein kernel	TPKI-35	P21860	ERBB3	ERBB3	6.309804	0
ATP binding pocket sequence-based SW protein kernel	TPKI-35	P17948	FLT1	FLT1	6.69897	8.164134796658251
ATP binding pocket sequence-based SW protein kernel	TPKI-35	P36888	FLT3	FLT3	8.244125	8.42087221165763
ATP binding pocket sequence-based SW protein kernel	TPKI-35	P35916	FLT4	FLT4	7.318759	8.092106903643181
ATP binding pocket sequence-based SW protein kernel	TPKI-35	P10721	KIT	KIT	8.200659	8.182204035705926
ATP binding pocket sequence-based SW protein kernel	TPKI-35	P06239	LCK	LCK	7.004365	8.65639877650195
ATP binding pocket sequence-based SW protein kernel	TPKI-35	O94804	STK10	LOK	6.920819	8.199986446382235
ATP binding pocket sequence-based SW protein kernel	TPKI-35	Q13163	MAP2K5	MEK5	7	8.204108552594448
ATP binding pocket sequence-based SW protein kernel	TPKI-35	Q12866	MERTK	MERTK	6.769551	8.647422099779593
ATP binding pocket sequence-based SW protein kernel	TPKI-35	P08581	MET	MET	6.79588	8.710208161570016
ATP binding pocket sequence-based SW protein kernel	TPKI-35	P16234	PDGFRA	PDGFRA	7.823909	8.247907973095089
ATP binding pocket sequence-based SW protein kernel	TPKI-35	P09619	PDGFRB	PDGFRB	8.49485	8.397732089464332
ATP binding pocket sequence-based SW protein kernel	TPKI-35	P07949	RET	RET	6.853872	8.468358082819028
ATP binding pocket sequence-based SW protein kernel	TPKI-35	P35590	TIE1	TIE1	6.455932	8.422011068651319
ATP binding pocket sequence-based SW protein kernel	TPKI-35	P04629	NTRK1	TRKA	6.744727	7.903581119783413
ATP binding pocket sequence-based SW protein kernel	AKI00000050a	P51451	BLK	BLK	6.769551	6.5579947893943356
ATP binding pocket sequence-based SW protein kernel	AKI00000050a	Q6P2M8	PNCK	CAMK1B	5	6.531091837347591
ATP binding pocket sequence-based SW protein kernel	AKI00000050a	P07333	CSF1R	CSF1R	8.244125	7.313093801254964
ATP binding pocket sequence-based SW protein kernel	AKI00000050a	P48729	CSNK1A1	CSNK1A1	6.337242	5.964201774130395
ATP binding pocket sequence-based SW protein kernel	AKI00000050a	P48730	CSNK1D	CSNK1D	6.552842	5.8740115325536
ATP binding pocket sequence-based SW protein kernel	AKI00000050a	P49674	CSNK1E	CSNK1E	6.721246	5.909008969850063
ATP binding pocket sequence-based SW protein kernel	AKI00000050a	Q9C098	DCLK3	DCAMKL3	6.356547	5.728530436035624
ATP binding pocket sequence-based SW protein kernel	AKI00000050a	Q08345	DDR1	DDR1	8.29243	0
ATP binding pocket sequence-based SW protein kernel	AKI00000050a	Q16832	DDR2	DDR2	7.744727	0
ATP binding pocket sequence-based SW protein kernel	AKI00000050a	Q9Y463	DYRK1B	DYRK1B	6.721246	6.239265879483675
ATP binding pocket sequence-based SW protein kernel	AKI00000050a	O15197	EPHB6	EPHB6	6.886057	0
ATP binding pocket sequence-based SW protein kernel	AKI00000050a	P36888	FLT3	FLT3	8.055517	7.511208143172762
ATP binding pocket sequence-based SW protein kernel	AKI00000050a	P35916	FLT4	FLT4	6.522879	7.298169247646173
ATP binding pocket sequence-based SW protein kernel	AKI00000050a	P25098	ADRBK1	GRK2	5	6.061067136367654
ATP binding pocket sequence-based SW protein kernel	AKI00000050a	P10721	KIT	KIT	8.853872	7.461723554491186
ATP binding pocket sequence-based SW protein kernel	AKI00000050a	P06239	LCK	LCK	6.229148	6.63306353602577
ATP binding pocket sequence-based SW protein kernel	AKI00000050a	P49137	MAPKAPK2	MAPKAPK2	5	5.879603800991972
ATP binding pocket sequence-based SW protein kernel	AKI00000050a	Q13163	MAP2K5	MEK5	6.537602	5.941672066108701
ATP binding pocket sequence-based SW protein kernel	AKI00000050a	Q9H1R3	MYLK2	MYLK2	6.886057	6.148171521304038
ATP binding pocket sequence-based SW protein kernel	AKI00000050a	P16234	PDGFRA	PDGFRA	8.221849	7.246425090655742
ATP binding pocket sequence-based SW protein kernel	AKI00000050a	P09619	PDGFRB	PDGFRB	9.19382	7.5322666889217995
ATP binding pocket sequence-based SW protein kernel	AKI00000050a	P07949	RET	RET	6.79588	7.211589570093522
ATP binding pocket sequence-based SW protein kernel	AKI00000050a	O00141	SGK1	SGK	6.537602	5.9942340443914235
ATP binding pocket sequence-based SW protein kernel	AKI00000050a	Q16288	NTRK3	TRKC	6.49485	6.6330647257573325
ATP binding pocket sequence-based SW protein kernel	AKI00000050a	P35968	KDR	VEGFR2	7.677781	7.318121401455372
ATP binding pocket sequence-based SW protein kernel	AKI00000063a	Q8NI60	CABC1	ADCK3	6.221849	0
ATP binding pocket sequence-based SW protein kernel	AKI00000063a	O43683	BUB1	BUB1	6.376751	6.50659524236308
ATP binding pocket sequence-based SW protein kernel	AKI00000063a	Q6P2M8	PNCK	CAMK1B	5	6.039434459528284
ATP binding pocket sequence-based SW protein kernel	AKI00000063a	P48730	CSNK1D	CSNK1D	6.142668	6.245742705719728
ATP binding pocket sequence-based SW protein kernel	AKI00000063a	P49674	CSNK1E	CSNK1E	6.142668	6.286775264829731
ATP binding pocket sequence-based SW protein kernel	AKI00000063a	O14976	GAK	GAK	7	0
ATP binding pocket sequence-based SW protein kernel	AKI00000063a	P45983	MAPK8	JNK1	7.744727	0
ATP binding pocket sequence-based SW protein kernel	AKI00000063a	P45984	MAPK9	JNK2	8.619789	0
ATP binding pocket sequence-based SW protein kernel	AKI00000063a	P53779	MAPK10	JNK3	8.638272	0
ATP binding pocket sequence-based SW protein kernel	AKI00000063a	P45985	MAP2K4	MEK4	6.677781	6.060038933001094
ATP binding pocket sequence-based SW protein kernel	AKI00000063a	Q9UBE8	NLK	NLK	8.387216	5.771369976996661
ATP binding pocket sequence-based SW protein kernel	AKI00000063a	Q16539	MAPK14	p38-alpha	9.327902	6.061710426650521
ATP binding pocket sequence-based SW protein kernel	AKI00000063a	Q15759	MAPK11	p38-beta	8.055517	5.99832189560618
ATP binding pocket sequence-based SW protein kernel	AKI00000063a	Q9BZL6	PRKD2	PRKD2	6.638272	6.130005835895232
ATP binding pocket sequence-based SW protein kernel	AKI00000063a	Q15418	RPS6KA1	RSK1(Kin.Dom.2-C-terminal)	7.080922	5.935624982369298
ATP binding pocket sequence-based SW protein kernel	AKI00000063a	Q9UK32	RPS6KA6	RSK4(Kin.Dom.2-C-terminal)	7.065502	5.901830072671457
ATP binding pocket sequence-based SW protein kernel	AKI00000063a	Q9NRP7	STK36	STK36	6.568636	6.252255717764044
ATP binding pocket sequence-based SW protein kernel	AKI00000063a	Q9NYL2	ZAK	ZAK	6.823909	0
ATP binding pocket sequence-based SW protein kernel	AKI00000070a	P11802	CDK4	CDK4-cyclinD1	7.337242	6.323927502899361
ATP binding pocket sequence-based SW protein kernel	AKI00000070a	P11802	CDK4	CDK4-cyclinD3	7.309804	6.323927502899361
ATP binding pocket sequence-based SW protein kernel	AKI00000070a	P50613	CDK7	CDK7	7.376751	6.294457072135733
ATP binding pocket sequence-based SW protein kernel	AKI00000070a	O76039	CDKL5	CDKL5	6.552842	6.234290643483753
ATP binding pocket sequence-based SW protein kernel	AKI00000070a	P48729	CSNK1A1	CSNK1A1	5.69897	6.049458374695663
ATP binding pocket sequence-based SW protein kernel	AKI00000070a	P19784	CSNK2A2	CSNK2A2	6.853872	6.0959532828839835
ATP binding pocket sequence-based SW protein kernel	AKI00000070a	Q13627	DYRK1A	DYRK1A	6.769551	6.074857785758909
ATP binding pocket sequence-based SW protein kernel	AKI00000070a	Q8TD08	MAPK15	ERK8	7.443697	5.789639751385212
ATP binding pocket sequence-based SW protein kernel	AKI00000070a	P49840	GSK3A	GSK3A	7.721246	6.377532668418528
ATP binding pocket sequence-based SW protein kernel	AKI00000070a	P49841	GSK3B	GSK3B	7.886057	6.2703578069941335
ATP binding pocket sequence-based SW protein kernel	AKI00000070a	Q86Z02	HIPK1	HIPK1	6.187087	6.140100001003874
ATP binding pocket sequence-based SW protein kernel	AKI00000070a	Q9Y6R4	MAP3K4	MAP3K4	5	6.1745444578133
ATP binding pocket sequence-based SW protein kernel	AKI00000070a	Q9NRP7	STK36	STK36	6.79588	6.269879749391912
ATP binding pocket sequence-based SW protein kernel	AKI00000070a	P37173	TGFBR2	TGFBR2	7.055517	6.592825382973377
ATP binding pocket sequence-based SW protein kernel	AKI00000070a	P29597	TYK2	TYK2(JH2domain-pseudokinase)	6.721246	6.071989445147753
ATP binding pocket sequence-based SW protein kernel	AKI00000070a	Q56UN5	MAP3K19	YSK4	6.744727	6.172635525698885
ATP binding pocket sequence-based SW protein kernel	AKI00000074a	Q9BWU1	CDK19	CDK11	7.619789	6.203302149734788
ATP binding pocket sequence-based SW protein kernel	AKI00000074a	P49336	CDK8	CDK8	7.366532	6.1402930706398635
ATP binding pocket sequence-based SW protein kernel	AKI00000074a	P53355	DAPK1	DAPK1	6.244125	6.139479069104841
ATP binding pocket sequence-based SW protein kernel	AKI00000074a	Q9UIK4	DAPK2	DAPK2	6.721246	6.089777398117887
ATP binding pocket sequence-based SW protein kernel	AKI00000074a	O43293	DAPK3	DAPK3	7.376751	5.973707690970947
ATP binding pocket sequence-based SW protein kernel	AKI00000074a	Q86Z02	HIPK1	HIPK1	7.045757	6.229952246451211
ATP binding pocket sequence-based SW protein kernel	AKI00000074a	Q9H2X6	HIPK2	HIPK2	6.853872	6.122682665629324
ATP binding pocket sequence-based SW protein kernel	AKI00000074a	Q9H422	HIPK3	HIPK3	6.522879	6.122682665629324
ATP binding pocket sequence-based SW protein kernel	AKI00000074a	Q8NE63	HIPK4	HIPK4	6.69897	6.067066640891596
ATP binding pocket sequence-based SW protein kernel	AKI00000074a	Q13163	MAP2K5	MEK5	5.638272	6.194035622464387
ATP binding pocket sequence-based SW protein kernel	AKI00000074a	Q9Y2I7	PIKFYVE	PIKFYVE	6.29243	0
ATP binding pocket sequence-based SW protein kernel	AKI00000021a	Q08345	DDR1	DDR1	7.004365	0
ATP binding pocket sequence-based SW protein kernel	AKI00000021a	Q16832	DDR2	DDR2	6.677781	0
ATP binding pocket sequence-based SW protein kernel	AKI00000021a	Q9P2K8	EIF2AK4	GCN2(Kin.Dom.2,S808G)	7.251812	6.95890460539736
ATP binding pocket sequence-based SW protein kernel	AKI00000021a	O60674	JAK2	JAK2(JH1domain-catalytic)	6.920819	7.651288772652995
ATP binding pocket sequence-based SW protein kernel	AKI00000021a	P52333	JAK3	JAK3(JH1domain-catalytic)	6.443697	7.643868994067188
ATP binding pocket sequence-based SW protein kernel	AKI00000021a	Q9Y2U5	MAP3K2	MAP3K2	7.086186	7.1488398224871474
ATP binding pocket sequence-based SW protein kernel	AKI00000021a	Q99759	MAP3K3	MAP3K3	7.05061	0
ATP binding pocket sequence-based SW protein kernel	AKI00000021a	Q9Y6R4	MAP3K4	MAP3K4	7.468521	7.245140122902691
ATP binding pocket sequence-based SW protein kernel	AKI00000021a	Q9Y4K4	MAP4K5	MAP4K5	6.958607	7.219461050156805
ATP binding pocket sequence-based SW protein kernel	AKI00000021a	P42345	MTOR	MTOR	5	0
ATP binding pocket sequence-based SW protein kernel	AKI00000021a	P29597	TYK2	TYK2(JH1domain-catalytic)	6.180456	7.621514117184442
ATP binding pocket sequence-based SW protein kernel	AKI00000021a	P30291	WEE1	WEE1	7.327902	7.168481924831633
ATP binding pocket sequence-based SW protein kernel	AKI00000021a	P0C1S8	WEE2	WEE2	7.283997	7.160565025824194
ATP binding pocket sequence-based SW protein kernel	AKI00000021a	Q56UN5	MAP3K19	YSK4	7.508638	7.527608961472912
ATP binding pocket sequence-based SW protein kernel	AKI00000047a	Q8NI60	CABC1	ADCK3	5	0
ATP binding pocket sequence-based SW protein kernel	AKI00000047a	P30530	AXL	AXL	6.744727	7.111919170898518
ATP binding pocket sequence-based SW protein kernel	AKI00000047a	P49760	CLK2	CLK2	5.161151	6.8154157882335715
ATP binding pocket sequence-based SW protein kernel	AKI00000047a	P07333	CSF1R	CSF1R	8.823909	8.038433777542775
ATP binding pocket sequence-based SW protein kernel	AKI00000047a	P49674	CSNK1E	CSNK1E	5	6.347253338295047
ATP binding pocket sequence-based SW protein kernel	AKI00000047a	Q08345	DDR1	DDR1	7.387216	0
ATP binding pocket sequence-based SW protein kernel	AKI00000047a	Q16832	DDR2	DDR2	7.229148	0
ATP binding pocket sequence-based SW protein kernel	AKI00000047a	O94768	STK17B	DRAK2	5	6.089377089914006
ATP binding pocket sequence-based SW protein kernel	AKI00000047a	P29323	EPHB2	EPHB2	5.39794	6.6220636460033635
ATP binding pocket sequence-based SW protein kernel	AKI00000047a	P54753	EPHB3	EPHB3	5.853872	6.724647331663001
ATP binding pocket sequence-based SW protein kernel	AKI00000047a	O15197	EPHB6	EPHB6	7.142668	0
ATP binding pocket sequence-based SW protein kernel	AKI00000047a	P17948	FLT1	FLT1	7.468521	8.089658053709478
ATP binding pocket sequence-based SW protein kernel	AKI00000047a	P36888	FLT3	FLT3	9.537602	8.267621742987966
ATP binding pocket sequence-based SW protein kernel	AKI00000047a	P35916	FLT4	FLT4	6.853872	8.02660437493095
ATP binding pocket sequence-based SW protein kernel	AKI00000047a	Q8NE63	HIPK4	HIPK4	6.387216	6.480738319475393
ATP binding pocket sequence-based SW protein kernel	AKI00000047a	P10721	KIT	KIT	9.055517	8.218350692118108
ATP binding pocket sequence-based SW protein kernel	AKI00000047a	Q8IVH8	MAP4K3	MAP4K3	5	6.558111187241298
ATP binding pocket sequence-based SW protein kernel	AKI00000047a	Q8WXR4	MYO3B	MYO3B	5	6.482867501479132
ATP binding pocket sequence-based SW protein kernel	AKI00000047a	P16234	PDGFRA	PDGFRA	8.677781	7.994949739591802
ATP binding pocket sequence-based SW protein kernel	AKI00000047a	P09619	PDGFRB	PDGFRB	8.721246	8.275513054259248
ATP binding pocket sequence-based SW protein kernel	AKI00000047a	Q96Q40	CDK15	PFTAIRE2	5	6.095018634809731
ATP binding pocket sequence-based SW protein kernel	AKI00000047a	Q8TBX8	PIP4K2C	PIP5K2C	6.568636	0
ATP binding pocket sequence-based SW protein kernel	AKI00000047a	P07949	RET	RET	5.853872	7.9050899359224704
ATP binding pocket sequence-based SW protein kernel	AKI00000047a	P57078	RIPK4	RIPK4	5	7.086666215507832
ATP binding pocket sequence-based SW protein kernel	AKI00000047a	Q15349	RPS6KA2	RSK3(Kin.Dom.1-N-terminal)	5	6.692043763078925
ATP binding pocket sequence-based SW protein kernel	AKI00000047a	P12931	SRC	SRC	5	7.029343464492241
ATP binding pocket sequence-based SW protein kernel	AKI00000047a	Q16288	NTRK3	TRKC	6.958607	7.320361255269431
ATP binding pocket sequence-based SW protein kernel	AKI00000047a	P35968	KDR	VEGFR2	8.69897	8.039580070531601
ATP binding pocket sequence-based SW protein kernel	AKI00000047a	Q56UN5	MAP3K19	YSK4	7.327902	6.708174128353596
ATP binding pocket sequence-based SW protein kernel	GSK1379713	Q9BYP7	WNK3	WNK3	5	0
ATP binding pocket sequence-based SW protein kernel	GSK1379766	O14965	AURKA	AURKA	5	6.378911954693364
ATP binding pocket sequence-based SW protein kernel	GSK1379766	Q9UQB9	AURKC	AURKC	5	6.4509130063403415
ATP binding pocket sequence-based SW protein kernel	GSK1379766	O15197	EPHB6	EPHB6	5.79588	0
ATP binding pocket sequence-based SW protein kernel	GSK1379766	Q92918	MAP4K1	HPK1	5	6.205916356427426
ATP binding pocket sequence-based SW protein kernel	GSK1379766	P51617	IRAK1	IRAK1	5	6.110527652548592
ATP binding pocket sequence-based SW protein kernel	GSK1379766	Q9Y616	IRAK3	IRAK3	5	0
ATP binding pocket sequence-based SW protein kernel	GSK1379766	O60674	JAK2	JAK2(JH1domain-catalytic)	5.552842	6.395520264350309
ATP binding pocket sequence-based SW protein kernel	GSK1379766	Q13163	MAP2K5	MEK5	5.376751	6.090095489448362
ATP binding pocket sequence-based SW protein kernel	GSK1379766	Q6P3R8	NEK5	NEK5	5	5.95350392799573
ATP binding pocket sequence-based SW protein kernel	GSK1379766	Q9UBF8	PI4KB	PIK4CB	5	0
ATP binding pocket sequence-based SW protein kernel	GSK1379766	Q8TBX8	PIP4K2C	PIP5K2C	5.619789	0
ATP binding pocket sequence-based SW protein kernel	GSK1379766	Q9BRS2	RIOK1	RIOK1	5	0
ATP binding pocket sequence-based SW protein kernel	GSK1379766	O14730	RIOK3	RIOK3	5	0
ATP binding pocket sequence-based SW protein kernel	GSK1379766	Q6PHR2	ULK3	ULK3	5	6.327514119351979
ATP binding pocket sequence-based SW protein kernel	GSK1379708	Q96J92	WNK4	WNK4	5	0
ATP binding pocket sequence-based SW protein kernel	GSK1379753	Q13705	ACVR2B	ACVR2B	5	0
ATP binding pocket sequence-based SW protein kernel	GSK1379753	O14965	AURKA	AURKA	5.920819	6.0717372160668495
ATP binding pocket sequence-based SW protein kernel	GSK1379753	O15197	EPHB6	EPHB6	6.39794	0
ATP binding pocket sequence-based SW protein kernel	GSK1379753	Q9Y616	IRAK3	IRAK3	6.958607	0
ATP binding pocket sequence-based SW protein kernel	GSK1379753	O60674	JAK2	JAK2(JH1domain-catalytic)	6.251812	6.020214465053967
ATP binding pocket sequence-based SW protein kernel	GSK1379753	P10721	KIT	KIT	5.958607	6.097971375443164
ATP binding pocket sequence-based SW protein kernel	GSK1379753	P29376	LTK	LTK	5.677781	5.809270920296468
ATP binding pocket sequence-based SW protein kernel	GSK1379753	Q13163	MAP2K5	MEK5	7.408935	5.644324324912843
ATP binding pocket sequence-based SW protein kernel	GSK1379753	Q13043	STK4	MST1	5	5.59443646071115
ATP binding pocket sequence-based SW protein kernel	GSK1379753	Q6P3R8	NEK5	NEK5	6.366532	5.557546356425061
ATP binding pocket sequence-based SW protein kernel	GSK1379753	O75914	PAK3	PAK3	5	5.199483089277547
ATP binding pocket sequence-based SW protein kernel	GSK1379753	Q8TBX8	PIP4K2C	PIP5K2C	6.744727	0
ATP binding pocket sequence-based SW protein kernel	GSK1379753	O75716	STK16	STK16	6.187087	0
ATP binding pocket sequence-based SW protein kernel	GSK1379765	Q96D53	ADCK4	ADCK4	5.267606	0
ATP binding pocket sequence-based SW protein kernel	GSK1379765	O14965	AURKA	AURKA	5.167491	5.9839853843353845
ATP binding pocket sequence-based SW protein kernel	GSK1379765	Q96GD4	AURKB	AURKB	5.920819	5.917779828387526
ATP binding pocket sequence-based SW protein kernel	GSK1379765	O43683	BUB1	BUB1	5	6.21098261536344
ATP binding pocket sequence-based SW protein kernel	GSK1379765	O15197	EPHB6	EPHB6	5.585027	0
ATP binding pocket sequence-based SW protein kernel	GSK1379765	P14616	INSRR	INSRR	5	5.638963847284692
ATP binding pocket sequence-based SW protein kernel	GSK1379765	Q9Y616	IRAK3	IRAK3	5.49485	0
ATP binding pocket sequence-based SW protein kernel	GSK1379765	O60674	JAK2	JAK2(JH1domain-catalytic)	5.638272	6.011532180290935
ATP binding pocket sequence-based SW protein kernel	GSK1379765	P53671	LIMK2	LIMK2	5	5.455108507652144
ATP binding pocket sequence-based SW protein kernel	GSK1379765	Q13163	MAP2K5	MEK5	7.136677	5.613630659774877
ATP binding pocket sequence-based SW protein kernel	GSK1379765	O15146	MUSK	MUSK	5	5.855907294302321
ATP binding pocket sequence-based SW protein kernel	GSK1379765	Q6P3R8	NEK5	NEK5	5.267606	5.513862646921811
ATP binding pocket sequence-based SW protein kernel	GSK1379765	P42338	PIK3CB	PIK3CB	5	0
ATP binding pocket sequence-based SW protein kernel	GSK1379765	Q8TBX8	PIP4K2C	PIP5K2C	5.251812	0
ATP binding pocket sequence-based SW protein kernel	GSK1379765	P35590	TIE1	TIE1	5	5.910480672740079
ATP binding pocket sequence-based SW protein kernel	GSK1379765	Q6PHR2	ULK3	ULK3	5.79588	5.852607630576906
ATP binding pocket sequence-based SW protein kernel	GSK1033723	Q9Y243	AKT3	AKT3	5	5.588756353735598
ATP binding pocket sequence-based SW protein kernel	GSK1033723	P30530	AXL	AXL	5	6.242870780582338
ATP binding pocket sequence-based SW protein kernel	GSK1033723	P49759	CLK1	CLK1	6.823909	6.31201704451888
ATP binding pocket sequence-based SW protein kernel	GSK1033723	Q9HAZ1	CLK4	CLK4	6.886057	6.461780358318187
ATP binding pocket sequence-based SW protein kernel	GSK1033723	Q09013	DMPK	DMPK	5.091515	5.877085147209444
ATP binding pocket sequence-based SW protein kernel	GSK1033723	Q13627	DYRK1A	DYRK1A	6.886057	6.22864916375434
ATP binding pocket sequence-based SW protein kernel	GSK1033723	Q9Y463	DYRK1B	DYRK1B	5	6.198252805925832
ATP binding pocket sequence-based SW protein kernel	GSK1033723	Q92630	DYRK2	DYRK2	6.366532	6.2851546694484535
ATP binding pocket sequence-based SW protein kernel	GSK1033723	Q8TF76	GSG2	HASPIN	5	6.405743623470156
ATP binding pocket sequence-based SW protein kernel	GSK1033723	Q9H422	HIPK3	HIPK3	6.769551	6.197176958808128
ATP binding pocket sequence-based SW protein kernel	GSK1033723	P06213	INSR	INSR	5	5.9556994305226025
ATP binding pocket sequence-based SW protein kernel	GSK1033723	Q02763	TEK	TIE2	5	6.294905213994451
ATP binding pocket sequence-based SW protein kernel	GSK1033723	Q56UN5	MAP3K19	YSK4	6.431798	6.224546150040058
ATP binding pocket sequence-based SW protein kernel	GSK1379763	P27037	ACVR2A	ACVR2A	5	0
ATP binding pocket sequence-based SW protein kernel	GSK1379763	Q9UQB9	AURKC	AURKC	6.05061	6.386473202569649
ATP binding pocket sequence-based SW protein kernel	GSK1379763	O15197	EPHB6	EPHB6	6.552842	0
ATP binding pocket sequence-based SW protein kernel	GSK1379763	Q9H422	HIPK3	HIPK3	5	5.847713718435104
ATP binding pocket sequence-based SW protein kernel	GSK1379763	Q9Y616	IRAK3	IRAK3	6.823909	0
ATP binding pocket sequence-based SW protein kernel	GSK1379763	O60674	JAK2	JAK2(JH1domain-catalytic)	6.060481	6.241995313475326
ATP binding pocket sequence-based SW protein kernel	GSK1379763	P10721	KIT	KIT	6.69897	6.314882065386585
ATP binding pocket sequence-based SW protein kernel	GSK1379763	Q13233	MAP3K1	MAP3K1	5	5.822030354419288
ATP binding pocket sequence-based SW protein kernel	GSK1379763	Q9Y4K4	MAP4K5	MAP4K5	5	6.041539002702241
ATP binding pocket sequence-based SW protein kernel	GSK1379763	Q13163	MAP2K5	MEK5	7.619789	5.940577478103805
ATP binding pocket sequence-based SW protein kernel	GSK1379763	Q6P3R8	NEK5	NEK5	6.431798	5.7913822990292685
ATP binding pocket sequence-based SW protein kernel	GSK1379763	P09619	PDGFRB	PDGFRB	5.657577	6.463186734194325
ATP binding pocket sequence-based SW protein kernel	GSK1379763	Q8TBX8	PIP4K2C	PIP5K2C	6.619789	0
ATP binding pocket sequence-based SW protein kernel	GSK1379763	Q9BRS2	RIOK1	RIOK1	5.657577	0
ATP binding pocket sequence-based SW protein kernel	GSK1379763	O14730	RIOK3	RIOK3	5	0
ATP binding pocket sequence-based SW protein kernel	GSK1379763	Q16288	NTRK3	TRKC	6.251812	5.930670049972132
ATP binding pocket sequence-based SW protein kernel	GSK1379763	Q6PHR2	ULK3	ULK3	6.136677	6.211877933869798
ATP binding pocket sequence-based SW protein kernel	SB-213663	O96017	CHEK2	CHEK2	5	0
ATP binding pocket sequence-based SW protein kernel	SB-213663	O14578	CIT	CIT	6.585027	6.346197749191666
ATP binding pocket sequence-based SW protein kernel	SB-213663	Q6DT37	CDC42BPG	DMPK2	6.537602	6.273676577472942
ATP binding pocket sequence-based SW protein kernel	SB-213663	P45983	MAPK8	JNK1	6.657577	0
ATP binding pocket sequence-based SW protein kernel	SB-213663	P45984	MAPK9	JNK2	7.337242	0
ATP binding pocket sequence-based SW protein kernel	SB-213663	P53779	MAPK10	JNK3	7.187087	0
ATP binding pocket sequence-based SW protein kernel	SB-213663	Q15746	MYLK	MYLK	5	6.255825357736694
ATP binding pocket sequence-based SW protein kernel	SB-213663	Q16539	MAPK14	p38-alpha	7.267606	6.155098747702938
ATP binding pocket sequence-based SW protein kernel	SB-213663	Q9UHD2	TBK1	TBK1	5	6.151119932142548
ATP binding pocket sequence-based SW protein kernel	GSK301362	Q6P2M8	PNCK	CAMK1B	6.508638	5.745391343395506
ATP binding pocket sequence-based SW protein kernel	GSK301362	O14920	IKBKB	IKK-beta	7.677781	0
ATP binding pocket sequence-based SW protein kernel	GSK301362	P23458	JAK1	JAK1(JH2domain-pseudokinase)	6.408935	6.040461797447473
ATP binding pocket sequence-based SW protein kernel	GSK301362	O60674	JAK2	JAK2(JH1domain-catalytic)	6.744727	6.02552399547042
ATP binding pocket sequence-based SW protein kernel	GSK301362	Q13188	STK3	MST2	5.657577	5.912584096351185
ATP binding pocket sequence-based SW protein kernel	GSK301362	Q86YV6	MYLK4	MYLK4	6.853872	6.156974491509675
ATP binding pocket sequence-based SW protein kernel	GSK301362	Q9H093	NUAK2	SNARK	6.69897	5.96309791447155
ATP binding pocket sequence-based SW protein kernel	GSK301362	Q7L7X3	TAOK1	TAOK1	7.167491	5.667065566557895
ATP binding pocket sequence-based SW protein kernel	GSK301362	Q9H2K8	TAOK3	TAOK3	7.49485	5.838616847017007
ATP binding pocket sequence-based SW protein kernel	GSK301362	P29597	TYK2	TYK2(JH2domain-pseudokinase)	8.537602	5.9571528298034195
ATP binding pocket sequence-based SW protein kernel	GSK1379944	O14936	CASK	CASK	5	0
ATP binding pocket sequence-based SW protein kernel	GSK1379944	Q00526	CDK3	CDK3	5	5.363670129010676
ATP binding pocket sequence-based SW protein kernel	GSK1379944	P11802	CDK4	CDK4-cyclinD1	5	5.609146069308622
ATP binding pocket sequence-based SW protein kernel	GSK1379944	O14757	CHEK1	CHEK1	5	5.409580173088795
ATP binding pocket sequence-based SW protein kernel	GSK1379944	P78368	CSNK1G2	CSNK1G2	5	5.10424015782014
ATP binding pocket sequence-based SW protein kernel	GSK1379944	O43293	DAPK3	DAPK3	5	5.3509198382646215
ATP binding pocket sequence-based SW protein kernel	GSK1379944	Q08345	DDR1	DDR1	5	0
ATP binding pocket sequence-based SW protein kernel	GSK1379944	P29323	EPHB2	EPHB2	5	5.298526498860931
ATP binding pocket sequence-based SW protein kernel	GSK1379944	P27361	MAPK3	ERK1	5	5.529501123136127
ATP binding pocket sequence-based SW protein kernel	GSK1379944	P22455	FGFR4	FGFR4	5	5.449269763923435
ATP binding pocket sequence-based SW protein kernel	GSK1379944	O14920	IKBKB	IKK-beta	5	0
ATP binding pocket sequence-based SW protein kernel	GSK1379944	P51617	IRAK1	IRAK1	5	5.511921873467506
ATP binding pocket sequence-based SW protein kernel	GSK1379944	Q6P3R8	NEK5	NEK5	5	5.252901366803656
ATP binding pocket sequence-based SW protein kernel	GSK1379944	Q9UBE8	NLK	NLK	5	5.087605863596867
ATP binding pocket sequence-based SW protein kernel	GSK1379944	P09619	PDGFRB	PDGFRB	5	5.9870065348157455
ATP binding pocket sequence-based SW protein kernel	GSK1379944	O60331	PIP5K1C	PIP5K1C	5	0
ATP binding pocket sequence-based SW protein kernel	GSK1379944	Q02156	PRKCE	PRKCE	5	4.993533557163408
ATP binding pocket sequence-based SW protein kernel	GSK1379944	O94806	PRKD3	PRKD3	5	5.3252558285420575
ATP binding pocket sequence-based SW protein kernel	GSK1379944	P07949	RET	RET	5	5.932466864060342
ATP binding pocket sequence-based SW protein kernel	GSK1379753	Q16288	NTRK3	TRKC	6.537602	5.706594634519863
ATP binding pocket sequence-based SW protein kernel	GW819776	Q8IVW4	CDKL3	CDKL3	5	7.099327352376702
ATP binding pocket sequence-based SW protein kernel	GW819776	P49759	CLK1	CLK1	5.309804	7.213283692274005
ATP binding pocket sequence-based SW protein kernel	GW819776	Q8TD08	MAPK15	ERK8	5.619789	6.7323384305931615
ATP binding pocket sequence-based SW protein kernel	GW819776	Q86Z02	HIPK1	HIPK1	5.013228	7.1542784207352765
ATP binding pocket sequence-based SW protein kernel	GW819776	Q9H2X6	HIPK2	HIPK2	5.30103	7.084550385902025
ATP binding pocket sequence-based SW protein kernel	GW819776	Q9H422	HIPK3	HIPK3	5	7.084550385902025
ATP binding pocket sequence-based SW protein kernel	GW819776	P45983	MAPK8	JNK1	5.091515	0
ATP binding pocket sequence-based SW protein kernel	GW819776	P53779	MAPK10	JNK3	5	0
ATP binding pocket sequence-based SW protein kernel	GW819776	P10721	KIT	KIT	5	7.318093431705267
ATP binding pocket sequence-based SW protein kernel	GW819776	P46734	MAP2K3	MEK3	5.39794	7.2622700899497366
ATP binding pocket sequence-based SW protein kernel	GW819776	P51956	NEK3	NEK3	5	6.694964165616517
ATP binding pocket sequence-based SW protein kernel	GW819776	Q6P3R8	NEK5	NEK5	5	6.8985911494256
ATP binding pocket sequence-based SW protein kernel	GW819776	Q8TBX8	PIP4K2C	PIP5K2C	5	0
ATP binding pocket sequence-based SW protein kernel	GW819776	Q9BVS4	RIOK2	RIOK2	5.070581	0
ATP binding pocket sequence-based SW protein kernel	GW856795	P00519	ABL1	ABL1-phosphorylated	7.309804	6.046988456903012
ATP binding pocket sequence-based SW protein kernel	GW856795	P04626	ERBB2	ERBB2	6.309804	5.826481230559887
ATP binding pocket sequence-based SW protein kernel	GW856795	P42685	FRK	FRK	7.031517	6.028596583548111
ATP binding pocket sequence-based SW protein kernel	GW856795	P06239	LCK	LCK	6.031517	6.065365298983236
ATP binding pocket sequence-based SW protein kernel	GW856795	Q12851	MAP4K2	MAP4K2	5.552842	6.202066294602729
ATP binding pocket sequence-based SW protein kernel	GW856795	P16234	PDGFRA	PDGFRA	5.958607	6.584315558733067
ATP binding pocket sequence-based SW protein kernel	GW856795	O15530	PDPK1	PDPK1	5	6.311302866703614
ATP binding pocket sequence-based SW protein kernel	GW856795	P17612	PRKACA	PKAC-alpha	5	6.348492904772113
ATP binding pocket sequence-based SW protein kernel	GW856795	P07949	RET	RET	6.886057	6.785050336129214
ATP binding pocket sequence-based SW protein kernel	GW856795	P12931	SRC	SRC	6.142668	5.949427827165037
ATP binding pocket sequence-based SW protein kernel	GW856795	Q7L7X3	TAOK1	TAOK1	5	5.917713802360959
ATP binding pocket sequence-based SW protein kernel	GW856795	P37173	TGFBR2	TGFBR2	6.69897	6.493636169270747
ATP binding pocket sequence-based SW protein kernel	GW856795	Q86Y07	VRK2	VRK2	5	0
ATP binding pocket sequence-based SW protein kernel	GSK902056	P31749	AKT1	AKT1	7.004365	7.208768012370677
ATP binding pocket sequence-based SW protein kernel	GSK902056	P31751	AKT2	AKT2	7	7.249311788523381
ATP binding pocket sequence-based SW protein kernel	GSK902056	Q9Y243	AKT3	AKT3	7.346787	7.286824343584898
ATP binding pocket sequence-based SW protein kernel	GSK902056	P21802	FGFR2	FGFR2	5	6.9363877746424905
ATP binding pocket sequence-based SW protein kernel	GSK902056	Q9P286	PAK7	PAK7	5.958607	6.981397042595064
ATP binding pocket sequence-based SW protein kernel	GSK902056	Q05655	PRKCD	PRKCD	6	7.095994441990755
ATP binding pocket sequence-based SW protein kernel	GSK902056	Q02156	PRKCE	PRKCE	7.49485	7.255843001759792
ATP binding pocket sequence-based SW protein kernel	GSK902056	P24723	PRKCH	PRKCH	7.387216	7.38095753414087
ATP binding pocket sequence-based SW protein kernel	GSK902056	Q04759	PRKCQ	PRKCQ	7.39794	7.21249512237966
ATP binding pocket sequence-based SW protein kernel	GSK902056	Q13237	PRKG2	PRKG2	7.49485	7.400550511983587
ATP binding pocket sequence-based SW protein kernel	GSK902056	P51817	PRKX	PRKX	6.920819	7.508983695437591
ATP binding pocket sequence-based SW protein kernel	GSK902056	O75676	RPS6KA4	RPS6KA4(Kin.Dom.2-C-terminal)	6.366532	7.575233606943114
ATP binding pocket sequence-based SW protein kernel	GSK902056	Q56UN5	MAP3K19	YSK4	8.013228	6.944487724615775
