# Supplementary material for: Crowdsourced mapping of unexplored target space of kinase inhibitors
Source: Nat Commun. 2021 Jun 3;12:3307. doi: 10.1038/s41467-021-23165-1 (PMC8175708; doi:10.1038/s41467-021-23165-1)
Supplement: Supplementary file 7 — Source Data [file 41467_2021_23165_MOESM7_ESM.zip › source_data/SuppFig12/SuppFig12.csv]

bioactivity_type	Compound_Name	UniProt_Id	Entrez_Gene_Symbol	DiscoveRx_Gene_Symbol	pKd_true	pKd_pred
EC50	PFE-PKIS 10	Q9UM73	ALK	ALK	9	6.880297856820595
EC50	PFE-PKIS 10	Q9UIK4	DAPK2	DAPK2	5	7.890888058114085
EC50	PFE-PKIS 10	O15075	DCLK1	DCAMKL1	6.920819	7.696414738587032
EC50	PFE-PKIS 10	Q8N568	DCLK2	DCAMKL2	6.318759	7.268453890867033
EC50	PFE-PKIS 10	O15197	EPHB6	EPHB6	5.638272	6.879669982355075
EC50	PFE-PKIS 10	Q05397	PTK2	FAK	8.30103	6.34738179206474
EC50	PFE-PKIS 10	P16591	FER	FER	7.49485	6.833438977606641
EC50	PFE-PKIS 10	P07332	FES	FES	6.920819	7.303216038838105
EC50	PFE-PKIS 10	P42685	FRK	FRK	6.823909	6.68370468346374
EC50	PFE-PKIS 10	Q15835	GRK1	GRK1	6.744727	6.705763352401798
EC50	PFE-PKIS 10	Q8WTQ7	GRK7	GRK7	6.886057	6.68724870706391
EC50	PFE-PKIS 10	O94804	STK10	LOK	6.337242	6.768046464406442
EC50	PFE-PKIS 10	P29376	LTK	LTK	6.244125	5.857712131862805
EC50	PFE-PKIS 10	P46734	MAP2K3	MEK3	6.19382	7.418673035633765
EC50	PFE-PKIS 10	P15735	PHKG2	PHKG2	6.920819	7.282858612817053
EC50	PFE-PKIS 10	O00444	PLK4	PLK4	7.408935	8.442338624821758
EC50	PFE-PKIS 10	Q14289	PTK2B	PYK2	8.091515	7.428245669694462
EC50	PFE-PKIS 10	Q6XUX3	DSTYK	RIPK5	6.420216	6.669108718702564
EC50	PFE-PKIS 10	P08922	ROS1	ROS1	9.39794	6.13282614266477
EC50	PFE-PKIS 10	Q9H2G2	SLK	SLK	6.638272	5.824049032518424
EC50	PFE-PKIS 10	Q13470	TNK1	TNK1	7.004365	6.601646113945116
EC50	PFE-PKIS 10	Q07912	TNK2	TNK2	7.657577	5.942598398964425
EC50	PFE-PKIS 10	P04629	NTRK1	TRKA	6.769551	7.741041888067949
EC50	PFE-PKIS 10	Q16620	NTRK2	TRKB	6.39794	7.581620883368027
EC50	PFE-PKIS 14	Q96GD4	AURKB	AURKB	6.283997	6.667162281953986
EC50	PFE-PKIS 14	Q8N5S9	CAMKK1	CAMKK1	6.468521	5.460575559899264
EC50	PFE-PKIS 14	Q96RR4	CAMKK2	CAMKK2	6.769551	5.853312751144838
EC50	PFE-PKIS 14	P49759	CLK1	CLK1	6.79588	5.686374877647058
EC50	PFE-PKIS 14	Q9HAZ1	CLK4	CLK4	7.508638	5.164091490170632
EC50	PFE-PKIS 14	P68400	CSNK2A1	CSNK2A1	5.69897	6.4805928133475215
EC50	PFE-PKIS 14	P19784	CSNK2A2	CSNK2A2	6.21467	6.7064767407780215
EC50	PFE-PKIS 14	Q9UEE5	STK17A	DRAK1	6.568636	6.522196254322918
EC50	PFE-PKIS 14	O94768	STK17B	DRAK2	7.958607	6.350641334234475
EC50	PFE-PKIS 14	Q13627	DYRK1A	DYRK1A	7.387216	5.893544776329652
EC50	PFE-PKIS 14	Q86Z02	HIPK1	HIPK1	6.769551	6.475567134186988
EC50	PFE-PKIS 14	Q9H2X6	HIPK2	HIPK2	6.79588	6.7626536610026005
EC50	PFE-PKIS 14	Q9H422	HIPK3	HIPK3	6.69897	6.735599198672556
EC50	PFE-PKIS 14	Q8NE63	HIPK4	HIPK4	6.259637	5.594998808518825
EC50	PFE-PKIS 14	P09619	PDGFRB	PDGFRB	6.920819	6.352523762389249
EC50	PFE-PKIS 14	O60331	PIP5K1C	PIP5K1C	6.327902	5.998974673043115
EC50	PFE-PKIS 14	P19525	EIF2AK2	PRKR	5	5.9332583187047705
EC50	PFE-PKIS 18	O14965	AURKA	AURKA	6.677781	6.350061848431286
EC50	PFE-PKIS 18	Q96GD4	AURKB	AURKB	6.769551	7.05009384152019
EC50	PFE-PKIS 18	P19784	CSNK2A2	CSNK2A2	6.154902	7.240315254358891
EC50	PFE-PKIS 18	O94768	STK17B	DRAK2	5.619789	6.3791395695506
EC50	PFE-PKIS 18	Q05397	PTK2	FAK	8.619789	6.0308304319999655
EC50	PFE-PKIS 18	P36888	FLT3	FLT3	7.21467	6.820693848899778
EC50	PFE-PKIS 18	P35916	FLT4	FLT4	6.552842	6.088395197915127
EC50	PFE-PKIS 18	P23458	JAK1	JAK1(JH2domain-pseudokinase)	6.356547	6.665227036941464
EC50	PFE-PKIS 18	O60674	JAK2	JAK2(JH1domain-catalytic)	7.045757	6.862744347630256
EC50	PFE-PKIS 18	P52333	JAK3	JAK3(JH1domain-catalytic)	7.769551	7.424629972466857
EC50	PFE-PKIS 18	P08581	MET	MET	6	7.5652548281829946
EC50	PFE-PKIS 18	P80192	MAP3K9	MLK1	7.958607	6.5505802566472395
EC50	PFE-PKIS 18	Q02779	MAP3K10	MLK2	7.130768	6.06277905027001
EC50	PFE-PKIS 18	Q16584	MAP3K11	MLK3	7.552842	5.9942910392199575
EC50	PFE-PKIS 18	Q16539	MAPK14	p38-alpha	5	4.830141284194822
EC50	PFE-PKIS 18	P07949	RET	RET	6.455932	6.297190476433694
EC50	PFE-PKIS 18	O14730	RIOK3	RIOK3	6.207608	6.090657302866526
EC50	PFE-PKIS 18	Q9H093	NUAK2	SNARK	5.886057	6.7789751917956185
EC50	PFE-PKIS 18	O75716	STK16	STK16	7.309804	6.467991039922647
EC50	PFE-PKIS 18	P43405	SYK	SYK	6.443697	5.881854269637897
EC50	PFE-PKIS 18	Q9UHD2	TBK1	TBK1	6.376751	6.599739708979511
EC50	PFE-PKIS 18	P04629	NTRK1	TRKA	6.420216	7.608423415841419
EC50	PFE-PKIS 18	Q16620	NTRK2	TRKB	5.677781	7.3510461584371765
EC50	PFE-PKIS 18	P33981	TTK	TTK	7.568636	6.542321312109383
EC50	PFE-PKIS 18	P29597	TYK2	TYK2(JH1domain-catalytic)	6.585027	7.250641567294612
EC50	PFE-PKIS 18	Q56UN5	MAP3K19	YSK4	7.537602	7.193855445617068
EC50	TPKI-30	Q8NI60	CABC1	ADCK3	5	5.767568879440421
EC50	TPKI-30	O14965	AURKA	AURKA	5.05061	6.468822027267286
EC50	TPKI-30	Q13873	BMPR2	BMPR2	5.886057	5.484425722362632
EC50	TPKI-30	P51813	BMX	BMX	5	6.703421269228058
EC50	TPKI-30	P22607	FGFR3	FGFR3	5	6.938534167727569
EC50	TPKI-30	P52564	MAP2K6	MEK6	5	5.749697757794272
EC50	TPKI-30	Q9Y6E0	STK24	MST3	5	6.507091009619367
EC50	TPKI-30	Q96PY6	NEK1	NEK1	5	5.641097516827217
EC50	TPKI-30	Q8IY84	MGC42105	NIM1	5.251812	5.145319409133746
EC50	TPKI-30	Q8TBX8	PIP4K2C	PIP5K2C	5.481486	6.6992495650938935
EC50	TPKI-30	P53350	PLK1	PLK1	8.080922	4.769093372189878
EC50	TPKI-30	Q9NYY3	PLK2	PLK2	7.173925	6.206895181174675
EC50	TPKI-30	Q9H4B4	PLK3	PLK3	6.420216	5.027528049652507
EC50	TPKI-30	Q9H2G2	SLK	SLK	5	4.683401234718549
EC50	TPKI-30	O75716	STK16	STK16	5.958607	7.015704956252475
EC50	TPKI-30	O00506	STK25	YSK1	5	6.242473841339939
EC50	TPKI-31	O14965	AURKA	AURKA	7.275724	5.987378425275983
EC50	TPKI-31	Q9NSY1	BMP2K	BIKE	7.443697	5.238528015161163
EC50	TPKI-31	P49760	CLK2	CLK2	7.130768	7.1581054708759195
EC50	TPKI-31	Q9C098	DCLK3	DCAMKL3	5.638272	7.3543701936292445
EC50	TPKI-31	O14976	GAK	GAK	7.431798	6.642518753818202
EC50	TPKI-31	Q9P2K8	EIF2AK4	GCN2(Kin.Dom.2,S808G)	7.30103	5.486412302769147
EC50	TPKI-31	P51617	IRAK1	IRAK1	7.022276	6.083994922562685
EC50	TPKI-31	P23458	JAK1	JAK1(JH2domain-pseudokinase)	6.823909	5.5495044568496334
EC50	TPKI-31	Q9Y6R4	MAP3K4	MAP3K4	7.130768	5.1801308546337825
EC50	TPKI-31	P08581	MET	MET	7.337242	6.865674383065365
EC50	TPKI-31	Q8IY84	MGC42105	NIM1	7.107905	4.598861162939778
EC50	TPKI-31	P48736	PIK3CG	PIK3CG	7.091515	5.766737182849711
EC50	TPKI-31	Q8TBX8	PIP4K2C	PIP5K2C	7.619789	6.306028655929692
EC50	TPKI-31	P53350	PLK1	PLK1	9.769551	4.1032519177671185
EC50	TPKI-31	Q9NYY3	PLK2	PLK2	8.657577	5.610664701128901
EC50	TPKI-31	Q9H4B4	PLK3	PLK3	7.744727	4.474009103588754
EC50	TPKI-31	Q9BRS2	RIOK1	RIOK1	7.075721	5.52487727347933
EC50	TPKI-31	O14730	RIOK3	RIOK3	5.443697	5.751673335248012
EC50	TPKI-31	Q9H2G2	SLK	SLK	7.619789	4.6133769102623425
EC50	TPKI-31	O75716	STK16	STK16	7.481486	6.423075954050753
EC50	TPKI-31	P29597	TYK2	TYK2(JH1domain-catalytic)	6.79588	6.32243037082223
EC50	TPKI-31	Q56UN5	MAP3K19	YSK4	7.346787	6.474676035545884
EC50	TPKI-35	P00519	ABL1	ABL1-phosphorylated	8.136677	6.628271813813232
EC50	TPKI-35	P42684	ABL2	ABL2	6.585027	5.739874537497277
EC50	TPKI-35	Q92772	CDKL2	CDKL2	6.79588	5.414608846234707
EC50	TPKI-35	P07333	CSF1R	CSF1R	7.173925	6.774669725705297
EC50	TPKI-35	Q08345	DDR1	DDR1	8.721246	7.521519485591115
EC50	TPKI-35	Q16832	DDR2	DDR2	7.619789	7.4747327696324435
EC50	TPKI-35	O15197	EPHB6	EPHB6	6.769551	6.54929892029003
EC50	TPKI-35	P21860	ERBB3	ERBB3	6.309804	6.317832443890328
EC50	TPKI-35	P17948	FLT1	FLT1	6.69897	6.466222268885148
EC50	TPKI-35	P36888	FLT3	FLT3	8.244125	6.749431097046735
EC50	TPKI-35	P35916	FLT4	FLT4	7.318759	6.8202870754577525
EC50	TPKI-35	P10721	KIT	KIT	8.200659	6.9122922831414675
EC50	TPKI-35	P06239	LCK	LCK	7.004365	6.708851898885488
EC50	TPKI-35	O94804	STK10	LOK	6.920819	6.0993462746533025
EC50	TPKI-35	Q13163	MAP2K5	MEK5	7	6.7233320730353325
EC50	TPKI-35	Q12866	MERTK	MERTK	6.769551	6.524982815714436
EC50	TPKI-35	P08581	MET	MET	6.79588	7.407122822090169
EC50	TPKI-35	P16234	PDGFRA	PDGFRA	7.823909	7.117778986544044
EC50	TPKI-35	P09619	PDGFRB	PDGFRB	8.49485	6.890246115966878
EC50	TPKI-35	P07949	RET	RET	6.853872	6.335156547434397
EC50	TPKI-35	P35590	TIE1	TIE1	6.455932	6.393890245142819
EC50	TPKI-35	P04629	NTRK1	TRKA	6.744727	7.576002585012246
EC50	AKI00000050a	P51451	BLK	BLK	6.769551	5.66771591877595
EC50	AKI00000050a	Q6P2M8	PNCK	CAMK1B	5	5.715634019471086
EC50	AKI00000050a	P07333	CSF1R	CSF1R	8.244125	6.7332298142914295
EC50	AKI00000050a	P48729	CSNK1A1	CSNK1A1	6.337242	6.036109299630069
EC50	AKI00000050a	P48730	CSNK1D	CSNK1D	6.552842	5.771855491342132
EC50	AKI00000050a	P49674	CSNK1E	CSNK1E	6.721246	5.784450014177678
EC50	AKI00000050a	Q9C098	DCLK3	DCAMKL3	6.356547	7.153914036406169
EC50	AKI00000050a	Q08345	DDR1	DDR1	8.29243	7.536045335724048
EC50	AKI00000050a	Q16832	DDR2	DDR2	7.744727	7.529628872777655
EC50	AKI00000050a	Q9Y463	DYRK1B	DYRK1B	6.721246	5.888914425916714
EC50	AKI00000050a	O15197	EPHB6	EPHB6	6.886057	6.3680470442179455
EC50	AKI00000050a	P36888	FLT3	FLT3	8.055517	7.091756277958003
EC50	AKI00000050a	P35916	FLT4	FLT4	6.522879	6.152954254370534
EC50	AKI00000050a	P25098	ADRBK1	GRK2	5	6.1201013081667215
EC50	AKI00000050a	P10721	KIT	KIT	8.853872	6.977226021391506
EC50	AKI00000050a	P06239	LCK	LCK	6.229148	6.308506257670979
EC50	AKI00000050a	P49137	MAPKAPK2	MAPKAPK2	5	5.301617030246137
EC50	AKI00000050a	Q13163	MAP2K5	MEK5	6.537602	6.7282955634808355
EC50	AKI00000050a	Q9H1R3	MYLK2	MYLK2	6.886057	4.621851949949843
EC50	AKI00000050a	P16234	PDGFRA	PDGFRA	8.221849	6.993567054224844
EC50	AKI00000050a	P09619	PDGFRB	PDGFRB	9.19382	6.847243572501555
EC50	AKI00000050a	P07949	RET	RET	6.79588	6.259682907266822
EC50	AKI00000050a	O00141	SGK1	SGK	6.537602	5.868888603495277
EC50	AKI00000050a	Q16288	NTRK3	TRKC	6.49485	6.572021849582723
EC50	AKI00000050a	P35968	KDR	VEGFR2	7.677781	6.055793293737988
EC50	AKI00000063a	Q8NI60	CABC1	ADCK3	6.221849	6.063272609631817
EC50	AKI00000063a	O43683	BUB1	BUB1	6.376751	7.362851625974649
EC50	AKI00000063a	Q6P2M8	PNCK	CAMK1B	5	7.271864661573783
EC50	AKI00000063a	P48730	CSNK1D	CSNK1D	6.142668	7.15588124920099
EC50	AKI00000063a	P49674	CSNK1E	CSNK1E	6.142668	7.180786381890492
EC50	AKI00000063a	O14976	GAK	GAK	7	7.156249222615
EC50	AKI00000063a	P45983	MAPK8	JNK1	7.744727	7.545704137712477
EC50	AKI00000063a	P45984	MAPK9	JNK2	8.619789	8.003559214562525
EC50	AKI00000063a	P53779	MAPK10	JNK3	8.638272	8.020421892351878
EC50	AKI00000063a	P45985	MAP2K4	MEK4	6.677781	7.744081871344752
EC50	AKI00000063a	Q9UBE8	NLK	NLK	8.387216	7.801968770950356
EC50	AKI00000063a	Q16539	MAPK14	p38-alpha	9.327902	6.085098813411094
EC50	AKI00000063a	Q15759	MAPK11	p38-beta	8.055517	5.948019441735763
EC50	AKI00000063a	Q9BZL6	PRKD2	PRKD2	6.638272	6.554891826905714
EC50	AKI00000063a	Q15418	RPS6KA1	RSK1(Kin.Dom.2-C-terminal)	7.080922	7.420737903761251
EC50	AKI00000063a	Q9UK32	RPS6KA6	RSK4(Kin.Dom.2-C-terminal)	7.065502	7.769215622444075
EC50	AKI00000063a	Q9NRP7	STK36	STK36	6.568636	6.680675190161776
EC50	AKI00000063a	Q9NYL2	ZAK	ZAK	6.823909	6.058804481388297
EC50	AKI00000070a	P11802	CDK4	CDK4-cyclinD1	7.337242	6.477392505939561
EC50	AKI00000070a	P11802	CDK4	CDK4-cyclinD3	7.309804	6.477392505939561
EC50	AKI00000070a	P50613	CDK7	CDK7	7.376751	5.034966538694431
EC50	AKI00000070a	O76039	CDKL5	CDKL5	6.552842	6.1270034101946464
EC50	AKI00000070a	P48729	CSNK1A1	CSNK1A1	5.69897	5.759793712163922
EC50	AKI00000070a	P19784	CSNK2A2	CSNK2A2	6.853872	6.520415573581095
EC50	AKI00000070a	Q13627	DYRK1A	DYRK1A	6.769551	5.429741126347123
EC50	AKI00000070a	Q8TD08	MAPK15	ERK8	7.443697	6.324702519574812
EC50	AKI00000070a	P49840	GSK3A	GSK3A	7.721246	6.148738632544569
EC50	AKI00000070a	P49841	GSK3B	GSK3B	7.886057	5.350980183572785
EC50	AKI00000070a	Q86Z02	HIPK1	HIPK1	6.187087	5.918415634642339
EC50	AKI00000070a	Q9Y6R4	MAP3K4	MAP3K4	5	5.147126948535794
EC50	AKI00000070a	Q9NRP7	STK36	STK36	6.79588	5.997132024315864
EC50	AKI00000070a	P37173	TGFBR2	TGFBR2	7.055517	5.561893561672013
EC50	AKI00000070a	P29597	TYK2	TYK2(JH2domain-pseudokinase)	6.721246	5.97205384256886
EC50	AKI00000070a	Q56UN5	MAP3K19	YSK4	6.744727	6.147244796706132
EC50	AKI00000074a	Q9BWU1	CDK19	CDK11	7.619789	5.484875488626227
EC50	AKI00000074a	P49336	CDK8	CDK8	7.366532	5.192888644295378
EC50	AKI00000074a	P53355	DAPK1	DAPK1	6.244125	5.567420011997985
EC50	AKI00000074a	Q9UIK4	DAPK2	DAPK2	6.721246	5.797704789790247
EC50	AKI00000074a	O43293	DAPK3	DAPK3	7.376751	6.357610370989369
EC50	AKI00000074a	Q86Z02	HIPK1	HIPK1	7.045757	5.570860437075803
EC50	AKI00000074a	Q9H2X6	HIPK2	HIPK2	6.853872	5.83924261104321
EC50	AKI00000074a	Q9H422	HIPK3	HIPK3	6.522879	5.75967190557249
EC50	AKI00000074a	Q8NE63	HIPK4	HIPK4	6.69897	4.854477554546153
EC50	AKI00000074a	Q13163	MAP2K5	MEK5	5.638272	5.899528958257266
EC50	AKI00000074a	Q9Y2I7	PIKFYVE	PIKFYVE	6.29243	5.073413896150194
EC50	AKI00000021a	Q08345	DDR1	DDR1	7.004365	7.4731961978763115
EC50	AKI00000021a	Q16832	DDR2	DDR2	6.677781	7.380868416624855
EC50	AKI00000021a	Q9P2K8	EIF2AK4	GCN2(Kin.Dom.2,S808G)	7.251812	6.073358875156667
EC50	AKI00000021a	O60674	JAK2	JAK2(JH1domain-catalytic)	6.920819	6.554210058930929
EC50	AKI00000021a	P52333	JAK3	JAK3(JH1domain-catalytic)	6.443697	6.871912370412101
EC50	AKI00000021a	Q9Y2U5	MAP3K2	MAP3K2	7.086186	7.4122372116862305
EC50	AKI00000021a	Q99759	MAP3K3	MAP3K3	7.05061	6.607512385508722
EC50	AKI00000021a	Q9Y6R4	MAP3K4	MAP3K4	7.468521	5.729049686692637
EC50	AKI00000021a	Q9Y4K4	MAP4K5	MAP4K5	6.958607	5.817546338274238
EC50	AKI00000021a	P42345	MTOR	MTOR	5	8.2203558090189
EC50	AKI00000021a	P29597	TYK2	TYK2(JH1domain-catalytic)	6.180456	6.622455408469009
EC50	AKI00000021a	P30291	WEE1	WEE1	7.327902	6.043050042490576
EC50	AKI00000021a	P0C1S8	WEE2	WEE2	7.283997	6.702044353934308
EC50	AKI00000021a	Q56UN5	MAP3K19	YSK4	7.508638	7.02712977226736
EC50	AKI00000047a	Q8NI60	CABC1	ADCK3	5	5.866466599260955
EC50	AKI00000047a	P30530	AXL	AXL	6.744727	6.06140811963328
EC50	AKI00000047a	P49760	CLK2	CLK2	5.161151	7.166663203146767
EC50	AKI00000047a	P07333	CSF1R	CSF1R	8.823909	6.6826329017305985
EC50	AKI00000047a	P49674	CSNK1E	CSNK1E	5	6.316123212359858
EC50	AKI00000047a	Q08345	DDR1	DDR1	7.387216	7.65342125569913
EC50	AKI00000047a	Q16832	DDR2	DDR2	7.229148	7.628293035995612
EC50	AKI00000047a	O94768	STK17B	DRAK2	5	6.745756061627795
EC50	AKI00000047a	P29323	EPHB2	EPHB2	5.39794	7.289991141415613
EC50	AKI00000047a	P54753	EPHB3	EPHB3	5.853872	6.7370830536051365
EC50	AKI00000047a	O15197	EPHB6	EPHB6	7.142668	6.455317354244009
EC50	AKI00000047a	P17948	FLT1	FLT1	7.468521	5.94692008468246
EC50	AKI00000047a	P36888	FLT3	FLT3	9.537602	6.955434837905267
EC50	AKI00000047a	P35916	FLT4	FLT4	6.853872	6.123052347791725
EC50	AKI00000047a	Q8NE63	HIPK4	HIPK4	6.387216	6.088798271133179
EC50	AKI00000047a	P10721	KIT	KIT	9.055517	6.849214924333715
EC50	AKI00000047a	Q8IVH8	MAP4K3	MAP4K3	5	5.691917459035591
EC50	AKI00000047a	Q8WXR4	MYO3B	MYO3B	5	6.436255494505995
EC50	AKI00000047a	P16234	PDGFRA	PDGFRA	8.677781	6.9609988250310275
EC50	AKI00000047a	P09619	PDGFRB	PDGFRB	8.721246	6.813756808312648
EC50	AKI00000047a	Q96Q40	CDK15	PFTAIRE2	5	5.5322997391249515
EC50	AKI00000047a	Q8TBX8	PIP4K2C	PIP5K2C	6.568636	6.509967375164105
EC50	AKI00000047a	P07949	RET	RET	5.853872	6.266055525367735
EC50	AKI00000047a	P57078	RIPK4	RIPK4	5	6.519450406975994
EC50	AKI00000047a	Q15349	RPS6KA2	RSK3(Kin.Dom.1-N-terminal)	5	5.7632018020509195
EC50	AKI00000047a	P12931	SRC	SRC	5	6.144986701005005
EC50	AKI00000047a	Q16288	NTRK3	TRKC	6.958607	6.609337562382875
EC50	AKI00000047a	P35968	KDR	VEGFR2	8.69897	5.995677458233655
EC50	AKI00000047a	Q56UN5	MAP3K19	YSK4	7.327902	7.275583748482654
EC50	GSK1379713	Q9BYP7	WNK3	WNK3	5	5.246127817079285
EC50	GSK1379766	O14965	AURKA	AURKA	5	5.962854396684472
EC50	GSK1379766	Q9UQB9	AURKC	AURKC	5	6.442548899312793
EC50	GSK1379766	O15197	EPHB6	EPHB6	5.79588	6.673215926785682
EC50	GSK1379766	Q92918	MAP4K1	HPK1	5	5.406523311671498
EC50	GSK1379766	P51617	IRAK1	IRAK1	5	6.458959402893906
EC50	GSK1379766	Q9Y616	IRAK3	IRAK3	5	5.804565028473019
EC50	GSK1379766	O60674	JAK2	JAK2(JH1domain-catalytic)	5.552842	6.521960767597341
EC50	GSK1379766	Q13163	MAP2K5	MEK5	5.376751	6.762456209679095
EC50	GSK1379766	Q6P3R8	NEK5	NEK5	5	6.055013058742732
EC50	GSK1379766	Q9UBF8	PI4KB	PIK4CB	5	6.04923790087267
EC50	GSK1379766	Q8TBX8	PIP4K2C	PIP5K2C	5.619789	6.538757724903489
EC50	GSK1379766	Q9BRS2	RIOK1	RIOK1	5	5.811798276357131
EC50	GSK1379766	O14730	RIOK3	RIOK3	5	5.957642720694348
EC50	GSK1379766	Q6PHR2	ULK3	ULK3	5	6.086902730072393
EC50	GSK1379708	Q96J92	WNK4	WNK4	5	5.033739726056373
EC50	GSK1379753	Q13705	ACVR2B	ACVR2B	5	5.663869962960063
EC50	GSK1379753	O14965	AURKA	AURKA	5.920819	5.913844369637321
EC50	GSK1379753	O15197	EPHB6	EPHB6	6.39794	6.58524123124054
EC50	GSK1379753	Q9Y616	IRAK3	IRAK3	6.958607	5.627424053440024
EC50	GSK1379753	O60674	JAK2	JAK2(JH1domain-catalytic)	6.251812	6.403521251816539
EC50	GSK1379753	P10721	KIT	KIT	5.958607	6.6981340110591345
EC50	GSK1379753	P29376	LTK	LTK	5.677781	5.590963356321473
EC50	GSK1379753	Q13163	MAP2K5	MEK5	7.408935	6.56394495646843
EC50	GSK1379753	Q13043	STK4	MST1	5	5.010812413090015
EC50	GSK1379753	Q6P3R8	NEK5	NEK5	6.366532	5.8907444811509775
EC50	GSK1379753	O75914	PAK3	PAK3	5	4.397357848947312
EC50	GSK1379753	Q8TBX8	PIP4K2C	PIP5K2C	6.744727	6.349800772178646
EC50	GSK1379753	O75716	STK16	STK16	6.187087	6.66722274384519
EC50	GSK1379765	Q96D53	ADCK4	ADCK4	5.267606	6.157376108830029
EC50	GSK1379765	O14965	AURKA	AURKA	5.167491	6.099619351771813
EC50	GSK1379765	Q96GD4	AURKB	AURKB	5.920819	6.81376171072104
EC50	GSK1379765	O43683	BUB1	BUB1	5	7.071583033983907
EC50	GSK1379765	O15197	EPHB6	EPHB6	5.585027	6.4258157126237645
EC50	GSK1379765	P14616	INSRR	INSRR	5	5.879786157566618
EC50	GSK1379765	Q9Y616	IRAK3	IRAK3	5.49485	5.727841097452902
EC50	GSK1379765	O60674	JAK2	JAK2(JH1domain-catalytic)	5.638272	6.574354521091305
EC50	GSK1379765	P53671	LIMK2	LIMK2	5	5.755891490661305
EC50	GSK1379765	Q13163	MAP2K5	MEK5	7.136677	6.700885743484038
EC50	GSK1379765	O15146	MUSK	MUSK	5	5.778880436214085
EC50	GSK1379765	Q6P3R8	NEK5	NEK5	5.267606	5.845785591648199
EC50	GSK1379765	P42338	PIK3CB	PIK3CB	5	6.417622878941567
EC50	GSK1379765	Q8TBX8	PIP4K2C	PIP5K2C	5.251812	6.504908412081317
EC50	GSK1379765	P35590	TIE1	TIE1	5	6.117533996482506
EC50	GSK1379765	Q6PHR2	ULK3	ULK3	5.79588	6.0710017089274535
EC50	GSK1033723	Q9Y243	AKT3	AKT3	5	5.294882254573052
EC50	GSK1033723	P30530	AXL	AXL	5	4.602116148536991
EC50	GSK1033723	P49759	CLK1	CLK1	6.823909	5.180317732981156
EC50	GSK1033723	Q9HAZ1	CLK4	CLK4	6.886057	4.671106800957328
EC50	GSK1033723	Q09013	DMPK	DMPK	5.091515	5.949624650406567
EC50	GSK1033723	Q13627	DYRK1A	DYRK1A	6.886057	5.253623383448712
EC50	GSK1033723	Q9Y463	DYRK1B	DYRK1B	5	5.172008574718316
EC50	GSK1033723	Q92630	DYRK2	DYRK2	6.366532	5.392766303854076
EC50	GSK1033723	Q8TF76	GSG2	HASPIN	5	5.7198101134472115
EC50	GSK1033723	Q9H422	HIPK3	HIPK3	6.769551	5.867832364539137
EC50	GSK1033723	P06213	INSR	INSR	5	4.3093001458255555
EC50	GSK1033723	Q02763	TEK	TIE2	5	4.7257021994997
EC50	GSK1033723	Q56UN5	MAP3K19	YSK4	6.431798	6.283263566693914
EC50	GSK1379763	P27037	ACVR2A	ACVR2A	5	4.6431451094679765
EC50	GSK1379763	Q9UQB9	AURKC	AURKC	6.05061	6.1684209455833585
EC50	GSK1379763	O15197	EPHB6	EPHB6	6.552842	6.490467405139689
EC50	GSK1379763	Q9H422	HIPK3	HIPK3	5	6.431362182447225
EC50	GSK1379763	Q9Y616	IRAK3	IRAK3	6.823909	5.5726953883645525
EC50	GSK1379763	O60674	JAK2	JAK2(JH1domain-catalytic)	6.060481	6.349482913971879
EC50	GSK1379763	P10721	KIT	KIT	6.69897	6.586194117496262
EC50	GSK1379763	Q13233	MAP3K1	MAP3K1	5	6.220397823342163
EC50	GSK1379763	Q9Y4K4	MAP4K5	MAP4K5	5	4.916665016471065
EC50	GSK1379763	Q13163	MAP2K5	MEK5	7.619789	6.473851367643802
EC50	GSK1379763	Q6P3R8	NEK5	NEK5	6.431798	5.720765561091731
EC50	GSK1379763	P09619	PDGFRB	PDGFRB	5.657577	6.681751102116356
EC50	GSK1379763	Q8TBX8	PIP4K2C	PIP5K2C	6.619789	6.330544769157727
EC50	GSK1379763	Q9BRS2	RIOK1	RIOK1	5.657577	5.617203363872168
EC50	GSK1379763	O14730	RIOK3	RIOK3	5	5.705773187123981
EC50	GSK1379763	Q16288	NTRK3	TRKC	6.251812	6.711881888956568
EC50	GSK1379763	Q6PHR2	ULK3	ULK3	6.136677	5.83373244256996
EC50	SB-213663	O96017	CHEK2	CHEK2	5	5.320552895835964
EC50	SB-213663	O14578	CIT	CIT	6.585027	7.5823913248510335
EC50	SB-213663	Q6DT37	CDC42BPG	DMPK2	6.537602	5.4994225067392195
EC50	SB-213663	P45983	MAPK8	JNK1	6.657577	6.551258590734761
EC50	SB-213663	P45984	MAPK9	JNK2	7.337242	6.991091718934087
EC50	SB-213663	P53779	MAPK10	JNK3	7.187087	7.032403629268828
EC50	SB-213663	Q15746	MYLK	MYLK	5	6.167167582336921
EC50	SB-213663	Q16539	MAPK14	p38-alpha	7.267606	4.7883961986297425
EC50	SB-213663	Q9UHD2	TBK1	TBK1	5	5.9264551132073535
EC50	GSK301362	Q6P2M8	PNCK	CAMK1B	6.508638	5.878915484637303
EC50	GSK301362	O14920	IKBKB	IKK-beta	7.677781	6.268436166496837
EC50	GSK301362	P23458	JAK1	JAK1(JH2domain-pseudokinase)	6.408935	6.459493681882797
EC50	GSK301362	O60674	JAK2	JAK2(JH1domain-catalytic)	6.744727	6.3297002330442895
EC50	GSK301362	Q13188	STK3	MST2	5.657577	5.93709462984948
EC50	GSK301362	Q86YV6	MYLK4	MYLK4	6.853872	6.269458662169391
EC50	GSK301362	Q9H093	NUAK2	SNARK	6.69897	6.383808733658324
EC50	GSK301362	Q7L7X3	TAOK1	TAOK1	7.167491	5.8012379334190625
EC50	GSK301362	Q9H2K8	TAOK3	TAOK3	7.49485	5.827176917804442
EC50	GSK301362	P29597	TYK2	TYK2(JH2domain-pseudokinase)	8.537602	6.392262859877188
EC50	GSK1379944	O14936	CASK	CASK	5	8.15015859196002
EC50	GSK1379944	Q00526	CDK3	CDK3	5	5.726614761169621
EC50	GSK1379944	P11802	CDK4	CDK4-cyclinD1	5	6.9530490912187055
EC50	GSK1379944	O14757	CHEK1	CHEK1	5	6.335276748815184
EC50	GSK1379944	P78368	CSNK1G2	CSNK1G2	5	4.800408721561644
EC50	GSK1379944	O43293	DAPK3	DAPK3	5	7.11337040808142
EC50	GSK1379944	Q08345	DDR1	DDR1	5	6.82609247104741
EC50	GSK1379944	P29323	EPHB2	EPHB2	5	6.405055436594972
EC50	GSK1379944	P27361	MAPK3	ERK1	5	6.070569345493712
EC50	GSK1379944	P22455	FGFR4	FGFR4	5	6.1365411534299845
EC50	GSK1379944	O14920	IKBKB	IKK-beta	5	6.171489244867314
EC50	GSK1379944	P51617	IRAK1	IRAK1	5	6.324250583146895
EC50	GSK1379944	Q6P3R8	NEK5	NEK5	5	5.989214334742183
EC50	GSK1379944	Q9UBE8	NLK	NLK	5	7.290945273080261
EC50	GSK1379944	P09619	PDGFRB	PDGFRB	5	6.114802337734169
EC50	GSK1379944	O60331	PIP5K1C	PIP5K1C	5	5.773762680001071
EC50	GSK1379944	Q02156	PRKCE	PRKCE	5	6.914949056637054
EC50	GSK1379944	O94806	PRKD3	PRKD3	5	5.8040958177401984
EC50	GSK1379944	P07949	RET	RET	5	5.731918605032615
EC50	GSK1379753	Q16288	NTRK3	TRKC	6.537602	6.688652794965059
EC50	GW819776	Q8IVW4	CDKL3	CDKL3	5	5.12018573391996
EC50	GW819776	P49759	CLK1	CLK1	5.309804	7.024354527443888
EC50	GW819776	Q8TD08	MAPK15	ERK8	5.619789	6.881586339436267
EC50	GW819776	Q86Z02	HIPK1	HIPK1	5.013228	5.9170015819631345
EC50	GW819776	Q9H2X6	HIPK2	HIPK2	5.30103	6.272334929794776
EC50	GW819776	Q9H422	HIPK3	HIPK3	5	6.24410530389121
EC50	GW819776	P45983	MAPK8	JNK1	5.091515	7.0131462536913896
EC50	GW819776	P53779	MAPK10	JNK3	5	7.4065841907158125
EC50	GW819776	P10721	KIT	KIT	5	5.366206785401301
EC50	GW819776	P46734	MAP2K3	MEK3	5.39794	6.079557765727889
EC50	GW819776	P51956	NEK3	NEK3	5	6.0255386998353275
EC50	GW819776	Q6P3R8	NEK5	NEK5	5	5.615431525019224
EC50	GW819776	Q8TBX8	PIP4K2C	PIP5K2C	5	5.9302609700181526
EC50	GW819776	Q9BVS4	RIOK2	RIOK2	5.070581	6.148695935963991
EC50	GW856795	P00519	ABL1	ABL1-phosphorylated	7.309804	6.209043441564562
EC50	GW856795	P04626	ERBB2	ERBB2	6.309804	6.045708818963124
EC50	GW856795	P42685	FRK	FRK	7.031517	5.27778424536131
EC50	GW856795	P06239	LCK	LCK	6.031517	5.4559240705089165
EC50	GW856795	Q12851	MAP4K2	MAP4K2	5.552842	5.2917536331110755
EC50	GW856795	P16234	PDGFRA	PDGFRA	5.958607	6.091707192898416
EC50	GW856795	O15530	PDPK1	PDPK1	5	6.304846120786598
EC50	GW856795	P17612	PRKACA	PKAC-alpha	5	4.995314922041953
EC50	GW856795	P07949	RET	RET	6.886057	5.600864370990122
EC50	GW856795	P12931	SRC	SRC	6.142668	5.366399698620171
EC50	GW856795	Q7L7X3	TAOK1	TAOK1	5	5.429169651047159
EC50	GW856795	P37173	TGFBR2	TGFBR2	6.69897	5.358091774575556
EC50	GW856795	Q86Y07	VRK2	VRK2	5	4.6673589355908005
EC50	GSK902056	P31749	AKT1	AKT1	7.004365	6.445256967108637
EC50	GSK902056	P31751	AKT2	AKT2	7	6.529105765743446
EC50	GSK902056	Q9Y243	AKT3	AKT3	7.346787	6.297214502391324
EC50	GSK902056	P21802	FGFR2	FGFR2	5	6.593259252461297
EC50	GSK902056	Q9P286	PAK7	PAK7	5.958607	7.005570164279788
EC50	GSK902056	Q05655	PRKCD	PRKCD	6	7.592359252394932
EC50	GSK902056	Q02156	PRKCE	PRKCE	7.49485	7.342503879255891
EC50	GSK902056	P24723	PRKCH	PRKCH	7.387216	6.281215307205887
EC50	GSK902056	Q04759	PRKCQ	PRKCQ	7.39794	8.043155914467743
EC50	GSK902056	Q13237	PRKG2	PRKG2	7.49485	6.141004732986508
EC50	GSK902056	P51817	PRKX	PRKX	6.920819	6.639896722637287
EC50	GSK902056	O75676	RPS6KA4	RPS6KA4(Kin.Dom.2-C-terminal)	6.366532	6.665170780556063
EC50	GSK902056	Q56UN5	MAP3K19	YSK4	8.013228	7.537065676487734
IC50	PFE-PKIS 10	Q9UM73	ALK	ALK	9	8.251954570977631
IC50	PFE-PKIS 10	Q9UIK4	DAPK2	DAPK2	5	7.3846501275560685
IC50	PFE-PKIS 10	O15075	DCLK1	DCAMKL1	6.920819	7.293687685747601
IC50	PFE-PKIS 10	Q8N568	DCLK2	DCAMKL2	6.318759	7.731274263477435
IC50	PFE-PKIS 10	O15197	EPHB6	EPHB6	5.638272	6.179980377777916
IC50	PFE-PKIS 10	Q05397	PTK2	FAK	8.30103	7.875323620457175
IC50	PFE-PKIS 10	P16591	FER	FER	7.49485	8.520868591536056
IC50	PFE-PKIS 10	P07332	FES	FES	6.920819	8.076873597634124
IC50	PFE-PKIS 10	P42685	FRK	FRK	6.823909	7.192581560818377
IC50	PFE-PKIS 10	Q15835	GRK1	GRK1	6.744727	6.550795330643384
IC50	PFE-PKIS 10	Q8WTQ7	GRK7	GRK7	6.886057	6.878401452068847
IC50	PFE-PKIS 10	O94804	STK10	LOK	6.337242	6.955723728890393
IC50	PFE-PKIS 10	P29376	LTK	LTK	6.244125	8.452226557875681
IC50	PFE-PKIS 10	P46734	MAP2K3	MEK3	6.19382	5.6853834136500225
IC50	PFE-PKIS 10	P15735	PHKG2	PHKG2	6.920819	7.103704657420395
IC50	PFE-PKIS 10	O00444	PLK4	PLK4	7.408935	7.96409208987955
IC50	PFE-PKIS 10	Q14289	PTK2B	PYK2	8.091515	7.9107640071568275
IC50	PFE-PKIS 10	Q6XUX3	DSTYK	RIPK5	6.420216	7.044474863171177
IC50	PFE-PKIS 10	P08922	ROS1	ROS1	9.39794	7.707787291826071
IC50	PFE-PKIS 10	Q9H2G2	SLK	SLK	6.638272	6.181147109621424
IC50	PFE-PKIS 10	Q13470	TNK1	TNK1	7.004365	6.986890261009236
IC50	PFE-PKIS 10	Q07912	TNK2	TNK2	7.657577	7.639538357553486
IC50	PFE-PKIS 10	P04629	NTRK1	TRKA	6.769551	7.3764501419752575
IC50	PFE-PKIS 10	Q16620	NTRK2	TRKB	6.39794	7.236768499419462
IC50	PFE-PKIS 14	Q96GD4	AURKB	AURKB	6.283997	6.867761931449486
IC50	PFE-PKIS 14	Q8N5S9	CAMKK1	CAMKK1	6.468521	5.5723860543784465
IC50	PFE-PKIS 14	Q96RR4	CAMKK2	CAMKK2	6.769551	5.5698718757701995
IC50	PFE-PKIS 14	P49759	CLK1	CLK1	6.79588	5.523775736899691
IC50	PFE-PKIS 14	Q9HAZ1	CLK4	CLK4	7.508638	5.820486770948982
IC50	PFE-PKIS 14	P68400	CSNK2A1	CSNK2A1	5.69897	5.6193102517390985
IC50	PFE-PKIS 14	P19784	CSNK2A2	CSNK2A2	6.21467	5.915331257205735
IC50	PFE-PKIS 14	Q9UEE5	STK17A	DRAK1	6.568636	5.482118302153418
IC50	PFE-PKIS 14	O94768	STK17B	DRAK2	7.958607	5.46052048297403
IC50	PFE-PKIS 14	Q13627	DYRK1A	DYRK1A	7.387216	5.359659627615775
IC50	PFE-PKIS 14	Q86Z02	HIPK1	HIPK1	6.769551	5.252869128323469
IC50	PFE-PKIS 14	Q9H2X6	HIPK2	HIPK2	6.79588	6.492663540193085
IC50	PFE-PKIS 14	Q9H422	HIPK3	HIPK3	6.69897	6.274020644408051
IC50	PFE-PKIS 14	Q8NE63	HIPK4	HIPK4	6.259637	6.266487957105306
IC50	PFE-PKIS 14	P09619	PDGFRB	PDGFRB	6.920819	5.13999680067534
IC50	PFE-PKIS 14	O60331	PIP5K1C	PIP5K1C	6.327902	5.136136848916842
IC50	PFE-PKIS 14	P19525	EIF2AK2	PRKR	5	5.192580176375623
IC50	PFE-PKIS 18	O14965	AURKA	AURKA	6.677781	7.759395158915242
IC50	PFE-PKIS 18	Q96GD4	AURKB	AURKB	6.769551	7.131935070301072
IC50	PFE-PKIS 18	P19784	CSNK2A2	CSNK2A2	6.154902	7.1832268350110065
IC50	PFE-PKIS 18	O94768	STK17B	DRAK2	5.619789	5.90210814474132
IC50	PFE-PKIS 18	Q05397	PTK2	FAK	8.619789	7.430062755426669
IC50	PFE-PKIS 18	P36888	FLT3	FLT3	7.21467	6.717973131685598
IC50	PFE-PKIS 18	P35916	FLT4	FLT4	6.552842	6.063621805504251
IC50	PFE-PKIS 18	P23458	JAK1	JAK1(JH2domain-pseudokinase)	6.356547	7.184339012396208
IC50	PFE-PKIS 18	O60674	JAK2	JAK2(JH1domain-catalytic)	7.045757	7.368678758357667
IC50	PFE-PKIS 18	P52333	JAK3	JAK3(JH1domain-catalytic)	7.769551	6.370005358848801
IC50	PFE-PKIS 18	P08581	MET	MET	6	6.366296911400914
IC50	PFE-PKIS 18	P80192	MAP3K9	MLK1	7.958607	6.338815364327084
IC50	PFE-PKIS 18	Q02779	MAP3K10	MLK2	7.130768	6.085565092589951
IC50	PFE-PKIS 18	Q16584	MAP3K11	MLK3	7.552842	6.133735582616087
IC50	PFE-PKIS 18	Q16539	MAPK14	p38-alpha	5	6.319642360748801
IC50	PFE-PKIS 18	P07949	RET	RET	6.455932	6.2577128286148795
IC50	PFE-PKIS 18	O14730	RIOK3	RIOK3	6.207608	5.361492618519293
IC50	PFE-PKIS 18	Q9H093	NUAK2	SNARK	5.886057	6.602514528928082
IC50	PFE-PKIS 18	O75716	STK16	STK16	7.309804	5.280540149153665
IC50	PFE-PKIS 18	P43405	SYK	SYK	6.443697	5.770563856400101
IC50	PFE-PKIS 18	Q9UHD2	TBK1	TBK1	6.376751	5.1540461941827775
IC50	PFE-PKIS 18	P04629	NTRK1	TRKA	6.420216	7.324727727887118
IC50	PFE-PKIS 18	Q16620	NTRK2	TRKB	5.677781	7.284148535937254
IC50	PFE-PKIS 18	P33981	TTK	TTK	7.568636	7.239357160487947
IC50	PFE-PKIS 18	P29597	TYK2	TYK2(JH1domain-catalytic)	6.585027	6.451511722946081
IC50	PFE-PKIS 18	Q56UN5	MAP3K19	YSK4	7.537602	7.2379096314154845
IC50	TPKI-30	Q8NI60	CABC1	ADCK3	5	7.060019265698957
IC50	TPKI-30	O14965	AURKA	AURKA	5.05061	7.627824893584255
IC50	TPKI-30	Q13873	BMPR2	BMPR2	5.886057	7.209759226058241
IC50	TPKI-30	P51813	BMX	BMX	5	6.430946089106409
IC50	TPKI-30	P22607	FGFR3	FGFR3	5	7.237122311679878
IC50	TPKI-30	P52564	MAP2K6	MEK6	5	5.015056880434691
IC50	TPKI-30	Q9Y6E0	STK24	MST3	5	6.8992912663242345
IC50	TPKI-30	Q96PY6	NEK1	NEK1	5	7.493458098426655
IC50	TPKI-30	Q8IY84	MGC42105	NIM1	5.251812	8.352196418717371
IC50	TPKI-30	Q8TBX8	PIP4K2C	PIP5K2C	5.481486	7.655939045339897
IC50	TPKI-30	P53350	PLK1	PLK1	8.080922	7.683093962921352
IC50	TPKI-30	Q9NYY3	PLK2	PLK2	7.173925	7.29889477857161
IC50	TPKI-30	Q9H4B4	PLK3	PLK3	6.420216	7.072236054862148
IC50	TPKI-30	Q9H2G2	SLK	SLK	5	5.292618850149502
IC50	TPKI-30	O75716	STK16	STK16	5.958607	6.105732749074174
IC50	TPKI-30	O00506	STK25	YSK1	5	6.822285278822978
IC50	TPKI-31	O14965	AURKA	AURKA	7.275724	7.406388606039697
IC50	TPKI-31	Q9NSY1	BMP2K	BIKE	7.443697	7.9239986098607185
IC50	TPKI-31	P49760	CLK2	CLK2	7.130768	7.584205607317219
IC50	TPKI-31	Q9C098	DCLK3	DCAMKL3	5.638272	7.9288908519269254
IC50	TPKI-31	O14976	GAK	GAK	7.431798	5.442252971174011
IC50	TPKI-31	Q9P2K8	EIF2AK4	GCN2(Kin.Dom.2,S808G)	7.30103	8.319491457385904
IC50	TPKI-31	P51617	IRAK1	IRAK1	7.022276	5.764427952767968
IC50	TPKI-31	P23458	JAK1	JAK1(JH2domain-pseudokinase)	6.823909	7.714019189341684
IC50	TPKI-31	Q9Y6R4	MAP3K4	MAP3K4	7.130768	5.794296490590252
IC50	TPKI-31	P08581	MET	MET	7.337242	7.604979798260957
IC50	TPKI-31	Q8IY84	MGC42105	NIM1	7.107905	7.8124454366989795
IC50	TPKI-31	P48736	PIK3CG	PIK3CG	7.091515	6.858562849445927
IC50	TPKI-31	Q8TBX8	PIP4K2C	PIP5K2C	7.619789	7.420316082138884
IC50	TPKI-31	P53350	PLK1	PLK1	9.769551	7.094606042156998
IC50	TPKI-31	Q9NYY3	PLK2	PLK2	8.657577	7.065456176597676
IC50	TPKI-31	Q9H4B4	PLK3	PLK3	7.744727	6.80102599662811
IC50	TPKI-31	Q9BRS2	RIOK1	RIOK1	7.075721	7.412807412133322
IC50	TPKI-31	O14730	RIOK3	RIOK3	5.443697	6.22974843639012
IC50	TPKI-31	Q9H2G2	SLK	SLK	7.619789	5.270697696162297
IC50	TPKI-31	O75716	STK16	STK16	7.481486	5.86818790007239
IC50	TPKI-31	P29597	TYK2	TYK2(JH1domain-catalytic)	6.79588	7.525887362477564
IC50	TPKI-31	Q56UN5	MAP3K19	YSK4	7.346787	7.549659471558129
IC50	TPKI-35	P00519	ABL1	ABL1-phosphorylated	8.136677	7.709222520382399
IC50	TPKI-35	P42684	ABL2	ABL2	6.585027	7.485514482227808
IC50	TPKI-35	Q92772	CDKL2	CDKL2	6.79588	6.664723078011717
IC50	TPKI-35	P07333	CSF1R	CSF1R	7.173925	7.558261149723443
IC50	TPKI-35	Q08345	DDR1	DDR1	8.721246	7.643659748061842
IC50	TPKI-35	Q16832	DDR2	DDR2	7.619789	7.331945676761276
IC50	TPKI-35	O15197	EPHB6	EPHB6	6.769551	5.1534135065408515
IC50	TPKI-35	P21860	ERBB3	ERBB3	6.309804	4.711991019741052
IC50	TPKI-35	P17948	FLT1	FLT1	6.69897	7.317007214298329
IC50	TPKI-35	P36888	FLT3	FLT3	8.244125	7.997584776526143
IC50	TPKI-35	P35916	FLT4	FLT4	7.318759	7.850630600221516
IC50	TPKI-35	P10721	KIT	KIT	8.200659	7.741611534202291
IC50	TPKI-35	P06239	LCK	LCK	7.004365	7.360131928100042
IC50	TPKI-35	O94804	STK10	LOK	6.920819	5.9304070782633245
IC50	TPKI-35	Q13163	MAP2K5	MEK5	7	7.082405849827381
IC50	TPKI-35	Q12866	MERTK	MERTK	6.769551	7.491522405665131
IC50	TPKI-35	P08581	MET	MET	6.79588	6.529509115378092
IC50	TPKI-35	P16234	PDGFRA	PDGFRA	7.823909	8.036095763304345
IC50	TPKI-35	P09619	PDGFRB	PDGFRB	8.49485	8.673995736288836
IC50	TPKI-35	P07949	RET	RET	6.853872	6.765587807755669
IC50	TPKI-35	P35590	TIE1	TIE1	6.455932	5.860145340305636
IC50	TPKI-35	P04629	NTRK1	TRKA	6.744727	7.563906119366577
IC50	AKI00000050a	P51451	BLK	BLK	6.769551	6.072329206920475
IC50	AKI00000050a	Q6P2M8	PNCK	CAMK1B	5	7.190109503420973
IC50	AKI00000050a	P07333	CSF1R	CSF1R	8.244125	7.652425970143789
IC50	AKI00000050a	P48729	CSNK1A1	CSNK1A1	6.337242	7.1392281599580585
IC50	AKI00000050a	P48730	CSNK1D	CSNK1D	6.552842	7.62744541210142
IC50	AKI00000050a	P49674	CSNK1E	CSNK1E	6.721246	7.8176389104799835
IC50	AKI00000050a	Q9C098	DCLK3	DCAMKL3	6.356547	6.275943601435509
IC50	AKI00000050a	Q08345	DDR1	DDR1	8.29243	6.831441480224033
IC50	AKI00000050a	Q16832	DDR2	DDR2	7.744727	6.517763812651076
IC50	AKI00000050a	Q9Y463	DYRK1B	DYRK1B	6.721246	5.802349065581154
IC50	AKI00000050a	O15197	EPHB6	EPHB6	6.886057	4.421226881923184
IC50	AKI00000050a	P36888	FLT3	FLT3	8.055517	7.472977618779817
IC50	AKI00000050a	P35916	FLT4	FLT4	6.522879	7.206253291272374
IC50	AKI00000050a	P25098	ADRBK1	GRK2	5	5.937954445897055
IC50	AKI00000050a	P10721	KIT	KIT	8.853872	7.154442754735479
IC50	AKI00000050a	P06239	LCK	LCK	6.229148	6.131924713884045
IC50	AKI00000050a	P49137	MAPKAPK2	MAPKAPK2	5	5.575355354595166
IC50	AKI00000050a	Q13163	MAP2K5	MEK5	6.537602	6.044202930787521
IC50	AKI00000050a	Q9H1R3	MYLK2	MYLK2	6.886057	4.873135182412723
IC50	AKI00000050a	P16234	PDGFRA	PDGFRA	8.221849	6.900796861811704
IC50	AKI00000050a	P09619	PDGFRB	PDGFRB	9.19382	6.581933038065484
IC50	AKI00000050a	P07949	RET	RET	6.79588	6.21828224216719
IC50	AKI00000050a	O00141	SGK1	SGK	6.537602	6.862300247735488
IC50	AKI00000050a	Q16288	NTRK3	TRKC	6.49485	7.6891947970227434
IC50	AKI00000050a	P35968	KDR	VEGFR2	7.677781	6.7643489870551585
IC50	AKI00000063a	Q8NI60	CABC1	ADCK3	6.221849	5.864768877400081
IC50	AKI00000063a	O43683	BUB1	BUB1	6.376751	7.153764768819686
IC50	AKI00000063a	Q6P2M8	PNCK	CAMK1B	5	6.724847662818057
IC50	AKI00000063a	P48730	CSNK1D	CSNK1D	6.142668	6.223923223426277
IC50	AKI00000063a	P49674	CSNK1E	CSNK1E	6.142668	6.55141555768173
IC50	AKI00000063a	O14976	GAK	GAK	7	5.10363513584644
IC50	AKI00000063a	P45983	MAPK8	JNK1	7.744727	6.538675661675554
IC50	AKI00000063a	P45984	MAPK9	JNK2	8.619789	6.870290110386463
IC50	AKI00000063a	P53779	MAPK10	JNK3	8.638272	6.925726453106532
IC50	AKI00000063a	P45985	MAP2K4	MEK4	6.677781	4.839620813920907
IC50	AKI00000063a	Q9UBE8	NLK	NLK	8.387216	5.952307820096357
IC50	AKI00000063a	Q16539	MAPK14	p38-alpha	9.327902	6.3436258773672085
IC50	AKI00000063a	Q15759	MAPK11	p38-beta	8.055517	5.383820503420472
IC50	AKI00000063a	Q9BZL6	PRKD2	PRKD2	6.638272	6.534823097757132
IC50	AKI00000063a	Q15418	RPS6KA1	RSK1(Kin.Dom.2-C-terminal)	7.080922	5.115043920859616
IC50	AKI00000063a	Q9UK32	RPS6KA6	RSK4(Kin.Dom.2-C-terminal)	7.065502	7.616924162505058
IC50	AKI00000063a	Q9NRP7	STK36	STK36	6.568636	6.761664623277804
IC50	AKI00000063a	Q9NYL2	ZAK	ZAK	6.823909	5.200099714376327
IC50	AKI00000070a	P11802	CDK4	CDK4-cyclinD1	7.337242	5.2255750839539745
IC50	AKI00000070a	P11802	CDK4	CDK4-cyclinD3	7.309804	5.2255750839539745
IC50	AKI00000070a	P50613	CDK7	CDK7	7.376751	5.248574903826415
IC50	AKI00000070a	O76039	CDKL5	CDKL5	6.552842	5.99795284124427
IC50	AKI00000070a	P48729	CSNK1A1	CSNK1A1	5.69897	6.15713648223936
IC50	AKI00000070a	P19784	CSNK2A2	CSNK2A2	6.853872	6.7205208269497705
IC50	AKI00000070a	Q13627	DYRK1A	DYRK1A	6.769551	5.802904051776925
IC50	AKI00000070a	Q8TD08	MAPK15	ERK8	7.443697	5.637237835898996
IC50	AKI00000070a	P49840	GSK3A	GSK3A	7.721246	6.42353853916824
IC50	AKI00000070a	P49841	GSK3B	GSK3B	7.886057	6.737921312897163
IC50	AKI00000070a	Q86Z02	HIPK1	HIPK1	6.187087	5.344541111841116
IC50	AKI00000070a	Q9Y6R4	MAP3K4	MAP3K4	5	4.607759822309639
IC50	AKI00000070a	Q9NRP7	STK36	STK36	6.79588	5.9176530156648495
IC50	AKI00000070a	P37173	TGFBR2	TGFBR2	7.055517	5.554440585082785
IC50	AKI00000070a	P29597	TYK2	TYK2(JH2domain-pseudokinase)	6.721246	5.254472635272376
IC50	AKI00000070a	Q56UN5	MAP3K19	YSK4	6.744727	6.137782665668178
IC50	AKI00000074a	Q9BWU1	CDK19	CDK11	7.619789	7.186514345904534
IC50	AKI00000074a	P49336	CDK8	CDK8	7.366532	7.828702422707982
IC50	AKI00000074a	P53355	DAPK1	DAPK1	6.244125	3.9355664541297797
IC50	AKI00000074a	Q9UIK4	DAPK2	DAPK2	6.721246	5.7792045584678
IC50	AKI00000074a	O43293	DAPK3	DAPK3	7.376751	6.639527070321434
IC50	AKI00000074a	Q86Z02	HIPK1	HIPK1	7.045757	5.245425749083087
IC50	AKI00000074a	Q9H2X6	HIPK2	HIPK2	6.853872	6.396324652562719
IC50	AKI00000074a	Q9H422	HIPK3	HIPK3	6.522879	6.1244947668007
IC50	AKI00000074a	Q8NE63	HIPK4	HIPK4	6.69897	6.793724359078169
IC50	AKI00000074a	Q13163	MAP2K5	MEK5	5.638272	6.2239611407646205
IC50	AKI00000074a	Q9Y2I7	PIKFYVE	PIKFYVE	6.29243	5.011478455836249
IC50	AKI00000021a	Q08345	DDR1	DDR1	7.004365	8.702197982724103
IC50	AKI00000021a	Q16832	DDR2	DDR2	6.677781	8.50088248669848
IC50	AKI00000021a	Q9P2K8	EIF2AK4	GCN2(Kin.Dom.2,S808G)	7.251812	8.863802454241911
IC50	AKI00000021a	O60674	JAK2	JAK2(JH1domain-catalytic)	6.920819	7.960200415393243
IC50	AKI00000021a	P52333	JAK3	JAK3(JH1domain-catalytic)	6.443697	7.5662697876019145
IC50	AKI00000021a	Q9Y2U5	MAP3K2	MAP3K2	7.086186	7.802763897104129
IC50	AKI00000021a	Q99759	MAP3K3	MAP3K3	7.05061	8.033356201605002
IC50	AKI00000021a	Q9Y6R4	MAP3K4	MAP3K4	7.468521	6.293612474776225
IC50	AKI00000021a	Q9Y4K4	MAP4K5	MAP4K5	6.958607	8.755005063540716
IC50	AKI00000021a	P42345	MTOR	MTOR	5	6.147791013018004
IC50	AKI00000021a	P29597	TYK2	TYK2(JH1domain-catalytic)	6.180456	7.451283177765839
IC50	AKI00000021a	P30291	WEE1	WEE1	7.327902	6.597553526544292
IC50	AKI00000021a	P0C1S8	WEE2	WEE2	7.283997	6.076341700644589
IC50	AKI00000021a	Q56UN5	MAP3K19	YSK4	7.508638	7.895510510151857
IC50	AKI00000047a	Q8NI60	CABC1	ADCK3	5	6.539696428930069
IC50	AKI00000047a	P30530	AXL	AXL	6.744727	7.6195187756693965
IC50	AKI00000047a	P49760	CLK2	CLK2	5.161151	5.298822309309624
IC50	AKI00000047a	P07333	CSF1R	CSF1R	8.823909	8.82359636496233
IC50	AKI00000047a	P49674	CSNK1E	CSNK1E	5	7.900044908235506
IC50	AKI00000047a	Q08345	DDR1	DDR1	7.387216	8.28537432608164
IC50	AKI00000047a	Q16832	DDR2	DDR2	7.229148	7.851799876021359
IC50	AKI00000047a	O94768	STK17B	DRAK2	5	6.017410047218614
IC50	AKI00000047a	P29323	EPHB2	EPHB2	5.39794	6.548796441633938
IC50	AKI00000047a	P54753	EPHB3	EPHB3	5.853872	6.094533559131643
IC50	AKI00000047a	O15197	EPHB6	EPHB6	7.142668	5.531415926223681
IC50	AKI00000047a	P17948	FLT1	FLT1	7.468521	8.182863734570734
IC50	AKI00000047a	P36888	FLT3	FLT3	9.537602	8.700841422676303
IC50	AKI00000047a	P35916	FLT4	FLT4	6.853872	8.458156081592053
IC50	AKI00000047a	Q8NE63	HIPK4	HIPK4	6.387216	7.958285712689759
IC50	AKI00000047a	P10721	KIT	KIT	9.055517	7.957294524318244
IC50	AKI00000047a	Q8IVH8	MAP4K3	MAP4K3	5	7.26832723244841
IC50	AKI00000047a	Q8WXR4	MYO3B	MYO3B	5	7.100011316309278
IC50	AKI00000047a	P16234	PDGFRA	PDGFRA	8.677781	7.685874681764597
IC50	AKI00000047a	P09619	PDGFRB	PDGFRB	8.721246	7.622506391015271
IC50	AKI00000047a	Q96Q40	CDK15	PFTAIRE2	5	5.733839211159577
IC50	AKI00000047a	Q8TBX8	PIP4K2C	PIP5K2C	6.568636	6.825917361148178
IC50	AKI00000047a	P07949	RET	RET	5.853872	6.902681546699561
IC50	AKI00000047a	P57078	RIPK4	RIPK4	5	8.714399734877077
IC50	AKI00000047a	Q15349	RPS6KA2	RSK3(Kin.Dom.1-N-terminal)	5	6.832016558356544
IC50	AKI00000047a	P12931	SRC	SRC	5	5.377372928879295
IC50	AKI00000047a	Q16288	NTRK3	TRKC	6.958607	8.479882456142752
IC50	AKI00000047a	P35968	KDR	VEGFR2	8.69897	7.958886325379931
IC50	AKI00000047a	Q56UN5	MAP3K19	YSK4	7.327902	7.471424889717927
IC50	GSK1379713	Q9BYP7	WNK3	WNK3	5	5.468385623758811
IC50	GSK1379766	O14965	AURKA	AURKA	5	4.685059053189863
IC50	GSK1379766	Q9UQB9	AURKC	AURKC	5	4.53269237596553
IC50	GSK1379766	O15197	EPHB6	EPHB6	5.79588	5.025156058987139
IC50	GSK1379766	Q92918	MAP4K1	HPK1	5	5.402859860300919
IC50	GSK1379766	P51617	IRAK1	IRAK1	5	4.989055217723198
IC50	GSK1379766	Q9Y616	IRAK3	IRAK3	5	7.576712526551286
IC50	GSK1379766	O60674	JAK2	JAK2(JH1domain-catalytic)	5.552842	6.90643366990798
IC50	GSK1379766	Q13163	MAP2K5	MEK5	5.376751	6.321083346896976
IC50	GSK1379766	Q6P3R8	NEK5	NEK5	5	5.455817622982215
IC50	GSK1379766	Q9UBF8	PI4KB	PIK4CB	5	5.866177784845995
IC50	GSK1379766	Q8TBX8	PIP4K2C	PIP5K2C	5.619789	6.585007571473207
IC50	GSK1379766	Q9BRS2	RIOK1	RIOK1	5	6.34988973321157
IC50	GSK1379766	O14730	RIOK3	RIOK3	5	5.280809371363644
IC50	GSK1379766	Q6PHR2	ULK3	ULK3	5	5.582599833089957
IC50	GSK1379708	Q96J92	WNK4	WNK4	5	5.449792009102559
IC50	GSK1379753	Q13705	ACVR2B	ACVR2B	5	6.044858825021803
IC50	GSK1379753	O14965	AURKA	AURKA	5.920819	4.891284449842984
IC50	GSK1379753	O15197	EPHB6	EPHB6	6.39794	4.710686899843508
IC50	GSK1379753	Q9Y616	IRAK3	IRAK3	6.958607	7.5415889355954935
IC50	GSK1379753	O60674	JAK2	JAK2(JH1domain-catalytic)	6.251812	6.984306880131028
IC50	GSK1379753	P10721	KIT	KIT	5.958607	7.268314472885576
IC50	GSK1379753	P29376	LTK	LTK	5.677781	6.469915122731632
IC50	GSK1379753	Q13163	MAP2K5	MEK5	7.408935	6.1658653671059165
IC50	GSK1379753	Q13043	STK4	MST1	5	4.959923781919078
IC50	GSK1379753	Q6P3R8	NEK5	NEK5	6.366532	5.153164971539991
IC50	GSK1379753	O75914	PAK3	PAK3	5	4.795970353761378
IC50	GSK1379753	Q8TBX8	PIP4K2C	PIP5K2C	6.744727	6.466093032556364
IC50	GSK1379753	O75716	STK16	STK16	6.187087	4.440601202020102
IC50	GSK1379765	Q96D53	ADCK4	ADCK4	5.267606	4.699496633478394
IC50	GSK1379765	O14965	AURKA	AURKA	5.167491	4.719679233881082
IC50	GSK1379765	Q96GD4	AURKB	AURKB	5.920819	4.552727507321973
IC50	GSK1379765	O43683	BUB1	BUB1	5	6.703967024192998
IC50	GSK1379765	O15197	EPHB6	EPHB6	5.585027	4.379117384224633
IC50	GSK1379765	P14616	INSRR	INSRR	5	5.526805485336844
IC50	GSK1379765	Q9Y616	IRAK3	IRAK3	5.49485	7.385222518101465
IC50	GSK1379765	O60674	JAK2	JAK2(JH1domain-catalytic)	5.638272	6.874544862191599
IC50	GSK1379765	P53671	LIMK2	LIMK2	5	6.86826888909572
IC50	GSK1379765	Q13163	MAP2K5	MEK5	7.136677	6.142444678337382
IC50	GSK1379765	O15146	MUSK	MUSK	5	6.142314009873667
IC50	GSK1379765	Q6P3R8	NEK5	NEK5	5.267606	5.397581124811945
IC50	GSK1379765	P42338	PIK3CB	PIK3CB	5	5.8686449532230665
IC50	GSK1379765	Q8TBX8	PIP4K2C	PIP5K2C	5.251812	6.297635554674193
IC50	GSK1379765	P35590	TIE1	TIE1	5	5.221580972904105
IC50	GSK1379765	Q6PHR2	ULK3	ULK3	5.79588	5.426441586596239
IC50	GSK1033723	Q9Y243	AKT3	AKT3	5	5.090346706335367
IC50	GSK1033723	P30530	AXL	AXL	5	5.2533366273806035
IC50	GSK1033723	P49759	CLK1	CLK1	6.823909	5.252181433304835
IC50	GSK1033723	Q9HAZ1	CLK4	CLK4	6.886057	5.364736553309901
IC50	GSK1033723	Q09013	DMPK	DMPK	5.091515	6.993484479280613
IC50	GSK1033723	Q13627	DYRK1A	DYRK1A	6.886057	6.0798749352644
IC50	GSK1033723	Q9Y463	DYRK1B	DYRK1B	5	6.09525802626552
IC50	GSK1033723	Q92630	DYRK2	DYRK2	6.366532	5.941045629232478
IC50	GSK1033723	Q8TF76	GSG2	HASPIN	5	6.842144641830623
IC50	GSK1033723	Q9H422	HIPK3	HIPK3	6.769551	6.934205520879495
IC50	GSK1033723	P06213	INSR	INSR	5	5.381305108571895
IC50	GSK1033723	Q02763	TEK	TIE2	5	6.332466364243925
IC50	GSK1033723	Q56UN5	MAP3K19	YSK4	6.431798	6.6857011713856105
IC50	GSK1379763	P27037	ACVR2A	ACVR2A	5	6.415645008753623
IC50	GSK1379763	Q9UQB9	AURKC	AURKC	6.05061	4.357680905312395
IC50	GSK1379763	O15197	EPHB6	EPHB6	6.552842	4.5988652599879805
IC50	GSK1379763	Q9H422	HIPK3	HIPK3	5	5.854157074696936
IC50	GSK1379763	Q9Y616	IRAK3	IRAK3	6.823909	7.538670685573478
IC50	GSK1379763	O60674	JAK2	JAK2(JH1domain-catalytic)	6.060481	6.645517028302482
IC50	GSK1379763	P10721	KIT	KIT	6.69897	7.042318507738255
IC50	GSK1379763	Q13233	MAP3K1	MAP3K1	5	5.304582708579183
IC50	GSK1379763	Q9Y4K4	MAP4K5	MAP4K5	5	6.185328750726658
IC50	GSK1379763	Q13163	MAP2K5	MEK5	7.619789	6.204711826784857
IC50	GSK1379763	Q6P3R8	NEK5	NEK5	6.431798	5.390576459117002
IC50	GSK1379763	P09619	PDGFRB	PDGFRB	5.657577	7.066472532294295
IC50	GSK1379763	Q8TBX8	PIP4K2C	PIP5K2C	6.619789	6.508345801037849
IC50	GSK1379763	Q9BRS2	RIOK1	RIOK1	5.657577	6.3048274905268045
IC50	GSK1379763	O14730	RIOK3	RIOK3	5	5.208242958923695
IC50	GSK1379763	Q16288	NTRK3	TRKC	6.251812	7.824024472925002
IC50	GSK1379763	Q6PHR2	ULK3	ULK3	6.136677	5.378575945115338
IC50	SB-213663	O96017	CHEK2	CHEK2	5	5.519277292305476
IC50	SB-213663	O14578	CIT	CIT	6.585027	5.930936769999855
IC50	SB-213663	Q6DT37	CDC42BPG	DMPK2	6.537602	6.136916787746921
IC50	SB-213663	P45983	MAPK8	JNK1	6.657577	5.415410314399887
IC50	SB-213663	P45984	MAPK9	JNK2	7.337242	5.8496684296866945
IC50	SB-213663	P53779	MAPK10	JNK3	7.187087	5.7872750765892675
IC50	SB-213663	Q15746	MYLK	MYLK	5	4.7761080346149685
IC50	SB-213663	Q16539	MAPK14	p38-alpha	7.267606	6.385371551035973
IC50	SB-213663	Q9UHD2	TBK1	TBK1	5	4.326626259065806
IC50	GSK301362	Q6P2M8	PNCK	CAMK1B	6.508638	7.661575304575131
IC50	GSK301362	O14920	IKBKB	IKK-beta	7.677781	5.577154747776238
IC50	GSK301362	P23458	JAK1	JAK1(JH2domain-pseudokinase)	6.408935	6.424438519585296
IC50	GSK301362	O60674	JAK2	JAK2(JH1domain-catalytic)	6.744727	6.120327983539973
IC50	GSK301362	Q13188	STK3	MST2	5.657577	5.820387916010512
IC50	GSK301362	Q86YV6	MYLK4	MYLK4	6.853872	5.8723790702137775
IC50	GSK301362	Q9H093	NUAK2	SNARK	6.69897	6.398379711699597
IC50	GSK301362	Q7L7X3	TAOK1	TAOK1	7.167491	5.603127131272107
IC50	GSK301362	Q9H2K8	TAOK3	TAOK3	7.49485	5.958406085537872
IC50	GSK301362	P29597	TYK2	TYK2(JH2domain-pseudokinase)	8.537602	6.097014665891036
IC50	GSK1379944	O14936	CASK	CASK	5	6.586703808860374
IC50	GSK1379944	Q00526	CDK3	CDK3	5	5.519827288231377
IC50	GSK1379944	P11802	CDK4	CDK4-cyclinD1	5	5.629728940519688
IC50	GSK1379944	O14757	CHEK1	CHEK1	5	6.540059539121652
IC50	GSK1379944	P78368	CSNK1G2	CSNK1G2	5	6.722989805672943
IC50	GSK1379944	O43293	DAPK3	DAPK3	5	6.818646887306997
IC50	GSK1379944	Q08345	DDR1	DDR1	5	6.466963280185033
IC50	GSK1379944	P29323	EPHB2	EPHB2	5	5.605118021810139
IC50	GSK1379944	P27361	MAPK3	ERK1	5	6.311705937717906
IC50	GSK1379944	P22455	FGFR4	FGFR4	5	5.227791741245073
IC50	GSK1379944	O14920	IKBKB	IKK-beta	5	6.298362304808931
IC50	GSK1379944	P51617	IRAK1	IRAK1	5	4.887793345994754
IC50	GSK1379944	Q6P3R8	NEK5	NEK5	5	5.939051449739067
IC50	GSK1379944	Q9UBE8	NLK	NLK	5	5.983238562439177
IC50	GSK1379944	P09619	PDGFRB	PDGFRB	5	5.247741750146442
IC50	GSK1379944	O60331	PIP5K1C	PIP5K1C	5	5.090508123993696
IC50	GSK1379944	Q02156	PRKCE	PRKCE	5	6.38633467123109
IC50	GSK1379944	O94806	PRKD3	PRKD3	5	7.1178784665059815
IC50	GSK1379944	P07949	RET	RET	5	5.425094009999091
IC50	GSK1379753	Q16288	NTRK3	TRKC	6.537602	7.5865553229462614
IC50	GW819776	Q8IVW4	CDKL3	CDKL3	5	5.634273787247453
IC50	GW819776	P49759	CLK1	CLK1	5.309804	6.5660461642558605
IC50	GW819776	Q8TD08	MAPK15	ERK8	5.619789	5.568321505258649
IC50	GW819776	Q86Z02	HIPK1	HIPK1	5.013228	5.490025546879818
IC50	GW819776	Q9H2X6	HIPK2	HIPK2	5.30103	6.5824152406806125
IC50	GW819776	Q9H422	HIPK3	HIPK3	5	6.260757159558464
IC50	GW819776	P45983	MAPK8	JNK1	5.091515	5.918327454995355
IC50	GW819776	P53779	MAPK10	JNK3	5	6.143764431421524
IC50	GW819776	P10721	KIT	KIT	5	6.8366427336085724
IC50	GW819776	P46734	MAP2K3	MEK3	5.39794	4.535027719293025
IC50	GW819776	P51956	NEK3	NEK3	5	6.1404351131325035
IC50	GW819776	Q6P3R8	NEK5	NEK5	5	5.7309789356090635
IC50	GW819776	Q8TBX8	PIP4K2C	PIP5K2C	5	6.254657071959846
IC50	GW819776	Q9BVS4	RIOK2	RIOK2	5.070581	5.721702700827321
IC50	GW856795	P00519	ABL1	ABL1-phosphorylated	7.309804	6.638689110605284
IC50	GW856795	P04626	ERBB2	ERBB2	6.309804	5.8807473259756184
IC50	GW856795	P42685	FRK	FRK	7.031517	5.661749369997522
IC50	GW856795	P06239	LCK	LCK	6.031517	5.460107291442004
IC50	GW856795	Q12851	MAP4K2	MAP4K2	5.552842	5.29056589803244
IC50	GW856795	P16234	PDGFRA	PDGFRA	5.958607	6.194283169199898
IC50	GW856795	O15530	PDPK1	PDPK1	5	4.848432061042183
IC50	GW856795	P17612	PRKACA	PKAC-alpha	5	5.290132449830418
IC50	GW856795	P07949	RET	RET	6.886057	5.345063442580039
IC50	GW856795	P12931	SRC	SRC	6.142668	5.315582072089496
IC50	GW856795	Q7L7X3	TAOK1	TAOK1	5	5.899063567846326
IC50	GW856795	P37173	TGFBR2	TGFBR2	6.69897	5.042915021994714
IC50	GW856795	Q86Y07	VRK2	VRK2	5	4.753638741741468
IC50	GSK902056	P31749	AKT1	AKT1	7.004365	8.648201802652816
IC50	GSK902056	P31751	AKT2	AKT2	7	8.291813227899691
IC50	GSK902056	Q9Y243	AKT3	AKT3	7.346787	8.200697784702964
IC50	GSK902056	P21802	FGFR2	FGFR2	5	7.723303306465063
IC50	GSK902056	Q9P286	PAK7	PAK7	5.958607	7.023865788178716
IC50	GSK902056	Q05655	PRKCD	PRKCD	6	6.598058444089361
IC50	GSK902056	Q02156	PRKCE	PRKCE	7.49485	7.219709910245264
IC50	GSK902056	P24723	PRKCH	PRKCH	7.387216	7.671338309994894
IC50	GSK902056	Q04759	PRKCQ	PRKCQ	7.39794	6.808373772402297
IC50	GSK902056	Q13237	PRKG2	PRKG2	7.49485	6.392458388181291
IC50	GSK902056	P51817	PRKX	PRKX	6.920819	6.671300045629542
IC50	GSK902056	O75676	RPS6KA4	RPS6KA4(Kin.Dom.2-C-terminal)	6.366532	6.4537951950043055
IC50	GSK902056	Q56UN5	MAP3K19	YSK4	8.013228	6.7516827272205235
Kd	PFE-PKIS 10	Q9UM73	ALK	ALK	9	5.989433486229855
Kd	PFE-PKIS 10	Q9UIK4	DAPK2	DAPK2	5	6.614783278490857
Kd	PFE-PKIS 10	O15075	DCLK1	DCAMKL1	6.920819	6.389944022596452
Kd	PFE-PKIS 10	Q8N568	DCLK2	DCAMKL2	6.318759	6.052575759592503
Kd	PFE-PKIS 10	O15197	EPHB6	EPHB6	5.638272	6.700639616599542
Kd	PFE-PKIS 10	Q05397	PTK2	FAK	8.30103	5.409135246017763
Kd	PFE-PKIS 10	P16591	FER	FER	7.49485	5.898366998850782
Kd	PFE-PKIS 10	P07332	FES	FES	6.920819	5.747717834210491
Kd	PFE-PKIS 10	P42685	FRK	FRK	6.823909	6.469777971056605
Kd	PFE-PKIS 10	Q15835	GRK1	GRK1	6.744727	6.112659366371169
Kd	PFE-PKIS 10	Q8WTQ7	GRK7	GRK7	6.886057	6.217330440551616
Kd	PFE-PKIS 10	O94804	STK10	LOK	6.337242	6.485253440630489
Kd	PFE-PKIS 10	P29376	LTK	LTK	6.244125	6.029518580830216
Kd	PFE-PKIS 10	P46734	MAP2K3	MEK3	6.19382	6.188655652168645
Kd	PFE-PKIS 10	P15735	PHKG2	PHKG2	6.920819	6.528799733009375
Kd	PFE-PKIS 10	O00444	PLK4	PLK4	7.408935	6.773344636540707
Kd	PFE-PKIS 10	Q14289	PTK2B	PYK2	8.091515	5.760772730627444
Kd	PFE-PKIS 10	Q6XUX3	DSTYK	RIPK5	6.420216	6.103388844408967
Kd	PFE-PKIS 10	P08922	ROS1	ROS1	9.39794	6.1179457616905175
Kd	PFE-PKIS 10	Q9H2G2	SLK	SLK	6.638272	6.3369991539523935
Kd	PFE-PKIS 10	Q13470	TNK1	TNK1	7.004365	6.1373676913291595
Kd	PFE-PKIS 10	Q07912	TNK2	TNK2	7.657577	5.80455795187575
Kd	PFE-PKIS 10	P04629	NTRK1	TRKA	6.769551	6.551978005676066
Kd	PFE-PKIS 10	Q16620	NTRK2	TRKB	6.39794	6.45934720664926
Kd	PFE-PKIS 14	Q96GD4	AURKB	AURKB	6.283997	5.959546886797244
Kd	PFE-PKIS 14	Q8N5S9	CAMKK1	CAMKK1	6.468521	5.352051840585932
Kd	PFE-PKIS 14	Q96RR4	CAMKK2	CAMKK2	6.769551	5.298443821739381
Kd	PFE-PKIS 14	P49759	CLK1	CLK1	6.79588	7.446499646332074
Kd	PFE-PKIS 14	Q9HAZ1	CLK4	CLK4	7.508638	7.3358543886849885
Kd	PFE-PKIS 14	P68400	CSNK2A1	CSNK2A1	5.69897	5.647757041372003
Kd	PFE-PKIS 14	P19784	CSNK2A2	CSNK2A2	6.21467	5.851872428128477
Kd	PFE-PKIS 14	Q9UEE5	STK17A	DRAK1	6.568636	6.504095999983399
Kd	PFE-PKIS 14	O94768	STK17B	DRAK2	7.958607	6.119977787377117
Kd	PFE-PKIS 14	Q13627	DYRK1A	DYRK1A	7.387216	7.4911550970220375
Kd	PFE-PKIS 14	Q86Z02	HIPK1	HIPK1	6.769551	6.681200441580308
Kd	PFE-PKIS 14	Q9H2X6	HIPK2	HIPK2	6.79588	6.904311312705482
Kd	PFE-PKIS 14	Q9H422	HIPK3	HIPK3	6.69897	6.926669740776283
Kd	PFE-PKIS 14	Q8NE63	HIPK4	HIPK4	6.259637	6.433907548149181
Kd	PFE-PKIS 14	P09619	PDGFRB	PDGFRB	6.920819	7.288836205304355
Kd	PFE-PKIS 14	O60331	PIP5K1C	PIP5K1C	6.327902	6.900500772613261
Kd	PFE-PKIS 14	P19525	EIF2AK2	PRKR	5	5.838517662434011
Kd	PFE-PKIS 18	O14965	AURKA	AURKA	6.677781	6.067443992036654
Kd	PFE-PKIS 18	Q96GD4	AURKB	AURKB	6.769551	6.188987760577422
Kd	PFE-PKIS 18	P19784	CSNK2A2	CSNK2A2	6.154902	6.49987033592058
Kd	PFE-PKIS 18	O94768	STK17B	DRAK2	5.619789	6.40554126086675
Kd	PFE-PKIS 18	Q05397	PTK2	FAK	8.619789	7.103408040461962
Kd	PFE-PKIS 18	P36888	FLT3	FLT3	7.21467	6.501486803792624
Kd	PFE-PKIS 18	P35916	FLT4	FLT4	6.552842	5.747373231621608
Kd	PFE-PKIS 18	P23458	JAK1	JAK1(JH2domain-pseudokinase)	6.356547	6.5243501014324865
Kd	PFE-PKIS 18	O60674	JAK2	JAK2(JH1domain-catalytic)	7.045757	6.7707429355794275
Kd	PFE-PKIS 18	P52333	JAK3	JAK3(JH1domain-catalytic)	7.769551	6.48946473252367
Kd	PFE-PKIS 18	P08581	MET	MET	6	5.560767841398655
Kd	PFE-PKIS 18	P80192	MAP3K9	MLK1	7.958607	6.003903159909909
Kd	PFE-PKIS 18	Q02779	MAP3K10	MLK2	7.130768	5.66111140155344
Kd	PFE-PKIS 18	Q16584	MAP3K11	MLK3	7.552842	6.081053615257082
Kd	PFE-PKIS 18	Q16539	MAPK14	p38-alpha	5	7.145673953018282
Kd	PFE-PKIS 18	P07949	RET	RET	6.455932	6.624892746621122
Kd	PFE-PKIS 18	O14730	RIOK3	RIOK3	6.207608	6.1695143458714234
Kd	PFE-PKIS 18	Q9H093	NUAK2	SNARK	5.886057	7.202172124594097
Kd	PFE-PKIS 18	O75716	STK16	STK16	7.309804	6.881315730891411
Kd	PFE-PKIS 18	P43405	SYK	SYK	6.443697	6.09466208017256
Kd	PFE-PKIS 18	Q9UHD2	TBK1	TBK1	6.376751	6.510159179035796
Kd	PFE-PKIS 18	P04629	NTRK1	TRKA	6.420216	5.974648727849911
Kd	PFE-PKIS 18	Q16620	NTRK2	TRKB	5.677781	5.75494701023829
Kd	PFE-PKIS 18	P33981	TTK	TTK	7.568636	6.2955501688716655
Kd	PFE-PKIS 18	P29597	TYK2	TYK2(JH1domain-catalytic)	6.585027	6.215659498683711
Kd	PFE-PKIS 18	Q56UN5	MAP3K19	YSK4	7.537602	6.633182575264067
Kd	TPKI-30	Q8NI60	CABC1	ADCK3	5	6.416199504631575
Kd	TPKI-30	O14965	AURKA	AURKA	5.05061	7.547878947180436
Kd	TPKI-30	Q13873	BMPR2	BMPR2	5.886057	5.75253335404137
Kd	TPKI-30	P51813	BMX	BMX	5	5.870833702270887
Kd	TPKI-30	P22607	FGFR3	FGFR3	5	5.920428069064016
Kd	TPKI-30	P52564	MAP2K6	MEK6	5	5.851085430388542
Kd	TPKI-30	Q9Y6E0	STK24	MST3	5	5.695981344490363
Kd	TPKI-30	Q96PY6	NEK1	NEK1	5	5.906317750803273
Kd	TPKI-30	Q8IY84	MGC42105	NIM1	5.251812	6.532621686766438
Kd	TPKI-30	Q8TBX8	PIP4K2C	PIP5K2C	5.481486	7.2681424482096615
Kd	TPKI-30	P53350	PLK1	PLK1	8.080922	9.077977426618718
Kd	TPKI-30	Q9NYY3	PLK2	PLK2	7.173925	8.523934163881059
Kd	TPKI-30	Q9H4B4	PLK3	PLK3	6.420216	8.369008766096766
Kd	TPKI-30	Q9H2G2	SLK	SLK	5	6.550409563051256
Kd	TPKI-30	O75716	STK16	STK16	5.958607	7.205220419659073
Kd	TPKI-30	O00506	STK25	YSK1	5	5.444534045040024
Kd	TPKI-31	O14965	AURKA	AURKA	7.275724	7.413750602623634
Kd	TPKI-31	Q9NSY1	BMP2K	BIKE	7.443697	6.322878319273624
Kd	TPKI-31	P49760	CLK2	CLK2	7.130768	6.479843001626792
Kd	TPKI-31	Q9C098	DCLK3	DCAMKL3	5.638272	6.816194203846119
Kd	TPKI-31	O14976	GAK	GAK	7.431798	6.192100948756833
Kd	TPKI-31	Q9P2K8	EIF2AK4	GCN2(Kin.Dom.2,S808G)	7.30103	6.334558238480099
Kd	TPKI-31	P51617	IRAK1	IRAK1	7.022276	6.956607294510347
Kd	TPKI-31	P23458	JAK1	JAK1(JH2domain-pseudokinase)	6.823909	6.627976199762846
Kd	TPKI-31	Q9Y6R4	MAP3K4	MAP3K4	7.130768	5.270332594481342
Kd	TPKI-31	P08581	MET	MET	7.337242	6.648367038148126
Kd	TPKI-31	Q8IY84	MGC42105	NIM1	7.107905	6.210096871908955
Kd	TPKI-31	P48736	PIK3CG	PIK3CG	7.091515	5.789577028556747
Kd	TPKI-31	Q8TBX8	PIP4K2C	PIP5K2C	7.619789	7.204301857327259
Kd	TPKI-31	P53350	PLK1	PLK1	9.769551	8.302524375241063
Kd	TPKI-31	Q9NYY3	PLK2	PLK2	8.657577	7.4876275612117595
Kd	TPKI-31	Q9H4B4	PLK3	PLK3	7.744727	7.284977594422723
Kd	TPKI-31	Q9BRS2	RIOK1	RIOK1	7.075721	6.648434116495061
Kd	TPKI-31	O14730	RIOK3	RIOK3	5.443697	6.616014564886847
Kd	TPKI-31	Q9H2G2	SLK	SLK	7.619789	6.047298305055704
Kd	TPKI-31	O75716	STK16	STK16	7.481486	7.198732046490734
Kd	TPKI-31	P29597	TYK2	TYK2(JH1domain-catalytic)	6.79588	6.594112593242396
Kd	TPKI-31	Q56UN5	MAP3K19	YSK4	7.346787	6.970686910513224
Kd	TPKI-35	P00519	ABL1	ABL1-phosphorylated	8.136677	7.815368308926109
Kd	TPKI-35	P42684	ABL2	ABL2	6.585027	7.676717446498328
Kd	TPKI-35	Q92772	CDKL2	CDKL2	6.79588	8.11159938946889
Kd	TPKI-35	P07333	CSF1R	CSF1R	7.173925	8.44777622433806
Kd	TPKI-35	Q08345	DDR1	DDR1	8.721246	8.439777673461881
Kd	TPKI-35	Q16832	DDR2	DDR2	7.619789	7.675532535962014
Kd	TPKI-35	O15197	EPHB6	EPHB6	6.769551	8.08700707913397
Kd	TPKI-35	P21860	ERBB3	ERBB3	6.309804	6.625612789824774
Kd	TPKI-35	P17948	FLT1	FLT1	6.69897	7.38178111238967
Kd	TPKI-35	P36888	FLT3	FLT3	8.244125	7.866761114458352
Kd	TPKI-35	P35916	FLT4	FLT4	7.318759	7.280298832673286
Kd	TPKI-35	P10721	KIT	KIT	8.200659	8.366301136029982
Kd	TPKI-35	P06239	LCK	LCK	7.004365	7.889068645060924
Kd	TPKI-35	O94804	STK10	LOK	6.920819	7.510377028945391
Kd	TPKI-35	Q13163	MAP2K5	MEK5	7	7.960231831095824
Kd	TPKI-35	Q12866	MERTK	MERTK	6.769551	7.047260774027263
Kd	TPKI-35	P08581	MET	MET	6.79588	7.566544319002621
Kd	TPKI-35	P16234	PDGFRA	PDGFRA	7.823909	8.248916712237014
Kd	TPKI-35	P09619	PDGFRB	PDGFRB	8.49485	8.511240780338884
Kd	TPKI-35	P07949	RET	RET	6.853872	7.81279115837785
Kd	TPKI-35	P35590	TIE1	TIE1	6.455932	7.607641735622403
Kd	TPKI-35	P04629	NTRK1	TRKA	6.744727	7.1813024824994836
Kd	AKI00000050a	P51451	BLK	BLK	6.769551	7.875675634904179
Kd	AKI00000050a	Q6P2M8	PNCK	CAMK1B	5	5.947673060790857
Kd	AKI00000050a	P07333	CSF1R	CSF1R	8.244125	9.204138382926544
Kd	AKI00000050a	P48729	CSNK1A1	CSNK1A1	6.337242	6.394496083511766
Kd	AKI00000050a	P48730	CSNK1D	CSNK1D	6.552842	6.328851853052316
Kd	AKI00000050a	P49674	CSNK1E	CSNK1E	6.721246	6.625020867653839
Kd	AKI00000050a	Q9C098	DCLK3	DCAMKL3	6.356547	7.027105219123154
Kd	AKI00000050a	Q08345	DDR1	DDR1	8.29243	8.84949881524752
Kd	AKI00000050a	Q16832	DDR2	DDR2	7.744727	8.002841015151049
Kd	AKI00000050a	Q9Y463	DYRK1B	DYRK1B	6.721246	6.970026196312511
Kd	AKI00000050a	O15197	EPHB6	EPHB6	6.886057	8.63268167739118
Kd	AKI00000050a	P36888	FLT3	FLT3	8.055517	8.97008385302079
Kd	AKI00000050a	P35916	FLT4	FLT4	6.522879	8.02853783885351
Kd	AKI00000050a	P25098	ADRBK1	GRK2	5	6.461826692467005
Kd	AKI00000050a	P10721	KIT	KIT	8.853872	8.895256554684089
Kd	AKI00000050a	P06239	LCK	LCK	6.229148	8.319526436121707
Kd	AKI00000050a	P49137	MAPKAPK2	MAPKAPK2	5	6.363093762486352
Kd	AKI00000050a	Q13163	MAP2K5	MEK5	6.537602	7.621891628382796
Kd	AKI00000050a	Q9H1R3	MYLK2	MYLK2	6.886057	6.572386470606136
Kd	AKI00000050a	P16234	PDGFRA	PDGFRA	8.221849	8.914124671312004
Kd	AKI00000050a	P09619	PDGFRB	PDGFRB	9.19382	9.240424260694233
Kd	AKI00000050a	P07949	RET	RET	6.79588	8.366599899294235
Kd	AKI00000050a	O00141	SGK1	SGK	6.537602	5.871474507808172
Kd	AKI00000050a	Q16288	NTRK3	TRKC	6.49485	7.928429022405229
Kd	AKI00000050a	P35968	KDR	VEGFR2	7.677781	8.023540049678775
Kd	AKI00000063a	Q8NI60	CABC1	ADCK3	6.221849	6.401377278594275
Kd	AKI00000063a	O43683	BUB1	BUB1	6.376751	7.1544538017727835
Kd	AKI00000063a	Q6P2M8	PNCK	CAMK1B	5	7.234664779969302
Kd	AKI00000063a	P48730	CSNK1D	CSNK1D	6.142668	6.740547481006844
Kd	AKI00000063a	P49674	CSNK1E	CSNK1E	6.142668	7.004754159890546
Kd	AKI00000063a	O14976	GAK	GAK	7	6.722393192624954
Kd	AKI00000063a	P45983	MAPK8	JNK1	7.744727	7.616811230731513
Kd	AKI00000063a	P45984	MAPK9	JNK2	8.619789	7.586540954818689
Kd	AKI00000063a	P53779	MAPK10	JNK3	8.638272	7.928606875162667
Kd	AKI00000063a	P45985	MAP2K4	MEK4	6.677781	6.669885692351487
Kd	AKI00000063a	Q9UBE8	NLK	NLK	8.387216	7.603885576062503
Kd	AKI00000063a	Q16539	MAPK14	p38-alpha	9.327902	7.548482444639341
Kd	AKI00000063a	Q15759	MAPK11	p38-beta	8.055517	7.139156227763324
Kd	AKI00000063a	Q9BZL6	PRKD2	PRKD2	6.638272	6.536048558493912
Kd	AKI00000063a	Q15418	RPS6KA1	RSK1(Kin.Dom.2-C-terminal)	7.080922	7.227273752902418
Kd	AKI00000063a	Q9UK32	RPS6KA6	RSK4(Kin.Dom.2-C-terminal)	7.065502	7.419579190985837
Kd	AKI00000063a	Q9NRP7	STK36	STK36	6.568636	6.503693589806071
Kd	AKI00000063a	Q9NYL2	ZAK	ZAK	6.823909	6.279333135635616
Kd	AKI00000070a	P11802	CDK4	CDK4-cyclinD1	7.337242	6.115801989466618
Kd	AKI00000070a	P11802	CDK4	CDK4-cyclinD3	7.309804	6.115801989466618
Kd	AKI00000070a	P50613	CDK7	CDK7	7.376751	6.510651727778269
Kd	AKI00000070a	O76039	CDKL5	CDKL5	6.552842	6.769761228812321
Kd	AKI00000070a	P48729	CSNK1A1	CSNK1A1	5.69897	6.0506519491113995
Kd	AKI00000070a	P19784	CSNK2A2	CSNK2A2	6.853872	6.689392392333764
Kd	AKI00000070a	Q13627	DYRK1A	DYRK1A	6.769551	6.6957247006747025
Kd	AKI00000070a	Q8TD08	MAPK15	ERK8	7.443697	6.7353854226697685
Kd	AKI00000070a	P49840	GSK3A	GSK3A	7.721246	6.05919963376702
Kd	AKI00000070a	P49841	GSK3B	GSK3B	7.886057	6.760129552614759
Kd	AKI00000070a	Q86Z02	HIPK1	HIPK1	6.187087	5.90914755798578
Kd	AKI00000070a	Q9Y6R4	MAP3K4	MAP3K4	5	5.4945839528070115
Kd	AKI00000070a	Q9NRP7	STK36	STK36	6.79588	6.020623359589203
Kd	AKI00000070a	P37173	TGFBR2	TGFBR2	7.055517	6.0592367270392264
Kd	AKI00000070a	P29597	TYK2	TYK2(JH2domain-pseudokinase)	6.721246	5.673508746328862
Kd	AKI00000070a	Q56UN5	MAP3K19	YSK4	6.744727	6.47965892483465
Kd	AKI00000074a	Q9BWU1	CDK19	CDK11	7.619789	5.207411248714526
Kd	AKI00000074a	P49336	CDK8	CDK8	7.366532	4.996321659417182
Kd	AKI00000074a	P53355	DAPK1	DAPK1	6.244125	5.322420015136022
Kd	AKI00000074a	Q9UIK4	DAPK2	DAPK2	6.721246	5.402220559794345
Kd	AKI00000074a	O43293	DAPK3	DAPK3	7.376751	5.770829976706989
Kd	AKI00000074a	Q86Z02	HIPK1	HIPK1	7.045757	5.740004831439752
Kd	AKI00000074a	Q9H2X6	HIPK2	HIPK2	6.853872	5.893658282587855
Kd	AKI00000074a	Q9H422	HIPK3	HIPK3	6.522879	5.81364671451494
Kd	AKI00000074a	Q8NE63	HIPK4	HIPK4	6.69897	5.6891253140337765
Kd	AKI00000074a	Q13163	MAP2K5	MEK5	5.638272	6.694739015281979
Kd	AKI00000074a	Q9Y2I7	PIKFYVE	PIKFYVE	6.29243	4.727946226435601
Kd	AKI00000021a	Q08345	DDR1	DDR1	7.004365	7.745351137784599
Kd	AKI00000021a	Q16832	DDR2	DDR2	6.677781	7.2125290899960275
Kd	AKI00000021a	Q9P2K8	EIF2AK4	GCN2(Kin.Dom.2,S808G)	7.251812	6.369266656338728
Kd	AKI00000021a	O60674	JAK2	JAK2(JH1domain-catalytic)	6.920819	7.270427591659601
Kd	AKI00000021a	P52333	JAK3	JAK3(JH1domain-catalytic)	6.443697	7.1818102724298765
Kd	AKI00000021a	Q9Y2U5	MAP3K2	MAP3K2	7.086186	7.653361632032407
Kd	AKI00000021a	Q99759	MAP3K3	MAP3K3	7.05061	7.423135212871308
Kd	AKI00000021a	Q9Y6R4	MAP3K4	MAP3K4	7.468521	5.886770584615909
Kd	AKI00000021a	Q9Y4K4	MAP4K5	MAP4K5	6.958607	6.487959441733882
Kd	AKI00000021a	P42345	MTOR	MTOR	5	8.027117273154413
Kd	AKI00000021a	P29597	TYK2	TYK2(JH1domain-catalytic)	6.180456	6.681899706572672
Kd	AKI00000021a	P30291	WEE1	WEE1	7.327902	6.033225184722447
Kd	AKI00000021a	P0C1S8	WEE2	WEE2	7.283997	6.337440978945698
Kd	AKI00000021a	Q56UN5	MAP3K19	YSK4	7.508638	6.963627792001778
Kd	AKI00000047a	Q8NI60	CABC1	ADCK3	5	6.078049403938533
Kd	AKI00000047a	P30530	AXL	AXL	6.744727	7.152254345241192
Kd	AKI00000047a	P49760	CLK2	CLK2	5.161151	5.852917116323303
Kd	AKI00000047a	P07333	CSF1R	CSF1R	8.823909	8.431588563777868
Kd	AKI00000047a	P49674	CSNK1E	CSNK1E	5	6.363986261720709
Kd	AKI00000047a	Q08345	DDR1	DDR1	7.387216	8.151601489497494
Kd	AKI00000047a	Q16832	DDR2	DDR2	7.229148	7.3162792426640175
Kd	AKI00000047a	O94768	STK17B	DRAK2	5	5.793673393611723
Kd	AKI00000047a	P29323	EPHB2	EPHB2	5.39794	6.6759913681164855
Kd	AKI00000047a	P54753	EPHB3	EPHB3	5.853872	5.8669895327184305
Kd	AKI00000047a	O15197	EPHB6	EPHB6	7.142668	7.671651415599565
Kd	AKI00000047a	P17948	FLT1	FLT1	7.468521	7.311180220296509
Kd	AKI00000047a	P36888	FLT3	FLT3	9.537602	7.800978470099958
Kd	AKI00000047a	P35916	FLT4	FLT4	6.853872	7.150782228164163
Kd	AKI00000047a	Q8NE63	HIPK4	HIPK4	6.387216	7.426282454384628
Kd	AKI00000047a	P10721	KIT	KIT	9.055517	7.968343356716206
Kd	AKI00000047a	Q8IVH8	MAP4K3	MAP4K3	5	6.136190811672264
Kd	AKI00000047a	Q8WXR4	MYO3B	MYO3B	5	6.10983678819408
Kd	AKI00000047a	P16234	PDGFRA	PDGFRA	8.677781	8.042504725065998
Kd	AKI00000047a	P09619	PDGFRB	PDGFRB	8.721246	8.443540986776041
Kd	AKI00000047a	Q96Q40	CDK15	PFTAIRE2	5	5.393479668595517
Kd	AKI00000047a	Q8TBX8	PIP4K2C	PIP5K2C	6.568636	6.428786605235492
Kd	AKI00000047a	P07949	RET	RET	5.853872	7.148695249321469
Kd	AKI00000047a	P57078	RIPK4	RIPK4	5	6.287770013873372
Kd	AKI00000047a	Q15349	RPS6KA2	RSK3(Kin.Dom.1-N-terminal)	5	5.945054505516779
Kd	AKI00000047a	P12931	SRC	SRC	5	5.74021718717084
Kd	AKI00000047a	Q16288	NTRK3	TRKC	6.958607	7.093280777390262
Kd	AKI00000047a	P35968	KDR	VEGFR2	8.69897	7.09837832962207
Kd	AKI00000047a	Q56UN5	MAP3K19	YSK4	7.327902	6.719322364694666
Kd	GSK1379713	Q9BYP7	WNK3	WNK3	5	6.046112719381859
Kd	GSK1379766	O14965	AURKA	AURKA	5	6.057093829620084
Kd	GSK1379766	Q9UQB9	AURKC	AURKC	5	6.608422196079039
Kd	GSK1379766	O15197	EPHB6	EPHB6	5.79588	6.845907845509206
Kd	GSK1379766	Q92918	MAP4K1	HPK1	5	5.299564224320703
Kd	GSK1379766	P51617	IRAK1	IRAK1	5	6.299200844491779
Kd	GSK1379766	Q9Y616	IRAK3	IRAK3	5	6.13463845066069
Kd	GSK1379766	O60674	JAK2	JAK2(JH1domain-catalytic)	5.552842	6.720520611564024
Kd	GSK1379766	Q13163	MAP2K5	MEK5	5.376751	7.013485382928293
Kd	GSK1379766	Q6P3R8	NEK5	NEK5	5	5.769455550427495
Kd	GSK1379766	Q9UBF8	PI4KB	PIK4CB	5	5.355080846672611
Kd	GSK1379766	Q8TBX8	PIP4K2C	PIP5K2C	5.619789	6.1007865060827315
Kd	GSK1379766	Q9BRS2	RIOK1	RIOK1	5	5.728699835382657
Kd	GSK1379766	O14730	RIOK3	RIOK3	5	5.649119922907856
Kd	GSK1379766	Q6PHR2	ULK3	ULK3	5	5.9077202503146236
Kd	GSK1379708	Q96J92	WNK4	WNK4	5	5.049661897573491
Kd	GSK1379753	Q13705	ACVR2B	ACVR2B	5	4.348100264717256
Kd	GSK1379753	O14965	AURKA	AURKA	5.920819	6.241468471086065
Kd	GSK1379753	O15197	EPHB6	EPHB6	6.39794	6.985832429690345
Kd	GSK1379753	Q9Y616	IRAK3	IRAK3	6.958607	5.84462958203779
Kd	GSK1379753	O60674	JAK2	JAK2(JH1domain-catalytic)	6.251812	6.418443790296665
Kd	GSK1379753	P10721	KIT	KIT	5.958607	7.413197059522049
Kd	GSK1379753	P29376	LTK	LTK	5.677781	6.781939776513205
Kd	GSK1379753	Q13163	MAP2K5	MEK5	7.408935	6.860586937092933
Kd	GSK1379753	Q13043	STK4	MST1	5	4.640821758749918
Kd	GSK1379753	Q6P3R8	NEK5	NEK5	6.366532	5.497639169316954
Kd	GSK1379753	O75914	PAK3	PAK3	5	5.361632769426297
Kd	GSK1379753	Q8TBX8	PIP4K2C	PIP5K2C	6.744727	6.195732118313464
Kd	GSK1379753	O75716	STK16	STK16	6.187087	6.087647129738195
Kd	GSK1379765	Q96D53	ADCK4	ADCK4	5.267606	5.5822998690319094
Kd	GSK1379765	O14965	AURKA	AURKA	5.167491	6.01995637004957
Kd	GSK1379765	Q96GD4	AURKB	AURKB	5.920819	6.376196479086262
Kd	GSK1379765	O43683	BUB1	BUB1	5	6.517470214877051
Kd	GSK1379765	O15197	EPHB6	EPHB6	5.585027	6.46329855496565
Kd	GSK1379765	P14616	INSRR	INSRR	5	5.881841610393385
Kd	GSK1379765	Q9Y616	IRAK3	IRAK3	5.49485	5.730704275217937
Kd	GSK1379765	O60674	JAK2	JAK2(JH1domain-catalytic)	5.638272	6.32737868981309
Kd	GSK1379765	P53671	LIMK2	LIMK2	5	5.10181345552487
Kd	GSK1379765	Q13163	MAP2K5	MEK5	7.136677	6.732343817305062
Kd	GSK1379765	O15146	MUSK	MUSK	5	6.017922571865572
Kd	GSK1379765	Q6P3R8	NEK5	NEK5	5.267606	5.29310653249463
Kd	GSK1379765	P42338	PIK3CB	PIK3CB	5	5.012171262972586
Kd	GSK1379765	Q8TBX8	PIP4K2C	PIP5K2C	5.251812	6.033103656920373
Kd	GSK1379765	P35590	TIE1	TIE1	5	6.3037507487357765
Kd	GSK1379765	Q6PHR2	ULK3	ULK3	5.79588	5.854362648564611
Kd	GSK1033723	Q9Y243	AKT3	AKT3	5	5.723804236776574
Kd	GSK1033723	P30530	AXL	AXL	5	6.090328753701085
Kd	GSK1033723	P49759	CLK1	CLK1	6.823909	7.096780466268821
Kd	GSK1033723	Q9HAZ1	CLK4	CLK4	6.886057	7.009879577370875
Kd	GSK1033723	Q09013	DMPK	DMPK	5.091515	6.3721035754361095
Kd	GSK1033723	Q13627	DYRK1A	DYRK1A	6.886057	6.79618943465513
Kd	GSK1033723	Q9Y463	DYRK1B	DYRK1B	5	6.446083050074039
Kd	GSK1033723	Q92630	DYRK2	DYRK2	6.366532	6.201540743276763
Kd	GSK1033723	Q8TF76	GSG2	HASPIN	5	5.924593592785091
Kd	GSK1033723	Q9H422	HIPK3	HIPK3	6.769551	6.155679486159995
Kd	GSK1033723	P06213	INSR	INSR	5	5.281159687467431
Kd	GSK1033723	Q02763	TEK	TIE2	5	5.204415045799446
Kd	GSK1033723	Q56UN5	MAP3K19	YSK4	6.431798	5.8642673012126405
Kd	GSK1379763	P27037	ACVR2A	ACVR2A	5	4.669597327093817
Kd	GSK1379763	Q9UQB9	AURKC	AURKC	6.05061	6.8628659067329645
Kd	GSK1379763	O15197	EPHB6	EPHB6	6.552842	7.1949950734503085
Kd	GSK1379763	Q9H422	HIPK3	HIPK3	5	5.426094507941455
Kd	GSK1379763	Q9Y616	IRAK3	IRAK3	6.823909	5.957938897821582
Kd	GSK1379763	O60674	JAK2	JAK2(JH1domain-catalytic)	6.060481	6.327668689282504
Kd	GSK1379763	P10721	KIT	KIT	6.69897	7.5385794348645625
Kd	GSK1379763	Q13233	MAP3K1	MAP3K1	5	4.989120381053298
Kd	GSK1379763	Q9Y4K4	MAP4K5	MAP4K5	5	5.413517980407651
Kd	GSK1379763	Q13163	MAP2K5	MEK5	7.619789	6.802557961200329
Kd	GSK1379763	Q6P3R8	NEK5	NEK5	6.431798	5.536692280006195
Kd	GSK1379763	P09619	PDGFRB	PDGFRB	5.657577	7.297623671374793
Kd	GSK1379763	Q8TBX8	PIP4K2C	PIP5K2C	6.619789	6.088096385600089
Kd	GSK1379763	Q9BRS2	RIOK1	RIOK1	5.657577	5.6545850211417035
Kd	GSK1379763	O14730	RIOK3	RIOK3	5	5.516491673132843
Kd	GSK1379763	Q16288	NTRK3	TRKC	6.251812	6.286324977920232
Kd	GSK1379763	Q6PHR2	ULK3	ULK3	6.136677	5.850305791593759
Kd	SB-213663	O96017	CHEK2	CHEK2	5	7.2163040348679806
Kd	SB-213663	O14578	CIT	CIT	6.585027	6.760758389657452
Kd	SB-213663	Q6DT37	CDC42BPG	DMPK2	6.537602	6.150149630376764
Kd	SB-213663	P45983	MAPK8	JNK1	6.657577	7.509455806280553
Kd	SB-213663	P45984	MAPK9	JNK2	7.337242	7.915107548393857
Kd	SB-213663	P53779	MAPK10	JNK3	7.187087	8.103482923989963
Kd	SB-213663	Q15746	MYLK	MYLK	5	6.081315240779667
Kd	SB-213663	Q16539	MAPK14	p38-alpha	7.267606	8.858256703806058
Kd	SB-213663	Q9UHD2	TBK1	TBK1	5	6.13803418507492
Kd	GSK301362	Q6P2M8	PNCK	CAMK1B	6.508638	5.16544344194455
Kd	GSK301362	O14920	IKBKB	IKK-beta	7.677781	5.775417322228069
Kd	GSK301362	P23458	JAK1	JAK1(JH2domain-pseudokinase)	6.408935	6.308973885505742
Kd	GSK301362	O60674	JAK2	JAK2(JH1domain-catalytic)	6.744727	6.600625647197671
Kd	GSK301362	Q13188	STK3	MST2	5.657577	6.087129666328597
Kd	GSK301362	Q86YV6	MYLK4	MYLK4	6.853872	6.13194628793604
Kd	GSK301362	Q9H093	NUAK2	SNARK	6.69897	6.041658192980783
Kd	GSK301362	Q7L7X3	TAOK1	TAOK1	7.167491	5.834348749888862
Kd	GSK301362	Q9H2K8	TAOK3	TAOK3	7.49485	6.028043877159929
Kd	GSK301362	P29597	TYK2	TYK2(JH2domain-pseudokinase)	8.537602	6.093765109667555
Kd	GSK1379944	O14936	CASK	CASK	5	5.77644293445306
Kd	GSK1379944	Q00526	CDK3	CDK3	5	4.219781979485889
Kd	GSK1379944	P11802	CDK4	CDK4-cyclinD1	5	4.583393494976
Kd	GSK1379944	O14757	CHEK1	CHEK1	5	4.916189181665206
Kd	GSK1379944	P78368	CSNK1G2	CSNK1G2	5	5.074630991092263
Kd	GSK1379944	O43293	DAPK3	DAPK3	5	5.470717306465278
Kd	GSK1379944	Q08345	DDR1	DDR1	5	6.1022023845195745
Kd	GSK1379944	P29323	EPHB2	EPHB2	5	5.696680778646711
Kd	GSK1379944	P27361	MAPK3	ERK1	5	4.723680743310528
Kd	GSK1379944	P22455	FGFR4	FGFR4	5	5.018577622036945
Kd	GSK1379944	O14920	IKBKB	IKK-beta	5	5.624522915265396
Kd	GSK1379944	P51617	IRAK1	IRAK1	5	5.957569551705649
Kd	GSK1379944	Q6P3R8	NEK5	NEK5	5	5.152106450147729
Kd	GSK1379944	Q9UBE8	NLK	NLK	5	5.662938408666269
Kd	GSK1379944	P09619	PDGFRB	PDGFRB	5	7.9001813719348
Kd	GSK1379944	O60331	PIP5K1C	PIP5K1C	5	5.033428419645583
Kd	GSK1379944	Q02156	PRKCE	PRKCE	5	4.684798752317034
Kd	GSK1379944	O94806	PRKD3	PRKD3	5	5.257483580621408
Kd	GSK1379944	P07949	RET	RET	5	6.738086712072913
Kd	GSK1379753	Q16288	NTRK3	TRKC	6.537602	6.315415147795503
Kd	GW819776	Q8IVW4	CDKL3	CDKL3	5	6.772920865066307
Kd	GW819776	P49759	CLK1	CLK1	5.309804	6.638964018180078
Kd	GW819776	Q8TD08	MAPK15	ERK8	5.619789	7.285030083793992
Kd	GW819776	Q86Z02	HIPK1	HIPK1	5.013228	6.089298601731162
Kd	GW819776	Q9H2X6	HIPK2	HIPK2	5.30103	6.3837910756339395
Kd	GW819776	Q9H422	HIPK3	HIPK3	5	6.462710882842357
Kd	GW819776	P45983	MAPK8	JNK1	5.091515	7.722720160126288
Kd	GW819776	P53779	MAPK10	JNK3	5	7.847991679432246
Kd	GW819776	P10721	KIT	KIT	5	6.491913212142544
Kd	GW819776	P46734	MAP2K3	MEK3	5.39794	6.782829803346161
Kd	GW819776	P51956	NEK3	NEK3	5	6.627117909799219
Kd	GW819776	Q6P3R8	NEK5	NEK5	5	6.03449548583488
Kd	GW819776	Q8TBX8	PIP4K2C	PIP5K2C	5	6.048695705764518
Kd	GW819776	Q9BVS4	RIOK2	RIOK2	5.070581	6.2711577354490595
Kd	GW856795	P00519	ABL1	ABL1-phosphorylated	7.309804	6.99163645952132
Kd	GW856795	P04626	ERBB2	ERBB2	6.309804	6.112146978673057
Kd	GW856795	P42685	FRK	FRK	7.031517	7.40707227144596
Kd	GW856795	P06239	LCK	LCK	6.031517	7.41986922433277
Kd	GW856795	Q12851	MAP4K2	MAP4K2	5.552842	6.39293178456304
Kd	GW856795	P16234	PDGFRA	PDGFRA	5.958607	6.683360089683271
Kd	GW856795	O15530	PDPK1	PDPK1	5	6.178470591997682
Kd	GW856795	P17612	PRKACA	PKAC-alpha	5	5.730210647160551
Kd	GW856795	P07949	RET	RET	6.886057	7.008859423155409
Kd	GW856795	P12931	SRC	SRC	6.142668	7.09959345835659
Kd	GW856795	Q7L7X3	TAOK1	TAOK1	5	6.320173289036161
Kd	GW856795	P37173	TGFBR2	TGFBR2	6.69897	6.353737883391399
Kd	GW856795	Q86Y07	VRK2	VRK2	5	5.783851002415348
Kd	GSK902056	P31749	AKT1	AKT1	7.004365	7.923395724857218
Kd	GSK902056	P31751	AKT2	AKT2	7	7.605785250899346
Kd	GSK902056	Q9Y243	AKT3	AKT3	7.346787	7.664836358153305
Kd	GSK902056	P21802	FGFR2	FGFR2	5	5.32515720345132
Kd	GSK902056	Q9P286	PAK7	PAK7	5.958607	7.641340177778902
Kd	GSK902056	Q05655	PRKCD	PRKCD	6	7.312549363040515
Kd	GSK902056	Q02156	PRKCE	PRKCE	7.49485	8.146035545402755
Kd	GSK902056	P24723	PRKCH	PRKCH	7.387216	7.830039375779381
Kd	GSK902056	Q04759	PRKCQ	PRKCQ	7.39794	7.505429513529696
Kd	GSK902056	Q13237	PRKG2	PRKG2	7.49485	7.732526275642565
Kd	GSK902056	P51817	PRKX	PRKX	6.920819	7.214027593289317
Kd	GSK902056	O75676	RPS6KA4	RPS6KA4(Kin.Dom.2-C-terminal)	6.366532	7.434969658625108
Kd	GSK902056	Q56UN5	MAP3K19	YSK4	8.013228	7.924759378232346
Kd, Ki, EC50	PFE-PKIS 10	Q9UM73	ALK	ALK	9	9.10329654509385
Kd, Ki, EC50	PFE-PKIS 10	Q9UIK4	DAPK2	DAPK2	5	6.549546586138123
Kd, Ki, EC50	PFE-PKIS 10	O15075	DCLK1	DCAMKL1	6.920819	6.800230367627528
Kd, Ki, EC50	PFE-PKIS 10	Q8N568	DCLK2	DCAMKL2	6.318759	6.915367676357122
Kd, Ki, EC50	PFE-PKIS 10	O15197	EPHB6	EPHB6	5.638272	8.165209562035495
Kd, Ki, EC50	PFE-PKIS 10	Q05397	PTK2	FAK	8.30103	6.688036139595812
Kd, Ki, EC50	PFE-PKIS 10	P16591	FER	FER	7.49485	7.304745784870343
Kd, Ki, EC50	PFE-PKIS 10	P07332	FES	FES	6.920819	6.976061507528879
Kd, Ki, EC50	PFE-PKIS 10	P42685	FRK	FRK	6.823909	7.220102330860809
Kd, Ki, EC50	PFE-PKIS 10	Q15835	GRK1	GRK1	6.744727	6.536108030338299
Kd, Ki, EC50	PFE-PKIS 10	Q8WTQ7	GRK7	GRK7	6.886057	6.590575149348001
Kd, Ki, EC50	PFE-PKIS 10	O94804	STK10	LOK	6.337242	7.114522259765379
Kd, Ki, EC50	PFE-PKIS 10	P29376	LTK	LTK	6.244125	8.3542379906437
Kd, Ki, EC50	PFE-PKIS 10	P46734	MAP2K3	MEK3	6.19382	5.972325268976842
Kd, Ki, EC50	PFE-PKIS 10	P15735	PHKG2	PHKG2	6.920819	6.720365786993713
Kd, Ki, EC50	PFE-PKIS 10	O00444	PLK4	PLK4	7.408935	7.377979549618221
Kd, Ki, EC50	PFE-PKIS 10	Q14289	PTK2B	PYK2	8.091515	7.0131155807116565
Kd, Ki, EC50	PFE-PKIS 10	Q6XUX3	DSTYK	RIPK5	6.420216	7.01473100059154
Kd, Ki, EC50	PFE-PKIS 10	P08922	ROS1	ROS1	9.39794	8.00445381941679
Kd, Ki, EC50	PFE-PKIS 10	Q9H2G2	SLK	SLK	6.638272	7.009060458459154
Kd, Ki, EC50	PFE-PKIS 10	Q13470	TNK1	TNK1	7.004365	7.211962531668451
Kd, Ki, EC50	PFE-PKIS 10	Q07912	TNK2	TNK2	7.657577	7.299818536138619
Kd, Ki, EC50	PFE-PKIS 10	P04629	NTRK1	TRKA	6.769551	7.75275862595155
Kd, Ki, EC50	PFE-PKIS 10	Q16620	NTRK2	TRKB	6.39794	7.691723296686201
Kd, Ki, EC50	PFE-PKIS 14	Q96GD4	AURKB	AURKB	6.283997	6.43311788593592
Kd, Ki, EC50	PFE-PKIS 14	Q8N5S9	CAMKK1	CAMKK1	6.468521	5.767219577715614
Kd, Ki, EC50	PFE-PKIS 14	Q96RR4	CAMKK2	CAMKK2	6.769551	5.7031600851979585
Kd, Ki, EC50	PFE-PKIS 14	P49759	CLK1	CLK1	6.79588	7.421436272909343
Kd, Ki, EC50	PFE-PKIS 14	Q9HAZ1	CLK4	CLK4	7.508638	7.558917955616818
Kd, Ki, EC50	PFE-PKIS 14	P68400	CSNK2A1	CSNK2A1	5.69897	6.641669220987795
Kd, Ki, EC50	PFE-PKIS 14	P19784	CSNK2A2	CSNK2A2	6.21467	6.909189852115398
Kd, Ki, EC50	PFE-PKIS 14	Q9UEE5	STK17A	DRAK1	6.568636	6.7272418290276095
Kd, Ki, EC50	PFE-PKIS 14	O94768	STK17B	DRAK2	7.958607	6.603238507248464
Kd, Ki, EC50	PFE-PKIS 14	Q13627	DYRK1A	DYRK1A	7.387216	6.319751485642775
Kd, Ki, EC50	PFE-PKIS 14	Q86Z02	HIPK1	HIPK1	6.769551	6.392409370694982
Kd, Ki, EC50	PFE-PKIS 14	Q9H2X6	HIPK2	HIPK2	6.79588	6.665656766286176
Kd, Ki, EC50	PFE-PKIS 14	Q9H422	HIPK3	HIPK3	6.69897	6.643527613099132
Kd, Ki, EC50	PFE-PKIS 14	Q8NE63	HIPK4	HIPK4	6.259637	5.862040624941978
Kd, Ki, EC50	PFE-PKIS 14	P09619	PDGFRB	PDGFRB	6.920819	6.393637846774284
Kd, Ki, EC50	PFE-PKIS 14	O60331	PIP5K1C	PIP5K1C	6.327902	6.390564402079255
Kd, Ki, EC50	PFE-PKIS 14	P19525	EIF2AK2	PRKR	5	5.600904904644937
Kd, Ki, EC50	PFE-PKIS 18	O14965	AURKA	AURKA	6.677781	7.248093617114344
Kd, Ki, EC50	PFE-PKIS 18	Q96GD4	AURKB	AURKB	6.769551	7.643877422929953
Kd, Ki, EC50	PFE-PKIS 18	P19784	CSNK2A2	CSNK2A2	6.154902	6.344436667209532
Kd, Ki, EC50	PFE-PKIS 18	O94768	STK17B	DRAK2	5.619789	6.2337353763107695
Kd, Ki, EC50	PFE-PKIS 18	Q05397	PTK2	FAK	8.619789	8.378546482075045
Kd, Ki, EC50	PFE-PKIS 18	P36888	FLT3	FLT3	7.21467	6.352110997167175
Kd, Ki, EC50	PFE-PKIS 18	P35916	FLT4	FLT4	6.552842	6.621046556406011
Kd, Ki, EC50	PFE-PKIS 18	P23458	JAK1	JAK1(JH2domain-pseudokinase)	6.356547	7.373620044657929
Kd, Ki, EC50	PFE-PKIS 18	O60674	JAK2	JAK2(JH1domain-catalytic)	7.045757	7.641213410141368
Kd, Ki, EC50	PFE-PKIS 18	P52333	JAK3	JAK3(JH1domain-catalytic)	7.769551	7.109690486504552
Kd, Ki, EC50	PFE-PKIS 18	P08581	MET	MET	6	7.104398834845886
Kd, Ki, EC50	PFE-PKIS 18	P80192	MAP3K9	MLK1	7.958607	6.235249824171514
Kd, Ki, EC50	PFE-PKIS 18	Q02779	MAP3K10	MLK2	7.130768	6.3065804672684
Kd, Ki, EC50	PFE-PKIS 18	Q16584	MAP3K11	MLK3	7.552842	6.245852737776247
Kd, Ki, EC50	PFE-PKIS 18	Q16539	MAPK14	p38-alpha	5	6.985624710930006
Kd, Ki, EC50	PFE-PKIS 18	P07949	RET	RET	6.455932	7.2801920586834585
Kd, Ki, EC50	PFE-PKIS 18	O14730	RIOK3	RIOK3	6.207608	6.135658611115009
Kd, Ki, EC50	PFE-PKIS 18	Q9H093	NUAK2	SNARK	5.886057	7.723882442891419
Kd, Ki, EC50	PFE-PKIS 18	O75716	STK16	STK16	7.309804	7.1841443328675965
Kd, Ki, EC50	PFE-PKIS 18	P43405	SYK	SYK	6.443697	6.851829175307298
Kd, Ki, EC50	PFE-PKIS 18	Q9UHD2	TBK1	TBK1	6.376751	6.6257342453128745
Kd, Ki, EC50	PFE-PKIS 18	P04629	NTRK1	TRKA	6.420216	6.936439003967834
Kd, Ki, EC50	PFE-PKIS 18	Q16620	NTRK2	TRKB	5.677781	7.187131095450792
Kd, Ki, EC50	PFE-PKIS 18	P33981	TTK	TTK	7.568636	6.40841959087821
Kd, Ki, EC50	PFE-PKIS 18	P29597	TYK2	TYK2(JH1domain-catalytic)	6.585027	6.9786590875778645
Kd, Ki, EC50	PFE-PKIS 18	Q56UN5	MAP3K19	YSK4	7.537602	6.929907717667531
Kd, Ki, EC50	TPKI-30	Q8NI60	CABC1	ADCK3	5	6.729197928426181
Kd, Ki, EC50	TPKI-30	O14965	AURKA	AURKA	5.05061	8.19655697416429
Kd, Ki, EC50	TPKI-30	Q13873	BMPR2	BMPR2	5.886057	5.859930023894269
Kd, Ki, EC50	TPKI-30	P51813	BMX	BMX	5	6.625000096602422
Kd, Ki, EC50	TPKI-30	P22607	FGFR3	FGFR3	5	6.876058527469868
Kd, Ki, EC50	TPKI-30	P52564	MAP2K6	MEK6	5	5.903467607790647
Kd, Ki, EC50	TPKI-30	Q9Y6E0	STK24	MST3	5	6.4336495129417015
Kd, Ki, EC50	TPKI-30	Q96PY6	NEK1	NEK1	5	6.210958689030975
Kd, Ki, EC50	TPKI-30	Q8IY84	MGC42105	NIM1	5.251812	6.568741866427092
Kd, Ki, EC50	TPKI-30	Q8TBX8	PIP4K2C	PIP5K2C	5.481486	7.29526827781957
Kd, Ki, EC50	TPKI-30	P53350	PLK1	PLK1	8.080922	8.649919369173546
Kd, Ki, EC50	TPKI-30	Q9NYY3	PLK2	PLK2	7.173925	8.5320963667117
Kd, Ki, EC50	TPKI-30	Q9H4B4	PLK3	PLK3	6.420216	8.164266980996317
Kd, Ki, EC50	TPKI-30	Q9H2G2	SLK	SLK	5	6.693671412269955
Kd, Ki, EC50	TPKI-30	O75716	STK16	STK16	5.958607	7.352311368788846
Kd, Ki, EC50	TPKI-30	O00506	STK25	YSK1	5	5.869317039486829
Kd, Ki, EC50	TPKI-31	O14965	AURKA	AURKA	7.275724	7.56970008655112
Kd, Ki, EC50	TPKI-31	Q9NSY1	BMP2K	BIKE	7.443697	6.568183146012568
Kd, Ki, EC50	TPKI-31	P49760	CLK2	CLK2	7.130768	6.385132517453433
Kd, Ki, EC50	TPKI-31	Q9C098	DCLK3	DCAMKL3	5.638272	6.9294622249006705
Kd, Ki, EC50	TPKI-31	O14976	GAK	GAK	7.431798	6.261474738817104
Kd, Ki, EC50	TPKI-31	Q9P2K8	EIF2AK4	GCN2(Kin.Dom.2,S808G)	7.30103	6.45877987285173
Kd, Ki, EC50	TPKI-31	P51617	IRAK1	IRAK1	7.022276	6.734512443029349
Kd, Ki, EC50	TPKI-31	P23458	JAK1	JAK1(JH2domain-pseudokinase)	6.823909	6.490023316129925
Kd, Ki, EC50	TPKI-31	Q9Y6R4	MAP3K4	MAP3K4	7.130768	5.04373968601333
Kd, Ki, EC50	TPKI-31	P08581	MET	MET	7.337242	6.4019527895051125
Kd, Ki, EC50	TPKI-31	Q8IY84	MGC42105	NIM1	7.107905	6.101355376741926
Kd, Ki, EC50	TPKI-31	P48736	PIK3CG	PIK3CG	7.091515	6.131217211591328
Kd, Ki, EC50	TPKI-31	Q8TBX8	PIP4K2C	PIP5K2C	7.619789	7.235291023659037
Kd, Ki, EC50	TPKI-31	P53350	PLK1	PLK1	9.769551	7.456896438249542
Kd, Ki, EC50	TPKI-31	Q9NYY3	PLK2	PLK2	8.657577	7.29664264544167
Kd, Ki, EC50	TPKI-31	Q9H4B4	PLK3	PLK3	7.744727	7.243860730164348
Kd, Ki, EC50	TPKI-31	Q9BRS2	RIOK1	RIOK1	7.075721	6.427829822335261
Kd, Ki, EC50	TPKI-31	O14730	RIOK3	RIOK3	5.443697	6.520378293217254
Kd, Ki, EC50	TPKI-31	Q9H2G2	SLK	SLK	7.619789	6.3306376958996164
Kd, Ki, EC50	TPKI-31	O75716	STK16	STK16	7.481486	7.311296175390171
Kd, Ki, EC50	TPKI-31	P29597	TYK2	TYK2(JH1domain-catalytic)	6.79588	6.449121552814155
Kd, Ki, EC50	TPKI-31	Q56UN5	MAP3K19	YSK4	7.346787	6.932885281288832
Kd, Ki, EC50	TPKI-35	P00519	ABL1	ABL1-phosphorylated	8.136677	8.164358579793706
Kd, Ki, EC50	TPKI-35	P42684	ABL2	ABL2	6.585027	7.993541745770913
Kd, Ki, EC50	TPKI-35	Q92772	CDKL2	CDKL2	6.79588	7.422746383830858
Kd, Ki, EC50	TPKI-35	P07333	CSF1R	CSF1R	7.173925	7.62048915562165
Kd, Ki, EC50	TPKI-35	Q08345	DDR1	DDR1	8.721246	8.252162641138515
Kd, Ki, EC50	TPKI-35	Q16832	DDR2	DDR2	7.619789	7.553259909340886
Kd, Ki, EC50	TPKI-35	O15197	EPHB6	EPHB6	6.769551	7.907887028810915
Kd, Ki, EC50	TPKI-35	P21860	ERBB3	ERBB3	6.309804	7.268415283199368
Kd, Ki, EC50	TPKI-35	P17948	FLT1	FLT1	6.69897	7.036185722351932
Kd, Ki, EC50	TPKI-35	P36888	FLT3	FLT3	8.244125	7.279828877306133
Kd, Ki, EC50	TPKI-35	P35916	FLT4	FLT4	7.318759	7.444647883099206
Kd, Ki, EC50	TPKI-35	P10721	KIT	KIT	8.200659	7.507046613544909
Kd, Ki, EC50	TPKI-35	P06239	LCK	LCK	7.004365	7.375199868255717
Kd, Ki, EC50	TPKI-35	O94804	STK10	LOK	6.920819	7.001084691856072
Kd, Ki, EC50	TPKI-35	Q13163	MAP2K5	MEK5	7	7.838350099656686
Kd, Ki, EC50	TPKI-35	Q12866	MERTK	MERTK	6.769551	7.137196919708678
Kd, Ki, EC50	TPKI-35	P08581	MET	MET	6.79588	7.747382205191911
Kd, Ki, EC50	TPKI-35	P16234	PDGFRA	PDGFRA	7.823909	7.351829071320289
Kd, Ki, EC50	TPKI-35	P09619	PDGFRB	PDGFRB	8.49485	7.452784524892957
Kd, Ki, EC50	TPKI-35	P07949	RET	RET	6.853872	7.734402793703549
Kd, Ki, EC50	TPKI-35	P35590	TIE1	TIE1	6.455932	7.359596902194609
Kd, Ki, EC50	TPKI-35	P04629	NTRK1	TRKA	6.744727	6.788372353604689
Kd, Ki, EC50	AKI00000050a	P51451	BLK	BLK	6.769551	7.044282313090465
Kd, Ki, EC50	AKI00000050a	Q6P2M8	PNCK	CAMK1B	5	5.123567437434196
Kd, Ki, EC50	AKI00000050a	P07333	CSF1R	CSF1R	8.244125	7.493491755554047
Kd, Ki, EC50	AKI00000050a	P48729	CSNK1A1	CSNK1A1	6.337242	5.448925394846812
Kd, Ki, EC50	AKI00000050a	P48730	CSNK1D	CSNK1D	6.552842	5.41406224651062
Kd, Ki, EC50	AKI00000050a	P49674	CSNK1E	CSNK1E	6.721246	5.595244692834645
Kd, Ki, EC50	AKI00000050a	Q9C098	DCLK3	DCAMKL3	6.356547	5.293689751973762
Kd, Ki, EC50	AKI00000050a	Q08345	DDR1	DDR1	8.29243	8.040235379031612
Kd, Ki, EC50	AKI00000050a	Q16832	DDR2	DDR2	7.744727	7.596844312972354
Kd, Ki, EC50	AKI00000050a	Q9Y463	DYRK1B	DYRK1B	6.721246	5.624607777064487
Kd, Ki, EC50	AKI00000050a	O15197	EPHB6	EPHB6	6.886057	7.503750691235888
Kd, Ki, EC50	AKI00000050a	P36888	FLT3	FLT3	8.055517	7.870322039035969
Kd, Ki, EC50	AKI00000050a	P35916	FLT4	FLT4	6.522879	7.497433910762466
Kd, Ki, EC50	AKI00000050a	P25098	ADRBK1	GRK2	5	5.395440583890813
Kd, Ki, EC50	AKI00000050a	P10721	KIT	KIT	8.853872	7.02886682192749
Kd, Ki, EC50	AKI00000050a	P06239	LCK	LCK	6.229148	6.901020157326311
Kd, Ki, EC50	AKI00000050a	P49137	MAPKAPK2	MAPKAPK2	5	5.23668319021933
Kd, Ki, EC50	AKI00000050a	Q13163	MAP2K5	MEK5	6.537602	6.860227611238046
Kd, Ki, EC50	AKI00000050a	Q9H1R3	MYLK2	MYLK2	6.886057	5.557695237198492
Kd, Ki, EC50	AKI00000050a	P16234	PDGFRA	PDGFRA	8.221849	7.460380447414431
Kd, Ki, EC50	AKI00000050a	P09619	PDGFRB	PDGFRB	9.19382	7.801240548793985
Kd, Ki, EC50	AKI00000050a	P07949	RET	RET	6.79588	7.341630625963978
Kd, Ki, EC50	AKI00000050a	O00141	SGK1	SGK	6.537602	5.577079283543303
Kd, Ki, EC50	AKI00000050a	Q16288	NTRK3	TRKC	6.49485	7.324869416540084
Kd, Ki, EC50	AKI00000050a	P35968	KDR	VEGFR2	7.677781	7.469875519983364
Kd, Ki, EC50	AKI00000063a	Q8NI60	CABC1	ADCK3	6.221849	5.806829378729849
Kd, Ki, EC50	AKI00000063a	O43683	BUB1	BUB1	6.376751	6.615113950069826
Kd, Ki, EC50	AKI00000063a	Q6P2M8	PNCK	CAMK1B	5	5.732925539365029
Kd, Ki, EC50	AKI00000063a	P48730	CSNK1D	CSNK1D	6.142668	7.109382595463065
Kd, Ki, EC50	AKI00000063a	P49674	CSNK1E	CSNK1E	6.142668	7.223877741959409
Kd, Ki, EC50	AKI00000063a	O14976	GAK	GAK	7	6.340899811577119
Kd, Ki, EC50	AKI00000063a	P45983	MAPK8	JNK1	7.744727	6.6008581551460255
Kd, Ki, EC50	AKI00000063a	P45984	MAPK9	JNK2	8.619789	6.861581117156217
Kd, Ki, EC50	AKI00000063a	P53779	MAPK10	JNK3	8.638272	6.79146085177769
Kd, Ki, EC50	AKI00000063a	P45985	MAP2K4	MEK4	6.677781	6.295553854055843
Kd, Ki, EC50	AKI00000063a	Q9UBE8	NLK	NLK	8.387216	7.045183978817831
Kd, Ki, EC50	AKI00000063a	Q16539	MAPK14	p38-alpha	9.327902	7.46865927075092
Kd, Ki, EC50	AKI00000063a	Q15759	MAPK11	p38-beta	8.055517	6.951148742786483
Kd, Ki, EC50	AKI00000063a	Q9BZL6	PRKD2	PRKD2	6.638272	6.341915526074733
Kd, Ki, EC50	AKI00000063a	Q15418	RPS6KA1	RSK1(Kin.Dom.2-C-terminal)	7.080922	5.98033659925172
Kd, Ki, EC50	AKI00000063a	Q9UK32	RPS6KA6	RSK4(Kin.Dom.2-C-terminal)	7.065502	6.20051099664685
Kd, Ki, EC50	AKI00000063a	Q9NRP7	STK36	STK36	6.568636	5.681100800647015
Kd, Ki, EC50	AKI00000063a	Q9NYL2	ZAK	ZAK	6.823909	5.809595976603784
Kd, Ki, EC50	AKI00000070a	P11802	CDK4	CDK4-cyclinD1	7.337242	6.068456406878113
Kd, Ki, EC50	AKI00000070a	P11802	CDK4	CDK4-cyclinD3	7.309804	6.068456406878113
Kd, Ki, EC50	AKI00000070a	P50613	CDK7	CDK7	7.376751	6.538577822728996
Kd, Ki, EC50	AKI00000070a	O76039	CDKL5	CDKL5	6.552842	6.499310324548779
Kd, Ki, EC50	AKI00000070a	P48729	CSNK1A1	CSNK1A1	5.69897	5.455935110733458
Kd, Ki, EC50	AKI00000070a	P19784	CSNK2A2	CSNK2A2	6.853872	6.344280513241601
Kd, Ki, EC50	AKI00000070a	Q13627	DYRK1A	DYRK1A	6.769551	6.5217651209415735
Kd, Ki, EC50	AKI00000070a	Q8TD08	MAPK15	ERK8	7.443697	6.4665286386744425
Kd, Ki, EC50	AKI00000070a	P49840	GSK3A	GSK3A	7.721246	7.736798850784188
Kd, Ki, EC50	AKI00000070a	P49841	GSK3B	GSK3B	7.886057	7.802101726608646
Kd, Ki, EC50	AKI00000070a	Q86Z02	HIPK1	HIPK1	6.187087	5.7897031408116275
Kd, Ki, EC50	AKI00000070a	Q9Y6R4	MAP3K4	MAP3K4	5	5.178363408523934
Kd, Ki, EC50	AKI00000070a	Q9NRP7	STK36	STK36	6.79588	5.600552133224072
Kd, Ki, EC50	AKI00000070a	P37173	TGFBR2	TGFBR2	7.055517	5.721472513967511
Kd, Ki, EC50	AKI00000070a	P29597	TYK2	TYK2(JH2domain-pseudokinase)	6.721246	6.042439605954013
Kd, Ki, EC50	AKI00000070a	Q56UN5	MAP3K19	YSK4	6.744727	5.868204119551977
Kd, Ki, EC50	AKI00000074a	Q9BWU1	CDK19	CDK11	7.619789	5.987334279550878
Kd, Ki, EC50	AKI00000074a	P49336	CDK8	CDK8	7.366532	6.503109467157435
Kd, Ki, EC50	AKI00000074a	P53355	DAPK1	DAPK1	6.244125	5.706494490236209
Kd, Ki, EC50	AKI00000074a	Q9UIK4	DAPK2	DAPK2	6.721246	5.738944530420692
Kd, Ki, EC50	AKI00000074a	O43293	DAPK3	DAPK3	7.376751	6.297787701797839
Kd, Ki, EC50	AKI00000074a	Q86Z02	HIPK1	HIPK1	7.045757	5.653445551339421
Kd, Ki, EC50	AKI00000074a	Q9H2X6	HIPK2	HIPK2	6.853872	5.920700960847069
Kd, Ki, EC50	AKI00000074a	Q9H422	HIPK3	HIPK3	6.522879	5.81445527764116
Kd, Ki, EC50	AKI00000074a	Q8NE63	HIPK4	HIPK4	6.69897	5.987288600536359
Kd, Ki, EC50	AKI00000074a	Q13163	MAP2K5	MEK5	5.638272	6.735252631980993
Kd, Ki, EC50	AKI00000074a	Q9Y2I7	PIKFYVE	PIKFYVE	6.29243	4.790758781074689
Kd, Ki, EC50	AKI00000021a	Q08345	DDR1	DDR1	7.004365	7.7626426740716195
Kd, Ki, EC50	AKI00000021a	Q16832	DDR2	DDR2	6.677781	7.295050353543204
Kd, Ki, EC50	AKI00000021a	Q9P2K8	EIF2AK4	GCN2(Kin.Dom.2,S808G)	7.251812	6.415461077278914
Kd, Ki, EC50	AKI00000021a	O60674	JAK2	JAK2(JH1domain-catalytic)	6.920819	7.249155628827413
Kd, Ki, EC50	AKI00000021a	P52333	JAK3	JAK3(JH1domain-catalytic)	6.443697	6.811854031465602
Kd, Ki, EC50	AKI00000021a	Q9Y2U5	MAP3K2	MAP3K2	7.086186	7.158492584402598
Kd, Ki, EC50	AKI00000021a	Q99759	MAP3K3	MAP3K3	7.05061	6.815835017745689
Kd, Ki, EC50	AKI00000021a	Q9Y6R4	MAP3K4	MAP3K4	7.468521	5.596534674711935
Kd, Ki, EC50	AKI00000021a	Q9Y4K4	MAP4K5	MAP4K5	6.958607	7.058630585877658
Kd, Ki, EC50	AKI00000021a	P42345	MTOR	MTOR	5	6.180435535922503
Kd, Ki, EC50	AKI00000021a	P29597	TYK2	TYK2(JH1domain-catalytic)	6.180456	6.49472464466303
Kd, Ki, EC50	AKI00000021a	P30291	WEE1	WEE1	7.327902	7.337197120904737
Kd, Ki, EC50	AKI00000021a	P0C1S8	WEE2	WEE2	7.283997	6.671951325934766
Kd, Ki, EC50	AKI00000021a	Q56UN5	MAP3K19	YSK4	7.508638	6.654084580129892
Kd, Ki, EC50	AKI00000047a	Q8NI60	CABC1	ADCK3	5	6.050609773840897
Kd, Ki, EC50	AKI00000047a	P30530	AXL	AXL	6.744727	7.588496239493764
Kd, Ki, EC50	AKI00000047a	P49760	CLK2	CLK2	5.161151	6.095373391678059
Kd, Ki, EC50	AKI00000047a	P07333	CSF1R	CSF1R	8.823909	8.717105027895034
Kd, Ki, EC50	AKI00000047a	P49674	CSNK1E	CSNK1E	5	6.4206749100601685
Kd, Ki, EC50	AKI00000047a	Q08345	DDR1	DDR1	7.387216	8.244357918646559
Kd, Ki, EC50	AKI00000047a	Q16832	DDR2	DDR2	7.229148	7.910424202616859
Kd, Ki, EC50	AKI00000047a	O94768	STK17B	DRAK2	5	6.1582997075605785
Kd, Ki, EC50	AKI00000047a	P29323	EPHB2	EPHB2	5.39794	6.591038445573239
Kd, Ki, EC50	AKI00000047a	P54753	EPHB3	EPHB3	5.853872	5.768874565752053
Kd, Ki, EC50	AKI00000047a	O15197	EPHB6	EPHB6	7.142668	7.620896028060665
Kd, Ki, EC50	AKI00000047a	P17948	FLT1	FLT1	7.468521	9.028187508625612
Kd, Ki, EC50	AKI00000047a	P36888	FLT3	FLT3	9.537602	8.925816936886939
Kd, Ki, EC50	AKI00000047a	P35916	FLT4	FLT4	6.853872	8.264635409072577
Kd, Ki, EC50	AKI00000047a	Q8NE63	HIPK4	HIPK4	6.387216	7.165051405192528
Kd, Ki, EC50	AKI00000047a	P10721	KIT	KIT	9.055517	8.51199892693177
Kd, Ki, EC50	AKI00000047a	Q8IVH8	MAP4K3	MAP4K3	5	6.692514991898211
Kd, Ki, EC50	AKI00000047a	Q8WXR4	MYO3B	MYO3B	5	6.156441693332995
Kd, Ki, EC50	AKI00000047a	P16234	PDGFRA	PDGFRA	8.677781	8.575604478315938
Kd, Ki, EC50	AKI00000047a	P09619	PDGFRB	PDGFRB	8.721246	8.911832542188579
Kd, Ki, EC50	AKI00000047a	Q96Q40	CDK15	PFTAIRE2	5	5.692801937621491
Kd, Ki, EC50	AKI00000047a	Q8TBX8	PIP4K2C	PIP5K2C	6.568636	6.176002368256867
Kd, Ki, EC50	AKI00000047a	P07949	RET	RET	5.853872	7.376691046578834
Kd, Ki, EC50	AKI00000047a	P57078	RIPK4	RIPK4	5	6.117383630887959
Kd, Ki, EC50	AKI00000047a	Q15349	RPS6KA2	RSK3(Kin.Dom.1-N-terminal)	5	5.777888163884416
Kd, Ki, EC50	AKI00000047a	P12931	SRC	SRC	5	6.041779959181665
Kd, Ki, EC50	AKI00000047a	Q16288	NTRK3	TRKC	6.958607	7.41391900534294
Kd, Ki, EC50	AKI00000047a	P35968	KDR	VEGFR2	8.69897	8.53486733836679
Kd, Ki, EC50	AKI00000047a	Q56UN5	MAP3K19	YSK4	7.327902	6.784939693863268
Kd, Ki, EC50	GSK1379713	Q9BYP7	WNK3	WNK3	5	6.074395256166687
Kd, Ki, EC50	GSK1379766	O14965	AURKA	AURKA	5	6.722006653464784
Kd, Ki, EC50	GSK1379766	Q9UQB9	AURKC	AURKC	5	6.9373482064353045
Kd, Ki, EC50	GSK1379766	O15197	EPHB6	EPHB6	5.79588	7.134161847308762
Kd, Ki, EC50	GSK1379766	Q92918	MAP4K1	HPK1	5	5.669740654141986
Kd, Ki, EC50	GSK1379766	P51617	IRAK1	IRAK1	5	6.099346922887081
Kd, Ki, EC50	GSK1379766	Q9Y616	IRAK3	IRAK3	5	6.330519186207753
Kd, Ki, EC50	GSK1379766	O60674	JAK2	JAK2(JH1domain-catalytic)	5.552842	6.413467884625498
Kd, Ki, EC50	GSK1379766	Q13163	MAP2K5	MEK5	5.376751	7.084667344296309
Kd, Ki, EC50	GSK1379766	Q6P3R8	NEK5	NEK5	5	5.993032836624408
Kd, Ki, EC50	GSK1379766	Q9UBF8	PI4KB	PIK4CB	5	5.563740716631913
Kd, Ki, EC50	GSK1379766	Q8TBX8	PIP4K2C	PIP5K2C	5.619789	6.305825251249333
Kd, Ki, EC50	GSK1379766	Q9BRS2	RIOK1	RIOK1	5	5.646509626279774
Kd, Ki, EC50	GSK1379766	O14730	RIOK3	RIOK3	5	5.618987918622807
Kd, Ki, EC50	GSK1379766	Q6PHR2	ULK3	ULK3	5	6.127173229670373
Kd, Ki, EC50	GSK1379708	Q96J92	WNK4	WNK4	5	5.5066699225185465
Kd, Ki, EC50	GSK1379753	Q13705	ACVR2B	ACVR2B	5	4.897193881322753
Kd, Ki, EC50	GSK1379753	O14965	AURKA	AURKA	5.920819	6.805713204145403
Kd, Ki, EC50	GSK1379753	O15197	EPHB6	EPHB6	6.39794	6.910467165377789
Kd, Ki, EC50	GSK1379753	Q9Y616	IRAK3	IRAK3	6.958607	5.871869435980365
Kd, Ki, EC50	GSK1379753	O60674	JAK2	JAK2(JH1domain-catalytic)	6.251812	6.031172659213172
Kd, Ki, EC50	GSK1379753	P10721	KIT	KIT	5.958607	5.980121177629243
Kd, Ki, EC50	GSK1379753	P29376	LTK	LTK	5.677781	6.286210632094869
Kd, Ki, EC50	GSK1379753	Q13163	MAP2K5	MEK5	7.408935	6.92235119219268
Kd, Ki, EC50	GSK1379753	Q13043	STK4	MST1	5	5.330538840383015
Kd, Ki, EC50	GSK1379753	Q6P3R8	NEK5	NEK5	6.366532	5.6132175113871705
Kd, Ki, EC50	GSK1379753	O75914	PAK3	PAK3	5	5.481433819012131
Kd, Ki, EC50	GSK1379753	Q8TBX8	PIP4K2C	PIP5K2C	6.744727	6.170570160466842
Kd, Ki, EC50	GSK1379753	O75716	STK16	STK16	6.187087	6.476493037121613
Kd, Ki, EC50	GSK1379765	Q96D53	ADCK4	ADCK4	5.267606	5.503492858509688
Kd, Ki, EC50	GSK1379765	O14965	AURKA	AURKA	5.167491	6.538806511822252
Kd, Ki, EC50	GSK1379765	Q96GD4	AURKB	AURKB	5.920819	6.76699649690924
Kd, Ki, EC50	GSK1379765	O43683	BUB1	BUB1	5	6.493844901613166
Kd, Ki, EC50	GSK1379765	O15197	EPHB6	EPHB6	5.585027	6.68046896831716
Kd, Ki, EC50	GSK1379765	P14616	INSRR	INSRR	5	5.857334018078063
Kd, Ki, EC50	GSK1379765	Q9Y616	IRAK3	IRAK3	5.49485	5.849119389013229
Kd, Ki, EC50	GSK1379765	O60674	JAK2	JAK2(JH1domain-catalytic)	5.638272	6.538957152977909
Kd, Ki, EC50	GSK1379765	P53671	LIMK2	LIMK2	5	5.438289443017294
Kd, Ki, EC50	GSK1379765	Q13163	MAP2K5	MEK5	7.136677	6.9658167766713035
Kd, Ki, EC50	GSK1379765	O15146	MUSK	MUSK	5	5.7519395528758706
Kd, Ki, EC50	GSK1379765	Q6P3R8	NEK5	NEK5	5.267606	5.439189377070352
Kd, Ki, EC50	GSK1379765	P42338	PIK3CB	PIK3CB	5	4.374030478642278
Kd, Ki, EC50	GSK1379765	Q8TBX8	PIP4K2C	PIP5K2C	5.251812	5.923791049903976
Kd, Ki, EC50	GSK1379765	P35590	TIE1	TIE1	5	5.902226026467934
Kd, Ki, EC50	GSK1379765	Q6PHR2	ULK3	ULK3	5.79588	5.8736868389484815
Kd, Ki, EC50	GSK1033723	Q9Y243	AKT3	AKT3	5	5.0644531660738625
Kd, Ki, EC50	GSK1033723	P30530	AXL	AXL	5	5.494382299219588
Kd, Ki, EC50	GSK1033723	P49759	CLK1	CLK1	6.823909	7.244799798426964
Kd, Ki, EC50	GSK1033723	Q9HAZ1	CLK4	CLK4	6.886057	7.412604360233056
Kd, Ki, EC50	GSK1033723	Q09013	DMPK	DMPK	5.091515	6.222229475327237
Kd, Ki, EC50	GSK1033723	Q13627	DYRK1A	DYRK1A	6.886057	7.0405267718103275
Kd, Ki, EC50	GSK1033723	Q9Y463	DYRK1B	DYRK1B	5	6.766787020652763
Kd, Ki, EC50	GSK1033723	Q92630	DYRK2	DYRK2	6.366532	5.957569170241094
Kd, Ki, EC50	GSK1033723	Q8TF76	GSG2	HASPIN	5	5.758405638399786
Kd, Ki, EC50	GSK1033723	Q9H422	HIPK3	HIPK3	6.769551	6.269276396830329
Kd, Ki, EC50	GSK1033723	P06213	INSR	INSR	5	4.807360224161121
Kd, Ki, EC50	GSK1033723	Q02763	TEK	TIE2	5	5.227986875022884
Kd, Ki, EC50	GSK1033723	Q56UN5	MAP3K19	YSK4	6.431798	5.807715334175039
Kd, Ki, EC50	GSK1379763	P27037	ACVR2A	ACVR2A	5	5.1759881007182
Kd, Ki, EC50	GSK1379763	Q9UQB9	AURKC	AURKC	6.05061	6.998411134416104
Kd, Ki, EC50	GSK1379763	O15197	EPHB6	EPHB6	6.552842	7.336412528657168
Kd, Ki, EC50	GSK1379763	Q9H422	HIPK3	HIPK3	5	5.966986688688547
Kd, Ki, EC50	GSK1379763	Q9Y616	IRAK3	IRAK3	6.823909	6.00671681778149
Kd, Ki, EC50	GSK1379763	O60674	JAK2	JAK2(JH1domain-catalytic)	6.060481	6.310442735379069
Kd, Ki, EC50	GSK1379763	P10721	KIT	KIT	6.69897	6.250003438566552
Kd, Ki, EC50	GSK1379763	Q13233	MAP3K1	MAP3K1	5	4.770728299283606
Kd, Ki, EC50	GSK1379763	Q9Y4K4	MAP4K5	MAP4K5	5	5.856404637354202
Kd, Ki, EC50	GSK1379763	Q13163	MAP2K5	MEK5	7.619789	7.037895710695653
Kd, Ki, EC50	GSK1379763	Q6P3R8	NEK5	NEK5	6.431798	5.716147311341163
Kd, Ki, EC50	GSK1379763	P09619	PDGFRB	PDGFRB	5.657577	6.230067952644472
Kd, Ki, EC50	GSK1379763	Q8TBX8	PIP4K2C	PIP5K2C	6.619789	6.029623559893368
Kd, Ki, EC50	GSK1379763	Q9BRS2	RIOK1	RIOK1	5.657577	5.557122046388986
Kd, Ki, EC50	GSK1379763	O14730	RIOK3	RIOK3	5	5.524357444362036
Kd, Ki, EC50	GSK1379763	Q16288	NTRK3	TRKC	6.251812	5.9179595133890555
Kd, Ki, EC50	GSK1379763	Q6PHR2	ULK3	ULK3	6.136677	5.980625850356099
Kd, Ki, EC50	SB-213663	O96017	CHEK2	CHEK2	5	6.0828463888479805
Kd, Ki, EC50	SB-213663	O14578	CIT	CIT	6.585027	6.267091851537419
Kd, Ki, EC50	SB-213663	Q6DT37	CDC42BPG	DMPK2	6.537602	5.933594894365037
Kd, Ki, EC50	SB-213663	P45983	MAPK8	JNK1	6.657577	6.723540692952295
Kd, Ki, EC50	SB-213663	P45984	MAPK9	JNK2	7.337242	6.8914521336412
Kd, Ki, EC50	SB-213663	P53779	MAPK10	JNK3	7.187087	6.954231840975271
Kd, Ki, EC50	SB-213663	Q15746	MYLK	MYLK	5	4.7206037015335856
Kd, Ki, EC50	SB-213663	Q16539	MAPK14	p38-alpha	7.267606	7.520480155219287
Kd, Ki, EC50	SB-213663	Q9UHD2	TBK1	TBK1	5	5.56747631758082
Kd, Ki, EC50	GSK301362	Q6P2M8	PNCK	CAMK1B	6.508638	5.046148307758905
Kd, Ki, EC50	GSK301362	O14920	IKBKB	IKK-beta	7.677781	5.742796638381718
Kd, Ki, EC50	GSK301362	P23458	JAK1	JAK1(JH2domain-pseudokinase)	6.408935	5.959136665920091
Kd, Ki, EC50	GSK301362	O60674	JAK2	JAK2(JH1domain-catalytic)	6.744727	6.215412740029874
Kd, Ki, EC50	GSK301362	Q13188	STK3	MST2	5.657577	5.474850726950809
Kd, Ki, EC50	GSK301362	Q86YV6	MYLK4	MYLK4	6.853872	6.004723404915946
Kd, Ki, EC50	GSK301362	Q9H093	NUAK2	SNARK	6.69897	5.8809056029726845
Kd, Ki, EC50	GSK301362	Q7L7X3	TAOK1	TAOK1	7.167491	5.3957038096002465
Kd, Ki, EC50	GSK301362	Q9H2K8	TAOK3	TAOK3	7.49485	5.740364778191939
Kd, Ki, EC50	GSK301362	P29597	TYK2	TYK2(JH2domain-pseudokinase)	8.537602	5.682252702481114
Kd, Ki, EC50	GSK1379944	O14936	CASK	CASK	5	5.551723753284547
Kd, Ki, EC50	GSK1379944	Q00526	CDK3	CDK3	5	5.225659215921115
Kd, Ki, EC50	GSK1379944	P11802	CDK4	CDK4-cyclinD1	5	5.128403627500716
Kd, Ki, EC50	GSK1379944	O14757	CHEK1	CHEK1	5	5.2796804888784274
Kd, Ki, EC50	GSK1379944	P78368	CSNK1G2	CSNK1G2	5	5.3394892600819
Kd, Ki, EC50	GSK1379944	O43293	DAPK3	DAPK3	5	5.850372262013771
Kd, Ki, EC50	GSK1379944	Q08345	DDR1	DDR1	5	6.098184758938127
Kd, Ki, EC50	GSK1379944	P29323	EPHB2	EPHB2	5	5.428364798491552
Kd, Ki, EC50	GSK1379944	P27361	MAPK3	ERK1	5	4.847587583853458
Kd, Ki, EC50	GSK1379944	P22455	FGFR4	FGFR4	5	4.902335428693879
Kd, Ki, EC50	GSK1379944	O14920	IKBKB	IKK-beta	5	5.831025721373698
Kd, Ki, EC50	GSK1379944	P51617	IRAK1	IRAK1	5	5.783804246610429
Kd, Ki, EC50	GSK1379944	Q6P3R8	NEK5	NEK5	5	5.505588610312869
Kd, Ki, EC50	GSK1379944	Q9UBE8	NLK	NLK	5	6.30333156369513
Kd, Ki, EC50	GSK1379944	P09619	PDGFRB	PDGFRB	5	6.510280819313435
Kd, Ki, EC50	GSK1379944	O60331	PIP5K1C	PIP5K1C	5	5.18898394354808
Kd, Ki, EC50	GSK1379944	Q02156	PRKCE	PRKCE	5	5.812738282098703
Kd, Ki, EC50	GSK1379944	O94806	PRKD3	PRKD3	5	5.880332529227544
Kd, Ki, EC50	GSK1379944	P07949	RET	RET	5	6.082125527243488
Kd, Ki, EC50	GSK1379753	Q16288	NTRK3	TRKC	6.537602	5.629153272106245
Kd, Ki, EC50	GW819776	Q8IVW4	CDKL3	CDKL3	5	6.761019419144248
Kd, Ki, EC50	GW819776	P49759	CLK1	CLK1	5.309804	7.077825403369584
Kd, Ki, EC50	GW819776	Q8TD08	MAPK15	ERK8	5.619789	7.553103370535195
Kd, Ki, EC50	GW819776	Q86Z02	HIPK1	HIPK1	5.013228	6.561715431977389
Kd, Ki, EC50	GW819776	Q9H2X6	HIPK2	HIPK2	5.30103	6.836338469512019
Kd, Ki, EC50	GW819776	Q9H422	HIPK3	HIPK3	5	6.99800471126859
Kd, Ki, EC50	GW819776	P45983	MAPK8	JNK1	5.091515	7.180408756450745
Kd, Ki, EC50	GW819776	P53779	MAPK10	JNK3	5	7.373750459070155
Kd, Ki, EC50	GW819776	P10721	KIT	KIT	5	6.613784307764667
Kd, Ki, EC50	GW819776	P46734	MAP2K3	MEK3	5.39794	7.073625679505868
Kd, Ki, EC50	GW819776	P51956	NEK3	NEK3	5	6.929631630965073
Kd, Ki, EC50	GW819776	Q6P3R8	NEK5	NEK5	5	6.49433205375516
Kd, Ki, EC50	GW819776	Q8TBX8	PIP4K2C	PIP5K2C	5	6.366229295260652
Kd, Ki, EC50	GW819776	Q9BVS4	RIOK2	RIOK2	5.070581	6.694432355103584
Kd, Ki, EC50	GW856795	P00519	ABL1	ABL1-phosphorylated	7.309804	6.4111193017982195
Kd, Ki, EC50	GW856795	P04626	ERBB2	ERBB2	6.309804	6.032089844203213
Kd, Ki, EC50	GW856795	P42685	FRK	FRK	7.031517	6.884458028140649
Kd, Ki, EC50	GW856795	P06239	LCK	LCK	6.031517	6.219532644690438
Kd, Ki, EC50	GW856795	Q12851	MAP4K2	MAP4K2	5.552842	6.117390281338843
Kd, Ki, EC50	GW856795	P16234	PDGFRA	PDGFRA	5.958607	6.063972451976962
Kd, Ki, EC50	GW856795	O15530	PDPK1	PDPK1	5	5.979951590304354
Kd, Ki, EC50	GW856795	P17612	PRKACA	PKAC-alpha	5	6.153433248955472
Kd, Ki, EC50	GW856795	P07949	RET	RET	6.886057	6.982890310944601
Kd, Ki, EC50	GW856795	P12931	SRC	SRC	6.142668	6.438961476908331
Kd, Ki, EC50	GW856795	Q7L7X3	TAOK1	TAOK1	5	5.752269018279042
Kd, Ki, EC50	GW856795	P37173	TGFBR2	TGFBR2	6.69897	5.987183273079472
Kd, Ki, EC50	GW856795	Q86Y07	VRK2	VRK2	5	5.654924907283568
Kd, Ki, EC50	GSK902056	P31749	AKT1	AKT1	7.004365	7.831976999550123
Kd, Ki, EC50	GSK902056	P31751	AKT2	AKT2	7	7.434735040255176
Kd, Ki, EC50	GSK902056	Q9Y243	AKT3	AKT3	7.346787	7.382646185511341
Kd, Ki, EC50	GSK902056	P21802	FGFR2	FGFR2	5	5.432301121012083
Kd, Ki, EC50	GSK902056	Q9P286	PAK7	PAK7	5.958607	7.296771349250985
Kd, Ki, EC50	GSK902056	Q05655	PRKCD	PRKCD	6	7.105419730216262
Kd, Ki, EC50	GSK902056	Q02156	PRKCE	PRKCE	7.49485	7.941592560816482
Kd, Ki, EC50	GSK902056	P24723	PRKCH	PRKCH	7.387216	8.053681678060416
Kd, Ki, EC50	GSK902056	Q04759	PRKCQ	PRKCQ	7.39794	7.540415633663321
Kd, Ki, EC50	GSK902056	Q13237	PRKG2	PRKG2	7.49485	7.341203879833723
Kd, Ki, EC50	GSK902056	P51817	PRKX	PRKX	6.920819	7.307064829138731
Kd, Ki, EC50	GSK902056	O75676	RPS6KA4	RPS6KA4(Kin.Dom.2-C-terminal)	6.366532	7.411138535759183
Kd, Ki, EC50	GSK902056	Q56UN5	MAP3K19	YSK4	8.013228	7.516991649330352
