# Supplementary material for: Crowdsourced mapping of unexplored target space of kinase inhibitors
Source: Nat Commun. 2021 Jun 3;12:3307. doi: 10.1038/s41467-021-23165-1 (PMC8175708; doi:10.1038/s41467-021-23165-1)
Supplement: Supplementary file 7 — Source Data [file 41467_2021_23165_MOESM7_ESM.zip › source_data/SuppFig13/SuppFig13__90_submissions.csv]

Compound_Name	DiscoveRx_Gene_Symbol	kinase_family	median_ae
PFE-PKIS 10	ALK	ALK	1.76710065772366
PFE-PKIS 10	DAPK2	DAPK	1.365154682834945
PFE-PKIS 10	DCAMKL1	DCAMKL	0.8456322083219798
PFE-PKIS 10	DCAMKL2	DCAMKL	0.7763242906182599
PFE-PKIS 10	EPHB6	Eph	1.0663650910000002
PFE-PKIS 10	FAK	FAK	1.7294355545530506
PFE-PKIS 10	FER	Fer	1.00610674730823
PFE-PKIS 10	FES	Fer	0.76598933854899
PFE-PKIS 10	FRK	Src	0.7294304126540849
PFE-PKIS 10	GRK1	GRK	0.69248592418823
PFE-PKIS 10	GRK7	GRK	0.7722999015000003
PFE-PKIS 10	LOK	STE20	0.7194944527740503
PFE-PKIS 10	LTK	ALK	1.0796776500000003
PFE-PKIS 10	MEK3	STE7	0.6181035998140754
PFE-PKIS 10	PHKG2	PHK	0.8228278798347048
PFE-PKIS 10	PLK4	PLK	0.6490599999999995
PFE-PKIS 10	PYK2	FAK	1.4021059999999994
PFE-PKIS 10	RIPK5	Dusty	0.6828432578845849
PFE-PKIS 10	ROS1	Sev	2.4122072059906
PFE-PKIS 10	SLK	STE20	0.605461449192505
PFE-PKIS 10	TNK1	Ack	0.7378207099999998
PFE-PKIS 10	TNK2	Ack	1.0124849095
PFE-PKIS 10	TRKA	Trk	0.7103199
PFE-PKIS 10	TRKB	Trk	1.00004842413398
PFE-PKIS 14	AURKB	Aur	0.4695246500000003
PFE-PKIS 14	CAMKK1	CAMKK	0.7805060934956098
PFE-PKIS 14	CAMKK2	CAMKK	1.1083836293024647
PFE-PKIS 14	CLK1	CLK	0.6787633205199151
PFE-PKIS 14	CLK4	CLK	1.2969218369874151
PFE-PKIS 14	CSNK2A1	CK2	0.4328292
PFE-PKIS 14	CSNK2A2	CK2	0.52361684046741
PFE-PKIS 14	DRAK1	DAPK	0.6264260000000004
PFE-PKIS 14	DRAK2	DAPK	2.0925632499999995
PFE-PKIS 14	DYRK1A	DYRK	1.2737922149999994
PFE-PKIS 14	HIPK1	DYRK	0.9323292999999997
PFE-PKIS 14	HIPK2	DYRK	0.8438112500000003
PFE-PKIS 14	HIPK3	DYRK	0.808541687
PFE-PKIS 14	HIPK4	DYRK	0.43059216169493464
PFE-PKIS 14	PDGFRB	PDGFR	0.83375870604468
PFE-PKIS 14	PIP5K1C	Unclassified	0.640293123727175
PFE-PKIS 14	PRKR	PEK	0.59872375
PFE-PKIS 18	AURKA	Aur	0.5598600520000003
PFE-PKIS 18	AURKB	Aur	0.483608416869135
PFE-PKIS 18	CSNK2A2	CK2	0.51886396
PFE-PKIS 18	DRAK2	DAPK	0.7419431433731649
PFE-PKIS 18	FAK	FAK	1.6572879003546408
PFE-PKIS 18	FLT3	PDGFR	0.5198493000000002
PFE-PKIS 18	FLT4	VEGFR	0.4249069369999998
PFE-PKIS 18	JAK1(JH2domain-pseudokinase)	Jak	0.5060659721332352
PFE-PKIS 18	JAK2(JH1domain-catalytic)	Jak	0.4568558885064653
PFE-PKIS 18	JAK3(JH1domain-catalytic)	Jak	1.0149037738211848
PFE-PKIS 18	MET	Met	0.7357852657989503
PFE-PKIS 18	MLK1	MLK	1.6136059124999997
PFE-PKIS 18	MLK2	MLK	0.8181566576834047
PFE-PKIS 18	MLK3	MLK	1.22069493777466
PFE-PKIS 18	p38-alpha	MAPK	1.88303744395109
PFE-PKIS 18	RET	Ret	0.5670473712501152
PFE-PKIS 18	RIOK3	RIO	0.4137005666409501
PFE-PKIS 18	SNARK	CAMKL	0.9888165020953652
PFE-PKIS 18	STK16	NAK	0.7445053473510748
PFE-PKIS 18	SYK	Syk	0.5617904880247746
PFE-PKIS 18	TBK1	IKK	0.5117883500000002
PFE-PKIS 18	TRKA	Trk	0.6681036822658952
PFE-PKIS 18	TRKB	Trk	1.1610662435727095
PFE-PKIS 18	TTK	TTK	1.0512124999999997
PFE-PKIS 18	TYK2(JH1domain-catalytic)	Jak	0.4150299500000001
PFE-PKIS 18	YSK4	STE11	0.7156945000000001
TPKI-30	ADCK3	ABC1	1.1968891312035197
TPKI-30	AURKA	Aur	1.7526825000000001
TPKI-30	BMPR2	STKR	0.7091841759389896
TPKI-30	BMX	Tec	1.5300045
TPKI-30	FGFR3	FGFR	1.6447008912507304
TPKI-30	MEK6	STE7	1.15459649371294
TPKI-30	MST3	STE20	1.310893058776855
TPKI-30	NEK1	NEK	1.1809880499999998
TPKI-30	NIM1	CAMKL	0.9172654999999996
TPKI-30	PIP5K2C	Unclassified	1.0552669744999998
TPKI-30	PLK1	PLK	0.866531897999999
TPKI-30	PLK2	PLK	0.47591050000000035
TPKI-30	PLK3	PLK	0.740233704
TPKI-30	SLK	STE20	1.64223202218396
TPKI-30	STK16	NAK	0.8056470978943455
TPKI-30	YSK1	STE20	1.1266689179239302
TPKI-31	AURKA	Aur	0.5220486603688803
TPKI-31	BIKE	NAK	0.7997607605000003
TPKI-31	CLK2	CLK	0.7783279907553746
TPKI-31	DCAMKL3	DCAMKL	0.8487290259719953
TPKI-31	GAK	NAK	0.5103713785000004
TPKI-31	GCN2(Kin.Dom.2,S808G)	PEK	0.8173898877919701
TPKI-31	IRAK1	IRAK	0.5103748508361794
TPKI-31	JAK1(JH2domain-pseudokinase)	Jak	0.4641574999999998
TPKI-31	MAP3K4	STE11	0.8830970666373101
TPKI-31	MET	Met	0.7521553449707055
TPKI-31	NIM1	CAMKL	1.0033221593685555
TPKI-31	PIK3CG	Unclassified	0.7610666005000004
TPKI-31	PIP5K2C	Unclassified	1.1343174302628651
TPKI-31	PLK1	PLK	2.8286008205
TPKI-31	PLK2	PLK	1.784680949471435
TPKI-31	PLK3	PLK	1.014121764
TPKI-31	RIOK1	RIO	0.6591758973395598
TPKI-31	RIOK3	RIO	1.0551776973674096
TPKI-31	SLK	STE20	1.0087816734304695
TPKI-31	STK16	NAK	0.8580810000000003
TPKI-31	TYK2(JH1domain-catalytic)	Jak	0.5154890700000001
TPKI-31	YSK4	STE11	0.46349769166762034
TPKI-35	ABL1-phosphorylated	Abl	1.2613282760000004
TPKI-35	ABL2	Abl	0.5846133859901603
TPKI-35	CDKL2	CDKL	0.5908839690000001
TPKI-35	CSF1R	PDGFR	0.619835389230345
TPKI-35	DDR1	DDR	1.513669985661716
TPKI-35	DDR2	DDR	0.8218307339999997
TPKI-35	EPHB6	Eph	0.49771045093425004
TPKI-35	ERBB3	EGFR	0.5163545209133105
TPKI-35	FLT1	VEGFR	0.7020611141579649
TPKI-35	FLT3	PDGFR	1.0010755372491102
TPKI-35	FLT4	VEGFR	0.6313453
TPKI-35	KIT	PDGFR	1.0903866030263902
TPKI-35	LCK	Src	0.6558227829589849
TPKI-35	LOK	STE20	0.5074905935
TPKI-35	MEK5	STE7	0.5679023006439201
TPKI-35	MERTK	Axl	0.6420486858978247
TPKI-35	MET	Met	0.5796614599761947
TPKI-35	PDGFRA	PDGFR	0.7150873500000001
TPKI-35	PDGFRB	PDGFR	1.3132124173731947
TPKI-35	RET	Ret	0.437986422408545
TPKI-35	TIE1	Tie	0.5261430319608054
TPKI-35	TRKA	Trk	0.6904450262452295
AKI00000050a	BLK	Src	0.45237968261718997
AKI00000050a	CAMK1B	CAMK1	0.9183866599999999
AKI00000050a	CSF1R	PDGFR	1.2579830717303904
AKI00000050a	CSNK1A1	CK1	0.5591817926330549
AKI00000050a	CSNK1D	CK1	0.5484687237559251
AKI00000050a	CSNK1E	CK1	0.6665492
AKI00000050a	DCAMKL3	DCAMKL	0.5509103500000001
AKI00000050a	DDR1	DDR	1.4971621551207144
AKI00000050a	DDR2	DDR	1.245147833333335
AKI00000050a	DYRK1B	DYRK	0.7181360999999997
AKI00000050a	EPHB6	Eph	0.4975339999999999
AKI00000050a	FLT3	PDGFR	1.1326810000000003
AKI00000050a	FLT4	VEGFR	0.6735535665000003
AKI00000050a	GRK2	GRK	0.9786269558339002
AKI00000050a	KIT	PDGFR	1.8406813198864258
AKI00000050a	LCK	Src	0.5266261694999996
AKI00000050a	MAPKAPK2	MAPKAPK	0.6813631094055199
AKI00000050a	MEK5	STE7	0.41094505971309037
AKI00000050a	MYLK2	MLCK	1.143334147798985
AKI00000050a	PDGFRA	PDGFR	1.4467752110460355
AKI00000050a	PDGFRB	PDGFR	2.2442197500000005
AKI00000050a	RET	Ret	0.5022477000000003
AKI00000050a	SGK	SGK	0.6852081000000001
AKI00000050a	TRKC	Trk	0.5409362
AKI00000050a	VEGFR2	VEGFR	1.1049976382655258
AKI00000063a	ADCK3	ABC1	0.35088420900000017
AKI00000063a	BUB1	BUB	0.3537590999976805
AKI00000063a	CAMK1B	CAMK1	1.0663953499999996
AKI00000063a	CSNK1D	CK1	0.6554147732806097
AKI00000063a	CSNK1E	CK1	0.4178762206826945
AKI00000063a	GAK	NAK	0.619246011
AKI00000063a	JNK1	MAPK	1.411810967021665
AKI00000063a	JNK2	MAPK	2.1468816538962407
AKI00000063a	JNK3	MAPK	2.1683262505000007
AKI00000063a	MEK4	STE7	0.6171990896578654
AKI00000063a	NLK	MAPK	2.0635110101136305
AKI00000063a	p38-alpha	MAPK	2.59374265
AKI00000063a	p38-beta	MAPK	1.6156321
AKI00000063a	PRKD2	PKD	0.5527993010354799
AKI00000063a	RSK1(Kin.Dom.2-C-terminal)	RSK	1.0374133101407454
AKI00000063a	RSK4(Kin.Dom.2-C-terminal)	RSK	0.9806195000000004
AKI00000063a	STK36	ULK	0.6369371093373299
AKI00000063a	ZAK	MLK	0.9950260306301244
AKI00000070a	CDK4-cyclinD1	CDK	1.6521304898137301
AKI00000070a	CDK4-cyclinD3	CDK	1.5684080859999994
AKI00000070a	CDK7	CDK	1.4943483712478942
AKI00000070a	CDKL5	CDKL	0.7827852913991102
AKI00000070a	CSNK1A1	CK1	0.3385388730000001
AKI00000070a	CSNK2A2	CK2	1.1655123045
AKI00000070a	DYRK1A	DYRK	0.6682305369144346
AKI00000070a	ERK8	MAPK	1.5045804
AKI00000070a	GSK3A	GSK	1.4883389999999999
AKI00000070a	GSK3B	GSK	1.6133744320817551
AKI00000070a	HIPK1	DYRK	0.5867997777740501
AKI00000070a	MAP3K4	STE11	0.5907278185974101
AKI00000070a	STK36	ULK	1.1993885971633804
AKI00000070a	TGFBR2	STKR	1.3426725372138648
AKI00000070a	TYK2(JH2domain-pseudokinase)	Jak	0.7782594194999999
AKI00000070a	YSK4	STE11	0.53763133084832
AKI00000074a	CDK11	CDK	1.8653542
AKI00000074a	CDK8	CDK	1.3005581735000002
AKI00000074a	DAPK1	DAPK	0.485936284644235
AKI00000074a	DAPK2	DAPK	0.8349064639999999
AKI00000074a	DAPK3	DAPK	1.1240456228047746
AKI00000074a	HIPK1	DYRK	1.2667769999999998
AKI00000074a	HIPK2	DYRK	0.89678835
AKI00000074a	HIPK3	DYRK	0.6602747634927497
AKI00000074a	HIPK4	DYRK	0.7505625055000005
AKI00000074a	MEK5	STE7	0.6524349020000004
AKI00000074a	PIKFYVE	Unclassified	0.6515048605957054
AKI00000021a	DDR1	DDR	0.7361690754065804
AKI00000021a	DDR2	DDR	0.5624182999999996
AKI00000021a	GCN2(Kin.Dom.2,S808G)	PEK	0.63447275
AKI00000021a	JAK2(JH1domain-catalytic)	Jak	0.6479739462433902
AKI00000021a	JAK3(JH1domain-catalytic)	Jak	0.5925394522098499
AKI00000021a	MAP3K2	STE11	0.6100781999999998
AKI00000021a	MAP3K3	STE11	0.6783516070000002
AKI00000021a	MAP3K4	STE11	1.02453315
AKI00000021a	MAP4K5	STE20	0.6440304956595448
AKI00000021a	MTOR	PIKK	1.65921157156943
AKI00000021a	TYK2(JH1domain-catalytic)	Jak	0.6455052170228703
AKI00000021a	WEE1	WEE	0.8893096712589004
AKI00000021a	WEE2	WEE	0.9414410171051055
AKI00000021a	YSK4	STE11	0.7068044689999997
AKI00000047a	ADCK3	ABC1	0.879245866775515
AKI00000047a	AXL	Axl	0.6011432285000002
AKI00000047a	CLK2	CLK	0.9162722769999996
AKI00000047a	CSF1R	PDGFR	1.5383024537189605
AKI00000047a	CSNK1E	CK1	1.12273812218048
AKI00000047a	DDR1	DDR	0.7847188833587198
AKI00000047a	DDR2	DDR	0.8357212145000004
AKI00000047a	DRAK2	DAPK	1.1041899955
AKI00000047a	EPHB2	Eph	0.6798998035282451
AKI00000047a	EPHB3	Eph	0.5314586000000001
AKI00000047a	EPHB6	Eph	0.6784382029484997
AKI00000047a	FLT1	VEGFR	0.9915475999999996
AKI00000047a	FLT3	PDGFR	2.2750918889999996
AKI00000047a	FLT4	VEGFR	0.8581218875000003
AKI00000047a	HIPK4	DYRK	0.4390993766174298
AKI00000047a	KIT	PDGFR	1.7951768000000001
AKI00000047a	MAP4K3	STE20	1.0866580559481203
AKI00000047a	MYO3B	STE20	0.8198493
AKI00000047a	PDGFRA	PDGFR	1.6251918126694798
AKI00000047a	PDGFRB	PDGFR	1.597475125827566
AKI00000047a	PFTAIRE2	CDK	0.9636211499999998
AKI00000047a	PIP5K2C	Unclassified	0.46076454930934485
AKI00000047a	RET	Ret	0.9536970409711052
AKI00000047a	RIPK4	RIPK	1.12148396510747
AKI00000047a	RSK3(Kin.Dom.1-N-terminal)	RSK	0.99928258012089
AKI00000047a	SRC	Src	1.17206343955185
AKI00000047a	TRKC	Trk	0.6050795
AKI00000047a	VEGFR2	VEGFR	2.030753198080979
AKI00000047a	YSK4	STE11	0.675462108025235
GSK1379713	WNK3	WNK	1.1792560425
GSK1379766	AURKA	Aur	1.5524803461064351
GSK1379766	AURKC	Aur	1.6326819578779301
GSK1379766	EPHB6	Eph	0.9218214231129798
GSK1379766	HPK1	STE20	1.2238197089999998
GSK1379766	IRAK1	IRAK	1.3080984999999998
GSK1379766	IRAK3	IRAK	1.2829677
GSK1379766	JAK2(JH1domain-catalytic)	Jak	1.091313479817015
GSK1379766	MEK5	STE7	1.4351517318408655
GSK1379766	NEK5	NEK	1.2499700897216801
GSK1379766	PIK4CB	Unclassified	1.0023634461870397
GSK1379766	PIP5K2C	Unclassified	0.68941221473984
GSK1379766	RIOK1	RIO	1.1891428000149098
GSK1379766	RIOK3	RIO	1.2215855019592299
GSK1379766	ULK3	ULK	1.3032952999999998
GSK1379708	WNK4	WNK	1.1964800000000002
GSK1379753	ACVR2B	STKR	1.113205787
GSK1379753	AURKA	Aur	0.7062548115692153
GSK1379753	EPHB6	Eph	0.42468033349999956
GSK1379753	IRAK3	IRAK	0.6711261999999998
GSK1379753	JAK2(JH1domain-catalytic)	Jak	0.5586880717592897
GSK1379753	KIT	PDGFR	0.9724676740746303
GSK1379753	LTK	ALK	0.7986942456044392
GSK1379753	MEK5	STE7	0.6887850760000003
GSK1379753	MST1	STE20	1.1781434979167549
GSK1379753	NEK5	NEK	0.51975135
GSK1379753	PAK3	STE20	1.143853
GSK1379753	PIP5K2C	Unclassified	0.5350868000000002
GSK1379753	STK16	NAK	0.5043404464999997
GSK1379765	ADCK4	ABC1	0.9409602807105255
GSK1379765	AURKA	Aur	1.35723633168283
GSK1379765	AURKB	Aur	0.7651566500000002
GSK1379765	BUB1	BUB	1.3467443000000001
GSK1379765	EPHB6	Eph	0.9739326442447052
GSK1379765	INSRR	InsR	1.161529814
GSK1379765	IRAK3	IRAK	0.7732896732330303
GSK1379765	JAK2(JH1domain-catalytic)	Jak	1.0553900205266
GSK1379765	LIMK2	LISK	1.1027815000000003
GSK1379765	MEK5	STE7	0.5274996255929403
GSK1379765	MUSK	Musk	1.31191565
GSK1379765	NEK5	NEK	0.8192573371182053
GSK1379765	PIK3CB	Unclassified	1.4583769050000002
GSK1379765	PIP5K2C	Unclassified	1.0212239535603298
GSK1379765	TIE1	Tie	1.2280813
GSK1379765	ULK3	ULK	0.59932752709003
GSK1033723	AKT3	Akt	0.7946330035
GSK1033723	AXL	Axl	1.1023749999999999
GSK1033723	CLK1	CLK	0.5305392415000001
GSK1033723	CLK4	CLK	0.5657318258953503
GSK1033723	DMPK	DMPK	0.825383626948025
GSK1033723	DYRK1A	DYRK	0.6170144999999998
GSK1033723	DYRK1B	DYRK	1.2964585
GSK1033723	DYRK2	DYRK	0.4424833500000003
GSK1033723	HASPIN	Haspin	1.0438659000000001
GSK1033723	HIPK3	DYRK	0.6838431185282148
GSK1033723	INSR	InsR	0.8459665470000002
GSK1033723	TIE2	Tie	0.8168357160000004
GSK1033723	YSK4	STE11	0.2716105935516353
GSK1379763	ACVR2A	STKR	1.1286595518515599
GSK1379763	AURKC	Aur	0.6025604965972899
GSK1379763	EPHB6	Eph	0.4157421059078654
GSK1379763	HIPK3	DYRK	1.143505909168565
GSK1379763	IRAK3	IRAK	0.6182447026152298
GSK1379763	JAK2(JH1domain-catalytic)	Jak	0.7315373092166348
GSK1379763	KIT	PDGFR	0.52227161252245
GSK1379763	MAP3K1	STE11	0.9471617635016552
GSK1379763	MAP4K5	STE20	1.3488486750000002
GSK1379763	MEK5	STE7	0.8642422442484547
GSK1379763	NEK5	NEK	0.5968735538157648
GSK1379763	PDGFRB	PDGFR	1.1955498500000004
GSK1379763	PIP5K2C	Unclassified	0.5391846130739348
GSK1379763	RIOK1	RIO	0.5705910983017897
GSK1379763	RIOK3	RIO	1.2902058135
GSK1379763	TRKC	Trk	0.403854033600195
GSK1379763	ULK3	ULK	0.3988753150000006
SB-213663	CHEK2	RAD53	1.008795501537405
SB-213663	CIT	DMPK	0.6646570580410405
SB-213663	DMPK2	DMPK	0.6977591329427848
SB-213663	JNK1	MAPK	0.4766178335000002
SB-213663	JNK2	MAPK	1.1352959999999999
SB-213663	JNK3	MAPK	0.9533832000000002
SB-213663	MYLK	MLCK	0.715217945411605
SB-213663	p38-alpha	MAPK	0.6955474212911255
SB-213663	TBK1	IKK	0.9855685000000003
GSK301362	CAMK1B	CAMK1	0.6066858334999998
GSK301362	IKK-beta	IKK	1.4693263500000007
GSK301362	JAK1(JH2domain-pseudokinase)	Jak	0.4067366336578351
GSK301362	JAK2(JH1domain-catalytic)	Jak	0.41622689507052524
GSK301362	MST2	STE20	0.5804490905273454
GSK301362	MYLK4	MLCK	0.6546838078111397
GSK301362	SNARK	CAMKL	0.4838054878204501
GSK301362	TAOK1	STE20	1.0663217671981902
GSK301362	TAOK3	STE20	1.2959731773376446
GSK301362	TYK2(JH2domain-pseudokinase)	Jak	2.2644494919096045
GSK1379944	CASK	CASK	1.0750937499999997
GSK1379944	CDK3	CDK	0.9982673530000001
GSK1379944	CDK4-cyclinD1	CDK	1.0158818719296798
GSK1379944	CHEK1	CAMKL	1.1001849700000004
GSK1379944	CSNK1G2	CK1	0.9391098499999999
GSK1379944	DAPK3	DAPK	1.22271835
GSK1379944	DDR1	DDR	1.387417439878035
GSK1379944	EPHB2	Eph	0.9127672894914451
GSK1379944	ERK1	MAPK	0.7862013000000001
GSK1379944	FGFR4	FGFR	0.8402959999999999
GSK1379944	IKK-beta	IKK	1.0395576953887948
GSK1379944	IRAK1	IRAK	1.019376371765135
GSK1379944	NEK5	NEK	0.8350658499999999
GSK1379944	NLK	MAPK	1.2535726499999997
GSK1379944	PDGFRB	PDGFR	1.4893627368743503
GSK1379944	PIP5K1C	Unclassified	0.8699451479112699
GSK1379944	PRKCE	PKC	1.1341613500000003
GSK1379944	PRKD3	PKD	1.0192568509480902
GSK1379944	RET	Ret	1.2699052500000003
GSK1379753	TRKC	Trk	0.4512500000000004
GW819776	CDKL3	CDKL	1.074531316813355
GW819776	CLK1	CLK	1.0874521237879256
GW819776	ERK8	MAPK	0.7930342750000001
GW819776	HIPK1	DYRK	1.0888645399999999
GW819776	HIPK2	DYRK	1.0345389179554552
GW819776	HIPK3	DYRK	1.3226430281806452
GW819776	JNK1	MAPK	1.2272577
GW819776	JNK3	MAPK	1.2821715065000001
GW819776	KIT	PDGFR	1.6582621250000003
GW819776	MEK3	STE7	0.6213251939999997
GW819776	NEK3	NEK	1.04305375
GW819776	NEK5	NEK	0.8564718999999998
GW819776	PIP5K2C	Unclassified	1.1143962999999997
GW819776	RIOK2	RIO	0.9539232000000002
GW856795	ABL1-phosphorylated	Abl	0.9754258214999996
GW856795	ERBB2	EGFR	0.3777628647212645
GW856795	FRK	Src	0.83603235
GW856795	LCK	Src	0.3802626132965101
GW856795	MAP4K2	STE20	0.539344346
GW856795	PDGFRA	PDGFR	0.6070219873199454
GW856795	PDPK1	PDK1	0.7764110051040451
GW856795	PKAC-alpha	PKA	0.8284435000000001
GW856795	RET	Ret	0.5529760000000001
GW856795	SRC	Src	0.31978038611261006
GW856795	TAOK1	STE20	0.9331507110425452
GW856795	TGFBR2	STKR	0.8115453953652803
GW856795	VRK2	VRK	0.8445594454527652
GSK902056	AKT1	Akt	0.8009710028262353
GSK902056	AKT2	Akt	0.5462044174999998
GSK902056	AKT3	Akt	0.5924142474999998
GSK902056	FGFR2	FGFR	1.2192575000000003
GSK902056	PAK7	STE20	0.7840936780556649
GSK902056	PRKCD	PKC	0.6441251313130802
GSK902056	PRKCE	PKC	0.7037661999999996
GSK902056	PRKCH	PKC	0.6857442177937809
GSK902056	PRKCQ	PKC	0.8619889425972351
GSK902056	PRKG2	PKG	0.6757354372769897
GSK902056	PRKX	PKA	0.5119474874684449
GSK902056	RPS6KA4(Kin.Dom.2-C-terminal)	RSK	0.42249434600000013
GSK902056	YSK4	STE11	1.1376110963246546
