# Supplementary material for: Crowdsourced mapping of unexplored target space of kinase inhibitors
Source: Nat Commun. 2021 Jun 3;12:3307. doi: 10.1038/s41467-021-23165-1 (PMC8175708; doi:10.1038/s41467-021-23165-1)
Supplement: Supplementary file 7 — Source Data [file 41467_2021_23165_MOESM7_ESM.zip › source_data/SuppFig13/SuppFig13__ensemble.csv]

Compound_Name	DiscoveRx_Gene_Symbol	kinase_family	ae
PFE-PKIS 10	ALK	ALK	1.0599007940313854
PFE-PKIS 10	DAPK2	DAPK	1.3640427453922825
PFE-PKIS 10	DCAMKL1	DCAMKL	0.5834774160626424
PFE-PKIS 10	DCAMKL2	DCAMKL	0.01347473082073769
PFE-PKIS 10	EPHB6	Eph	1.339907978217843
PFE-PKIS 10	FAK	FAK	1.440281739250489
PFE-PKIS 10	FER	Fer	0.27545704599202203
PFE-PKIS 10	FES	Fer	0.14503182704793538
PFE-PKIS 10	FRK	Src	0.02803635779344038
PFE-PKIS 10	GRK1	GRK	0.6174277479757855
PFE-PKIS 10	GRK7	GRK	0.6467359427176982
PFE-PKIS 10	LOK	STE20	0.4522071417824227
PFE-PKIS 10	LTK	ALK	1.3178038608596143
PFE-PKIS 10	MEK3	STE7	0.01954056052819464
PFE-PKIS 10	PHKG2	PHK	0.47241575166156746
PFE-PKIS 10	PLK4	PLK	0.3955397482100773
PFE-PKIS 10	PYK2	FAK	0.9959073868793791
PFE-PKIS 10	RIPK5	Dusty	0.20247136957326273
PFE-PKIS 10	ROS1	Sev	1.8194125663007306
PFE-PKIS 10	SLK	STE20	0.04658594951093242
PFE-PKIS 10	TNK1	Ack	0.08568422447372281
PFE-PKIS 10	TNK2	Ack	0.6492778169603097
PFE-PKIS 10	TRKA	Trk	0.6497480849392421
PFE-PKIS 10	TRKB	Trk	0.9608326401265224
PFE-PKIS 14	AURKB	Aur	0.057696410235148043
PFE-PKIS 14	CAMKK1	CAMKK	0.6216266506717973
PFE-PKIS 14	CAMKK2	CAMKK	1.0113176133393198
PFE-PKIS 14	CLK1	CLK	0.25571304920793736
PFE-PKIS 14	CLK4	CLK	0.9193546079168629
PFE-PKIS 14	CSNK2A1	CK2	0.5192680023656147
PFE-PKIS 14	CSNK2A2	CK2	0.17350566520829513
PFE-PKIS 14	DRAK1	DAPK	0.13767151005960265
PFE-PKIS 14	DRAK2	DAPK	1.3446050677831876
PFE-PKIS 14	DYRK1A	DYRK	1.1017440221051542
PFE-PKIS 14	HIPK1	DYRK	0.7792653948790669
PFE-PKIS 14	HIPK2	DYRK	0.556534008751405
PFE-PKIS 14	HIPK3	DYRK	0.6381727595916775
PFE-PKIS 14	HIPK4	DYRK	0.2151009582140624
PFE-PKIS 14	PDGFRB	PDGFR	0.5711469836907206
PFE-PKIS 14	PIP5K1C	Unclassified	0.4449995707153951
PFE-PKIS 14	PRKR	PEK	0.6679783430303772
PFE-PKIS 18	AURKA	Aur	0.4827904406250667
PFE-PKIS 18	AURKB	Aur	0.3115171060667432
PFE-PKIS 18	CSNK2A2	CK2	0.445630113902018
PFE-PKIS 18	DRAK2	DAPK	0.8580448812945551
PFE-PKIS 18	FAK	FAK	1.1739059090924808
PFE-PKIS 18	FLT3	PDGFR	0.33913195747803027
PFE-PKIS 18	FLT4	VEGFR	0.3954845842805579
PFE-PKIS 18	JAK1(JH2domain-pseudokinase)	Jak	0.7348559212792374
PFE-PKIS 18	JAK2(JH1domain-catalytic)	Jak	0.3407138263295577
PFE-PKIS 18	JAK3(JH1domain-catalytic)	Jak	0.6039383082999077
PFE-PKIS 18	MET	Met	0.934554000288105
PFE-PKIS 18	MLK1	MLK	1.5653326767756148
PFE-PKIS 18	MLK2	MLK	0.7695108830107422
PFE-PKIS 18	MLK3	MLK	1.0789474796650227
PFE-PKIS 18	p38-alpha	MAPK	2.1481939220390025
PFE-PKIS 18	RET	Ret	0.6817138775670575
PFE-PKIS 18	RIOK3	RIO	0.21448121318724045
PFE-PKIS 18	SNARK	CAMKL	1.1903657464799249
PFE-PKIS 18	STK16	NAK	0.3471306350589023
PFE-PKIS 18	SYK	Syk	0.3039825417744302
PFE-PKIS 18	TBK1	IKK	0.4144661373666878
PFE-PKIS 18	TRKA	Trk	0.7203185589968726
PFE-PKIS 18	TRKB	Trk	1.408533049314407
PFE-PKIS 18	TTK	TTK	0.7618821598094474
PFE-PKIS 18	TYK2(JH1domain-catalytic)	Jak	0.15184261809218746
PFE-PKIS 18	YSK4	STE11	0.4671384915785044
TPKI-30	ADCK3	ABC1	1.2265472524718195
TPKI-30	AURKA	Aur	2.0143497572601907
TPKI-30	BMPR2	STKR	0.15133766012537198
TPKI-30	BMX	Tec	1.376370638441328
TPKI-30	FGFR3	FGFR	1.45267015251257
TPKI-30	MEK6	STE7	0.8162845977251374
TPKI-30	MST3	STE20	1.1220973495547852
TPKI-30	NEK1	NEK	0.9032165948009299
TPKI-30	NIM1	CAMKL	0.8042184540439825
TPKI-30	PIP5K2C	Unclassified	1.1765225298764594
TPKI-30	PLK1	PLK	0.25286278279670693
TPKI-30	PLK2	PLK	0.3792984839795732
TPKI-30	PLK3	PLK	1.077843841595735
TPKI-30	SLK	STE20	1.7599234468296574
TPKI-30	STK16	NAK	0.7356984091925174
TPKI-30	YSK1	STE20	0.7679068939066349
TPKI-31	AURKA	Aur	0.33954914942455794
TPKI-31	BIKE	NAK	0.8983294653914351
TPKI-31	CLK2	CLK	0.6103416406745223
TPKI-31	DCAMKL3	DCAMKL	0.7599252012240152
TPKI-31	GAK	NAK	0.6274603333272619
TPKI-31	GCN2(Kin.Dom.2,S808G)	PEK	0.8344429006917897
TPKI-31	IRAK1	IRAK	0.4183097496581851
TPKI-31	JAK1(JH2domain-pseudokinase)	Jak	0.08318443661082497
TPKI-31	MAP3K4	STE11	1.5013036646313669
TPKI-31	MET	Met	0.9872981627769253
TPKI-31	NIM1	CAMKL	1.1588956563014419
TPKI-31	PIK3CG	Unclassified	0.7219740594978052
TPKI-31	PIP5K2C	Unclassified	1.0041980192900395
TPKI-31	PLK1	PLK	2.573386706171185
TPKI-31	PLK2	PLK	1.450133016945772
TPKI-31	PLK3	PLK	0.5424680360877527
TPKI-31	RIOK1	RIO	0.7898786023469322
TPKI-31	RIOK3	RIO	0.7868519226307171
TPKI-31	SLK	STE20	0.9111120897071521
TPKI-31	STK16	NAK	0.7291950758491028
TPKI-31	TYK2(JH1domain-catalytic)	Jak	0.39234862603318543
TPKI-31	YSK4	STE11	0.6479987831966278
TPKI-35	ABL1-phosphorylated	Abl	0.9307781122787002
TPKI-35	ABL2	Abl	0.36975740834522686
TPKI-35	CDKL2	CDKL	0.0285799145250083
TPKI-35	CSF1R	PDGFR	0.39118148952342313
TPKI-35	DDR1	DDR	1.055520901049186
TPKI-35	DDR2	DDR	0.29176015113941745
TPKI-35	EPHB6	Eph	0.34421331103505537
TPKI-35	ERBB3	EGFR	0.30915127750663274
TPKI-35	FLT1	VEGFR	0.8215163679129471
TPKI-35	FLT3	PDGFR	0.7458878449138258
TPKI-35	FLT4	VEGFR	0.19612924533802012
TPKI-35	KIT	PDGFR	0.6261098053694045
TPKI-35	LCK	Src	0.20668290452234217
TPKI-35	LOK	STE20	0.03418189098895219
TPKI-35	MEK5	STE7	0.18090195189078973
TPKI-35	MERTK	Axl	0.33232498664811505
TPKI-35	MET	Met	0.6328743602638296
TPKI-35	PDGFRA	PDGFR	0.3100399490252146
TPKI-35	PDGFRB	PDGFR	0.9065513918929469
TPKI-35	RET	Ret	0.419199230430908
TPKI-35	TIE1	Tie	0.5676180747055879
TPKI-35	TRKA	Trk	0.3257859198927475
AKI00000050a	BLK	Src	0.03759910149604728
AKI00000050a	CAMK1B	CAMK1	0.6757288547835998
AKI00000050a	CSF1R	PDGFR	0.9269545469653426
AKI00000050a	CSNK1A1	CK1	0.4828238952261197
AKI00000050a	CSNK1D	CK1	0.5014216898005319
AKI00000050a	CSNK1E	CK1	0.6711794897388348
AKI00000050a	DCAMKL3	DCAMKL	0.6238685241641599
AKI00000050a	DDR1	DDR	0.8880006032696821
AKI00000050a	DDR2	DDR	0.816931996737063
AKI00000050a	DYRK1B	DYRK	0.6884600299549071
AKI00000050a	EPHB6	Eph	0.1397268063337398
AKI00000050a	FLT3	PDGFR	0.5452361824050627
AKI00000050a	FLT4	VEGFR	0.7730688418131457
AKI00000050a	GRK2	GRK	0.7977119012742024
AKI00000050a	KIT	PDGFR	1.5395888181755906
AKI00000050a	LCK	Src	0.4676083836797975
AKI00000050a	MAPKAPK2	MAPKAPK	0.6508356132474873
AKI00000050a	MEK5	STE7	0.1964365532775858
AKI00000050a	MYLK2	MLCK	0.9245884902915273
AKI00000050a	PDGFRA	PDGFR	0.9140476140564182
AKI00000050a	PDGFRB	PDGFR	1.8675102061953082
AKI00000050a	RET	Ret	0.18461660439496708
AKI00000050a	SGK	SGK	0.8385453115310817
AKI00000050a	TRKC	Trk	0.47914743497793566
AKI00000050a	VEGFR2	VEGFR	0.6744111887469026
AKI00000063a	ADCK3	ABC1	0.2706862278398221
AKI00000063a	BUB1	BUB	0.1815750149636326
AKI00000063a	CAMK1B	CAMK1	0.9269031842644928
AKI00000063a	CSNK1D	CK1	0.8427700471404878
AKI00000063a	CSNK1E	CK1	0.6959927746908106
AKI00000063a	GAK	NAK	0.4400321010106749
AKI00000063a	JNK1	MAPK	1.080808711555715
AKI00000063a	JNK2	MAPK	1.7215346861194263
AKI00000063a	JNK3	MAPK	1.791832986418683
AKI00000063a	MEK4	STE7	0.5860037286390929
AKI00000063a	NLK	MAPK	1.8562428098779176
AKI00000063a	p38-alpha	MAPK	1.8813663852964577
AKI00000063a	p38-beta	MAPK	1.2379343083503676
AKI00000063a	PRKD2	PKD	0.15869192589869208
AKI00000063a	RSK1(Kin.Dom.2-C-terminal)	RSK	0.9610633566477551
AKI00000063a	RSK4(Kin.Dom.2-C-terminal)	RSK	0.8869452209132724
AKI00000063a	STK36	ULK	0.63013026205312
AKI00000063a	ZAK	MLK	0.8706368251241798
AKI00000070a	CDK4-cyclinD1	CDK	1.4423718190759676
AKI00000070a	CDK4-cyclinD3	CDK	1.414945491575967
AKI00000070a	CDK7	CDK	1.2404459714468947
AKI00000070a	CDKL5	CDKL	0.42539308034594203
AKI00000070a	CSNK1A1	CK1	0.10266463978727725
AKI00000070a	CSNK2A2	CK2	0.8115703080738577
AKI00000070a	DYRK1A	DYRK	0.4029750736363047
AKI00000070a	ERK8	MAPK	1.194468181868185
AKI00000070a	GSK3A	GSK	0.7057165061140873
AKI00000070a	GSK3B	GSK	0.7326003784721227
AKI00000070a	HIPK1	DYRK	0.538389246014523
AKI00000070a	MAP3K4	STE11	0.4811188449196626
AKI00000070a	STK36	ULK	1.077037149418441
AKI00000070a	TGFBR2	STKR	1.269933109735348
AKI00000070a	TYK2(JH2domain-pseudokinase)	Jak	0.6557671057059897
AKI00000070a	YSK4	STE11	0.2925278082973799
AKI00000074a	CDK11	CDK	1.8981727649813953
AKI00000074a	CDK8	CDK	0.8729234075865477
AKI00000074a	DAPK1	DAPK	0.43554253129795306
AKI00000074a	DAPK2	DAPK	1.0149170751651928
AKI00000074a	DAPK3	DAPK	1.104078400303437
AKI00000074a	HIPK1	DYRK	1.28483470002159
AKI00000074a	HIPK2	DYRK	0.7188413415575203
AKI00000074a	HIPK3	DYRK	0.6292643707635799
AKI00000074a	HIPK4	DYRK	0.5649852022287476
AKI00000074a	MEK5	STE7	0.832420884615825
AKI00000074a	PIKFYVE	Unclassified	0.8948532174211508
AKI00000021a	DDR1	DDR	0.37623983012356277
AKI00000021a	DDR2	DDR	0.34304661932729186
AKI00000021a	GCN2(Kin.Dom.2,S808G)	PEK	0.3408882726084679
AKI00000021a	JAK2(JH1domain-catalytic)	Jak	0.5776111882850028
AKI00000021a	JAK3(JH1domain-catalytic)	Jak	0.7423249298452799
AKI00000021a	MAP3K2	STE11	0.21879487705127243
AKI00000021a	MAP3K3	STE11	0.4069690688864398
AKI00000021a	MAP3K4	STE11	1.207398647039848
AKI00000021a	MAP4K5	STE20	0.012076592782889861
AKI00000021a	MTOR	PIKK	1.3099660582480146
AKI00000021a	TYK2(JH1domain-catalytic)	Jak	0.5163915974144269
AKI00000021a	WEE1	WEE	0.16014625015054484
AKI00000021a	WEE2	WEE	0.7255330544319456
AKI00000021a	YSK4	STE11	0.432673105620478
AKI00000047a	ADCK3	ABC1	0.9125919284526427
AKI00000047a	AXL	Axl	0.32877658907167717
AKI00000047a	CLK2	CLK	1.1453647490991576
AKI00000047a	CSF1R	PDGFR	0.9005715333299333
AKI00000047a	CSNK1E	CK1	1.4013809213184976
AKI00000047a	DDR1	DDR	0.06448173289295323
AKI00000047a	DDR2	DDR	0.15640118273844017
AKI00000047a	DRAK2	DAPK	1.2184684459629072
AKI00000047a	EPHB2	Eph	0.7490888746873727
AKI00000047a	EPHB3	Eph	0.01856254738890506
AKI00000047a	EPHB6	Eph	0.33312240741011934
AKI00000047a	FLT1	VEGFR	0.600369559065137
AKI00000047a	FLT3	PDGFR	1.4108742312121691
AKI00000047a	FLT4	VEGFR	0.896533309868043
AKI00000047a	HIPK4	DYRK	0.3765878197618129
AKI00000047a	KIT	PDGFR	1.0058797340503354
AKI00000047a	MAP4K3	STE20	1.349556099973313
AKI00000047a	MYO3B	STE20	0.7965220395963204
AKI00000047a	PDGFRA	PDGFR	1.1350941247111699
AKI00000047a	PDGFRB	PDGFR	0.9812209762985207
AKI00000047a	PFTAIRE2	CDK	0.9249736976284204
AKI00000047a	PIP5K2C	Unclassified	0.4498186465122771
AKI00000047a	RET	Ret	1.2001490468654001
AKI00000047a	RIPK4	RIPK	0.9312921929714602
AKI00000047a	RSK3(Kin.Dom.1-N-terminal)	RSK	0.9249793406470124
AKI00000047a	SRC	Src	1.0598574365003177
AKI00000047a	TRKC	Trk	0.058089402458244344
AKI00000047a	VEGFR2	VEGFR	1.1047810043565116
AKI00000047a	YSK4	STE11	0.5489833446887324
GSK1379713	WNK3	WNK	0.7172179672770174
GSK1379766	AURKA	Aur	1.4753222764110845
GSK1379766	AURKC	Aur	1.6497517813241949
GSK1379766	EPHB6	Eph	0.9873917102494199
GSK1379766	HPK1	STE20	1.1898196651650954
GSK1379766	IRAK1	IRAK	1.2813572629508103
GSK1379766	IRAK3	IRAK	1.15379144077919
GSK1379766	JAK2(JH1domain-catalytic)	Jak	1.0774841542911453
GSK1379766	MEK5	STE7	1.6088455442937732
GSK1379766	NEK5	NEK	1.0232597051130599
GSK1379766	PIK4CB	Unclassified	0.7566999756852253
GSK1379766	PIP5K2C	Unclassified	0.6523633836654872
GSK1379766	RIOK1	RIO	1.0290697742902024
GSK1379766	RIOK3	RIO	1.0146785319193548
GSK1379766	ULK3	ULK	1.27048956257884
GSK1379708	WNK4	WNK	0.4972789678036822
GSK1379753	ACVR2B	STKR	0.6277487690036603
GSK1379753	AURKA	Aur	0.5037469054082928
GSK1379753	EPHB6	Eph	0.23036207909879458
GSK1379753	IRAK3	IRAK	1.0288900062457245
GSK1379753	JAK2(JH1domain-catalytic)	Jak	0.1485360264686122
GSK1379753	KIT	PDGFR	0.5784837831257352
GSK1379753	LTK	ALK	0.43306687004335753
GSK1379753	MEK5	STE7	0.602752760340147
GSK1379753	MST1	STE20	0.7630071008952868
GSK1379753	NEK5	NEK	0.5153372319621505
GSK1379753	PAK3	STE20	0.5684647368540272
GSK1379753	PIP5K2C	Unclassified	0.6876764126858328
GSK1379753	STK16	NAK	0.039945217259000465
GSK1379765	ADCK4	ABC1	0.3863557101062378
GSK1379765	AURKA	Aur	1.0372488532816746
GSK1379765	AURKB	Aur	0.46198237188015767
GSK1379765	BUB1	BUB	1.0965569987341794
GSK1379765	EPHB6	Eph	0.8362981388781154
GSK1379765	INSRR	InsR	0.6972345283846026
GSK1379765	IRAK3	IRAK	0.28276374407645033
GSK1379765	JAK2(JH1domain-catalytic)	Jak	0.7981824265036552
GSK1379765	LIMK2	LISK	0.6881914125407729
GSK1379765	MEK5	STE7	0.46480321255068
GSK1379765	MUSK	Musk	0.759633955761263
GSK1379765	NEK5	NEK	0.49072851545119
GSK1379765	PIK3CB	Unclassified	0.7239160713545223
GSK1379765	PIP5K2C	Unclassified	0.7154771143882073
GSK1379765	TIE1	Tie	0.9180751694802973
GSK1379765	ULK3	ULK	0.1815988483752875
GSK1033723	AKT3	Akt	0.6991125826547
GSK1033723	AXL	Axl	0.83565787512903
GSK1033723	CLK1	CLK	0.18783167810552204
GSK1033723	CLK4	CLK	0.22051760622289507
GSK1033723	DMPK	DMPK	0.8212558457355374
GSK1033723	DYRK1A	DYRK	0.2101446787667527
GSK1033723	DYRK1B	DYRK	1.4429114131084129
GSK1033723	DYRK2	DYRK	0.43026589172735985
GSK1033723	HASPIN	Haspin	0.9082059317013371
GSK1033723	HIPK3	DYRK	0.7658553887083572
GSK1033723	INSR	InsR	0.5762567485052523
GSK1033723	TIE2	Tie	0.49412406464685255
GSK1033723	YSK4	STE11	0.1089194410071519
GSK1379763	ACVR2A	STKR	0.6339666089501472
GSK1379763	AURKC	Aur	0.5400355644707879
GSK1379763	EPHB6	Eph	0.21518823031695966
GSK1379763	HIPK3	DYRK	0.8882752660247251
GSK1379763	IRAK3	IRAK	0.8440585068104189
GSK1379763	JAK2(JH1domain-catalytic)	Jak	0.41485583371809476
GSK1379763	KIT	PDGFR	0.007030872162797408
GSK1379763	MAP3K1	STE11	0.40869719474334243
GSK1379763	MAP4K5	STE20	1.2221688949597551
GSK1379763	MEK5	STE7	0.7491880753177904
GSK1379763	NEK5	NEK	0.49104995097560433
GSK1379763	PDGFRB	PDGFR	0.9390564127153551
GSK1379763	PIP5K2C	Unclassified	0.52959522506253
GSK1379763	RIOK1	RIO	0.28117773977339233
GSK1379763	RIOK3	RIO	0.9234326890754625
GSK1379763	TRKC	Trk	0.006013994872007267
GSK1379763	ULK3	ULK	0.05757771661473665
SB-213663	CHEK2	RAD53	0.9082998206971125
SB-213663	CIT	DMPK	0.21517269873683809
SB-213663	DMPK2	DMPK	0.5236988804348197
SB-213663	JNK1	MAPK	0.33893848514784963
SB-213663	JNK2	MAPK	0.7227084378664577
SB-213663	JNK3	MAPK	0.6019348540961627
SB-213663	MYLK	MLCK	0.5351138180283925
SB-213663	p38-alpha	MAPK	0.27674962889216737
SB-213663	TBK1	IKK	1.0114879832842423
GSK301362	CAMK1B	CAMK1	0.7880233529979179
GSK301362	IKK-beta	IKK	1.2790007497130054
GSK301362	JAK1(JH2domain-pseudokinase)	Jak	0.08983207866204523
GSK301362	JAK2(JH1domain-catalytic)	Jak	0.03519203851754238
GSK301362	MST2	STE20	0.48456950084611705
GSK301362	MYLK4	MLCK	0.49964392695522797
GSK301362	SNARK	CAMKL	0.33261841159072514
GSK301362	TAOK1	STE20	1.148187026056613
GSK301362	TAOK3	STE20	1.2703988034924798
GSK301362	TYK2(JH2domain-pseudokinase)	Jak	2.2632534662334773
GSK1379944	CASK	CASK	0.6972439480111152
GSK1379944	CDK3	CDK	0.8207794130115076
GSK1379944	CDK4-cyclinD1	CDK	0.49203707837593225
GSK1379944	CHEK1	CAMKL	0.6601371706174897
GSK1379944	CSNK1G2	CK1	0.6994706258292798
GSK1379944	DAPK3	DAPK	0.8927531835678071
GSK1379944	DDR1	DDR	1.222260092360365
GSK1379944	EPHB2	Eph	0.5780669520341597
GSK1379944	ERK1	MAPK	0.5091823151291255
GSK1379944	FGFR4	FGFR	0.3568986981240725
GSK1379944	IKK-beta	IKK	0.7955300216002774
GSK1379944	IRAK1	IRAK	0.9649421680009578
GSK1379944	NEK5	NEK	0.7215239315828921
GSK1379944	NLK	MAPK	1.0669769270812974
GSK1379944	PDGFRB	PDGFR	1.4020347515288982
GSK1379944	PIP5K1C	Unclassified	0.47757597105997984
GSK1379944	PRKCE	PKC	0.7939718030820222
GSK1379944	PRKD3	PKD	0.8246567326335876
GSK1379944	RET	Ret	1.0200152616864502
GSK1379753	TRKC	Trk	0.3367614181630998
GW819776	CDKL3	CDKL	1.1521142642747852
GW819776	CLK1	CLK	1.258617330906425
GW819776	ERK8	MAPK	0.9877650481808855
GW819776	HIPK1	DYRK	1.0002334229483
GW819776	HIPK2	DYRK	1.0690010170970776
GW819776	HIPK3	DYRK	1.2408743334275423
GW819776	JNK1	MAPK	1.5656438496324698
GW819776	JNK3	MAPK	1.7717981602687445
GW819776	KIT	PDGFR	1.7194804707753821
GW819776	MEK3	STE7	0.8908205522096146
GW819776	NEK3	NEK	1.2601710270227624
GW819776	NEK5	NEK	1.0776715406320276
GW819776	PIP5K2C	Unclassified	1.1325796949146003
GW819776	RIOK2	RIO	1.03008121761932
GW856795	ABL1-phosphorylated	Abl	1.001178723159165
GW856795	ERBB2	EGFR	0.2473340383453504
GW856795	FRK	Src	0.6346241962958574
GW856795	LCK	Src	0.14158612019227768
GW856795	MAP4K2	STE20	0.5665497731679974
GW856795	PDGFRA	PDGFR	0.21895950229830063
GW856795	PDPK1	PDK1	0.5253353431644951
GW856795	PKAC-alpha	PKA	0.8783504504379378
GW856795	RET	Ret	0.24889569601742245
GW856795	SRC	Src	0.07524401239498779
GW856795	TAOK1	STE20	0.8173355552452577
GW856795	TGFBR2	STKR	0.8231006190755252
GW856795	VRK2	VRK	0.5165607697200798
GSK902056	AKT1	Akt	0.6855418506781099
GSK902056	AKT2	Akt	0.3805199334417022
GSK902056	AKT3	Akt	0.0377116283725103
GSK902056	FGFR2	FGFR	1.3237976430496152
GSK902056	PAK7	STE20	1.055988551060035
GSK902056	PRKCD	PKC	0.9485896512098648
GSK902056	PRKCE	PKC	0.14165003237515172
GSK902056	PRKCH	PKC	0.10509290556164785
GSK902056	PRKCQ	PKC	0.12116219130711237
GSK902056	PRKG2	PKG	0.1585209638271694
GSK902056	PRKX	PKA	0.1937789994093979
GSK902056	RPS6KA4(Kin.Dom.2-C-terminal)	RSK	0.5116093676943594
GSK902056	YSK4	STE11	0.6517349096610952
