# Supplementary material for: Crowdsourced mapping of unexplored target space of kinase inhibitors
Source: Nat Commun. 2021 Jun 3;12:3307. doi: 10.1038/s41467-021-23165-1 (PMC8175708; doi:10.1038/s41467-021-23165-1)
Supplement: Supplementary file 7 — Source Data [file 41467_2021_23165_MOESM7_ESM.zip › source_data/SuppFig13/SuppFig13__qed.csv]

Compound_Name	DiscoveRx_Gene_Symbol	kinase_family	ae
PFE-PKIS 10	ALK	ALK	0.10356709357209049
PFE-PKIS 10	DAPK2	DAPK	1.5496216278517299
PFE-PKIS 10	DCAMKL1	DCAMKL	0.12045493760660975
PFE-PKIS 10	DCAMKL2	DCAMKL	0.5966972228508398
PFE-PKIS 10	EPHB6	Eph	2.52689841004137
PFE-PKIS 10	FAK	FAK	1.613044957650711
PFE-PKIS 10	FER	Fer	0.1902529130534898
PFE-PKIS 10	FES	Fer	0.05502510719751985
PFE-PKIS 10	FRK	Src	0.39599190390365013
PFE-PKIS 10	GRK1	GRK	0.2086919342214104
PFE-PKIS 10	GRK7	GRK	0.29549209368661966
PFE-PKIS 10	LOK	STE20	0.7771765162359898
PFE-PKIS 10	LTK	ALK	2.110156539417879
PFE-PKIS 10	MEK3	STE7	0.2215639395527793
PFE-PKIS 10	PHKG2	PHK	0.20039361997686012
PFE-PKIS 10	PLK4	PLK	0.030934799543839375
PFE-PKIS 10	PYK2	FAK	1.0785347798543894
PFE-PKIS 10	RIPK5	Dusty	0.5944734740071205
PFE-PKIS 10	ROS1	Sev	1.393394824250251
PFE-PKIS 10	SLK	STE20	0.3706928149776001
PFE-PKIS 10	TNK1	Ack	0.20761655095954978
PFE-PKIS 10	TNK2	Ack	0.3576374723638702
PFE-PKIS 10	TRKA	Trk	0.9832830432347199
PFE-PKIS 10	TRKB	Trk	1.2940697696705197
PFE-PKIS 14	AURKB	Aur	0.14907815330207974
PFE-PKIS 14	CAMKK1	CAMKK	0.7015555355705203
PFE-PKIS 14	CAMKK2	CAMKK	1.06662807675235
PFE-PKIS 14	CLK1	CLK	0.6255146740493593
PFE-PKIS 14	CLK4	CLK	0.05027087739088998
PFE-PKIS 14	CSNK2A1	CK2	0.9426241102993895
PFE-PKIS 14	CSNK2A2	CK2	0.6944935061428801
PFE-PKIS 14	DRAK1	DAPK	0.1585400830372503
PFE-PKIS 14	DRAK2	DAPK	1.3554311155364998
PFE-PKIS 14	DYRK1A	DYRK	1.0675592766589492
PFE-PKIS 14	HIPK1	DYRK	0.37727915716129967
PFE-PKIS 14	HIPK2	DYRK	0.13031791017306027
PFE-PKIS 14	HIPK3	DYRK	0.05556220952831037
PFE-PKIS 14	HIPK4	DYRK	0.3977351288522293
PFE-PKIS 14	PDGFRB	PDGFR	0.5272264862355902
PFE-PKIS 14	PIP5K1C	Unclassified	0.062467409966750154
PFE-PKIS 14	PRKR	PEK	0.6008294340027698
PFE-PKIS 18	AURKA	Aur	0.5701903259707892
PFE-PKIS 18	AURKB	Aur	0.8741466836932998
PFE-PKIS 18	CSNK2A2	CK2	0.18922210310144028
PFE-PKIS 18	DRAK2	DAPK	0.6134883019581299
PFE-PKIS 18	FAK	FAK	0.24142829777271047
PFE-PKIS 18	FLT3	PDGFR	0.8627123320602497
PFE-PKIS 18	FLT4	VEGFR	0.06812111484869021
PFE-PKIS 18	JAK1(JH2domain-pseudokinase)	Jak	1.0169272715533397
PFE-PKIS 18	JAK2(JH1domain-catalytic)	Jak	0.59532535061527
PFE-PKIS 18	JAK3(JH1domain-catalytic)	Jak	0.66012976658092
PFE-PKIS 18	MET	Met	1.1043589782555197
PFE-PKIS 18	MLK1	MLK	1.72353401347761
PFE-PKIS 18	MLK2	MLK	0.8244141153668094
PFE-PKIS 18	MLK3	MLK	1.30724730510038
PFE-PKIS 18	p38-alpha	MAPK	1.98536631905192
PFE-PKIS 18	RET	Ret	0.8241414471462702
PFE-PKIS 18	RIOK3	RIO	0.07206212780483945
PFE-PKIS 18	SNARK	CAMKL	1.83761967972917
PFE-PKIS 18	STK16	NAK	0.12579365718047963
PFE-PKIS 18	SYK	Syk	0.40806520357401954
PFE-PKIS 18	TBK1	IKK	0.24881789332254023
PFE-PKIS 18	TRKA	Trk	0.5161094517112099
PFE-PKIS 18	TRKB	Trk	1.5092770486680394
PFE-PKIS 18	TTK	TTK	1.1605369395862093
PFE-PKIS 18	TYK2(JH1domain-catalytic)	Jak	0.39343583156744
PFE-PKIS 18	YSK4	STE11	0.60787105810084
TPKI-30	ADCK3	ABC1	1.7293752896504397
TPKI-30	AURKA	Aur	3.14585317857716
TPKI-30	BMPR2	STKR	0.026034592928350087
TPKI-30	BMX	Tec	1.6250927843652399
TPKI-30	FGFR3	FGFR	1.8762000224459099
TPKI-30	MEK6	STE7	0.9033592838405902
TPKI-30	MST3	STE20	1.4336948895660901
TPKI-30	NEK1	NEK	1.2111372017605504
TPKI-30	NIM1	CAMKL	1.3170540337844603
TPKI-30	PIP5K2C	Unclassified	1.8138800741701298
TPKI-30	PLK1	PLK	0.5691230284629505
TPKI-30	PLK2	PLK	1.3584117079131408
TPKI-30	PLK3	PLK	1.7442583532043106
TPKI-30	SLK	STE20	1.6938039125643503
TPKI-30	STK16	NAK	1.39384001889107
TPKI-30	YSK1	STE20	0.8694024092076704
TPKI-31	AURKA	Aur	0.29384899369828954
TPKI-31	BIKE	NAK	0.8755535320412804
TPKI-31	CLK2	CLK	0.7455250190256901
TPKI-31	DCAMKL3	DCAMKL	1.2911917793307905
TPKI-31	GAK	NAK	1.1704284095027093
TPKI-31	GCN2(Kin.Dom.2,S808G)	PEK	0.8422527115299303
TPKI-31	IRAK1	IRAK	0.28780799926596945
TPKI-31	JAK1(JH2domain-pseudokinase)	Jak	0.3339434050809098
TPKI-31	MAP3K4	STE11	2.08717347391811
TPKI-31	MET	Met	0.9351938170785896
TPKI-31	NIM1	CAMKL	1.00657812773711
TPKI-31	PIK3CG	Unclassified	0.9603693347811104
TPKI-31	PIP5K2C	Unclassified	0.3844524546357402
TPKI-31	PLK1	PLK	2.3127225031748395
TPKI-31	PLK2	PLK	1.36090748492812
TPKI-31	PLK3	PLK	0.5008281216695103
TPKI-31	RIOK1	RIO	0.6478406026791195
TPKI-31	RIOK3	RIO	1.0767639168950698
TPKI-31	SLK	STE20	1.2891347597227698
TPKI-31	STK16	NAK	0.17015884141528037
TPKI-31	TYK2(JH1domain-catalytic)	Jak	0.3468159200080505
TPKI-31	YSK4	STE11	0.4140197306473299
TPKI-35	ABL1-phosphorylated	Abl	0.027680714652358773
TPKI-35	ABL2	Abl	1.4084731795040497
TPKI-35	CDKL2	CDKL	0.6266070021361196
TPKI-35	CSF1R	PDGFR	0.44656595073595007
TPKI-35	DDR1	DDR	0.46912579457098147
TPKI-35	DDR2	DDR	0.0665427200870301
TPKI-35	EPHB6	Eph	1.1382338518613997
TPKI-35	ERBB3	EGFR	0.9586678297908602
TPKI-35	FLT1	VEGFR	0.33708546333585954
TPKI-35	FLT3	PDGFR	0.9643496744982203
TPKI-35	FLT4	VEGFR	0.12593434738373954
TPKI-35	KIT	PDGFR	0.69371104643146
TPKI-35	LCK	Src	0.3708094055314497
TPKI-35	LOK	STE20	0.0800317797016703
TPKI-35	MEK5	STE7	0.8382260609637999
TPKI-35	MERTK	Axl	0.3676459239408203
TPKI-35	MET	Met	0.9514839794636298
TPKI-35	PDGFRA	PDGFR	0.4723236838111493
TPKI-35	PDGFRB	PDGFR	1.0422975565556296
TPKI-35	RET	Ret	0.8804826269068702
TPKI-35	TIE1	Tie	0.9036222140822305
TPKI-35	TRKA	Trk	0.0434865335999195
AKI00000050a	BLK	Src	0.2745938863384403
AKI00000050a	CAMK1B	CAMK1	0.12347140509293997
AKI00000050a	CSF1R	PDGFR	0.75070133471118
AKI00000050a	CSNK1A1	CK1	0.8883968890469598
AKI00000050a	CSNK1D	CK1	1.1387985834343102
AKI00000050a	CSNK1E	CK1	1.1260500804607494
AKI00000050a	DCAMKL3	DCAMKL	1.0628042353347702
AKI00000050a	DDR1	DDR	0.25220494894503886
AKI00000050a	DDR2	DDR	0.1478155419696705
AKI00000050a	DYRK1B	DYRK	1.0969481093565898
AKI00000050a	EPHB6	Eph	0.6175677718941603
AKI00000050a	FLT3	PDGFR	0.18526492195524025
AKI00000050a	FLT4	VEGFR	0.97451630079218
AKI00000050a	GRK2	GRK	0.3952912304290104
AKI00000050a	KIT	PDGFR	1.8251799361482712
AKI00000050a	LCK	Src	0.6717288208479495
AKI00000050a	MAPKAPK2	MAPKAPK	0.23661750525135972
AKI00000050a	MEK5	STE7	0.3227053830189206
AKI00000050a	MYLK2	MLCK	1.32831649982041
AKI00000050a	PDGFRA	PDGFR	0.7616536184280207
AKI00000050a	PDGFRB	PDGFR	1.3927017512571407
AKI00000050a	RET	Ret	0.5456828962710496
AKI00000050a	SGK	SGK	0.9604137822190495
AKI00000050a	TRKC	Trk	0.8299682830812607
AKI00000050a	VEGFR2	VEGFR	0.20798792610826045
AKI00000063a	ADCK3	ABC1	0.4149408587575296
AKI00000063a	BUB1	BUB	0.23842424060895073
AKI00000063a	CAMK1B	CAMK1	0.7329743091078402
AKI00000063a	CSNK1D	CK1	0.9666668734211008
AKI00000063a	CSNK1E	CK1	1.0811442153491608
AKI00000063a	GAK	NAK	0.6590966192579
AKI00000063a	JNK1	MAPK	1.1439066297656
AKI00000063a	JNK2	MAPK	1.7581760746164612
AKI00000063a	JNK3	MAPK	1.8468527268838608
AKI00000063a	MEK4	STE7	0.3822567575541802
AKI00000063a	NLK	MAPK	1.3419596463834207
AKI00000063a	p38-alpha	MAPK	1.8590221393854502
AKI00000063a	p38-beta	MAPK	1.1041859878840299
AKI00000063a	PRKD2	PKD	0.29632916761923944
AKI00000063a	RSK1(Kin.Dom.2-C-terminal)	RSK	1.1007353093095302
AKI00000063a	RSK4(Kin.Dom.2-C-terminal)	RSK	0.86516159623317
AKI00000063a	STK36	ULK	0.8875992168240501
AKI00000063a	ZAK	MLK	1.0144660309758198
AKI00000070a	CDK4-cyclinD1	CDK	1.2686416020437
AKI00000070a	CDK4-cyclinD3	CDK	1.2412036020436998
AKI00000070a	CDK7	CDK	0.8379621189329294
AKI00000070a	CDKL5	CDKL	0.05344338098572976
AKI00000070a	CSNK1A1	CK1	0.24300246394347003
AKI00000070a	CSNK2A2	CK2	0.5096150259390297
AKI00000070a	DYRK1A	DYRK	0.24769465373684962
AKI00000070a	ERK8	MAPK	0.9769343116319904
AKI00000070a	GSK3A	GSK	0.015656401413440157
AKI00000070a	GSK3B	GSK	0.08391309214195974
AKI00000070a	HIPK1	DYRK	0.3973897616564299
AKI00000070a	MAP3K4	STE11	0.17826970722304036
AKI00000070a	STK36	ULK	1.1952886853267604
AKI00000070a	TGFBR2	STKR	1.33384667442773
AKI00000070a	TYK2(JH2domain-pseudokinase)	Jak	0.6788225417622398
AKI00000070a	YSK4	STE11	0.8766769171133104
AKI00000074a	CDK11	CDK	1.6325631781498595
AKI00000074a	CDK8	CDK	0.8635645472448106
AKI00000074a	DAPK1	DAPK	0.5376932158068302
AKI00000074a	DAPK2	DAPK	0.9822112354546597
AKI00000074a	DAPK3	DAPK	1.0788817448146997
AKI00000074a	HIPK1	DYRK	1.3924145578701896
AKI00000074a	HIPK2	DYRK	0.9332243545363204
AKI00000074a	HIPK3	DYRK	0.7084784463547198
AKI00000074a	HIPK4	DYRK	0.7115692620497702
AKI00000074a	MEK5	STE7	1.0971090732362807
AKI00000074a	PIKFYVE	Unclassified	1.5017403790285906
AKI00000021a	DDR1	DDR	0.7581916961601403
AKI00000021a	DDR2	DDR	0.6172101278199493
AKI00000021a	GCN2(Kin.Dom.2,S808G)	PEK	0.83646910977731
AKI00000021a	JAK2(JH1domain-catalytic)	Jak	0.32840623278239
AKI00000021a	JAK3(JH1domain-catalytic)	Jak	0.3681157363451595
AKI00000021a	MAP3K2	STE11	0.07221884507938992
AKI00000021a	MAP3K3	STE11	0.23484469510816997
AKI00000021a	MAP3K4	STE11	1.8721647241327002
AKI00000021a	MAP4K5	STE20	0.09988923091629065
AKI00000021a	MTOR	PIKK	1.1803175645193198
AKI00000021a	TYK2(JH1domain-catalytic)	Jak	0.3142049762017294
AKI00000021a	WEE1	WEE	0.00922650108669032
AKI00000021a	WEE2	WEE	0.6120597033373807
AKI00000021a	YSK4	STE11	0.8547355949234001
AKI00000047a	ADCK3	ABC1	1.0505305865281303
AKI00000047a	AXL	Axl	0.8436916554936502
AKI00000047a	CLK2	CLK	0.9342337771632998
AKI00000047a	CSF1R	PDGFR	0.10681560396240108
AKI00000047a	CSNK1E	CK1	1.4205154809757197
AKI00000047a	DDR1	DDR	0.8570991239126409
AKI00000047a	DDR2	DDR	0.6813085032319597
AKI00000047a	DRAK2	DAPK	1.1583395236518204
AKI00000047a	EPHB2	Eph	1.1929781224211302
AKI00000047a	EPHB3	Eph	0.08508110362947985
AKI00000047a	EPHB6	Eph	0.47818491379577033
AKI00000047a	FLT1	VEGFR	1.5596631716596905
AKI00000047a	FLT3	PDGFR	0.6118899349765297
AKI00000047a	FLT4	VEGFR	1.4107689902189007
AKI00000047a	HIPK4	DYRK	0.7777899212552004
AKI00000047a	KIT	PDGFR	0.5435836974401109
AKI00000047a	MAP4K3	STE20	1.69250301488833
AKI00000047a	MYO3B	STE20	1.1564126712897798
AKI00000047a	PDGFRA	PDGFR	0.10224596383990026
AKI00000047a	PDGFRB	PDGFR	0.19055385253714974
AKI00000047a	PFTAIRE2	CDK	0.6927138440698704
AKI00000047a	PIP5K2C	Unclassified	0.39281039643041993
AKI00000047a	RET	Ret	1.52277185935991
AKI00000047a	RIPK4	RIPK	1.11737763021494
AKI00000047a	RSK3(Kin.Dom.1-N-terminal)	RSK	0.7778052785309502
AKI00000047a	SRC	Src	1.0416387759913102
AKI00000047a	TRKC	Trk	0.45524050954367024
AKI00000047a	VEGFR2	VEGFR	0.16411905033956842
AKI00000047a	YSK4	STE11	0.5430681995214801
GSK1379713	WNK3	WNK	1.0744233758927804
GSK1379766	AURKA	Aur	1.7219299162226802
GSK1379766	AURKC	Aur	1.9373581307070804
GSK1379766	EPHB6	Eph	1.3382654735214796
GSK1379766	HPK1	STE20	0.6696249973192803
GSK1379766	IRAK1	IRAK	1.0991476853518298
GSK1379766	IRAK3	IRAK	1.3304603010750604
GSK1379766	JAK2(JH1domain-catalytic)	Jak	0.8605359925694396
GSK1379766	MEK5	STE7	1.7079405043783504
GSK1379766	NEK5	NEK	0.9929286288255197
GSK1379766	PIK4CB	Unclassified	0.5635982717471801
GSK1379766	PIP5K2C	Unclassified	0.6860108263681903
GSK1379766	RIOK1	RIO	0.6464091720512402
GSK1379766	RIOK3	RIO	0.6188984932314403
GSK1379766	ULK3	ULK	1.12693224925337
GSK1379708	WNK4	WNK	0.5066712341271202
GSK1379753	ACVR2B	STKR	0.10277494001420973
GSK1379753	AURKA	Aur	0.8849564822045499
GSK1379753	EPHB6	Eph	0.5125475139120095
GSK1379753	IRAK3	IRAK	1.0868517720315598
GSK1379753	JAK2(JH1domain-catalytic)	Jak	0.2208648517276499
GSK1379753	KIT	PDGFR	0.021349233344750473
GSK1379753	LTK	ALK	0.6084525944996795
GSK1379753	MEK5	STE7	0.48657024016428974
GSK1379753	MST1	STE20	0.3304711983881097
GSK1379753	NEK5	NEK	0.7534339384822806
GSK1379753	PAK3	STE20	0.48145995565563027
GSK1379753	PIP5K2C	Unclassified	0.57418462604406
GSK1379753	STK16	NAK	0.28953037019198025
GSK1379765	ADCK4	ABC1	0.23578994169047007
GSK1379765	AURKA	Aur	1.37113186399072
GSK1379765	AURKB	Aur	0.8461234603404506
GSK1379765	BUB1	BUB	1.4936828511801599
GSK1379765	EPHB6	Eph	1.0953582913219302
GSK1379765	INSRR	InsR	0.8571980938535404
GSK1379765	IRAK3	IRAK	0.3541143775497808
GSK1379765	JAK2(JH1domain-catalytic)	Jak	0.90053546270516
GSK1379765	LIMK2	LISK	0.43812247303921037
GSK1379765	MEK5	STE7	0.17099614871378943
GSK1379765	MUSK	Musk	0.7518244764752504
GSK1379765	NEK5	NEK	0.17140594246370977
GSK1379765	PIK3CB	Unclassified	0.6263756503618803
GSK1379765	PIP5K2C	Unclassified	0.6719016145447396
GSK1379765	TIE1	Tie	0.9020526912693603
GSK1379765	ULK3	ULK	0.0775065647248292
GSK1033723	AKT3	Akt	0.06436970655944041
GSK1033723	AXL	Axl	0.4941586715264501
GSK1033723	CLK1	CLK	0.4209624694663505
GSK1033723	CLK4	CLK	0.5266450121740895
GSK1033723	DMPK	DMPK	1.1307070109827997
GSK1033723	DYRK1A	DYRK	0.15452627670198993
GSK1033723	DYRK1B	DYRK	1.7668407319072204
GSK1033723	DYRK2	DYRK	0.4091041048966204
GSK1033723	HASPIN	Haspin	0.7580809887889997
GSK1033723	HIPK3	DYRK	0.5003124019877001
GSK1033723	INSR	InsR	0.19266245457574005
GSK1033723	TIE2	Tie	0.2277927748961197
GSK1033723	YSK4	STE11	0.6242813449917692
GSK1379763	ACVR2A	STKR	0.17582912487605018
GSK1379763	AURKC	Aur	0.9478165622816705
GSK1379763	EPHB6	Eph	0.7835735387798497
GSK1379763	HIPK3	DYRK	0.9667871562170003
GSK1379763	IRAK3	IRAK	0.8173255542951594
GSK1379763	JAK2(JH1domain-catalytic)	Jak	0.2497651212654599
GSK1379763	KIT	PDGFR	0.4492188668142001
GSK1379763	MAP3K1	STE11	0.22947611973656024
GSK1379763	MAP4K5	STE20	0.8562748986375803
GSK1379763	MEK5	STE7	0.5819685800796801
GSK1379763	NEK5	NEK	0.7158219125409193
GSK1379763	PDGFRB	PDGFR	0.5722378496684097
GSK1379763	PIP5K2C	Unclassified	0.5902427875556695
GSK1379763	RIOK1	RIO	0.10061234402779018
GSK1379763	RIOK3	RIO	0.5241984138440898
GSK1379763	TRKC	Trk	0.3339687060356198
GSK1379763	ULK3	ULK	0.1563363165327294
SB-213663	CHEK2	RAD53	1.08290360717979
SB-213663	CIT	DMPK	0.31793085497367013
SB-213663	DMPK2	DMPK	0.6040347988537098
SB-213663	JNK1	MAPK	0.06601041349450032
SB-213663	JNK2	MAPK	0.44573984497596
SB-213663	JNK3	MAPK	0.2328094869651398
SB-213663	MYLK	MLCK	0.27944728337550995
SB-213663	p38-alpha	MAPK	0.2530278948603506
SB-213663	TBK1	IKK	0.5675701615258602
GSK301362	CAMK1B	CAMK1	1.4623918493350407
GSK301362	IKK-beta	IKK	1.9348566155653604
GSK301362	JAK1(JH2domain-pseudokinase)	Jak	0.4497479594042
GSK301362	JAK2(JH1domain-catalytic)	Jak	0.5292677952618998
GSK301362	MST2	STE20	0.18267650175333028
GSK301362	MYLK4	MLCK	0.8490947294885203
GSK301362	SNARK	CAMKL	0.8180500210422101
GSK301362	TAOK1	STE20	1.7715770880638901
GSK301362	TAOK3	STE20	1.7542417738531295
GSK301362	TYK2(JH2domain-pseudokinase)	Jak	2.85534473822399
GSK1379944	CASK	CASK	0.5516142471319396
GSK1379944	CDK3	CDK	0.2256241998338897
GSK1379944	CDK4-cyclinD1	CDK	0.12839197302005
GSK1379944	CHEK1	CAMKL	0.27977634069015966
GSK1379944	CSNK1G2	CK1	0.33933011653128986
GSK1379944	DAPK3	DAPK	0.8503019591119196
GSK1379944	DDR1	DDR	1.0981904858811902
GSK1379944	EPHB2	Eph	0.4284646419071798
GSK1379944	ERK1	MAPK	0.15264470145621978
GSK1379944	FGFR4	FGFR	0.09773565140531026
GSK1379944	IKK-beta	IKK	0.8308806482957198
GSK1379944	IRAK1	IRAK	0.78386638856378
GSK1379944	NEK5	NEK	0.5055499087162101
GSK1379944	NLK	MAPK	1.3032852466681497
GSK1379944	PDGFRB	PDGFR	1.51010443294573
GSK1379944	PIP5K1C	Unclassified	0.18890452037109995
GSK1379944	PRKCE	PKC	0.8126632479916598
GSK1379944	PRKD3	PKD	0.8802387046822604
GSK1379944	RET	Ret	1.08209222474302
GSK1379753	TRKC	Trk	0.9084956961951693
GW819776	CDKL3	CDKL	1.76070923259332
GW819776	CLK1	CLK	1.7676723523145599
GW819776	ERK8	MAPK	1.9330459903253505
GW819776	HIPK1	DYRK	1.5481351469559206
GW819776	HIPK2	DYRK	1.5350239970286301
GW819776	HIPK3	DYRK	1.9977623893563203
GW819776	JNK1	MAPK	2.08840656770676
GW819776	JNK3	MAPK	2.3732594205854696
GW819776	KIT	PDGFR	1.61367152546657
GW819776	MEK3	STE7	1.67550979426853
GW819776	NEK3	NEK	1.9292800920333502
GW819776	NEK5	NEK	1.4939704734176598
GW819776	PIP5K2C	Unclassified	1.3660407528809104
GW819776	RIOK2	RIO	1.62372348874496
GW856795	ABL1-phosphorylated	Abl	0.8984452099550797
GW856795	ERBB2	EGFR	0.27771139225539
GW856795	FRK	Src	0.14683771798793988
GW856795	LCK	Src	0.18822212830434992
GW856795	MAP4K2	STE20	0.56459902516686
GW856795	PDGFRA	PDGFR	0.10548507339732982
GW856795	PDPK1	PDK1	0.9799542959333403
GW856795	PKAC-alpha	PKA	1.1534152871311099
GW856795	RET	Ret	0.09699933702797026
GW856795	SRC	Src	0.29643113576934077
GW856795	TAOK1	STE20	0.7521762418519904
GW856795	TGFBR2	STKR	0.71172598543186
GW856795	VRK2	VRK	0.65507434357776
GSK902056	AKT1	Akt	0.8275342389622198
GSK902056	AKT2	Akt	0.4346851014855204
GSK902056	AKT3	Akt	0.03579621889594975
GSK902056	FGFR2	FGFR	0.4325360877418296
GSK902056	PAK7	STE20	1.3383459285548005
GSK902056	PRKCD	PKC	1.1056942441534297
GSK902056	PRKCE	PKC	0.44699285933272037
GSK902056	PRKCH	PKC	0.6667051666677208
GSK902056	PRKCQ	PKC	0.14274537661450015
GSK902056	PRKG2	PKG	0.15344135811223936
GSK902056	PRKX	PKA	0.38631278678666003
GSK902056	RPS6KA4(Kin.Dom.2-C-terminal)	RSK	1.0449021161431693
GSK902056	YSK4	STE11	0.49600263314227
