# Supplementary material for: Crowdsourced mapping of unexplored target space of kinase inhibitors
Source: Nat Commun. 2021 Jun 3;12:3307. doi: 10.1038/s41467-021-23165-1 (PMC8175708; doi:10.1038/s41467-021-23165-1)
Supplement: Supplementary file 7 — Source Data [file 41467_2021_23165_MOESM7_ESM.zip › source_data/SuppFig14/SuppFig14__90_submissions.csv]

Compound_Name	DiscoveRx_Gene_Symbol	kinase_group	median_ae
PFE-PKIS 10	ALK	TK	1.76710065772366
PFE-PKIS 10	DAPK2	CAMK	1.365154682834945
PFE-PKIS 10	DCAMKL1	CAMK	0.8456322083219798
PFE-PKIS 10	DCAMKL2	CAMK	0.7763242906182599
PFE-PKIS 10	EPHB6	TK	1.0663650910000002
PFE-PKIS 10	FAK	TK	1.7294355545530506
PFE-PKIS 10	FER	TK	1.00610674730823
PFE-PKIS 10	FES	TK	0.76598933854899
PFE-PKIS 10	FRK	TK	0.7294304126540849
PFE-PKIS 10	GRK1	AGC	0.69248592418823
PFE-PKIS 10	GRK7	AGC	0.7722999015000003
PFE-PKIS 10	LOK	STE	0.7194944527740503
PFE-PKIS 10	LTK	TK	1.0796776500000003
PFE-PKIS 10	MEK3	STE	0.6181035998140754
PFE-PKIS 10	PHKG2	CAMK	0.8228278798347048
PFE-PKIS 10	PLK4	Other	0.6490599999999995
PFE-PKIS 10	PYK2	TK	1.4021059999999994
PFE-PKIS 10	RIPK5	Other	0.6828432578845849
PFE-PKIS 10	ROS1	TK	2.4122072059906
PFE-PKIS 10	SLK	STE	0.605461449192505
PFE-PKIS 10	TNK1	TK	0.7378207099999998
PFE-PKIS 10	TNK2	TK	1.0124849095
PFE-PKIS 10	TRKA	TK	0.7103199
PFE-PKIS 10	TRKB	TK	1.00004842413398
PFE-PKIS 14	AURKB	Other	0.4695246500000003
PFE-PKIS 14	CAMKK1	Other	0.7805060934956098
PFE-PKIS 14	CAMKK2	Other	1.1083836293024647
PFE-PKIS 14	CLK1	CMGC	0.6787633205199151
PFE-PKIS 14	CLK4	CMGC	1.2969218369874151
PFE-PKIS 14	CSNK2A1	CMGC	0.4328292
PFE-PKIS 14	CSNK2A2	CMGC	0.52361684046741
PFE-PKIS 14	DRAK1	CAMK	0.6264260000000004
PFE-PKIS 14	DRAK2	CAMK	2.0925632499999995
PFE-PKIS 14	DYRK1A	CMGC	1.2737922149999994
PFE-PKIS 14	HIPK1	CMGC	0.9323292999999997
PFE-PKIS 14	HIPK2	CMGC	0.8438112500000003
PFE-PKIS 14	HIPK3	CMGC	0.808541687
PFE-PKIS 14	HIPK4	CMGC	0.43059216169493464
PFE-PKIS 14	PDGFRB	TK	0.83375870604468
PFE-PKIS 14	PIP5K1C	Unclassified	0.640293123727175
PFE-PKIS 14	PRKR	Other	0.59872375
PFE-PKIS 18	AURKA	Other	0.5598600520000003
PFE-PKIS 18	AURKB	Other	0.483608416869135
PFE-PKIS 18	CSNK2A2	CMGC	0.51886396
PFE-PKIS 18	DRAK2	CAMK	0.7419431433731649
PFE-PKIS 18	FAK	TK	1.6572879003546408
PFE-PKIS 18	FLT3	TK	0.5198493000000002
PFE-PKIS 18	FLT4	TK	0.4249069369999998
PFE-PKIS 18	JAK1(JH2domain-pseudokinase)	TK	0.5060659721332352
PFE-PKIS 18	JAK2(JH1domain-catalytic)	TK	0.4568558885064653
PFE-PKIS 18	JAK3(JH1domain-catalytic)	TK	1.0149037738211848
PFE-PKIS 18	MET	TK	0.7357852657989503
PFE-PKIS 18	MLK1	TKL	1.6136059124999997
PFE-PKIS 18	MLK2	TKL	0.8181566576834047
PFE-PKIS 18	MLK3	TKL	1.22069493777466
PFE-PKIS 18	p38-alpha	CMGC	1.88303744395109
PFE-PKIS 18	RET	TK	0.5670473712501152
PFE-PKIS 18	RIOK3	Atypical	0.4137005666409501
PFE-PKIS 18	SNARK	CAMK	0.9888165020953652
PFE-PKIS 18	STK16	Other	0.7445053473510748
PFE-PKIS 18	SYK	TK	0.5617904880247746
PFE-PKIS 18	TBK1	Other	0.5117883500000002
PFE-PKIS 18	TRKA	TK	0.6681036822658952
PFE-PKIS 18	TRKB	TK	1.1610662435727095
PFE-PKIS 18	TTK	Other	1.0512124999999997
PFE-PKIS 18	TYK2(JH1domain-catalytic)	TK	0.4150299500000001
PFE-PKIS 18	YSK4	STE	0.7156945000000001
TPKI-30	ADCK3	Atypical	1.1968891312035197
TPKI-30	AURKA	Other	1.7526825000000001
TPKI-30	BMPR2	TKL	0.7091841759389896
TPKI-30	BMX	TK	1.5300045
TPKI-30	FGFR3	TK	1.6447008912507304
TPKI-30	MEK6	STE	1.15459649371294
TPKI-30	MST3	STE	1.310893058776855
TPKI-30	NEK1	Other	1.1809880499999998
TPKI-30	NIM1	CAMK	0.9172654999999996
TPKI-30	PIP5K2C	Unclassified	1.0552669744999998
TPKI-30	PLK1	Other	0.866531897999999
TPKI-30	PLK2	Other	0.47591050000000035
TPKI-30	PLK3	Other	0.740233704
TPKI-30	SLK	STE	1.64223202218396
TPKI-30	STK16	Other	0.8056470978943455
TPKI-30	YSK1	STE	1.1266689179239302
TPKI-31	AURKA	Other	0.5220486603688803
TPKI-31	BIKE	Other	0.7997607605000003
TPKI-31	CLK2	CMGC	0.7783279907553746
TPKI-31	DCAMKL3	CAMK	0.8487290259719953
TPKI-31	GAK	Other	0.5103713785000004
TPKI-31	GCN2(Kin.Dom.2,S808G)	Other	0.8173898877919701
TPKI-31	IRAK1	TKL	0.5103748508361794
TPKI-31	JAK1(JH2domain-pseudokinase)	TK	0.4641574999999998
TPKI-31	MAP3K4	STE	0.8830970666373101
TPKI-31	MET	TK	0.7521553449707055
TPKI-31	NIM1	CAMK	1.0033221593685555
TPKI-31	PIK3CG	Unclassified	0.7610666005000004
TPKI-31	PIP5K2C	Unclassified	1.1343174302628651
TPKI-31	PLK1	Other	2.8286008205
TPKI-31	PLK2	Other	1.784680949471435
TPKI-31	PLK3	Other	1.014121764
TPKI-31	RIOK1	Atypical	0.6591758973395598
TPKI-31	RIOK3	Atypical	1.0551776973674096
TPKI-31	SLK	STE	1.0087816734304695
TPKI-31	STK16	Other	0.8580810000000003
TPKI-31	TYK2(JH1domain-catalytic)	TK	0.5154890700000001
TPKI-31	YSK4	STE	0.46349769166762034
TPKI-35	ABL1-phosphorylated	TK	1.2613282760000004
TPKI-35	ABL2	TK	0.5846133859901603
TPKI-35	CDKL2	CMGC	0.5908839690000001
TPKI-35	CSF1R	TK	0.619835389230345
TPKI-35	DDR1	TK	1.513669985661716
TPKI-35	DDR2	TK	0.8218307339999997
TPKI-35	EPHB6	TK	0.49771045093425004
TPKI-35	ERBB3	TK	0.5163545209133105
TPKI-35	FLT1	TK	0.7020611141579649
TPKI-35	FLT3	TK	1.0010755372491102
TPKI-35	FLT4	TK	0.6313453
TPKI-35	KIT	TK	1.0903866030263902
TPKI-35	LCK	TK	0.6558227829589849
TPKI-35	LOK	STE	0.5074905935
TPKI-35	MEK5	STE	0.5679023006439201
TPKI-35	MERTK	TK	0.6420486858978247
TPKI-35	MET	TK	0.5796614599761947
TPKI-35	PDGFRA	TK	0.7150873500000001
TPKI-35	PDGFRB	TK	1.3132124173731947
TPKI-35	RET	TK	0.437986422408545
TPKI-35	TIE1	TK	0.5261430319608054
TPKI-35	TRKA	TK	0.6904450262452295
AKI00000050a	BLK	TK	0.45237968261718997
AKI00000050a	CAMK1B	CAMK	0.9183866599999999
AKI00000050a	CSF1R	TK	1.2579830717303904
AKI00000050a	CSNK1A1	CK1	0.5591817926330549
AKI00000050a	CSNK1D	CK1	0.5484687237559251
AKI00000050a	CSNK1E	CK1	0.6665492
AKI00000050a	DCAMKL3	CAMK	0.5509103500000001
AKI00000050a	DDR1	TK	1.4971621551207144
AKI00000050a	DDR2	TK	1.245147833333335
AKI00000050a	DYRK1B	CMGC	0.7181360999999997
AKI00000050a	EPHB6	TK	0.4975339999999999
AKI00000050a	FLT3	TK	1.1326810000000003
AKI00000050a	FLT4	TK	0.6735535665000003
AKI00000050a	GRK2	AGC	0.9786269558339002
AKI00000050a	KIT	TK	1.8406813198864258
AKI00000050a	LCK	TK	0.5266261694999996
AKI00000050a	MAPKAPK2	CAMK	0.6813631094055199
AKI00000050a	MEK5	STE	0.41094505971309037
AKI00000050a	MYLK2	CAMK	1.143334147798985
AKI00000050a	PDGFRA	TK	1.4467752110460355
AKI00000050a	PDGFRB	TK	2.2442197500000005
AKI00000050a	RET	TK	0.5022477000000003
AKI00000050a	SGK	AGC	0.6852081000000001
AKI00000050a	TRKC	TK	0.5409362
AKI00000050a	VEGFR2	TK	1.1049976382655258
AKI00000063a	ADCK3	Atypical	0.35088420900000017
AKI00000063a	BUB1	Other	0.3537590999976805
AKI00000063a	CAMK1B	CAMK	1.0663953499999996
AKI00000063a	CSNK1D	CK1	0.6554147732806097
AKI00000063a	CSNK1E	CK1	0.4178762206826945
AKI00000063a	GAK	Other	0.619246011
AKI00000063a	JNK1	CMGC	1.411810967021665
AKI00000063a	JNK2	CMGC	2.1468816538962407
AKI00000063a	JNK3	CMGC	2.1683262505000007
AKI00000063a	MEK4	STE	0.6171990896578654
AKI00000063a	NLK	CMGC	2.0635110101136305
AKI00000063a	p38-alpha	CMGC	2.59374265
AKI00000063a	p38-beta	CMGC	1.6156321
AKI00000063a	PRKD2	CAMK	0.5527993010354799
AKI00000063a	RSK1(Kin.Dom.2-C-terminal)	AGC	1.0374133101407454
AKI00000063a	RSK4(Kin.Dom.2-C-terminal)	AGC	0.9806195000000004
AKI00000063a	STK36	Other	0.6369371093373299
AKI00000063a	ZAK	TKL	0.9950260306301244
AKI00000070a	CDK4-cyclinD1	CMGC	1.6521304898137301
AKI00000070a	CDK4-cyclinD3	CMGC	1.5684080859999994
AKI00000070a	CDK7	CMGC	1.4943483712478942
AKI00000070a	CDKL5	CMGC	0.7827852913991102
AKI00000070a	CSNK1A1	CK1	0.3385388730000001
AKI00000070a	CSNK2A2	CMGC	1.1655123045
AKI00000070a	DYRK1A	CMGC	0.6682305369144346
AKI00000070a	ERK8	CMGC	1.5045804
AKI00000070a	GSK3A	CMGC	1.4883389999999999
AKI00000070a	GSK3B	CMGC	1.6133744320817551
AKI00000070a	HIPK1	CMGC	0.5867997777740501
AKI00000070a	MAP3K4	STE	0.5907278185974101
AKI00000070a	STK36	Other	1.1993885971633804
AKI00000070a	TGFBR2	TKL	1.3426725372138648
AKI00000070a	TYK2(JH2domain-pseudokinase)	TK	0.7782594194999999
AKI00000070a	YSK4	STE	0.53763133084832
AKI00000074a	CDK11	CMGC	1.8653542
AKI00000074a	CDK8	CMGC	1.3005581735000002
AKI00000074a	DAPK1	CAMK	0.485936284644235
AKI00000074a	DAPK2	CAMK	0.8349064639999999
AKI00000074a	DAPK3	CAMK	1.1240456228047746
AKI00000074a	HIPK1	CMGC	1.2667769999999998
AKI00000074a	HIPK2	CMGC	0.89678835
AKI00000074a	HIPK3	CMGC	0.6602747634927497
AKI00000074a	HIPK4	CMGC	0.7505625055000005
AKI00000074a	MEK5	STE	0.6524349020000004
AKI00000074a	PIKFYVE	Unclassified	0.6515048605957054
AKI00000021a	DDR1	TK	0.7361690754065804
AKI00000021a	DDR2	TK	0.5624182999999996
AKI00000021a	GCN2(Kin.Dom.2,S808G)	Other	0.63447275
AKI00000021a	JAK2(JH1domain-catalytic)	TK	0.6479739462433902
AKI00000021a	JAK3(JH1domain-catalytic)	TK	0.5925394522098499
AKI00000021a	MAP3K2	STE	0.6100781999999998
AKI00000021a	MAP3K3	STE	0.6783516070000002
AKI00000021a	MAP3K4	STE	1.02453315
AKI00000021a	MAP4K5	STE	0.6440304956595448
AKI00000021a	MTOR	Atypical	1.65921157156943
AKI00000021a	TYK2(JH1domain-catalytic)	TK	0.6455052170228703
AKI00000021a	WEE1	Other	0.8893096712589004
AKI00000021a	WEE2	Other	0.9414410171051055
AKI00000021a	YSK4	STE	0.7068044689999997
AKI00000047a	ADCK3	Atypical	0.879245866775515
AKI00000047a	AXL	TK	0.6011432285000002
AKI00000047a	CLK2	CMGC	0.9162722769999996
AKI00000047a	CSF1R	TK	1.5383024537189605
AKI00000047a	CSNK1E	CK1	1.12273812218048
AKI00000047a	DDR1	TK	0.7847188833587198
AKI00000047a	DDR2	TK	0.8357212145000004
AKI00000047a	DRAK2	CAMK	1.1041899955
AKI00000047a	EPHB2	TK	0.6798998035282451
AKI00000047a	EPHB3	TK	0.5314586000000001
AKI00000047a	EPHB6	TK	0.6784382029484997
AKI00000047a	FLT1	TK	0.9915475999999996
AKI00000047a	FLT3	TK	2.2750918889999996
AKI00000047a	FLT4	TK	0.8581218875000003
AKI00000047a	HIPK4	CMGC	0.4390993766174298
AKI00000047a	KIT	TK	1.7951768000000001
AKI00000047a	MAP4K3	STE	1.0866580559481203
AKI00000047a	MYO3B	STE	0.8198493
AKI00000047a	PDGFRA	TK	1.6251918126694798
AKI00000047a	PDGFRB	TK	1.597475125827566
AKI00000047a	PFTAIRE2	CMGC	0.9636211499999998
AKI00000047a	PIP5K2C	Unclassified	0.46076454930934485
AKI00000047a	RET	TK	0.9536970409711052
AKI00000047a	RIPK4	TKL	1.12148396510747
AKI00000047a	RSK3(Kin.Dom.1-N-terminal)	AGC	0.99928258012089
AKI00000047a	SRC	TK	1.17206343955185
AKI00000047a	TRKC	TK	0.6050795
AKI00000047a	VEGFR2	TK	2.030753198080979
AKI00000047a	YSK4	STE	0.675462108025235
GSK1379713	WNK3	Other	1.1792560425
GSK1379766	AURKA	Other	1.5524803461064351
GSK1379766	AURKC	Other	1.6326819578779301
GSK1379766	EPHB6	TK	0.9218214231129798
GSK1379766	HPK1	STE	1.2238197089999998
GSK1379766	IRAK1	TKL	1.3080984999999998
GSK1379766	IRAK3	TKL	1.2829677
GSK1379766	JAK2(JH1domain-catalytic)	TK	1.091313479817015
GSK1379766	MEK5	STE	1.4351517318408655
GSK1379766	NEK5	Other	1.2499700897216801
GSK1379766	PIK4CB	Unclassified	1.0023634461870397
GSK1379766	PIP5K2C	Unclassified	0.68941221473984
GSK1379766	RIOK1	Atypical	1.1891428000149098
GSK1379766	RIOK3	Atypical	1.2215855019592299
GSK1379766	ULK3	Other	1.3032952999999998
GSK1379708	WNK4	Other	1.1964800000000002
GSK1379753	ACVR2B	TKL	1.113205787
GSK1379753	AURKA	Other	0.7062548115692153
GSK1379753	EPHB6	TK	0.42468033349999956
GSK1379753	IRAK3	TKL	0.6711261999999998
GSK1379753	JAK2(JH1domain-catalytic)	TK	0.5586880717592897
GSK1379753	KIT	TK	0.9724676740746303
GSK1379753	LTK	TK	0.7986942456044392
GSK1379753	MEK5	STE	0.6887850760000003
GSK1379753	MST1	STE	1.1781434979167549
GSK1379753	NEK5	Other	0.51975135
GSK1379753	PAK3	STE	1.143853
GSK1379753	PIP5K2C	Unclassified	0.5350868000000002
GSK1379753	STK16	Other	0.5043404464999997
GSK1379765	ADCK4	Atypical	0.9409602807105255
GSK1379765	AURKA	Other	1.35723633168283
GSK1379765	AURKB	Other	0.7651566500000002
GSK1379765	BUB1	Other	1.3467443000000001
GSK1379765	EPHB6	TK	0.9739326442447052
GSK1379765	INSRR	TK	1.161529814
GSK1379765	IRAK3	TKL	0.7732896732330303
GSK1379765	JAK2(JH1domain-catalytic)	TK	1.0553900205266
GSK1379765	LIMK2	TKL	1.1027815000000003
GSK1379765	MEK5	STE	0.5274996255929403
GSK1379765	MUSK	TK	1.31191565
GSK1379765	NEK5	Other	0.8192573371182053
GSK1379765	PIK3CB	Unclassified	1.4583769050000002
GSK1379765	PIP5K2C	Unclassified	1.0212239535603298
GSK1379765	TIE1	TK	1.2280813
GSK1379765	ULK3	Other	0.59932752709003
GSK1033723	AKT3	AGC	0.7946330035
GSK1033723	AXL	TK	1.1023749999999999
GSK1033723	CLK1	CMGC	0.5305392415000001
GSK1033723	CLK4	CMGC	0.5657318258953503
GSK1033723	DMPK	AGC	0.825383626948025
GSK1033723	DYRK1A	CMGC	0.6170144999999998
GSK1033723	DYRK1B	CMGC	1.2964585
GSK1033723	DYRK2	CMGC	0.4424833500000003
GSK1033723	HASPIN	Other	1.0438659000000001
GSK1033723	HIPK3	CMGC	0.6838431185282148
GSK1033723	INSR	TK	0.8459665470000002
GSK1033723	TIE2	TK	0.8168357160000004
GSK1033723	YSK4	STE	0.2716105935516353
GSK1379763	ACVR2A	TKL	1.1286595518515599
GSK1379763	AURKC	Other	0.6025604965972899
GSK1379763	EPHB6	TK	0.4157421059078654
GSK1379763	HIPK3	CMGC	1.143505909168565
GSK1379763	IRAK3	TKL	0.6182447026152298
GSK1379763	JAK2(JH1domain-catalytic)	TK	0.7315373092166348
GSK1379763	KIT	TK	0.52227161252245
GSK1379763	MAP3K1	STE	0.9471617635016552
GSK1379763	MAP4K5	STE	1.3488486750000002
GSK1379763	MEK5	STE	0.8642422442484547
GSK1379763	NEK5	Other	0.5968735538157648
GSK1379763	PDGFRB	TK	1.1955498500000004
GSK1379763	PIP5K2C	Unclassified	0.5391846130739348
GSK1379763	RIOK1	Atypical	0.5705910983017897
GSK1379763	RIOK3	Atypical	1.2902058135
GSK1379763	TRKC	TK	0.403854033600195
GSK1379763	ULK3	Other	0.3988753150000006
SB-213663	CHEK2	CAMK	1.008795501537405
SB-213663	CIT	AGC	0.6646570580410405
SB-213663	DMPK2	AGC	0.6977591329427848
SB-213663	JNK1	CMGC	0.4766178335000002
SB-213663	JNK2	CMGC	1.1352959999999999
SB-213663	JNK3	CMGC	0.9533832000000002
SB-213663	MYLK	CAMK	0.715217945411605
SB-213663	p38-alpha	CMGC	0.6955474212911255
SB-213663	TBK1	Other	0.9855685000000003
GSK301362	CAMK1B	CAMK	0.6066858334999998
GSK301362	IKK-beta	Other	1.4693263500000007
GSK301362	JAK1(JH2domain-pseudokinase)	TK	0.4067366336578351
GSK301362	JAK2(JH1domain-catalytic)	TK	0.41622689507052524
GSK301362	MST2	STE	0.5804490905273454
GSK301362	MYLK4	CAMK	0.6546838078111397
GSK301362	SNARK	CAMK	0.4838054878204501
GSK301362	TAOK1	STE	1.0663217671981902
GSK301362	TAOK3	STE	1.2959731773376446
GSK301362	TYK2(JH2domain-pseudokinase)	TK	2.2644494919096045
GSK1379944	CASK	CAMK	1.0750937499999997
GSK1379944	CDK3	CMGC	0.9982673530000001
GSK1379944	CDK4-cyclinD1	CMGC	1.0158818719296798
GSK1379944	CHEK1	CAMK	1.1001849700000004
GSK1379944	CSNK1G2	CK1	0.9391098499999999
GSK1379944	DAPK3	CAMK	1.22271835
GSK1379944	DDR1	TK	1.387417439878035
GSK1379944	EPHB2	TK	0.9127672894914451
GSK1379944	ERK1	CMGC	0.7862013000000001
GSK1379944	FGFR4	TK	0.8402959999999999
GSK1379944	IKK-beta	Other	1.0395576953887948
GSK1379944	IRAK1	TKL	1.019376371765135
GSK1379944	NEK5	Other	0.8350658499999999
GSK1379944	NLK	CMGC	1.2535726499999997
GSK1379944	PDGFRB	TK	1.4893627368743503
GSK1379944	PIP5K1C	Unclassified	0.8699451479112699
GSK1379944	PRKCE	AGC	1.1341613500000003
GSK1379944	PRKD3	CAMK	1.0192568509480902
GSK1379944	RET	TK	1.2699052500000003
GSK1379753	TRKC	TK	0.4512500000000004
GW819776	CDKL3	CMGC	1.074531316813355
GW819776	CLK1	CMGC	1.0874521237879256
GW819776	ERK8	CMGC	0.7930342750000001
GW819776	HIPK1	CMGC	1.0888645399999999
GW819776	HIPK2	CMGC	1.0345389179554552
GW819776	HIPK3	CMGC	1.3226430281806452
GW819776	JNK1	CMGC	1.2272577
GW819776	JNK3	CMGC	1.2821715065000001
GW819776	KIT	TK	1.6582621250000003
GW819776	MEK3	STE	0.6213251939999997
GW819776	NEK3	Other	1.04305375
GW819776	NEK5	Other	0.8564718999999998
GW819776	PIP5K2C	Unclassified	1.1143962999999997
GW819776	RIOK2	Atypical	0.9539232000000002
GW856795	ABL1-phosphorylated	TK	0.9754258214999996
GW856795	ERBB2	TK	0.3777628647212645
GW856795	FRK	TK	0.83603235
GW856795	LCK	TK	0.3802626132965101
GW856795	MAP4K2	STE	0.539344346
GW856795	PDGFRA	TK	0.6070219873199454
GW856795	PDPK1	AGC	0.7764110051040451
GW856795	PKAC-alpha	AGC	0.8284435000000001
GW856795	RET	TK	0.5529760000000001
GW856795	SRC	TK	0.31978038611261006
GW856795	TAOK1	STE	0.9331507110425452
GW856795	TGFBR2	TKL	0.8115453953652803
GW856795	VRK2	CK1	0.8445594454527652
GSK902056	AKT1	AGC	0.8009710028262353
GSK902056	AKT2	AGC	0.5462044174999998
GSK902056	AKT3	AGC	0.5924142474999998
GSK902056	FGFR2	TK	1.2192575000000003
GSK902056	PAK7	STE	0.7840936780556649
GSK902056	PRKCD	AGC	0.6441251313130802
GSK902056	PRKCE	AGC	0.7037661999999996
GSK902056	PRKCH	AGC	0.6857442177937809
GSK902056	PRKCQ	AGC	0.8619889425972351
GSK902056	PRKG2	AGC	0.6757354372769897
GSK902056	PRKX	AGC	0.5119474874684449
GSK902056	RPS6KA4(Kin.Dom.2-C-terminal)	AGC	0.42249434600000013
GSK902056	YSK4	STE	1.1376110963246546
