# Supplementary material for: Crowdsourced mapping of unexplored target space of kinase inhibitors
Source: Nat Commun. 2021 Jun 3;12:3307. doi: 10.1038/s41467-021-23165-1 (PMC8175708; doi:10.1038/s41467-021-23165-1)
Supplement: Supplementary file 7 — Source Data [file 41467_2021_23165_MOESM7_ESM.zip › source_data/SuppFig14/SuppFig14__ensemble.csv]

Compound_Name	DiscoveRx_Gene_Symbol	kinase_group	ae
PFE-PKIS 10	ALK	TK	1.0599007940313854
PFE-PKIS 10	DAPK2	CAMK	1.3640427453922825
PFE-PKIS 10	DCAMKL1	CAMK	0.5834774160626424
PFE-PKIS 10	DCAMKL2	CAMK	0.01347473082073769
PFE-PKIS 10	EPHB6	TK	1.339907978217843
PFE-PKIS 10	FAK	TK	1.440281739250489
PFE-PKIS 10	FER	TK	0.27545704599202203
PFE-PKIS 10	FES	TK	0.14503182704793538
PFE-PKIS 10	FRK	TK	0.02803635779344038
PFE-PKIS 10	GRK1	AGC	0.6174277479757855
PFE-PKIS 10	GRK7	AGC	0.6467359427176982
PFE-PKIS 10	LOK	STE	0.4522071417824227
PFE-PKIS 10	LTK	TK	1.3178038608596143
PFE-PKIS 10	MEK3	STE	0.01954056052819464
PFE-PKIS 10	PHKG2	CAMK	0.47241575166156746
PFE-PKIS 10	PLK4	Other	0.3955397482100773
PFE-PKIS 10	PYK2	TK	0.9959073868793791
PFE-PKIS 10	RIPK5	Other	0.20247136957326273
PFE-PKIS 10	ROS1	TK	1.8194125663007306
PFE-PKIS 10	SLK	STE	0.04658594951093242
PFE-PKIS 10	TNK1	TK	0.08568422447372281
PFE-PKIS 10	TNK2	TK	0.6492778169603097
PFE-PKIS 10	TRKA	TK	0.6497480849392421
PFE-PKIS 10	TRKB	TK	0.9608326401265224
PFE-PKIS 14	AURKB	Other	0.057696410235148043
PFE-PKIS 14	CAMKK1	Other	0.6216266506717973
PFE-PKIS 14	CAMKK2	Other	1.0113176133393198
PFE-PKIS 14	CLK1	CMGC	0.25571304920793736
PFE-PKIS 14	CLK4	CMGC	0.9193546079168629
PFE-PKIS 14	CSNK2A1	CMGC	0.5192680023656147
PFE-PKIS 14	CSNK2A2	CMGC	0.17350566520829513
PFE-PKIS 14	DRAK1	CAMK	0.13767151005960265
PFE-PKIS 14	DRAK2	CAMK	1.3446050677831876
PFE-PKIS 14	DYRK1A	CMGC	1.1017440221051542
PFE-PKIS 14	HIPK1	CMGC	0.7792653948790669
PFE-PKIS 14	HIPK2	CMGC	0.556534008751405
PFE-PKIS 14	HIPK3	CMGC	0.6381727595916775
PFE-PKIS 14	HIPK4	CMGC	0.2151009582140624
PFE-PKIS 14	PDGFRB	TK	0.5711469836907206
PFE-PKIS 14	PIP5K1C	Unclassified	0.4449995707153951
PFE-PKIS 14	PRKR	Other	0.6679783430303772
PFE-PKIS 18	AURKA	Other	0.4827904406250667
PFE-PKIS 18	AURKB	Other	0.3115171060667432
PFE-PKIS 18	CSNK2A2	CMGC	0.445630113902018
PFE-PKIS 18	DRAK2	CAMK	0.8580448812945551
PFE-PKIS 18	FAK	TK	1.1739059090924808
PFE-PKIS 18	FLT3	TK	0.33913195747803027
PFE-PKIS 18	FLT4	TK	0.3954845842805579
PFE-PKIS 18	JAK1(JH2domain-pseudokinase)	TK	0.7348559212792374
PFE-PKIS 18	JAK2(JH1domain-catalytic)	TK	0.3407138263295577
PFE-PKIS 18	JAK3(JH1domain-catalytic)	TK	0.6039383082999077
PFE-PKIS 18	MET	TK	0.934554000288105
PFE-PKIS 18	MLK1	TKL	1.5653326767756148
PFE-PKIS 18	MLK2	TKL	0.7695108830107422
PFE-PKIS 18	MLK3	TKL	1.0789474796650227
PFE-PKIS 18	p38-alpha	CMGC	2.1481939220390025
PFE-PKIS 18	RET	TK	0.6817138775670575
PFE-PKIS 18	RIOK3	Atypical	0.21448121318724045
PFE-PKIS 18	SNARK	CAMK	1.1903657464799249
PFE-PKIS 18	STK16	Other	0.3471306350589023
PFE-PKIS 18	SYK	TK	0.3039825417744302
PFE-PKIS 18	TBK1	Other	0.4144661373666878
PFE-PKIS 18	TRKA	TK	0.7203185589968726
PFE-PKIS 18	TRKB	TK	1.408533049314407
PFE-PKIS 18	TTK	Other	0.7618821598094474
PFE-PKIS 18	TYK2(JH1domain-catalytic)	TK	0.15184261809218746
PFE-PKIS 18	YSK4	STE	0.4671384915785044
TPKI-30	ADCK3	Atypical	1.2265472524718195
TPKI-30	AURKA	Other	2.0143497572601907
TPKI-30	BMPR2	TKL	0.15133766012537198
TPKI-30	BMX	TK	1.376370638441328
TPKI-30	FGFR3	TK	1.45267015251257
TPKI-30	MEK6	STE	0.8162845977251374
TPKI-30	MST3	STE	1.1220973495547852
TPKI-30	NEK1	Other	0.9032165948009299
TPKI-30	NIM1	CAMK	0.8042184540439825
TPKI-30	PIP5K2C	Unclassified	1.1765225298764594
TPKI-30	PLK1	Other	0.25286278279670693
TPKI-30	PLK2	Other	0.3792984839795732
TPKI-30	PLK3	Other	1.077843841595735
TPKI-30	SLK	STE	1.7599234468296574
TPKI-30	STK16	Other	0.7356984091925174
TPKI-30	YSK1	STE	0.7679068939066349
TPKI-31	AURKA	Other	0.33954914942455794
TPKI-31	BIKE	Other	0.8983294653914351
TPKI-31	CLK2	CMGC	0.6103416406745223
TPKI-31	DCAMKL3	CAMK	0.7599252012240152
TPKI-31	GAK	Other	0.6274603333272619
TPKI-31	GCN2(Kin.Dom.2,S808G)	Other	0.8344429006917897
TPKI-31	IRAK1	TKL	0.4183097496581851
TPKI-31	JAK1(JH2domain-pseudokinase)	TK	0.08318443661082497
TPKI-31	MAP3K4	STE	1.5013036646313669
TPKI-31	MET	TK	0.9872981627769253
TPKI-31	NIM1	CAMK	1.1588956563014419
TPKI-31	PIK3CG	Unclassified	0.7219740594978052
TPKI-31	PIP5K2C	Unclassified	1.0041980192900395
TPKI-31	PLK1	Other	2.573386706171185
TPKI-31	PLK2	Other	1.450133016945772
TPKI-31	PLK3	Other	0.5424680360877527
TPKI-31	RIOK1	Atypical	0.7898786023469322
TPKI-31	RIOK3	Atypical	0.7868519226307171
TPKI-31	SLK	STE	0.9111120897071521
TPKI-31	STK16	Other	0.7291950758491028
TPKI-31	TYK2(JH1domain-catalytic)	TK	0.39234862603318543
TPKI-31	YSK4	STE	0.6479987831966278
TPKI-35	ABL1-phosphorylated	TK	0.9307781122787002
TPKI-35	ABL2	TK	0.36975740834522686
TPKI-35	CDKL2	CMGC	0.0285799145250083
TPKI-35	CSF1R	TK	0.39118148952342313
TPKI-35	DDR1	TK	1.055520901049186
TPKI-35	DDR2	TK	0.29176015113941745
TPKI-35	EPHB6	TK	0.34421331103505537
TPKI-35	ERBB3	TK	0.30915127750663274
TPKI-35	FLT1	TK	0.8215163679129471
TPKI-35	FLT3	TK	0.7458878449138258
TPKI-35	FLT4	TK	0.19612924533802012
TPKI-35	KIT	TK	0.6261098053694045
TPKI-35	LCK	TK	0.20668290452234217
TPKI-35	LOK	STE	0.03418189098895219
TPKI-35	MEK5	STE	0.18090195189078973
TPKI-35	MERTK	TK	0.33232498664811505
TPKI-35	MET	TK	0.6328743602638296
TPKI-35	PDGFRA	TK	0.3100399490252146
TPKI-35	PDGFRB	TK	0.9065513918929469
TPKI-35	RET	TK	0.419199230430908
TPKI-35	TIE1	TK	0.5676180747055879
TPKI-35	TRKA	TK	0.3257859198927475
AKI00000050a	BLK	TK	0.03759910149604728
AKI00000050a	CAMK1B	CAMK	0.6757288547835998
AKI00000050a	CSF1R	TK	0.9269545469653426
AKI00000050a	CSNK1A1	CK1	0.4828238952261197
AKI00000050a	CSNK1D	CK1	0.5014216898005319
AKI00000050a	CSNK1E	CK1	0.6711794897388348
AKI00000050a	DCAMKL3	CAMK	0.6238685241641599
AKI00000050a	DDR1	TK	0.8880006032696821
AKI00000050a	DDR2	TK	0.816931996737063
AKI00000050a	DYRK1B	CMGC	0.6884600299549071
AKI00000050a	EPHB6	TK	0.1397268063337398
AKI00000050a	FLT3	TK	0.5452361824050627
AKI00000050a	FLT4	TK	0.7730688418131457
AKI00000050a	GRK2	AGC	0.7977119012742024
AKI00000050a	KIT	TK	1.5395888181755906
AKI00000050a	LCK	TK	0.4676083836797975
AKI00000050a	MAPKAPK2	CAMK	0.6508356132474873
AKI00000050a	MEK5	STE	0.1964365532775858
AKI00000050a	MYLK2	CAMK	0.9245884902915273
AKI00000050a	PDGFRA	TK	0.9140476140564182
AKI00000050a	PDGFRB	TK	1.8675102061953082
AKI00000050a	RET	TK	0.18461660439496708
AKI00000050a	SGK	AGC	0.8385453115310817
AKI00000050a	TRKC	TK	0.47914743497793566
AKI00000050a	VEGFR2	TK	0.6744111887469026
AKI00000063a	ADCK3	Atypical	0.2706862278398221
AKI00000063a	BUB1	Other	0.1815750149636326
AKI00000063a	CAMK1B	CAMK	0.9269031842644928
AKI00000063a	CSNK1D	CK1	0.8427700471404878
AKI00000063a	CSNK1E	CK1	0.6959927746908106
AKI00000063a	GAK	Other	0.4400321010106749
AKI00000063a	JNK1	CMGC	1.080808711555715
AKI00000063a	JNK2	CMGC	1.7215346861194263
AKI00000063a	JNK3	CMGC	1.791832986418683
AKI00000063a	MEK4	STE	0.5860037286390929
AKI00000063a	NLK	CMGC	1.8562428098779176
AKI00000063a	p38-alpha	CMGC	1.8813663852964577
AKI00000063a	p38-beta	CMGC	1.2379343083503676
AKI00000063a	PRKD2	CAMK	0.15869192589869208
AKI00000063a	RSK1(Kin.Dom.2-C-terminal)	AGC	0.9610633566477551
AKI00000063a	RSK4(Kin.Dom.2-C-terminal)	AGC	0.8869452209132724
AKI00000063a	STK36	Other	0.63013026205312
AKI00000063a	ZAK	TKL	0.8706368251241798
AKI00000070a	CDK4-cyclinD1	CMGC	1.4423718190759676
AKI00000070a	CDK4-cyclinD3	CMGC	1.414945491575967
AKI00000070a	CDK7	CMGC	1.2404459714468947
AKI00000070a	CDKL5	CMGC	0.42539308034594203
AKI00000070a	CSNK1A1	CK1	0.10266463978727725
AKI00000070a	CSNK2A2	CMGC	0.8115703080738577
AKI00000070a	DYRK1A	CMGC	0.4029750736363047
AKI00000070a	ERK8	CMGC	1.194468181868185
AKI00000070a	GSK3A	CMGC	0.7057165061140873
AKI00000070a	GSK3B	CMGC	0.7326003784721227
AKI00000070a	HIPK1	CMGC	0.538389246014523
AKI00000070a	MAP3K4	STE	0.4811188449196626
AKI00000070a	STK36	Other	1.077037149418441
AKI00000070a	TGFBR2	TKL	1.269933109735348
AKI00000070a	TYK2(JH2domain-pseudokinase)	TK	0.6557671057059897
AKI00000070a	YSK4	STE	0.2925278082973799
AKI00000074a	CDK11	CMGC	1.8981727649813953
AKI00000074a	CDK8	CMGC	0.8729234075865477
AKI00000074a	DAPK1	CAMK	0.43554253129795306
AKI00000074a	DAPK2	CAMK	1.0149170751651928
AKI00000074a	DAPK3	CAMK	1.104078400303437
AKI00000074a	HIPK1	CMGC	1.28483470002159
AKI00000074a	HIPK2	CMGC	0.7188413415575203
AKI00000074a	HIPK3	CMGC	0.6292643707635799
AKI00000074a	HIPK4	CMGC	0.5649852022287476
AKI00000074a	MEK5	STE	0.832420884615825
AKI00000074a	PIKFYVE	Unclassified	0.8948532174211508
AKI00000021a	DDR1	TK	0.37623983012356277
AKI00000021a	DDR2	TK	0.34304661932729186
AKI00000021a	GCN2(Kin.Dom.2,S808G)	Other	0.3408882726084679
AKI00000021a	JAK2(JH1domain-catalytic)	TK	0.5776111882850028
AKI00000021a	JAK3(JH1domain-catalytic)	TK	0.7423249298452799
AKI00000021a	MAP3K2	STE	0.21879487705127243
AKI00000021a	MAP3K3	STE	0.4069690688864398
AKI00000021a	MAP3K4	STE	1.207398647039848
AKI00000021a	MAP4K5	STE	0.012076592782889861
AKI00000021a	MTOR	Atypical	1.3099660582480146
AKI00000021a	TYK2(JH1domain-catalytic)	TK	0.5163915974144269
AKI00000021a	WEE1	Other	0.16014625015054484
AKI00000021a	WEE2	Other	0.7255330544319456
AKI00000021a	YSK4	STE	0.432673105620478
AKI00000047a	ADCK3	Atypical	0.9125919284526427
AKI00000047a	AXL	TK	0.32877658907167717
AKI00000047a	CLK2	CMGC	1.1453647490991576
AKI00000047a	CSF1R	TK	0.9005715333299333
AKI00000047a	CSNK1E	CK1	1.4013809213184976
AKI00000047a	DDR1	TK	0.06448173289295323
AKI00000047a	DDR2	TK	0.15640118273844017
AKI00000047a	DRAK2	CAMK	1.2184684459629072
AKI00000047a	EPHB2	TK	0.7490888746873727
AKI00000047a	EPHB3	TK	0.01856254738890506
AKI00000047a	EPHB6	TK	0.33312240741011934
AKI00000047a	FLT1	TK	0.600369559065137
AKI00000047a	FLT3	TK	1.4108742312121691
AKI00000047a	FLT4	TK	0.896533309868043
AKI00000047a	HIPK4	CMGC	0.3765878197618129
AKI00000047a	KIT	TK	1.0058797340503354
AKI00000047a	MAP4K3	STE	1.349556099973313
AKI00000047a	MYO3B	STE	0.7965220395963204
AKI00000047a	PDGFRA	TK	1.1350941247111699
AKI00000047a	PDGFRB	TK	0.9812209762985207
AKI00000047a	PFTAIRE2	CMGC	0.9249736976284204
AKI00000047a	PIP5K2C	Unclassified	0.4498186465122771
AKI00000047a	RET	TK	1.2001490468654001
AKI00000047a	RIPK4	TKL	0.9312921929714602
AKI00000047a	RSK3(Kin.Dom.1-N-terminal)	AGC	0.9249793406470124
AKI00000047a	SRC	TK	1.0598574365003177
AKI00000047a	TRKC	TK	0.058089402458244344
AKI00000047a	VEGFR2	TK	1.1047810043565116
AKI00000047a	YSK4	STE	0.5489833446887324
GSK1379713	WNK3	Other	0.7172179672770174
GSK1379766	AURKA	Other	1.4753222764110845
GSK1379766	AURKC	Other	1.6497517813241949
GSK1379766	EPHB6	TK	0.9873917102494199
GSK1379766	HPK1	STE	1.1898196651650954
GSK1379766	IRAK1	TKL	1.2813572629508103
GSK1379766	IRAK3	TKL	1.15379144077919
GSK1379766	JAK2(JH1domain-catalytic)	TK	1.0774841542911453
GSK1379766	MEK5	STE	1.6088455442937732
GSK1379766	NEK5	Other	1.0232597051130599
GSK1379766	PIK4CB	Unclassified	0.7566999756852253
GSK1379766	PIP5K2C	Unclassified	0.6523633836654872
GSK1379766	RIOK1	Atypical	1.0290697742902024
GSK1379766	RIOK3	Atypical	1.0146785319193548
GSK1379766	ULK3	Other	1.27048956257884
GSK1379708	WNK4	Other	0.4972789678036822
GSK1379753	ACVR2B	TKL	0.6277487690036603
GSK1379753	AURKA	Other	0.5037469054082928
GSK1379753	EPHB6	TK	0.23036207909879458
GSK1379753	IRAK3	TKL	1.0288900062457245
GSK1379753	JAK2(JH1domain-catalytic)	TK	0.1485360264686122
GSK1379753	KIT	TK	0.5784837831257352
GSK1379753	LTK	TK	0.43306687004335753
GSK1379753	MEK5	STE	0.602752760340147
GSK1379753	MST1	STE	0.7630071008952868
GSK1379753	NEK5	Other	0.5153372319621505
GSK1379753	PAK3	STE	0.5684647368540272
GSK1379753	PIP5K2C	Unclassified	0.6876764126858328
GSK1379753	STK16	Other	0.039945217259000465
GSK1379765	ADCK4	Atypical	0.3863557101062378
GSK1379765	AURKA	Other	1.0372488532816746
GSK1379765	AURKB	Other	0.46198237188015767
GSK1379765	BUB1	Other	1.0965569987341794
GSK1379765	EPHB6	TK	0.8362981388781154
GSK1379765	INSRR	TK	0.6972345283846026
GSK1379765	IRAK3	TKL	0.28276374407645033
GSK1379765	JAK2(JH1domain-catalytic)	TK	0.7981824265036552
GSK1379765	LIMK2	TKL	0.6881914125407729
GSK1379765	MEK5	STE	0.46480321255068
GSK1379765	MUSK	TK	0.759633955761263
GSK1379765	NEK5	Other	0.49072851545119
GSK1379765	PIK3CB	Unclassified	0.7239160713545223
GSK1379765	PIP5K2C	Unclassified	0.7154771143882073
GSK1379765	TIE1	TK	0.9180751694802973
GSK1379765	ULK3	Other	0.1815988483752875
GSK1033723	AKT3	AGC	0.6991125826547
GSK1033723	AXL	TK	0.83565787512903
GSK1033723	CLK1	CMGC	0.18783167810552204
GSK1033723	CLK4	CMGC	0.22051760622289507
GSK1033723	DMPK	AGC	0.8212558457355374
GSK1033723	DYRK1A	CMGC	0.2101446787667527
GSK1033723	DYRK1B	CMGC	1.4429114131084129
GSK1033723	DYRK2	CMGC	0.43026589172735985
GSK1033723	HASPIN	Other	0.9082059317013371
GSK1033723	HIPK3	CMGC	0.7658553887083572
GSK1033723	INSR	TK	0.5762567485052523
GSK1033723	TIE2	TK	0.49412406464685255
GSK1033723	YSK4	STE	0.1089194410071519
GSK1379763	ACVR2A	TKL	0.6339666089501472
GSK1379763	AURKC	Other	0.5400355644707879
GSK1379763	EPHB6	TK	0.21518823031695966
GSK1379763	HIPK3	CMGC	0.8882752660247251
GSK1379763	IRAK3	TKL	0.8440585068104189
GSK1379763	JAK2(JH1domain-catalytic)	TK	0.41485583371809476
GSK1379763	KIT	TK	0.007030872162797408
GSK1379763	MAP3K1	STE	0.40869719474334243
GSK1379763	MAP4K5	STE	1.2221688949597551
GSK1379763	MEK5	STE	0.7491880753177904
GSK1379763	NEK5	Other	0.49104995097560433
GSK1379763	PDGFRB	TK	0.9390564127153551
GSK1379763	PIP5K2C	Unclassified	0.52959522506253
GSK1379763	RIOK1	Atypical	0.28117773977339233
GSK1379763	RIOK3	Atypical	0.9234326890754625
GSK1379763	TRKC	TK	0.006013994872007267
GSK1379763	ULK3	Other	0.05757771661473665
SB-213663	CHEK2	CAMK	0.9082998206971125
SB-213663	CIT	AGC	0.21517269873683809
SB-213663	DMPK2	AGC	0.5236988804348197
SB-213663	JNK1	CMGC	0.33893848514784963
SB-213663	JNK2	CMGC	0.7227084378664577
SB-213663	JNK3	CMGC	0.6019348540961627
SB-213663	MYLK	CAMK	0.5351138180283925
SB-213663	p38-alpha	CMGC	0.27674962889216737
SB-213663	TBK1	Other	1.0114879832842423
GSK301362	CAMK1B	CAMK	0.7880233529979179
GSK301362	IKK-beta	Other	1.2790007497130054
GSK301362	JAK1(JH2domain-pseudokinase)	TK	0.08983207866204523
GSK301362	JAK2(JH1domain-catalytic)	TK	0.03519203851754238
GSK301362	MST2	STE	0.48456950084611705
GSK301362	MYLK4	CAMK	0.49964392695522797
GSK301362	SNARK	CAMK	0.33261841159072514
GSK301362	TAOK1	STE	1.148187026056613
GSK301362	TAOK3	STE	1.2703988034924798
GSK301362	TYK2(JH2domain-pseudokinase)	TK	2.2632534662334773
GSK1379944	CASK	CAMK	0.6972439480111152
GSK1379944	CDK3	CMGC	0.8207794130115076
GSK1379944	CDK4-cyclinD1	CMGC	0.49203707837593225
GSK1379944	CHEK1	CAMK	0.6601371706174897
GSK1379944	CSNK1G2	CK1	0.6994706258292798
GSK1379944	DAPK3	CAMK	0.8927531835678071
GSK1379944	DDR1	TK	1.222260092360365
GSK1379944	EPHB2	TK	0.5780669520341597
GSK1379944	ERK1	CMGC	0.5091823151291255
GSK1379944	FGFR4	TK	0.3568986981240725
GSK1379944	IKK-beta	Other	0.7955300216002774
GSK1379944	IRAK1	TKL	0.9649421680009578
GSK1379944	NEK5	Other	0.7215239315828921
GSK1379944	NLK	CMGC	1.0669769270812974
GSK1379944	PDGFRB	TK	1.4020347515288982
GSK1379944	PIP5K1C	Unclassified	0.47757597105997984
GSK1379944	PRKCE	AGC	0.7939718030820222
GSK1379944	PRKD3	CAMK	0.8246567326335876
GSK1379944	RET	TK	1.0200152616864502
GSK1379753	TRKC	TK	0.3367614181630998
GW819776	CDKL3	CMGC	1.1521142642747852
GW819776	CLK1	CMGC	1.258617330906425
GW819776	ERK8	CMGC	0.9877650481808855
GW819776	HIPK1	CMGC	1.0002334229483
GW819776	HIPK2	CMGC	1.0690010170970776
GW819776	HIPK3	CMGC	1.2408743334275423
GW819776	JNK1	CMGC	1.5656438496324698
GW819776	JNK3	CMGC	1.7717981602687445
GW819776	KIT	TK	1.7194804707753821
GW819776	MEK3	STE	0.8908205522096146
GW819776	NEK3	Other	1.2601710270227624
GW819776	NEK5	Other	1.0776715406320276
GW819776	PIP5K2C	Unclassified	1.1325796949146003
GW819776	RIOK2	Atypical	1.03008121761932
GW856795	ABL1-phosphorylated	TK	1.001178723159165
GW856795	ERBB2	TK	0.2473340383453504
GW856795	FRK	TK	0.6346241962958574
GW856795	LCK	TK	0.14158612019227768
GW856795	MAP4K2	STE	0.5665497731679974
GW856795	PDGFRA	TK	0.21895950229830063
GW856795	PDPK1	AGC	0.5253353431644951
GW856795	PKAC-alpha	AGC	0.8783504504379378
GW856795	RET	TK	0.24889569601742245
GW856795	SRC	TK	0.07524401239498779
GW856795	TAOK1	STE	0.8173355552452577
GW856795	TGFBR2	TKL	0.8231006190755252
GW856795	VRK2	CK1	0.5165607697200798
GSK902056	AKT1	AGC	0.6855418506781099
GSK902056	AKT2	AGC	0.3805199334417022
GSK902056	AKT3	AGC	0.0377116283725103
GSK902056	FGFR2	TK	1.3237976430496152
GSK902056	PAK7	STE	1.055988551060035
GSK902056	PRKCD	AGC	0.9485896512098648
GSK902056	PRKCE	AGC	0.14165003237515172
GSK902056	PRKCH	AGC	0.10509290556164785
GSK902056	PRKCQ	AGC	0.12116219130711237
GSK902056	PRKG2	AGC	0.1585209638271694
GSK902056	PRKX	AGC	0.1937789994093979
GSK902056	RPS6KA4(Kin.Dom.2-C-terminal)	AGC	0.5116093676943594
GSK902056	YSK4	STE	0.6517349096610952
