# Supplementary material for: Crowdsourced mapping of unexplored target space of kinase inhibitors
Source: Nat Commun. 2021 Jun 3;12:3307. doi: 10.1038/s41467-021-23165-1 (PMC8175708; doi:10.1038/s41467-021-23165-1)
Supplement: Supplementary file 7 — Source Data [file 41467_2021_23165_MOESM7_ESM.zip › source_data/SuppFig14/SuppFig14__qed.csv]

Compound_Name	DiscoveRx_Gene_Symbol	kinase_group	ae
PFE-PKIS 10	ALK	TK	0.10356709357209049
PFE-PKIS 10	DAPK2	CAMK	1.5496216278517299
PFE-PKIS 10	DCAMKL1	CAMK	0.12045493760660975
PFE-PKIS 10	DCAMKL2	CAMK	0.5966972228508398
PFE-PKIS 10	EPHB6	TK	2.52689841004137
PFE-PKIS 10	FAK	TK	1.613044957650711
PFE-PKIS 10	FER	TK	0.1902529130534898
PFE-PKIS 10	FES	TK	0.05502510719751985
PFE-PKIS 10	FRK	TK	0.39599190390365013
PFE-PKIS 10	GRK1	AGC	0.2086919342214104
PFE-PKIS 10	GRK7	AGC	0.29549209368661966
PFE-PKIS 10	LOK	STE	0.7771765162359898
PFE-PKIS 10	LTK	TK	2.110156539417879
PFE-PKIS 10	MEK3	STE	0.2215639395527793
PFE-PKIS 10	PHKG2	CAMK	0.20039361997686012
PFE-PKIS 10	PLK4	Other	0.030934799543839375
PFE-PKIS 10	PYK2	TK	1.0785347798543894
PFE-PKIS 10	RIPK5	Other	0.5944734740071205
PFE-PKIS 10	ROS1	TK	1.393394824250251
PFE-PKIS 10	SLK	STE	0.3706928149776001
PFE-PKIS 10	TNK1	TK	0.20761655095954978
PFE-PKIS 10	TNK2	TK	0.3576374723638702
PFE-PKIS 10	TRKA	TK	0.9832830432347199
PFE-PKIS 10	TRKB	TK	1.2940697696705197
PFE-PKIS 14	AURKB	Other	0.14907815330207974
PFE-PKIS 14	CAMKK1	Other	0.7015555355705203
PFE-PKIS 14	CAMKK2	Other	1.06662807675235
PFE-PKIS 14	CLK1	CMGC	0.6255146740493593
PFE-PKIS 14	CLK4	CMGC	0.05027087739088998
PFE-PKIS 14	CSNK2A1	CMGC	0.9426241102993895
PFE-PKIS 14	CSNK2A2	CMGC	0.6944935061428801
PFE-PKIS 14	DRAK1	CAMK	0.1585400830372503
PFE-PKIS 14	DRAK2	CAMK	1.3554311155364998
PFE-PKIS 14	DYRK1A	CMGC	1.0675592766589492
PFE-PKIS 14	HIPK1	CMGC	0.37727915716129967
PFE-PKIS 14	HIPK2	CMGC	0.13031791017306027
PFE-PKIS 14	HIPK3	CMGC	0.05556220952831037
PFE-PKIS 14	HIPK4	CMGC	0.3977351288522293
PFE-PKIS 14	PDGFRB	TK	0.5272264862355902
PFE-PKIS 14	PIP5K1C	Unclassified	0.062467409966750154
PFE-PKIS 14	PRKR	Other	0.6008294340027698
PFE-PKIS 18	AURKA	Other	0.5701903259707892
PFE-PKIS 18	AURKB	Other	0.8741466836932998
PFE-PKIS 18	CSNK2A2	CMGC	0.18922210310144028
PFE-PKIS 18	DRAK2	CAMK	0.6134883019581299
PFE-PKIS 18	FAK	TK	0.24142829777271047
PFE-PKIS 18	FLT3	TK	0.8627123320602497
PFE-PKIS 18	FLT4	TK	0.06812111484869021
PFE-PKIS 18	JAK1(JH2domain-pseudokinase)	TK	1.0169272715533397
PFE-PKIS 18	JAK2(JH1domain-catalytic)	TK	0.59532535061527
PFE-PKIS 18	JAK3(JH1domain-catalytic)	TK	0.66012976658092
PFE-PKIS 18	MET	TK	1.1043589782555197
PFE-PKIS 18	MLK1	TKL	1.72353401347761
PFE-PKIS 18	MLK2	TKL	0.8244141153668094
PFE-PKIS 18	MLK3	TKL	1.30724730510038
PFE-PKIS 18	p38-alpha	CMGC	1.98536631905192
PFE-PKIS 18	RET	TK	0.8241414471462702
PFE-PKIS 18	RIOK3	Atypical	0.07206212780483945
PFE-PKIS 18	SNARK	CAMK	1.83761967972917
PFE-PKIS 18	STK16	Other	0.12579365718047963
PFE-PKIS 18	SYK	TK	0.40806520357401954
PFE-PKIS 18	TBK1	Other	0.24881789332254023
PFE-PKIS 18	TRKA	TK	0.5161094517112099
PFE-PKIS 18	TRKB	TK	1.5092770486680394
PFE-PKIS 18	TTK	Other	1.1605369395862093
PFE-PKIS 18	TYK2(JH1domain-catalytic)	TK	0.39343583156744
PFE-PKIS 18	YSK4	STE	0.60787105810084
TPKI-30	ADCK3	Atypical	1.7293752896504397
TPKI-30	AURKA	Other	3.14585317857716
TPKI-30	BMPR2	TKL	0.026034592928350087
TPKI-30	BMX	TK	1.6250927843652399
TPKI-30	FGFR3	TK	1.8762000224459099
TPKI-30	MEK6	STE	0.9033592838405902
TPKI-30	MST3	STE	1.4336948895660901
TPKI-30	NEK1	Other	1.2111372017605504
TPKI-30	NIM1	CAMK	1.3170540337844603
TPKI-30	PIP5K2C	Unclassified	1.8138800741701298
TPKI-30	PLK1	Other	0.5691230284629505
TPKI-30	PLK2	Other	1.3584117079131408
TPKI-30	PLK3	Other	1.7442583532043106
TPKI-30	SLK	STE	1.6938039125643503
TPKI-30	STK16	Other	1.39384001889107
TPKI-30	YSK1	STE	0.8694024092076704
TPKI-31	AURKA	Other	0.29384899369828954
TPKI-31	BIKE	Other	0.8755535320412804
TPKI-31	CLK2	CMGC	0.7455250190256901
TPKI-31	DCAMKL3	CAMK	1.2911917793307905
TPKI-31	GAK	Other	1.1704284095027093
TPKI-31	GCN2(Kin.Dom.2,S808G)	Other	0.8422527115299303
TPKI-31	IRAK1	TKL	0.28780799926596945
TPKI-31	JAK1(JH2domain-pseudokinase)	TK	0.3339434050809098
TPKI-31	MAP3K4	STE	2.08717347391811
TPKI-31	MET	TK	0.9351938170785896
TPKI-31	NIM1	CAMK	1.00657812773711
TPKI-31	PIK3CG	Unclassified	0.9603693347811104
TPKI-31	PIP5K2C	Unclassified	0.3844524546357402
TPKI-31	PLK1	Other	2.3127225031748395
TPKI-31	PLK2	Other	1.36090748492812
TPKI-31	PLK3	Other	0.5008281216695103
TPKI-31	RIOK1	Atypical	0.6478406026791195
TPKI-31	RIOK3	Atypical	1.0767639168950698
TPKI-31	SLK	STE	1.2891347597227698
TPKI-31	STK16	Other	0.17015884141528037
TPKI-31	TYK2(JH1domain-catalytic)	TK	0.3468159200080505
TPKI-31	YSK4	STE	0.4140197306473299
TPKI-35	ABL1-phosphorylated	TK	0.027680714652358773
TPKI-35	ABL2	TK	1.4084731795040497
TPKI-35	CDKL2	CMGC	0.6266070021361196
TPKI-35	CSF1R	TK	0.44656595073595007
TPKI-35	DDR1	TK	0.46912579457098147
TPKI-35	DDR2	TK	0.0665427200870301
TPKI-35	EPHB6	TK	1.1382338518613997
TPKI-35	ERBB3	TK	0.9586678297908602
TPKI-35	FLT1	TK	0.33708546333585954
TPKI-35	FLT3	TK	0.9643496744982203
TPKI-35	FLT4	TK	0.12593434738373954
TPKI-35	KIT	TK	0.69371104643146
TPKI-35	LCK	TK	0.3708094055314497
TPKI-35	LOK	STE	0.0800317797016703
TPKI-35	MEK5	STE	0.8382260609637999
TPKI-35	MERTK	TK	0.3676459239408203
TPKI-35	MET	TK	0.9514839794636298
TPKI-35	PDGFRA	TK	0.4723236838111493
TPKI-35	PDGFRB	TK	1.0422975565556296
TPKI-35	RET	TK	0.8804826269068702
TPKI-35	TIE1	TK	0.9036222140822305
TPKI-35	TRKA	TK	0.0434865335999195
AKI00000050a	BLK	TK	0.2745938863384403
AKI00000050a	CAMK1B	CAMK	0.12347140509293997
AKI00000050a	CSF1R	TK	0.75070133471118
AKI00000050a	CSNK1A1	CK1	0.8883968890469598
AKI00000050a	CSNK1D	CK1	1.1387985834343102
AKI00000050a	CSNK1E	CK1	1.1260500804607494
AKI00000050a	DCAMKL3	CAMK	1.0628042353347702
AKI00000050a	DDR1	TK	0.25220494894503886
AKI00000050a	DDR2	TK	0.1478155419696705
AKI00000050a	DYRK1B	CMGC	1.0969481093565898
AKI00000050a	EPHB6	TK	0.6175677718941603
AKI00000050a	FLT3	TK	0.18526492195524025
AKI00000050a	FLT4	TK	0.97451630079218
AKI00000050a	GRK2	AGC	0.3952912304290104
AKI00000050a	KIT	TK	1.8251799361482712
AKI00000050a	LCK	TK	0.6717288208479495
AKI00000050a	MAPKAPK2	CAMK	0.23661750525135972
AKI00000050a	MEK5	STE	0.3227053830189206
AKI00000050a	MYLK2	CAMK	1.32831649982041
AKI00000050a	PDGFRA	TK	0.7616536184280207
AKI00000050a	PDGFRB	TK	1.3927017512571407
AKI00000050a	RET	TK	0.5456828962710496
AKI00000050a	SGK	AGC	0.9604137822190495
AKI00000050a	TRKC	TK	0.8299682830812607
AKI00000050a	VEGFR2	TK	0.20798792610826045
AKI00000063a	ADCK3	Atypical	0.4149408587575296
AKI00000063a	BUB1	Other	0.23842424060895073
AKI00000063a	CAMK1B	CAMK	0.7329743091078402
AKI00000063a	CSNK1D	CK1	0.9666668734211008
AKI00000063a	CSNK1E	CK1	1.0811442153491608
AKI00000063a	GAK	Other	0.6590966192579
AKI00000063a	JNK1	CMGC	1.1439066297656
AKI00000063a	JNK2	CMGC	1.7581760746164612
AKI00000063a	JNK3	CMGC	1.8468527268838608
AKI00000063a	MEK4	STE	0.3822567575541802
AKI00000063a	NLK	CMGC	1.3419596463834207
AKI00000063a	p38-alpha	CMGC	1.8590221393854502
AKI00000063a	p38-beta	CMGC	1.1041859878840299
AKI00000063a	PRKD2	CAMK	0.29632916761923944
AKI00000063a	RSK1(Kin.Dom.2-C-terminal)	AGC	1.1007353093095302
AKI00000063a	RSK4(Kin.Dom.2-C-terminal)	AGC	0.86516159623317
AKI00000063a	STK36	Other	0.8875992168240501
AKI00000063a	ZAK	TKL	1.0144660309758198
AKI00000070a	CDK4-cyclinD1	CMGC	1.2686416020437
AKI00000070a	CDK4-cyclinD3	CMGC	1.2412036020436998
AKI00000070a	CDK7	CMGC	0.8379621189329294
AKI00000070a	CDKL5	CMGC	0.05344338098572976
AKI00000070a	CSNK1A1	CK1	0.24300246394347003
AKI00000070a	CSNK2A2	CMGC	0.5096150259390297
AKI00000070a	DYRK1A	CMGC	0.24769465373684962
AKI00000070a	ERK8	CMGC	0.9769343116319904
AKI00000070a	GSK3A	CMGC	0.015656401413440157
AKI00000070a	GSK3B	CMGC	0.08391309214195974
AKI00000070a	HIPK1	CMGC	0.3973897616564299
AKI00000070a	MAP3K4	STE	0.17826970722304036
AKI00000070a	STK36	Other	1.1952886853267604
AKI00000070a	TGFBR2	TKL	1.33384667442773
AKI00000070a	TYK2(JH2domain-pseudokinase)	TK	0.6788225417622398
AKI00000070a	YSK4	STE	0.8766769171133104
AKI00000074a	CDK11	CMGC	1.6325631781498595
AKI00000074a	CDK8	CMGC	0.8635645472448106
AKI00000074a	DAPK1	CAMK	0.5376932158068302
AKI00000074a	DAPK2	CAMK	0.9822112354546597
AKI00000074a	DAPK3	CAMK	1.0788817448146997
AKI00000074a	HIPK1	CMGC	1.3924145578701896
AKI00000074a	HIPK2	CMGC	0.9332243545363204
AKI00000074a	HIPK3	CMGC	0.7084784463547198
AKI00000074a	HIPK4	CMGC	0.7115692620497702
AKI00000074a	MEK5	STE	1.0971090732362807
AKI00000074a	PIKFYVE	Unclassified	1.5017403790285906
AKI00000021a	DDR1	TK	0.7581916961601403
AKI00000021a	DDR2	TK	0.6172101278199493
AKI00000021a	GCN2(Kin.Dom.2,S808G)	Other	0.83646910977731
AKI00000021a	JAK2(JH1domain-catalytic)	TK	0.32840623278239
AKI00000021a	JAK3(JH1domain-catalytic)	TK	0.3681157363451595
AKI00000021a	MAP3K2	STE	0.07221884507938992
AKI00000021a	MAP3K3	STE	0.23484469510816997
AKI00000021a	MAP3K4	STE	1.8721647241327002
AKI00000021a	MAP4K5	STE	0.09988923091629065
AKI00000021a	MTOR	Atypical	1.1803175645193198
AKI00000021a	TYK2(JH1domain-catalytic)	TK	0.3142049762017294
AKI00000021a	WEE1	Other	0.00922650108669032
AKI00000021a	WEE2	Other	0.6120597033373807
AKI00000021a	YSK4	STE	0.8547355949234001
AKI00000047a	ADCK3	Atypical	1.0505305865281303
AKI00000047a	AXL	TK	0.8436916554936502
AKI00000047a	CLK2	CMGC	0.9342337771632998
AKI00000047a	CSF1R	TK	0.10681560396240108
AKI00000047a	CSNK1E	CK1	1.4205154809757197
AKI00000047a	DDR1	TK	0.8570991239126409
AKI00000047a	DDR2	TK	0.6813085032319597
AKI00000047a	DRAK2	CAMK	1.1583395236518204
AKI00000047a	EPHB2	TK	1.1929781224211302
AKI00000047a	EPHB3	TK	0.08508110362947985
AKI00000047a	EPHB6	TK	0.47818491379577033
AKI00000047a	FLT1	TK	1.5596631716596905
AKI00000047a	FLT3	TK	0.6118899349765297
AKI00000047a	FLT4	TK	1.4107689902189007
AKI00000047a	HIPK4	CMGC	0.7777899212552004
AKI00000047a	KIT	TK	0.5435836974401109
AKI00000047a	MAP4K3	STE	1.69250301488833
AKI00000047a	MYO3B	STE	1.1564126712897798
AKI00000047a	PDGFRA	TK	0.10224596383990026
AKI00000047a	PDGFRB	TK	0.19055385253714974
AKI00000047a	PFTAIRE2	CMGC	0.6927138440698704
AKI00000047a	PIP5K2C	Unclassified	0.39281039643041993
AKI00000047a	RET	TK	1.52277185935991
AKI00000047a	RIPK4	TKL	1.11737763021494
AKI00000047a	RSK3(Kin.Dom.1-N-terminal)	AGC	0.7778052785309502
AKI00000047a	SRC	TK	1.0416387759913102
AKI00000047a	TRKC	TK	0.45524050954367024
AKI00000047a	VEGFR2	TK	0.16411905033956842
AKI00000047a	YSK4	STE	0.5430681995214801
GSK1379713	WNK3	Other	1.0744233758927804
GSK1379766	AURKA	Other	1.7219299162226802
GSK1379766	AURKC	Other	1.9373581307070804
GSK1379766	EPHB6	TK	1.3382654735214796
GSK1379766	HPK1	STE	0.6696249973192803
GSK1379766	IRAK1	TKL	1.0991476853518298
GSK1379766	IRAK3	TKL	1.3304603010750604
GSK1379766	JAK2(JH1domain-catalytic)	TK	0.8605359925694396
GSK1379766	MEK5	STE	1.7079405043783504
GSK1379766	NEK5	Other	0.9929286288255197
GSK1379766	PIK4CB	Unclassified	0.5635982717471801
GSK1379766	PIP5K2C	Unclassified	0.6860108263681903
GSK1379766	RIOK1	Atypical	0.6464091720512402
GSK1379766	RIOK3	Atypical	0.6188984932314403
GSK1379766	ULK3	Other	1.12693224925337
GSK1379708	WNK4	Other	0.5066712341271202
GSK1379753	ACVR2B	TKL	0.10277494001420973
GSK1379753	AURKA	Other	0.8849564822045499
GSK1379753	EPHB6	TK	0.5125475139120095
GSK1379753	IRAK3	TKL	1.0868517720315598
GSK1379753	JAK2(JH1domain-catalytic)	TK	0.2208648517276499
GSK1379753	KIT	TK	0.021349233344750473
GSK1379753	LTK	TK	0.6084525944996795
GSK1379753	MEK5	STE	0.48657024016428974
GSK1379753	MST1	STE	0.3304711983881097
GSK1379753	NEK5	Other	0.7534339384822806
GSK1379753	PAK3	STE	0.48145995565563027
GSK1379753	PIP5K2C	Unclassified	0.57418462604406
GSK1379753	STK16	Other	0.28953037019198025
GSK1379765	ADCK4	Atypical	0.23578994169047007
GSK1379765	AURKA	Other	1.37113186399072
GSK1379765	AURKB	Other	0.8461234603404506
GSK1379765	BUB1	Other	1.4936828511801599
GSK1379765	EPHB6	TK	1.0953582913219302
GSK1379765	INSRR	TK	0.8571980938535404
GSK1379765	IRAK3	TKL	0.3541143775497808
GSK1379765	JAK2(JH1domain-catalytic)	TK	0.90053546270516
GSK1379765	LIMK2	TKL	0.43812247303921037
GSK1379765	MEK5	STE	0.17099614871378943
GSK1379765	MUSK	TK	0.7518244764752504
GSK1379765	NEK5	Other	0.17140594246370977
GSK1379765	PIK3CB	Unclassified	0.6263756503618803
GSK1379765	PIP5K2C	Unclassified	0.6719016145447396
GSK1379765	TIE1	TK	0.9020526912693603
GSK1379765	ULK3	Other	0.0775065647248292
GSK1033723	AKT3	AGC	0.06436970655944041
GSK1033723	AXL	TK	0.4941586715264501
GSK1033723	CLK1	CMGC	0.4209624694663505
GSK1033723	CLK4	CMGC	0.5266450121740895
GSK1033723	DMPK	AGC	1.1307070109827997
GSK1033723	DYRK1A	CMGC	0.15452627670198993
GSK1033723	DYRK1B	CMGC	1.7668407319072204
GSK1033723	DYRK2	CMGC	0.4091041048966204
GSK1033723	HASPIN	Other	0.7580809887889997
GSK1033723	HIPK3	CMGC	0.5003124019877001
GSK1033723	INSR	TK	0.19266245457574005
GSK1033723	TIE2	TK	0.2277927748961197
GSK1033723	YSK4	STE	0.6242813449917692
GSK1379763	ACVR2A	TKL	0.17582912487605018
GSK1379763	AURKC	Other	0.9478165622816705
GSK1379763	EPHB6	TK	0.7835735387798497
GSK1379763	HIPK3	CMGC	0.9667871562170003
GSK1379763	IRAK3	TKL	0.8173255542951594
GSK1379763	JAK2(JH1domain-catalytic)	TK	0.2497651212654599
GSK1379763	KIT	TK	0.4492188668142001
GSK1379763	MAP3K1	STE	0.22947611973656024
GSK1379763	MAP4K5	STE	0.8562748986375803
GSK1379763	MEK5	STE	0.5819685800796801
GSK1379763	NEK5	Other	0.7158219125409193
GSK1379763	PDGFRB	TK	0.5722378496684097
GSK1379763	PIP5K2C	Unclassified	0.5902427875556695
GSK1379763	RIOK1	Atypical	0.10061234402779018
GSK1379763	RIOK3	Atypical	0.5241984138440898
GSK1379763	TRKC	TK	0.3339687060356198
GSK1379763	ULK3	Other	0.1563363165327294
SB-213663	CHEK2	CAMK	1.08290360717979
SB-213663	CIT	AGC	0.31793085497367013
SB-213663	DMPK2	AGC	0.6040347988537098
SB-213663	JNK1	CMGC	0.06601041349450032
SB-213663	JNK2	CMGC	0.44573984497596
SB-213663	JNK3	CMGC	0.2328094869651398
SB-213663	MYLK	CAMK	0.27944728337550995
SB-213663	p38-alpha	CMGC	0.2530278948603506
SB-213663	TBK1	Other	0.5675701615258602
GSK301362	CAMK1B	CAMK	1.4623918493350407
GSK301362	IKK-beta	Other	1.9348566155653604
GSK301362	JAK1(JH2domain-pseudokinase)	TK	0.4497479594042
GSK301362	JAK2(JH1domain-catalytic)	TK	0.5292677952618998
GSK301362	MST2	STE	0.18267650175333028
GSK301362	MYLK4	CAMK	0.8490947294885203
GSK301362	SNARK	CAMK	0.8180500210422101
GSK301362	TAOK1	STE	1.7715770880638901
GSK301362	TAOK3	STE	1.7542417738531295
GSK301362	TYK2(JH2domain-pseudokinase)	TK	2.85534473822399
GSK1379944	CASK	CAMK	0.5516142471319396
GSK1379944	CDK3	CMGC	0.2256241998338897
GSK1379944	CDK4-cyclinD1	CMGC	0.12839197302005
GSK1379944	CHEK1	CAMK	0.27977634069015966
GSK1379944	CSNK1G2	CK1	0.33933011653128986
GSK1379944	DAPK3	CAMK	0.8503019591119196
GSK1379944	DDR1	TK	1.0981904858811902
GSK1379944	EPHB2	TK	0.4284646419071798
GSK1379944	ERK1	CMGC	0.15264470145621978
GSK1379944	FGFR4	TK	0.09773565140531026
GSK1379944	IKK-beta	Other	0.8308806482957198
GSK1379944	IRAK1	TKL	0.78386638856378
GSK1379944	NEK5	Other	0.5055499087162101
GSK1379944	NLK	CMGC	1.3032852466681497
GSK1379944	PDGFRB	TK	1.51010443294573
GSK1379944	PIP5K1C	Unclassified	0.18890452037109995
GSK1379944	PRKCE	AGC	0.8126632479916598
GSK1379944	PRKD3	CAMK	0.8802387046822604
GSK1379944	RET	TK	1.08209222474302
GSK1379753	TRKC	TK	0.9084956961951693
GW819776	CDKL3	CMGC	1.76070923259332
GW819776	CLK1	CMGC	1.7676723523145599
GW819776	ERK8	CMGC	1.9330459903253505
GW819776	HIPK1	CMGC	1.5481351469559206
GW819776	HIPK2	CMGC	1.5350239970286301
GW819776	HIPK3	CMGC	1.9977623893563203
GW819776	JNK1	CMGC	2.08840656770676
GW819776	JNK3	CMGC	2.3732594205854696
GW819776	KIT	TK	1.61367152546657
GW819776	MEK3	STE	1.67550979426853
GW819776	NEK3	Other	1.9292800920333502
GW819776	NEK5	Other	1.4939704734176598
GW819776	PIP5K2C	Unclassified	1.3660407528809104
GW819776	RIOK2	Atypical	1.62372348874496
GW856795	ABL1-phosphorylated	TK	0.8984452099550797
GW856795	ERBB2	TK	0.27771139225539
GW856795	FRK	TK	0.14683771798793988
GW856795	LCK	TK	0.18822212830434992
GW856795	MAP4K2	STE	0.56459902516686
GW856795	PDGFRA	TK	0.10548507339732982
GW856795	PDPK1	AGC	0.9799542959333403
GW856795	PKAC-alpha	AGC	1.1534152871311099
GW856795	RET	TK	0.09699933702797026
GW856795	SRC	TK	0.29643113576934077
GW856795	TAOK1	STE	0.7521762418519904
GW856795	TGFBR2	TKL	0.71172598543186
GW856795	VRK2	CK1	0.65507434357776
GSK902056	AKT1	AGC	0.8275342389622198
GSK902056	AKT2	AGC	0.4346851014855204
GSK902056	AKT3	AGC	0.03579621889594975
GSK902056	FGFR2	TK	0.4325360877418296
GSK902056	PAK7	STE	1.3383459285548005
GSK902056	PRKCD	AGC	1.1056942441534297
GSK902056	PRKCE	AGC	0.44699285933272037
GSK902056	PRKCH	AGC	0.6667051666677208
GSK902056	PRKCQ	AGC	0.14274537661450015
GSK902056	PRKG2	AGC	0.15344135811223936
GSK902056	PRKX	AGC	0.38631278678666003
GSK902056	RPS6KA4(Kin.Dom.2-C-terminal)	AGC	1.0449021161431693
GSK902056	YSK4	STE	0.49600263314227
