# Supplementary material for: Crowdsourced mapping of unexplored target space of kinase inhibitors
Source: Nat Commun. 2021 Jun 3;12:3307. doi: 10.1038/s41467-021-23165-1 (PMC8175708; doi:10.1038/s41467-021-23165-1)
Supplement: Supplementary file 7 — Source Data [file 41467_2021_23165_MOESM7_ESM.zip › source_data/SuppFig15/SuppFig15a.csv]

Specificity	Sensitivity	Labels	Colour
0	1	Inhibition assay	#56B4E9
0	0,99137931	Inhibition assay	#56B4E9
0,003597122	0,99137931	Inhibition assay	#56B4E9
0,007194245	0,99137931	Inhibition assay	#56B4E9
0,010791367	0,99137931	Inhibition assay	#56B4E9
0,014388489	0,99137931	Inhibition assay	#56B4E9
0,017985612	0,99137931	Inhibition assay	#56B4E9
0,039568345	0,99137931	Inhibition assay	#56B4E9
0,068345324	0,99137931	Inhibition assay	#56B4E9
0,107913669	0,982758621	Inhibition assay	#56B4E9
0,154676259	0,982758621	Inhibition assay	#56B4E9
0,23381295	0,974137931	Inhibition assay	#56B4E9
0,291366906	0,965517241	Inhibition assay	#56B4E9
0,320143885	0,948275862	Inhibition assay	#56B4E9
0,356115108	0,939655172	Inhibition assay	#56B4E9
0,413669065	0,931034483	Inhibition assay	#56B4E9
0,45323741	0,905172414	Inhibition assay	#56B4E9
0,507194245	0,896551724	Inhibition assay	#56B4E9
0,564748201	0,887931034	Inhibition assay	#56B4E9
0,59352518	0,853448276	Inhibition assay	#56B4E9
0,625899281	0,836206897	Inhibition assay	#56B4E9
0,679856115	0,810344828	Inhibition assay	#56B4E9
0,723021583	0,784482759	Inhibition assay	#56B4E9
0,751798561	0,75	Inhibition assay	#56B4E9
0,773381295	0,724137931	Inhibition assay	#56B4E9
0,805755396	0,681034483	Inhibition assay	#56B4E9
0,827338129	0,646551724	Inhibition assay	#56B4E9
0,85971223	0,525862069	Inhibition assay	#56B4E9
0,884892086	0,379310345	Inhibition assay	#56B4E9
1	0	Inhibition assay	#56B4E9
0	1	Ensemble model	#E69F00
0,003597122	1	Ensemble model	#E69F00
0,007194245	1	Ensemble model	#E69F00
0,010791367	1	Ensemble model	#E69F00
0,010791367	0,99137931	Ensemble model	#E69F00
0,014388489	0,99137931	Ensemble model	#E69F00
0,017985612	0,99137931	Ensemble model	#E69F00
0,021582734	0,99137931	Ensemble model	#E69F00
0,025179856	0,99137931	Ensemble model	#E69F00
0,028776978	0,99137931	Ensemble model	#E69F00
0,032374101	0,99137931	Ensemble model	#E69F00
0,035971223	0,99137931	Ensemble model	#E69F00
0,039568345	0,99137931	Ensemble model	#E69F00
0,043165468	0,99137931	Ensemble model	#E69F00
0,04676259	0,99137931	Ensemble model	#E69F00
0,050359712	0,99137931	Ensemble model	#E69F00
0,053956835	0,99137931	Ensemble model	#E69F00
0,053956835	0,982758621	Ensemble model	#E69F00
0,057553957	0,982758621	Ensemble model	#E69F00
0,061151079	0,982758621	Ensemble model	#E69F00
0,064748201	0,982758621	Ensemble model	#E69F00
0,068345324	0,982758621	Ensemble model	#E69F00
0,071942446	0,982758621	Ensemble model	#E69F00
0,075539568	0,982758621	Ensemble model	#E69F00
0,079136691	0,982758621	Ensemble model	#E69F00
0,082733813	0,982758621	Ensemble model	#E69F00
0,082733813	0,974137931	Ensemble model	#E69F00
0,086330935	0,974137931	Ensemble model	#E69F00
0,089928058	0,974137931	Ensemble model	#E69F00
0,09352518	0,974137931	Ensemble model	#E69F00
0,097122302	0,974137931	Ensemble model	#E69F00
0,100719424	0,974137931	Ensemble model	#E69F00
0,104316547	0,974137931	Ensemble model	#E69F00
0,107913669	0,974137931	Ensemble model	#E69F00
0,111510791	0,974137931	Ensemble model	#E69F00
0,115107914	0,974137931	Ensemble model	#E69F00
0,118705036	0,974137931	Ensemble model	#E69F00
0,118705036	0,965517241	Ensemble model	#E69F00
0,122302158	0,965517241	Ensemble model	#E69F00
0,125899281	0,965517241	Ensemble model	#E69F00
0,129496403	0,965517241	Ensemble model	#E69F00
0,133093525	0,965517241	Ensemble model	#E69F00
0,136690647	0,965517241	Ensemble model	#E69F00
0,14028777	0,965517241	Ensemble model	#E69F00
0,143884892	0,965517241	Ensemble model	#E69F00
0,147482014	0,965517241	Ensemble model	#E69F00
0,151079137	0,965517241	Ensemble model	#E69F00
0,154676259	0,965517241	Ensemble model	#E69F00
0,158273381	0,965517241	Ensemble model	#E69F00
0,161870504	0,965517241	Ensemble model	#E69F00
0,165467626	0,965517241	Ensemble model	#E69F00
0,169064748	0,965517241	Ensemble model	#E69F00
0,172661871	0,965517241	Ensemble model	#E69F00
0,176258993	0,965517241	Ensemble model	#E69F00
0,179856115	0,965517241	Ensemble model	#E69F00
0,183453237	0,965517241	Ensemble model	#E69F00
0,183453237	0,956896552	Ensemble model	#E69F00
0,183453237	0,948275862	Ensemble model	#E69F00
0,18705036	0,948275862	Ensemble model	#E69F00
0,190647482	0,948275862	Ensemble model	#E69F00
0,194244604	0,948275862	Ensemble model	#E69F00
0,194244604	0,939655172	Ensemble model	#E69F00
0,197841727	0,939655172	Ensemble model	#E69F00
0,201438849	0,939655172	Ensemble model	#E69F00
0,205035971	0,939655172	Ensemble model	#E69F00
0,208633094	0,939655172	Ensemble model	#E69F00
0,212230216	0,939655172	Ensemble model	#E69F00
0,215827338	0,939655172	Ensemble model	#E69F00
0,21942446	0,939655172	Ensemble model	#E69F00
0,223021583	0,939655172	Ensemble model	#E69F00
0,226618705	0,939655172	Ensemble model	#E69F00
0,230215827	0,939655172	Ensemble model	#E69F00
0,23381295	0,939655172	Ensemble model	#E69F00
0,237410072	0,939655172	Ensemble model	#E69F00
0,237410072	0,931034483	Ensemble model	#E69F00
0,241007194	0,931034483	Ensemble model	#E69F00
0,244604317	0,931034483	Ensemble model	#E69F00
0,248201439	0,931034483	Ensemble model	#E69F00
0,251798561	0,931034483	Ensemble model	#E69F00
0,255395683	0,931034483	Ensemble model	#E69F00
0,258992806	0,931034483	Ensemble model	#E69F00
0,262589928	0,931034483	Ensemble model	#E69F00
0,26618705	0,931034483	Ensemble model	#E69F00
0,269784173	0,931034483	Ensemble model	#E69F00
0,273381295	0,931034483	Ensemble model	#E69F00
0,276978417	0,931034483	Ensemble model	#E69F00
0,28057554	0,931034483	Ensemble model	#E69F00
0,284172662	0,931034483	Ensemble model	#E69F00
0,284172662	0,922413793	Ensemble model	#E69F00
0,287769784	0,922413793	Ensemble model	#E69F00
0,291366906	0,922413793	Ensemble model	#E69F00
0,294964029	0,922413793	Ensemble model	#E69F00
0,298561151	0,922413793	Ensemble model	#E69F00
0,298561151	0,913793103	Ensemble model	#E69F00
0,302158273	0,913793103	Ensemble model	#E69F00
0,305755396	0,913793103	Ensemble model	#E69F00
0,309352518	0,913793103	Ensemble model	#E69F00
0,31294964	0,913793103	Ensemble model	#E69F00
0,316546763	0,913793103	Ensemble model	#E69F00
0,320143885	0,913793103	Ensemble model	#E69F00
0,323741007	0,913793103	Ensemble model	#E69F00
0,327338129	0,913793103	Ensemble model	#E69F00
0,330935252	0,913793103	Ensemble model	#E69F00
0,334532374	0,913793103	Ensemble model	#E69F00
0,338129496	0,913793103	Ensemble model	#E69F00
0,341726619	0,913793103	Ensemble model	#E69F00
0,345323741	0,913793103	Ensemble model	#E69F00
0,348920863	0,913793103	Ensemble model	#E69F00
0,352517986	0,913793103	Ensemble model	#E69F00
0,356115108	0,913793103	Ensemble model	#E69F00
0,35971223	0,913793103	Ensemble model	#E69F00
0,363309353	0,913793103	Ensemble model	#E69F00
0,366906475	0,913793103	Ensemble model	#E69F00
0,370503597	0,913793103	Ensemble model	#E69F00
0,374100719	0,913793103	Ensemble model	#E69F00
0,377697842	0,913793103	Ensemble model	#E69F00
0,381294964	0,913793103	Ensemble model	#E69F00
0,384892086	0,913793103	Ensemble model	#E69F00
0,388489209	0,913793103	Ensemble model	#E69F00
0,392086331	0,913793103	Ensemble model	#E69F00
0,395683453	0,913793103	Ensemble model	#E69F00
0,399280576	0,913793103	Ensemble model	#E69F00
0,402877698	0,913793103	Ensemble model	#E69F00
0,40647482	0,913793103	Ensemble model	#E69F00
0,40647482	0,905172414	Ensemble model	#E69F00
0,410071942	0,905172414	Ensemble model	#E69F00
0,413669065	0,905172414	Ensemble model	#E69F00
0,413669065	0,896551724	Ensemble model	#E69F00
0,417266187	0,896551724	Ensemble model	#E69F00
0,420863309	0,896551724	Ensemble model	#E69F00
0,420863309	0,879310345	Ensemble model	#E69F00
0,424460432	0,879310345	Ensemble model	#E69F00
0,428057554	0,879310345	Ensemble model	#E69F00
0,431654676	0,879310345	Ensemble model	#E69F00
0,435251799	0,879310345	Ensemble model	#E69F00
0,438848921	0,879310345	Ensemble model	#E69F00
0,442446043	0,879310345	Ensemble model	#E69F00
0,446043165	0,879310345	Ensemble model	#E69F00
0,449640288	0,879310345	Ensemble model	#E69F00
0,45323741	0,879310345	Ensemble model	#E69F00
0,456834532	0,879310345	Ensemble model	#E69F00
0,460431655	0,879310345	Ensemble model	#E69F00
0,464028777	0,879310345	Ensemble model	#E69F00
0,467625899	0,879310345	Ensemble model	#E69F00
0,471223022	0,879310345	Ensemble model	#E69F00
0,474820144	0,879310345	Ensemble model	#E69F00
0,474820144	0,870689655	Ensemble model	#E69F00
0,478417266	0,870689655	Ensemble model	#E69F00
0,478417266	0,862068966	Ensemble model	#E69F00
0,482014388	0,862068966	Ensemble model	#E69F00
0,485611511	0,862068966	Ensemble model	#E69F00
0,489208633	0,862068966	Ensemble model	#E69F00
0,492805755	0,862068966	Ensemble model	#E69F00
0,496402878	0,862068966	Ensemble model	#E69F00
0,5	0,862068966	Ensemble model	#E69F00
0,503597122	0,862068966	Ensemble model	#E69F00
0,503597122	0,853448276	Ensemble model	#E69F00
0,507194245	0,853448276	Ensemble model	#E69F00
0,510791367	0,853448276	Ensemble model	#E69F00
0,514388489	0,853448276	Ensemble model	#E69F00
0,517985612	0,853448276	Ensemble model	#E69F00
0,521582734	0,853448276	Ensemble model	#E69F00
0,525179856	0,853448276	Ensemble model	#E69F00
0,528776978	0,853448276	Ensemble model	#E69F00
0,532374101	0,853448276	Ensemble model	#E69F00
0,535971223	0,853448276	Ensemble model	#E69F00
0,535971223	0,844827586	Ensemble model	#E69F00
0,539568345	0,844827586	Ensemble model	#E69F00
0,539568345	0,836206897	Ensemble model	#E69F00
0,543165468	0,836206897	Ensemble model	#E69F00
0,54676259	0,836206897	Ensemble model	#E69F00
0,550359712	0,836206897	Ensemble model	#E69F00
0,553956835	0,836206897	Ensemble model	#E69F00
0,557553957	0,836206897	Ensemble model	#E69F00
0,561151079	0,836206897	Ensemble model	#E69F00
0,564748201	0,836206897	Ensemble model	#E69F00
0,568345324	0,836206897	Ensemble model	#E69F00
0,568345324	0,827586207	Ensemble model	#E69F00
0,571942446	0,827586207	Ensemble model	#E69F00
0,571942446	0,818965517	Ensemble model	#E69F00
0,575539568	0,818965517	Ensemble model	#E69F00
0,579136691	0,818965517	Ensemble model	#E69F00
0,582733813	0,818965517	Ensemble model	#E69F00
0,586330935	0,818965517	Ensemble model	#E69F00
0,589928058	0,818965517	Ensemble model	#E69F00
0,589928058	0,810344828	Ensemble model	#E69F00
0,59352518	0,810344828	Ensemble model	#E69F00
0,597122302	0,810344828	Ensemble model	#E69F00
0,600719424	0,810344828	Ensemble model	#E69F00
0,600719424	0,801724138	Ensemble model	#E69F00
0,600719424	0,793103448	Ensemble model	#E69F00
0,604316547	0,793103448	Ensemble model	#E69F00
0,604316547	0,784482759	Ensemble model	#E69F00
0,604316547	0,775862069	Ensemble model	#E69F00
0,607913669	0,775862069	Ensemble model	#E69F00
0,611510791	0,775862069	Ensemble model	#E69F00
0,615107914	0,775862069	Ensemble model	#E69F00
0,618705036	0,775862069	Ensemble model	#E69F00
0,622302158	0,775862069	Ensemble model	#E69F00
0,622302158	0,767241379	Ensemble model	#E69F00
0,622302158	0,75862069	Ensemble model	#E69F00
0,622302158	0,75	Ensemble model	#E69F00
0,622302158	0,74137931	Ensemble model	#E69F00
0,625899281	0,74137931	Ensemble model	#E69F00
0,625899281	0,732758621	Ensemble model	#E69F00
0,629496403	0,732758621	Ensemble model	#E69F00
0,629496403	0,724137931	Ensemble model	#E69F00
0,629496403	0,715517241	Ensemble model	#E69F00
0,633093525	0,715517241	Ensemble model	#E69F00
0,636690647	0,715517241	Ensemble model	#E69F00
0,636690647	0,706896552	Ensemble model	#E69F00
0,64028777	0,706896552	Ensemble model	#E69F00
0,643884892	0,706896552	Ensemble model	#E69F00
0,647482014	0,706896552	Ensemble model	#E69F00
0,651079137	0,706896552	Ensemble model	#E69F00
0,654676259	0,706896552	Ensemble model	#E69F00
0,658273381	0,706896552	Ensemble model	#E69F00
0,658273381	0,698275862	Ensemble model	#E69F00
0,661870504	0,698275862	Ensemble model	#E69F00
0,665467626	0,698275862	Ensemble model	#E69F00
0,669064748	0,698275862	Ensemble model	#E69F00
0,669064748	0,689655172	Ensemble model	#E69F00
0,669064748	0,681034483	Ensemble model	#E69F00
0,669064748	0,672413793	Ensemble model	#E69F00
0,669064748	0,663793103	Ensemble model	#E69F00
0,672661871	0,663793103	Ensemble model	#E69F00
0,672661871	0,655172414	Ensemble model	#E69F00
0,672661871	0,646551724	Ensemble model	#E69F00
0,676258993	0,646551724	Ensemble model	#E69F00
0,676258993	0,637931034	Ensemble model	#E69F00
0,679856115	0,637931034	Ensemble model	#E69F00
0,683453237	0,637931034	Ensemble model	#E69F00
0,68705036	0,637931034	Ensemble model	#E69F00
0,690647482	0,637931034	Ensemble model	#E69F00
0,694244604	0,637931034	Ensemble model	#E69F00
0,694244604	0,629310345	Ensemble model	#E69F00
0,697841727	0,629310345	Ensemble model	#E69F00
0,701438849	0,629310345	Ensemble model	#E69F00
0,705035971	0,629310345	Ensemble model	#E69F00
0,708633094	0,629310345	Ensemble model	#E69F00
0,712230216	0,629310345	Ensemble model	#E69F00
0,715827338	0,629310345	Ensemble model	#E69F00
0,71942446	0,629310345	Ensemble model	#E69F00
0,723021583	0,629310345	Ensemble model	#E69F00
0,726618705	0,629310345	Ensemble model	#E69F00
0,730215827	0,629310345	Ensemble model	#E69F00
0,73381295	0,629310345	Ensemble model	#E69F00
0,737410072	0,629310345	Ensemble model	#E69F00
0,741007194	0,629310345	Ensemble model	#E69F00
0,744604317	0,629310345	Ensemble model	#E69F00
0,744604317	0,620689655	Ensemble model	#E69F00
0,748201439	0,620689655	Ensemble model	#E69F00
0,748201439	0,612068966	Ensemble model	#E69F00
0,748201439	0,603448276	Ensemble model	#E69F00
0,751798561	0,603448276	Ensemble model	#E69F00
0,755395683	0,603448276	Ensemble model	#E69F00
0,758992806	0,603448276	Ensemble model	#E69F00
0,758992806	0,594827586	Ensemble model	#E69F00
0,758992806	0,586206897	Ensemble model	#E69F00
0,762589928	0,586206897	Ensemble model	#E69F00
0,76618705	0,586206897	Ensemble model	#E69F00
0,769784173	0,586206897	Ensemble model	#E69F00
0,773381295	0,586206897	Ensemble model	#E69F00
0,776978417	0,586206897	Ensemble model	#E69F00
0,776978417	0,577586207	Ensemble model	#E69F00
0,78057554	0,577586207	Ensemble model	#E69F00
0,784172662	0,577586207	Ensemble model	#E69F00
0,787769784	0,577586207	Ensemble model	#E69F00
0,787769784	0,568965517	Ensemble model	#E69F00
0,787769784	0,560344828	Ensemble model	#E69F00
0,791366906	0,560344828	Ensemble model	#E69F00
0,794964029	0,560344828	Ensemble model	#E69F00
0,794964029	0,551724138	Ensemble model	#E69F00
0,798561151	0,551724138	Ensemble model	#E69F00
0,802158273	0,551724138	Ensemble model	#E69F00
0,805755396	0,551724138	Ensemble model	#E69F00
0,809352518	0,551724138	Ensemble model	#E69F00
0,81294964	0,551724138	Ensemble model	#E69F00
0,81294964	0,543103448	Ensemble model	#E69F00
0,816546763	0,543103448	Ensemble model	#E69F00
0,820143885	0,543103448	Ensemble model	#E69F00
0,820143885	0,534482759	Ensemble model	#E69F00
0,823741007	0,534482759	Ensemble model	#E69F00
0,823741007	0,525862069	Ensemble model	#E69F00
0,823741007	0,517241379	Ensemble model	#E69F00
0,827338129	0,517241379	Ensemble model	#E69F00
0,830935252	0,517241379	Ensemble model	#E69F00
0,834532374	0,517241379	Ensemble model	#E69F00
0,834532374	0,50862069	Ensemble model	#E69F00
0,834532374	0,5	Ensemble model	#E69F00
0,838129496	0,5	Ensemble model	#E69F00
0,841726619	0,5	Ensemble model	#E69F00
0,845323741	0,5	Ensemble model	#E69F00
0,848920863	0,5	Ensemble model	#E69F00
0,848920863	0,49137931	Ensemble model	#E69F00
0,848920863	0,482758621	Ensemble model	#E69F00
0,852517986	0,482758621	Ensemble model	#E69F00
0,852517986	0,474137931	Ensemble model	#E69F00
0,856115108	0,474137931	Ensemble model	#E69F00
0,85971223	0,474137931	Ensemble model	#E69F00
0,863309353	0,474137931	Ensemble model	#E69F00
0,866906475	0,474137931	Ensemble model	#E69F00
0,866906475	0,465517241	Ensemble model	#E69F00
0,870503597	0,465517241	Ensemble model	#E69F00
0,874100719	0,465517241	Ensemble model	#E69F00
0,874100719	0,456896552	Ensemble model	#E69F00
0,877697842	0,456896552	Ensemble model	#E69F00
0,881294964	0,456896552	Ensemble model	#E69F00
0,881294964	0,448275862	Ensemble model	#E69F00
0,884892086	0,448275862	Ensemble model	#E69F00
0,888489209	0,448275862	Ensemble model	#E69F00
0,888489209	0,439655172	Ensemble model	#E69F00
0,888489209	0,431034483	Ensemble model	#E69F00
0,888489209	0,422413793	Ensemble model	#E69F00
0,892086331	0,422413793	Ensemble model	#E69F00
0,892086331	0,413793103	Ensemble model	#E69F00
0,895683453	0,413793103	Ensemble model	#E69F00
0,899280576	0,413793103	Ensemble model	#E69F00
0,902877698	0,413793103	Ensemble model	#E69F00
0,90647482	0,413793103	Ensemble model	#E69F00
0,90647482	0,405172414	Ensemble model	#E69F00
0,910071942	0,405172414	Ensemble model	#E69F00
0,913669065	0,405172414	Ensemble model	#E69F00
0,917266187	0,405172414	Ensemble model	#E69F00
0,917266187	0,396551724	Ensemble model	#E69F00
0,920863309	0,396551724	Ensemble model	#E69F00
0,924460432	0,396551724	Ensemble model	#E69F00
0,928057554	0,396551724	Ensemble model	#E69F00
0,931654676	0,396551724	Ensemble model	#E69F00
0,931654676	0,387931034	Ensemble model	#E69F00
0,931654676	0,379310345	Ensemble model	#E69F00
0,931654676	0,370689655	Ensemble model	#E69F00
0,931654676	0,362068966	Ensemble model	#E69F00
0,935251799	0,362068966	Ensemble model	#E69F00
0,935251799	0,353448276	Ensemble model	#E69F00
0,935251799	0,344827586	Ensemble model	#E69F00
0,935251799	0,336206897	Ensemble model	#E69F00
0,935251799	0,327586207	Ensemble model	#E69F00
0,938848921	0,327586207	Ensemble model	#E69F00
0,938848921	0,318965517	Ensemble model	#E69F00
0,942446043	0,318965517	Ensemble model	#E69F00
0,946043165	0,318965517	Ensemble model	#E69F00
0,946043165	0,310344828	Ensemble model	#E69F00
0,949640288	0,310344828	Ensemble model	#E69F00
0,949640288	0,301724138	Ensemble model	#E69F00
0,949640288	0,293103448	Ensemble model	#E69F00
0,95323741	0,293103448	Ensemble model	#E69F00
0,95323741	0,284482759	Ensemble model	#E69F00
0,95323741	0,275862069	Ensemble model	#E69F00
0,95323741	0,267241379	Ensemble model	#E69F00
0,956834532	0,267241379	Ensemble model	#E69F00
0,956834532	0,25862069	Ensemble model	#E69F00
0,960431655	0,25862069	Ensemble model	#E69F00
0,964028777	0,25862069	Ensemble model	#E69F00
0,967625899	0,25862069	Ensemble model	#E69F00
0,971223022	0,25862069	Ensemble model	#E69F00
0,971223022	0,25	Ensemble model	#E69F00
0,971223022	0,24137931	Ensemble model	#E69F00
0,971223022	0,232758621	Ensemble model	#E69F00
0,971223022	0,224137931	Ensemble model	#E69F00
0,971223022	0,215517241	Ensemble model	#E69F00
0,971223022	0,206896552	Ensemble model	#E69F00
0,974820144	0,206896552	Ensemble model	#E69F00
0,978417266	0,206896552	Ensemble model	#E69F00
0,982014388	0,206896552	Ensemble model	#E69F00
0,982014388	0,198275862	Ensemble model	#E69F00
0,982014388	0,189655172	Ensemble model	#E69F00
0,982014388	0,181034483	Ensemble model	#E69F00
0,982014388	0,172413793	Ensemble model	#E69F00
0,982014388	0,163793103	Ensemble model	#E69F00
0,985611511	0,163793103	Ensemble model	#E69F00
0,985611511	0,155172414	Ensemble model	#E69F00
0,985611511	0,146551724	Ensemble model	#E69F00
0,985611511	0,137931034	Ensemble model	#E69F00
0,985611511	0,129310345	Ensemble model	#E69F00
0,985611511	0,120689655	Ensemble model	#E69F00
0,985611511	0,112068966	Ensemble model	#E69F00
0,985611511	0,103448276	Ensemble model	#E69F00
0,985611511	0,094827586	Ensemble model	#E69F00
0,989208633	0,094827586	Ensemble model	#E69F00
0,989208633	0,086206897	Ensemble model	#E69F00
0,989208633	0,077586207	Ensemble model	#E69F00
0,989208633	0,068965517	Ensemble model	#E69F00
0,992805755	0,068965517	Ensemble model	#E69F00
0,996402878	0,068965517	Ensemble model	#E69F00
0,996402878	0,060344828	Ensemble model	#E69F00
0,996402878	0,051724138	Ensemble model	#E69F00
1	0,051724138	Ensemble model	#E69F00
1	0,043103448	Ensemble model	#E69F00
1	0,034482759	Ensemble model	#E69F00
1	0,025862069	Ensemble model	#E69F00
1	0,017241379	Ensemble model	#E69F00
1	0,00862069	Ensemble model	#E69F00
1	0	Ensemble model	#E69F00
0	1	Team Q.E.D model	#008080
0,003597122	1	Team Q.E.D model	#008080
0,007194245	1	Team Q.E.D model	#008080
0,010791367	1	Team Q.E.D model	#008080
0,014388489	1	Team Q.E.D model	#008080
0,017985612	1	Team Q.E.D model	#008080
0,021582734	1	Team Q.E.D model	#008080
0,025179856	1	Team Q.E.D model	#008080
0,028776978	1	Team Q.E.D model	#008080
0,028776978	0,99137931	Team Q.E.D model	#008080
0,032374101	0,99137931	Team Q.E.D model	#008080
0,035971223	0,99137931	Team Q.E.D model	#008080
0,039568345	0,99137931	Team Q.E.D model	#008080
0,043165468	0,99137931	Team Q.E.D model	#008080
0,04676259	0,99137931	Team Q.E.D model	#008080
0,050359712	0,99137931	Team Q.E.D model	#008080
0,053956835	0,99137931	Team Q.E.D model	#008080
0,057553957	0,99137931	Team Q.E.D model	#008080
0,061151079	0,99137931	Team Q.E.D model	#008080
0,064748201	0,99137931	Team Q.E.D model	#008080
0,068345324	0,99137931	Team Q.E.D model	#008080
0,071942446	0,99137931	Team Q.E.D model	#008080
0,075539568	0,99137931	Team Q.E.D model	#008080
0,079136691	0,99137931	Team Q.E.D model	#008080
0,082733813	0,99137931	Team Q.E.D model	#008080
0,082733813	0,982758621	Team Q.E.D model	#008080
0,086330935	0,982758621	Team Q.E.D model	#008080
0,089928058	0,982758621	Team Q.E.D model	#008080
0,09352518	0,982758621	Team Q.E.D model	#008080
0,097122302	0,982758621	Team Q.E.D model	#008080
0,100719424	0,982758621	Team Q.E.D model	#008080
0,104316547	0,982758621	Team Q.E.D model	#008080
0,107913669	0,982758621	Team Q.E.D model	#008080
0,111510791	0,982758621	Team Q.E.D model	#008080
0,115107914	0,982758621	Team Q.E.D model	#008080
0,118705036	0,982758621	Team Q.E.D model	#008080
0,122302158	0,982758621	Team Q.E.D model	#008080
0,125899281	0,982758621	Team Q.E.D model	#008080
0,129496403	0,982758621	Team Q.E.D model	#008080
0,133093525	0,982758621	Team Q.E.D model	#008080
0,136690647	0,982758621	Team Q.E.D model	#008080
0,14028777	0,982758621	Team Q.E.D model	#008080
0,143884892	0,982758621	Team Q.E.D model	#008080
0,147482014	0,982758621	Team Q.E.D model	#008080
0,151079137	0,982758621	Team Q.E.D model	#008080
0,154676259	0,982758621	Team Q.E.D model	#008080
0,158273381	0,982758621	Team Q.E.D model	#008080
0,158273381	0,974137931	Team Q.E.D model	#008080
0,161870504	0,974137931	Team Q.E.D model	#008080
0,165467626	0,974137931	Team Q.E.D model	#008080
0,169064748	0,974137931	Team Q.E.D model	#008080
0,172661871	0,974137931	Team Q.E.D model	#008080
0,176258993	0,974137931	Team Q.E.D model	#008080
0,179856115	0,974137931	Team Q.E.D model	#008080
0,183453237	0,974137931	Team Q.E.D model	#008080
0,183453237	0,965517241	Team Q.E.D model	#008080
0,18705036	0,965517241	Team Q.E.D model	#008080
0,190647482	0,965517241	Team Q.E.D model	#008080
0,194244604	0,965517241	Team Q.E.D model	#008080
0,194244604	0,956896552	Team Q.E.D model	#008080
0,197841727	0,956896552	Team Q.E.D model	#008080
0,201438849	0,956896552	Team Q.E.D model	#008080
0,205035971	0,956896552	Team Q.E.D model	#008080
0,208633094	0,956896552	Team Q.E.D model	#008080
0,208633094	0,948275862	Team Q.E.D model	#008080
0,212230216	0,948275862	Team Q.E.D model	#008080
0,215827338	0,948275862	Team Q.E.D model	#008080
0,215827338	0,939655172	Team Q.E.D model	#008080
0,215827338	0,931034483	Team Q.E.D model	#008080
0,21942446	0,931034483	Team Q.E.D model	#008080
0,223021583	0,931034483	Team Q.E.D model	#008080
0,226618705	0,931034483	Team Q.E.D model	#008080
0,230215827	0,931034483	Team Q.E.D model	#008080
0,23381295	0,931034483	Team Q.E.D model	#008080
0,237410072	0,931034483	Team Q.E.D model	#008080
0,241007194	0,931034483	Team Q.E.D model	#008080
0,244604317	0,931034483	Team Q.E.D model	#008080
0,248201439	0,931034483	Team Q.E.D model	#008080
0,251798561	0,931034483	Team Q.E.D model	#008080
0,255395683	0,931034483	Team Q.E.D model	#008080
0,258992806	0,931034483	Team Q.E.D model	#008080
0,262589928	0,931034483	Team Q.E.D model	#008080
0,26618705	0,931034483	Team Q.E.D model	#008080
0,269784173	0,931034483	Team Q.E.D model	#008080
0,273381295	0,931034483	Team Q.E.D model	#008080
0,276978417	0,931034483	Team Q.E.D model	#008080
0,28057554	0,931034483	Team Q.E.D model	#008080
0,284172662	0,931034483	Team Q.E.D model	#008080
0,287769784	0,931034483	Team Q.E.D model	#008080
0,291366906	0,931034483	Team Q.E.D model	#008080
0,294964029	0,931034483	Team Q.E.D model	#008080
0,298561151	0,931034483	Team Q.E.D model	#008080
0,302158273	0,931034483	Team Q.E.D model	#008080
0,305755396	0,931034483	Team Q.E.D model	#008080
0,309352518	0,931034483	Team Q.E.D model	#008080
0,31294964	0,931034483	Team Q.E.D model	#008080
0,316546763	0,931034483	Team Q.E.D model	#008080
0,320143885	0,931034483	Team Q.E.D model	#008080
0,323741007	0,931034483	Team Q.E.D model	#008080
0,327338129	0,931034483	Team Q.E.D model	#008080
0,330935252	0,931034483	Team Q.E.D model	#008080
0,334532374	0,931034483	Team Q.E.D model	#008080
0,338129496	0,931034483	Team Q.E.D model	#008080
0,341726619	0,931034483	Team Q.E.D model	#008080
0,345323741	0,931034483	Team Q.E.D model	#008080
0,345323741	0,922413793	Team Q.E.D model	#008080
0,348920863	0,922413793	Team Q.E.D model	#008080
0,352517986	0,922413793	Team Q.E.D model	#008080
0,356115108	0,922413793	Team Q.E.D model	#008080
0,35971223	0,922413793	Team Q.E.D model	#008080
0,35971223	0,913793103	Team Q.E.D model	#008080
0,363309353	0,913793103	Team Q.E.D model	#008080
0,366906475	0,913793103	Team Q.E.D model	#008080
0,370503597	0,913793103	Team Q.E.D model	#008080
0,374100719	0,913793103	Team Q.E.D model	#008080
0,377697842	0,913793103	Team Q.E.D model	#008080
0,381294964	0,913793103	Team Q.E.D model	#008080
0,384892086	0,913793103	Team Q.E.D model	#008080
0,388489209	0,913793103	Team Q.E.D model	#008080
0,392086331	0,913793103	Team Q.E.D model	#008080
0,395683453	0,913793103	Team Q.E.D model	#008080
0,399280576	0,913793103	Team Q.E.D model	#008080
0,399280576	0,896551724	Team Q.E.D model	#008080
0,402877698	0,896551724	Team Q.E.D model	#008080
0,40647482	0,896551724	Team Q.E.D model	#008080
0,410071942	0,896551724	Team Q.E.D model	#008080
0,413669065	0,896551724	Team Q.E.D model	#008080
0,417266187	0,896551724	Team Q.E.D model	#008080
0,420863309	0,896551724	Team Q.E.D model	#008080
0,420863309	0,887931034	Team Q.E.D model	#008080
0,424460432	0,887931034	Team Q.E.D model	#008080
0,428057554	0,887931034	Team Q.E.D model	#008080
0,431654676	0,887931034	Team Q.E.D model	#008080
0,431654676	0,879310345	Team Q.E.D model	#008080
0,435251799	0,879310345	Team Q.E.D model	#008080
0,438848921	0,879310345	Team Q.E.D model	#008080
0,442446043	0,879310345	Team Q.E.D model	#008080
0,446043165	0,879310345	Team Q.E.D model	#008080
0,449640288	0,879310345	Team Q.E.D model	#008080
0,45323741	0,879310345	Team Q.E.D model	#008080
0,456834532	0,879310345	Team Q.E.D model	#008080
0,456834532	0,870689655	Team Q.E.D model	#008080
0,460431655	0,870689655	Team Q.E.D model	#008080
0,464028777	0,870689655	Team Q.E.D model	#008080
0,467625899	0,870689655	Team Q.E.D model	#008080
0,471223022	0,870689655	Team Q.E.D model	#008080
0,474820144	0,870689655	Team Q.E.D model	#008080
0,478417266	0,870689655	Team Q.E.D model	#008080
0,478417266	0,862068966	Team Q.E.D model	#008080
0,478417266	0,853448276	Team Q.E.D model	#008080
0,482014388	0,853448276	Team Q.E.D model	#008080
0,482014388	0,844827586	Team Q.E.D model	#008080
0,485611511	0,844827586	Team Q.E.D model	#008080
0,489208633	0,844827586	Team Q.E.D model	#008080
0,492805755	0,844827586	Team Q.E.D model	#008080
0,496402878	0,844827586	Team Q.E.D model	#008080
0,496402878	0,836206897	Team Q.E.D model	#008080
0,5	0,836206897	Team Q.E.D model	#008080
0,503597122	0,836206897	Team Q.E.D model	#008080
0,503597122	0,827586207	Team Q.E.D model	#008080
0,507194245	0,827586207	Team Q.E.D model	#008080
0,507194245	0,818965517	Team Q.E.D model	#008080
0,507194245	0,810344828	Team Q.E.D model	#008080
0,510791367	0,810344828	Team Q.E.D model	#008080
0,514388489	0,810344828	Team Q.E.D model	#008080
0,517985612	0,810344828	Team Q.E.D model	#008080
0,521582734	0,810344828	Team Q.E.D model	#008080
0,525179856	0,810344828	Team Q.E.D model	#008080
0,525179856	0,801724138	Team Q.E.D model	#008080
0,528776978	0,801724138	Team Q.E.D model	#008080
0,528776978	0,793103448	Team Q.E.D model	#008080
0,532374101	0,793103448	Team Q.E.D model	#008080
0,535971223	0,793103448	Team Q.E.D model	#008080
0,539568345	0,793103448	Team Q.E.D model	#008080
0,539568345	0,784482759	Team Q.E.D model	#008080
0,539568345	0,775862069	Team Q.E.D model	#008080
0,539568345	0,767241379	Team Q.E.D model	#008080
0,543165468	0,767241379	Team Q.E.D model	#008080
0,543165468	0,75862069	Team Q.E.D model	#008080
0,54676259	0,75862069	Team Q.E.D model	#008080
0,54676259	0,75	Team Q.E.D model	#008080
0,550359712	0,75	Team Q.E.D model	#008080
0,553956835	0,75	Team Q.E.D model	#008080
0,557553957	0,75	Team Q.E.D model	#008080
0,561151079	0,75	Team Q.E.D model	#008080
0,561151079	0,74137931	Team Q.E.D model	#008080
0,561151079	0,732758621	Team Q.E.D model	#008080
0,564748201	0,732758621	Team Q.E.D model	#008080
0,568345324	0,732758621	Team Q.E.D model	#008080
0,571942446	0,732758621	Team Q.E.D model	#008080
0,575539568	0,732758621	Team Q.E.D model	#008080
0,579136691	0,732758621	Team Q.E.D model	#008080
0,582733813	0,732758621	Team Q.E.D model	#008080
0,582733813	0,724137931	Team Q.E.D model	#008080
0,586330935	0,724137931	Team Q.E.D model	#008080
0,589928058	0,724137931	Team Q.E.D model	#008080
0,59352518	0,724137931	Team Q.E.D model	#008080
0,597122302	0,724137931	Team Q.E.D model	#008080
0,597122302	0,715517241	Team Q.E.D model	#008080
0,600719424	0,715517241	Team Q.E.D model	#008080
0,604316547	0,715517241	Team Q.E.D model	#008080
0,607913669	0,715517241	Team Q.E.D model	#008080
0,611510791	0,715517241	Team Q.E.D model	#008080
0,611510791	0,706896552	Team Q.E.D model	#008080
0,615107914	0,706896552	Team Q.E.D model	#008080
0,618705036	0,706896552	Team Q.E.D model	#008080
0,622302158	0,706896552	Team Q.E.D model	#008080
0,622302158	0,698275862	Team Q.E.D model	#008080
0,622302158	0,689655172	Team Q.E.D model	#008080
0,625899281	0,689655172	Team Q.E.D model	#008080
0,629496403	0,689655172	Team Q.E.D model	#008080
0,633093525	0,689655172	Team Q.E.D model	#008080
0,636690647	0,689655172	Team Q.E.D model	#008080
0,64028777	0,689655172	Team Q.E.D model	#008080
0,643884892	0,689655172	Team Q.E.D model	#008080
0,647482014	0,689655172	Team Q.E.D model	#008080
0,647482014	0,681034483	Team Q.E.D model	#008080
0,651079137	0,681034483	Team Q.E.D model	#008080
0,651079137	0,672413793	Team Q.E.D model	#008080
0,654676259	0,672413793	Team Q.E.D model	#008080
0,654676259	0,663793103	Team Q.E.D model	#008080
0,658273381	0,663793103	Team Q.E.D model	#008080
0,661870504	0,663793103	Team Q.E.D model	#008080
0,665467626	0,663793103	Team Q.E.D model	#008080
0,669064748	0,663793103	Team Q.E.D model	#008080
0,672661871	0,663793103	Team Q.E.D model	#008080
0,676258993	0,663793103	Team Q.E.D model	#008080
0,679856115	0,663793103	Team Q.E.D model	#008080
0,683453237	0,663793103	Team Q.E.D model	#008080
0,683453237	0,655172414	Team Q.E.D model	#008080
0,68705036	0,655172414	Team Q.E.D model	#008080
0,690647482	0,655172414	Team Q.E.D model	#008080
0,694244604	0,655172414	Team Q.E.D model	#008080
0,697841727	0,655172414	Team Q.E.D model	#008080
0,697841727	0,646551724	Team Q.E.D model	#008080
0,701438849	0,646551724	Team Q.E.D model	#008080
0,701438849	0,637931034	Team Q.E.D model	#008080
0,705035971	0,637931034	Team Q.E.D model	#008080
0,708633094	0,637931034	Team Q.E.D model	#008080
0,712230216	0,637931034	Team Q.E.D model	#008080
0,712230216	0,629310345	Team Q.E.D model	#008080
0,715827338	0,629310345	Team Q.E.D model	#008080
0,71942446	0,629310345	Team Q.E.D model	#008080
0,723021583	0,629310345	Team Q.E.D model	#008080
0,723021583	0,620689655	Team Q.E.D model	#008080
0,726618705	0,620689655	Team Q.E.D model	#008080
0,726618705	0,612068966	Team Q.E.D model	#008080
0,726618705	0,603448276	Team Q.E.D model	#008080
0,730215827	0,603448276	Team Q.E.D model	#008080
0,73381295	0,603448276	Team Q.E.D model	#008080
0,737410072	0,603448276	Team Q.E.D model	#008080
0,741007194	0,603448276	Team Q.E.D model	#008080
0,741007194	0,594827586	Team Q.E.D model	#008080
0,744604317	0,594827586	Team Q.E.D model	#008080
0,748201439	0,594827586	Team Q.E.D model	#008080
0,748201439	0,586206897	Team Q.E.D model	#008080
0,748201439	0,577586207	Team Q.E.D model	#008080
0,751798561	0,577586207	Team Q.E.D model	#008080
0,755395683	0,577586207	Team Q.E.D model	#008080
0,755395683	0,568965517	Team Q.E.D model	#008080
0,755395683	0,560344828	Team Q.E.D model	#008080
0,755395683	0,551724138	Team Q.E.D model	#008080
0,758992806	0,551724138	Team Q.E.D model	#008080
0,762589928	0,551724138	Team Q.E.D model	#008080
0,76618705	0,551724138	Team Q.E.D model	#008080
0,769784173	0,551724138	Team Q.E.D model	#008080
0,773381295	0,551724138	Team Q.E.D model	#008080
0,776978417	0,551724138	Team Q.E.D model	#008080
0,78057554	0,551724138	Team Q.E.D model	#008080
0,784172662	0,551724138	Team Q.E.D model	#008080
0,784172662	0,543103448	Team Q.E.D model	#008080
0,787769784	0,543103448	Team Q.E.D model	#008080
0,787769784	0,534482759	Team Q.E.D model	#008080
0,791366906	0,534482759	Team Q.E.D model	#008080
0,791366906	0,525862069	Team Q.E.D model	#008080
0,794964029	0,525862069	Team Q.E.D model	#008080
0,798561151	0,525862069	Team Q.E.D model	#008080
0,798561151	0,517241379	Team Q.E.D model	#008080
0,802158273	0,517241379	Team Q.E.D model	#008080
0,805755396	0,517241379	Team Q.E.D model	#008080
0,809352518	0,517241379	Team Q.E.D model	#008080
0,81294964	0,517241379	Team Q.E.D model	#008080
0,816546763	0,517241379	Team Q.E.D model	#008080
0,820143885	0,517241379	Team Q.E.D model	#008080
0,820143885	0,50862069	Team Q.E.D model	#008080
0,823741007	0,50862069	Team Q.E.D model	#008080
0,827338129	0,50862069	Team Q.E.D model	#008080
0,830935252	0,50862069	Team Q.E.D model	#008080
0,834532374	0,50862069	Team Q.E.D model	#008080
0,834532374	0,5	Team Q.E.D model	#008080
0,838129496	0,5	Team Q.E.D model	#008080
0,841726619	0,5	Team Q.E.D model	#008080
0,841726619	0,49137931	Team Q.E.D model	#008080
0,845323741	0,49137931	Team Q.E.D model	#008080
0,845323741	0,482758621	Team Q.E.D model	#008080
0,848920863	0,482758621	Team Q.E.D model	#008080
0,852517986	0,482758621	Team Q.E.D model	#008080
0,852517986	0,474137931	Team Q.E.D model	#008080
0,852517986	0,465517241	Team Q.E.D model	#008080
0,856115108	0,465517241	Team Q.E.D model	#008080
0,85971223	0,465517241	Team Q.E.D model	#008080
0,863309353	0,465517241	Team Q.E.D model	#008080
0,866906475	0,465517241	Team Q.E.D model	#008080
0,866906475	0,456896552	Team Q.E.D model	#008080
0,870503597	0,456896552	Team Q.E.D model	#008080
0,874100719	0,456896552	Team Q.E.D model	#008080
0,877697842	0,456896552	Team Q.E.D model	#008080
0,877697842	0,448275862	Team Q.E.D model	#008080
0,881294964	0,448275862	Team Q.E.D model	#008080
0,881294964	0,439655172	Team Q.E.D model	#008080
0,881294964	0,431034483	Team Q.E.D model	#008080
0,884892086	0,431034483	Team Q.E.D model	#008080
0,884892086	0,422413793	Team Q.E.D model	#008080
0,888489209	0,422413793	Team Q.E.D model	#008080
0,892086331	0,422413793	Team Q.E.D model	#008080
0,892086331	0,413793103	Team Q.E.D model	#008080
0,892086331	0,405172414	Team Q.E.D model	#008080
0,895683453	0,405172414	Team Q.E.D model	#008080
0,895683453	0,396551724	Team Q.E.D model	#008080
0,899280576	0,396551724	Team Q.E.D model	#008080
0,902877698	0,396551724	Team Q.E.D model	#008080
0,90647482	0,396551724	Team Q.E.D model	#008080
0,910071942	0,396551724	Team Q.E.D model	#008080
0,910071942	0,387931034	Team Q.E.D model	#008080
0,913669065	0,387931034	Team Q.E.D model	#008080
0,913669065	0,379310345	Team Q.E.D model	#008080
0,913669065	0,370689655	Team Q.E.D model	#008080
0,917266187	0,370689655	Team Q.E.D model	#008080
0,920863309	0,370689655	Team Q.E.D model	#008080
0,924460432	0,370689655	Team Q.E.D model	#008080
0,928057554	0,370689655	Team Q.E.D model	#008080
0,931654676	0,370689655	Team Q.E.D model	#008080
0,935251799	0,370689655	Team Q.E.D model	#008080
0,935251799	0,362068966	Team Q.E.D model	#008080
0,935251799	0,353448276	Team Q.E.D model	#008080
0,935251799	0,344827586	Team Q.E.D model	#008080
0,935251799	0,336206897	Team Q.E.D model	#008080
0,935251799	0,327586207	Team Q.E.D model	#008080
0,935251799	0,318965517	Team Q.E.D model	#008080
0,935251799	0,310344828	Team Q.E.D model	#008080
0,938848921	0,310344828	Team Q.E.D model	#008080
0,942446043	0,310344828	Team Q.E.D model	#008080
0,942446043	0,301724138	Team Q.E.D model	#008080
0,942446043	0,293103448	Team Q.E.D model	#008080
0,942446043	0,284482759	Team Q.E.D model	#008080
0,942446043	0,275862069	Team Q.E.D model	#008080
0,942446043	0,267241379	Team Q.E.D model	#008080
0,946043165	0,267241379	Team Q.E.D model	#008080
0,946043165	0,25862069	Team Q.E.D model	#008080
0,946043165	0,25	Team Q.E.D model	#008080
0,949640288	0,25	Team Q.E.D model	#008080
0,949640288	0,24137931	Team Q.E.D model	#008080
0,949640288	0,232758621	Team Q.E.D model	#008080
0,949640288	0,224137931	Team Q.E.D model	#008080
0,949640288	0,215517241	Team Q.E.D model	#008080
0,95323741	0,215517241	Team Q.E.D model	#008080
0,956834532	0,215517241	Team Q.E.D model	#008080
0,960431655	0,215517241	Team Q.E.D model	#008080
0,964028777	0,215517241	Team Q.E.D model	#008080
0,964028777	0,206896552	Team Q.E.D model	#008080
0,967625899	0,206896552	Team Q.E.D model	#008080
0,971223022	0,206896552	Team Q.E.D model	#008080
0,971223022	0,198275862	Team Q.E.D model	#008080
0,971223022	0,189655172	Team Q.E.D model	#008080
0,971223022	0,181034483	Team Q.E.D model	#008080
0,971223022	0,172413793	Team Q.E.D model	#008080
0,974820144	0,172413793	Team Q.E.D model	#008080
0,974820144	0,163793103	Team Q.E.D model	#008080
0,978417266	0,163793103	Team Q.E.D model	#008080
0,978417266	0,155172414	Team Q.E.D model	#008080
0,978417266	0,146551724	Team Q.E.D model	#008080
0,982014388	0,146551724	Team Q.E.D model	#008080
0,982014388	0,137931034	Team Q.E.D model	#008080
0,982014388	0,129310345	Team Q.E.D model	#008080
0,982014388	0,120689655	Team Q.E.D model	#008080
0,985611511	0,120689655	Team Q.E.D model	#008080
0,985611511	0,112068966	Team Q.E.D model	#008080
0,989208633	0,112068966	Team Q.E.D model	#008080
0,992805755	0,112068966	Team Q.E.D model	#008080
0,992805755	0,103448276	Team Q.E.D model	#008080
0,992805755	0,094827586	Team Q.E.D model	#008080
0,996402878	0,094827586	Team Q.E.D model	#008080
1	0,094827586	Team Q.E.D model	#008080
1	0,086206897	Team Q.E.D model	#008080
1	0,077586207	Team Q.E.D model	#008080
1	0,068965517	Team Q.E.D model	#008080
1	0,060344828	Team Q.E.D model	#008080
1	0,051724138	Team Q.E.D model	#008080
1	0,043103448	Team Q.E.D model	#008080
1	0,034482759	Team Q.E.D model	#008080
1	0,025862069	Team Q.E.D model	#008080
1	0,017241379	Team Q.E.D model	#008080
1	0,00862069	Team Q.E.D model	#008080
1	0	Team Q.E.D model	#008080
