# Supplementary material for: Crowdsourced mapping of unexplored target space of kinase inhibitors
Source: Nat Commun. 2021 Jun 3;12:3307. doi: 10.1038/s41467-021-23165-1 (PMC8175708; doi:10.1038/s41467-021-23165-1)
Supplement: Supplementary file 7 — Source Data [file 41467_2021_23165_MOESM7_ESM.zip › source_data/SuppFig15/SuppFig15b.csv]

Recall	Precision	Labels	Colour
1	0,294416244	Inhibition assay	#56B4E9
1	0,294416244	Inhibition assay	#56B4E9
0,99137931	0,292620865	Inhibition assay	#56B4E9
0,99137931	0,293367347	Inhibition assay	#56B4E9
0,99137931	0,294117647	Inhibition assay	#56B4E9
0,99137931	0,294871795	Inhibition assay	#56B4E9
0,99137931	0,29562982	Inhibition assay	#56B4E9
0,99137931	0,296391753	Inhibition assay	#56B4E9
0,99137931	0,30104712	Inhibition assay	#56B4E9
0,99137931	0,307486631	Inhibition assay	#56B4E9
0,982758621	0,314917127	Inhibition assay	#56B4E9
0,982758621	0,326647564	Inhibition assay	#56B4E9
0,974137931	0,346625767	Inhibition assay	#56B4E9
0,965517241	0,362459547	Inhibition assay	#56B4E9
0,965517241	0,362459547	Inhibition assay	#56B4E9
0,956896552	0,365131579	Inhibition assay	#56B4E9
0,948275862	0,367892977	Inhibition assay	#56B4E9
0,948275862	0,367892977	Inhibition assay	#56B4E9
0,939655172	0,378472222	Inhibition assay	#56B4E9
0,931034483	0,398523985	Inhibition assay	#56B4E9
0,931034483	0,398523985	Inhibition assay	#56B4E9
0,922413793	0,40175219	Inhibition assay	#56B4E9
0,913793103	0,405095541	Inhibition assay	#56B4E9
0,905172414	0,408560311	Inhibition assay	#56B4E9
0,905172414	0,408560311	Inhibition assay	#56B4E9
0,896551724	0,43153527	Inhibition assay	#56B4E9
0,887931034	0,459821429	Inhibition assay	#56B4E9
0,887931034	0,459821429	Inhibition assay	#56B4E9
0,879310345	0,461538462	Inhibition assay	#56B4E9
0,870689655	0,463302752	Inhibition assay	#56B4E9
0,862068966	0,465116279	Inhibition assay	#56B4E9
0,853448276	0,466981132	Inhibition assay	#56B4E9
0,853448276	0,466981132	Inhibition assay	#56B4E9
0,853448276	0,466981132	Inhibition assay	#56B4E9
0,844827586	0,474576271	Inhibition assay	#56B4E9
0,836206897	0,482587065	Inhibition assay	#56B4E9
0,836206897	0,482587065	Inhibition assay	#56B4E9
0,836206897	0,482587065	Inhibition assay	#56B4E9
0,827586207	0,492307692	Inhibition assay	#56B4E9
0,818965517	0,502645503	Inhibition assay	#56B4E9
0,810344828	0,513661202	Inhibition assay	#56B4E9
0,810344828	0,513661202	Inhibition assay	#56B4E9
0,810344828	0,513661202	Inhibition assay	#56B4E9
0,801724138	0,52247191	Inhibition assay	#56B4E9
0,793103448	0,531791908	Inhibition assay	#56B4E9
0,784482759	0,541666667	Inhibition assay	#56B4E9
0,784482759	0,541666667	Inhibition assay	#56B4E9
0,784482759	0,541666667	Inhibition assay	#56B4E9
0,775862069	0,545454545	Inhibition assay	#56B4E9
0,767241379	0,549382716	Inhibition assay	#56B4E9
0,75862069	0,553459119	Inhibition assay	#56B4E9
0,75	0,557692308	Inhibition assay	#56B4E9
0,75	0,557692308	Inhibition assay	#56B4E9
0,75	0,557692308	Inhibition assay	#56B4E9
0,74137931	0,562091503	Inhibition assay	#56B4E9
0,732758621	0,566666667	Inhibition assay	#56B4E9
0,724137931	0,571428571	Inhibition assay	#56B4E9
0,724137931	0,571428571	Inhibition assay	#56B4E9
0,724137931	0,571428571	Inhibition assay	#56B4E9
0,715517241	0,575589459	Inhibition assay	#56B4E9
0,706896552	0,579915134	Inhibition assay	#56B4E9
0,698275862	0,584415584	Inhibition assay	#56B4E9
0,689655172	0,58910162	Inhibition assay	#56B4E9
0,681034483	0,593984962	Inhibition assay	#56B4E9
0,681034483	0,593984962	Inhibition assay	#56B4E9
0,681034483	0,593984962	Inhibition assay	#56B4E9
0,672413793	0,597701149	Inhibition assay	#56B4E9
0,663793103	0,6015625	Inhibition assay	#56B4E9
0,655172414	0,605577689	Inhibition assay	#56B4E9
0,646551724	0,609756098	Inhibition assay	#56B4E9
0,646551724	0,609756098	Inhibition assay	#56B4E9
0,646551724	0,609756098	Inhibition assay	#56B4E9
0,637931034	0,609770453	Inhibition assay	#56B4E9
0,629310345	0,609785203	Inhibition assay	#56B4E9
0,620689655	0,609800363	Inhibition assay	#56B4E9
0,612068966	0,609815951	Inhibition assay	#56B4E9
0,603448276	0,609831985	Inhibition assay	#56B4E9
0,594827586	0,609848485	Inhibition assay	#56B4E9
0,586206897	0,609865471	Inhibition assay	#56B4E9
0,577586207	0,609882965	Inhibition assay	#56B4E9
0,568965517	0,60990099	Inhibition assay	#56B4E9
0,560344828	0,609919571	Inhibition assay	#56B4E9
0,551724138	0,609938734	Inhibition assay	#56B4E9
0,543103448	0,609958506	Inhibition assay	#56B4E9
0,534482759	0,609978918	Inhibition assay	#56B4E9
0,525862069	0,61	Inhibition assay	#56B4E9
0,525862069	0,61	Inhibition assay	#56B4E9
0,525862069	0,61	Inhibition assay	#56B4E9
0,517241379	0,608591885	Inhibition assay	#56B4E9
0,50862069	0,607142857	Inhibition assay	#56B4E9
0,5	0,605651106	Inhibition assay	#56B4E9
0,49137931	0,604114713	Inhibition assay	#56B4E9
0,482758621	0,602531646	Inhibition assay	#56B4E9
0,474137931	0,600899743	Inhibition assay	#56B4E9
0,465517241	0,59921671	Inhibition assay	#56B4E9
0,456896552	0,597480106	Inhibition assay	#56B4E9
0,448275862	0,595687332	Inhibition assay	#56B4E9
0,439655172	0,593835616	Inhibition assay	#56B4E9
0,431034483	0,591922006	Inhibition assay	#56B4E9
0,422413793	0,589943343	Inhibition assay	#56B4E9
0,413793103	0,587896254	Inhibition assay	#56B4E9
0,405172414	0,585777126	Inhibition assay	#56B4E9
0,396551724	0,58358209	Inhibition assay	#56B4E9
0,387931034	0,581306991	Inhibition assay	#56B4E9
0,379310345	0,578947368	Inhibition assay	#56B4E9
0,379310345	0,578947368	Inhibition assay	#56B4E9
0	0,578947368	Inhibition assay	#56B4E9
1	0,294416244	Ensemble model	#E69F00
1	0,294416244	Ensemble model	#E69F00
1	0,295165394	Ensemble model	#E69F00
1	0,295918367	Ensemble model	#E69F00
1	0,296675192	Ensemble model	#E69F00
0,99137931	0,294871795	Ensemble model	#E69F00
0,99137931	0,29562982	Ensemble model	#E69F00
0,99137931	0,296391753	Ensemble model	#E69F00
0,99137931	0,297157623	Ensemble model	#E69F00
0,99137931	0,297927461	Ensemble model	#E69F00
0,99137931	0,298701299	Ensemble model	#E69F00
0,99137931	0,299479167	Ensemble model	#E69F00
0,99137931	0,300261097	Ensemble model	#E69F00
0,99137931	0,30104712	Ensemble model	#E69F00
0,99137931	0,30183727	Ensemble model	#E69F00
0,99137931	0,302631579	Ensemble model	#E69F00
0,99137931	0,303430079	Ensemble model	#E69F00
0,99137931	0,304232804	Ensemble model	#E69F00
0,982758621	0,302387268	Ensemble model	#E69F00
0,982758621	0,303191489	Ensemble model	#E69F00
0,982758621	0,304	Ensemble model	#E69F00
0,982758621	0,304812834	Ensemble model	#E69F00
0,982758621	0,305630027	Ensemble model	#E69F00
0,982758621	0,306451613	Ensemble model	#E69F00
0,982758621	0,307277628	Ensemble model	#E69F00
0,982758621	0,308108108	Ensemble model	#E69F00
0,982758621	0,308943089	Ensemble model	#E69F00
0,974137931	0,307065217	Ensemble model	#E69F00
0,974137931	0,307901907	Ensemble model	#E69F00
0,974137931	0,308743169	Ensemble model	#E69F00
0,974137931	0,309589041	Ensemble model	#E69F00
0,974137931	0,31043956	Ensemble model	#E69F00
0,974137931	0,311294766	Ensemble model	#E69F00
0,974137931	0,312154696	Ensemble model	#E69F00
0,974137931	0,313019391	Ensemble model	#E69F00
0,974137931	0,313888889	Ensemble model	#E69F00
0,974137931	0,314763231	Ensemble model	#E69F00
0,974137931	0,315642458	Ensemble model	#E69F00
0,965517241	0,31372549	Ensemble model	#E69F00
0,965517241	0,314606742	Ensemble model	#E69F00
0,965517241	0,315492958	Ensemble model	#E69F00
0,965517241	0,316384181	Ensemble model	#E69F00
0,965517241	0,317280453	Ensemble model	#E69F00
0,965517241	0,318181818	Ensemble model	#E69F00
0,965517241	0,319088319	Ensemble model	#E69F00
0,965517241	0,32	Ensemble model	#E69F00
0,965517241	0,320916905	Ensemble model	#E69F00
0,965517241	0,32183908	Ensemble model	#E69F00
0,965517241	0,322766571	Ensemble model	#E69F00
0,965517241	0,323699422	Ensemble model	#E69F00
0,965517241	0,324637681	Ensemble model	#E69F00
0,965517241	0,325581395	Ensemble model	#E69F00
0,965517241	0,326530612	Ensemble model	#E69F00
0,965517241	0,32748538	Ensemble model	#E69F00
0,965517241	0,328445748	Ensemble model	#E69F00
0,965517241	0,329411765	Ensemble model	#E69F00
0,965517241	0,330383481	Ensemble model	#E69F00
0,956896552	0,328402367	Ensemble model	#E69F00
0,948275862	0,326409496	Ensemble model	#E69F00
0,948275862	0,327380952	Ensemble model	#E69F00
0,948275862	0,328358209	Ensemble model	#E69F00
0,948275862	0,329341317	Ensemble model	#E69F00
0,939655172	0,327327327	Ensemble model	#E69F00
0,939655172	0,328313253	Ensemble model	#E69F00
0,939655172	0,329305136	Ensemble model	#E69F00
0,939655172	0,33030303	Ensemble model	#E69F00
0,939655172	0,331306991	Ensemble model	#E69F00
0,939655172	0,332317073	Ensemble model	#E69F00
0,939655172	0,333333333	Ensemble model	#E69F00
0,939655172	0,334355828	Ensemble model	#E69F00
0,939655172	0,335384615	Ensemble model	#E69F00
0,939655172	0,336419753	Ensemble model	#E69F00
0,939655172	0,3374613	Ensemble model	#E69F00
0,939655172	0,338509317	Ensemble model	#E69F00
0,939655172	0,339563863	Ensemble model	#E69F00
0,931034483	0,3375	Ensemble model	#E69F00
0,931034483	0,338557994	Ensemble model	#E69F00
0,931034483	0,339622642	Ensemble model	#E69F00
0,931034483	0,340694006	Ensemble model	#E69F00
0,931034483	0,341772152	Ensemble model	#E69F00
0,931034483	0,342857143	Ensemble model	#E69F00
0,931034483	0,343949045	Ensemble model	#E69F00
0,931034483	0,345047923	Ensemble model	#E69F00
0,931034483	0,346153846	Ensemble model	#E69F00
0,931034483	0,347266881	Ensemble model	#E69F00
0,931034483	0,348387097	Ensemble model	#E69F00
0,931034483	0,349514563	Ensemble model	#E69F00
0,931034483	0,350649351	Ensemble model	#E69F00
0,931034483	0,351791531	Ensemble model	#E69F00
0,922413793	0,349673203	Ensemble model	#E69F00
0,922413793	0,350819672	Ensemble model	#E69F00
0,922413793	0,351973684	Ensemble model	#E69F00
0,922413793	0,353135314	Ensemble model	#E69F00
0,922413793	0,354304636	Ensemble model	#E69F00
0,913793103	0,352159468	Ensemble model	#E69F00
0,913793103	0,353333333	Ensemble model	#E69F00
0,913793103	0,35451505	Ensemble model	#E69F00
0,913793103	0,355704698	Ensemble model	#E69F00
0,913793103	0,356902357	Ensemble model	#E69F00
0,913793103	0,358108108	Ensemble model	#E69F00
0,913793103	0,359322034	Ensemble model	#E69F00
0,913793103	0,360544218	Ensemble model	#E69F00
0,913793103	0,361774744	Ensemble model	#E69F00
0,913793103	0,363013699	Ensemble model	#E69F00
0,913793103	0,364261168	Ensemble model	#E69F00
0,913793103	0,365517241	Ensemble model	#E69F00
0,913793103	0,366782007	Ensemble model	#E69F00
0,913793103	0,368055556	Ensemble model	#E69F00
0,913793103	0,369337979	Ensemble model	#E69F00
0,913793103	0,370629371	Ensemble model	#E69F00
0,913793103	0,371929825	Ensemble model	#E69F00
0,913793103	0,373239437	Ensemble model	#E69F00
0,913793103	0,374558304	Ensemble model	#E69F00
0,913793103	0,375886525	Ensemble model	#E69F00
0,913793103	0,377224199	Ensemble model	#E69F00
0,913793103	0,378571429	Ensemble model	#E69F00
0,913793103	0,379928315	Ensemble model	#E69F00
0,913793103	0,381294964	Ensemble model	#E69F00
0,913793103	0,38267148	Ensemble model	#E69F00
0,913793103	0,384057971	Ensemble model	#E69F00
0,913793103	0,385454545	Ensemble model	#E69F00
0,913793103	0,386861314	Ensemble model	#E69F00
0,913793103	0,388278388	Ensemble model	#E69F00
0,913793103	0,389705882	Ensemble model	#E69F00
0,913793103	0,391143911	Ensemble model	#E69F00
0,905172414	0,388888889	Ensemble model	#E69F00
0,905172414	0,390334572	Ensemble model	#E69F00
0,905172414	0,391791045	Ensemble model	#E69F00
0,896551724	0,389513109	Ensemble model	#E69F00
0,896551724	0,390977444	Ensemble model	#E69F00
0,896551724	0,39245283	Ensemble model	#E69F00
0,896551724	0,39245283	Ensemble model	#E69F00
0,887931034	0,390151515	Ensemble model	#E69F00
0,879310345	0,3878327	Ensemble model	#E69F00
0,879310345	0,3878327	Ensemble model	#E69F00
0,879310345	0,389312977	Ensemble model	#E69F00
0,879310345	0,390804598	Ensemble model	#E69F00
0,879310345	0,392307692	Ensemble model	#E69F00
0,879310345	0,393822394	Ensemble model	#E69F00
0,879310345	0,395348837	Ensemble model	#E69F00
0,879310345	0,39688716	Ensemble model	#E69F00
0,879310345	0,3984375	Ensemble model	#E69F00
0,879310345	0,4	Ensemble model	#E69F00
0,879310345	0,401574803	Ensemble model	#E69F00
0,879310345	0,403162055	Ensemble model	#E69F00
0,879310345	0,404761905	Ensemble model	#E69F00
0,879310345	0,406374502	Ensemble model	#E69F00
0,879310345	0,408	Ensemble model	#E69F00
0,879310345	0,409638554	Ensemble model	#E69F00
0,879310345	0,411290323	Ensemble model	#E69F00
0,870689655	0,408906883	Ensemble model	#E69F00
0,870689655	0,410569106	Ensemble model	#E69F00
0,862068966	0,408163265	Ensemble model	#E69F00
0,862068966	0,409836066	Ensemble model	#E69F00
0,862068966	0,411522634	Ensemble model	#E69F00
0,862068966	0,41322314	Ensemble model	#E69F00
0,862068966	0,414937759	Ensemble model	#E69F00
0,862068966	0,416666667	Ensemble model	#E69F00
0,862068966	0,418410042	Ensemble model	#E69F00
0,862068966	0,420168067	Ensemble model	#E69F00
0,853448276	0,417721519	Ensemble model	#E69F00
0,853448276	0,419491525	Ensemble model	#E69F00
0,853448276	0,421276596	Ensemble model	#E69F00
0,853448276	0,423076923	Ensemble model	#E69F00
0,853448276	0,424892704	Ensemble model	#E69F00
0,853448276	0,426724138	Ensemble model	#E69F00
0,853448276	0,428571429	Ensemble model	#E69F00
0,853448276	0,430434783	Ensemble model	#E69F00
0,853448276	0,43231441	Ensemble model	#E69F00
0,853448276	0,434210526	Ensemble model	#E69F00
0,844827586	0,431718062	Ensemble model	#E69F00
0,844827586	0,433628319	Ensemble model	#E69F00
0,836206897	0,431111111	Ensemble model	#E69F00
0,836206897	0,433035714	Ensemble model	#E69F00
0,836206897	0,434977578	Ensemble model	#E69F00
0,836206897	0,436936937	Ensemble model	#E69F00
0,836206897	0,438914027	Ensemble model	#E69F00
0,836206897	0,440909091	Ensemble model	#E69F00
0,836206897	0,442922374	Ensemble model	#E69F00
0,836206897	0,444954128	Ensemble model	#E69F00
0,836206897	0,447004608	Ensemble model	#E69F00
0,827586207	0,444444444	Ensemble model	#E69F00
0,827586207	0,446511628	Ensemble model	#E69F00
0,818965517	0,443925234	Ensemble model	#E69F00
0,818965517	0,44600939	Ensemble model	#E69F00
0,818965517	0,448113208	Ensemble model	#E69F00
0,818965517	0,450236967	Ensemble model	#E69F00
0,818965517	0,452380952	Ensemble model	#E69F00
0,818965517	0,454545455	Ensemble model	#E69F00
0,810344828	0,451923077	Ensemble model	#E69F00
0,810344828	0,45410628	Ensemble model	#E69F00
0,810344828	0,45631068	Ensemble model	#E69F00
0,810344828	0,458536585	Ensemble model	#E69F00
0,801724138	0,455882353	Ensemble model	#E69F00
0,793103448	0,45320197	Ensemble model	#E69F00
0,793103448	0,455445545	Ensemble model	#E69F00
0,784482759	0,452736318	Ensemble model	#E69F00
0,775862069	0,45	Ensemble model	#E69F00
0,775862069	0,452261307	Ensemble model	#E69F00
0,775862069	0,454545455	Ensemble model	#E69F00
0,775862069	0,456852792	Ensemble model	#E69F00
0,775862069	0,459183673	Ensemble model	#E69F00
0,775862069	0,461538462	Ensemble model	#E69F00
0,767241379	0,458762887	Ensemble model	#E69F00
0,75862069	0,455958549	Ensemble model	#E69F00
0,75	0,453125	Ensemble model	#E69F00
0,74137931	0,45026178	Ensemble model	#E69F00
0,74137931	0,452631579	Ensemble model	#E69F00
0,732758621	0,44973545	Ensemble model	#E69F00
0,732758621	0,45212766	Ensemble model	#E69F00
0,724137931	0,449197861	Ensemble model	#E69F00
0,715517241	0,446236559	Ensemble model	#E69F00
0,715517241	0,448648649	Ensemble model	#E69F00
0,715517241	0,451086957	Ensemble model	#E69F00
0,706896552	0,448087432	Ensemble model	#E69F00
0,706896552	0,450549451	Ensemble model	#E69F00
0,706896552	0,453038674	Ensemble model	#E69F00
0,706896552	0,455555556	Ensemble model	#E69F00
0,706896552	0,458100559	Ensemble model	#E69F00
0,706896552	0,460674157	Ensemble model	#E69F00
0,706896552	0,463276836	Ensemble model	#E69F00
0,698275862	0,460227273	Ensemble model	#E69F00
0,698275862	0,462857143	Ensemble model	#E69F00
0,698275862	0,465517241	Ensemble model	#E69F00
0,698275862	0,468208092	Ensemble model	#E69F00
0,689655172	0,465116279	Ensemble model	#E69F00
0,681034483	0,461988304	Ensemble model	#E69F00
0,672413793	0,458823529	Ensemble model	#E69F00
0,663793103	0,455621302	Ensemble model	#E69F00
0,663793103	0,458333333	Ensemble model	#E69F00
0,655172414	0,45508982	Ensemble model	#E69F00
0,646551724	0,451807229	Ensemble model	#E69F00
0,646551724	0,454545455	Ensemble model	#E69F00
0,637931034	0,451219512	Ensemble model	#E69F00
0,637931034	0,45398773	Ensemble model	#E69F00
0,637931034	0,456790123	Ensemble model	#E69F00
0,637931034	0,459627329	Ensemble model	#E69F00
0,637931034	0,4625	Ensemble model	#E69F00
0,637931034	0,465408805	Ensemble model	#E69F00
0,629310345	0,462025316	Ensemble model	#E69F00
0,629310345	0,464968153	Ensemble model	#E69F00
0,629310345	0,467948718	Ensemble model	#E69F00
0,629310345	0,470967742	Ensemble model	#E69F00
0,629310345	0,474025974	Ensemble model	#E69F00
0,629310345	0,477124183	Ensemble model	#E69F00
0,629310345	0,480263158	Ensemble model	#E69F00
0,629310345	0,483443709	Ensemble model	#E69F00
0,629310345	0,486666667	Ensemble model	#E69F00
0,629310345	0,489932886	Ensemble model	#E69F00
0,629310345	0,493243243	Ensemble model	#E69F00
0,629310345	0,496598639	Ensemble model	#E69F00
0,629310345	0,5	Ensemble model	#E69F00
0,629310345	0,503448276	Ensemble model	#E69F00
0,629310345	0,506944444	Ensemble model	#E69F00
0,620689655	0,503496503	Ensemble model	#E69F00
0,620689655	0,507042254	Ensemble model	#E69F00
0,612068966	0,503546099	Ensemble model	#E69F00
0,603448276	0,5	Ensemble model	#E69F00
0,603448276	0,503597122	Ensemble model	#E69F00
0,603448276	0,507246377	Ensemble model	#E69F00
0,603448276	0,510948905	Ensemble model	#E69F00
0,594827586	0,507352941	Ensemble model	#E69F00
0,586206897	0,503703704	Ensemble model	#E69F00
0,586206897	0,507462687	Ensemble model	#E69F00
0,586206897	0,511278195	Ensemble model	#E69F00
0,586206897	0,515151515	Ensemble model	#E69F00
0,586206897	0,519083969	Ensemble model	#E69F00
0,586206897	0,523076923	Ensemble model	#E69F00
0,577586207	0,519379845	Ensemble model	#E69F00
0,577586207	0,5234375	Ensemble model	#E69F00
0,577586207	0,527559055	Ensemble model	#E69F00
0,577586207	0,531746032	Ensemble model	#E69F00
0,568965517	0,528	Ensemble model	#E69F00
0,560344828	0,524193548	Ensemble model	#E69F00
0,560344828	0,528455285	Ensemble model	#E69F00
0,560344828	0,532786885	Ensemble model	#E69F00
0,551724138	0,52892562	Ensemble model	#E69F00
0,551724138	0,533333333	Ensemble model	#E69F00
0,551724138	0,537815126	Ensemble model	#E69F00
0,551724138	0,542372881	Ensemble model	#E69F00
0,551724138	0,547008547	Ensemble model	#E69F00
0,551724138	0,551724138	Ensemble model	#E69F00
0,543103448	0,547826087	Ensemble model	#E69F00
0,543103448	0,552631579	Ensemble model	#E69F00
0,543103448	0,557522124	Ensemble model	#E69F00
0,534482759	0,553571429	Ensemble model	#E69F00
0,534482759	0,558558559	Ensemble model	#E69F00
0,525862069	0,554545455	Ensemble model	#E69F00
0,517241379	0,550458716	Ensemble model	#E69F00
0,517241379	0,555555556	Ensemble model	#E69F00
0,517241379	0,560747664	Ensemble model	#E69F00
0,517241379	0,566037736	Ensemble model	#E69F00
0,50862069	0,561904762	Ensemble model	#E69F00
0,5	0,557692308	Ensemble model	#E69F00
0,5	0,563106796	Ensemble model	#E69F00
0,5	0,568627451	Ensemble model	#E69F00
0,5	0,574257426	Ensemble model	#E69F00
0,5	0,58	Ensemble model	#E69F00
0,49137931	0,575757576	Ensemble model	#E69F00
0,482758621	0,571428571	Ensemble model	#E69F00
0,482758621	0,577319588	Ensemble model	#E69F00
0,474137931	0,572916667	Ensemble model	#E69F00
0,474137931	0,578947368	Ensemble model	#E69F00
0,474137931	0,585106383	Ensemble model	#E69F00
0,474137931	0,591397849	Ensemble model	#E69F00
0,474137931	0,597826087	Ensemble model	#E69F00
0,465517241	0,593406593	Ensemble model	#E69F00
0,465517241	0,6	Ensemble model	#E69F00
0,465517241	0,606741573	Ensemble model	#E69F00
0,456896552	0,602272727	Ensemble model	#E69F00
0,456896552	0,609195402	Ensemble model	#E69F00
0,456896552	0,61627907	Ensemble model	#E69F00
0,448275862	0,611764706	Ensemble model	#E69F00
0,448275862	0,619047619	Ensemble model	#E69F00
0,448275862	0,626506024	Ensemble model	#E69F00
0,439655172	0,62195122	Ensemble model	#E69F00
0,431034483	0,617283951	Ensemble model	#E69F00
0,422413793	0,6125	Ensemble model	#E69F00
0,422413793	0,620253165	Ensemble model	#E69F00
0,413793103	0,615384615	Ensemble model	#E69F00
0,413793103	0,623376623	Ensemble model	#E69F00
0,413793103	0,631578947	Ensemble model	#E69F00
0,413793103	0,64	Ensemble model	#E69F00
0,413793103	0,648648649	Ensemble model	#E69F00
0,405172414	0,643835616	Ensemble model	#E69F00
0,405172414	0,652777778	Ensemble model	#E69F00
0,405172414	0,661971831	Ensemble model	#E69F00
0,405172414	0,671428571	Ensemble model	#E69F00
0,396551724	0,666666667	Ensemble model	#E69F00
0,396551724	0,676470588	Ensemble model	#E69F00
0,396551724	0,686567164	Ensemble model	#E69F00
0,396551724	0,696969697	Ensemble model	#E69F00
0,396551724	0,707692308	Ensemble model	#E69F00
0,387931034	0,703125	Ensemble model	#E69F00
0,379310345	0,698412698	Ensemble model	#E69F00
0,370689655	0,693548387	Ensemble model	#E69F00
0,362068966	0,68852459	Ensemble model	#E69F00
0,362068966	0,7	Ensemble model	#E69F00
0,353448276	0,694915254	Ensemble model	#E69F00
0,344827586	0,689655172	Ensemble model	#E69F00
0,336206897	0,684210526	Ensemble model	#E69F00
0,327586207	0,678571429	Ensemble model	#E69F00
0,327586207	0,690909091	Ensemble model	#E69F00
0,318965517	0,685185185	Ensemble model	#E69F00
0,318965517	0,698113208	Ensemble model	#E69F00
0,318965517	0,711538462	Ensemble model	#E69F00
0,310344828	0,705882353	Ensemble model	#E69F00
0,310344828	0,72	Ensemble model	#E69F00
0,301724138	0,714285714	Ensemble model	#E69F00
0,293103448	0,708333333	Ensemble model	#E69F00
0,293103448	0,723404255	Ensemble model	#E69F00
0,284482759	0,717391304	Ensemble model	#E69F00
0,275862069	0,711111111	Ensemble model	#E69F00
0,267241379	0,704545455	Ensemble model	#E69F00
0,267241379	0,720930233	Ensemble model	#E69F00
0,25862069	0,714285714	Ensemble model	#E69F00
0,25862069	0,731707317	Ensemble model	#E69F00
0,25862069	0,75	Ensemble model	#E69F00
0,25862069	0,769230769	Ensemble model	#E69F00
0,25862069	0,789473684	Ensemble model	#E69F00
0,25	0,783783784	Ensemble model	#E69F00
0,24137931	0,777777778	Ensemble model	#E69F00
0,232758621	0,771428571	Ensemble model	#E69F00
0,224137931	0,764705882	Ensemble model	#E69F00
0,215517241	0,757575758	Ensemble model	#E69F00
0,206896552	0,75	Ensemble model	#E69F00
0,206896552	0,774193548	Ensemble model	#E69F00
0,206896552	0,8	Ensemble model	#E69F00
0,206896552	0,827586207	Ensemble model	#E69F00
0,198275862	0,821428571	Ensemble model	#E69F00
0,189655172	0,814814815	Ensemble model	#E69F00
0,181034483	0,807692308	Ensemble model	#E69F00
0,172413793	0,8	Ensemble model	#E69F00
0,163793103	0,791666667	Ensemble model	#E69F00
0,163793103	0,826086957	Ensemble model	#E69F00
0,155172414	0,818181818	Ensemble model	#E69F00
0,146551724	0,80952381	Ensemble model	#E69F00
0,137931034	0,8	Ensemble model	#E69F00
0,129310345	0,789473684	Ensemble model	#E69F00
0,120689655	0,777777778	Ensemble model	#E69F00
0,112068966	0,764705882	Ensemble model	#E69F00
0,103448276	0,75	Ensemble model	#E69F00
0,094827586	0,733333333	Ensemble model	#E69F00
0,094827586	0,785714286	Ensemble model	#E69F00
0,086206897	0,769230769	Ensemble model	#E69F00
0,077586207	0,75	Ensemble model	#E69F00
0,068965517	0,727272727	Ensemble model	#E69F00
0,068965517	0,8	Ensemble model	#E69F00
0,068965517	0,888888889	Ensemble model	#E69F00
0,060344828	0,875	Ensemble model	#E69F00
0,051724138	0,857142857	Ensemble model	#E69F00
0,051724138	1	Ensemble model	#E69F00
0,043103448	1	Ensemble model	#E69F00
0,034482759	1	Ensemble model	#E69F00
0,025862069	1	Ensemble model	#E69F00
0,017241379	1	Ensemble model	#E69F00
0,00862069	1	Ensemble model	#E69F00
0	1	Ensemble model	#E69F00
1	0,294416244	Team Q.E.D model	#008080
1	0,294416244	Team Q.E.D model	#008080
1	0,295165394	Team Q.E.D model	#008080
1	0,295918367	Team Q.E.D model	#008080
1	0,296675192	Team Q.E.D model	#008080
1	0,297435897	Team Q.E.D model	#008080
1	0,298200514	Team Q.E.D model	#008080
1	0,298969072	Team Q.E.D model	#008080
1	0,299741602	Team Q.E.D model	#008080
1	0,300518135	Team Q.E.D model	#008080
0,99137931	0,298701299	Team Q.E.D model	#008080
0,99137931	0,299479167	Team Q.E.D model	#008080
0,99137931	0,300261097	Team Q.E.D model	#008080
0,99137931	0,30104712	Team Q.E.D model	#008080
0,99137931	0,30183727	Team Q.E.D model	#008080
0,99137931	0,302631579	Team Q.E.D model	#008080
0,99137931	0,303430079	Team Q.E.D model	#008080
0,99137931	0,304232804	Team Q.E.D model	#008080
0,99137931	0,305039788	Team Q.E.D model	#008080
0,99137931	0,305851064	Team Q.E.D model	#008080
0,99137931	0,306666667	Team Q.E.D model	#008080
0,99137931	0,307486631	Team Q.E.D model	#008080
0,99137931	0,308310992	Team Q.E.D model	#008080
0,99137931	0,309139785	Team Q.E.D model	#008080
0,99137931	0,309973046	Team Q.E.D model	#008080
0,99137931	0,310810811	Team Q.E.D model	#008080
0,982758621	0,308943089	Team Q.E.D model	#008080
0,982758621	0,309782609	Team Q.E.D model	#008080
0,982758621	0,310626703	Team Q.E.D model	#008080
0,982758621	0,31147541	Team Q.E.D model	#008080
0,982758621	0,312328767	Team Q.E.D model	#008080
0,982758621	0,313186813	Team Q.E.D model	#008080
0,982758621	0,314049587	Team Q.E.D model	#008080
0,982758621	0,314917127	Team Q.E.D model	#008080
0,982758621	0,315789474	Team Q.E.D model	#008080
0,982758621	0,316666667	Team Q.E.D model	#008080
0,982758621	0,317548747	Team Q.E.D model	#008080
0,982758621	0,318435754	Team Q.E.D model	#008080
0,982758621	0,319327731	Team Q.E.D model	#008080
0,982758621	0,320224719	Team Q.E.D model	#008080
0,982758621	0,321126761	Team Q.E.D model	#008080
0,982758621	0,322033898	Team Q.E.D model	#008080
0,982758621	0,322946176	Team Q.E.D model	#008080
0,982758621	0,323863636	Team Q.E.D model	#008080
0,982758621	0,324786325	Team Q.E.D model	#008080
0,982758621	0,325714286	Team Q.E.D model	#008080
0,982758621	0,326647564	Team Q.E.D model	#008080
0,982758621	0,327586207	Team Q.E.D model	#008080
0,974137931	0,325648415	Team Q.E.D model	#008080
0,974137931	0,326589595	Team Q.E.D model	#008080
0,974137931	0,327536232	Team Q.E.D model	#008080
0,974137931	0,328488372	Team Q.E.D model	#008080
0,974137931	0,329446064	Team Q.E.D model	#008080
0,974137931	0,330409357	Team Q.E.D model	#008080
0,974137931	0,331378299	Team Q.E.D model	#008080
0,974137931	0,332352941	Team Q.E.D model	#008080
0,965517241	0,330383481	Team Q.E.D model	#008080
0,965517241	0,331360947	Team Q.E.D model	#008080
0,965517241	0,332344214	Team Q.E.D model	#008080
0,965517241	0,333333333	Team Q.E.D model	#008080
0,956896552	0,331343284	Team Q.E.D model	#008080
0,956896552	0,332335329	Team Q.E.D model	#008080
0,956896552	0,333333333	Team Q.E.D model	#008080
0,956896552	0,334337349	Team Q.E.D model	#008080
0,956896552	0,335347432	Team Q.E.D model	#008080
0,948275862	0,333333333	Team Q.E.D model	#008080
0,948275862	0,334346505	Team Q.E.D model	#008080
0,948275862	0,335365854	Team Q.E.D model	#008080
0,939655172	0,333333333	Team Q.E.D model	#008080
0,931034483	0,331288344	Team Q.E.D model	#008080
0,931034483	0,332307692	Team Q.E.D model	#008080
0,931034483	0,333333333	Team Q.E.D model	#008080
0,931034483	0,334365325	Team Q.E.D model	#008080
0,931034483	0,335403727	Team Q.E.D model	#008080
0,931034483	0,336448598	Team Q.E.D model	#008080
0,931034483	0,3375	Team Q.E.D model	#008080
0,931034483	0,338557994	Team Q.E.D model	#008080
0,931034483	0,339622642	Team Q.E.D model	#008080
0,931034483	0,340694006	Team Q.E.D model	#008080
0,931034483	0,341772152	Team Q.E.D model	#008080
0,931034483	0,342857143	Team Q.E.D model	#008080
0,931034483	0,343949045	Team Q.E.D model	#008080
0,931034483	0,345047923	Team Q.E.D model	#008080
0,931034483	0,346153846	Team Q.E.D model	#008080
0,931034483	0,347266881	Team Q.E.D model	#008080
0,931034483	0,348387097	Team Q.E.D model	#008080
0,931034483	0,349514563	Team Q.E.D model	#008080
0,931034483	0,350649351	Team Q.E.D model	#008080
0,931034483	0,351791531	Team Q.E.D model	#008080
0,931034483	0,352941176	Team Q.E.D model	#008080
0,931034483	0,354098361	Team Q.E.D model	#008080
0,931034483	0,355263158	Team Q.E.D model	#008080
0,931034483	0,356435644	Team Q.E.D model	#008080
0,931034483	0,357615894	Team Q.E.D model	#008080
0,931034483	0,358803987	Team Q.E.D model	#008080
0,931034483	0,36	Team Q.E.D model	#008080
0,931034483	0,361204013	Team Q.E.D model	#008080
0,931034483	0,362416107	Team Q.E.D model	#008080
0,931034483	0,363636364	Team Q.E.D model	#008080
0,931034483	0,364864865	Team Q.E.D model	#008080
0,931034483	0,366101695	Team Q.E.D model	#008080
0,931034483	0,367346939	Team Q.E.D model	#008080
0,931034483	0,368600683	Team Q.E.D model	#008080
0,931034483	0,369863014	Team Q.E.D model	#008080
0,931034483	0,371134021	Team Q.E.D model	#008080
0,931034483	0,372413793	Team Q.E.D model	#008080
0,922413793	0,370242215	Team Q.E.D model	#008080
0,922413793	0,371527778	Team Q.E.D model	#008080
0,922413793	0,3728223	Team Q.E.D model	#008080
0,922413793	0,374125874	Team Q.E.D model	#008080
0,922413793	0,375438596	Team Q.E.D model	#008080
0,913793103	0,373239437	Team Q.E.D model	#008080
0,913793103	0,374558304	Team Q.E.D model	#008080
0,913793103	0,375886525	Team Q.E.D model	#008080
0,913793103	0,377224199	Team Q.E.D model	#008080
0,913793103	0,378571429	Team Q.E.D model	#008080
0,913793103	0,379928315	Team Q.E.D model	#008080
0,913793103	0,381294964	Team Q.E.D model	#008080
0,913793103	0,38267148	Team Q.E.D model	#008080
0,913793103	0,384057971	Team Q.E.D model	#008080
0,913793103	0,385454545	Team Q.E.D model	#008080
0,913793103	0,386861314	Team Q.E.D model	#008080
0,913793103	0,388278388	Team Q.E.D model	#008080
0,913793103	0,388278388	Team Q.E.D model	#008080
0,905172414	0,386029412	Team Q.E.D model	#008080
0,896551724	0,383763838	Team Q.E.D model	#008080
0,896551724	0,383763838	Team Q.E.D model	#008080
0,896551724	0,385185185	Team Q.E.D model	#008080
0,896551724	0,3866171	Team Q.E.D model	#008080
0,896551724	0,388059701	Team Q.E.D model	#008080
0,896551724	0,389513109	Team Q.E.D model	#008080
0,896551724	0,390977444	Team Q.E.D model	#008080
0,896551724	0,39245283	Team Q.E.D model	#008080
0,887931034	0,390151515	Team Q.E.D model	#008080
0,887931034	0,391634981	Team Q.E.D model	#008080
0,887931034	0,393129771	Team Q.E.D model	#008080
0,887931034	0,394636015	Team Q.E.D model	#008080
0,879310345	0,392307692	Team Q.E.D model	#008080
0,879310345	0,393822394	Team Q.E.D model	#008080
0,879310345	0,395348837	Team Q.E.D model	#008080
0,879310345	0,39688716	Team Q.E.D model	#008080
0,879310345	0,3984375	Team Q.E.D model	#008080
0,879310345	0,4	Team Q.E.D model	#008080
0,879310345	0,401574803	Team Q.E.D model	#008080
0,879310345	0,403162055	Team Q.E.D model	#008080
0,870689655	0,400793651	Team Q.E.D model	#008080
0,870689655	0,402390438	Team Q.E.D model	#008080
0,870689655	0,404	Team Q.E.D model	#008080
0,870689655	0,40562249	Team Q.E.D model	#008080
0,870689655	0,407258065	Team Q.E.D model	#008080
0,870689655	0,408906883	Team Q.E.D model	#008080
0,870689655	0,410569106	Team Q.E.D model	#008080
0,862068966	0,408163265	Team Q.E.D model	#008080
0,853448276	0,405737705	Team Q.E.D model	#008080
0,853448276	0,407407407	Team Q.E.D model	#008080
0,844827586	0,404958678	Team Q.E.D model	#008080
0,844827586	0,406639004	Team Q.E.D model	#008080
0,844827586	0,408333333	Team Q.E.D model	#008080
0,844827586	0,410041841	Team Q.E.D model	#008080
0,844827586	0,411764706	Team Q.E.D model	#008080
0,836206897	0,4092827	Team Q.E.D model	#008080
0,836206897	0,411016949	Team Q.E.D model	#008080
0,836206897	0,412765957	Team Q.E.D model	#008080
0,827586207	0,41025641	Team Q.E.D model	#008080
0,827586207	0,412017167	Team Q.E.D model	#008080
0,818965517	0,409482759	Team Q.E.D model	#008080
0,810344828	0,406926407	Team Q.E.D model	#008080
0,810344828	0,408695652	Team Q.E.D model	#008080
0,810344828	0,410480349	Team Q.E.D model	#008080
0,810344828	0,412280702	Team Q.E.D model	#008080
0,810344828	0,414096916	Team Q.E.D model	#008080
0,810344828	0,415929204	Team Q.E.D model	#008080
0,801724138	0,413333333	Team Q.E.D model	#008080
0,801724138	0,415178571	Team Q.E.D model	#008080
0,793103448	0,412556054	Team Q.E.D model	#008080
0,793103448	0,414414414	Team Q.E.D model	#008080
0,793103448	0,416289593	Team Q.E.D model	#008080
0,793103448	0,418181818	Team Q.E.D model	#008080
0,784482759	0,415525114	Team Q.E.D model	#008080
0,775862069	0,412844037	Team Q.E.D model	#008080
0,767241379	0,410138249	Team Q.E.D model	#008080
0,767241379	0,412037037	Team Q.E.D model	#008080
0,75862069	0,409302326	Team Q.E.D model	#008080
0,75862069	0,411214953	Team Q.E.D model	#008080
0,75	0,408450704	Team Q.E.D model	#008080
0,75	0,410377358	Team Q.E.D model	#008080
0,75	0,412322275	Team Q.E.D model	#008080
0,75	0,414285714	Team Q.E.D model	#008080
0,75	0,416267943	Team Q.E.D model	#008080
0,74137931	0,413461538	Team Q.E.D model	#008080
0,732758621	0,410628019	Team Q.E.D model	#008080
0,732758621	0,412621359	Team Q.E.D model	#008080
0,732758621	0,414634146	Team Q.E.D model	#008080
0,732758621	0,416666667	Team Q.E.D model	#008080
0,732758621	0,418719212	Team Q.E.D model	#008080
0,732758621	0,420792079	Team Q.E.D model	#008080
0,732758621	0,422885572	Team Q.E.D model	#008080
0,724137931	0,42	Team Q.E.D model	#008080
0,724137931	0,422110553	Team Q.E.D model	#008080
0,724137931	0,424242424	Team Q.E.D model	#008080
0,724137931	0,426395939	Team Q.E.D model	#008080
0,724137931	0,428571429	Team Q.E.D model	#008080
0,715517241	0,425641026	Team Q.E.D model	#008080
0,715517241	0,427835052	Team Q.E.D model	#008080
0,715517241	0,430051813	Team Q.E.D model	#008080
0,715517241	0,432291667	Team Q.E.D model	#008080
0,715517241	0,434554974	Team Q.E.D model	#008080
0,706896552	0,431578947	Team Q.E.D model	#008080
0,706896552	0,433862434	Team Q.E.D model	#008080
0,706896552	0,436170213	Team Q.E.D model	#008080
0,706896552	0,438502674	Team Q.E.D model	#008080
0,698275862	0,435483871	Team Q.E.D model	#008080
0,689655172	0,432432432	Team Q.E.D model	#008080
0,689655172	0,434782609	Team Q.E.D model	#008080
0,689655172	0,43715847	Team Q.E.D model	#008080
0,689655172	0,43956044	Team Q.E.D model	#008080
0,689655172	0,44198895	Team Q.E.D model	#008080
0,689655172	0,444444444	Team Q.E.D model	#008080
0,689655172	0,446927374	Team Q.E.D model	#008080
0,689655172	0,449438202	Team Q.E.D model	#008080
0,681034483	0,446327684	Team Q.E.D model	#008080
0,681034483	0,448863636	Team Q.E.D model	#008080
0,672413793	0,445714286	Team Q.E.D model	#008080
0,672413793	0,448275862	Team Q.E.D model	#008080
0,663793103	0,445086705	Team Q.E.D model	#008080
0,663793103	0,447674419	Team Q.E.D model	#008080
0,663793103	0,450292398	Team Q.E.D model	#008080
0,663793103	0,452941176	Team Q.E.D model	#008080
0,663793103	0,455621302	Team Q.E.D model	#008080
0,663793103	0,458333333	Team Q.E.D model	#008080
0,663793103	0,461077844	Team Q.E.D model	#008080
0,663793103	0,463855422	Team Q.E.D model	#008080
0,663793103	0,466666667	Team Q.E.D model	#008080
0,655172414	0,463414634	Team Q.E.D model	#008080
0,655172414	0,466257669	Team Q.E.D model	#008080
0,655172414	0,469135802	Team Q.E.D model	#008080
0,655172414	0,472049689	Team Q.E.D model	#008080
0,655172414	0,475	Team Q.E.D model	#008080
0,646551724	0,471698113	Team Q.E.D model	#008080
0,646551724	0,474683544	Team Q.E.D model	#008080
0,637931034	0,47133758	Team Q.E.D model	#008080
0,637931034	0,474358974	Team Q.E.D model	#008080
0,637931034	0,477419355	Team Q.E.D model	#008080
0,637931034	0,480519481	Team Q.E.D model	#008080
0,629310345	0,477124183	Team Q.E.D model	#008080
0,629310345	0,480263158	Team Q.E.D model	#008080
0,629310345	0,483443709	Team Q.E.D model	#008080
0,629310345	0,486666667	Team Q.E.D model	#008080
0,620689655	0,483221477	Team Q.E.D model	#008080
0,620689655	0,486486486	Team Q.E.D model	#008080
0,612068966	0,482993197	Team Q.E.D model	#008080
0,603448276	0,479452055	Team Q.E.D model	#008080
0,603448276	0,482758621	Team Q.E.D model	#008080
0,603448276	0,486111111	Team Q.E.D model	#008080
0,603448276	0,48951049	Team Q.E.D model	#008080
0,603448276	0,492957746	Team Q.E.D model	#008080
0,594827586	0,489361702	Team Q.E.D model	#008080
0,594827586	0,492857143	Team Q.E.D model	#008080
0,594827586	0,496402878	Team Q.E.D model	#008080
0,586206897	0,492753623	Team Q.E.D model	#008080
0,577586207	0,489051095	Team Q.E.D model	#008080
0,577586207	0,492647059	Team Q.E.D model	#008080
0,577586207	0,496296296	Team Q.E.D model	#008080
0,568965517	0,492537313	Team Q.E.D model	#008080
0,560344828	0,488721805	Team Q.E.D model	#008080
0,551724138	0,484848485	Team Q.E.D model	#008080
0,551724138	0,488549618	Team Q.E.D model	#008080
0,551724138	0,492307692	Team Q.E.D model	#008080
0,551724138	0,496124031	Team Q.E.D model	#008080
0,551724138	0,5	Team Q.E.D model	#008080
0,551724138	0,503937008	Team Q.E.D model	#008080
0,551724138	0,507936508	Team Q.E.D model	#008080
0,551724138	0,512	Team Q.E.D model	#008080
0,551724138	0,516129032	Team Q.E.D model	#008080
0,543103448	0,512195122	Team Q.E.D model	#008080
0,543103448	0,516393443	Team Q.E.D model	#008080
0,534482759	0,512396694	Team Q.E.D model	#008080
0,534482759	0,516666667	Team Q.E.D model	#008080
0,525862069	0,512605042	Team Q.E.D model	#008080
0,525862069	0,516949153	Team Q.E.D model	#008080
0,525862069	0,521367521	Team Q.E.D model	#008080
0,517241379	0,517241379	Team Q.E.D model	#008080
0,517241379	0,52173913	Team Q.E.D model	#008080
0,517241379	0,526315789	Team Q.E.D model	#008080
0,517241379	0,530973451	Team Q.E.D model	#008080
0,517241379	0,535714286	Team Q.E.D model	#008080
0,517241379	0,540540541	Team Q.E.D model	#008080
0,517241379	0,545454545	Team Q.E.D model	#008080
0,50862069	0,541284404	Team Q.E.D model	#008080
0,50862069	0,546296296	Team Q.E.D model	#008080
0,50862069	0,551401869	Team Q.E.D model	#008080
0,50862069	0,556603774	Team Q.E.D model	#008080
0,50862069	0,561904762	Team Q.E.D model	#008080
0,5	0,557692308	Team Q.E.D model	#008080
0,5	0,563106796	Team Q.E.D model	#008080
0,5	0,568627451	Team Q.E.D model	#008080
0,49137931	0,564356436	Team Q.E.D model	#008080
0,49137931	0,57	Team Q.E.D model	#008080
0,482758621	0,565656566	Team Q.E.D model	#008080
0,482758621	0,571428571	Team Q.E.D model	#008080
0,482758621	0,577319588	Team Q.E.D model	#008080
0,474137931	0,572916667	Team Q.E.D model	#008080
0,465517241	0,568421053	Team Q.E.D model	#008080
0,465517241	0,574468085	Team Q.E.D model	#008080
0,465517241	0,580645161	Team Q.E.D model	#008080
0,465517241	0,586956522	Team Q.E.D model	#008080
0,465517241	0,593406593	Team Q.E.D model	#008080
0,456896552	0,588888889	Team Q.E.D model	#008080
0,456896552	0,595505618	Team Q.E.D model	#008080
0,456896552	0,602272727	Team Q.E.D model	#008080
0,456896552	0,609195402	Team Q.E.D model	#008080
0,448275862	0,604651163	Team Q.E.D model	#008080
0,448275862	0,611764706	Team Q.E.D model	#008080
0,439655172	0,607142857	Team Q.E.D model	#008080
0,431034483	0,602409639	Team Q.E.D model	#008080
0,431034483	0,609756098	Team Q.E.D model	#008080
0,422413793	0,604938272	Team Q.E.D model	#008080
0,422413793	0,6125	Team Q.E.D model	#008080
0,422413793	0,620253165	Team Q.E.D model	#008080
0,413793103	0,615384615	Team Q.E.D model	#008080
0,405172414	0,61038961	Team Q.E.D model	#008080
0,405172414	0,618421053	Team Q.E.D model	#008080
0,396551724	0,613333333	Team Q.E.D model	#008080
0,396551724	0,621621622	Team Q.E.D model	#008080
0,396551724	0,630136986	Team Q.E.D model	#008080
0,396551724	0,638888889	Team Q.E.D model	#008080
0,396551724	0,647887324	Team Q.E.D model	#008080
0,387931034	0,642857143	Team Q.E.D model	#008080
0,387931034	0,652173913	Team Q.E.D model	#008080
0,379310345	0,647058824	Team Q.E.D model	#008080
0,370689655	0,641791045	Team Q.E.D model	#008080
0,370689655	0,651515152	Team Q.E.D model	#008080
0,370689655	0,661538462	Team Q.E.D model	#008080
0,370689655	0,671875	Team Q.E.D model	#008080
0,370689655	0,682539683	Team Q.E.D model	#008080
0,370689655	0,693548387	Team Q.E.D model	#008080
0,370689655	0,704918033	Team Q.E.D model	#008080
0,362068966	0,7	Team Q.E.D model	#008080
0,353448276	0,694915254	Team Q.E.D model	#008080
0,344827586	0,689655172	Team Q.E.D model	#008080
0,336206897	0,684210526	Team Q.E.D model	#008080
0,327586207	0,678571429	Team Q.E.D model	#008080
0,318965517	0,672727273	Team Q.E.D model	#008080
0,310344828	0,666666667	Team Q.E.D model	#008080
0,310344828	0,679245283	Team Q.E.D model	#008080
0,310344828	0,692307692	Team Q.E.D model	#008080
0,301724138	0,68627451	Team Q.E.D model	#008080
0,293103448	0,68	Team Q.E.D model	#008080
0,284482759	0,673469388	Team Q.E.D model	#008080
0,275862069	0,666666667	Team Q.E.D model	#008080
0,267241379	0,659574468	Team Q.E.D model	#008080
0,267241379	0,673913043	Team Q.E.D model	#008080
0,25862069	0,666666667	Team Q.E.D model	#008080
0,25	0,659090909	Team Q.E.D model	#008080
0,25	0,674418605	Team Q.E.D model	#008080
0,24137931	0,666666667	Team Q.E.D model	#008080
0,232758621	0,658536585	Team Q.E.D model	#008080
0,224137931	0,65	Team Q.E.D model	#008080
0,215517241	0,641025641	Team Q.E.D model	#008080
0,215517241	0,657894737	Team Q.E.D model	#008080
0,215517241	0,675675676	Team Q.E.D model	#008080
0,215517241	0,694444444	Team Q.E.D model	#008080
0,215517241	0,714285714	Team Q.E.D model	#008080
0,206896552	0,705882353	Team Q.E.D model	#008080
0,206896552	0,727272727	Team Q.E.D model	#008080
0,206896552	0,75	Team Q.E.D model	#008080
0,198275862	0,741935484	Team Q.E.D model	#008080
0,189655172	0,733333333	Team Q.E.D model	#008080
0,181034483	0,724137931	Team Q.E.D model	#008080
0,172413793	0,714285714	Team Q.E.D model	#008080
0,172413793	0,740740741	Team Q.E.D model	#008080
0,163793103	0,730769231	Team Q.E.D model	#008080
0,163793103	0,76	Team Q.E.D model	#008080
0,155172414	0,75	Team Q.E.D model	#008080
0,146551724	0,739130435	Team Q.E.D model	#008080
0,146551724	0,772727273	Team Q.E.D model	#008080
0,137931034	0,761904762	Team Q.E.D model	#008080
0,129310345	0,75	Team Q.E.D model	#008080
0,120689655	0,736842105	Team Q.E.D model	#008080
0,120689655	0,777777778	Team Q.E.D model	#008080
0,112068966	0,764705882	Team Q.E.D model	#008080
0,112068966	0,8125	Team Q.E.D model	#008080
0,112068966	0,866666667	Team Q.E.D model	#008080
0,103448276	0,857142857	Team Q.E.D model	#008080
0,094827586	0,846153846	Team Q.E.D model	#008080
0,094827586	0,916666667	Team Q.E.D model	#008080
0,094827586	1	Team Q.E.D model	#008080
0,086206897	1	Team Q.E.D model	#008080
0,077586207	1	Team Q.E.D model	#008080
0,068965517	1	Team Q.E.D model	#008080
0,060344828	1	Team Q.E.D model	#008080
0,051724138	1	Team Q.E.D model	#008080
0,043103448	1	Team Q.E.D model	#008080
0,034482759	1	Team Q.E.D model	#008080
0,025862069	1	Team Q.E.D model	#008080
0,017241379	1	Team Q.E.D model	#008080
0,00862069	1	Team Q.E.D model	#008080
0	1	Team Q.E.D model	#008080
