# Supplementary material for: Crowdsourced mapping of unexplored target space of kinase inhibitors
Source: Nat Commun. 2021 Jun 3;12:3307. doi: 10.1038/s41467-021-23165-1 (PMC8175708; doi:10.1038/s41467-021-23165-1)
Supplement: Supplementary file 7 — Source Data [file 41467_2021_23165_MOESM7_ESM.zip › source_data/SuppFig16/SuppFig16.csv]

Single-dose inhibition cut-off	PR-AUC	Labels	Colours
0	0,69800215	Inhibition assay	#56B4E9
2	0,69800215	Inhibition assay	#56B4E9
4	0,69800215	Inhibition assay	#56B4E9
6	0,69800215	Inhibition assay	#56B4E9
8	0,69800215	Inhibition assay	#56B4E9
10	0,69800215	Inhibition assay	#56B4E9
12	0,69800215	Inhibition assay	#56B4E9
14	0,69800215	Inhibition assay	#56B4E9
16	0,69800215	Inhibition assay	#56B4E9
18	0,698275314	Inhibition assay	#56B4E9
20	0,698275314	Inhibition assay	#56B4E9
22	0,698810936	Inhibition assay	#56B4E9
24	0,698810936	Inhibition assay	#56B4E9
26	0,698810936	Inhibition assay	#56B4E9
28	0,698810936	Inhibition assay	#56B4E9
30	0,698810936	Inhibition assay	#56B4E9
32	0,698810936	Inhibition assay	#56B4E9
34	0,699040583	Inhibition assay	#56B4E9
36	0,699040583	Inhibition assay	#56B4E9
38	0,699258376	Inhibition assay	#56B4E9
40	0,699708407	Inhibition assay	#56B4E9
42	0,699708407	Inhibition assay	#56B4E9
44	0,699932212	Inhibition assay	#56B4E9
46	0,699932212	Inhibition assay	#56B4E9
48	0,700146457	Inhibition assay	#56B4E9
50	0,700365577	Inhibition assay	#56B4E9
52	0,70081873	Inhibition assay	#56B4E9
54	0,701052908	Inhibition assay	#56B4E9
56	0,701292255	Inhibition assay	#56B4E9
58	0,701533838	Inhibition assay	#56B4E9
60	0,701771611	Inhibition assay	#56B4E9
62	0,701771611	Inhibition assay	#56B4E9
64	0,701771611	Inhibition assay	#56B4E9
66	0,701771611	Inhibition assay	#56B4E9
68	0,702250785	Inhibition assay	#56B4E9
70	0,702498429	Inhibition assay	#56B4E9
72	0,703274561	Inhibition assay	#56B4E9
74	0,703274561	Inhibition assay	#56B4E9
76	0,703775488	Inhibition assay	#56B4E9
78	0,70421932	Inhibition assay	#56B4E9
80	0,705512409	Inhibition assay	#56B4E9
82	0,707164942	Inhibition assay	#56B4E9
84	0,707253881	Inhibition assay	#56B4E9
86	0,705817869	Inhibition assay	#56B4E9
88	0,701885097	Inhibition assay	#56B4E9
90	0,697810733	Inhibition assay	#56B4E9
92	0,690632158	Inhibition assay	#56B4E9
94	0,680992291	Inhibition assay	#56B4E9
96	0,672552215	Inhibition assay	#56B4E9
98	0,651895308	Inhibition assay	#56B4E9
0	0,76365134	Ensemble model	#E69F00
2	0,76365134	Ensemble model	#E69F00
4	0,765683709	Ensemble model	#E69F00
6	0,767405542	Ensemble model	#E69F00
8	0,771092278	Ensemble model	#E69F00
10	0,785337054	Ensemble model	#E69F00
12	0,791706668	Ensemble model	#E69F00
14	0,791706668	Ensemble model	#E69F00
16	0,80270394	Ensemble model	#E69F00
18	0,804260911	Ensemble model	#E69F00
20	0,806539458	Ensemble model	#E69F00
22	0,813410804	Ensemble model	#E69F00
24	0,813410804	Ensemble model	#E69F00
26	0,820354813	Ensemble model	#E69F00
28	0,823879506	Ensemble model	#E69F00
30	0,826912547	Ensemble model	#E69F00
32	0,835932187	Ensemble model	#E69F00
34	0,835203829	Ensemble model	#E69F00
36	0,845592172	Ensemble model	#E69F00
38	0,844484619	Ensemble model	#E69F00
40	0,842531996	Ensemble model	#E69F00
42	0,850804326	Ensemble model	#E69F00
44	0,85386977	Ensemble model	#E69F00
46	0,860316421	Ensemble model	#E69F00
48	0,85926532	Ensemble model	#E69F00
50	0,858251266	Ensemble model	#E69F00
52	0,856133742	Ensemble model	#E69F00
54	0,85502871	Ensemble model	#E69F00
56	0,854212591	Ensemble model	#E69F00
58	0,859186586	Ensemble model	#E69F00
60	0,857945673	Ensemble model	#E69F00
62	0,857945673	Ensemble model	#E69F00
64	0,857945673	Ensemble model	#E69F00
66	0,861661136	Ensemble model	#E69F00
68	0,85993174	Ensemble model	#E69F00
70	0,858902101	Ensemble model	#E69F00
72	0,855397071	Ensemble model	#E69F00
74	0,859708898	Ensemble model	#E69F00
76	0,863764489	Ensemble model	#E69F00
78	0,872296636	Ensemble model	#E69F00
80	0,877335781	Ensemble model	#E69F00
82	0,898260619	Ensemble model	#E69F00
84	0,915268217	Ensemble model	#E69F00
86	0,925623888	Ensemble model	#E69F00
88	0,932032269	Ensemble model	#E69F00
90	0,944697876	Ensemble model	#E69F00
92	0,957400409	Ensemble model	#E69F00
94	0,965115324	Ensemble model	#E69F00
96	0,974941778	Ensemble model	#E69F00
98	0,96919119	Ensemble model	#E69F00
0	0,865782299	Combined model	#FF9999
2	0,865782299	Combined model	#FF9999
4	0,865782299	Combined model	#FF9999
6	0,865782299	Combined model	#FF9999
8	0,865782299	Combined model	#FF9999
10	0,865867741	Combined model	#FF9999
12	0,86591881	Combined model	#FF9999
14	0,86591881	Combined model	#FF9999
16	0,8660539	Combined model	#FF9999
18	0,866940535	Combined model	#FF9999
20	0,866972311	Combined model	#FF9999
22	0,868711903	Combined model	#FF9999
24	0,868711903	Combined model	#FF9999
26	0,868865567	Combined model	#FF9999
28	0,868946076	Combined model	#FF9999
30	0,869039693	Combined model	#FF9999
32	0,869405709	Combined model	#FF9999
34	0,87000438	Combined model	#FF9999
36	0,870584335	Combined model	#FF9999
38	0,871042953	Combined model	#FF9999
40	0,871936774	Combined model	#FF9999
42	0,872269636	Combined model	#FF9999
44	0,872953388	Combined model	#FF9999
46	0,87357567	Combined model	#FF9999
48	0,873798436	Combined model	#FF9999
50	0,874025017	Combined model	#FF9999
52	0,874360374	Combined model	#FF9999
54	0,874451959	Combined model	#FF9999
56	0,874581726	Combined model	#FF9999
58	0,875797404	Combined model	#FF9999
60	0,875798665	Combined model	#FF9999
62	0,875798665	Combined model	#FF9999
64	0,875798665	Combined model	#FF9999
66	0,876699877	Combined model	#FF9999
68	0,876631345	Combined model	#FF9999
70	0,876552338	Combined model	#FF9999
72	0,875976757	Combined model	#FF9999
74	0,877690519	Combined model	#FF9999
76	0,879582779	Combined model	#FF9999
78	0,883827227	Combined model	#FF9999
80	0,888178573	Combined model	#FF9999
82	0,901492601	Combined model	#FF9999
84	0,915242007	Combined model	#FF9999
86	0,924475778	Combined model	#FF9999
88	0,931886372	Combined model	#FF9999
90	0,944061789	Combined model	#FF9999
92	0,956375853	Combined model	#FF9999
94	0,96480858	Combined model	#FF9999
96	0,974637988	Combined model	#FF9999
98	0,968921618	Combined model	#FF9999
0	0,705426331	Team Q.E.D model	#008080
2	0,705426331	Team Q.E.D model	#008080
4	0,708527137	Team Q.E.D model	#008080
6	0,709750484	Team Q.E.D model	#008080
8	0,71296447	Team Q.E.D model	#008080
10	0,736309594	Team Q.E.D model	#008080
12	0,74221129	Team Q.E.D model	#008080
14	0,74221129	Team Q.E.D model	#008080
16	0,760189491	Team Q.E.D model	#008080
18	0,763319589	Team Q.E.D model	#008080
20	0,770693059	Team Q.E.D model	#008080
22	0,777735811	Team Q.E.D model	#008080
24	0,777735811	Team Q.E.D model	#008080
26	0,78902751	Team Q.E.D model	#008080
28	0,7928388	Team Q.E.D model	#008080
30	0,794491144	Team Q.E.D model	#008080
32	0,807045178	Team Q.E.D model	#008080
34	0,806227552	Team Q.E.D model	#008080
36	0,814258071	Team Q.E.D model	#008080
38	0,813484297	Team Q.E.D model	#008080
40	0,811147409	Team Q.E.D model	#008080
42	0,822191861	Team Q.E.D model	#008080
44	0,825845258	Team Q.E.D model	#008080
46	0,831812764	Team Q.E.D model	#008080
48	0,830712018	Team Q.E.D model	#008080
50	0,830110507	Team Q.E.D model	#008080
52	0,828028508	Team Q.E.D model	#008080
54	0,827539589	Team Q.E.D model	#008080
56	0,826984478	Team Q.E.D model	#008080
58	0,83150307	Team Q.E.D model	#008080
60	0,830150115	Team Q.E.D model	#008080
62	0,830150115	Team Q.E.D model	#008080
64	0,830150115	Team Q.E.D model	#008080
66	0,832278329	Team Q.E.D model	#008080
68	0,83033945	Team Q.E.D model	#008080
70	0,82919897	Team Q.E.D model	#008080
72	0,825547274	Team Q.E.D model	#008080
74	0,831944309	Team Q.E.D model	#008080
76	0,832762223	Team Q.E.D model	#008080
78	0,842199505	Team Q.E.D model	#008080
80	0,849604334	Team Q.E.D model	#008080
82	0,881834274	Team Q.E.D model	#008080
84	0,899766657	Team Q.E.D model	#008080
86	0,909181959	Team Q.E.D model	#008080
88	0,918787818	Team Q.E.D model	#008080
90	0,927397241	Team Q.E.D model	#008080
92	0,940341484	Team Q.E.D model	#008080
94	0,950059953	Team Q.E.D model	#008080
96	0,961109533	Team Q.E.D model	#008080
98	0,953609402	Team Q.E.D model	#008080
0	1	Percentage of pairs	black
2	0,96	Percentage of pairs	black
4	0,96	Percentage of pairs	black
6	0,957894737	Percentage of pairs	black
8	0,951578947	Percentage of pairs	black
10	0,945263158	Percentage of pairs	black
12	0,938947368	Percentage of pairs	black
14	0,936842105	Percentage of pairs	black
16	0,932631579	Percentage of pairs	black
18	0,926315789	Percentage of pairs	black
20	0,924210526	Percentage of pairs	black
22	0,92	Percentage of pairs	black
24	0,913684211	Percentage of pairs	black
26	0,913684211	Percentage of pairs	black
28	0,907368421	Percentage of pairs	black
30	0,905263158	Percentage of pairs	black
32	0,903157895	Percentage of pairs	black
34	0,896842105	Percentage of pairs	black
36	0,894736842	Percentage of pairs	black
38	0,890526316	Percentage of pairs	black
40	0,886315789	Percentage of pairs	black
42	0,884210526	Percentage of pairs	black
44	0,877894737	Percentage of pairs	black
46	0,873684211	Percentage of pairs	black
48	0,873684211	Percentage of pairs	black
50	0,869473684	Percentage of pairs	black
52	0,865263158	Percentage of pairs	black
54	0,865263158	Percentage of pairs	black
56	0,861052632	Percentage of pairs	black
58	0,856842105	Percentage of pairs	black
60	0,852631579	Percentage of pairs	black
62	0,852631579	Percentage of pairs	black
64	0,852631579	Percentage of pairs	black
66	0,850526316	Percentage of pairs	black
68	0,846315789	Percentage of pairs	black
70	0,844210526	Percentage of pairs	black
72	0,842105263	Percentage of pairs	black
74	0,833684211	Percentage of pairs	black
76	0,829473684	Percentage of pairs	black
78	0,818947368	Percentage of pairs	black
80	0,787368421	Percentage of pairs	black
82	0,734736842	Percentage of pairs	black
84	0,650526316	Percentage of pairs	black
86	0,606315789	Percentage of pairs	black
88	0,541052632	Percentage of pairs	black
90	0,471578947	Percentage of pairs	black
92	0,423157895	Percentage of pairs	black
94	0,353684211	Percentage of pairs	black
96	0,309473684	Percentage of pairs	black
98	0,258947368	Percentage of pairs	black
