# Supplementary material for: Crowdsourced mapping of unexplored target space of kinase inhibitors
Source: Nat Commun. 2021 Jun 3;12:3307. doi: 10.1038/s41467-021-23165-1 (PMC8175708; doi:10.1038/s41467-021-23165-1)
Supplement: Supplementary file 7 — Source Data [file 41467_2021_23165_MOESM7_ESM.zip › source_data/SuppFig17/SuppFig17a.csv]

Specificity	Sensitivity	Labels	Colour
0	1	Inhibition assay	#56B4E9
0,095	1	Inhibition assay	#56B4E9
0,1	1	Inhibition assay	#56B4E9
0,105	1	Inhibition assay	#56B4E9
0,115	1	Inhibition assay	#56B4E9
0,13	1	Inhibition assay	#56B4E9
0,14	1	Inhibition assay	#56B4E9
0,145	1	Inhibition assay	#56B4E9
0,15	1	Inhibition assay	#56B4E9
0,16	1	Inhibition assay	#56B4E9
0,17	1	Inhibition assay	#56B4E9
0,17	0,996363636	Inhibition assay	#56B4E9
0,175	0,996363636	Inhibition assay	#56B4E9
0,18	0,996363636	Inhibition assay	#56B4E9
0,18	0,992727273	Inhibition assay	#56B4E9
0,19	0,989090909	Inhibition assay	#56B4E9
0,2	0,989090909	Inhibition assay	#56B4E9
0,205	0,989090909	Inhibition assay	#56B4E9
0,21	0,989090909	Inhibition assay	#56B4E9
0,215	0,989090909	Inhibition assay	#56B4E9
0,225	0,989090909	Inhibition assay	#56B4E9
0,225	0,985454545	Inhibition assay	#56B4E9
0,23	0,985454545	Inhibition assay	#56B4E9
0,24	0,985454545	Inhibition assay	#56B4E9
0,24	0,981818182	Inhibition assay	#56B4E9
0,24	0,978181818	Inhibition assay	#56B4E9
0,24	0,974545455	Inhibition assay	#56B4E9
0,245	0,974545455	Inhibition assay	#56B4E9
0,25	0,970909091	Inhibition assay	#56B4E9
0,26	0,970909091	Inhibition assay	#56B4E9
0,26	0,967272727	Inhibition assay	#56B4E9
0,26	0,963636364	Inhibition assay	#56B4E9
0,26	0,956363636	Inhibition assay	#56B4E9
0,26	0,952727273	Inhibition assay	#56B4E9
0,26	0,949090909	Inhibition assay	#56B4E9
0,265	0,945454545	Inhibition assay	#56B4E9
0,27	0,945454545	Inhibition assay	#56B4E9
0,27	0,941818182	Inhibition assay	#56B4E9
0,275	0,941818182	Inhibition assay	#56B4E9
0,275	0,934545455	Inhibition assay	#56B4E9
0,275	0,930909091	Inhibition assay	#56B4E9
0,275	0,927272727	Inhibition assay	#56B4E9
0,275	0,92	Inhibition assay	#56B4E9
0,285	0,92	Inhibition assay	#56B4E9
0,29	0,92	Inhibition assay	#56B4E9
0,29	0,916363636	Inhibition assay	#56B4E9
0,3	0,912727273	Inhibition assay	#56B4E9
0,31	0,912727273	Inhibition assay	#56B4E9
0,335	0,905454545	Inhibition assay	#56B4E9
0,36	0,894545455	Inhibition assay	#56B4E9
0,4	0,88	Inhibition assay	#56B4E9
0,44	0,861818182	Inhibition assay	#56B4E9
0,5	0,821818182	Inhibition assay	#56B4E9
0,55	0,796363636	Inhibition assay	#56B4E9
0,575	0,778181818	Inhibition assay	#56B4E9
0,605	0,76	Inhibition assay	#56B4E9
0,645	0,727272727	Inhibition assay	#56B4E9
0,66	0,687272727	Inhibition assay	#56B4E9
0,675	0,64	Inhibition assay	#56B4E9
0,705	0,6	Inhibition assay	#56B4E9
0,725	0,570909091	Inhibition assay	#56B4E9
0,745	0,545454545	Inhibition assay	#56B4E9
0,765	0,494545455	Inhibition assay	#56B4E9
0,785	0,454545455	Inhibition assay	#56B4E9
0,79	0,414545455	Inhibition assay	#56B4E9
0,805	0,392727273	Inhibition assay	#56B4E9
0,83	0,36	Inhibition assay	#56B4E9
0,835	0,327272727	Inhibition assay	#56B4E9
0,845	0,250909091	Inhibition assay	#56B4E9
0,865	0,178181818	Inhibition assay	#56B4E9
1	0	Inhibition assay	#56B4E9
0	1	Ensemble model	#E69F00
0,005	1	Ensemble model	#E69F00
0,01	1	Ensemble model	#E69F00
0,015	1	Ensemble model	#E69F00
0,015	0,996363636	Ensemble model	#E69F00
0,02	0,996363636	Ensemble model	#E69F00
0,025	0,996363636	Ensemble model	#E69F00
0,03	0,996363636	Ensemble model	#E69F00
0,035	0,996363636	Ensemble model	#E69F00
0,04	0,996363636	Ensemble model	#E69F00
0,04	0,992727273	Ensemble model	#E69F00
0,045	0,992727273	Ensemble model	#E69F00
0,045	0,989090909	Ensemble model	#E69F00
0,05	0,989090909	Ensemble model	#E69F00
0,055	0,989090909	Ensemble model	#E69F00
0,055	0,985454545	Ensemble model	#E69F00
0,055	0,981818182	Ensemble model	#E69F00
0,055	0,978181818	Ensemble model	#E69F00
0,06	0,978181818	Ensemble model	#E69F00
0,06	0,974545455	Ensemble model	#E69F00
0,065	0,974545455	Ensemble model	#E69F00
0,07	0,974545455	Ensemble model	#E69F00
0,07	0,970909091	Ensemble model	#E69F00
0,075	0,970909091	Ensemble model	#E69F00
0,08	0,970909091	Ensemble model	#E69F00
0,08	0,967272727	Ensemble model	#E69F00
0,08	0,963636364	Ensemble model	#E69F00
0,085	0,963636364	Ensemble model	#E69F00
0,09	0,963636364	Ensemble model	#E69F00
0,095	0,963636364	Ensemble model	#E69F00
0,1	0,963636364	Ensemble model	#E69F00
0,105	0,963636364	Ensemble model	#E69F00
0,11	0,963636364	Ensemble model	#E69F00
0,115	0,963636364	Ensemble model	#E69F00
0,12	0,963636364	Ensemble model	#E69F00
0,125	0,963636364	Ensemble model	#E69F00
0,125	0,96	Ensemble model	#E69F00
0,125	0,956363636	Ensemble model	#E69F00
0,13	0,956363636	Ensemble model	#E69F00
0,135	0,956363636	Ensemble model	#E69F00
0,14	0,956363636	Ensemble model	#E69F00
0,145	0,956363636	Ensemble model	#E69F00
0,145	0,952727273	Ensemble model	#E69F00
0,15	0,952727273	Ensemble model	#E69F00
0,155	0,952727273	Ensemble model	#E69F00
0,155	0,949090909	Ensemble model	#E69F00
0,16	0,949090909	Ensemble model	#E69F00
0,16	0,945454545	Ensemble model	#E69F00
0,165	0,945454545	Ensemble model	#E69F00
0,165	0,941818182	Ensemble model	#E69F00
0,17	0,941818182	Ensemble model	#E69F00
0,175	0,941818182	Ensemble model	#E69F00
0,18	0,941818182	Ensemble model	#E69F00
0,185	0,941818182	Ensemble model	#E69F00
0,185	0,938181818	Ensemble model	#E69F00
0,19	0,938181818	Ensemble model	#E69F00
0,19	0,934545455	Ensemble model	#E69F00
0,19	0,930909091	Ensemble model	#E69F00
0,195	0,930909091	Ensemble model	#E69F00
0,2	0,930909091	Ensemble model	#E69F00
0,2	0,927272727	Ensemble model	#E69F00
0,2	0,923636364	Ensemble model	#E69F00
0,205	0,923636364	Ensemble model	#E69F00
0,21	0,923636364	Ensemble model	#E69F00
0,215	0,923636364	Ensemble model	#E69F00
0,22	0,923636364	Ensemble model	#E69F00
0,225	0,923636364	Ensemble model	#E69F00
0,23	0,923636364	Ensemble model	#E69F00
0,23	0,92	Ensemble model	#E69F00
0,23	0,916363636	Ensemble model	#E69F00
0,235	0,916363636	Ensemble model	#E69F00
0,24	0,916363636	Ensemble model	#E69F00
0,245	0,916363636	Ensemble model	#E69F00
0,25	0,916363636	Ensemble model	#E69F00
0,25	0,912727273	Ensemble model	#E69F00
0,255	0,912727273	Ensemble model	#E69F00
0,255	0,909090909	Ensemble model	#E69F00
0,26	0,909090909	Ensemble model	#E69F00
0,26	0,905454545	Ensemble model	#E69F00
0,265	0,905454545	Ensemble model	#E69F00
0,27	0,905454545	Ensemble model	#E69F00
0,27	0,901818182	Ensemble model	#E69F00
0,27	0,898181818	Ensemble model	#E69F00
0,27	0,894545455	Ensemble model	#E69F00
0,27	0,890909091	Ensemble model	#E69F00
0,27	0,887272727	Ensemble model	#E69F00
0,275	0,887272727	Ensemble model	#E69F00
0,275	0,883636364	Ensemble model	#E69F00
0,275	0,88	Ensemble model	#E69F00
0,275	0,876363636	Ensemble model	#E69F00
0,28	0,876363636	Ensemble model	#E69F00
0,285	0,876363636	Ensemble model	#E69F00
0,29	0,876363636	Ensemble model	#E69F00
0,29	0,872727273	Ensemble model	#E69F00
0,295	0,872727273	Ensemble model	#E69F00
0,295	0,869090909	Ensemble model	#E69F00
0,3	0,869090909	Ensemble model	#E69F00
0,305	0,869090909	Ensemble model	#E69F00
0,31	0,869090909	Ensemble model	#E69F00
0,31	0,865454545	Ensemble model	#E69F00
0,315	0,865454545	Ensemble model	#E69F00
0,32	0,865454545	Ensemble model	#E69F00
0,325	0,865454545	Ensemble model	#E69F00
0,33	0,865454545	Ensemble model	#E69F00
0,33	0,861818182	Ensemble model	#E69F00
0,335	0,861818182	Ensemble model	#E69F00
0,34	0,861818182	Ensemble model	#E69F00
0,345	0,861818182	Ensemble model	#E69F00
0,345	0,858181818	Ensemble model	#E69F00
0,345	0,854545455	Ensemble model	#E69F00
0,35	0,854545455	Ensemble model	#E69F00
0,35	0,850909091	Ensemble model	#E69F00
0,355	0,850909091	Ensemble model	#E69F00
0,355	0,847272727	Ensemble model	#E69F00
0,36	0,847272727	Ensemble model	#E69F00
0,365	0,847272727	Ensemble model	#E69F00
0,37	0,847272727	Ensemble model	#E69F00
0,37	0,843636364	Ensemble model	#E69F00
0,37	0,84	Ensemble model	#E69F00
0,375	0,84	Ensemble model	#E69F00
0,375	0,836363636	Ensemble model	#E69F00
0,375	0,832727273	Ensemble model	#E69F00
0,38	0,832727273	Ensemble model	#E69F00
0,38	0,829090909	Ensemble model	#E69F00
0,38	0,825454545	Ensemble model	#E69F00
0,38	0,821818182	Ensemble model	#E69F00
0,385	0,821818182	Ensemble model	#E69F00
0,385	0,818181818	Ensemble model	#E69F00
0,385	0,814545455	Ensemble model	#E69F00
0,385	0,810909091	Ensemble model	#E69F00
0,385	0,803636364	Ensemble model	#E69F00
0,385	0,8	Ensemble model	#E69F00
0,385	0,796363636	Ensemble model	#E69F00
0,39	0,796363636	Ensemble model	#E69F00
0,39	0,792727273	Ensemble model	#E69F00
0,395	0,792727273	Ensemble model	#E69F00
0,4	0,792727273	Ensemble model	#E69F00
0,4	0,789090909	Ensemble model	#E69F00
0,405	0,789090909	Ensemble model	#E69F00
0,41	0,789090909	Ensemble model	#E69F00
0,415	0,789090909	Ensemble model	#E69F00
0,415	0,785454545	Ensemble model	#E69F00
0,42	0,785454545	Ensemble model	#E69F00
0,425	0,785454545	Ensemble model	#E69F00
0,43	0,785454545	Ensemble model	#E69F00
0,435	0,785454545	Ensemble model	#E69F00
0,435	0,781818182	Ensemble model	#E69F00
0,44	0,781818182	Ensemble model	#E69F00
0,44	0,778181818	Ensemble model	#E69F00
0,445	0,778181818	Ensemble model	#E69F00
0,45	0,778181818	Ensemble model	#E69F00
0,455	0,778181818	Ensemble model	#E69F00
0,46	0,778181818	Ensemble model	#E69F00
0,465	0,778181818	Ensemble model	#E69F00
0,47	0,778181818	Ensemble model	#E69F00
0,47	0,774545455	Ensemble model	#E69F00
0,47	0,770909091	Ensemble model	#E69F00
0,475	0,770909091	Ensemble model	#E69F00
0,475	0,767272727	Ensemble model	#E69F00
0,475	0,763636364	Ensemble model	#E69F00
0,475	0,76	Ensemble model	#E69F00
0,475	0,756363636	Ensemble model	#E69F00
0,48	0,756363636	Ensemble model	#E69F00
0,485	0,756363636	Ensemble model	#E69F00
0,49	0,756363636	Ensemble model	#E69F00
0,495	0,756363636	Ensemble model	#E69F00
0,495	0,752727273	Ensemble model	#E69F00
0,495	0,749090909	Ensemble model	#E69F00
0,495	0,745454545	Ensemble model	#E69F00
0,5	0,745454545	Ensemble model	#E69F00
0,505	0,745454545	Ensemble model	#E69F00
0,51	0,745454545	Ensemble model	#E69F00
0,51	0,741818182	Ensemble model	#E69F00
0,51	0,738181818	Ensemble model	#E69F00
0,515	0,738181818	Ensemble model	#E69F00
0,515	0,734545455	Ensemble model	#E69F00
0,515	0,730909091	Ensemble model	#E69F00
0,515	0,727272727	Ensemble model	#E69F00
0,515	0,723636364	Ensemble model	#E69F00
0,515	0,72	Ensemble model	#E69F00
0,52	0,72	Ensemble model	#E69F00
0,525	0,72	Ensemble model	#E69F00
0,525	0,716363636	Ensemble model	#E69F00
0,525	0,712727273	Ensemble model	#E69F00
0,525	0,709090909	Ensemble model	#E69F00
0,525	0,705454545	Ensemble model	#E69F00
0,525	0,701818182	Ensemble model	#E69F00
0,525	0,698181818	Ensemble model	#E69F00
0,525	0,694545455	Ensemble model	#E69F00
0,525	0,690909091	Ensemble model	#E69F00
0,525	0,687272727	Ensemble model	#E69F00
0,525	0,683636364	Ensemble model	#E69F00
0,525	0,68	Ensemble model	#E69F00
0,525	0,676363636	Ensemble model	#E69F00
0,525	0,672727273	Ensemble model	#E69F00
0,525	0,669090909	Ensemble model	#E69F00
0,53	0,669090909	Ensemble model	#E69F00
0,535	0,669090909	Ensemble model	#E69F00
0,54	0,669090909	Ensemble model	#E69F00
0,54	0,665454545	Ensemble model	#E69F00
0,54	0,661818182	Ensemble model	#E69F00
0,54	0,658181818	Ensemble model	#E69F00
0,54	0,654545455	Ensemble model	#E69F00
0,545	0,654545455	Ensemble model	#E69F00
0,545	0,650909091	Ensemble model	#E69F00
0,545	0,647272727	Ensemble model	#E69F00
0,545	0,643636364	Ensemble model	#E69F00
0,545	0,64	Ensemble model	#E69F00
0,545	0,636363636	Ensemble model	#E69F00
0,545	0,632727273	Ensemble model	#E69F00
0,545	0,629090909	Ensemble model	#E69F00
0,545	0,625454545	Ensemble model	#E69F00
0,55	0,625454545	Ensemble model	#E69F00
0,55	0,621818182	Ensemble model	#E69F00
0,555	0,621818182	Ensemble model	#E69F00
0,555	0,618181818	Ensemble model	#E69F00
0,555	0,614545455	Ensemble model	#E69F00
0,555	0,610909091	Ensemble model	#E69F00
0,56	0,610909091	Ensemble model	#E69F00
0,56	0,607272727	Ensemble model	#E69F00
0,565	0,607272727	Ensemble model	#E69F00
0,565	0,603636364	Ensemble model	#E69F00
0,565	0,6	Ensemble model	#E69F00
0,565	0,596363636	Ensemble model	#E69F00
0,565	0,592727273	Ensemble model	#E69F00
0,565	0,589090909	Ensemble model	#E69F00
0,565	0,585454545	Ensemble model	#E69F00
0,565	0,581818182	Ensemble model	#E69F00
0,565	0,578181818	Ensemble model	#E69F00
0,565	0,574545455	Ensemble model	#E69F00
0,57	0,574545455	Ensemble model	#E69F00
0,575	0,574545455	Ensemble model	#E69F00
0,58	0,574545455	Ensemble model	#E69F00
0,58	0,570909091	Ensemble model	#E69F00
0,58	0,567272727	Ensemble model	#E69F00
0,58	0,563636364	Ensemble model	#E69F00
0,58	0,56	Ensemble model	#E69F00
0,58	0,556363636	Ensemble model	#E69F00
0,585	0,556363636	Ensemble model	#E69F00
0,59	0,556363636	Ensemble model	#E69F00
0,59	0,552727273	Ensemble model	#E69F00
0,595	0,552727273	Ensemble model	#E69F00
0,6	0,552727273	Ensemble model	#E69F00
0,6	0,549090909	Ensemble model	#E69F00
0,6	0,545454545	Ensemble model	#E69F00
0,6	0,541818182	Ensemble model	#E69F00
0,605	0,541818182	Ensemble model	#E69F00
0,61	0,541818182	Ensemble model	#E69F00
0,61	0,538181818	Ensemble model	#E69F00
0,61	0,534545455	Ensemble model	#E69F00
0,61	0,530909091	Ensemble model	#E69F00
0,615	0,530909091	Ensemble model	#E69F00
0,615	0,527272727	Ensemble model	#E69F00
0,615	0,523636364	Ensemble model	#E69F00
0,615	0,52	Ensemble model	#E69F00
0,615	0,516363636	Ensemble model	#E69F00
0,615	0,512727273	Ensemble model	#E69F00
0,615	0,509090909	Ensemble model	#E69F00
0,615	0,505454545	Ensemble model	#E69F00
0,62	0,505454545	Ensemble model	#E69F00
0,62	0,501818182	Ensemble model	#E69F00
0,62	0,498181818	Ensemble model	#E69F00
0,62	0,494545455	Ensemble model	#E69F00
0,62	0,490909091	Ensemble model	#E69F00
0,62	0,487272727	Ensemble model	#E69F00
0,625	0,487272727	Ensemble model	#E69F00
0,63	0,487272727	Ensemble model	#E69F00
0,63	0,483636364	Ensemble model	#E69F00
0,63	0,48	Ensemble model	#E69F00
0,63	0,476363636	Ensemble model	#E69F00
0,635	0,476363636	Ensemble model	#E69F00
0,64	0,476363636	Ensemble model	#E69F00
0,64	0,472727273	Ensemble model	#E69F00
0,645	0,472727273	Ensemble model	#E69F00
0,65	0,472727273	Ensemble model	#E69F00
0,655	0,472727273	Ensemble model	#E69F00
0,66	0,472727273	Ensemble model	#E69F00
0,665	0,472727273	Ensemble model	#E69F00
0,665	0,469090909	Ensemble model	#E69F00
0,665	0,465454545	Ensemble model	#E69F00
0,665	0,461818182	Ensemble model	#E69F00
0,665	0,458181818	Ensemble model	#E69F00
0,665	0,454545455	Ensemble model	#E69F00
0,665	0,450909091	Ensemble model	#E69F00
0,665	0,447272727	Ensemble model	#E69F00
0,665	0,443636364	Ensemble model	#E69F00
0,67	0,443636364	Ensemble model	#E69F00
0,67	0,44	Ensemble model	#E69F00
0,67	0,436363636	Ensemble model	#E69F00
0,67	0,432727273	Ensemble model	#E69F00
0,675	0,432727273	Ensemble model	#E69F00
0,68	0,432727273	Ensemble model	#E69F00
0,685	0,432727273	Ensemble model	#E69F00
0,685	0,429090909	Ensemble model	#E69F00
0,685	0,425454545	Ensemble model	#E69F00
0,685	0,421818182	Ensemble model	#E69F00
0,685	0,418181818	Ensemble model	#E69F00
0,685	0,414545455	Ensemble model	#E69F00
0,685	0,410909091	Ensemble model	#E69F00
0,69	0,410909091	Ensemble model	#E69F00
0,69	0,407272727	Ensemble model	#E69F00
0,69	0,403636364	Ensemble model	#E69F00
0,69	0,4	Ensemble model	#E69F00
0,69	0,396363636	Ensemble model	#E69F00
0,69	0,392727273	Ensemble model	#E69F00
0,695	0,392727273	Ensemble model	#E69F00
0,7	0,392727273	Ensemble model	#E69F00
0,705	0,392727273	Ensemble model	#E69F00
0,71	0,392727273	Ensemble model	#E69F00
0,71	0,389090909	Ensemble model	#E69F00
0,71	0,385454545	Ensemble model	#E69F00
0,715	0,385454545	Ensemble model	#E69F00
0,72	0,385454545	Ensemble model	#E69F00
0,72	0,381818182	Ensemble model	#E69F00
0,72	0,378181818	Ensemble model	#E69F00
0,725	0,378181818	Ensemble model	#E69F00
0,73	0,378181818	Ensemble model	#E69F00
0,73	0,374545455	Ensemble model	#E69F00
0,73	0,370909091	Ensemble model	#E69F00
0,73	0,367272727	Ensemble model	#E69F00
0,735	0,367272727	Ensemble model	#E69F00
0,74	0,367272727	Ensemble model	#E69F00
0,74	0,363636364	Ensemble model	#E69F00
0,74	0,36	Ensemble model	#E69F00
0,745	0,36	Ensemble model	#E69F00
0,75	0,36	Ensemble model	#E69F00
0,755	0,36	Ensemble model	#E69F00
0,76	0,36	Ensemble model	#E69F00
0,76	0,356363636	Ensemble model	#E69F00
0,76	0,349090909	Ensemble model	#E69F00
0,765	0,349090909	Ensemble model	#E69F00
0,77	0,349090909	Ensemble model	#E69F00
0,77	0,345454545	Ensemble model	#E69F00
0,77	0,341818182	Ensemble model	#E69F00
0,77	0,338181818	Ensemble model	#E69F00
0,775	0,338181818	Ensemble model	#E69F00
0,78	0,338181818	Ensemble model	#E69F00
0,78	0,334545455	Ensemble model	#E69F00
0,78	0,330909091	Ensemble model	#E69F00
0,785	0,330909091	Ensemble model	#E69F00
0,785	0,327272727	Ensemble model	#E69F00
0,79	0,327272727	Ensemble model	#E69F00
0,795	0,327272727	Ensemble model	#E69F00
0,805	0,327272727	Ensemble model	#E69F00
0,815	0,327272727	Ensemble model	#E69F00
0,82	0,327272727	Ensemble model	#E69F00
0,825	0,327272727	Ensemble model	#E69F00
0,83	0,327272727	Ensemble model	#E69F00
0,835	0,327272727	Ensemble model	#E69F00
0,835	0,323636364	Ensemble model	#E69F00
0,84	0,323636364	Ensemble model	#E69F00
0,84	0,32	Ensemble model	#E69F00
0,84	0,316363636	Ensemble model	#E69F00
0,84	0,312727273	Ensemble model	#E69F00
0,845	0,312727273	Ensemble model	#E69F00
0,845	0,309090909	Ensemble model	#E69F00
0,845	0,305454545	Ensemble model	#E69F00
0,85	0,305454545	Ensemble model	#E69F00
0,85	0,301818182	Ensemble model	#E69F00
0,85	0,298181818	Ensemble model	#E69F00
0,85	0,294545455	Ensemble model	#E69F00
0,85	0,290909091	Ensemble model	#E69F00
0,855	0,290909091	Ensemble model	#E69F00
0,855	0,287272727	Ensemble model	#E69F00
0,86	0,287272727	Ensemble model	#E69F00
0,86	0,283636364	Ensemble model	#E69F00
0,865	0,283636364	Ensemble model	#E69F00
0,865	0,28	Ensemble model	#E69F00
0,87	0,28	Ensemble model	#E69F00
0,875	0,28	Ensemble model	#E69F00
0,875	0,276363636	Ensemble model	#E69F00
0,875	0,272727273	Ensemble model	#E69F00
0,88	0,272727273	Ensemble model	#E69F00
0,88	0,269090909	Ensemble model	#E69F00
0,885	0,269090909	Ensemble model	#E69F00
0,89	0,269090909	Ensemble model	#E69F00
0,89	0,265454545	Ensemble model	#E69F00
0,89	0,261818182	Ensemble model	#E69F00
0,895	0,261818182	Ensemble model	#E69F00
0,895	0,258181818	Ensemble model	#E69F00
0,895	0,254545455	Ensemble model	#E69F00
0,895	0,250909091	Ensemble model	#E69F00
0,895	0,247272727	Ensemble model	#E69F00
0,895	0,243636364	Ensemble model	#E69F00
0,895	0,24	Ensemble model	#E69F00
0,9	0,24	Ensemble model	#E69F00
0,905	0,24	Ensemble model	#E69F00
0,905	0,236363636	Ensemble model	#E69F00
0,905	0,232727273	Ensemble model	#E69F00
0,905	0,229090909	Ensemble model	#E69F00
0,91	0,229090909	Ensemble model	#E69F00
0,915	0,229090909	Ensemble model	#E69F00
0,92	0,229090909	Ensemble model	#E69F00
0,925	0,229090909	Ensemble model	#E69F00
0,93	0,229090909	Ensemble model	#E69F00
0,93	0,225454545	Ensemble model	#E69F00
0,935	0,225454545	Ensemble model	#E69F00
0,94	0,225454545	Ensemble model	#E69F00
0,94	0,221818182	Ensemble model	#E69F00
0,94	0,218181818	Ensemble model	#E69F00
0,94	0,214545455	Ensemble model	#E69F00
0,945	0,214545455	Ensemble model	#E69F00
0,945	0,210909091	Ensemble model	#E69F00
0,95	0,210909091	Ensemble model	#E69F00
0,95	0,207272727	Ensemble model	#E69F00
0,95	0,203636364	Ensemble model	#E69F00
0,95	0,2	Ensemble model	#E69F00
0,95	0,196363636	Ensemble model	#E69F00
0,955	0,196363636	Ensemble model	#E69F00
0,955	0,192727273	Ensemble model	#E69F00
0,955	0,189090909	Ensemble model	#E69F00
0,955	0,185454545	Ensemble model	#E69F00
0,96	0,185454545	Ensemble model	#E69F00
0,965	0,185454545	Ensemble model	#E69F00
0,97	0,185454545	Ensemble model	#E69F00
0,975	0,185454545	Ensemble model	#E69F00
0,98	0,185454545	Ensemble model	#E69F00
0,98	0,181818182	Ensemble model	#E69F00
0,98	0,178181818	Ensemble model	#E69F00
0,98	0,174545455	Ensemble model	#E69F00
0,98	0,170909091	Ensemble model	#E69F00
0,98	0,167272727	Ensemble model	#E69F00
0,98	0,163636364	Ensemble model	#E69F00
0,98	0,16	Ensemble model	#E69F00
0,98	0,156363636	Ensemble model	#E69F00
0,985	0,156363636	Ensemble model	#E69F00
0,985	0,152727273	Ensemble model	#E69F00
0,985	0,149090909	Ensemble model	#E69F00
0,99	0,149090909	Ensemble model	#E69F00
0,99	0,145454545	Ensemble model	#E69F00
0,99	0,141818182	Ensemble model	#E69F00
0,99	0,138181818	Ensemble model	#E69F00
0,99	0,134545455	Ensemble model	#E69F00
0,99	0,130909091	Ensemble model	#E69F00
0,99	0,127272727	Ensemble model	#E69F00
0,99	0,123636364	Ensemble model	#E69F00
0,99	0,12	Ensemble model	#E69F00
0,99	0,116363636	Ensemble model	#E69F00
0,99	0,112727273	Ensemble model	#E69F00
0,99	0,109090909	Ensemble model	#E69F00
0,99	0,105454545	Ensemble model	#E69F00
0,99	0,101818182	Ensemble model	#E69F00
0,99	0,098181818	Ensemble model	#E69F00
0,995	0,098181818	Ensemble model	#E69F00
0,995	0,094545455	Ensemble model	#E69F00
0,995	0,090909091	Ensemble model	#E69F00
0,995	0,087272727	Ensemble model	#E69F00
0,995	0,083636364	Ensemble model	#E69F00
0,995	0,08	Ensemble model	#E69F00
0,995	0,076363636	Ensemble model	#E69F00
0,995	0,072727273	Ensemble model	#E69F00
0,995	0,069090909	Ensemble model	#E69F00
0,995	0,065454545	Ensemble model	#E69F00
1	0,065454545	Ensemble model	#E69F00
1	0,061818182	Ensemble model	#E69F00
1	0,058181818	Ensemble model	#E69F00
1	0,054545455	Ensemble model	#E69F00
1	0,050909091	Ensemble model	#E69F00
1	0,047272727	Ensemble model	#E69F00
1	0,043636364	Ensemble model	#E69F00
1	0,04	Ensemble model	#E69F00
1	0,036363636	Ensemble model	#E69F00
1	0,032727273	Ensemble model	#E69F00
1	0,029090909	Ensemble model	#E69F00
1	0,025454545	Ensemble model	#E69F00
1	0,021818182	Ensemble model	#E69F00
1	0,018181818	Ensemble model	#E69F00
1	0,014545455	Ensemble model	#E69F00
1	0,010909091	Ensemble model	#E69F00
1	0,007272727	Ensemble model	#E69F00
1	0,003636364	Ensemble model	#E69F00
1	0	Ensemble model	#E69F00
0	1	Combined model	#FF9999
0,005	1	Combined model	#FF9999
0,01	1	Combined model	#FF9999
0,015	1	Combined model	#FF9999
0,02	1	Combined model	#FF9999
0,03	1	Combined model	#FF9999
0,035	1	Combined model	#FF9999
0,045	1	Combined model	#FF9999
0,05	1	Combined model	#FF9999
0,055	1	Combined model	#FF9999
0,06	1	Combined model	#FF9999
0,065	1	Combined model	#FF9999
0,07	1	Combined model	#FF9999
0,075	1	Combined model	#FF9999
0,08	1	Combined model	#FF9999
0,085	1	Combined model	#FF9999
0,09	1	Combined model	#FF9999
0,095	1	Combined model	#FF9999
0,1	1	Combined model	#FF9999
0,105	1	Combined model	#FF9999
0,11	1	Combined model	#FF9999
0,115	1	Combined model	#FF9999
0,12	1	Combined model	#FF9999
0,125	1	Combined model	#FF9999
0,125	0,996363636	Combined model	#FF9999
0,13	0,996363636	Combined model	#FF9999
0,13	0,992727273	Combined model	#FF9999
0,13	0,989090909	Combined model	#FF9999
0,135	0,989090909	Combined model	#FF9999
0,14	0,989090909	Combined model	#FF9999
0,145	0,989090909	Combined model	#FF9999
0,145	0,985454545	Combined model	#FF9999
0,15	0,985454545	Combined model	#FF9999
0,155	0,985454545	Combined model	#FF9999
0,16	0,985454545	Combined model	#FF9999
0,16	0,981818182	Combined model	#FF9999
0,165	0,981818182	Combined model	#FF9999
0,17	0,981818182	Combined model	#FF9999
0,175	0,981818182	Combined model	#FF9999
0,175	0,978181818	Combined model	#FF9999
0,18	0,978181818	Combined model	#FF9999
0,185	0,978181818	Combined model	#FF9999
0,19	0,978181818	Combined model	#FF9999
0,19	0,974545455	Combined model	#FF9999
0,195	0,974545455	Combined model	#FF9999
0,2	0,974545455	Combined model	#FF9999
0,205	0,974545455	Combined model	#FF9999
0,215	0,974545455	Combined model	#FF9999
0,22	0,974545455	Combined model	#FF9999
0,225	0,974545455	Combined model	#FF9999
0,23	0,974545455	Combined model	#FF9999
0,235	0,974545455	Combined model	#FF9999
0,24	0,974545455	Combined model	#FF9999
0,245	0,974545455	Combined model	#FF9999
0,245	0,970909091	Combined model	#FF9999
0,245	0,967272727	Combined model	#FF9999
0,25	0,967272727	Combined model	#FF9999
0,255	0,967272727	Combined model	#FF9999
0,255	0,963636364	Combined model	#FF9999
0,26	0,963636364	Combined model	#FF9999
0,265	0,963636364	Combined model	#FF9999
0,27	0,96	Combined model	#FF9999
0,27	0,956363636	Combined model	#FF9999
0,27	0,952727273	Combined model	#FF9999
0,275	0,952727273	Combined model	#FF9999
0,28	0,952727273	Combined model	#FF9999
0,28	0,949090909	Combined model	#FF9999
0,285	0,949090909	Combined model	#FF9999
0,285	0,945454545	Combined model	#FF9999
0,29	0,945454545	Combined model	#FF9999
0,295	0,945454545	Combined model	#FF9999
0,3	0,945454545	Combined model	#FF9999
0,305	0,945454545	Combined model	#FF9999
0,31	0,941818182	Combined model	#FF9999
0,315	0,941818182	Combined model	#FF9999
0,32	0,941818182	Combined model	#FF9999
0,325	0,941818182	Combined model	#FF9999
0,33	0,941818182	Combined model	#FF9999
0,335	0,941818182	Combined model	#FF9999
0,335	0,938181818	Combined model	#FF9999
0,34	0,938181818	Combined model	#FF9999
0,345	0,938181818	Combined model	#FF9999
0,35	0,938181818	Combined model	#FF9999
0,355	0,938181818	Combined model	#FF9999
0,355	0,934545455	Combined model	#FF9999
0,355	0,930909091	Combined model	#FF9999
0,36	0,930909091	Combined model	#FF9999
0,365	0,930909091	Combined model	#FF9999
0,37	0,930909091	Combined model	#FF9999
0,375	0,930909091	Combined model	#FF9999
0,38	0,930909091	Combined model	#FF9999
0,385	0,930909091	Combined model	#FF9999
0,39	0,930909091	Combined model	#FF9999
0,39	0,927272727	Combined model	#FF9999
0,39	0,923636364	Combined model	#FF9999
0,395	0,923636364	Combined model	#FF9999
0,4	0,923636364	Combined model	#FF9999
0,405	0,92	Combined model	#FF9999
0,41	0,92	Combined model	#FF9999
0,415	0,92	Combined model	#FF9999
0,42	0,92	Combined model	#FF9999
0,42	0,916363636	Combined model	#FF9999
0,42	0,912727273	Combined model	#FF9999
0,425	0,912727273	Combined model	#FF9999
0,43	0,912727273	Combined model	#FF9999
0,43	0,909090909	Combined model	#FF9999
0,43	0,905454545	Combined model	#FF9999
0,435	0,905454545	Combined model	#FF9999
0,44	0,905454545	Combined model	#FF9999
0,445	0,905454545	Combined model	#FF9999
0,445	0,901818182	Combined model	#FF9999
0,45	0,901818182	Combined model	#FF9999
0,45	0,898181818	Combined model	#FF9999
0,455	0,898181818	Combined model	#FF9999
0,46	0,898181818	Combined model	#FF9999
0,465	0,898181818	Combined model	#FF9999
0,465	0,894545455	Combined model	#FF9999
0,47	0,894545455	Combined model	#FF9999
0,475	0,894545455	Combined model	#FF9999
0,48	0,894545455	Combined model	#FF9999
0,485	0,894545455	Combined model	#FF9999
0,485	0,890909091	Combined model	#FF9999
0,485	0,887272727	Combined model	#FF9999
0,49	0,887272727	Combined model	#FF9999
0,495	0,887272727	Combined model	#FF9999
0,5	0,887272727	Combined model	#FF9999
0,505	0,887272727	Combined model	#FF9999
0,51	0,887272727	Combined model	#FF9999
0,51	0,883636364	Combined model	#FF9999
0,515	0,883636364	Combined model	#FF9999
0,515	0,88	Combined model	#FF9999
0,52	0,88	Combined model	#FF9999
0,52	0,876363636	Combined model	#FF9999
0,525	0,876363636	Combined model	#FF9999
0,525	0,872727273	Combined model	#FF9999
0,525	0,869090909	Combined model	#FF9999
0,525	0,865454545	Combined model	#FF9999
0,525	0,861818182	Combined model	#FF9999
0,53	0,861818182	Combined model	#FF9999
0,53	0,858181818	Combined model	#FF9999
0,53	0,854545455	Combined model	#FF9999
0,535	0,854545455	Combined model	#FF9999
0,535	0,850909091	Combined model	#FF9999
0,54	0,850909091	Combined model	#FF9999
0,545	0,847272727	Combined model	#FF9999
0,55	0,847272727	Combined model	#FF9999
0,555	0,847272727	Combined model	#FF9999
0,56	0,847272727	Combined model	#FF9999
0,56	0,843636364	Combined model	#FF9999
0,565	0,843636364	Combined model	#FF9999
0,565	0,84	Combined model	#FF9999
0,57	0,84	Combined model	#FF9999
0,575	0,84	Combined model	#FF9999
0,58	0,84	Combined model	#FF9999
0,58	0,836363636	Combined model	#FF9999
0,585	0,836363636	Combined model	#FF9999
0,585	0,832727273	Combined model	#FF9999
0,585	0,829090909	Combined model	#FF9999
0,585	0,825454545	Combined model	#FF9999
0,59	0,825454545	Combined model	#FF9999
0,595	0,825454545	Combined model	#FF9999
0,6	0,825454545	Combined model	#FF9999
0,605	0,825454545	Combined model	#FF9999
0,605	0,821818182	Combined model	#FF9999
0,61	0,821818182	Combined model	#FF9999
0,615	0,821818182	Combined model	#FF9999
0,62	0,821818182	Combined model	#FF9999
0,62	0,818181818	Combined model	#FF9999
0,62	0,814545455	Combined model	#FF9999
0,625	0,814545455	Combined model	#FF9999
0,63	0,814545455	Combined model	#FF9999
0,635	0,814545455	Combined model	#FF9999
0,635	0,810909091	Combined model	#FF9999
0,64	0,810909091	Combined model	#FF9999
0,645	0,810909091	Combined model	#FF9999
0,65	0,810909091	Combined model	#FF9999
0,655	0,810909091	Combined model	#FF9999
0,66	0,810909091	Combined model	#FF9999
0,665	0,810909091	Combined model	#FF9999
0,665	0,807272727	Combined model	#FF9999
0,67	0,807272727	Combined model	#FF9999
0,67	0,803636364	Combined model	#FF9999
0,675	0,803636364	Combined model	#FF9999
0,675	0,8	Combined model	#FF9999
0,68	0,8	Combined model	#FF9999
0,68	0,796363636	Combined model	#FF9999
0,68	0,792727273	Combined model	#FF9999
0,68	0,789090909	Combined model	#FF9999
0,68	0,785454545	Combined model	#FF9999
0,685	0,785454545	Combined model	#FF9999
0,685	0,781818182	Combined model	#FF9999
0,685	0,778181818	Combined model	#FF9999
0,69	0,778181818	Combined model	#FF9999
0,695	0,778181818	Combined model	#FF9999
0,7	0,778181818	Combined model	#FF9999
0,7	0,774545455	Combined model	#FF9999
0,705	0,774545455	Combined model	#FF9999
0,71	0,774545455	Combined model	#FF9999
0,71	0,767272727	Combined model	#FF9999
0,71	0,763636364	Combined model	#FF9999
0,71	0,76	Combined model	#FF9999
0,71	0,756363636	Combined model	#FF9999
0,715	0,756363636	Combined model	#FF9999
0,72	0,756363636	Combined model	#FF9999
0,725	0,756363636	Combined model	#FF9999
0,73	0,756363636	Combined model	#FF9999
0,73	0,752727273	Combined model	#FF9999
0,73	0,749090909	Combined model	#FF9999
0,735	0,749090909	Combined model	#FF9999
0,74	0,749090909	Combined model	#FF9999
0,74	0,745454545	Combined model	#FF9999
0,74	0,741818182	Combined model	#FF9999
0,745	0,741818182	Combined model	#FF9999
0,745	0,738181818	Combined model	#FF9999
0,745	0,734545455	Combined model	#FF9999
0,745	0,730909091	Combined model	#FF9999
0,745	0,727272727	Combined model	#FF9999
0,75	0,727272727	Combined model	#FF9999
0,75	0,723636364	Combined model	#FF9999
0,75	0,72	Combined model	#FF9999
0,75	0,716363636	Combined model	#FF9999
0,75	0,712727273	Combined model	#FF9999
0,755	0,712727273	Combined model	#FF9999
0,755	0,709090909	Combined model	#FF9999
0,76	0,709090909	Combined model	#FF9999
0,76	0,705454545	Combined model	#FF9999
0,76	0,701818182	Combined model	#FF9999
0,76	0,698181818	Combined model	#FF9999
0,765	0,698181818	Combined model	#FF9999
0,765	0,694545455	Combined model	#FF9999
0,77	0,694545455	Combined model	#FF9999
0,77	0,690909091	Combined model	#FF9999
0,77	0,687272727	Combined model	#FF9999
0,77	0,683636364	Combined model	#FF9999
0,77	0,68	Combined model	#FF9999
0,77	0,676363636	Combined model	#FF9999
0,77	0,672727273	Combined model	#FF9999
0,77	0,669090909	Combined model	#FF9999
0,77	0,665454545	Combined model	#FF9999
0,77	0,661818182	Combined model	#FF9999
0,775	0,661818182	Combined model	#FF9999
0,775	0,658181818	Combined model	#FF9999
0,78	0,658181818	Combined model	#FF9999
0,78	0,654545455	Combined model	#FF9999
0,785	0,654545455	Combined model	#FF9999
0,785	0,650909091	Combined model	#FF9999
0,785	0,647272727	Combined model	#FF9999
0,785	0,643636364	Combined model	#FF9999
0,79	0,643636364	Combined model	#FF9999
0,79	0,64	Combined model	#FF9999
0,795	0,64	Combined model	#FF9999
0,795	0,636363636	Combined model	#FF9999
0,795	0,629090909	Combined model	#FF9999
0,795	0,625454545	Combined model	#FF9999
0,8	0,625454545	Combined model	#FF9999
0,8	0,621818182	Combined model	#FF9999
0,8	0,618181818	Combined model	#FF9999
0,8	0,614545455	Combined model	#FF9999
0,8	0,610909091	Combined model	#FF9999
0,805	0,610909091	Combined model	#FF9999
0,805	0,607272727	Combined model	#FF9999
0,805	0,603636364	Combined model	#FF9999
0,81	0,603636364	Combined model	#FF9999
0,815	0,603636364	Combined model	#FF9999
0,815	0,6	Combined model	#FF9999
0,815	0,596363636	Combined model	#FF9999
0,815	0,592727273	Combined model	#FF9999
0,82	0,592727273	Combined model	#FF9999
0,83	0,592727273	Combined model	#FF9999
0,83	0,589090909	Combined model	#FF9999
0,83	0,585454545	Combined model	#FF9999
0,835	0,585454545	Combined model	#FF9999
0,835	0,581818182	Combined model	#FF9999
0,835	0,578181818	Combined model	#FF9999
0,835	0,574545455	Combined model	#FF9999
0,835	0,570909091	Combined model	#FF9999
0,835	0,567272727	Combined model	#FF9999
0,835	0,563636364	Combined model	#FF9999
0,835	0,56	Combined model	#FF9999
0,84	0,56	Combined model	#FF9999
0,84	0,556363636	Combined model	#FF9999
0,845	0,556363636	Combined model	#FF9999
0,845	0,552727273	Combined model	#FF9999
0,845	0,549090909	Combined model	#FF9999
0,845	0,545454545	Combined model	#FF9999
0,85	0,545454545	Combined model	#FF9999
0,85	0,541818182	Combined model	#FF9999
0,85	0,538181818	Combined model	#FF9999
0,85	0,534545455	Combined model	#FF9999
0,855	0,534545455	Combined model	#FF9999
0,855	0,530909091	Combined model	#FF9999
0,86	0,530909091	Combined model	#FF9999
0,86	0,527272727	Combined model	#FF9999
0,865	0,527272727	Combined model	#FF9999
0,87	0,527272727	Combined model	#FF9999
0,875	0,527272727	Combined model	#FF9999
0,88	0,527272727	Combined model	#FF9999
0,88	0,523636364	Combined model	#FF9999
0,885	0,523636364	Combined model	#FF9999
0,885	0,52	Combined model	#FF9999
0,89	0,52	Combined model	#FF9999
0,89	0,516363636	Combined model	#FF9999
0,89	0,512727273	Combined model	#FF9999
0,89	0,509090909	Combined model	#FF9999
0,89	0,505454545	Combined model	#FF9999
0,895	0,505454545	Combined model	#FF9999
0,895	0,501818182	Combined model	#FF9999
0,9	0,501818182	Combined model	#FF9999
0,905	0,501818182	Combined model	#FF9999
0,91	0,501818182	Combined model	#FF9999
0,91	0,498181818	Combined model	#FF9999
0,91	0,494545455	Combined model	#FF9999
0,91	0,490909091	Combined model	#FF9999
0,91	0,487272727	Combined model	#FF9999
0,91	0,483636364	Combined model	#FF9999
0,91	0,48	Combined model	#FF9999
0,915	0,48	Combined model	#FF9999
0,915	0,476363636	Combined model	#FF9999
0,915	0,472727273	Combined model	#FF9999
0,915	0,469090909	Combined model	#FF9999
0,92	0,469090909	Combined model	#FF9999
0,92	0,465454545	Combined model	#FF9999
0,92	0,461818182	Combined model	#FF9999
0,92	0,458181818	Combined model	#FF9999
0,925	0,458181818	Combined model	#FF9999
0,93	0,458181818	Combined model	#FF9999
0,93	0,454545455	Combined model	#FF9999
0,93	0,450909091	Combined model	#FF9999
0,935	0,450909091	Combined model	#FF9999
0,935	0,447272727	Combined model	#FF9999
0,935	0,443636364	Combined model	#FF9999
0,935	0,44	Combined model	#FF9999
0,935	0,436363636	Combined model	#FF9999
0,94	0,436363636	Combined model	#FF9999
0,94	0,432727273	Combined model	#FF9999
0,945	0,432727273	Combined model	#FF9999
0,945	0,429090909	Combined model	#FF9999
0,95	0,429090909	Combined model	#FF9999
0,95	0,425454545	Combined model	#FF9999
0,95	0,421818182	Combined model	#FF9999
0,95	0,418181818	Combined model	#FF9999
0,955	0,418181818	Combined model	#FF9999
0,955	0,414545455	Combined model	#FF9999
0,955	0,410909091	Combined model	#FF9999
0,955	0,407272727	Combined model	#FF9999
0,96	0,407272727	Combined model	#FF9999
0,96	0,4	Combined model	#FF9999
0,96	0,396363636	Combined model	#FF9999
0,965	0,396363636	Combined model	#FF9999
0,965	0,392727273	Combined model	#FF9999
0,965	0,389090909	Combined model	#FF9999
0,965	0,385454545	Combined model	#FF9999
0,965	0,381818182	Combined model	#FF9999
0,965	0,378181818	Combined model	#FF9999
0,965	0,374545455	Combined model	#FF9999
0,965	0,370909091	Combined model	#FF9999
0,97	0,370909091	Combined model	#FF9999
0,97	0,367272727	Combined model	#FF9999
0,97	0,363636364	Combined model	#FF9999
0,97	0,36	Combined model	#FF9999
0,97	0,356363636	Combined model	#FF9999
0,97	0,352727273	Combined model	#FF9999
0,97	0,349090909	Combined model	#FF9999
0,975	0,349090909	Combined model	#FF9999
0,975	0,345454545	Combined model	#FF9999
0,98	0,345454545	Combined model	#FF9999
0,98	0,341818182	Combined model	#FF9999
0,98	0,338181818	Combined model	#FF9999
0,98	0,334545455	Combined model	#FF9999
0,985	0,334545455	Combined model	#FF9999
0,99	0,334545455	Combined model	#FF9999
0,99	0,330909091	Combined model	#FF9999
0,99	0,327272727	Combined model	#FF9999
0,99	0,323636364	Combined model	#FF9999
0,99	0,32	Combined model	#FF9999
0,99	0,316363636	Combined model	#FF9999
0,99	0,312727273	Combined model	#FF9999
0,99	0,309090909	Combined model	#FF9999
0,99	0,305454545	Combined model	#FF9999
0,99	0,301818182	Combined model	#FF9999
0,99	0,298181818	Combined model	#FF9999
0,99	0,294545455	Combined model	#FF9999
0,995	0,294545455	Combined model	#FF9999
0,995	0,290909091	Combined model	#FF9999
0,995	0,287272727	Combined model	#FF9999
0,995	0,283636364	Combined model	#FF9999
0,995	0,28	Combined model	#FF9999
0,995	0,276363636	Combined model	#FF9999
0,995	0,272727273	Combined model	#FF9999
0,995	0,269090909	Combined model	#FF9999
0,995	0,265454545	Combined model	#FF9999
0,995	0,261818182	Combined model	#FF9999
0,995	0,258181818	Combined model	#FF9999
0,995	0,254545455	Combined model	#FF9999
0,995	0,250909091	Combined model	#FF9999
0,995	0,247272727	Combined model	#FF9999
0,995	0,243636364	Combined model	#FF9999
0,995	0,24	Combined model	#FF9999
0,995	0,236363636	Combined model	#FF9999
0,995	0,232727273	Combined model	#FF9999
0,995	0,229090909	Combined model	#FF9999
0,995	0,225454545	Combined model	#FF9999
0,995	0,221818182	Combined model	#FF9999
0,995	0,218181818	Combined model	#FF9999
1	0,218181818	Combined model	#FF9999
1	0,214545455	Combined model	#FF9999
1	0,210909091	Combined model	#FF9999
1	0,207272727	Combined model	#FF9999
1	0,203636364	Combined model	#FF9999
1	0,2	Combined model	#FF9999
1	0,196363636	Combined model	#FF9999
1	0,192727273	Combined model	#FF9999
1	0,189090909	Combined model	#FF9999
1	0,185454545	Combined model	#FF9999
1	0,178181818	Combined model	#FF9999
1	0,174545455	Combined model	#FF9999
1	0,170909091	Combined model	#FF9999
1	0,167272727	Combined model	#FF9999
1	0,163636364	Combined model	#FF9999
1	0,16	Combined model	#FF9999
1	0,156363636	Combined model	#FF9999
1	0,152727273	Combined model	#FF9999
1	0,149090909	Combined model	#FF9999
1	0,145454545	Combined model	#FF9999
1	0,141818182	Combined model	#FF9999
1	0,138181818	Combined model	#FF9999
1	0,134545455	Combined model	#FF9999
1	0,130909091	Combined model	#FF9999
1	0,127272727	Combined model	#FF9999
1	0,123636364	Combined model	#FF9999
1	0,12	Combined model	#FF9999
1	0,116363636	Combined model	#FF9999
1	0,112727273	Combined model	#FF9999
1	0,109090909	Combined model	#FF9999
1	0,105454545	Combined model	#FF9999
1	0,101818182	Combined model	#FF9999
1	0,098181818	Combined model	#FF9999
1	0,094545455	Combined model	#FF9999
1	0,087272727	Combined model	#FF9999
1	0,08	Combined model	#FF9999
1	0,072727273	Combined model	#FF9999
1	0,069090909	Combined model	#FF9999
1	0,065454545	Combined model	#FF9999
1	0,061818182	Combined model	#FF9999
1	0,058181818	Combined model	#FF9999
1	0,054545455	Combined model	#FF9999
1	0,050909091	Combined model	#FF9999
1	0,047272727	Combined model	#FF9999
1	0,043636364	Combined model	#FF9999
1	0,04	Combined model	#FF9999
1	0,036363636	Combined model	#FF9999
1	0,032727273	Combined model	#FF9999
1	0,029090909	Combined model	#FF9999
1	0,025454545	Combined model	#FF9999
1	0,021818182	Combined model	#FF9999
1	0,018181818	Combined model	#FF9999
1	0,014545455	Combined model	#FF9999
1	0,010909091	Combined model	#FF9999
1	0,007272727	Combined model	#FF9999
1	0,003636364	Combined model	#FF9999
1	0	Combined model	#FF9999
0	1	Team Q.E.D model	#008080
0,005	1	Team Q.E.D model	#008080
0,01	1	Team Q.E.D model	#008080
0,015	1	Team Q.E.D model	#008080
0,015	0,996363636	Team Q.E.D model	#008080
0,02	0,996363636	Team Q.E.D model	#008080
0,025	0,996363636	Team Q.E.D model	#008080
0,03	0,996363636	Team Q.E.D model	#008080
0,035	0,996363636	Team Q.E.D model	#008080
0,035	0,992727273	Team Q.E.D model	#008080
0,035	0,989090909	Team Q.E.D model	#008080
0,04	0,989090909	Team Q.E.D model	#008080
0,045	0,989090909	Team Q.E.D model	#008080
0,05	0,989090909	Team Q.E.D model	#008080
0,055	0,989090909	Team Q.E.D model	#008080
0,06	0,989090909	Team Q.E.D model	#008080
0,065	0,989090909	Team Q.E.D model	#008080
0,07	0,989090909	Team Q.E.D model	#008080
0,075	0,989090909	Team Q.E.D model	#008080
0,08	0,989090909	Team Q.E.D model	#008080
0,085	0,989090909	Team Q.E.D model	#008080
0,085	0,985454545	Team Q.E.D model	#008080
0,09	0,985454545	Team Q.E.D model	#008080
0,095	0,985454545	Team Q.E.D model	#008080
0,1	0,985454545	Team Q.E.D model	#008080
0,1	0,981818182	Team Q.E.D model	#008080
0,1	0,978181818	Team Q.E.D model	#008080
0,105	0,978181818	Team Q.E.D model	#008080
0,11	0,978181818	Team Q.E.D model	#008080
0,115	0,978181818	Team Q.E.D model	#008080
0,12	0,978181818	Team Q.E.D model	#008080
0,12	0,974545455	Team Q.E.D model	#008080
0,125	0,974545455	Team Q.E.D model	#008080
0,13	0,974545455	Team Q.E.D model	#008080
0,135	0,974545455	Team Q.E.D model	#008080
0,14	0,974545455	Team Q.E.D model	#008080
0,145	0,974545455	Team Q.E.D model	#008080
0,15	0,974545455	Team Q.E.D model	#008080
0,155	0,974545455	Team Q.E.D model	#008080
0,16	0,974545455	Team Q.E.D model	#008080
0,165	0,974545455	Team Q.E.D model	#008080
0,165	0,970909091	Team Q.E.D model	#008080
0,17	0,970909091	Team Q.E.D model	#008080
0,175	0,970909091	Team Q.E.D model	#008080
0,18	0,970909091	Team Q.E.D model	#008080
0,18	0,967272727	Team Q.E.D model	#008080
0,18	0,963636364	Team Q.E.D model	#008080
0,18	0,96	Team Q.E.D model	#008080
0,18	0,956363636	Team Q.E.D model	#008080
0,185	0,956363636	Team Q.E.D model	#008080
0,185	0,952727273	Team Q.E.D model	#008080
0,19	0,952727273	Team Q.E.D model	#008080
0,19	0,949090909	Team Q.E.D model	#008080
0,19	0,945454545	Team Q.E.D model	#008080
0,195	0,945454545	Team Q.E.D model	#008080
0,195	0,941818182	Team Q.E.D model	#008080
0,2	0,941818182	Team Q.E.D model	#008080
0,205	0,941818182	Team Q.E.D model	#008080
0,205	0,938181818	Team Q.E.D model	#008080
0,205	0,934545455	Team Q.E.D model	#008080
0,21	0,934545455	Team Q.E.D model	#008080
0,21	0,930909091	Team Q.E.D model	#008080
0,21	0,927272727	Team Q.E.D model	#008080
0,21	0,923636364	Team Q.E.D model	#008080
0,21	0,92	Team Q.E.D model	#008080
0,215	0,92	Team Q.E.D model	#008080
0,215	0,916363636	Team Q.E.D model	#008080
0,215	0,912727273	Team Q.E.D model	#008080
0,215	0,909090909	Team Q.E.D model	#008080
0,22	0,909090909	Team Q.E.D model	#008080
0,225	0,909090909	Team Q.E.D model	#008080
0,23	0,909090909	Team Q.E.D model	#008080
0,23	0,905454545	Team Q.E.D model	#008080
0,235	0,905454545	Team Q.E.D model	#008080
0,24	0,905454545	Team Q.E.D model	#008080
0,245	0,905454545	Team Q.E.D model	#008080
0,245	0,901818182	Team Q.E.D model	#008080
0,245	0,898181818	Team Q.E.D model	#008080
0,245	0,894545455	Team Q.E.D model	#008080
0,245	0,890909091	Team Q.E.D model	#008080
0,25	0,890909091	Team Q.E.D model	#008080
0,25	0,887272727	Team Q.E.D model	#008080
0,255	0,887272727	Team Q.E.D model	#008080
0,26	0,887272727	Team Q.E.D model	#008080
0,265	0,887272727	Team Q.E.D model	#008080
0,27	0,887272727	Team Q.E.D model	#008080
0,275	0,887272727	Team Q.E.D model	#008080
0,28	0,887272727	Team Q.E.D model	#008080
0,28	0,883636364	Team Q.E.D model	#008080
0,28	0,88	Team Q.E.D model	#008080
0,285	0,88	Team Q.E.D model	#008080
0,285	0,876363636	Team Q.E.D model	#008080
0,29	0,876363636	Team Q.E.D model	#008080
0,295	0,876363636	Team Q.E.D model	#008080
0,295	0,872727273	Team Q.E.D model	#008080
0,3	0,872727273	Team Q.E.D model	#008080
0,305	0,872727273	Team Q.E.D model	#008080
0,305	0,869090909	Team Q.E.D model	#008080
0,305	0,865454545	Team Q.E.D model	#008080
0,31	0,865454545	Team Q.E.D model	#008080
0,31	0,861818182	Team Q.E.D model	#008080
0,31	0,858181818	Team Q.E.D model	#008080
0,31	0,854545455	Team Q.E.D model	#008080
0,315	0,854545455	Team Q.E.D model	#008080
0,315	0,850909091	Team Q.E.D model	#008080
0,315	0,847272727	Team Q.E.D model	#008080
0,32	0,847272727	Team Q.E.D model	#008080
0,325	0,847272727	Team Q.E.D model	#008080
0,325	0,843636364	Team Q.E.D model	#008080
0,325	0,84	Team Q.E.D model	#008080
0,325	0,836363636	Team Q.E.D model	#008080
0,325	0,832727273	Team Q.E.D model	#008080
0,33	0,832727273	Team Q.E.D model	#008080
0,33	0,829090909	Team Q.E.D model	#008080
0,33	0,825454545	Team Q.E.D model	#008080
0,33	0,821818182	Team Q.E.D model	#008080
0,33	0,818181818	Team Q.E.D model	#008080
0,33	0,814545455	Team Q.E.D model	#008080
0,335	0,814545455	Team Q.E.D model	#008080
0,335	0,810909091	Team Q.E.D model	#008080
0,34	0,810909091	Team Q.E.D model	#008080
0,345	0,810909091	Team Q.E.D model	#008080
0,345	0,803636364	Team Q.E.D model	#008080
0,35	0,803636364	Team Q.E.D model	#008080
0,355	0,803636364	Team Q.E.D model	#008080
0,36	0,803636364	Team Q.E.D model	#008080
0,365	0,803636364	Team Q.E.D model	#008080
0,37	0,803636364	Team Q.E.D model	#008080
0,375	0,803636364	Team Q.E.D model	#008080
0,375	0,8	Team Q.E.D model	#008080
0,38	0,8	Team Q.E.D model	#008080
0,385	0,8	Team Q.E.D model	#008080
0,39	0,8	Team Q.E.D model	#008080
0,39	0,796363636	Team Q.E.D model	#008080
0,39	0,792727273	Team Q.E.D model	#008080
0,395	0,792727273	Team Q.E.D model	#008080
0,4	0,792727273	Team Q.E.D model	#008080
0,405	0,792727273	Team Q.E.D model	#008080
0,405	0,789090909	Team Q.E.D model	#008080
0,405	0,785454545	Team Q.E.D model	#008080
0,41	0,785454545	Team Q.E.D model	#008080
0,41	0,781818182	Team Q.E.D model	#008080
0,415	0,781818182	Team Q.E.D model	#008080
0,415	0,778181818	Team Q.E.D model	#008080
0,415	0,774545455	Team Q.E.D model	#008080
0,42	0,774545455	Team Q.E.D model	#008080
0,425	0,774545455	Team Q.E.D model	#008080
0,43	0,774545455	Team Q.E.D model	#008080
0,43	0,770909091	Team Q.E.D model	#008080
0,43	0,767272727	Team Q.E.D model	#008080
0,43	0,763636364	Team Q.E.D model	#008080
0,43	0,76	Team Q.E.D model	#008080
0,43	0,756363636	Team Q.E.D model	#008080
0,43	0,752727273	Team Q.E.D model	#008080
0,435	0,752727273	Team Q.E.D model	#008080
0,435	0,749090909	Team Q.E.D model	#008080
0,435	0,745454545	Team Q.E.D model	#008080
0,44	0,745454545	Team Q.E.D model	#008080
0,445	0,745454545	Team Q.E.D model	#008080
0,445	0,741818182	Team Q.E.D model	#008080
0,445	0,738181818	Team Q.E.D model	#008080
0,445	0,734545455	Team Q.E.D model	#008080
0,445	0,730909091	Team Q.E.D model	#008080
0,45	0,730909091	Team Q.E.D model	#008080
0,45	0,727272727	Team Q.E.D model	#008080
0,45	0,723636364	Team Q.E.D model	#008080
0,45	0,72	Team Q.E.D model	#008080
0,45	0,716363636	Team Q.E.D model	#008080
0,45	0,712727273	Team Q.E.D model	#008080
0,455	0,712727273	Team Q.E.D model	#008080
0,455	0,709090909	Team Q.E.D model	#008080
0,455	0,705454545	Team Q.E.D model	#008080
0,455	0,701818182	Team Q.E.D model	#008080
0,455	0,698181818	Team Q.E.D model	#008080
0,455	0,694545455	Team Q.E.D model	#008080
0,455	0,690909091	Team Q.E.D model	#008080
0,455	0,687272727	Team Q.E.D model	#008080
0,46	0,687272727	Team Q.E.D model	#008080
0,46	0,683636364	Team Q.E.D model	#008080
0,465	0,683636364	Team Q.E.D model	#008080
0,465	0,68	Team Q.E.D model	#008080
0,465	0,676363636	Team Q.E.D model	#008080
0,47	0,676363636	Team Q.E.D model	#008080
0,47	0,672727273	Team Q.E.D model	#008080
0,47	0,669090909	Team Q.E.D model	#008080
0,47	0,665454545	Team Q.E.D model	#008080
0,47	0,661818182	Team Q.E.D model	#008080
0,47	0,658181818	Team Q.E.D model	#008080
0,47	0,654545455	Team Q.E.D model	#008080
0,475	0,654545455	Team Q.E.D model	#008080
0,48	0,654545455	Team Q.E.D model	#008080
0,48	0,650909091	Team Q.E.D model	#008080
0,48	0,647272727	Team Q.E.D model	#008080
0,48	0,643636364	Team Q.E.D model	#008080
0,485	0,643636364	Team Q.E.D model	#008080
0,49	0,643636364	Team Q.E.D model	#008080
0,49	0,64	Team Q.E.D model	#008080
0,49	0,636363636	Team Q.E.D model	#008080
0,49	0,632727273	Team Q.E.D model	#008080
0,495	0,632727273	Team Q.E.D model	#008080
0,5	0,632727273	Team Q.E.D model	#008080
0,505	0,632727273	Team Q.E.D model	#008080
0,51	0,632727273	Team Q.E.D model	#008080
0,51	0,629090909	Team Q.E.D model	#008080
0,515	0,629090909	Team Q.E.D model	#008080
0,515	0,625454545	Team Q.E.D model	#008080
0,52	0,625454545	Team Q.E.D model	#008080
0,52	0,621818182	Team Q.E.D model	#008080
0,52	0,618181818	Team Q.E.D model	#008080
0,525	0,618181818	Team Q.E.D model	#008080
0,525	0,614545455	Team Q.E.D model	#008080
0,525	0,610909091	Team Q.E.D model	#008080
0,53	0,610909091	Team Q.E.D model	#008080
0,53	0,607272727	Team Q.E.D model	#008080
0,535	0,607272727	Team Q.E.D model	#008080
0,535	0,603636364	Team Q.E.D model	#008080
0,535	0,6	Team Q.E.D model	#008080
0,535	0,596363636	Team Q.E.D model	#008080
0,535	0,592727273	Team Q.E.D model	#008080
0,54	0,592727273	Team Q.E.D model	#008080
0,545	0,592727273	Team Q.E.D model	#008080
0,545	0,589090909	Team Q.E.D model	#008080
0,55	0,589090909	Team Q.E.D model	#008080
0,555	0,589090909	Team Q.E.D model	#008080
0,56	0,589090909	Team Q.E.D model	#008080
0,56	0,585454545	Team Q.E.D model	#008080
0,565	0,585454545	Team Q.E.D model	#008080
0,565	0,581818182	Team Q.E.D model	#008080
0,565	0,578181818	Team Q.E.D model	#008080
0,57	0,578181818	Team Q.E.D model	#008080
0,57	0,574545455	Team Q.E.D model	#008080
0,575	0,574545455	Team Q.E.D model	#008080
0,58	0,574545455	Team Q.E.D model	#008080
0,585	0,574545455	Team Q.E.D model	#008080
0,59	0,574545455	Team Q.E.D model	#008080
0,59	0,570909091	Team Q.E.D model	#008080
0,59	0,567272727	Team Q.E.D model	#008080
0,59	0,563636364	Team Q.E.D model	#008080
0,6	0,563636364	Team Q.E.D model	#008080
0,6	0,56	Team Q.E.D model	#008080
0,605	0,56	Team Q.E.D model	#008080
0,605	0,556363636	Team Q.E.D model	#008080
0,605	0,552727273	Team Q.E.D model	#008080
0,61	0,552727273	Team Q.E.D model	#008080
0,61	0,549090909	Team Q.E.D model	#008080
0,61	0,545454545	Team Q.E.D model	#008080
0,61	0,541818182	Team Q.E.D model	#008080
0,615	0,541818182	Team Q.E.D model	#008080
0,615	0,538181818	Team Q.E.D model	#008080
0,615	0,534545455	Team Q.E.D model	#008080
0,615	0,530909091	Team Q.E.D model	#008080
0,615	0,527272727	Team Q.E.D model	#008080
0,615	0,523636364	Team Q.E.D model	#008080
0,615	0,52	Team Q.E.D model	#008080
0,62	0,52	Team Q.E.D model	#008080
0,62	0,516363636	Team Q.E.D model	#008080
0,62	0,512727273	Team Q.E.D model	#008080
0,625	0,512727273	Team Q.E.D model	#008080
0,63	0,512727273	Team Q.E.D model	#008080
0,63	0,509090909	Team Q.E.D model	#008080
0,63	0,505454545	Team Q.E.D model	#008080
0,63	0,501818182	Team Q.E.D model	#008080
0,635	0,501818182	Team Q.E.D model	#008080
0,635	0,498181818	Team Q.E.D model	#008080
0,635	0,494545455	Team Q.E.D model	#008080
0,635	0,490909091	Team Q.E.D model	#008080
0,635	0,487272727	Team Q.E.D model	#008080
0,64	0,487272727	Team Q.E.D model	#008080
0,64	0,483636364	Team Q.E.D model	#008080
0,64	0,48	Team Q.E.D model	#008080
0,64	0,476363636	Team Q.E.D model	#008080
0,645	0,476363636	Team Q.E.D model	#008080
0,65	0,476363636	Team Q.E.D model	#008080
0,65	0,472727273	Team Q.E.D model	#008080
0,65	0,469090909	Team Q.E.D model	#008080
0,65	0,465454545	Team Q.E.D model	#008080
0,65	0,461818182	Team Q.E.D model	#008080
0,65	0,458181818	Team Q.E.D model	#008080
0,655	0,458181818	Team Q.E.D model	#008080
0,655	0,454545455	Team Q.E.D model	#008080
0,655	0,450909091	Team Q.E.D model	#008080
0,66	0,450909091	Team Q.E.D model	#008080
0,66	0,447272727	Team Q.E.D model	#008080
0,66	0,443636364	Team Q.E.D model	#008080
0,66	0,44	Team Q.E.D model	#008080
0,665	0,44	Team Q.E.D model	#008080
0,665	0,436363636	Team Q.E.D model	#008080
0,665	0,432727273	Team Q.E.D model	#008080
0,665	0,429090909	Team Q.E.D model	#008080
0,665	0,425454545	Team Q.E.D model	#008080
0,67	0,425454545	Team Q.E.D model	#008080
0,675	0,425454545	Team Q.E.D model	#008080
0,68	0,425454545	Team Q.E.D model	#008080
0,685	0,425454545	Team Q.E.D model	#008080
0,69	0,425454545	Team Q.E.D model	#008080
0,695	0,425454545	Team Q.E.D model	#008080
0,7	0,425454545	Team Q.E.D model	#008080
0,7	0,421818182	Team Q.E.D model	#008080
0,7	0,418181818	Team Q.E.D model	#008080
0,7	0,414545455	Team Q.E.D model	#008080
0,705	0,414545455	Team Q.E.D model	#008080
0,71	0,414545455	Team Q.E.D model	#008080
0,71	0,410909091	Team Q.E.D model	#008080
0,71	0,407272727	Team Q.E.D model	#008080
0,715	0,407272727	Team Q.E.D model	#008080
0,715	0,403636364	Team Q.E.D model	#008080
0,715	0,4	Team Q.E.D model	#008080
0,715	0,396363636	Team Q.E.D model	#008080
0,72	0,396363636	Team Q.E.D model	#008080
0,725	0,396363636	Team Q.E.D model	#008080
0,725	0,392727273	Team Q.E.D model	#008080
0,73	0,392727273	Team Q.E.D model	#008080
0,735	0,392727273	Team Q.E.D model	#008080
0,735	0,389090909	Team Q.E.D model	#008080
0,735	0,385454545	Team Q.E.D model	#008080
0,735	0,381818182	Team Q.E.D model	#008080
0,735	0,378181818	Team Q.E.D model	#008080
0,735	0,374545455	Team Q.E.D model	#008080
0,74	0,374545455	Team Q.E.D model	#008080
0,74	0,370909091	Team Q.E.D model	#008080
0,74	0,367272727	Team Q.E.D model	#008080
0,74	0,363636364	Team Q.E.D model	#008080
0,74	0,36	Team Q.E.D model	#008080
0,74	0,356363636	Team Q.E.D model	#008080
0,74	0,352727273	Team Q.E.D model	#008080
0,745	0,352727273	Team Q.E.D model	#008080
0,745	0,349090909	Team Q.E.D model	#008080
0,745	0,345454545	Team Q.E.D model	#008080
0,745	0,341818182	Team Q.E.D model	#008080
0,75	0,341818182	Team Q.E.D model	#008080
0,75	0,338181818	Team Q.E.D model	#008080
0,75	0,334545455	Team Q.E.D model	#008080
0,755	0,334545455	Team Q.E.D model	#008080
0,755	0,330909091	Team Q.E.D model	#008080
0,755	0,327272727	Team Q.E.D model	#008080
0,755	0,323636364	Team Q.E.D model	#008080
0,755	0,32	Team Q.E.D model	#008080
0,76	0,32	Team Q.E.D model	#008080
0,765	0,32	Team Q.E.D model	#008080
0,765	0,316363636	Team Q.E.D model	#008080
0,765	0,309090909	Team Q.E.D model	#008080
0,765	0,305454545	Team Q.E.D model	#008080
0,765	0,301818182	Team Q.E.D model	#008080
0,765	0,298181818	Team Q.E.D model	#008080
0,765	0,294545455	Team Q.E.D model	#008080
0,765	0,290909091	Team Q.E.D model	#008080
0,77	0,290909091	Team Q.E.D model	#008080
0,77	0,287272727	Team Q.E.D model	#008080
0,77	0,283636364	Team Q.E.D model	#008080
0,775	0,283636364	Team Q.E.D model	#008080
0,785	0,283636364	Team Q.E.D model	#008080
0,785	0,28	Team Q.E.D model	#008080
0,79	0,28	Team Q.E.D model	#008080
0,79	0,276363636	Team Q.E.D model	#008080
0,795	0,276363636	Team Q.E.D model	#008080
0,795	0,272727273	Team Q.E.D model	#008080
0,795	0,269090909	Team Q.E.D model	#008080
0,8	0,269090909	Team Q.E.D model	#008080
0,8	0,265454545	Team Q.E.D model	#008080
0,805	0,265454545	Team Q.E.D model	#008080
0,81	0,265454545	Team Q.E.D model	#008080
0,81	0,261818182	Team Q.E.D model	#008080
0,81	0,258181818	Team Q.E.D model	#008080
0,81	0,254545455	Team Q.E.D model	#008080
0,81	0,250909091	Team Q.E.D model	#008080
0,81	0,247272727	Team Q.E.D model	#008080
0,81	0,243636364	Team Q.E.D model	#008080
0,81	0,24	Team Q.E.D model	#008080
0,81	0,236363636	Team Q.E.D model	#008080
0,81	0,232727273	Team Q.E.D model	#008080
0,81	0,229090909	Team Q.E.D model	#008080
0,81	0,225454545	Team Q.E.D model	#008080
0,815	0,225454545	Team Q.E.D model	#008080
0,815	0,221818182	Team Q.E.D model	#008080
0,82	0,221818182	Team Q.E.D model	#008080
0,82	0,218181818	Team Q.E.D model	#008080
0,82	0,214545455	Team Q.E.D model	#008080
0,82	0,210909091	Team Q.E.D model	#008080
0,82	0,207272727	Team Q.E.D model	#008080
0,82	0,203636364	Team Q.E.D model	#008080
0,82	0,2	Team Q.E.D model	#008080
0,82	0,196363636	Team Q.E.D model	#008080
0,82	0,192727273	Team Q.E.D model	#008080
0,825	0,192727273	Team Q.E.D model	#008080
0,83	0,192727273	Team Q.E.D model	#008080
0,835	0,192727273	Team Q.E.D model	#008080
0,835	0,189090909	Team Q.E.D model	#008080
0,835	0,185454545	Team Q.E.D model	#008080
0,84	0,185454545	Team Q.E.D model	#008080
0,84	0,181818182	Team Q.E.D model	#008080
0,845	0,181818182	Team Q.E.D model	#008080
0,85	0,181818182	Team Q.E.D model	#008080
0,855	0,181818182	Team Q.E.D model	#008080
0,855	0,178181818	Team Q.E.D model	#008080
0,86	0,178181818	Team Q.E.D model	#008080
0,86	0,174545455	Team Q.E.D model	#008080
0,865	0,174545455	Team Q.E.D model	#008080
0,87	0,174545455	Team Q.E.D model	#008080
0,87	0,170909091	Team Q.E.D model	#008080
0,875	0,170909091	Team Q.E.D model	#008080
0,875	0,167272727	Team Q.E.D model	#008080
0,875	0,163636364	Team Q.E.D model	#008080
0,875	0,16	Team Q.E.D model	#008080
0,88	0,16	Team Q.E.D model	#008080
0,88	0,156363636	Team Q.E.D model	#008080
0,88	0,152727273	Team Q.E.D model	#008080
0,885	0,152727273	Team Q.E.D model	#008080
0,89	0,152727273	Team Q.E.D model	#008080
0,89	0,149090909	Team Q.E.D model	#008080
0,89	0,145454545	Team Q.E.D model	#008080
0,89	0,141818182	Team Q.E.D model	#008080
0,89	0,138181818	Team Q.E.D model	#008080
0,895	0,138181818	Team Q.E.D model	#008080
0,895	0,134545455	Team Q.E.D model	#008080
0,895	0,130909091	Team Q.E.D model	#008080
0,895	0,127272727	Team Q.E.D model	#008080
0,895	0,123636364	Team Q.E.D model	#008080
0,895	0,12	Team Q.E.D model	#008080
0,9	0,12	Team Q.E.D model	#008080
0,905	0,12	Team Q.E.D model	#008080
0,91	0,12	Team Q.E.D model	#008080
0,91	0,116363636	Team Q.E.D model	#008080
0,91	0,112727273	Team Q.E.D model	#008080
0,915	0,112727273	Team Q.E.D model	#008080
0,915	0,109090909	Team Q.E.D model	#008080
0,92	0,109090909	Team Q.E.D model	#008080
0,925	0,109090909	Team Q.E.D model	#008080
0,93	0,109090909	Team Q.E.D model	#008080
0,93	0,105454545	Team Q.E.D model	#008080
0,93	0,101818182	Team Q.E.D model	#008080
0,93	0,098181818	Team Q.E.D model	#008080
0,935	0,098181818	Team Q.E.D model	#008080
0,935	0,094545455	Team Q.E.D model	#008080
0,935	0,090909091	Team Q.E.D model	#008080
0,94	0,090909091	Team Q.E.D model	#008080
0,94	0,087272727	Team Q.E.D model	#008080
0,94	0,083636364	Team Q.E.D model	#008080
0,94	0,08	Team Q.E.D model	#008080
0,945	0,08	Team Q.E.D model	#008080
0,95	0,08	Team Q.E.D model	#008080
0,95	0,076363636	Team Q.E.D model	#008080
0,95	0,072727273	Team Q.E.D model	#008080
0,955	0,072727273	Team Q.E.D model	#008080
0,96	0,072727273	Team Q.E.D model	#008080
0,96	0,069090909	Team Q.E.D model	#008080
0,965	0,069090909	Team Q.E.D model	#008080
0,97	0,069090909	Team Q.E.D model	#008080
0,97	0,065454545	Team Q.E.D model	#008080
0,97	0,061818182	Team Q.E.D model	#008080
0,97	0,058181818	Team Q.E.D model	#008080
0,97	0,054545455	Team Q.E.D model	#008080
0,975	0,054545455	Team Q.E.D model	#008080
0,98	0,054545455	Team Q.E.D model	#008080
0,985	0,054545455	Team Q.E.D model	#008080
0,985	0,050909091	Team Q.E.D model	#008080
0,985	0,047272727	Team Q.E.D model	#008080
0,985	0,043636364	Team Q.E.D model	#008080
0,99	0,043636364	Team Q.E.D model	#008080
0,995	0,043636364	Team Q.E.D model	#008080
0,995	0,04	Team Q.E.D model	#008080
0,995	0,036363636	Team Q.E.D model	#008080
0,995	0,032727273	Team Q.E.D model	#008080
0,995	0,029090909	Team Q.E.D model	#008080
0,995	0,025454545	Team Q.E.D model	#008080
0,995	0,021818182	Team Q.E.D model	#008080
1	0,021818182	Team Q.E.D model	#008080
1	0,018181818	Team Q.E.D model	#008080
1	0,014545455	Team Q.E.D model	#008080
1	0,010909091	Team Q.E.D model	#008080
1	0,007272727	Team Q.E.D model	#008080
1	0,003636364	Team Q.E.D model	#008080
1	0	Team Q.E.D model	#008080
