# Supplementary material for: Crowdsourced mapping of unexplored target space of kinase inhibitors
Source: Nat Commun. 2021 Jun 3;12:3307. doi: 10.1038/s41467-021-23165-1 (PMC8175708; doi:10.1038/s41467-021-23165-1)
Supplement: Supplementary file 7 — Source Data [file 41467_2021_23165_MOESM7_ESM.zip › source_data/SuppFig17/SuppFig17b.csv]

Recall	Precision	Labels		Colour
1	0,578947368	Inhibition assay		#56B4E9
1	0,578947368	Inhibition assay		#56B4E9
1	0,603070175	Inhibition assay		#56B4E9
1	0,604395604	Inhibition assay		#56B4E9
1	0,605726872	Inhibition assay		#56B4E9
1	0,60840708	Inhibition assay		#56B4E9
1	0,61247216	Inhibition assay		#56B4E9
1	0,615212528	Inhibition assay		#56B4E9
1	0,616591928	Inhibition assay		#56B4E9
1	0,617977528	Inhibition assay		#56B4E9
1	0,620767494	Inhibition assay		#56B4E9
1	0,623582766	Inhibition assay		#56B4E9
0,996363636	0,622727273	Inhibition assay		#56B4E9
0,996363636	0,624145786	Inhibition assay		#56B4E9
0,996363636	0,625570776	Inhibition assay		#56B4E9
0,992727273	0,624713959	Inhibition assay		#56B4E9
0,989090909	0,626728111	Inhibition assay		#56B4E9
0,989090909	0,62962963	Inhibition assay		#56B4E9
0,989090909	0,631090487	Inhibition assay		#56B4E9
0,989090909	0,63255814	Inhibition assay		#56B4E9
0,989090909	0,634032634	Inhibition assay		#56B4E9
0,989090909	0,637002342	Inhibition assay		#56B4E9
0,985454545	0,636150235	Inhibition assay		#56B4E9
0,985454545	0,637647059	Inhibition assay		#56B4E9
0,985454545	0,640661939	Inhibition assay		#56B4E9
0,981818182	0,639810427	Inhibition assay		#56B4E9
0,978181818	0,638954869	Inhibition assay		#56B4E9
0,974545455	0,638095238	Inhibition assay		#56B4E9
0,974545455	0,639618138	Inhibition assay		#56B4E9
0,970909091	0,64028777	Inhibition assay		#56B4E9
0,970909091	0,643373494	Inhibition assay		#56B4E9
0,967272727	0,642512077	Inhibition assay		#56B4E9
0,963636364	0,641646489	Inhibition assay		#56B4E9
0,963636364	0,641646489	Inhibition assay		#56B4E9
0,96	0,640776699	Inhibition assay		#56B4E9
0,956363636	0,639902676	Inhibition assay		#56B4E9
0,956363636	0,639902676	Inhibition assay		#56B4E9
0,952727273	0,63902439	Inhibition assay		#56B4E9
0,949090909	0,638141809	Inhibition assay		#56B4E9
0,945454545	0,638820639	Inhibition assay		#56B4E9
0,945454545	0,640394089	Inhibition assay		#56B4E9
0,941818182	0,639506173	Inhibition assay		#56B4E9
0,941818182	0,641089109	Inhibition assay		#56B4E9
0,941818182	0,641089109	Inhibition assay		#56B4E9
0,938181818	0,640198511	Inhibition assay		#56B4E9
0,934545455	0,639303483	Inhibition assay		#56B4E9
0,934545455	0,639303483	Inhibition assay		#56B4E9
0,930909091	0,63840399	Inhibition assay		#56B4E9
0,927272727	0,6375	Inhibition assay		#56B4E9
0,927272727	0,6375	Inhibition assay		#56B4E9
0,923636364	0,636591479	Inhibition assay		#56B4E9
0,92	0,635678392	Inhibition assay		#56B4E9
0,92	0,635678392	Inhibition assay		#56B4E9
0,92	0,638888889	Inhibition assay		#56B4E9
0,92	0,640506329	Inhibition assay		#56B4E9
0,916363636	0,639593909	Inhibition assay		#56B4E9
0,912727273	0,641943734	Inhibition assay		#56B4E9
0,912727273	0,645244216	Inhibition assay		#56B4E9
0,912727273	0,645244216	Inhibition assay		#56B4E9
0,909090909	0,648508431	Inhibition assay		#56B4E9
0,905454545	0,651832461	Inhibition assay		#56B4E9
0,905454545	0,651832461	Inhibition assay		#56B4E9
0,905454545	0,651832461	Inhibition assay		#56B4E9
0,901818182	0,653778559	Inhibition assay		#56B4E9
0,898181818	0,655752212	Inhibition assay		#56B4E9
0,894545455	0,657754011	Inhibition assay		#56B4E9
0,894545455	0,657754011	Inhibition assay		#56B4E9
0,894545455	0,657754011	Inhibition assay		#56B4E9
0,890909091	0,660377358	Inhibition assay		#56B4E9
0,887272727	0,663043478	Inhibition assay		#56B4E9
0,883636364	0,665753425	Inhibition assay		#56B4E9
0,88	0,668508287	Inhibition assay		#56B4E9
0,88	0,668508287	Inhibition assay		#56B4E9
0,88	0,668508287	Inhibition assay		#56B4E9
0,876363636	0,670562048	Inhibition assay		#56B4E9
0,872727273	0,67264574	Inhibition assay		#56B4E9
0,869090909	0,674760023	Inhibition assay		#56B4E9
0,865454545	0,676905575	Inhibition assay		#56B4E9
0,861818182	0,679083095	Inhibition assay		#56B4E9
0,861818182	0,679083095	Inhibition assay		#56B4E9
0,861818182	0,679083095	Inhibition assay		#56B4E9
0,858181818	0,680293501	Inhibition assay		#56B4E9
0,854545455	0,681518587	Inhibition assay		#56B4E9
0,850909091	0,682758621	Inhibition assay		#56B4E9
0,847272727	0,684013878	Inhibition assay		#56B4E9
0,843636364	0,68528464	Inhibition assay		#56B4E9
0,84	0,686571197	Inhibition assay		#56B4E9
0,836363636	0,687873844	Inhibition assay		#56B4E9
0,832727273	0,689192886	Inhibition assay		#56B4E9
0,829090909	0,690528634	Inhibition assay		#56B4E9
0,825454545	0,691881408	Inhibition assay		#56B4E9
0,821818182	0,693251534	Inhibition assay		#56B4E9
0,821818182	0,693251534	Inhibition assay		#56B4E9
0,821818182	0,693251534	Inhibition assay		#56B4E9
0,818181818	0,695364238	Inhibition assay		#56B4E9
0,814545455	0,697508897	Inhibition assay		#56B4E9
0,810909091	0,699686239	Inhibition assay		#56B4E9
0,807272727	0,701897019	Inhibition assay		#56B4E9
0,803636364	0,704142012	Inhibition assay		#56B4E9
0,8	0,706422018	Inhibition assay		#56B4E9
0,796363636	0,708737864	Inhibition assay		#56B4E9
0,796363636	0,708737864	Inhibition assay		#56B4E9
0,796363636	0,708737864	Inhibition assay		#56B4E9
0,792727273	0,71009772	Inhibition assay		#56B4E9
0,789090909	0,71147541	Inhibition assay		#56B4E9
0,785454545	0,712871287	Inhibition assay		#56B4E9
0,781818182	0,714285714	Inhibition assay		#56B4E9
0,778181818	0,715719064	Inhibition assay		#56B4E9
0,778181818	0,715719064	Inhibition assay		#56B4E9
0,778181818	0,715719064	Inhibition assay		#56B4E9
0,774545455	0,717654987	Inhibition assay		#56B4E9
0,770909091	0,719619823	Inhibition assay		#56B4E9
0,767272727	0,721614227	Inhibition assay		#56B4E9
0,763636364	0,72363887	Inhibition assay		#56B4E9
0,76	0,725694444	Inhibition assay		#56B4E9
0,76	0,725694444	Inhibition assay		#56B4E9
0,76	0,725694444	Inhibition assay		#56B4E9
0,756363636	0,726990291	Inhibition assay		#56B4E9
0,752727273	0,728303362	Inhibition assay		#56B4E9
0,749090909	0,729634002	Inhibition assay		#56B4E9
0,745454545	0,730982567	Inhibition assay		#56B4E9
0,741818182	0,732349422	Inhibition assay		#56B4E9
0,738181818	0,73373494	Inhibition assay		#56B4E9
0,734545455	0,735139507	Inhibition assay		#56B4E9
0,730909091	0,736563518	Inhibition assay		#56B4E9
0,727272727	0,73800738	Inhibition assay		#56B4E9
0,727272727	0,73800738	Inhibition assay		#56B4E9
0,727272727	0,73800738	Inhibition assay		#56B4E9
0,723636364	0,737782272	Inhibition assay		#56B4E9
0,72	0,737555029	Inhibition assay		#56B4E9
0,716363636	0,737325621	Inhibition assay		#56B4E9
0,712727273	0,737094017	Inhibition assay		#56B4E9
0,709090909	0,736860186	Inhibition assay		#56B4E9
0,705454545	0,736624094	Inhibition assay		#56B4E9
0,701818182	0,736385709	Inhibition assay		#56B4E9
0,698181818	0,736144998	Inhibition assay		#56B4E9
0,694545455	0,735901926	Inhibition assay		#56B4E9
0,690909091	0,735656459	Inhibition assay		#56B4E9
0,687272727	0,73540856	Inhibition assay		#56B4E9
0,687272727	0,73540856	Inhibition assay		#56B4E9
0,687272727	0,73540856	Inhibition assay		#56B4E9
0,683636364	0,735037594	Inhibition assay		#56B4E9
0,68	0,73466304	Inhibition assay		#56B4E9
0,676363636	0,734284847	Inhibition assay		#56B4E9
0,672727273	0,73390296	Inhibition assay		#56B4E9
0,669090909	0,733517326	Inhibition assay		#56B4E9
0,665454545	0,733127889	Inhibition assay		#56B4E9
0,661818182	0,732734593	Inhibition assay		#56B4E9
0,658181818	0,732337379	Inhibition assay		#56B4E9
0,654545455	0,73193619	Inhibition assay		#56B4E9
0,650909091	0,731530965	Inhibition assay		#56B4E9
0,647272727	0,731121643	Inhibition assay		#56B4E9
0,643636364	0,730708161	Inhibition assay		#56B4E9
0,64	0,730290456	Inhibition assay		#56B4E9
0,64	0,730290456	Inhibition assay		#56B4E9
0,64	0,730290456	Inhibition assay		#56B4E9
0,636363636	0,730827639	Inhibition assay		#56B4E9
0,632727273	0,7313718	Inhibition assay		#56B4E9
0,629090909	0,731923077	Inhibition assay		#56B4E9
0,625454545	0,732481611	Inhibition assay		#56B4E9
0,621818182	0,733047545	Inhibition assay		#56B4E9
0,618181818	0,733621028	Inhibition assay		#56B4E9
0,614545455	0,734202212	Inhibition assay		#56B4E9
0,610909091	0,734791252	Inhibition assay		#56B4E9
0,607272727	0,735388311	Inhibition assay		#56B4E9
0,603636364	0,735993551	Inhibition assay		#56B4E9
0,6	0,736607143	Inhibition assay		#56B4E9
0,6	0,736607143	Inhibition assay		#56B4E9
0,6	0,736607143	Inhibition assay		#56B4E9
0,596363636	0,737078652	Inhibition assay		#56B4E9
0,592727273	0,737556561	Inhibition assay		#56B4E9
0,589090909	0,738041002	Inhibition assay		#56B4E9
0,585454545	0,73853211	Inhibition assay		#56B4E9
0,581818182	0,739030023	Inhibition assay		#56B4E9
0,578181818	0,739534884	Inhibition assay		#56B4E9
0,574545455	0,740046838	Inhibition assay		#56B4E9
0,570909091	0,740566038	Inhibition assay		#56B4E9
0,570909091	0,740566038	Inhibition assay		#56B4E9
0,570909091	0,740566038	Inhibition assay		#56B4E9
0,567272727	0,741344196	Inhibition assay		#56B4E9
0,563636364	0,742134063	Inhibition assay		#56B4E9
0,56	0,742935906	Inhibition assay		#56B4E9
0,556363636	0,74375	Inhibition assay		#56B4E9
0,552727273	0,744576627	Inhibition assay		#56B4E9
0,549090909	0,745416079	Inhibition assay		#56B4E9
0,545454545	0,746268657	Inhibition assay		#56B4E9
0,545454545	0,746268657	Inhibition assay		#56B4E9
0,545454545	0,746268657	Inhibition assay		#56B4E9
0,541818182	0,746065808	Inhibition assay		#56B4E9
0,538181818	0,745860331	Inhibition assay		#56B4E9
0,534545455	0,745652174	Inhibition assay		#56B4E9
0,530909091	0,745441284	Inhibition assay		#56B4E9
0,527272727	0,745227606	Inhibition assay		#56B4E9
0,523636364	0,745011086	Inhibition assay		#56B4E9
0,52	0,744791667	Inhibition assay		#56B4E9
0,516363636	0,744569288	Inhibition assay		#56B4E9
0,512727273	0,744343891	Inhibition assay		#56B4E9
0,509090909	0,744115414	Inhibition assay		#56B4E9
0,505454545	0,743883792	Inhibition assay		#56B4E9
0,501818182	0,743648961	Inhibition assay		#56B4E9
0,498181818	0,743410853	Inhibition assay		#56B4E9
0,494545455	0,743169399	Inhibition assay		#56B4E9
0,494545455	0,743169399	Inhibition assay		#56B4E9
0,494545455	0,743169399	Inhibition assay		#56B4E9
0,490909091	0,743243243	Inhibition assay		#56B4E9
0,487272727	0,743318205	Inhibition assay		#56B4E9
0,483636364	0,743394309	Inhibition assay		#56B4E9
0,48	0,743471582	Inhibition assay		#56B4E9
0,476363636	0,743550052	Inhibition assay		#56B4E9
0,472727273	0,743629745	Inhibition assay		#56B4E9
0,469090909	0,743710692	Inhibition assay		#56B4E9
0,465454545	0,743792921	Inhibition assay		#56B4E9
0,461818182	0,743876464	Inhibition assay		#56B4E9
0,458181818	0,743961353	Inhibition assay		#56B4E9
0,454545455	0,744047619	Inhibition assay		#56B4E9
0,454545455	0,744047619	Inhibition assay		#56B4E9
0,454545455	0,744047619	Inhibition assay		#56B4E9
0,450909091	0,74291939	Inhibition assay		#56B4E9
0,447272727	0,741776316	Inhibition assay		#56B4E9
0,443636364	0,740618102	Inhibition assay		#56B4E9
0,44	0,739444444	Inhibition assay		#56B4E9
0,436363636	0,738255034	Inhibition assay		#56B4E9
0,432727273	0,73704955	Inhibition assay		#56B4E9
0,429090909	0,735827664	Inhibition assay		#56B4E9
0,425454545	0,734589041	Inhibition assay		#56B4E9
0,421818182	0,733333333	Inhibition assay		#56B4E9
0,418181818	0,732060185	Inhibition assay		#56B4E9
0,414545455	0,730769231	Inhibition assay		#56B4E9
0,414545455	0,730769231	Inhibition assay		#56B4E9
0,414545455	0,730769231	Inhibition assay		#56B4E9
0,410909091	0,731391586	Inhibition assay		#56B4E9
0,407272727	0,732026144	Inhibition assay		#56B4E9
0,403636364	0,732673267	Inhibition assay		#56B4E9
0,4	0,733333333	Inhibition assay		#56B4E9
0,396363636	0,734006734	Inhibition assay		#56B4E9
0,392727273	0,734693878	Inhibition assay		#56B4E9
0,392727273	0,734693878	Inhibition assay		#56B4E9
0,392727273	0,734693878	Inhibition assay		#56B4E9
0,389090909	0,735676089	Inhibition assay		#56B4E9
0,385454545	0,736679537	Inhibition assay		#56B4E9
0,381818182	0,737704918	Inhibition assay		#56B4E9
0,378181818	0,73875296	Inhibition assay		#56B4E9
0,374545455	0,739824421	Inhibition assay		#56B4E9
0,370909091	0,740920097	Inhibition assay		#56B4E9
0,367272727	0,742040816	Inhibition assay		#56B4E9
0,363636364	0,743187448	Inhibition assay		#56B4E9
0,36	0,744360902	Inhibition assay		#56B4E9
0,36	0,744360902	Inhibition assay		#56B4E9
0,36	0,744360902	Inhibition assay		#56B4E9
0,356363636	0,743049705	Inhibition assay		#56B4E9
0,352727273	0,741716228	Inhibition assay		#56B4E9
0,349090909	0,740359897	Inhibition assay		#56B4E9
0,345454545	0,738980121	Inhibition assay		#56B4E9
0,341818182	0,737576286	Inhibition assay		#56B4E9
0,338181818	0,736147757	Inhibition assay		#56B4E9
0,334545455	0,734693878	Inhibition assay		#56B4E9
0,330909091	0,733213966	Inhibition assay		#56B4E9
0,327272727	0,731707317	Inhibition assay		#56B4E9
0,327272727	0,731707317	Inhibition assay		#56B4E9
0,327272727	0,731707317	Inhibition assay		#56B4E9
0,323636364	0,730078125	Inhibition assay		#56B4E9
0,32	0,728419393	Inhibition assay		#56B4E9
0,316363636	0,72673031	Inhibition assay		#56B4E9
0,312727273	0,725010036	Inhibition assay		#56B4E9
0,309090909	0,723257699	Inhibition assay		#56B4E9
0,305454545	0,721472393	Inhibition assay		#56B4E9
0,301818182	0,719653179	Inhibition assay		#56B4E9
0,298181818	0,717799083	Inhibition assay		#56B4E9
0,294545455	0,715909091	Inhibition assay		#56B4E9
0,290909091	0,71398215	Inhibition assay		#56B4E9
0,287272727	0,712017167	Inhibition assay		#56B4E9
0,283636364	0,710013004	Inhibition assay		#56B4E9
0,28	0,707968476	Inhibition assay		#56B4E9
0,276363636	0,705882353	Inhibition assay		#56B4E9
0,272727273	0,703753351	Inhibition assay		#56B4E9
0,269090909	0,701580135	Inhibition assay		#56B4E9
0,265454545	0,699361314	Inhibition assay		#56B4E9
0,261818182	0,697095436	Inhibition assay		#56B4E9
0,258181818	0,694780988	Inhibition assay		#56B4E9
0,254545455	0,692416392	Inhibition assay		#56B4E9
0,250909091	0,69	Inhibition assay		#56B4E9
0,250909091	0,69	Inhibition assay		#56B4E9
0,250909091	0,69	Inhibition assay		#56B4E9
0,247272727	0,688259109	Inhibition assay		#56B4E9
0,243636364	0,68647541	Inhibition assay		#56B4E9
0,24	0,684647303	Inhibition assay		#56B4E9
0,236363636	0,682773109	Inhibition assay		#56B4E9
0,232727273	0,680851064	Inhibition assay		#56B4E9
0,229090909	0,67887931	Inhibition assay		#56B4E9
0,225454545	0,676855895	Inhibition assay		#56B4E9
0,221818182	0,674778761	Inhibition assay		#56B4E9
0,218181818	0,67264574	Inhibition assay		#56B4E9
0,214545455	0,670454545	Inhibition assay		#56B4E9
0,210909091	0,668202765	Inhibition assay		#56B4E9
0,207272727	0,66588785	Inhibition assay		#56B4E9
0,203636364	0,663507109	Inhibition assay		#56B4E9
0,2	0,661057692	Inhibition assay		#56B4E9
0,196363636	0,658536585	Inhibition assay		#56B4E9
0,192727273	0,655940594	Inhibition assay		#56B4E9
0,189090909	0,653266332	Inhibition assay		#56B4E9
0,185454545	0,650510204	Inhibition assay		#56B4E9
0,181818182	0,647668394	Inhibition assay		#56B4E9
0,178181818	0,644736842	Inhibition assay		#56B4E9
0,178181818	0,644736842	Inhibition assay		#56B4E9
0	0,644736842	Inhibition assay		#56B4E9
1	0,578947368	Ensemble model		#E69F00
1	0,578947368	Ensemble model		#E69F00
1	0,580168776	Ensemble model		#E69F00
1	0,581395349	Ensemble model		#E69F00
1	0,582627119	Ensemble model		#E69F00
0,996363636	0,581740977	Ensemble model		#E69F00
0,996363636	0,582978723	Ensemble model		#E69F00
0,996363636	0,584221748	Ensemble model		#E69F00
0,996363636	0,585470085	Ensemble model		#E69F00
0,996363636	0,586723769	Ensemble model		#E69F00
0,996363636	0,587982833	Ensemble model		#E69F00
0,992727273	0,587096774	Ensemble model		#E69F00
0,992727273	0,588362069	Ensemble model		#E69F00
0,989090909	0,587473002	Ensemble model		#E69F00
0,989090909	0,588744589	Ensemble model		#E69F00
0,989090909	0,590021692	Ensemble model		#E69F00
0,985454545	0,589130435	Ensemble model		#E69F00
0,981818182	0,588235294	Ensemble model		#E69F00
0,978181818	0,587336245	Ensemble model		#E69F00
0,978181818	0,588621444	Ensemble model		#E69F00
0,974545455	0,587719298	Ensemble model		#E69F00
0,974545455	0,589010989	Ensemble model		#E69F00
0,974545455	0,59030837	Ensemble model		#E69F00
0,970909091	0,589403974	Ensemble model		#E69F00
0,970909091	0,590707965	Ensemble model		#E69F00
0,970909091	0,592017738	Ensemble model		#E69F00
0,967272727	0,591111111	Ensemble model		#E69F00
0,963636364	0,590200445	Ensemble model		#E69F00
0,963636364	0,591517857	Ensemble model		#E69F00
0,963636364	0,592841163	Ensemble model		#E69F00
0,963636364	0,594170404	Ensemble model		#E69F00
0,963636364	0,595505618	Ensemble model		#E69F00
0,963636364	0,596846847	Ensemble model		#E69F00
0,963636364	0,598194131	Ensemble model		#E69F00
0,963636364	0,599547511	Ensemble model		#E69F00
0,963636364	0,600907029	Ensemble model		#E69F00
0,963636364	0,602272727	Ensemble model		#E69F00
0,96	0,601366743	Ensemble model		#E69F00
0,956363636	0,600456621	Ensemble model		#E69F00
0,956363636	0,601830664	Ensemble model		#E69F00
0,956363636	0,603211009	Ensemble model		#E69F00
0,956363636	0,604597701	Ensemble model		#E69F00
0,956363636	0,605990783	Ensemble model		#E69F00
0,952727273	0,605080831	Ensemble model		#E69F00
0,952727273	0,606481481	Ensemble model		#E69F00
0,952727273	0,607888631	Ensemble model		#E69F00
0,949090909	0,606976744	Ensemble model		#E69F00
0,949090909	0,608391608	Ensemble model		#E69F00
0,945454545	0,607476636	Ensemble model		#E69F00
0,945454545	0,608899297	Ensemble model		#E69F00
0,941818182	0,607981221	Ensemble model		#E69F00
0,941818182	0,609411765	Ensemble model		#E69F00
0,941818182	0,610849057	Ensemble model		#E69F00
0,941818182	0,612293144	Ensemble model		#E69F00
0,941818182	0,613744076	Ensemble model		#E69F00
0,938181818	0,612826603	Ensemble model		#E69F00
0,938181818	0,614285714	Ensemble model		#E69F00
0,934545455	0,613365155	Ensemble model		#E69F00
0,930909091	0,612440191	Ensemble model		#E69F00
0,930909091	0,613908873	Ensemble model		#E69F00
0,930909091	0,615384615	Ensemble model		#E69F00
0,927272727	0,614457831	Ensemble model		#E69F00
0,923636364	0,61352657	Ensemble model		#E69F00
0,923636364	0,615012107	Ensemble model		#E69F00
0,923636364	0,616504854	Ensemble model		#E69F00
0,923636364	0,618004866	Ensemble model		#E69F00
0,923636364	0,619512195	Ensemble model		#E69F00
0,923636364	0,621026895	Ensemble model		#E69F00
0,923636364	0,62254902	Ensemble model		#E69F00
0,92	0,621621622	Ensemble model		#E69F00
0,916363636	0,620689655	Ensemble model		#E69F00
0,916363636	0,622222222	Ensemble model		#E69F00
0,916363636	0,623762376	Ensemble model		#E69F00
0,916363636	0,625310174	Ensemble model		#E69F00
0,916363636	0,626865672	Ensemble model		#E69F00
0,912727273	0,625935162	Ensemble model		#E69F00
0,912727273	0,6275	Ensemble model		#E69F00
0,909090909	0,626566416	Ensemble model		#E69F00
0,909090909	0,628140704	Ensemble model		#E69F00
0,905454545	0,62720403	Ensemble model		#E69F00
0,905454545	0,628787879	Ensemble model		#E69F00
0,905454545	0,630379747	Ensemble model		#E69F00
0,901818182	0,629441624	Ensemble model		#E69F00
0,898181818	0,628498728	Ensemble model		#E69F00
0,894545455	0,62755102	Ensemble model		#E69F00
0,890909091	0,626598465	Ensemble model		#E69F00
0,887272727	0,625641026	Ensemble model		#E69F00
0,887272727	0,627249357	Ensemble model		#E69F00
0,883636364	0,62628866	Ensemble model		#E69F00
0,88	0,625322997	Ensemble model		#E69F00
0,876363636	0,624352332	Ensemble model		#E69F00
0,876363636	0,625974026	Ensemble model		#E69F00
0,876363636	0,627604167	Ensemble model		#E69F00
0,876363636	0,62924282	Ensemble model		#E69F00
0,872727273	0,628272251	Ensemble model		#E69F00
0,872727273	0,62992126	Ensemble model		#E69F00
0,869090909	0,628947368	Ensemble model		#E69F00
0,869090909	0,63060686	Ensemble model		#E69F00
0,869090909	0,632275132	Ensemble model		#E69F00
0,869090909	0,633952255	Ensemble model		#E69F00
0,865454545	0,632978723	Ensemble model		#E69F00
0,865454545	0,634666667	Ensemble model		#E69F00
0,865454545	0,636363636	Ensemble model		#E69F00
0,865454545	0,638069705	Ensemble model		#E69F00
0,865454545	0,639784946	Ensemble model		#E69F00
0,861818182	0,638814016	Ensemble model		#E69F00
0,861818182	0,640540541	Ensemble model		#E69F00
0,861818182	0,642276423	Ensemble model		#E69F00
0,861818182	0,644021739	Ensemble model		#E69F00
0,858181818	0,643051771	Ensemble model		#E69F00
0,854545455	0,642076503	Ensemble model		#E69F00
0,854545455	0,643835616	Ensemble model		#E69F00
0,850909091	0,642857143	Ensemble model		#E69F00
0,850909091	0,644628099	Ensemble model		#E69F00
0,847272727	0,643646409	Ensemble model		#E69F00
0,847272727	0,645429363	Ensemble model		#E69F00
0,847272727	0,647222222	Ensemble model		#E69F00
0,847272727	0,64902507	Ensemble model		#E69F00
0,843636364	0,648044693	Ensemble model		#E69F00
0,84	0,647058824	Ensemble model		#E69F00
0,84	0,648876404	Ensemble model		#E69F00
0,836363636	0,647887324	Ensemble model		#E69F00
0,832727273	0,646892655	Ensemble model		#E69F00
0,832727273	0,648725212	Ensemble model		#E69F00
0,829090909	0,647727273	Ensemble model		#E69F00
0,825454545	0,646723647	Ensemble model		#E69F00
0,821818182	0,645714286	Ensemble model		#E69F00
0,821818182	0,64756447	Ensemble model		#E69F00
0,818181818	0,646551724	Ensemble model		#E69F00
0,814545455	0,645533141	Ensemble model		#E69F00
0,810909091	0,644508671	Ensemble model		#E69F00
0,810909091	0,644508671	Ensemble model		#E69F00
0,807272727	0,643478261	Ensemble model		#E69F00
0,803636364	0,64244186	Ensemble model		#E69F00
0,803636364	0,64244186	Ensemble model		#E69F00
0,8	0,641399417	Ensemble model		#E69F00
0,796363636	0,640350877	Ensemble model		#E69F00
0,796363636	0,642228739	Ensemble model		#E69F00
0,792727273	0,641176471	Ensemble model		#E69F00
0,792727273	0,643067847	Ensemble model		#E69F00
0,792727273	0,644970414	Ensemble model		#E69F00
0,789090909	0,643916914	Ensemble model		#E69F00
0,789090909	0,645833333	Ensemble model		#E69F00
0,789090909	0,647761194	Ensemble model		#E69F00
0,789090909	0,649700599	Ensemble model		#E69F00
0,785454545	0,648648649	Ensemble model		#E69F00
0,785454545	0,65060241	Ensemble model		#E69F00
0,785454545	0,652567976	Ensemble model		#E69F00
0,785454545	0,654545455	Ensemble model		#E69F00
0,785454545	0,656534954	Ensemble model		#E69F00
0,781818182	0,655487805	Ensemble model		#E69F00
0,781818182	0,657492355	Ensemble model		#E69F00
0,778181818	0,656441718	Ensemble model		#E69F00
0,778181818	0,658461538	Ensemble model		#E69F00
0,778181818	0,660493827	Ensemble model		#E69F00
0,778181818	0,6625387	Ensemble model		#E69F00
0,778181818	0,664596273	Ensemble model		#E69F00
0,778181818	0,666666667	Ensemble model		#E69F00
0,778181818	0,66875	Ensemble model		#E69F00
0,774545455	0,667711599	Ensemble model		#E69F00
0,770909091	0,666666667	Ensemble model		#E69F00
0,770909091	0,668769716	Ensemble model		#E69F00
0,767272727	0,667721519	Ensemble model		#E69F00
0,763636364	0,666666667	Ensemble model		#E69F00
0,76	0,665605096	Ensemble model		#E69F00
0,756363636	0,664536741	Ensemble model		#E69F00
0,756363636	0,666666667	Ensemble model		#E69F00
0,756363636	0,668810289	Ensemble model		#E69F00
0,756363636	0,670967742	Ensemble model		#E69F00
0,756363636	0,673139159	Ensemble model		#E69F00
0,752727273	0,672077922	Ensemble model		#E69F00
0,749090909	0,671009772	Ensemble model		#E69F00
0,745454545	0,669934641	Ensemble model		#E69F00
0,745454545	0,672131148	Ensemble model		#E69F00
0,745454545	0,674342105	Ensemble model		#E69F00
0,745454545	0,676567657	Ensemble model		#E69F00
0,741818182	0,675496689	Ensemble model		#E69F00
0,738181818	0,674418605	Ensemble model		#E69F00
0,738181818	0,676666667	Ensemble model		#E69F00
0,734545455	0,675585284	Ensemble model		#E69F00
0,730909091	0,674496644	Ensemble model		#E69F00
0,727272727	0,673400673	Ensemble model		#E69F00
0,723636364	0,672297297	Ensemble model		#E69F00
0,72	0,671186441	Ensemble model		#E69F00
0,72	0,673469388	Ensemble model		#E69F00
0,72	0,675767918	Ensemble model		#E69F00
0,716363636	0,674657534	Ensemble model		#E69F00
0,712727273	0,673539519	Ensemble model		#E69F00
0,709090909	0,672413793	Ensemble model		#E69F00
0,705454545	0,671280277	Ensemble model		#E69F00
0,701818182	0,670138889	Ensemble model		#E69F00
0,698181818	0,668989547	Ensemble model		#E69F00
0,694545455	0,667832168	Ensemble model		#E69F00
0,690909091	0,666666667	Ensemble model		#E69F00
0,687272727	0,665492958	Ensemble model		#E69F00
0,683636364	0,664310954	Ensemble model		#E69F00
0,68	0,663120567	Ensemble model		#E69F00
0,676363636	0,661921708	Ensemble model		#E69F00
0,672727273	0,660714286	Ensemble model		#E69F00
0,669090909	0,659498208	Ensemble model		#E69F00
0,669090909	0,661870504	Ensemble model		#E69F00
0,669090909	0,664259928	Ensemble model		#E69F00
0,669090909	0,666666667	Ensemble model		#E69F00
0,665454545	0,665454545	Ensemble model		#E69F00
0,661818182	0,664233577	Ensemble model		#E69F00
0,658181818	0,663003663	Ensemble model		#E69F00
0,654545455	0,661764706	Ensemble model		#E69F00
0,654545455	0,664206642	Ensemble model		#E69F00
0,650909091	0,662962963	Ensemble model		#E69F00
0,647272727	0,661710037	Ensemble model		#E69F00
0,643636364	0,660447761	Ensemble model		#E69F00
0,64	0,65917603	Ensemble model		#E69F00
0,636363636	0,657894737	Ensemble model		#E69F00
0,632727273	0,656603774	Ensemble model		#E69F00
0,629090909	0,65530303	Ensemble model		#E69F00
0,625454545	0,653992395	Ensemble model		#E69F00
0,625454545	0,65648855	Ensemble model		#E69F00
0,621818182	0,655172414	Ensemble model		#E69F00
0,621818182	0,657692308	Ensemble model		#E69F00
0,618181818	0,656370656	Ensemble model		#E69F00
0,614545455	0,65503876	Ensemble model		#E69F00
0,610909091	0,653696498	Ensemble model		#E69F00
0,610909091	0,65625	Ensemble model		#E69F00
0,607272727	0,654901961	Ensemble model		#E69F00
0,607272727	0,657480315	Ensemble model		#E69F00
0,603636364	0,656126482	Ensemble model		#E69F00
0,6	0,654761905	Ensemble model		#E69F00
0,596363636	0,653386454	Ensemble model		#E69F00
0,592727273	0,652	Ensemble model		#E69F00
0,589090909	0,65060241	Ensemble model		#E69F00
0,585454545	0,649193548	Ensemble model		#E69F00
0,581818182	0,647773279	Ensemble model		#E69F00
0,578181818	0,646341463	Ensemble model		#E69F00
0,574545455	0,644897959	Ensemble model		#E69F00
0,574545455	0,647540984	Ensemble model		#E69F00
0,574545455	0,650205761	Ensemble model		#E69F00
0,574545455	0,652892562	Ensemble model		#E69F00
0,570909091	0,651452282	Ensemble model		#E69F00
0,567272727	0,65	Ensemble model		#E69F00
0,563636364	0,648535565	Ensemble model		#E69F00
0,56	0,647058824	Ensemble model		#E69F00
0,556363636	0,64556962	Ensemble model		#E69F00
0,556363636	0,648305085	Ensemble model		#E69F00
0,556363636	0,65106383	Ensemble model		#E69F00
0,552727273	0,64957265	Ensemble model		#E69F00
0,552727273	0,652360515	Ensemble model		#E69F00
0,552727273	0,655172414	Ensemble model		#E69F00
0,549090909	0,653679654	Ensemble model		#E69F00
0,545454545	0,652173913	Ensemble model		#E69F00
0,541818182	0,650655022	Ensemble model		#E69F00
0,541818182	0,653508772	Ensemble model		#E69F00
0,541818182	0,656387665	Ensemble model		#E69F00
0,538181818	0,654867257	Ensemble model		#E69F00
0,534545455	0,653333333	Ensemble model		#E69F00
0,530909091	0,651785714	Ensemble model		#E69F00
0,530909091	0,65470852	Ensemble model		#E69F00
0,527272727	0,653153153	Ensemble model		#E69F00
0,523636364	0,65158371	Ensemble model		#E69F00
0,52	0,65	Ensemble model		#E69F00
0,516363636	0,648401826	Ensemble model		#E69F00
0,512727273	0,646788991	Ensemble model		#E69F00
0,509090909	0,64516129	Ensemble model		#E69F00
0,505454545	0,643518519	Ensemble model		#E69F00
0,505454545	0,646511628	Ensemble model		#E69F00
0,501818182	0,644859813	Ensemble model		#E69F00
0,498181818	0,643192488	Ensemble model		#E69F00
0,494545455	0,641509434	Ensemble model		#E69F00
0,490909091	0,639810427	Ensemble model		#E69F00
0,487272727	0,638095238	Ensemble model		#E69F00
0,487272727	0,641148325	Ensemble model		#E69F00
0,487272727	0,644230769	Ensemble model		#E69F00
0,483636364	0,642512077	Ensemble model		#E69F00
0,48	0,640776699	Ensemble model		#E69F00
0,476363636	0,63902439	Ensemble model		#E69F00
0,476363636	0,642156863	Ensemble model		#E69F00
0,476363636	0,645320197	Ensemble model		#E69F00
0,472727273	0,643564356	Ensemble model		#E69F00
0,472727273	0,646766169	Ensemble model		#E69F00
0,472727273	0,65	Ensemble model		#E69F00
0,472727273	0,653266332	Ensemble model		#E69F00
0,472727273	0,656565657	Ensemble model		#E69F00
0,472727273	0,659898477	Ensemble model		#E69F00
0,469090909	0,658163265	Ensemble model		#E69F00
0,465454545	0,656410256	Ensemble model		#E69F00
0,461818182	0,654639175	Ensemble model		#E69F00
0,458181818	0,652849741	Ensemble model		#E69F00
0,454545455	0,651041667	Ensemble model		#E69F00
0,450909091	0,64921466	Ensemble model		#E69F00
0,447272727	0,647368421	Ensemble model		#E69F00
0,443636364	0,645502646	Ensemble model		#E69F00
0,443636364	0,64893617	Ensemble model		#E69F00
0,44	0,647058824	Ensemble model		#E69F00
0,436363636	0,64516129	Ensemble model		#E69F00
0,432727273	0,643243243	Ensemble model		#E69F00
0,432727273	0,64673913	Ensemble model		#E69F00
0,432727273	0,650273224	Ensemble model		#E69F00
0,432727273	0,653846154	Ensemble model		#E69F00
0,429090909	0,651933702	Ensemble model		#E69F00
0,425454545	0,65	Ensemble model		#E69F00
0,421818182	0,648044693	Ensemble model		#E69F00
0,418181818	0,646067416	Ensemble model		#E69F00
0,414545455	0,644067797	Ensemble model		#E69F00
0,410909091	0,642045455	Ensemble model		#E69F00
0,410909091	0,645714286	Ensemble model		#E69F00
0,407272727	0,643678161	Ensemble model		#E69F00
0,403636364	0,641618497	Ensemble model		#E69F00
0,4	0,639534884	Ensemble model		#E69F00
0,396363636	0,637426901	Ensemble model		#E69F00
0,392727273	0,635294118	Ensemble model		#E69F00
0,392727273	0,639053254	Ensemble model		#E69F00
0,392727273	0,642857143	Ensemble model		#E69F00
0,392727273	0,646706587	Ensemble model		#E69F00
0,392727273	0,65060241	Ensemble model		#E69F00
0,389090909	0,648484848	Ensemble model		#E69F00
0,385454545	0,646341463	Ensemble model		#E69F00
0,385454545	0,650306748	Ensemble model		#E69F00
0,385454545	0,654320988	Ensemble model		#E69F00
0,381818182	0,652173913	Ensemble model		#E69F00
0,378181818	0,65	Ensemble model		#E69F00
0,378181818	0,65408805	Ensemble model		#E69F00
0,378181818	0,658227848	Ensemble model		#E69F00
0,374545455	0,656050955	Ensemble model		#E69F00
0,370909091	0,653846154	Ensemble model		#E69F00
0,367272727	0,651612903	Ensemble model		#E69F00
0,367272727	0,655844156	Ensemble model		#E69F00
0,367272727	0,660130719	Ensemble model		#E69F00
0,363636364	0,657894737	Ensemble model		#E69F00
0,36	0,655629139	Ensemble model		#E69F00
0,36	0,66	Ensemble model		#E69F00
0,36	0,66442953	Ensemble model		#E69F00
0,36	0,668918919	Ensemble model		#E69F00
0,36	0,673469388	Ensemble model		#E69F00
0,356363636	0,671232877	Ensemble model		#E69F00
0,356363636	0,671232877	Ensemble model		#E69F00
0,352727273	0,668965517	Ensemble model		#E69F00
0,349090909	0,666666667	Ensemble model		#E69F00
0,349090909	0,666666667	Ensemble model		#E69F00
0,349090909	0,671328671	Ensemble model		#E69F00
0,349090909	0,676056338	Ensemble model		#E69F00
0,345454545	0,673758865	Ensemble model		#E69F00
0,341818182	0,671428571	Ensemble model		#E69F00
0,338181818	0,669064748	Ensemble model		#E69F00
0,338181818	0,673913043	Ensemble model		#E69F00
0,338181818	0,678832117	Ensemble model		#E69F00
0,334545455	0,676470588	Ensemble model		#E69F00
0,330909091	0,674074074	Ensemble model		#E69F00
0,330909091	0,679104478	Ensemble model		#E69F00
0,327272727	0,676691729	Ensemble model		#E69F00
0,327272727	0,681818182	Ensemble model		#E69F00
0,327272727	0,687022901	Ensemble model		#E69F00
0,327272727	0,697674419	Ensemble model		#E69F00
0,327272727	0,708661417	Ensemble model		#E69F00
0,327272727	0,714285714	Ensemble model		#E69F00
0,327272727	0,72	Ensemble model		#E69F00
0,327272727	0,725806452	Ensemble model		#E69F00
0,327272727	0,731707317	Ensemble model		#E69F00
0,323636364	0,729508197	Ensemble model		#E69F00
0,323636364	0,73553719	Ensemble model		#E69F00
0,32	0,733333333	Ensemble model		#E69F00
0,316363636	0,731092437	Ensemble model		#E69F00
0,312727273	0,728813559	Ensemble model		#E69F00
0,312727273	0,735042735	Ensemble model		#E69F00
0,309090909	0,732758621	Ensemble model		#E69F00
0,305454545	0,730434783	Ensemble model		#E69F00
0,305454545	0,736842105	Ensemble model		#E69F00
0,301818182	0,734513274	Ensemble model		#E69F00
0,298181818	0,732142857	Ensemble model		#E69F00
0,294545455	0,72972973	Ensemble model		#E69F00
0,290909091	0,727272727	Ensemble model		#E69F00
0,290909091	0,733944954	Ensemble model		#E69F00
0,287272727	0,731481481	Ensemble model		#E69F00
0,287272727	0,738317757	Ensemble model		#E69F00
0,283636364	0,735849057	Ensemble model		#E69F00
0,283636364	0,742857143	Ensemble model		#E69F00
0,28	0,740384615	Ensemble model		#E69F00
0,28	0,747572816	Ensemble model		#E69F00
0,28	0,754901961	Ensemble model		#E69F00
0,276363636	0,752475248	Ensemble model		#E69F00
0,272727273	0,75	Ensemble model		#E69F00
0,272727273	0,757575758	Ensemble model		#E69F00
0,269090909	0,755102041	Ensemble model		#E69F00
0,269090909	0,762886598	Ensemble model		#E69F00
0,269090909	0,770833333	Ensemble model		#E69F00
0,265454545	0,768421053	Ensemble model		#E69F00
0,261818182	0,765957447	Ensemble model		#E69F00
0,261818182	0,774193548	Ensemble model		#E69F00
0,258181818	0,77173913	Ensemble model		#E69F00
0,254545455	0,769230769	Ensemble model		#E69F00
0,250909091	0,766666667	Ensemble model		#E69F00
0,247272727	0,764044944	Ensemble model		#E69F00
0,243636364	0,761363636	Ensemble model		#E69F00
0,24	0,75862069	Ensemble model		#E69F00
0,24	0,76744186	Ensemble model		#E69F00
0,24	0,776470588	Ensemble model		#E69F00
0,236363636	0,773809524	Ensemble model		#E69F00
0,232727273	0,771084337	Ensemble model		#E69F00
0,229090909	0,768292683	Ensemble model		#E69F00
0,229090909	0,777777778	Ensemble model		#E69F00
0,229090909	0,7875	Ensemble model		#E69F00
0,229090909	0,797468354	Ensemble model		#E69F00
0,229090909	0,807692308	Ensemble model		#E69F00
0,229090909	0,818181818	Ensemble model		#E69F00
0,225454545	0,815789474	Ensemble model		#E69F00
0,225454545	0,826666667	Ensemble model		#E69F00
0,225454545	0,837837838	Ensemble model		#E69F00
0,221818182	0,835616438	Ensemble model		#E69F00
0,218181818	0,833333333	Ensemble model		#E69F00
0,214545455	0,830985915	Ensemble model		#E69F00
0,214545455	0,842857143	Ensemble model		#E69F00
0,210909091	0,84057971	Ensemble model		#E69F00
0,210909091	0,852941176	Ensemble model		#E69F00
0,207272727	0,850746269	Ensemble model		#E69F00
0,203636364	0,848484848	Ensemble model		#E69F00
0,2	0,846153846	Ensemble model		#E69F00
0,196363636	0,84375	Ensemble model		#E69F00
0,196363636	0,857142857	Ensemble model		#E69F00
0,192727273	0,85483871	Ensemble model		#E69F00
0,189090909	0,852459016	Ensemble model		#E69F00
0,185454545	0,85	Ensemble model		#E69F00
0,185454545	0,86440678	Ensemble model		#E69F00
0,185454545	0,879310345	Ensemble model		#E69F00
0,185454545	0,894736842	Ensemble model		#E69F00
0,185454545	0,910714286	Ensemble model		#E69F00
0,185454545	0,927272727	Ensemble model		#E69F00
0,181818182	0,925925926	Ensemble model		#E69F00
0,178181818	0,924528302	Ensemble model		#E69F00
0,174545455	0,923076923	Ensemble model		#E69F00
0,170909091	0,921568627	Ensemble model		#E69F00
0,167272727	0,92	Ensemble model		#E69F00
0,163636364	0,918367347	Ensemble model		#E69F00
0,16	0,916666667	Ensemble model		#E69F00
0,156363636	0,914893617	Ensemble model		#E69F00
0,156363636	0,934782609	Ensemble model		#E69F00
0,152727273	0,933333333	Ensemble model		#E69F00
0,149090909	0,931818182	Ensemble model		#E69F00
0,149090909	0,953488372	Ensemble model		#E69F00
0,145454545	0,952380952	Ensemble model		#E69F00
0,141818182	0,951219512	Ensemble model		#E69F00
0,138181818	0,95	Ensemble model		#E69F00
0,134545455	0,948717949	Ensemble model		#E69F00
0,130909091	0,947368421	Ensemble model		#E69F00
0,127272727	0,945945946	Ensemble model		#E69F00
0,123636364	0,944444444	Ensemble model		#E69F00
0,12	0,942857143	Ensemble model		#E69F00
0,116363636	0,941176471	Ensemble model		#E69F00
0,112727273	0,939393939	Ensemble model		#E69F00
0,109090909	0,9375	Ensemble model		#E69F00
0,105454545	0,935483871	Ensemble model		#E69F00
0,101818182	0,933333333	Ensemble model		#E69F00
0,098181818	0,931034483	Ensemble model		#E69F00
0,098181818	0,964285714	Ensemble model		#E69F00
0,094545455	0,962962963	Ensemble model		#E69F00
0,090909091	0,961538462	Ensemble model		#E69F00
0,087272727	0,96	Ensemble model		#E69F00
0,083636364	0,958333333	Ensemble model		#E69F00
0,08	0,956521739	Ensemble model		#E69F00
0,076363636	0,954545455	Ensemble model		#E69F00
0,072727273	0,952380952	Ensemble model		#E69F00
0,069090909	0,95	Ensemble model		#E69F00
0,065454545	0,947368421	Ensemble model		#E69F00
0,065454545	1	Ensemble model		#E69F00
0,061818182	1	Ensemble model		#E69F00
0,058181818	1	Ensemble model		#E69F00
0,054545455	1	Ensemble model		#E69F00
0,050909091	1	Ensemble model		#E69F00
0,047272727	1	Ensemble model		#E69F00
0,043636364	1	Ensemble model		#E69F00
0,04	1	Ensemble model		#E69F00
0,036363636	1	Ensemble model		#E69F00
0,032727273	1	Ensemble model		#E69F00
0,029090909	1	Ensemble model		#E69F00
0,025454545	1	Ensemble model		#E69F00
0,021818182	1	Ensemble model		#E69F00
0,018181818	1	Ensemble model		#E69F00
0,014545455	1	Ensemble model		#E69F00
0,010909091	1	Ensemble model		#E69F00
0,007272727	1	Ensemble model		#E69F00
0,003636364	1	Ensemble model		#E69F00
0	1	Ensemble model		#E69F00
1	0,578947368	Combined model		#FF9999
1	0,578947368	Combined model		#FF9999
1	0,580168776	Combined model		#FF9999
1	0,581395349	Combined model		#FF9999
1	0,582627119	Combined model		#FF9999
1	0,583864119	Combined model		#FF9999
1	0,586353945	Combined model		#FF9999
1	0,587606838	Combined model		#FF9999
1	0,590128755	Combined model		#FF9999
1	0,591397849	Combined model		#FF9999
1	0,592672414	Combined model		#FF9999
1	0,593952484	Combined model		#FF9999
1	0,595238095	Combined model		#FF9999
1	0,596529284	Combined model		#FF9999
1	0,597826087	Combined model		#FF9999
1	0,59912854	Combined model		#FF9999
1	0,600436681	Combined model		#FF9999
1	0,601750547	Combined model		#FF9999
1	0,603070175	Combined model		#FF9999
1	0,604395604	Combined model		#FF9999
1	0,605726872	Combined model		#FF9999
1	0,607064018	Combined model		#FF9999
1	0,60840708	Combined model		#FF9999
1	0,609756098	Combined model		#FF9999
1	0,611111111	Combined model		#FF9999
0,996363636	0,610244989	Combined model		#FF9999
0,996363636	0,611607143	Combined model		#FF9999
0,992727273	0,610738255	Combined model		#FF9999
0,989090909	0,609865471	Combined model		#FF9999
0,989090909	0,611235955	Combined model		#FF9999
0,989090909	0,612612613	Combined model		#FF9999
0,989090909	0,613995485	Combined model		#FF9999
0,985454545	0,613122172	Combined model		#FF9999
0,985454545	0,614512472	Combined model		#FF9999
0,985454545	0,615909091	Combined model		#FF9999
0,985454545	0,617312073	Combined model		#FF9999
0,981818182	0,616438356	Combined model		#FF9999
0,981818182	0,61784897	Combined model		#FF9999
0,981818182	0,619266055	Combined model		#FF9999
0,981818182	0,620689655	Combined model		#FF9999
0,978181818	0,619815668	Combined model		#FF9999
0,978181818	0,621247113	Combined model		#FF9999
0,978181818	0,622685185	Combined model		#FF9999
0,978181818	0,62412993	Combined model		#FF9999
0,974545455	0,623255814	Combined model		#FF9999
0,974545455	0,624708625	Combined model		#FF9999
0,974545455	0,626168224	Combined model		#FF9999
0,974545455	0,62763466	Combined model		#FF9999
0,974545455	0,630588235	Combined model		#FF9999
0,974545455	0,632075472	Combined model		#FF9999
0,974545455	0,63356974	Combined model		#FF9999
0,974545455	0,63507109	Combined model		#FF9999
0,974545455	0,636579572	Combined model		#FF9999
0,974545455	0,638095238	Combined model		#FF9999
0,974545455	0,639618138	Combined model		#FF9999
0,970909091	0,638755981	Combined model		#FF9999
0,967272727	0,637889688	Combined model		#FF9999
0,967272727	0,639423077	Combined model		#FF9999
0,967272727	0,640963855	Combined model		#FF9999
0,963636364	0,640096618	Combined model		#FF9999
0,963636364	0,641646489	Combined model		#FF9999
0,963636364	0,643203883	Combined model		#FF9999
0,96	0,643902439	Combined model		#FF9999
0,956363636	0,643031785	Combined model		#FF9999
0,952727273	0,642156863	Combined model		#FF9999
0,952727273	0,643734644	Combined model		#FF9999
0,952727273	0,645320197	Combined model		#FF9999
0,949090909	0,644444444	Combined model		#FF9999
0,949090909	0,646039604	Combined model		#FF9999
0,945454545	0,64516129	Combined model		#FF9999
0,945454545	0,646766169	Combined model		#FF9999
0,945454545	0,648379052	Combined model		#FF9999
0,945454545	0,65	Combined model		#FF9999
0,945454545	0,651629073	Combined model		#FF9999
0,941818182	0,652392947	Combined model		#FF9999
0,941818182	0,654040404	Combined model		#FF9999
0,941818182	0,655696203	Combined model		#FF9999
0,941818182	0,657360406	Combined model		#FF9999
0,941818182	0,659033079	Combined model		#FF9999
0,941818182	0,660714286	Combined model		#FF9999
0,938181818	0,659846547	Combined model		#FF9999
0,938181818	0,661538462	Combined model		#FF9999
0,938181818	0,663239075	Combined model		#FF9999
0,938181818	0,664948454	Combined model		#FF9999
0,938181818	0,666666667	Combined model		#FF9999
0,934545455	0,665803109	Combined model		#FF9999
0,930909091	0,664935065	Combined model		#FF9999
0,930909091	0,666666667	Combined model		#FF9999
0,930909091	0,668407311	Combined model		#FF9999
0,930909091	0,670157068	Combined model		#FF9999
0,930909091	0,67191601	Combined model		#FF9999
0,930909091	0,673684211	Combined model		#FF9999
0,930909091	0,675461741	Combined model		#FF9999
0,930909091	0,677248677	Combined model		#FF9999
0,927272727	0,676392573	Combined model		#FF9999
0,923636364	0,675531915	Combined model		#FF9999
0,923636364	0,677333333	Combined model		#FF9999
0,923636364	0,679144385	Combined model		#FF9999
0,92	0,680107527	Combined model		#FF9999
0,92	0,681940701	Combined model		#FF9999
0,92	0,683783784	Combined model		#FF9999
0,92	0,685636856	Combined model		#FF9999
0,916363636	0,684782609	Combined model		#FF9999
0,912727273	0,683923706	Combined model		#FF9999
0,912727273	0,68579235	Combined model		#FF9999
0,912727273	0,687671233	Combined model		#FF9999
0,909090909	0,686813187	Combined model		#FF9999
0,905454545	0,685950413	Combined model		#FF9999
0,905454545	0,687845304	Combined model		#FF9999
0,905454545	0,689750693	Combined model		#FF9999
0,905454545	0,691666667	Combined model		#FF9999
0,901818182	0,690807799	Combined model		#FF9999
0,901818182	0,69273743	Combined model		#FF9999
0,898181818	0,691876751	Combined model		#FF9999
0,898181818	0,693820225	Combined model		#FF9999
0,898181818	0,695774648	Combined model		#FF9999
0,898181818	0,697740113	Combined model		#FF9999
0,894545455	0,696883853	Combined model		#FF9999
0,894545455	0,698863636	Combined model		#FF9999
0,894545455	0,700854701	Combined model		#FF9999
0,894545455	0,702857143	Combined model		#FF9999
0,894545455	0,70487106	Combined model		#FF9999
0,890909091	0,704022989	Combined model		#FF9999
0,887272727	0,703170029	Combined model		#FF9999
0,887272727	0,705202312	Combined model		#FF9999
0,887272727	0,707246377	Combined model		#FF9999
0,887272727	0,709302326	Combined model		#FF9999
0,887272727	0,711370262	Combined model		#FF9999
0,887272727	0,713450292	Combined model		#FF9999
0,883636364	0,712609971	Combined model		#FF9999
0,883636364	0,714705882	Combined model		#FF9999
0,88	0,713864307	Combined model		#FF9999
0,88	0,715976331	Combined model		#FF9999
0,876363636	0,715133531	Combined model		#FF9999
0,876363636	0,717261905	Combined model		#FF9999
0,872727273	0,71641791	Combined model		#FF9999
0,869090909	0,715568862	Combined model		#FF9999
0,865454545	0,714714715	Combined model		#FF9999
0,861818182	0,713855422	Combined model		#FF9999
0,861818182	0,716012085	Combined model		#FF9999
0,858181818	0,715151515	Combined model		#FF9999
0,854545455	0,714285714	Combined model		#FF9999
0,854545455	0,716463415	Combined model		#FF9999
0,850909091	0,71559633	Combined model		#FF9999
0,850909091	0,717791411	Combined model		#FF9999
0,847272727	0,719135802	Combined model		#FF9999
0,847272727	0,721362229	Combined model		#FF9999
0,847272727	0,723602484	Combined model		#FF9999
0,847272727	0,725856698	Combined model		#FF9999
0,843636364	0,725	Combined model		#FF9999
0,843636364	0,727272727	Combined model		#FF9999
0,84	0,726415094	Combined model		#FF9999
0,84	0,728706625	Combined model		#FF9999
0,84	0,731012658	Combined model		#FF9999
0,84	0,733333333	Combined model		#FF9999
0,836363636	0,732484076	Combined model		#FF9999
0,836363636	0,734824281	Combined model		#FF9999
0,832727273	0,733974359	Combined model		#FF9999
0,829090909	0,733118971	Combined model		#FF9999
0,825454545	0,732258065	Combined model		#FF9999
0,825454545	0,734627832	Combined model		#FF9999
0,825454545	0,737012987	Combined model		#FF9999
0,825454545	0,739413681	Combined model		#FF9999
0,825454545	0,741830065	Combined model		#FF9999
0,821818182	0,740983607	Combined model		#FF9999
0,821818182	0,743421053	Combined model		#FF9999
0,821818182	0,745874587	Combined model		#FF9999
0,821818182	0,748344371	Combined model		#FF9999
0,818181818	0,747508306	Combined model		#FF9999
0,814545455	0,746666667	Combined model		#FF9999
0,814545455	0,74916388	Combined model		#FF9999
0,814545455	0,751677852	Combined model		#FF9999
0,814545455	0,754208754	Combined model		#FF9999
0,810909091	0,753378378	Combined model		#FF9999
0,810909091	0,755932203	Combined model		#FF9999
0,810909091	0,758503401	Combined model		#FF9999
0,810909091	0,76109215	Combined model		#FF9999
0,810909091	0,76369863	Combined model		#FF9999
0,810909091	0,766323024	Combined model		#FF9999
0,810909091	0,768965517	Combined model		#FF9999
0,807272727	0,76816609	Combined model		#FF9999
0,807272727	0,770833333	Combined model		#FF9999
0,803636364	0,770034843	Combined model		#FF9999
0,803636364	0,772727273	Combined model		#FF9999
0,8	0,771929825	Combined model		#FF9999
0,8	0,774647887	Combined model		#FF9999
0,796363636	0,77385159	Combined model		#FF9999
0,792727273	0,773049645	Combined model		#FF9999
0,789090909	0,772241993	Combined model		#FF9999
0,785454545	0,771428571	Combined model		#FF9999
0,785454545	0,774193548	Combined model		#FF9999
0,781818182	0,773381295	Combined model		#FF9999
0,778181818	0,772563177	Combined model		#FF9999
0,778181818	0,775362319	Combined model		#FF9999
0,778181818	0,778181818	Combined model		#FF9999
0,778181818	0,781021898	Combined model		#FF9999
0,774545455	0,78021978	Combined model		#FF9999
0,774545455	0,783088235	Combined model		#FF9999
0,774545455	0,78597786	Combined model		#FF9999
0,774545455	0,78597786	Combined model		#FF9999
0,770909091	0,785185185	Combined model		#FF9999
0,767272727	0,784386617	Combined model		#FF9999
0,767272727	0,784386617	Combined model		#FF9999
0,763636364	0,78358209	Combined model		#FF9999
0,76	0,782771536	Combined model		#FF9999
0,756363636	0,781954887	Combined model		#FF9999
0,756363636	0,78490566	Combined model		#FF9999
0,756363636	0,787878788	Combined model		#FF9999
0,756363636	0,790874525	Combined model		#FF9999
0,756363636	0,79389313	Combined model		#FF9999
0,752727273	0,793103448	Combined model		#FF9999
0,749090909	0,792307692	Combined model		#FF9999
0,749090909	0,795366795	Combined model		#FF9999
0,749090909	0,798449612	Combined model		#FF9999
0,745454545	0,79766537	Combined model		#FF9999
0,741818182	0,796875	Combined model		#FF9999
0,741818182	0,8	Combined model		#FF9999
0,738181818	0,799212598	Combined model		#FF9999
0,734545455	0,798418972	Combined model		#FF9999
0,730909091	0,797619048	Combined model		#FF9999
0,727272727	0,796812749	Combined model		#FF9999
0,727272727	0,8	Combined model		#FF9999
0,723636364	0,799196787	Combined model		#FF9999
0,72	0,798387097	Combined model		#FF9999
0,716363636	0,79757085	Combined model		#FF9999
0,712727273	0,796747967	Combined model		#FF9999
0,712727273	0,8	Combined model		#FF9999
0,709090909	0,799180328	Combined model		#FF9999
0,709090909	0,802469136	Combined model		#FF9999
0,705454545	0,801652893	Combined model		#FF9999
0,701818182	0,800829876	Combined model		#FF9999
0,698181818	0,8	Combined model		#FF9999
0,698181818	0,80334728	Combined model		#FF9999
0,694545455	0,802521008	Combined model		#FF9999
0,694545455	0,805907173	Combined model		#FF9999
0,690909091	0,805084746	Combined model		#FF9999
0,687272727	0,804255319	Combined model		#FF9999
0,683636364	0,803418803	Combined model		#FF9999
0,68	0,802575107	Combined model		#FF9999
0,676363636	0,801724138	Combined model		#FF9999
0,672727273	0,800865801	Combined model		#FF9999
0,669090909	0,8	Combined model		#FF9999
0,665454545	0,799126638	Combined model		#FF9999
0,661818182	0,798245614	Combined model		#FF9999
0,661818182	0,801762115	Combined model		#FF9999
0,658181818	0,800884956	Combined model		#FF9999
0,658181818	0,804444444	Combined model		#FF9999
0,654545455	0,803571429	Combined model		#FF9999
0,654545455	0,807174888	Combined model		#FF9999
0,650909091	0,806306306	Combined model		#FF9999
0,647272727	0,805429864	Combined model		#FF9999
0,643636364	0,804545455	Combined model		#FF9999
0,643636364	0,808219178	Combined model		#FF9999
0,64	0,80733945	Combined model		#FF9999
0,64	0,811059908	Combined model		#FF9999
0,636363636	0,810185185	Combined model		#FF9999
0,636363636	0,810185185	Combined model		#FF9999
0,632727273	0,809302326	Combined model		#FF9999
0,629090909	0,808411215	Combined model		#FF9999
0,629090909	0,808411215	Combined model		#FF9999
0,625454545	0,807511737	Combined model		#FF9999
0,625454545	0,811320755	Combined model		#FF9999
0,621818182	0,81042654	Combined model		#FF9999
0,618181818	0,80952381	Combined model		#FF9999
0,614545455	0,80861244	Combined model		#FF9999
0,610909091	0,807692308	Combined model		#FF9999
0,610909091	0,811594203	Combined model		#FF9999
0,607272727	0,810679612	Combined model		#FF9999
0,603636364	0,809756098	Combined model		#FF9999
0,603636364	0,81372549	Combined model		#FF9999
0,603636364	0,81773399	Combined model		#FF9999
0,6	0,816831683	Combined model		#FF9999
0,596363636	0,815920398	Combined model		#FF9999
0,592727273	0,815	Combined model		#FF9999
0,592727273	0,819095477	Combined model		#FF9999
0,592727273	0,827411168	Combined model		#FF9999
0,589090909	0,826530612	Combined model		#FF9999
0,585454545	0,825641026	Combined model		#FF9999
0,585454545	0,829896907	Combined model		#FF9999
0,581818182	0,829015544	Combined model		#FF9999
0,578181818	0,828125	Combined model		#FF9999
0,574545455	0,827225131	Combined model		#FF9999
0,570909091	0,826315789	Combined model		#FF9999
0,567272727	0,825396825	Combined model		#FF9999
0,563636364	0,824468085	Combined model		#FF9999
0,56	0,823529412	Combined model		#FF9999
0,56	0,827956989	Combined model		#FF9999
0,556363636	0,827027027	Combined model		#FF9999
0,556363636	0,831521739	Combined model		#FF9999
0,552727273	0,830601093	Combined model		#FF9999
0,549090909	0,82967033	Combined model		#FF9999
0,545454545	0,828729282	Combined model		#FF9999
0,545454545	0,833333333	Combined model		#FF9999
0,541818182	0,832402235	Combined model		#FF9999
0,538181818	0,831460674	Combined model		#FF9999
0,534545455	0,830508475	Combined model		#FF9999
0,534545455	0,835227273	Combined model		#FF9999
0,530909091	0,834285714	Combined model		#FF9999
0,530909091	0,83908046	Combined model		#FF9999
0,527272727	0,838150289	Combined model		#FF9999
0,527272727	0,843023256	Combined model		#FF9999
0,527272727	0,847953216	Combined model		#FF9999
0,527272727	0,852941176	Combined model		#FF9999
0,527272727	0,857988166	Combined model		#FF9999
0,523636364	0,857142857	Combined model		#FF9999
0,523636364	0,862275449	Combined model		#FF9999
0,52	0,861445783	Combined model		#FF9999
0,52	0,866666667	Combined model		#FF9999
0,516363636	0,865853659	Combined model		#FF9999
0,512727273	0,865030675	Combined model		#FF9999
0,509090909	0,864197531	Combined model		#FF9999
0,505454545	0,863354037	Combined model		#FF9999
0,505454545	0,86875	Combined model		#FF9999
0,501818182	0,867924528	Combined model		#FF9999
0,501818182	0,873417722	Combined model		#FF9999
0,501818182	0,878980892	Combined model		#FF9999
0,501818182	0,884615385	Combined model		#FF9999
0,498181818	0,883870968	Combined model		#FF9999
0,494545455	0,883116883	Combined model		#FF9999
0,490909091	0,882352941	Combined model		#FF9999
0,487272727	0,881578947	Combined model		#FF9999
0,483636364	0,880794702	Combined model		#FF9999
0,48	0,88	Combined model		#FF9999
0,48	0,88590604	Combined model		#FF9999
0,476363636	0,885135135	Combined model		#FF9999
0,472727273	0,884353741	Combined model		#FF9999
0,469090909	0,883561644	Combined model		#FF9999
0,469090909	0,889655172	Combined model		#FF9999
0,465454545	0,888888889	Combined model		#FF9999
0,461818182	0,888111888	Combined model		#FF9999
0,458181818	0,887323944	Combined model		#FF9999
0,458181818	0,893617021	Combined model		#FF9999
0,458181818	0,9	Combined model		#FF9999
0,454545455	0,899280576	Combined model		#FF9999
0,450909091	0,898550725	Combined model		#FF9999
0,450909091	0,905109489	Combined model		#FF9999
0,447272727	0,904411765	Combined model		#FF9999
0,443636364	0,903703704	Combined model		#FF9999
0,44	0,902985075	Combined model		#FF9999
0,436363636	0,902255639	Combined model		#FF9999
0,436363636	0,909090909	Combined model		#FF9999
0,432727273	0,908396947	Combined model		#FF9999
0,432727273	0,915384615	Combined model		#FF9999
0,429090909	0,914728682	Combined model		#FF9999
0,429090909	0,921875	Combined model		#FF9999
0,425454545	0,921259843	Combined model		#FF9999
0,421818182	0,920634921	Combined model		#FF9999
0,418181818	0,92	Combined model		#FF9999
0,418181818	0,927419355	Combined model		#FF9999
0,414545455	0,926829268	Combined model		#FF9999
0,410909091	0,926229508	Combined model		#FF9999
0,407272727	0,925619835	Combined model		#FF9999
0,407272727	0,933333333	Combined model		#FF9999
0,407272727	0,933333333	Combined model		#FF9999
0,403636364	0,932773109	Combined model		#FF9999
0,4	0,93220339	Combined model		#FF9999
0,4	0,93220339	Combined model		#FF9999
0,396363636	0,931623932	Combined model		#FF9999
0,396363636	0,939655172	Combined model		#FF9999
0,392727273	0,939130435	Combined model		#FF9999
0,389090909	0,938596491	Combined model		#FF9999
0,385454545	0,938053097	Combined model		#FF9999
0,381818182	0,9375	Combined model		#FF9999
0,378181818	0,936936937	Combined model		#FF9999
0,374545455	0,936363636	Combined model		#FF9999
0,370909091	0,935779817	Combined model		#FF9999
0,370909091	0,944444444	Combined model		#FF9999
0,367272727	0,943925234	Combined model		#FF9999
0,363636364	0,943396226	Combined model		#FF9999
0,36	0,942857143	Combined model		#FF9999
0,356363636	0,942307692	Combined model		#FF9999
0,352727273	0,941747573	Combined model		#FF9999
0,349090909	0,941176471	Combined model		#FF9999
0,349090909	0,95049505	Combined model		#FF9999
0,345454545	0,95	Combined model		#FF9999
0,345454545	0,95959596	Combined model		#FF9999
0,341818182	0,959183673	Combined model		#FF9999
0,338181818	0,958762887	Combined model		#FF9999
0,334545455	0,958333333	Combined model		#FF9999
0,334545455	0,968421053	Combined model		#FF9999
0,334545455	0,978723404	Combined model		#FF9999
0,330909091	0,978494624	Combined model		#FF9999
0,327272727	0,97826087	Combined model		#FF9999
0,323636364	0,978021978	Combined model		#FF9999
0,32	0,977777778	Combined model		#FF9999
0,316363636	0,97752809	Combined model		#FF9999
0,312727273	0,977272727	Combined model		#FF9999
0,309090909	0,977011494	Combined model		#FF9999
0,305454545	0,976744186	Combined model		#FF9999
0,301818182	0,976470588	Combined model		#FF9999
0,298181818	0,976190476	Combined model		#FF9999
0,294545455	0,975903614	Combined model		#FF9999
0,294545455	0,987804878	Combined model		#FF9999
0,290909091	0,987654321	Combined model		#FF9999
0,287272727	0,9875	Combined model		#FF9999
0,283636364	0,987341772	Combined model		#FF9999
0,28	0,987179487	Combined model		#FF9999
0,276363636	0,987012987	Combined model		#FF9999
0,272727273	0,986842105	Combined model		#FF9999
0,269090909	0,986666667	Combined model		#FF9999
0,265454545	0,986486486	Combined model		#FF9999
0,261818182	0,98630137	Combined model		#FF9999
0,258181818	0,986111111	Combined model		#FF9999
0,254545455	0,985915493	Combined model		#FF9999
0,250909091	0,985714286	Combined model		#FF9999
0,247272727	0,985507246	Combined model		#FF9999
0,243636364	0,985294118	Combined model		#FF9999
0,24	0,985074627	Combined model		#FF9999
0,236363636	0,984848485	Combined model		#FF9999
0,232727273	0,984615385	Combined model		#FF9999
0,229090909	0,984375	Combined model		#FF9999
0,225454545	0,984126984	Combined model		#FF9999
0,221818182	0,983870968	Combined model		#FF9999
0,218181818	0,983606557	Combined model		#FF9999
0,218181818	1	Combined model		#FF9999
0,214545455	1	Combined model		#FF9999
0,210909091	1	Combined model		#FF9999
0,207272727	1	Combined model		#FF9999
0,203636364	1	Combined model		#FF9999
0,2	1	Combined model		#FF9999
0,196363636	1	Combined model		#FF9999
0,192727273	1	Combined model		#FF9999
0,189090909	1	Combined model		#FF9999
0,185454545	1	Combined model		#FF9999
0,178181818	1	Combined model		#FF9999
0,174545455	1	Combined model		#FF9999
0,170909091	1	Combined model		#FF9999
0,167272727	1	Combined model		#FF9999
0,163636364	1	Combined model		#FF9999
0,16	1	Combined model		#FF9999
0,156363636	1	Combined model		#FF9999
0,152727273	1	Combined model		#FF9999
0,149090909	1	Combined model		#FF9999
0,145454545	1	Combined model		#FF9999
0,141818182	1	Combined model		#FF9999
0,138181818	1	Combined model		#FF9999
0,134545455	1	Combined model		#FF9999
0,130909091	1	Combined model		#FF9999
0,127272727	1	Combined model		#FF9999
0,123636364	1	Combined model		#FF9999
0,12	1	Combined model		#FF9999
0,116363636	1	Combined model		#FF9999
0,112727273	1	Combined model		#FF9999
0,109090909	1	Combined model		#FF9999
0,105454545	1	Combined model		#FF9999
0,101818182	1	Combined model		#FF9999
0,098181818	1	Combined model		#FF9999
0,094545455	1	Combined model		#FF9999
0,087272727	1	Combined model		#FF9999
0,08	1	Combined model		#FF9999
0,072727273	1	Combined model		#FF9999
0,069090909	1	Combined model		#FF9999
0,065454545	1	Combined model		#FF9999
0,061818182	1	Combined model		#FF9999
0,058181818	1	Combined model		#FF9999
0,054545455	1	Combined model		#FF9999
0,050909091	1	Combined model		#FF9999
0,047272727	1	Combined model		#FF9999
0,043636364	1	Combined model		#FF9999
0,04	1	Combined model		#FF9999
0,036363636	1	Combined model		#FF9999
0,032727273	1	Combined model		#FF9999
0,029090909	1	Combined model		#FF9999
0,025454545	1	Combined model		#FF9999
0,021818182	1	Combined model		#FF9999
0,018181818	1	Combined model		#FF9999
0,014545455	1	Combined model		#FF9999
0,010909091	1	Combined model		#FF9999
0,007272727	1	Combined model		#FF9999
0,003636364	1	Combined model		#FF9999
0	1	Combined model		#FF9999
1	0,578947368	Team Q.E.D model		#008080
1	0,578947368	Team Q.E.D model		#008080
1	0,580168776	Team Q.E.D model		#008080
1	0,581395349	Team Q.E.D model		#008080
1	0,582627119	Team Q.E.D model		#008080
0,996363636	0,581740977	Team Q.E.D model		#008080
0,996363636	0,582978723	Team Q.E.D model		#008080
0,996363636	0,584221748	Team Q.E.D model		#008080
0,996363636	0,585470085	Team Q.E.D model		#008080
0,996363636	0,586723769	Team Q.E.D model		#008080
0,992727273	0,58583691	Team Q.E.D model		#008080
0,989090909	0,584946237	Team Q.E.D model		#008080
0,989090909	0,586206897	Team Q.E.D model		#008080
0,989090909	0,587473002	Team Q.E.D model		#008080
0,989090909	0,588744589	Team Q.E.D model		#008080
0,989090909	0,590021692	Team Q.E.D model		#008080
0,989090909	0,591304348	Team Q.E.D model		#008080
0,989090909	0,592592593	Team Q.E.D model		#008080
0,989090909	0,593886463	Team Q.E.D model		#008080
0,989090909	0,595185996	Team Q.E.D model		#008080
0,989090909	0,596491228	Team Q.E.D model		#008080
0,989090909	0,597802198	Team Q.E.D model		#008080
0,985454545	0,5969163	Team Q.E.D model		#008080
0,985454545	0,598233996	Team Q.E.D model		#008080
0,985454545	0,599557522	Team Q.E.D model		#008080
0,985454545	0,600886918	Team Q.E.D model		#008080
0,981818182	0,6	Team Q.E.D model		#008080
0,978181818	0,599109131	Team Q.E.D model		#008080
0,978181818	0,600446429	Team Q.E.D model		#008080
0,978181818	0,601789709	Team Q.E.D model		#008080
0,978181818	0,603139013	Team Q.E.D model		#008080
0,978181818	0,604494382	Team Q.E.D model		#008080
0,974545455	0,603603604	Team Q.E.D model		#008080
0,974545455	0,60496614	Team Q.E.D model		#008080
0,974545455	0,606334842	Team Q.E.D model		#008080
0,974545455	0,607709751	Team Q.E.D model		#008080
0,974545455	0,609090909	Team Q.E.D model		#008080
0,974545455	0,61047836	Team Q.E.D model		#008080
0,974545455	0,611872146	Team Q.E.D model		#008080
0,974545455	0,613272311	Team Q.E.D model		#008080
0,974545455	0,614678899	Team Q.E.D model		#008080
0,974545455	0,616091954	Team Q.E.D model		#008080
0,970909091	0,615207373	Team Q.E.D model		#008080
0,970909091	0,616628176	Team Q.E.D model		#008080
0,970909091	0,618055556	Team Q.E.D model		#008080
0,970909091	0,619489559	Team Q.E.D model		#008080
0,967272727	0,618604651	Team Q.E.D model		#008080
0,963636364	0,617715618	Team Q.E.D model		#008080
0,96	0,61682243	Team Q.E.D model		#008080
0,956363636	0,615925059	Team Q.E.D model		#008080
0,956363636	0,617370892	Team Q.E.D model		#008080
0,952727273	0,616470588	Team Q.E.D model		#008080
0,952727273	0,617924528	Team Q.E.D model		#008080
0,949090909	0,617021277	Team Q.E.D model		#008080
0,945454545	0,616113744	Team Q.E.D model		#008080
0,945454545	0,617577197	Team Q.E.D model		#008080
0,941818182	0,616666667	Team Q.E.D model		#008080
0,941818182	0,618138425	Team Q.E.D model		#008080
0,941818182	0,619617225	Team Q.E.D model		#008080
0,938181818	0,618705036	Team Q.E.D model		#008080
0,934545455	0,617788462	Team Q.E.D model		#008080
0,934545455	0,619277108	Team Q.E.D model		#008080
0,930909091	0,618357488	Team Q.E.D model		#008080
0,927272727	0,617433414	Team Q.E.D model		#008080
0,923636364	0,616504854	Team Q.E.D model		#008080
0,92	0,615571776	Team Q.E.D model		#008080
0,92	0,617073171	Team Q.E.D model		#008080
0,916363636	0,616136919	Team Q.E.D model		#008080
0,912727273	0,615196078	Team Q.E.D model		#008080
0,909090909	0,614250614	Team Q.E.D model		#008080
0,909090909	0,615763547	Team Q.E.D model		#008080
0,909090909	0,617283951	Team Q.E.D model		#008080
0,909090909	0,618811881	Team Q.E.D model		#008080
0,905454545	0,617866005	Team Q.E.D model		#008080
0,905454545	0,619402985	Team Q.E.D model		#008080
0,905454545	0,620947631	Team Q.E.D model		#008080
0,905454545	0,6225	Team Q.E.D model		#008080
0,901818182	0,621553885	Team Q.E.D model		#008080
0,898181818	0,620603015	Team Q.E.D model		#008080
0,894545455	0,619647355	Team Q.E.D model		#008080
0,890909091	0,618686869	Team Q.E.D model		#008080
0,890909091	0,620253165	Team Q.E.D model		#008080
0,887272727	0,61928934	Team Q.E.D model		#008080
0,887272727	0,62086514	Team Q.E.D model		#008080
0,887272727	0,62244898	Team Q.E.D model		#008080
0,887272727	0,624040921	Team Q.E.D model		#008080
0,887272727	0,625641026	Team Q.E.D model		#008080
0,887272727	0,627249357	Team Q.E.D model		#008080
0,887272727	0,628865979	Team Q.E.D model		#008080
0,883636364	0,627906977	Team Q.E.D model		#008080
0,88	0,626943005	Team Q.E.D model		#008080
0,88	0,628571429	Team Q.E.D model		#008080
0,876363636	0,627604167	Team Q.E.D model		#008080
0,876363636	0,62924282	Team Q.E.D model		#008080
0,876363636	0,630890052	Team Q.E.D model		#008080
0,872727273	0,62992126	Team Q.E.D model		#008080
0,872727273	0,631578947	Team Q.E.D model		#008080
0,872727273	0,633245383	Team Q.E.D model		#008080
0,869090909	0,632275132	Team Q.E.D model		#008080
0,865454545	0,631299735	Team Q.E.D model		#008080
0,865454545	0,632978723	Team Q.E.D model		#008080
0,861818182	0,632	Team Q.E.D model		#008080
0,858181818	0,631016043	Team Q.E.D model		#008080
0,854545455	0,63002681	Team Q.E.D model		#008080
0,854545455	0,63172043	Team Q.E.D model		#008080
0,850909091	0,630727763	Team Q.E.D model		#008080
0,847272727	0,62972973	Team Q.E.D model		#008080
0,847272727	0,631436314	Team Q.E.D model		#008080
0,847272727	0,633152174	Team Q.E.D model		#008080
0,843636364	0,632152589	Team Q.E.D model		#008080
0,84	0,631147541	Team Q.E.D model		#008080
0,836363636	0,630136986	Team Q.E.D model		#008080
0,832727273	0,629120879	Team Q.E.D model		#008080
0,832727273	0,630853994	Team Q.E.D model		#008080
0,829090909	0,629834254	Team Q.E.D model		#008080
0,825454545	0,628808864	Team Q.E.D model		#008080
0,821818182	0,627777778	Team Q.E.D model		#008080
0,818181818	0,626740947	Team Q.E.D model		#008080
0,814545455	0,625698324	Team Q.E.D model		#008080
0,814545455	0,62745098	Team Q.E.D model		#008080
0,810909091	0,626404494	Team Q.E.D model		#008080
0,810909091	0,628169014	Team Q.E.D model		#008080
0,810909091	0,629943503	Team Q.E.D model		#008080
0,810909091	0,629943503	Team Q.E.D model		#008080
0,807272727	0,628895184	Team Q.E.D model		#008080
0,803636364	0,627840909	Team Q.E.D model		#008080
0,803636364	0,627840909	Team Q.E.D model		#008080
0,803636364	0,62962963	Team Q.E.D model		#008080
0,803636364	0,631428571	Team Q.E.D model		#008080
0,803636364	0,633237822	Team Q.E.D model		#008080
0,803636364	0,635057471	Team Q.E.D model		#008080
0,803636364	0,636887608	Team Q.E.D model		#008080
0,803636364	0,638728324	Team Q.E.D model		#008080
0,8	0,637681159	Team Q.E.D model		#008080
0,8	0,639534884	Team Q.E.D model		#008080
0,8	0,641399417	Team Q.E.D model		#008080
0,8	0,643274854	Team Q.E.D model		#008080
0,796363636	0,642228739	Team Q.E.D model		#008080
0,792727273	0,641176471	Team Q.E.D model		#008080
0,792727273	0,643067847	Team Q.E.D model		#008080
0,792727273	0,644970414	Team Q.E.D model		#008080
0,792727273	0,646884273	Team Q.E.D model		#008080
0,789090909	0,645833333	Team Q.E.D model		#008080
0,785454545	0,644776119	Team Q.E.D model		#008080
0,785454545	0,646706587	Team Q.E.D model		#008080
0,781818182	0,645645646	Team Q.E.D model		#008080
0,781818182	0,647590361	Team Q.E.D model		#008080
0,778181818	0,64652568	Team Q.E.D model		#008080
0,774545455	0,645454545	Team Q.E.D model		#008080
0,774545455	0,647416413	Team Q.E.D model		#008080
0,774545455	0,649390244	Team Q.E.D model		#008080
0,774545455	0,651376147	Team Q.E.D model		#008080
0,770909091	0,650306748	Team Q.E.D model		#008080
0,767272727	0,649230769	Team Q.E.D model		#008080
0,763636364	0,648148148	Team Q.E.D model		#008080
0,76	0,647058824	Team Q.E.D model		#008080
0,756363636	0,645962733	Team Q.E.D model		#008080
0,752727273	0,644859813	Team Q.E.D model		#008080
0,752727273	0,646875	Team Q.E.D model		#008080
0,749090909	0,645768025	Team Q.E.D model		#008080
0,745454545	0,644654088	Team Q.E.D model		#008080
0,745454545	0,646687697	Team Q.E.D model		#008080
0,745454545	0,648734177	Team Q.E.D model		#008080
0,741818182	0,647619048	Team Q.E.D model		#008080
0,738181818	0,646496815	Team Q.E.D model		#008080
0,734545455	0,645367412	Team Q.E.D model		#008080
0,730909091	0,644230769	Team Q.E.D model		#008080
0,730909091	0,646302251	Team Q.E.D model		#008080
0,727272727	0,64516129	Team Q.E.D model		#008080
0,723636364	0,644012945	Team Q.E.D model		#008080
0,72	0,642857143	Team Q.E.D model		#008080
0,716363636	0,641693811	Team Q.E.D model		#008080
0,712727273	0,640522876	Team Q.E.D model		#008080
0,712727273	0,642622951	Team Q.E.D model		#008080
0,709090909	0,641447368	Team Q.E.D model		#008080
0,705454545	0,640264026	Team Q.E.D model		#008080
0,701818182	0,639072848	Team Q.E.D model		#008080
0,698181818	0,637873754	Team Q.E.D model		#008080
0,694545455	0,636666667	Team Q.E.D model		#008080
0,690909091	0,635451505	Team Q.E.D model		#008080
0,687272727	0,634228188	Team Q.E.D model		#008080
0,687272727	0,636363636	Team Q.E.D model		#008080
0,683636364	0,635135135	Team Q.E.D model		#008080
0,683636364	0,637288136	Team Q.E.D model		#008080
0,68	0,636054422	Team Q.E.D model		#008080
0,676363636	0,634812287	Team Q.E.D model		#008080
0,676363636	0,636986301	Team Q.E.D model		#008080
0,672727273	0,635738832	Team Q.E.D model		#008080
0,669090909	0,634482759	Team Q.E.D model		#008080
0,665454545	0,633217993	Team Q.E.D model		#008080
0,661818182	0,631944444	Team Q.E.D model		#008080
0,658181818	0,630662021	Team Q.E.D model		#008080
0,654545455	0,629370629	Team Q.E.D model		#008080
0,654545455	0,631578947	Team Q.E.D model		#008080
0,654545455	0,633802817	Team Q.E.D model		#008080
0,650909091	0,632508834	Team Q.E.D model		#008080
0,647272727	0,631205674	Team Q.E.D model		#008080
0,643636364	0,629893238	Team Q.E.D model		#008080
0,643636364	0,632142857	Team Q.E.D model		#008080
0,643636364	0,634408602	Team Q.E.D model		#008080
0,64	0,633093525	Team Q.E.D model		#008080
0,636363636	0,631768953	Team Q.E.D model		#008080
0,632727273	0,630434783	Team Q.E.D model		#008080
0,632727273	0,632727273	Team Q.E.D model		#008080
0,632727273	0,635036496	Team Q.E.D model		#008080
0,632727273	0,637362637	Team Q.E.D model		#008080
0,632727273	0,639705882	Team Q.E.D model		#008080
0,629090909	0,638376384	Team Q.E.D model		#008080
0,629090909	0,640740741	Team Q.E.D model		#008080
0,625454545	0,639405204	Team Q.E.D model		#008080
0,625454545	0,641791045	Team Q.E.D model		#008080
0,621818182	0,640449438	Team Q.E.D model		#008080
0,618181818	0,639097744	Team Q.E.D model		#008080
0,618181818	0,641509434	Team Q.E.D model		#008080
0,614545455	0,640151515	Team Q.E.D model		#008080
0,610909091	0,63878327	Team Q.E.D model		#008080
0,610909091	0,641221374	Team Q.E.D model		#008080
0,607272727	0,639846743	Team Q.E.D model		#008080
0,607272727	0,642307692	Team Q.E.D model		#008080
0,603636364	0,640926641	Team Q.E.D model		#008080
0,6	0,639534884	Team Q.E.D model		#008080
0,596363636	0,638132296	Team Q.E.D model		#008080
0,592727273	0,63671875	Team Q.E.D model		#008080
0,592727273	0,639215686	Team Q.E.D model		#008080
0,592727273	0,641732283	Team Q.E.D model		#008080
0,589090909	0,640316206	Team Q.E.D model		#008080
0,589090909	0,642857143	Team Q.E.D model		#008080
0,589090909	0,645418327	Team Q.E.D model		#008080
0,589090909	0,648	Team Q.E.D model		#008080
0,585454545	0,646586345	Team Q.E.D model		#008080
0,585454545	0,649193548	Team Q.E.D model		#008080
0,581818182	0,647773279	Team Q.E.D model		#008080
0,578181818	0,646341463	Team Q.E.D model		#008080
0,578181818	0,648979592	Team Q.E.D model		#008080
0,574545455	0,647540984	Team Q.E.D model		#008080
0,574545455	0,650205761	Team Q.E.D model		#008080
0,574545455	0,652892562	Team Q.E.D model		#008080
0,574545455	0,65560166	Team Q.E.D model		#008080
0,574545455	0,658333333	Team Q.E.D model		#008080
0,570909091	0,656903766	Team Q.E.D model		#008080
0,567272727	0,655462185	Team Q.E.D model		#008080
0,563636364	0,654008439	Team Q.E.D model		#008080
0,563636364	0,659574468	Team Q.E.D model		#008080
0,56	0,658119658	Team Q.E.D model		#008080
0,56	0,660944206	Team Q.E.D model		#008080
0,556363636	0,659482759	Team Q.E.D model		#008080
0,552727273	0,658008658	Team Q.E.D model		#008080
0,552727273	0,660869565	Team Q.E.D model		#008080
0,549090909	0,659388646	Team Q.E.D model		#008080
0,545454545	0,657894737	Team Q.E.D model		#008080
0,541818182	0,656387665	Team Q.E.D model		#008080
0,541818182	0,659292035	Team Q.E.D model		#008080
0,538181818	0,657777778	Team Q.E.D model		#008080
0,534545455	0,65625	Team Q.E.D model		#008080
0,530909091	0,65470852	Team Q.E.D model		#008080
0,527272727	0,653153153	Team Q.E.D model		#008080
0,523636364	0,65158371	Team Q.E.D model		#008080
0,52	0,65	Team Q.E.D model		#008080
0,52	0,652968037	Team Q.E.D model		#008080
0,516363636	0,651376147	Team Q.E.D model		#008080
0,512727273	0,649769585	Team Q.E.D model		#008080
0,512727273	0,652777778	Team Q.E.D model		#008080
0,512727273	0,655813953	Team Q.E.D model		#008080
0,509090909	0,654205607	Team Q.E.D model		#008080
0,505454545	0,65258216	Team Q.E.D model		#008080
0,501818182	0,650943396	Team Q.E.D model		#008080
0,501818182	0,654028436	Team Q.E.D model		#008080
0,498181818	0,652380952	Team Q.E.D model		#008080
0,494545455	0,650717703	Team Q.E.D model		#008080
0,490909091	0,649038462	Team Q.E.D model		#008080
0,487272727	0,647342995	Team Q.E.D model		#008080
0,487272727	0,650485437	Team Q.E.D model		#008080
0,483636364	0,648780488	Team Q.E.D model		#008080
0,48	0,647058824	Team Q.E.D model		#008080
0,476363636	0,645320197	Team Q.E.D model		#008080
0,476363636	0,648514851	Team Q.E.D model		#008080
0,476363636	0,651741294	Team Q.E.D model		#008080
0,472727273	0,65	Team Q.E.D model		#008080
0,469090909	0,648241206	Team Q.E.D model		#008080
0,465454545	0,646464646	Team Q.E.D model		#008080
0,461818182	0,644670051	Team Q.E.D model		#008080
0,458181818	0,642857143	Team Q.E.D model		#008080
0,458181818	0,646153846	Team Q.E.D model		#008080
0,454545455	0,644329897	Team Q.E.D model		#008080
0,450909091	0,642487047	Team Q.E.D model		#008080
0,450909091	0,645833333	Team Q.E.D model		#008080
0,447272727	0,643979058	Team Q.E.D model		#008080
0,443636364	0,642105263	Team Q.E.D model		#008080
0,44	0,64021164	Team Q.E.D model		#008080
0,44	0,643617021	Team Q.E.D model		#008080
0,436363636	0,64171123	Team Q.E.D model		#008080
0,432727273	0,639784946	Team Q.E.D model		#008080
0,429090909	0,637837838	Team Q.E.D model		#008080
0,425454545	0,635869565	Team Q.E.D model		#008080
0,425454545	0,639344262	Team Q.E.D model		#008080
0,425454545	0,642857143	Team Q.E.D model		#008080
0,425454545	0,64640884	Team Q.E.D model		#008080
0,425454545	0,65	Team Q.E.D model		#008080
0,425454545	0,653631285	Team Q.E.D model		#008080
0,425454545	0,657303371	Team Q.E.D model		#008080
0,425454545	0,661016949	Team Q.E.D model		#008080
0,421818182	0,659090909	Team Q.E.D model		#008080
0,418181818	0,657142857	Team Q.E.D model		#008080
0,414545455	0,655172414	Team Q.E.D model		#008080
0,414545455	0,658959538	Team Q.E.D model		#008080
0,414545455	0,662790698	Team Q.E.D model		#008080
0,410909091	0,660818713	Team Q.E.D model		#008080
0,407272727	0,658823529	Team Q.E.D model		#008080
0,407272727	0,662721893	Team Q.E.D model		#008080
0,403636364	0,660714286	Team Q.E.D model		#008080
0,4	0,658682635	Team Q.E.D model		#008080
0,396363636	0,656626506	Team Q.E.D model		#008080
0,396363636	0,660606061	Team Q.E.D model		#008080
0,396363636	0,664634146	Team Q.E.D model		#008080
0,392727273	0,662576687	Team Q.E.D model		#008080
0,392727273	0,666666667	Team Q.E.D model		#008080
0,392727273	0,670807453	Team Q.E.D model		#008080
0,389090909	0,66875	Team Q.E.D model		#008080
0,385454545	0,666666667	Team Q.E.D model		#008080
0,381818182	0,664556962	Team Q.E.D model		#008080
0,378181818	0,662420382	Team Q.E.D model		#008080
0,374545455	0,66025641	Team Q.E.D model		#008080
0,374545455	0,664516129	Team Q.E.D model		#008080
0,370909091	0,662337662	Team Q.E.D model		#008080
0,367272727	0,660130719	Team Q.E.D model		#008080
0,363636364	0,657894737	Team Q.E.D model		#008080
0,36	0,655629139	Team Q.E.D model		#008080
0,356363636	0,653333333	Team Q.E.D model		#008080
0,352727273	0,651006711	Team Q.E.D model		#008080
0,352727273	0,655405405	Team Q.E.D model		#008080
0,349090909	0,653061224	Team Q.E.D model		#008080
0,345454545	0,650684932	Team Q.E.D model		#008080
0,341818182	0,648275862	Team Q.E.D model		#008080
0,341818182	0,652777778	Team Q.E.D model		#008080
0,338181818	0,65034965	Team Q.E.D model		#008080
0,334545455	0,647887324	Team Q.E.D model		#008080
0,334545455	0,65248227	Team Q.E.D model		#008080
0,330909091	0,65	Team Q.E.D model		#008080
0,327272727	0,647482014	Team Q.E.D model		#008080
0,323636364	0,644927536	Team Q.E.D model		#008080
0,32	0,642335766	Team Q.E.D model		#008080
0,32	0,647058824	Team Q.E.D model		#008080
0,32	0,651851852	Team Q.E.D model		#008080
0,316363636	0,649253731	Team Q.E.D model		#008080
0,316363636	0,649253731	Team Q.E.D model		#008080
0,312727273	0,646616541	Team Q.E.D model		#008080
0,309090909	0,643939394	Team Q.E.D model		#008080
0,309090909	0,643939394	Team Q.E.D model		#008080
0,305454545	0,641221374	Team Q.E.D model		#008080
0,301818182	0,638461538	Team Q.E.D model		#008080
0,298181818	0,635658915	Team Q.E.D model		#008080
0,294545455	0,6328125	Team Q.E.D model		#008080
0,290909091	0,62992126	Team Q.E.D model		#008080
0,290909091	0,634920635	Team Q.E.D model		#008080
0,287272727	0,632	Team Q.E.D model		#008080
0,283636364	0,629032258	Team Q.E.D model		#008080
0,283636364	0,634146341	Team Q.E.D model		#008080
0,283636364	0,644628099	Team Q.E.D model		#008080
0,28	0,641666667	Team Q.E.D model		#008080
0,28	0,647058824	Team Q.E.D model		#008080
0,276363636	0,644067797	Team Q.E.D model		#008080
0,276363636	0,64957265	Team Q.E.D model		#008080
0,272727273	0,646551724	Team Q.E.D model		#008080
0,269090909	0,643478261	Team Q.E.D model		#008080
0,269090909	0,649122807	Team Q.E.D model		#008080
0,265454545	0,646017699	Team Q.E.D model		#008080
0,265454545	0,651785714	Team Q.E.D model		#008080
0,265454545	0,657657658	Team Q.E.D model		#008080
0,261818182	0,654545455	Team Q.E.D model		#008080
0,258181818	0,651376147	Team Q.E.D model		#008080
0,254545455	0,648148148	Team Q.E.D model		#008080
0,250909091	0,644859813	Team Q.E.D model		#008080
0,247272727	0,641509434	Team Q.E.D model		#008080
0,243636364	0,638095238	Team Q.E.D model		#008080
0,24	0,634615385	Team Q.E.D model		#008080
0,236363636	0,631067961	Team Q.E.D model		#008080
0,232727273	0,62745098	Team Q.E.D model		#008080
0,229090909	0,623762376	Team Q.E.D model		#008080
0,225454545	0,62	Team Q.E.D model		#008080
0,225454545	0,626262626	Team Q.E.D model		#008080
0,221818182	0,62244898	Team Q.E.D model		#008080
0,221818182	0,628865979	Team Q.E.D model		#008080
0,218181818	0,625	Team Q.E.D model		#008080
0,214545455	0,621052632	Team Q.E.D model		#008080
0,210909091	0,617021277	Team Q.E.D model		#008080
0,207272727	0,612903226	Team Q.E.D model		#008080
0,203636364	0,608695652	Team Q.E.D model		#008080
0,2	0,604395604	Team Q.E.D model		#008080
0,196363636	0,6	Team Q.E.D model		#008080
0,192727273	0,595505618	Team Q.E.D model		#008080
0,192727273	0,602272727	Team Q.E.D model		#008080
0,192727273	0,609195402	Team Q.E.D model		#008080
0,192727273	0,61627907	Team Q.E.D model		#008080
0,189090909	0,611764706	Team Q.E.D model		#008080
0,185454545	0,607142857	Team Q.E.D model		#008080
0,185454545	0,614457831	Team Q.E.D model		#008080
0,181818182	0,609756098	Team Q.E.D model		#008080
0,181818182	0,617283951	Team Q.E.D model		#008080
0,181818182	0,625	Team Q.E.D model		#008080
0,181818182	0,632911392	Team Q.E.D model		#008080
0,178181818	0,628205128	Team Q.E.D model		#008080
0,178181818	0,636363636	Team Q.E.D model		#008080
0,174545455	0,631578947	Team Q.E.D model		#008080
0,174545455	0,64	Team Q.E.D model		#008080
0,174545455	0,648648649	Team Q.E.D model		#008080
0,170909091	0,643835616	Team Q.E.D model		#008080
0,170909091	0,652777778	Team Q.E.D model		#008080
0,167272727	0,647887324	Team Q.E.D model		#008080
0,163636364	0,642857143	Team Q.E.D model		#008080
0,16	0,637681159	Team Q.E.D model		#008080
0,16	0,647058824	Team Q.E.D model		#008080
0,156363636	0,641791045	Team Q.E.D model		#008080
0,152727273	0,636363636	Team Q.E.D model		#008080
0,152727273	0,646153846	Team Q.E.D model		#008080
0,152727273	0,65625	Team Q.E.D model		#008080
0,149090909	0,650793651	Team Q.E.D model		#008080
0,145454545	0,64516129	Team Q.E.D model		#008080
0,141818182	0,639344262	Team Q.E.D model		#008080
0,138181818	0,633333333	Team Q.E.D model		#008080
0,138181818	0,644067797	Team Q.E.D model		#008080
0,134545455	0,637931034	Team Q.E.D model		#008080
0,130909091	0,631578947	Team Q.E.D model		#008080
0,127272727	0,625	Team Q.E.D model		#008080
0,123636364	0,618181818	Team Q.E.D model		#008080
0,12	0,611111111	Team Q.E.D model		#008080
0,12	0,622641509	Team Q.E.D model		#008080
0,12	0,634615385	Team Q.E.D model		#008080
0,12	0,647058824	Team Q.E.D model		#008080
0,116363636	0,64	Team Q.E.D model		#008080
0,112727273	0,632653061	Team Q.E.D model		#008080
0,112727273	0,645833333	Team Q.E.D model		#008080
0,109090909	0,638297872	Team Q.E.D model		#008080
0,109090909	0,652173913	Team Q.E.D model		#008080
0,109090909	0,666666667	Team Q.E.D model		#008080
0,109090909	0,681818182	Team Q.E.D model		#008080
0,105454545	0,674418605	Team Q.E.D model		#008080
0,101818182	0,666666667	Team Q.E.D model		#008080
0,098181818	0,658536585	Team Q.E.D model		#008080
0,098181818	0,675	Team Q.E.D model		#008080
0,094545455	0,666666667	Team Q.E.D model		#008080
0,090909091	0,657894737	Team Q.E.D model		#008080
0,090909091	0,675675676	Team Q.E.D model		#008080
0,087272727	0,666666667	Team Q.E.D model		#008080
0,083636364	0,657142857	Team Q.E.D model		#008080
0,08	0,647058824	Team Q.E.D model		#008080
0,08	0,666666667	Team Q.E.D model		#008080
0,08	0,6875	Team Q.E.D model		#008080
0,076363636	0,677419355	Team Q.E.D model		#008080
0,072727273	0,666666667	Team Q.E.D model		#008080
0,072727273	0,689655172	Team Q.E.D model		#008080
0,072727273	0,714285714	Team Q.E.D model		#008080
0,069090909	0,703703704	Team Q.E.D model		#008080
0,069090909	0,730769231	Team Q.E.D model		#008080
0,069090909	0,76	Team Q.E.D model		#008080
0,065454545	0,75	Team Q.E.D model		#008080
0,061818182	0,739130435	Team Q.E.D model		#008080
0,058181818	0,727272727	Team Q.E.D model		#008080
0,054545455	0,714285714	Team Q.E.D model		#008080
0,054545455	0,75	Team Q.E.D model		#008080
0,054545455	0,789473684	Team Q.E.D model		#008080
0,054545455	0,833333333	Team Q.E.D model		#008080
0,050909091	0,823529412	Team Q.E.D model		#008080
0,047272727	0,8125	Team Q.E.D model		#008080
0,043636364	0,8	Team Q.E.D model		#008080
0,043636364	0,857142857	Team Q.E.D model		#008080
0,043636364	0,923076923	Team Q.E.D model		#008080
0,04	0,916666667	Team Q.E.D model		#008080
0,036363636	0,909090909	Team Q.E.D model		#008080
0,032727273	0,9	Team Q.E.D model		#008080
0,029090909	0,888888889	Team Q.E.D model		#008080
0,025454545	0,875	Team Q.E.D model		#008080
0,021818182	0,857142857	Team Q.E.D model		#008080
0,021818182	1	Team Q.E.D model		#008080
0,018181818	1	Team Q.E.D model		#008080
0,014545455	1	Team Q.E.D model		#008080
0,010909091	1	Team Q.E.D model		#008080
0,007272727	1	Team Q.E.D model		#008080
0,003636364	1	Team Q.E.D model		#008080
0	1	Team Q.E.D model		#008080
