# Supplementary material for: Crowdsourced mapping of unexplored target space of kinase inhibitors
Source: Nat Commun. 2021 Jun 3;12:3307. doi: 10.1038/s41467-021-23165-1 (PMC8175708; doi:10.1038/s41467-021-23165-1)
Supplement: Supplementary file 7 — Source Data [file 41467_2021_23165_MOESM7_ESM.zip › source_data/SuppFig18/SuppFig18b.csv]

Multi-dose pkd	Binding affinity	Compound name	Colours
7,400007822	-8,6	c1	black
8,958607315	-8,6	TAE-684	black
7,537602002	-8,1	R-406	black
7,100015437	-8,5	CENISERTIB	black
7,7000571	-9,2	c2	black
7,086186148	-7,9	SUNITINIB	black
7,119186408	-8,9	c3	black
8,100015437	-7,8	c4	black
8,799970733	-8,5	c5	black
7,086186148	-8,1	SUNITINIB	black
8	-8	c6	black
7,980053318	-10,1	c6	black
8	-8,5	c7	black
7,199970641	-8,9	c8	black
7,853871964	-9	c9	black
8,500038134	-9,8	PF-00562271	black
7,599980365	-10,5	c10	black
7,086186148	-8,1	SUNITINIB	black
7,091514981	-8,5	NINTEDANIB	black
7,190440285	-9	TPKI-30	red
6,283996656	-8,5	AST-487	black
6,004364805	-9,4	BIRB-796	black
6,040958608	-10,3	PHA-665752	black
6,22184875	-8,6	SU-14813	black
6,119186408	-8,6	KW-2449	black
6,119186408	-8	JNJ-28312141	black
