# Supplementary material for: Crowdsourced mapping of unexplored target space of kinase inhibitors
Source: Nat Commun. 2021 Jun 3;12:3307. doi: 10.1038/s41467-021-23165-1 (PMC8175708; doi:10.1038/s41467-021-23165-1)
Supplement: Supplementary file 7 — Source Data [file 41467_2021_23165_MOESM7_ESM.zip › source_data/SuppFig19/SuppFig19a.csv]

Single-dose inhibition	Ensemble model pkd	Colours	Drug target pairs
18	6,091537144	gray	AKI00000021a_AKT2
69	5,461756088	gray	AKI00000047a_AKT2
0	5,692300548	gray	AKI00000050a_AKT2
14	5,782046387	gray	AKI00000063a_AKT2
18	5,324780241	gray	AKI00000070a_AKT2
0	5,486193862	gray	AKI00000074a_AKT2
11	6,276851725	gray	PFE-PKIS 10_AKT2
0	5,712245252	gray	PFE-PKIS 14_AKT2
0	5,881994085	gray	PFE-PKIS 18_AKT2
0	5,676680563	gray	TPKI-30_AKT2
0	5,802456353	gray	TPKI-31_AKT2
0	6,01336326	gray	TPKI-35_AKT2
0	5,569720398	gray	SB-213663_AKT2
14	5,922209567	gray	GSK301362_AKT2
0	5,938398751	gray	GSK1379713_AKT2
2	5,580307452	gray	GSK1379766_AKT2
0	5,639187607	gray	GSK1379708_AKT2
18	5,514590591	gray	GSK1379944_AKT2
0	5,615512506	gray	GSK1379753_AKT2
17	5,609534237	gray	GSK1379765_AKT2
16	5,572418583	gray	GSK1033723_AKT2
7	5,462284844	gray	GSK1379763_AKT2
0	5,75992901	gray	GW819776_AKT2
0	6,047542385	gray	GW856795_AKT2
98,3	7,534432498	gray	GSK902056_AKT2
42	6,800936077	gray	AKI00000021a_MEK5
16	6,842412913	gray	AKI00000047a_MEK5
89	6,621918656	gray	AKI00000050a_MEK5
10	6,22970306	gray	AKI00000063a_MEK5
38	6,626895504	gray	AKI00000070a_MEK5
95	6,422705272	gray	AKI00000074a_MEK5
0	6,674192986	gray	PFE-PKIS 10_MEK5
38	6,503425682	gray	PFE-PKIS 14_MEK5
60	6,821974444	gray	PFE-PKIS 18_MEK5
38	6,5989342	gray	TPKI-30_MEK5
28	6,470165731	gray	TPKI-31_MEK5
93,8	7,047674887	gray	TPKI-35_MEK5
77	6,002971382	gray	SB-213663_MEK5
16	6,507436824	gray	GSK301362_MEK5
7	6,633687939	gray	GSK1379713_MEK5
98,8	6,972607128	gray	GSK1379766_MEK5
12	6,660202913	gray	GSK1379708_MEK5
6	6,495293923	gray	GSK1379944_MEK5
99,6	6,913098975	gray	GSK1379753_MEK5
99,9	6,831277701	gray	GSK1379765_MEK5
37	6,419037015	gray	GSK1033723_MEK5
99,9	6,957633205	gray	GSK1379763_MEK5
33	6,480960173	gray	GW819776_MEK5
52	6,690045334	gray	GW856795_MEK5
10	6,124927913	gray	GSK902056_MEK5
45	6,8982798	gray	AKI00000021a_ERBB2
0	6,134957182	gray	AKI00000047a_ERBB2
43	5,91035057	gray	AKI00000050a_ERBB2
38	6,377570486	gray	AKI00000063a_ERBB2
0	5,918909101	gray	AKI00000070a_ERBB2
9	5,720642639	gray	AKI00000074a_ERBB2
28	6,419263825	gray	PFE-PKIS 10_ERBB2
33	6,204853409	gray	PFE-PKIS 14_ERBB2
15	6,362273662	gray	PFE-PKIS 18_ERBB2
0	6,464467743	gray	TPKI-30_ERBB2
22	6,258642833	gray	TPKI-31_ERBB2
19	6,625660071	gray	TPKI-35_ERBB2
44	5,875722236	gray	SB-213663_ERBB2
16	5,936724309	gray	GSK301362_ERBB2
25	6,379988375	gray	GSK1379713_ERBB2
0	6,270398006	gray	GSK1379766_ERBB2
9	6,252730196	gray	GSK1379708_ERBB2
13	5,62032375	gray	GSK1379944_ERBB2
2	6,194941474	gray	GSK1379753_ERBB2
17	6,023811283	gray	GSK1379765_ERBB2
28	5,746660393	gray	GSK1033723_ERBB2
0	6,202415021	gray	GSK1379763_ERBB2
0	6,23239736	gray	GW819776_ERBB2
88	6,173405978	gray	GW856795_ERBB2
11	5,932162796	gray	GSK902056_ERBB2
1	6,871744922	gray	AKI00000021a_FRK
11	7,278370106	red	AKI00000047a_FRK
0	7,30797563	red	AKI00000050a_FRK
0	6,479539571	gray	AKI00000063a_FRK
0	6,618618053	gray	AKI00000070a_FRK
0	6,282458272	gray	AKI00000074a_FRK
92	7,108840923	gray	PFE-PKIS 10_FRK
0	6,083565436	gray	PFE-PKIS 14_FRK
0	7,097747128	red	PFE-PKIS 18_FRK
18	6,782963812	gray	TPKI-30_FRK
0	6,482080935	gray	TPKI-31_FRK
0	7,288937208	gray	TPKI-35_FRK
12	6,175652712	gray	SB-213663_FRK
2	6,13855067	gray	GSK301362_FRK
0	6,319266084	gray	GSK1379713_FRK
0	6,667519279	gray	GSK1379766_FRK
6	6,40993084	gray	GSK1379708_FRK
15	6,086301363	gray	GSK1379944_FRK
0	6,744516316	gray	GSK1379753_FRK
21	6,609162126	gray	GSK1379765_FRK
0	6,1865987	gray	GSK1033723_FRK
0	6,767748323	gray	GSK1379763_FRK
20	6,533593827	gray	GW819776_FRK
84	6,566949725	gray	GW856795_FRK
6	5,706715582	gray	GSK902056_FRK
0	6,367265896	gray	AKI00000021a_CHEK2
61	6,095346274	gray	AKI00000047a_CHEK2
8	5,993304992	gray	AKI00000050a_CHEK2
0	5,913596615	gray	AKI00000063a_CHEK2
22	6,068352349	gray	AKI00000070a_CHEK2
25	6,247837285	gray	AKI00000074a_CHEK2
24	6,525906046	gray	PFE-PKIS 10_CHEK2
0	6,327528451	gray	PFE-PKIS 14_CHEK2
0	6,729009636	gray	PFE-PKIS 18_CHEK2
15	6,161196126	gray	TPKI-30_CHEK2
5	6,184819596	gray	TPKI-31_CHEK2
0	6,346461126	gray	TPKI-35_CHEK2
100	6,053226968	gray	SB-213663_CHEK2
0	6,186522711	gray	GSK301362_CHEK2
0	6,053983921	gray	GSK1379713_CHEK2
4	5,875488178	gray	GSK1379766_CHEK2
0	6,067862499	gray	GSK1379708_CHEK2
0	6,130888144	gray	GSK1379944_CHEK2
0	5,963763059	gray	GSK1379753_CHEK2
14	5,931459715	gray	GSK1379765_CHEK2
10	6,064236707	gray	GSK1033723_CHEK2
54	5,899299735	gray	GSK1379763_CHEK2
0	6,090575437	gray	GW819776_CHEK2
0	6,120572301	gray	GW856795_CHEK2
0	5,893895338	gray	GSK902056_CHEK2
16	6,089192464	gray	AKI00000021a_DCAMKL1
3	5,448243807	gray	AKI00000047a_DCAMKL1
25	5,519264165	gray	AKI00000050a_DCAMKL1
40	5,549666879	gray	AKI00000063a_DCAMKL1
23	5,308410684	gray	AKI00000070a_DCAMKL1
15	5,404387353	gray	AKI00000074a_DCAMKL1
88	6,143382105	gray	PFE-PKIS 10_DCAMKL1
20	5,512089172	gray	PFE-PKIS 14_DCAMKL1
30	5,805287041	gray	PFE-PKIS 18_DCAMKL1
27	6,254608285	gray	TPKI-30_DCAMKL1
68	6,251320759	gray	TPKI-31_DCAMKL1
12	5,780583843	gray	TPKI-35_DCAMKL1
0	5,64931702	gray	SB-213663_DCAMKL1
14	5,440034583	gray	GSK301362_DCAMKL1
0	5,727182139	gray	GSK1379713_DCAMKL1
7	5,525399682	gray	GSK1379766_DCAMKL1
0	5,621812898	gray	GSK1379708_DCAMKL1
1	5,325336454	gray	GSK1379944_DCAMKL1
20	5,536038964	gray	GSK1379753_DCAMKL1
19	5,400435392	gray	GSK1379765_DCAMKL1
8	5,517482601	gray	GSK1033723_DCAMKL1
0	5,550315265	gray	GSK1379763_DCAMKL1
34	5,773280295	gray	GW819776_DCAMKL1
14	5,62023053	gray	GW856795_DCAMKL1
0	5,511375792	gray	GSK902056_DCAMKL1
43	6,629233878	gray	AKI00000021a_JNK2
76	6,123466322	gray	AKI00000047a_JNK2
0	5,927622177	gray	AKI00000050a_JNK2
100	7,062150783	gray	AKI00000063a_JNK2
1	6,176337235	gray	AKI00000070a_JNK2
20	5,989784053	gray	AKI00000074a_JNK2
0	6,27732243	gray	PFE-PKIS 10_JNK2
0	5,821554865	gray	PFE-PKIS 14_JNK2
48	6,57325461	gray	PFE-PKIS 18_JNK2
7	6,353949672	gray	TPKI-30_JNK2
0	6,270312025	gray	TPKI-31_JNK2
0	6,410261891	gray	TPKI-35_JNK2
99,3	6,747242327	gray	SB-213663_JNK2
23	5,889934765	gray	GSK301362_JNK2
0	5,235821443	gray	GSK1379713_JNK2
0	6,345334862	gray	GSK1379766_JNK2
34	6,221920023	gray	GSK1379708_JNK2
24	6,135231218	gray	GSK1379944_JNK2
29	6,380928091	gray	GSK1379753_JNK2
9	6,224345021	gray	GSK1379765_JNK2
0	6,082757048	gray	GSK1033723_JNK2
27	6,323891707	gray	GSK1379763_JNK2
53	6,802704384	gray	GW819776_JNK2
23	5,93359813	gray	GW856795_JNK2
0	5,884522181	gray	GSK902056_JNK2
0	7,217615869	red	AKI00000021a_FLT3
97,3	8,592952534	gray	AKI00000047a_FLT3
99,6	7,784578583	gray	AKI00000050a_FLT3
0	6,38947389	gray	AKI00000063a_FLT3
0	6,453777804	gray	AKI00000070a_FLT3
0	6,144844005	gray	AKI00000074a_FLT3
26	7,229644942	red	PFE-PKIS 10_FLT3
20	6,331919889	gray	PFE-PKIS 14_FLT3
97,6	6,932504524	gray	PFE-PKIS 18_FLT3
22	6,818167229	gray	TPKI-30_FLT3
11	6,883837086	gray	TPKI-31_FLT3
97,5	7,293611787	gray	TPKI-35_FLT3
27	6,098669289	gray	SB-213663_FLT3
47	6,392099648	gray	GSK301362_FLT3
8	6,903454377	gray	GSK1379713_FLT3
65	6,925126597	gray	GSK1379766_FLT3
0	6,931797581	gray	GSK1379708_FLT3
0	6,578728144	gray	GSK1379944_FLT3
63	6,879250509	gray	GSK1379753_FLT3
47	6,707725363	gray	GSK1379765_FLT3
0	6,311378082	gray	GSK1033723_FLT3
62	6,978249582	gray	GSK1379763_FLT3
59	6,83249265	gray	GW819776_FLT3
10	6,634873917	gray	GW856795_FLT3
0	6,296418747	gray	GSK902056_FLT3
18	7,065784193	red	AKI00000021a_AURKB
35	7,074741219	red	AKI00000047a_AURKB
45	7,173545133	red	AKI00000050a_AURKB
1	6,017045409	gray	AKI00000063a_AURKB
27	6,226991324	gray	AKI00000070a_AURKB
8	6,098466797	gray	AKI00000074a_AURKB
4	6,613689765	gray	PFE-PKIS 10_AURKB
80	6,51591413	gray	PFE-PKIS 14_AURKB
81	7,27694337	gray	PFE-PKIS 18_AURKB
39	7,288834409	red	TPKI-30_AURKB
73	7,079615054	red	TPKI-31_AURKB
66	6,704146128	gray	TPKI-35_AURKB
0	5,835993921	gray	SB-213663_AURKB
1	6,2449266	gray	GSK301362_AURKB
36	6,852307043	gray	GSK1379713_AURKB
69	6,916488179	gray	GSK1379766_AURKB
0	6,758114186	gray	GSK1379708_AURKB
34	6,039048528	gray	GSK1379944_AURKB
57	7,054155273	red	GSK1379753_AURKB
91,4	6,954897167	gray	GSK1379765_AURKB
8	5,886652559	gray	GSK1033723_AURKB
55	7,025580732	red	GSK1379763_AURKB
32	7,051941119	red	GW819776_AURKB
33	6,340735816	gray	GW856795_AURKB
38	5,940462555	gray	GSK902056_AURKB
8	6,290454302	gray	AKI00000021a_DYRK1A
35	6,30908753	gray	AKI00000047a_DYRK1A
74	5,920919721	gray	AKI00000050a_DYRK1A
28	6,283943589	gray	AKI00000063a_DYRK1A
89	6,430728627	gray	AKI00000070a_DYRK1A
27	6,380799987	gray	AKI00000074a_DYRK1A
0	6,240224028	gray	PFE-PKIS 10_DYRK1A
94,8	6,358305616	gray	PFE-PKIS 14_DYRK1A
2	5,877574871	gray	PFE-PKIS 18_DYRK1A
24	5,948205047	gray	TPKI-30_DYRK1A
31	5,885704813	gray	TPKI-31_DYRK1A
0	6,414285071	gray	TPKI-35_DYRK1A
8	5,738977867	gray	SB-213663_DYRK1A
28	6,281752544	gray	GSK301362_DYRK1A
10	5,903614982	gray	GSK1379713_DYRK1A
12	6,220609887	gray	GSK1379766_DYRK1A
21	5,976240452	gray	GSK1379708_DYRK1A
30	6,042203817	gray	GSK1379944_DYRK1A
14	5,96358351	gray	GSK1379753_DYRK1A
19	5,960136206	gray	GSK1379765_DYRK1A
90	6,708496974	gray	GSK1033723_DYRK1A
0	6,032894829	gray	GSK1379763_DYRK1A
37	6,707212227	gray	GW819776_DYRK1A
0	5,886835793	gray	GW856795_DYRK1A
25	6,111291214	gray	GSK902056_DYRK1A
28	6,813112091	gray	AKI00000021a_JNK3
41	6,174900406	gray	AKI00000047a_JNK3
0	5,938698351	gray	AKI00000050a_JNK3
100	6,78311478	gray	AKI00000063a_JNK3
20	6,161628647	gray	AKI00000070a_JNK3
30	6,002615107	gray	AKI00000074a_JNK3
0	6,225279024	gray	PFE-PKIS 10_JNK3
0	5,770165857	gray	PFE-PKIS 14_JNK3
61	6,810931501	gray	PFE-PKIS 18_JNK3
32	6,429402005	gray	TPKI-30_JNK3
0	6,353775924	gray	TPKI-31_JNK3
0	6,579486955	gray	TPKI-35_JNK3
99,3	6,545865922	gray	SB-213663_JNK3
4	5,833446132	gray	GSK301362_JNK3
0	6,465045278	gray	GSK1379713_JNK3
35	6,6126196	gray	GSK1379766_JNK3
17	6,504205937	gray	GSK1379708_JNK3
17	6,073951821	gray	GSK1379944_JNK3
49	6,621369058	gray	GSK1379753_JNK3
25	6,44690992	gray	GSK1379765_JNK3
0	6,173491281	gray	GSK1033723_JNK3
39	6,61955189	gray	GSK1379763_JNK3
78	7,092220138	gray	GW819776_JNK3
15	5,93177894	gray	GW856795_JNK3
0	5,698168333	gray	GSK902056_JNK3
33	6,464620668	gray	AKI00000021a_MEK3
2	5,633131869	gray	AKI00000047a_MEK3
42	5,455846571	gray	AKI00000050a_MEK3
51	6,003773533	gray	AKI00000063a_MEK3
40	5,798938688	gray	AKI00000070a_MEK3
32	5,508484895	gray	AKI00000074a_MEK3
83	5,989840143	gray	PFE-PKIS 10_MEK3
9	5,847267701	gray	PFE-PKIS 14_MEK3
51	5,990794288	gray	PFE-PKIS 18_MEK3
18	5,920284174	gray	TPKI-30_MEK3
15	5,888646153	gray	TPKI-31_MEK3
0	6,022836345	gray	TPKI-35_MEK3
40	5,626072991	gray	SB-213663_MEK3
35	5,942704196	gray	GSK301362_MEK3
0	5,944249317	gray	GSK1379713_MEK3
2	5,887864818	gray	GSK1379766_MEK3
0	5,832528116	gray	GSK1379708_MEK3
0	5,780766508	gray	GSK1379944_MEK3
0	5,697374408	gray	GSK1379753_MEK3
15	5,76184276	gray	GSK1379765_MEK3
0	5,728461239	gray	GSK1033723_MEK3
8	5,815991382	gray	GSK1379763_MEK3
90,7	6,288691437	gray	GW819776_MEK3
49	5,682127512	gray	GW856795_MEK3
37	5,707182195	gray	GSK902056_MEK3
25	6,821651063	gray	AKI00000021a_ERBB3
0	5,847540766	gray	AKI00000047a_ERBB3
29	5,737018437	gray	AKI00000050a_ERBB3
31	6,014036914	gray	AKI00000063a_ERBB3
10	5,535786695	gray	AKI00000070a_ERBB3
17	5,437611711	gray	AKI00000074a_ERBB3
0	6,278751301	gray	PFE-PKIS 10_ERBB3
0	5,87931225	gray	PFE-PKIS 14_ERBB3
13	6,049960379	gray	PFE-PKIS 18_ERBB3
29	6,24244534	gray	TPKI-30_ERBB3
43	5,950963125	gray	TPKI-31_ERBB3
87	6,515735999	gray	TPKI-35_ERBB3
8	5,450913279	gray	SB-213663_ERBB3
0	5,545344667	gray	GSK301362_ERBB3
0	6,053904614	gray	GSK1379713_ERBB3
0	6,254704038	gray	GSK1379766_ERBB3
0	6,162442296	gray	GSK1379708_ERBB3
0	5,28644296	gray	GSK1379944_ERBB3
0	6,108429516	gray	GSK1379753_ERBB3
28	5,865176423	gray	GSK1379765_ERBB3
0	5,703122979	gray	GSK1033723_ERBB3
0	6,204204657	gray	GSK1379763_ERBB3
0	5,860071201	gray	GW819776_ERBB3
44	5,912116262	gray	GW856795_ERBB3
0	5,80800111	gray	GSK902056_ERBB3
25	5,84426412	gray	AKI00000021a_NEK3
30	5,524017824	gray	AKI00000047a_NEK3
8	5,452116654	gray	AKI00000050a_NEK3
20	5,678618273	gray	AKI00000063a_NEK3
12	5,395405582	gray	AKI00000070a_NEK3
0	5,489601131	gray	AKI00000074a_NEK3
29	5,93044179	gray	PFE-PKIS 10_NEK3
35	5,715273144	gray	PFE-PKIS 14_NEK3
37	5,825322749	gray	PFE-PKIS 18_NEK3
49	6,149262221	gray	TPKI-30_NEK3
49	6,064214779	gray	TPKI-31_NEK3
0	5,801409577	gray	TPKI-35_NEK3
12	5,450988612	gray	SB-213663_NEK3
7	5,34432788	gray	GSK301362_NEK3
0	5,663091193	gray	GSK1379713_NEK3
45	5,772536067	gray	GSK1379766_NEK3
7	5,803400568	gray	GSK1379708_NEK3
11	5,477147243	gray	GSK1379944_NEK3
41	5,624276478	gray	GSK1379753_NEK3
45	5,582274473	gray	GSK1379765_NEK3
0	5,494584324	gray	GSK1033723_NEK3
33	5,63414448	gray	GSK1379763_NEK3
78	6,093469435	gray	GW819776_NEK3
13	5,431498284	gray	GW856795_NEK3
4	5,855080634	gray	GSK902056_NEK3
29	6,000531683	gray	AKI00000021a_BMPR2
9	5,780197997	gray	AKI00000047a_BMPR2
40	5,861447575	gray	AKI00000050a_BMPR2
19	5,520600872	gray	AKI00000063a_BMPR2
18	5,420826782	gray	AKI00000070a_BMPR2
16	5,445847066	gray	AKI00000074a_BMPR2
0	6,082625089	gray	PFE-PKIS 10_BMPR2
0	5,71382077	gray	PFE-PKIS 14_BMPR2
17	5,824400927	gray	PFE-PKIS 18_BMPR2
92,2	5,650272245	gray	TPKI-30_BMPR2
67	5,646343448	gray	TPKI-31_BMPR2
0	6,006466984	gray	TPKI-35_BMPR2
0	5,51923527	gray	SB-213663_BMPR2
4	5,461302324	gray	GSK301362_BMPR2
0	5,675153964	gray	GSK1379713_BMPR2
30	5,643896737	gray	GSK1379766_BMPR2
0	5,643027734	gray	GSK1379708_BMPR2
14	5,594638115	gray	GSK1379944_BMPR2
9	5,475194966	gray	GSK1379753_BMPR2
23	5,425109469	gray	GSK1379765_BMPR2
39	5,638848329	gray	GSK1033723_BMPR2
8	5,520664311	gray	GSK1379763_BMPR2
32	5,904298575	gray	GW819776_BMPR2
38	5,656972349	gray	GW856795_BMPR2
3	5,734925793	gray	GSK902056_BMPR2
41	6,216867544	gray	AKI00000021a_FES
0	6,075228217	gray	AKI00000047a_FES
3	6,088437607	gray	AKI00000050a_FES
2	6,048732266	gray	AKI00000063a_FES
0	6,010477989	gray	AKI00000070a_FES
2	6,139451687	gray	AKI00000074a_FES
93,8	7,333749504	gray	PFE-PKIS 10_FES
16	5,872877214	gray	PFE-PKIS 14_FES
19	6,895235422	gray	PFE-PKIS 18_FES
27	6,309221661	gray	TPKI-30_FES
0	6,107142649	gray	TPKI-31_FES
16	6,349844491	gray	TPKI-35_FES
0	6,026078692	gray	SB-213663_FES
0	6,121870851	gray	GSK301362_FES
1	6,15864427	gray	GSK1379713_FES
0	6,025956625	gray	GSK1379766_FES
2	6,128060128	gray	GSK1379708_FES
18	6,113046857	gray	GSK1379944_FES
0	6,071323157	gray	GSK1379753_FES
0	6,081822876	gray	GSK1379765_FES
13	5,898528141	gray	GSK1033723_FES
8	6,076280272	gray	GSK1379763_FES
10	6,031086932	gray	GW819776_FES
0	6,157428477	gray	GW856795_FES
19	5,757469234	gray	GSK902056_FES
0	6,564724308	gray	AKI00000021a_PIK3CB
11	5,839822049	gray	AKI00000047a_PIK3CB
0	5,769389009	gray	AKI00000050a_PIK3CB
27	5,904218277	gray	AKI00000063a_PIK3CB
2	5,658685047	gray	AKI00000070a_PIK3CB
4	5,925857782	gray	AKI00000074a_PIK3CB
0	6,84068186	gray	PFE-PKIS 10_PIK3CB
15	6,021876701	gray	PFE-PKIS 14_PIK3CB
29	6,300453331	gray	PFE-PKIS 18_PIK3CB
37	6,120284477	gray	TPKI-30_PIK3CB
0	6,227806729	gray	TPKI-31_PIK3CB
0	6,552183244	gray	TPKI-35_PIK3CB
0	5,835149243	gray	SB-213663_PIK3CB
0	5,677208553	gray	GSK301362_PIK3CB
0	6,142076049	gray	GSK1379713_PIK3CB
0	5,790609858	gray	GSK1379766_PIK3CB
0	5,94772044	gray	GSK1379708_PIK3CB
0	5,888512427	gray	GSK1379944_PIK3CB
0	5,826151955	gray	GSK1379753_PIK3CB
83	5,627044388	gray	GSK1379765_PIK3CB
13	6,232945897	gray	GSK1033723_PIK3CB
0	5,735747987	gray	GSK1379763_PIK3CB
0	6,073467566	gray	GW819776_PIK3CB
0	6,118787649	gray	GW856795_PIK3CB
0	6,36271638	gray	GSK902056_PIK3CB
0	6,844752218	gray	AKI00000021a_KIT
100	8,409260863	gray	AKI00000047a_KIT
100	7,438816903	gray	AKI00000050a_KIT
45	6,174499719	gray	AKI00000063a_KIT
38	6,550025648	gray	AKI00000070a_KIT
8	6,017311497	gray	AKI00000074a_KIT
9	7,008134898	red	PFE-PKIS 10_KIT
68	6,135539958	gray	PFE-PKIS 14_KIT
50	6,589888487	gray	PFE-PKIS 18_KIT
10	6,642464998	gray	TPKI-30_KIT
11	6,611452396	gray	TPKI-31_KIT
100	7,439160134	gray	TPKI-35_KIT
0	6,069487799	gray	SB-213663_KIT
77	5,807049407	gray	GSK301362_KIT
10	6,610030467	gray	GSK1379713_KIT
66	6,740760785	gray	GSK1379766_KIT
9	6,606063993	gray	GSK1379708_KIT
77	6,396468806	gray	GSK1379944_KIT
86	6,631191771	gray	GSK1379753_KIT
60	6,490947732	gray	GSK1379765_KIT
27	6,16645883	gray	GSK1033723_KIT
98,5	6,740450222	gray	GSK1379763_KIT
78	6,817752611	gray	GW819776_KIT
26	6,536266418	gray	GW856795_KIT
5	5,983829249	gray	GSK902056_KIT
48	6,964177208	gray	AKI00000021a_JNK1
0	6,145593354	gray	AKI00000047a_JNK1
17	6,010967716	gray	AKI00000050a_JNK1
100	6,746661287	gray	AKI00000063a_JNK1
7	6,110777795	gray	AKI00000070a_JNK1
0	6,038831049	gray	AKI00000074a_JNK1
3	6,403977501	gray	PFE-PKIS 10_JNK1
22	5,778759923	gray	PFE-PKIS 14_JNK1
44	6,811599846	gray	PFE-PKIS 18_JNK1
25	6,495287197	gray	TPKI-30_JNK1
31	6,391036916	gray	TPKI-31_JNK1
0	6,598910448	gray	TPKI-35_JNK1
93,2	6,278932819	gray	SB-213663_JNK1
27	5,868915009	gray	GSK301362_JNK1
2	6,494076457	gray	GSK1379713_JNK1
34	6,678166675	gray	GSK1379766_JNK1
26	6,43950531	gray	GSK1379708_JNK1
30	6,081698456	gray	GSK1379944_JNK1
41	6,645979711	gray	GSK1379753_JNK1
29	6,511831035	gray	GSK1379765_JNK1
0	6,18033097	gray	GSK1033723_JNK1
28	6,651062288	gray	GSK1379763_JNK1
91,5	6,95288903	gray	GW819776_JNK1
32	5,825913739	gray	GW856795_JNK1
5	5,887730107	gray	GSK902056_JNK1
18	6,291866787	gray	AKI00000021a_CSNK2A1
37	5,571018622	gray	AKI00000047a_CSNK2A1
55	6,108407801	gray	AKI00000050a_CSNK2A1
14	5,793266347	gray	AKI00000063a_CSNK2A1
74	6,079548921	gray	AKI00000070a_CSNK2A1
41	5,935578901	gray	AKI00000074a_CSNK2A1
0	6,282061874	gray	PFE-PKIS 10_CSNK2A1
74	6,386074034	gray	PFE-PKIS 14_CSNK2A1
55	6,179178279	gray	PFE-PKIS 18_CSNK2A1
0	6,508067147	gray	TPKI-30_CSNK2A1
9	6,432556569	gray	TPKI-31_CSNK2A1
0	6,795068072	gray	TPKI-35_CSNK2A1
0	5,245820787	gray	SB-213663_CSNK2A1
31	5,752344353	gray	GSK301362_CSNK2A1
1	6,016884225	gray	GSK1379713_CSNK2A1
4	6,225456493	gray	GSK1379766_CSNK2A1
0	6,453774402	gray	GSK1379708_CSNK2A1
0	5,62798142	gray	GSK1379944_CSNK2A1
13	6,243220817	gray	GSK1379753_CSNK2A1
3	6,02882949	gray	GSK1379765_CSNK2A1
9	5,841689157	gray	GSK1033723_CSNK2A1
12	6,235091791	gray	GSK1379763_CSNK2A1
18	6,498212629	gray	GW819776_CSNK2A1
0	5,994705592	gray	GW856795_CSNK2A1
0	5,97743224	gray	GSK902056_CSNK2A1
0	6,135129649	gray	AKI00000021a_PLK2
11	5,686168586	gray	AKI00000047a_PLK2
0	5,838439992	gray	AKI00000050a_PLK2
13	5,766414896	gray	AKI00000063a_PLK2
57	5,280026293	gray	AKI00000070a_PLK2
21	5,72715494	gray	AKI00000074a_PLK2
0	6,153997327	gray	PFE-PKIS 10_PLK2
0	6,032542835	gray	PFE-PKIS 14_PLK2
61	6,206819673	gray	PFE-PKIS 18_PLK2
99,7	7,558524413	gray	TPKI-30_PLK2
99,7	7,101848977	gray	TPKI-31_PLK2
0	5,903099675	gray	TPKI-35_PLK2
0	5,455945941	gray	SB-213663_PLK2
34	5,441992999	gray	GSK301362_PLK2
0	5,516454487	gray	GSK1379713_PLK2
0	5,991548005	gray	GSK1379766_PLK2
0	5,690775942	gray	GSK1379708_PLK2
0	5,461175944	gray	GSK1379944_PLK2
0	5,835230638	gray	GSK1379753_PLK2
0	5,673912977	gray	GSK1379765_PLK2
0	5,62846248	gray	GSK1033723_PLK2
0	5,820526409	gray	GSK1379763_PLK2
15	6,217580349	gray	GW819776_PLK2
0	5,564675024	gray	GW856795_PLK2
0	5,987325432	gray	GSK902056_PLK2
3	5,796592596	gray	AKI00000021a_CDKL5
0	6,126360577	gray	AKI00000047a_CDKL5
3	5,825160832	gray	AKI00000050a_CDKL5
0	5,70029237	gray	AKI00000063a_CDKL5
82	5,927758047	gray	AKI00000070a_CDKL5
0	5,670877176	gray	AKI00000074a_CDKL5
0	6,137951678	gray	PFE-PKIS 10_CDKL5
0	5,918726436	gray	PFE-PKIS 14_CDKL5
1	5,841640653	gray	PFE-PKIS 18_CDKL5
3	5,948232963	gray	TPKI-30_CDKL5
0	5,904113886	gray	TPKI-31_CDKL5
0	6,50017915	gray	TPKI-35_CDKL5
6	5,347540261	gray	SB-213663_CDKL5
0	5,898040354	gray	GSK301362_CDKL5
0	5,905474354	gray	GSK1379713_CDKL5
0	5,773087854	gray	GSK1379766_CDKL5
6	5,848431015	gray	GSK1379708_CDKL5
0	5,746398058	gray	GSK1379944_CDKL5
0	5,715642793	gray	GSK1379753_CDKL5
0	5,605130517	gray	GSK1379765_CDKL5
0	5,749677997	gray	GSK1033723_CDKL5
0	5,713514352	gray	GSK1379763_CDKL5
61	5,81174097	gray	GW819776_CDKL5
0	5,663428324	gray	GW856795_CDKL5
5	5,879290703	gray	GSK902056_CDKL5
29	6,359146078	gray	AKI00000021a_MEK4
15	5,667930598	gray	AKI00000047a_MEK4
20	5,54990408	gray	AKI00000050a_MEK4
85	5,847443107	gray	AKI00000063a_MEK4
29	5,802087176	gray	AKI00000070a_MEK4
17	5,559382479	gray	AKI00000074a_MEK4
65	5,930411199	gray	PFE-PKIS 10_MEK4
0	5,805958615	gray	PFE-PKIS 14_MEK4
37	6,096101125	gray	PFE-PKIS 18_MEK4
25	5,802765329	gray	TPKI-30_MEK4
0	5,816191153	gray	TPKI-31_MEK4
0	5,811044053	gray	TPKI-35_MEK4
0	5,526245971	gray	SB-213663_MEK4
34	5,777110445	gray	GSK301362_MEK4
10	5,910426326	gray	GSK1379713_MEK4
8	5,855689061	gray	GSK1379766_MEK4
17	5,867996535	gray	GSK1379708_MEK4
1	5,785975619	gray	GSK1379944_MEK4
55	5,723957913	gray	GSK1379753_MEK4
25	5,736970736	gray	GSK1379765_MEK4
0	5,675892969	gray	GSK1033723_MEK4
12	5,751902693	gray	GSK1379763_MEK4
63	6,201816521	gray	GW819776_MEK4
0	5,67314472	gray	GW856795_MEK4
26	5,619175677	gray	GSK902056_MEK4
99,2	6,581170468	gray	AKI00000021a_YSK4
96,1	6,725800186	gray	AKI00000047a_YSK4
16	6,618458108	gray	AKI00000050a_YSK4
18	6,104471995	gray	AKI00000063a_YSK4
87	6,306405345	gray	AKI00000070a_YSK4
35	6,063640217	gray	AKI00000074a_YSK4
0	6,994272121	gray	PFE-PKIS 10_YSK4
63	6,470589011	gray	PFE-PKIS 14_YSK4
99,8	6,803566231	gray	PFE-PKIS 18_YSK4
56	6,375830376	gray	TPKI-30_YSK4
93,6	6,4309823	gray	TPKI-31_YSK4
1	6,976594254	gray	TPKI-35_YSK4
0	5,914796942	gray	SB-213663_YSK4
50	6,757296805	gray	GSK301362_YSK4
0	6,437660855	gray	GSK1379713_YSK4
45	6,543830802	gray	GSK1379766_YSK4
16	6,719119177	gray	GSK1379708_YSK4
27	6,428437315	gray	GSK1379944_YSK4
75	6,433360816	gray	GSK1379753_YSK4
37	6,433359925	gray	GSK1379765_YSK4
98,8	6,174193672	gray	GSK1033723_YSK4
31	6,437886958	gray	GSK1379763_YSK4
43	6,615524044	gray	GW819776_YSK4
0	6,818691066	gray	GW856795_YSK4
99,7	7,346930935	gray	GSK902056_YSK4
33	6,556335078	gray	AKI00000021a_ALK
15	6,295676958	gray	AKI00000047a_ALK
5	6,126064169	gray	AKI00000050a_ALK
14	6,040398727	gray	AKI00000063a_ALK
18	6,038785409	gray	AKI00000070a_ALK
0	5,83844077	gray	AKI00000074a_ALK
100	8,573015486	gray	PFE-PKIS 10_ALK
0	5,893898344	gray	PFE-PKIS 14_ALK
0	7,15106924	red	PFE-PKIS 18_ALK
27	7,209993932	red	TPKI-30_ALK
27	6,941968874	gray	TPKI-31_ALK
2	6,535463885	gray	TPKI-35_ALK
17	6,068272252	gray	SB-213663_ALK
29	6,244240222	gray	GSK301362_ALK
5	6,589536485	gray	GSK1379713_ALK
63	6,493014851	gray	GSK1379766_ALK
26	6,6065695	gray	GSK1379708_ALK
35	6,144353272	gray	GSK1379944_ALK
44	6,425310124	gray	GSK1379753_ALK
72	6,382710423	gray	GSK1379765_ALK
0	5,940222402	gray	GSK1033723_ALK
45	6,37002458	gray	GSK1379763_ALK
0	6,067383983	gray	GW819776_ALK
39	6,053713605	gray	GW856795_ALK
26	6,18662436	gray	GSK902056_ALK
17	5,869253569	gray	AKI00000021a_HIPK3
0	6,065944701	gray	AKI00000047a_HIPK3
6	5,922010015	gray	AKI00000050a_HIPK3
35	5,640874784	gray	AKI00000063a_HIPK3
57	5,706332464	gray	AKI00000070a_HIPK3
84	5,701816047	gray	AKI00000074a_HIPK3
0	6,277927999	gray	PFE-PKIS 10_HIPK3
92	5,900796512	gray	PFE-PKIS 14_HIPK3
11	5,806281646	gray	PFE-PKIS 18_HIPK3
37	5,85565184	gray	TPKI-30_HIPK3
58	5,913862752	gray	TPKI-31_HIPK3
0	6,352690488	gray	TPKI-35_HIPK3
0	5,387420138	gray	SB-213663_HIPK3
16	5,67585801	gray	GSK301362_HIPK3
0	5,672872781	gray	GSK1379713_HIPK3
16	5,885305243	gray	GSK1379766_HIPK3
0	5,855587335	gray	GSK1379708_HIPK3
75	5,557861974	gray	GSK1379944_HIPK3
3	5,724502777	gray	GSK1379753_HIPK3
36	5,659903007	gray	GSK1379765_HIPK3
90,1	5,81710657	gray	GSK1033723_HIPK3
85	5,823797957	gray	GSK1379763_HIPK3
79	6,142398048	gray	GW819776_HIPK3
0	5,719513151	gray	GW856795_HIPK3
43	6,29916034	gray	GSK902056_HIPK3
17	6,253976569	gray	AKI00000021a_IRAK3
0	5,736143499	gray	AKI00000047a_IRAK3
36	5,570020014	gray	AKI00000050a_IRAK3
37	5,806672723	gray	AKI00000063a_IRAK3
4	5,528202313	gray	AKI00000070a_IRAK3
27	5,455327058	gray	AKI00000074a_IRAK3
13	6,427299325	gray	PFE-PKIS 10_IRAK3
9	5,686573053	gray	PFE-PKIS 14_IRAK3
7	6,112389905	gray	PFE-PKIS 18_IRAK3
16	6,244439261	gray	TPKI-30_IRAK3
5	6,083185903	gray	TPKI-31_IRAK3
21	6,089656514	gray	TPKI-35_IRAK3
0	5,526011953	gray	SB-213663_IRAK3
19	5,729624385	gray	GSK301362_IRAK3
0	5,997266938	gray	GSK1379713_IRAK3
85	6,076011265	gray	GSK1379766_IRAK3
27	5,861044997	gray	GSK1379708_IRAK3
17	5,548515017	gray	GSK1379944_IRAK3
86	5,916971448	gray	GSK1379753_IRAK3
86	5,873202295	gray	GSK1379765_IRAK3
1	5,606230723	gray	GSK1033723_IRAK3
86	5,980685166	gray	GSK1379763_IRAK3
4	6,19776192	gray	GW819776_IRAK3
0	5,569019032	gray	GW856795_IRAK3
4	5,759854862	gray	GSK902056_IRAK3
20	6,677981948	gray	AKI00000021a_PIK3CG
29	6,863776011	gray	AKI00000047a_PIK3CG
12	6,52175258	gray	AKI00000050a_PIK3CG
5	6,099890154	gray	AKI00000063a_PIK3CG
38	6,360959046	gray	AKI00000070a_PIK3CG
0	6,522387848	gray	AKI00000074a_PIK3CG
0	7,137456632	red	PFE-PKIS 10_PIK3CG
0	6,618295337	gray	PFE-PKIS 14_PIK3CG
5	6,348580831	gray	PFE-PKIS 18_PIK3CG
10	6,63822623	gray	TPKI-30_PIK3CG
83	6,409225946	gray	TPKI-31_PIK3CG
0	6,912281907	gray	TPKI-35_PIK3CG
28	5,914018642	gray	SB-213663_PIK3CG
2	5,823146414	gray	GSK301362_PIK3CG
0	6,276037048	gray	GSK1379713_PIK3CG
13	6,538202105	gray	GSK1379766_PIK3CG
0	6,129486516	gray	GSK1379708_PIK3CG
0	6,010953142	gray	GSK1379944_PIK3CG
20	6,42116825	gray	GSK1379753_PIK3CG
0	6,273516951	gray	GSK1379765_PIK3CG
7	6,800792384	gray	GSK1033723_PIK3CG
8	6,419949134	gray	GSK1379763_PIK3CG
48	6,33686325	gray	GW819776_PIK3CG
33	6,183872639	gray	GW856795_PIK3CG
0	6,799409373	gray	GSK902056_PIK3CG
1	5,925996131	gray	AKI00000021a_CAMK1B
4	5,387723525	gray	AKI00000047a_CAMK1B
100	5,502810587	gray	AKI00000050a_CAMK1B
91,4	5,669764484	gray	AKI00000063a_CAMK1B
0	5,428728244	gray	AKI00000070a_CAMK1B
9	5,372800098	gray	AKI00000074a_CAMK1B
49	6,034144142	gray	PFE-PKIS 10_CAMK1B
0	5,538896924	gray	PFE-PKIS 14_CAMK1B
3	5,835122662	gray	PFE-PKIS 18_CAMK1B
0	6,006541597	gray	TPKI-30_CAMK1B
0	6,027983897	gray	TPKI-31_CAMK1B
0	5,887298035	gray	TPKI-35_CAMK1B
66	5,371090977	gray	SB-213663_CAMK1B
87	5,403002278	gray	GSK301362_CAMK1B
37	5,620259448	gray	GSK1379713_CAMK1B
34	5,524144208	gray	GSK1379766_CAMK1B
0	5,554025557	gray	GSK1379708_CAMK1B
0	5,375680008	gray	GSK1379944_CAMK1B
0	5,507458499	gray	GSK1379753_CAMK1B
35	5,484604872	gray	GSK1379765_CAMK1B
0	5,411919758	gray	GSK1033723_CAMK1B
35	5,542013232	gray	GSK1379763_CAMK1B
0	5,814902032	gray	GW819776_CAMK1B
68	5,521784273	gray	GW856795_CAMK1B
29	5,603097101	gray	GSK902056_CAMK1B
30	6,110847678	gray	AKI00000021a_PRKG2
3	6,279423609	gray	AKI00000047a_PRKG2
16	6,17944953	gray	AKI00000050a_PRKG2
25	6,252669947	gray	AKI00000063a_PRKG2
29	5,822452349	gray	AKI00000070a_PRKG2
0	6,004859085	gray	AKI00000074a_PRKG2
10	6,540577483	gray	PFE-PKIS 10_PRKG2
0	6,211761551	gray	PFE-PKIS 14_PRKG2
8	5,909027525	gray	PFE-PKIS 18_PRKG2
26	6,005636174	gray	TPKI-30_PRKG2
2	5,874976916	gray	TPKI-31_PRKG2
6	6,208433446	gray	TPKI-35_PRKG2
28	6,019539907	gray	SB-213663_PRKG2
0	6,000096219	gray	GSK301362_PRKG2
0	5,875963224	gray	GSK1379713_PRKG2
0	5,757182848	gray	GSK1379766_PRKG2
0	5,703345974	gray	GSK1379708_PRKG2
0	5,905959241	gray	GSK1379944_PRKG2
0	5,752857246	gray	GSK1379753_PRKG2
0	5,820128001	gray	GSK1379765_PRKG2
14	6,200057227	gray	GSK1033723_PRKG2
0	5,716752169	gray	GSK1379763_PRKG2
0	6,059801953	gray	GW819776_PRKG2
4	5,947292426	gray	GW856795_PRKG2
97	7,134341959	gray	GSK902056_PRKG2
29	5,948592153	gray	AKI00000021a_RIPK4
80	5,777993415	gray	AKI00000047a_RIPK4
0	5,63177777	gray	AKI00000050a_RIPK4
0	5,758601804	gray	AKI00000063a_RIPK4
25	5,610237695	gray	AKI00000070a_RIPK4
0	5,640459477	gray	AKI00000074a_RIPK4
0	6,206300787	gray	PFE-PKIS 10_RIPK4
3	5,799717853	gray	PFE-PKIS 14_RIPK4
42	5,516081877	gray	PFE-PKIS 18_RIPK4
9	5,848865162	gray	TPKI-30_RIPK4
0	5,936647988	gray	TPKI-31_RIPK4
0	6,063749439	gray	TPKI-35_RIPK4
26	5,648524155	gray	SB-213663_RIPK4
19	5,716290958	gray	GSK301362_RIPK4
0	5,754796806	gray	GSK1379713_RIPK4
62	5,755235927	gray	GSK1379766_RIPK4
6	5,805955971	gray	GSK1379708_RIPK4
5	5,702630689	gray	GSK1379944_RIPK4
48	5,610511993	gray	GSK1379753_RIPK4
40	5,563590879	gray	GSK1379765_RIPK4
0	5,777817177	gray	GSK1033723_RIPK4
49	5,657023008	gray	GSK1379763_RIPK4
10	5,786222502	gray	GW819776_RIPK4
43	5,673434913	gray	GW856795_RIPK4
0	5,965909187	gray	GSK902056_RIPK4
15	6,140718456	gray	AKI00000021a_RIOK3
0	6,009579949	gray	AKI00000047a_RIOK3
46	5,764980613	gray	AKI00000050a_RIOK3
16	5,754952366	gray	AKI00000063a_RIOK3
8	5,59319476	gray	AKI00000070a_RIOK3
1	5,897351494	gray	AKI00000074a_RIOK3
0	5,969019237	gray	PFE-PKIS 10_RIOK3
19	5,991609923	gray	PFE-PKIS 14_RIOK3
88	6,001185287	gray	PFE-PKIS 18_RIOK3
55	5,884756983	gray	TPKI-30_RIOK3
93,4	6,003181815	gray	TPKI-31_RIOK3
41	6,03169823	gray	TPKI-35_RIOK3
10	5,695351966	gray	SB-213663_RIOK3
64	5,955408349	gray	GSK301362_RIOK3
0	5,771456643	gray	GSK1379713_RIOK3
81	5,776323788	gray	GSK1379766_RIOK3
0	5,815795614	gray	GSK1379708_RIOK3
17	5,755116745	gray	GSK1379944_RIOK3
65	5,763811112	gray	GSK1379753_RIOK3
56	5,676630737	gray	GSK1379765_RIOK3
6	5,762639204	gray	GSK1033723_RIOK3
82	5,757505928	gray	GSK1379763_RIOK3
22	6,009193328	gray	GW819776_RIOK3
24	5,888674256	gray	GW856795_RIOK3
0	5,681804184	gray	GSK902056_RIOK3
25	6,703856198	gray	AKI00000021a_TYK2(JH2domain-pseudokinase)
1	6,280672691	gray	AKI00000047a_TYK2(JH2domain-pseudokinase)
18	6,336525677	gray	AKI00000050a_TYK2(JH2domain-pseudokinase)
73	6,411528091	gray	AKI00000063a_TYK2(JH2domain-pseudokinase)
90	6,307071686	gray	AKI00000070a_TYK2(JH2domain-pseudokinase)
0	6,140290595	gray	AKI00000074a_TYK2(JH2domain-pseudokinase)
0	6,929336107	gray	PFE-PKIS 10_TYK2(JH2domain-pseudokinase)
42	6,477623652	gray	PFE-PKIS 14_TYK2(JH2domain-pseudokinase)
29	6,889905042	gray	PFE-PKIS 18_TYK2(JH2domain-pseudokinase)
51	6,608850411	gray	TPKI-30_TYK2(JH2domain-pseudokinase)
74	6,571438539	gray	TPKI-31_TYK2(JH2domain-pseudokinase)
0	6,992488281	gray	TPKI-35_TYK2(JH2domain-pseudokinase)
0	6,07890938	gray	SB-213663_TYK2(JH2domain-pseudokinase)
99,7	6,34917545	gray	GSK301362_TYK2(JH2domain-pseudokinase)
0	6,819027639	gray	GSK1379713_TYK2(JH2domain-pseudokinase)
52	6,482788914	gray	GSK1379766_TYK2(JH2domain-pseudokinase)
12	6,812696125	gray	GSK1379708_TYK2(JH2domain-pseudokinase)
10	6,068801842	gray	GSK1379944_TYK2(JH2domain-pseudokinase)
19	6,425653385	gray	GSK1379753_TYK2(JH2domain-pseudokinase)
43	6,528031676	gray	GSK1379765_TYK2(JH2domain-pseudokinase)
16	6,481796735	gray	GSK1033723_TYK2(JH2domain-pseudokinase)
38	6,5204392	gray	GSK1379763_TYK2(JH2domain-pseudokinase)
69	6,699964453	gray	GW819776_TYK2(JH2domain-pseudokinase)
32	6,277649039	gray	GW856795_TYK2(JH2domain-pseudokinase)
9	6,248173606	gray	GSK902056_TYK2(JH2domain-pseudokinase)
44	6,233984674	gray	AKI00000021a_IRAK1
3	5,852609026	gray	AKI00000047a_IRAK1
28	5,761576871	gray	AKI00000050a_IRAK1
16	5,922975152	gray	AKI00000063a_IRAK1
21	5,747809527	gray	AKI00000070a_IRAK1
19	5,66604275	gray	AKI00000074a_IRAK1
2	6,445912722	gray	PFE-PKIS 10_IRAK1
70	5,829357454	gray	PFE-PKIS 14_IRAK1
37	6,385089409	gray	PFE-PKIS 18_IRAK1
66	6,487238309	gray	TPKI-30_IRAK1
93,5	6,366712035	gray	TPKI-31_IRAK1
0	6,150933816	gray	TPKI-35_IRAK1
0	5,650065764	gray	SB-213663_IRAK1
35	5,773787314	gray	GSK301362_IRAK1
0	6,194428289	gray	GSK1379713_IRAK1
80	6,189235301	gray	GSK1379766_IRAK1
17	6,318427434	gray	GSK1379708_IRAK1
83	5,92582874	gray	GSK1379944_IRAK1
77	6,14073779	gray	GSK1379753_IRAK1
73	6,012555611	gray	GSK1379765_IRAK1
59	5,70483255	gray	GSK1033723_IRAK1
73	6,082033157	gray	GSK1379763_IRAK1
73	6,561016072	gray	GW819776_IRAK1
0	5,702244677	gray	GW856795_IRAK1
28	5,837510647	gray	GSK902056_IRAK1
98	6,415573281	gray	AKI00000021a_MAP3K2
72	5,768194612	gray	AKI00000047a_MAP3K2
10	5,679204906	gray	AKI00000050a_MAP3K2
24	5,874929566	gray	AKI00000063a_MAP3K2
22	5,523698049	gray	AKI00000070a_MAP3K2
17	5,652709348	gray	AKI00000074a_MAP3K2
8	6,882195662	gray	PFE-PKIS 10_MAP3K2
0	5,786831991	gray	PFE-PKIS 14_MAP3K2
59	6,274733903	gray	PFE-PKIS 18_MAP3K2
33	6,329636378	gray	TPKI-30_MAP3K2
41	6,352220127	gray	TPKI-31_MAP3K2
0	6,186102648	gray	TPKI-35_MAP3K2
0	5,796548314	gray	SB-213663_MAP3K2
70	6,015425378	gray	GSK301362_MAP3K2
0	6,029027372	gray	GSK1379713_MAP3K2
0	5,986906741	gray	GSK1379766_MAP3K2
11	6,233315176	gray	GSK1379708_MAP3K2
0	5,763754001	gray	GSK1379944_MAP3K2
22	5,821492743	gray	GSK1379753_MAP3K2
0	5,90295144	gray	GSK1379765_MAP3K2
7	5,674549781	gray	GSK1033723_MAP3K2
3	5,887094498	gray	GSK1379763_MAP3K2
20	6,144365557	gray	GW819776_MAP3K2
0	5,774336911	gray	GW856795_MAP3K2
61	6,209892502	gray	GSK902056_MAP3K2
42	6,255031286	gray	AKI00000021a_LOK
58	6,400760467	gray	AKI00000047a_LOK
71	6,420768612	gray	AKI00000050a_LOK
17	5,651955176	gray	AKI00000063a_LOK
31	6,045759075	gray	AKI00000070a_LOK
0	5,872620071	gray	AKI00000074a_LOK
92,8	6,796443649	gray	PFE-PKIS 10_LOK
0	6,049920878	gray	PFE-PKIS 14_LOK
0	6,61200955	gray	PFE-PKIS 18_LOK
38	6,355927283	gray	TPKI-30_LOK
62	6,298506301	gray	TPKI-31_LOK
91,7	6,757889957	gray	TPKI-35_LOK
10	5,805329606	gray	SB-213663_LOK
0	5,986556405	gray	GSK301362_LOK
0	6,103796766	gray	GSK1379713_LOK
0	6,514855979	gray	GSK1379766_LOK
0	6,194637087	gray	GSK1379708_LOK
0	6,04209956	gray	GSK1379944_LOK
20	6,394970743	gray	GSK1379753_LOK
49	6,26454811	gray	GSK1379765_LOK
0	5,936975412	gray	GSK1033723_LOK
43	6,407427228	gray	GSK1379763_LOK
16	6,369967198	gray	GW819776_LOK
0	6,246233008	gray	GW856795_LOK
0	6,200573902	gray	GSK902056_LOK
8	6,273054973	gray	AKI00000021a_ULK3
21	5,576754569	gray	AKI00000047a_ULK3
3	5,572477355	gray	AKI00000050a_ULK3
9	5,716734723	gray	AKI00000063a_ULK3
2	5,603008839	gray	AKI00000070a_ULK3
0	5,790198386	gray	AKI00000074a_ULK3
0	6,222196693	gray	PFE-PKIS 10_ULK3
11	5,699793279	gray	PFE-PKIS 14_ULK3
59	6,727542417	gray	PFE-PKIS 18_ULK3
38	6,394366406	gray	TPKI-30_ULK3
19	6,520327849	gray	TPKI-31_ULK3
0	6,228773296	gray	TPKI-35_ULK3
10	5,601900146	gray	SB-213663_ULK3
18	5,518670963	gray	GSK301362_ULK3
2	6,12984501	gray	GSK1379713_ULK3
86	6,126781703	gray	GSK1379766_ULK3
0	6,166246647	gray	GSK1379708_ULK3
0	5,76299789	gray	GSK1379944_ULK3
78	6,114608287	gray	GSK1379753_ULK3
90	6,114434762	gray	GSK1379765_ULK3
6	5,572108588	gray	GSK1033723_ULK3
88	6,079259633	gray	GSK1379763_ULK3
21	6,102981071	gray	GW819776_ULK3
0	5,896168645	gray	GW856795_ULK3
13	5,701622838	gray	GSK902056_ULK3
51	5,788844708	gray	AKI00000021a_WNK3
0	5,791470863	gray	AKI00000047a_WNK3
17	5,724246805	gray	AKI00000050a_WNK3
7	5,509519011	gray	AKI00000063a_WNK3
0	5,618990969	gray	AKI00000070a_WNK3
0	5,496902575	gray	AKI00000074a_WNK3
0	6,140499286	gray	PFE-PKIS 10_WNK3
0	5,736024071	gray	PFE-PKIS 14_WNK3
0	5,989908759	gray	PFE-PKIS 18_WNK3
1	5,909387203	gray	TPKI-30_WNK3
27	5,751406668	gray	TPKI-31_WNK3
0	6,096445195	gray	TPKI-35_WNK3
0	5,462111247	gray	SB-213663_WNK3
17	5,497569652	gray	GSK301362_WNK3
73	5,612417778	gray	GSK1379713_WNK3
46	5,628316651	gray	GSK1379766_WNK3
12	5,804814434	gray	GSK1379708_WNK3
4	5,526330442	gray	GSK1379944_WNK3
59	5,518041591	gray	GSK1379753_WNK3
34	5,460760381	gray	GSK1379765_WNK3
18	5,652206934	gray	GSK1033723_WNK3
26	5,53602955	gray	GSK1379763_WNK3
0	5,781236214	gray	GW819776_WNK3
40	5,689932359	gray	GW856795_WNK3
28	5,871490059	gray	GSK902056_WNK3
35	6,922825416	gray	AKI00000021a_CDK4-cyclinD3
3	5,947169106	gray	AKI00000047a_CDK4-cyclinD3
14	6,020235562	gray	AKI00000050a_CDK4-cyclinD3
18	6,529616958	gray	AKI00000063a_CDK4-cyclinD3
95,8	6,037991857	gray	AKI00000070a_CDK4-cyclinD3
0	5,628426233	gray	AKI00000074a_CDK4-cyclinD3
0	6,572623052	gray	PFE-PKIS 10_CDK4-cyclinD3
0	5,772914062	gray	PFE-PKIS 14_CDK4-cyclinD3
0	6,619908047	gray	PFE-PKIS 18_CDK4-cyclinD3
40	7,048785873	red	TPKI-30_CDK4-cyclinD3
45	7,085696749	red	TPKI-31_CDK4-cyclinD3
0	6,476792016	gray	TPKI-35_CDK4-cyclinD3
0	5,611154835	gray	SB-213663_CDK4-cyclinD3
3	6,244377461	gray	GSK301362_CDK4-cyclinD3
0	6,416205631	gray	GSK1379713_CDK4-cyclinD3
14	6,418699543	gray	GSK1379766_CDK4-cyclinD3
0	6,535708067	gray	GSK1379708_CDK4-cyclinD3
11	5,715236175	gray	GSK1379944_CDK4-cyclinD3
0	6,432088761	gray	GSK1379753_CDK4-cyclinD3
0	6,323723538	gray	GSK1379765_CDK4-cyclinD3
0	5,860989516	gray	GSK1033723_CDK4-cyclinD3
0	6,421360963	gray	GSK1379763_CDK4-cyclinD3
0	7,080967031	red	GW819776_CDK4-cyclinD3
0	5,561669381	gray	GW856795_CDK4-cyclinD3
0	6,005343471	gray	GSK902056_CDK4-cyclinD3
63	6,922825416	gray	AKI00000021a_CDK4-cyclinD1
0	5,947169106	gray	AKI00000047a_CDK4-cyclinD1
22	6,020235562	gray	AKI00000050a_CDK4-cyclinD1
4	6,529616958	gray	AKI00000063a_CDK4-cyclinD1
98,5	6,037991857	gray	AKI00000070a_CDK4-cyclinD1
0	5,628426233	gray	AKI00000074a_CDK4-cyclinD1
0	6,572623052	gray	PFE-PKIS 10_CDK4-cyclinD1
1	5,772914062	gray	PFE-PKIS 14_CDK4-cyclinD1
26	6,619908047	gray	PFE-PKIS 18_CDK4-cyclinD1
17	7,048785873	red	TPKI-30_CDK4-cyclinD1
58	7,085696749	red	TPKI-31_CDK4-cyclinD1
13	6,476792016	gray	TPKI-35_CDK4-cyclinD1
28	5,611154835	gray	SB-213663_CDK4-cyclinD1
0	6,244377461	gray	GSK301362_CDK4-cyclinD1
0	6,416205631	gray	GSK1379713_CDK4-cyclinD1
0	6,418699543	gray	GSK1379766_CDK4-cyclinD1
0	6,535708067	gray	GSK1379708_CDK4-cyclinD1
84	5,715236175	gray	GSK1379944_CDK4-cyclinD1
0	6,432088761	gray	GSK1379753_CDK4-cyclinD1
4	6,323723538	gray	GSK1379765_CDK4-cyclinD1
0	5,860989516	gray	GSK1033723_CDK4-cyclinD1
0	6,421360963	gray	GSK1379763_CDK4-cyclinD1
0	7,080967031	red	GW819776_CDK4-cyclinD1
55	5,561669381	gray	GW856795_CDK4-cyclinD1
0	6,005343471	gray	GSK902056_CDK4-cyclinD1
0	6,276716991	gray	AKI00000021a_CLK1
32	6,213190075	gray	AKI00000047a_CLK1
3	5,987327017	gray	AKI00000050a_CLK1
0	6,238591929	gray	AKI00000063a_CLK1
51	6,275183271	gray	AKI00000070a_CLK1
13	6,372516417	gray	AKI00000074a_CLK1
17	6,580947124	gray	PFE-PKIS 10_CLK1
82	6,528720851	gray	PFE-PKIS 14_CLK1
51	6,506569118	gray	PFE-PKIS 18_CLK1
57	6,467337606	gray	TPKI-30_CLK1
67	6,416023163	gray	TPKI-31_CLK1
5	6,280968246	gray	TPKI-35_CLK1
0	5,658243036	gray	SB-213663_CLK1
36	6,481828538	gray	GSK301362_CLK1
15	5,876630968	gray	GSK1379713_CLK1
25	6,112631493	gray	GSK1379766_CLK1
14	6,075235448	gray	GSK1379708_CLK1
22	6,322301831	gray	GSK1379944_CLK1
16	6,00114567	gray	GSK1379753_CLK1
21	5,958813911	gray	GSK1379765_CLK1
95,7	6,754169113	gray	GSK1033723_CLK1
12	6,021498844	gray	GSK1379763_CLK1
83	6,591121011	gray	GW819776_CLK1
17	6,235526484	gray	GW856795_CLK1
13	6,068899083	gray	GSK902056_CLK1
3	6,003693786	gray	AKI00000021a_RIPK5
31	5,74643052	gray	AKI00000047a_RIPK5
22	5,507459784	gray	AKI00000050a_RIPK5
44	5,670907296	gray	AKI00000063a_RIPK5
24	5,419199435	gray	AKI00000070a_RIPK5
16	5,412411247	gray	AKI00000074a_RIPK5
89	6,322824794	gray	PFE-PKIS 10_RIPK5
0	5,625913633	gray	PFE-PKIS 14_RIPK5
43	5,943886907	gray	PFE-PKIS 18_RIPK5
0	6,140783287	gray	TPKI-30_RIPK5
0	5,991522696	gray	TPKI-31_RIPK5
0	5,970888962	gray	TPKI-35_RIPK5
0	5,396428925	gray	SB-213663_RIPK5
0	5,572392959	gray	GSK301362_RIPK5
0	5,787010784	gray	GSK1379713_RIPK5
0	5,735724166	gray	GSK1379766_RIPK5
0	5,686614599	gray	GSK1379708_RIPK5
0	5,473482675	gray	GSK1379944_RIPK5
0	5,647101888	gray	GSK1379753_RIPK5
5	5,650497211	gray	GSK1379765_RIPK5
5	5,560563885	gray	GSK1033723_RIPK5
0	5,703915461	gray	GSK1379763_RIPK5
27	5,773427477	gray	GW819776_RIPK5
0	5,701699741	gray	GW856795_RIPK5
4	5,801213018	gray	GSK902056_RIPK5
44	5,71978621	gray	AKI00000021a_NIM1
1	5,203980381	gray	AKI00000047a_NIM1
0	5,239340489	gray	AKI00000050a_NIM1
0	5,303455438	gray	AKI00000063a_NIM1
37	5,321554223	gray	AKI00000070a_NIM1
7	5,303355226	gray	AKI00000074a_NIM1
0	5,786970167	gray	PFE-PKIS 10_NIM1
0	5,366905473	gray	PFE-PKIS 14_NIM1
51	5,688414992	gray	PFE-PKIS 18_NIM1
80	5,869055751	gray	TPKI-30_NIM1
86	5,744824844	gray	TPKI-31_NIM1
0	5,59978597	gray	TPKI-35_NIM1
21	5,330356621	gray	SB-213663_NIM1
15	5,197790086	gray	GSK301362_NIM1
17	5,40485441	gray	GSK1379713_NIM1
4	5,425722239	gray	GSK1379766_NIM1
16	5,428133014	gray	GSK1379708_NIM1
0	5,281485405	gray	GSK1379944_NIM1
11	5,319997019	gray	GSK1379753_NIM1
21	5,271625928	gray	GSK1379765_NIM1
4	5,279067242	gray	GSK1033723_NIM1
15	5,333682079	gray	GSK1379763_NIM1
3	5,553392719	gray	GW819776_NIM1
30	5,422184922	gray	GW856795_NIM1
10	5,471716197	gray	GSK902056_NIM1
47	6,376438982	gray	AKI00000021a_PIP5K2C
84	5,840337721	gray	AKI00000047a_PIP5K2C
32	5,808925352	gray	AKI00000050a_PIP5K2C
28	6,039213714	gray	AKI00000063a_PIP5K2C
31	5,561410031	gray	AKI00000070a_PIP5K2C
65	5,761908503	gray	AKI00000074a_PIP5K2C
0	6,056679883	gray	PFE-PKIS 10_PIP5K2C
72	5,893429802	gray	PFE-PKIS 14_PIP5K2C
52	5,974501253	gray	PFE-PKIS 18_PIP5K2C
87	6,501793402	gray	TPKI-30_PIP5K2C
88	6,515994057	gray	TPKI-31_PIP5K2C
22	6,077491915	gray	TPKI-35_PIP5K2C
18	5,491300631	gray	SB-213663_PIP5K2C
75	5,629459732	gray	GSK301362_PIP5K2C
4	5,873010751	gray	GSK1379713_PIP5K2C
92,3	6,131959155	gray	GSK1379766_PIP5K2C
21	6,037321954	gray	GSK1379708_PIP5K2C
12	5,709540902	gray	GSK1379944_PIP5K2C
86	6,009837533	gray	GSK1379753_PIP5K2C
90,3	5,968320572	gray	GSK1379765_PIP5K2C
27	5,681624432	gray	GSK1033723_PIP5K2C
91,1	6,004180085	gray	GSK1379763_PIP5K2C
82	6,200930565	gray	GW819776_PIP5K2C
7	5,811644155	gray	GW856795_PIP5K2C
13	5,84705397	gray	GSK902056_PIP5K2C
0	5,892657342	gray	AKI00000021a_AKT3
0	5,318818199	gray	AKI00000047a_AKT3
1	5,510819446	gray	AKI00000050a_AKT3
0	5,614889415	gray	AKI00000063a_AKT3
0	5,242963829	gray	AKI00000070a_AKT3
0	5,433960185	gray	AKI00000074a_AKT3
0	6,185021671	gray	PFE-PKIS 10_AKT3
0	5,570008831	gray	PFE-PKIS 14_AKT3
0	5,734602478	gray	PFE-PKIS 18_AKT3
0	5,813697601	gray	TPKI-30_AKT3
0	5,916703209	gray	TPKI-31_AKT3
0	5,913859671	gray	TPKI-35_AKT3
25	5,451942917	gray	SB-213663_AKT3
27	5,744290463	gray	GSK301362_AKT3
0	5,903673204	gray	GSK1379713_AKT3
0	5,547920347	gray	GSK1379766_AKT3
0	5,579372968	gray	GSK1379708_AKT3
0	5,487460643	gray	GSK1379944_AKT3
0	5,489008103	gray	GSK1379753_AKT3
0	5,528087929	gray	GSK1379765_AKT3
97,2	5,589291837	gray	GSK1033723_AKT3
0	5,450102392	gray	GSK1379763_AKT3
0	5,730795305	gray	GW819776_AKT3
0	5,99679628	gray	GW856795_AKT3
71	7,448022204	gray	GSK902056_AKT3
0	6,363701523	gray	AKI00000021a_AKT1
19	5,43429173	gray	AKI00000047a_AKT1
20	5,718708207	gray	AKI00000050a_AKT1
18	5,952303027	gray	AKI00000063a_AKT1
0	5,47047059	gray	AKI00000070a_AKT1
4	5,685580535	gray	AKI00000074a_AKT1
22	6,741291888	gray	PFE-PKIS 10_AKT1
0	5,888171062	gray	PFE-PKIS 14_AKT1
0	6,040657186	gray	PFE-PKIS 18_AKT1
15	6,001495705	gray	TPKI-30_AKT1
0	6,159304898	gray	TPKI-31_AKT1
18	6,451549966	gray	TPKI-35_AKT1
0	5,876688311	gray	SB-213663_AKT1
0	6,022362356	gray	GSK301362_AKT1
0	6,028088586	gray	GSK1379713_AKT1
0	5,91974071	gray	GSK1379766_AKT1
0	5,804822518	gray	GSK1379708_AKT1
0	5,723667075	gray	GSK1379944_AKT1
0	5,8919658	gray	GSK1379753_AKT1
0	5,772392937	gray	GSK1379765_AKT1
0	5,862596227	gray	GSK1033723_AKT1
0	5,785302155	gray	GSK1379763_AKT1
0	5,929900891	gray	GW819776_AKT1
0	6,131329536	gray	GW856795_AKT1
91,9	7,816610987	gray	GSK902056_AKT1
18	6,506002528	gray	AKI00000021a_AXL
83	7,529600661	gray	AKI00000047a_AXL
32	7,314375941	red	AKI00000050a_AXL
0	6,063091062	gray	AKI00000063a_AXL
16	6,24904186	gray	AKI00000070a_AXL
0	5,913124482	gray	AKI00000074a_AXL
42	7,65746358	red	PFE-PKIS 10_AXL
0	6,109577776	gray	PFE-PKIS 14_AXL
30	6,635065885	gray	PFE-PKIS 18_AXL
0	6,551388419	gray	TPKI-30_AXL
2	6,503987605	gray	TPKI-31_AXL
79	6,949668751	gray	TPKI-35_AXL
40	5,937115316	gray	SB-213663_AXL
47	6,406045411	gray	GSK301362_AXL
11	6,10249443	gray	GSK1379713_AXL
0	6,356066984	gray	GSK1379766_AXL
20	6,157626591	gray	GSK1379708_AXL
0	5,920326316	gray	GSK1379944_AXL
0	6,261730435	gray	GSK1379753_AXL
30	6,1304181	gray	GSK1379765_AXL
96,1	5,961037539	gray	GSK1033723_AXL
13	6,302753789	gray	GSK1379763_AXL
0	6,475296635	gray	GW819776_AXL
70	6,270038061	gray	GW856795_AXL
0	6,245037598	gray	GSK902056_AXL
21	5,964031902	gray	AKI00000021a_DYRK2
18	5,797221414	gray	AKI00000047a_DYRK2
0	5,784306057	gray	AKI00000050a_DYRK2
14	5,681964908	gray	AKI00000063a_DYRK2
43	5,742988682	gray	AKI00000070a_DYRK2
58	5,862157686	gray	AKI00000074a_DYRK2
0	6,051075354	gray	PFE-PKIS 10_DYRK2
47	6,046801223	gray	PFE-PKIS 14_DYRK2
19	5,690303747	gray	PFE-PKIS 18_DYRK2
0	5,838063075	gray	TPKI-30_DYRK2
20	5,831067289	gray	TPKI-31_DYRK2
0	6,196054278	gray	TPKI-35_DYRK2
7	5,532094038	gray	SB-213663_DYRK2
23	5,839133601	gray	GSK301362_DYRK2
10	5,702827038	gray	GSK1379713_DYRK2
0	5,852114217	gray	GSK1379766_DYRK2
0	5,711079155	gray	GSK1379708_DYRK2
0	5,62307052	gray	GSK1379944_DYRK2
21	5,665891291	gray	GSK1379753_DYRK2
9	5,567640376	gray	GSK1379765_DYRK2
87	6,064246244	gray	GSK1033723_DYRK2
4	5,671652846	gray	GSK1379763_DYRK2
29	6,168904943	gray	GW819776_DYRK2
51	5,734594472	gray	GW856795_DYRK2
0	5,885531328	gray	GSK902056_DYRK2
33	6,00928063	gray	AKI00000021a_EPHB2
82	6,099365154	gray	AKI00000047a_EPHB2
48	6,225103531	gray	AKI00000050a_EPHB2
0	5,511996233	gray	AKI00000063a_EPHB2
0	5,890328363	gray	AKI00000070a_EPHB2
10	5,161310305	gray	AKI00000074a_EPHB2
30	6,434096152	gray	PFE-PKIS 10_EPHB2
0	5,358087677	gray	PFE-PKIS 14_EPHB2
3	5,972058808	gray	PFE-PKIS 18_EPHB2
12	6,076407072	gray	TPKI-30_EPHB2
32	5,963579192	gray	TPKI-31_EPHB2
30	6,621161526	gray	TPKI-35_EPHB2
0	5,079974084	gray	SB-213663_EPHB2
29	5,444928292	gray	GSK301362_EPHB2
0	5,705233477	gray	GSK1379713_EPHB2
0	6,203888823	gray	GSK1379766_EPHB2
0	5,877030099	gray	GSK1379708_EPHB2
80	5,44696375	gray	GSK1379944_EPHB2
0	6,092564685	gray	GSK1379753_EPHB2
0	5,944275487	gray	GSK1379765_EPHB2
26	5,326006651	gray	GSK1033723_EPHB2
8	6,220286561	gray	GSK1379763_EPHB2
0	5,767244795	gray	GW819776_EPHB2
17	5,924111763	gray	GW856795_EPHB2
1	5,703643293	gray	GSK902056_EPHB2
36	6,71273683	gray	AKI00000021a_GSK3B
18	5,985406259	gray	AKI00000047a_GSK3B
27	5,957769002	gray	AKI00000050a_GSK3B
45	6,28657618	gray	AKI00000063a_GSK3B
99,1	7,651392324	gray	AKI00000070a_GSK3B
13	6,657885136	gray	AKI00000074a_GSK3B
0	6,634046577	gray	PFE-PKIS 10_GSK3B
0	6,313019396	gray	PFE-PKIS 14_GSK3B
0	6,629441028	gray	PFE-PKIS 18_GSK3B
0	6,340640143	gray	TPKI-30_GSK3B
25	6,24866427	gray	TPKI-31_GSK3B
0	6,675680179	gray	TPKI-35_GSK3B
9	6,18021105	gray	SB-213663_GSK3B
14	6,058167349	gray	GSK301362_GSK3B
0	6,213272684	gray	GSK1379713_GSK3B
2	6,099445506	gray	GSK1379766_GSK3B
0	6,392997594	gray	GSK1379708_GSK3B
78	6,180023143	gray	GSK1379944_GSK3B
1	6,205381905	gray	GSK1379753_GSK3B
7	6,28091924	gray	GSK1379765_GSK3B
22	6,502245134	gray	GSK1033723_GSK3B
45	6,259214508	gray	GSK1379763_GSK3B
36	7,398723789	red	GW819776_GSK3B
9	5,73825346	gray	GW856795_GSK3B
36	6,371447378	gray	GSK902056_GSK3B
23	6,257191958	gray	AKI00000021a_IKK-beta
23	6,128958296	gray	AKI00000047a_IKK-beta
24	6,049470353	gray	AKI00000050a_IKK-beta
15	6,262918617	gray	AKI00000063a_IKK-beta
35	6,004939695	gray	AKI00000070a_IKK-beta
11	5,839737655	gray	AKI00000074a_IKK-beta
0	6,41827621	gray	PFE-PKIS 10_IKK-beta
0	5,908293363	gray	PFE-PKIS 14_IKK-beta
26	6,147231861	gray	PFE-PKIS 18_IKK-beta
22	6,362243839	gray	TPKI-30_IKK-beta
0	6,203509062	gray	TPKI-31_IKK-beta
0	6,579219067	gray	TPKI-35_IKK-beta
0	5,77964918	gray	SB-213663_IKK-beta
98	6,530744432	gray	GSK301362_IKK-beta
0	5,943613142	gray	GSK1379713_IKK-beta
11	6,13268663	gray	GSK1379766_IKK-beta
16	6,098341009	gray	GSK1379708_IKK-beta
83	5,897584575	gray	GSK1379944_IKK-beta
10	6,025487252	gray	GSK1379753_IKK-beta
24	6,00542846	gray	GSK1379765_IKK-beta
0	5,962178737	gray	GSK1033723_IKK-beta
6	6,076774345	gray	GSK1379763_IKK-beta
10	6,481502939	gray	GW819776_IKK-beta
0	5,944110429	gray	GW856795_IKK-beta
19	6,222698027	gray	GSK902056_IKK-beta
72	7,121210719	red	AKI00000021a_LCK
0	6,894242681	gray	AKI00000047a_LCK
82	7,162466991	gray	AKI00000050a_LCK
21	6,349708385	gray	AKI00000063a_LCK
13	6,258430561	gray	AKI00000070a_LCK
13	5,892056114	gray	AKI00000074a_LCK
49	6,820818193	gray	PFE-PKIS 10_LCK
2	5,964677019	gray	PFE-PKIS 14_LCK
0	6,922622443	gray	PFE-PKIS 18_LCK
28	6,777006801	gray	TPKI-30_LCK
50	6,522013879	gray	TPKI-31_LCK
92,3	7,20064813	gray	TPKI-35_LCK
0	5,819675975	gray	SB-213663_LCK
50	5,924322514	gray	GSK301362_LCK
22	6,398753397	gray	GSK1379713_LCK
32	6,544221476	gray	GSK1379766_LCK
22	6,3344606	gray	GSK1379708_LCK
15	5,953370314	gray	GSK1379944_LCK
15	6,536415665	gray	GSK1379753_LCK
34	6,263186384	gray	GSK1379765_LCK
7	6,143388008	gray	GSK1033723_LCK
14	6,492264789	gray	GSK1379763_LCK
10	6,568672535	gray	GW819776_LCK
85	6,323359021	gray	GW856795_LCK
4	5,653863254	gray	GSK902056_LCK
61	6,160949365	gray	AKI00000021a_MAP4K3
86	6,079103026	gray	AKI00000047a_MAP4K3
9	5,953824115	gray	AKI00000050a_MAP4K3
0	5,459006117	gray	AKI00000063a_MAP4K3
0	5,511596874	gray	AKI00000070a_MAP4K3
0	5,643694255	gray	AKI00000074a_MAP4K3
5	6,548254169	gray	PFE-PKIS 10_MAP4K3
0	5,681293139	gray	PFE-PKIS 14_MAP4K3
0	6,156304325	gray	PFE-PKIS 18_MAP4K3
0	5,969545114	gray	TPKI-30_MAP4K3
0	5,946422847	gray	TPKI-31_MAP4K3
2	6,178636143	gray	TPKI-35_MAP4K3
0	5,426647137	gray	SB-213663_MAP4K3
48	5,770906104	gray	GSK301362_MAP4K3
0	5,900906605	gray	GSK1379713_MAP4K3
0	5,916144415	gray	GSK1379766_MAP4K3
0	6,017338727	gray	GSK1379708_MAP4K3
0	5,488096045	gray	GSK1379944_MAP4K3
0	5,881707334	gray	GSK1379753_MAP4K3
1	5,688258115	gray	GSK1379765_MAP4K3
0	5,62621238	gray	GSK1033723_MAP4K3
12	5,835537606	gray	GSK1379763_MAP4K3
0	5,900287551	gray	GW819776_MAP4K3
0	5,809436445	gray	GW856795_MAP4K3
0	5,593650397	gray	GSK902056_MAP4K3
30	6,210957616	gray	AKI00000021a_TAOK3
20	6,294773421	gray	AKI00000047a_TAOK3
34	6,058590647	gray	AKI00000050a_TAOK3
49	5,838265146	gray	AKI00000063a_TAOK3
6	5,504616292	gray	AKI00000070a_TAOK3
23	5,577794299	gray	AKI00000074a_TAOK3
0	6,374258995	gray	PFE-PKIS 10_TAOK3
0	5,689527263	gray	PFE-PKIS 14_TAOK3
0	6,333447578	gray	PFE-PKIS 18_TAOK3
0	6,266914155	gray	TPKI-30_TAOK3
0	6,265869807	gray	TPKI-31_TAOK3
0	6,139226904	gray	TPKI-35_TAOK3
0	5,456030621	gray	SB-213663_TAOK3
90	5,862267927	gray	GSK301362_TAOK3
0	6,244959574	gray	GSK1379713_TAOK3
0	6,319971794	gray	GSK1379766_TAOK3
0	6,138446552	gray	GSK1379708_TAOK3
0	5,50871059	gray	GSK1379944_TAOK3
0	6,3391861	gray	GSK1379753_TAOK3
0	6,146882588	gray	GSK1379765_TAOK3
0	5,585742635	gray	GSK1033723_TAOK3
0	6,331874757	gray	GSK1379763_TAOK3
0	6,284426076	gray	GW819776_TAOK3
59	5,711538353	gray	GW856795_TAOK3
0	5,900594977	gray	GSK902056_TAOK3
57	6,453236681	gray	AKI00000021a_TRKC
93,4	7,119573621	gray	AKI00000047a_TRKC
85	7,420796802	gray	AKI00000050a_TRKC
31	6,327988581	gray	AKI00000063a_TRKC
32	6,373314182	gray	AKI00000070a_TRKC
24	6,190086763	gray	AKI00000074a_TRKC
78	7,430476159	red	PFE-PKIS 10_TRKC
0	6,085568834	gray	PFE-PKIS 14_TRKC
62	6,732730279	gray	PFE-PKIS 18_TRKC
47	6,409852337	gray	TPKI-30_TRKC
24	6,405674876	gray	TPKI-31_TRKC
12	7,159859644	gray	TPKI-35_TRKC
6	5,963322046	gray	SB-213663_TRKC
4	6,230553912	gray	GSK301362_TRKC
0	6,237183304	gray	GSK1379713_TRKC
73	6,26517387	gray	GSK1379766_TRKC
28	6,17562556	gray	GSK1379708_TRKC
22	5,976439759	gray	GSK1379944_TRKC
92,3	6,302259722	gray	GSK1379753_TRKC
55	6,241485479	gray	GSK1379765_TRKC
14	6,228733722	gray	GSK1033723_TRKC
89	6,35210237	gray	GSK1379763_TRKC
0	6,440070831	gray	GW819776_TRKC
31	6,190656102	gray	GW856795_TRKC
0	6,003355363	gray	GSK902056_TRKC
28	6,172890153	gray	AKI00000021a_SLK
31	6,057218287	gray	AKI00000047a_SLK
38	6,213785841	gray	AKI00000050a_SLK
26	5,563932437	gray	AKI00000063a_SLK
1	5,729425061	gray	AKI00000070a_SLK
22	5,953962812	gray	AKI00000074a_SLK
98,3	6,653211047	gray	PFE-PKIS 10_SLK
10	6,123062655	gray	PFE-PKIS 14_SLK
23	6,811497032	gray	PFE-PKIS 18_SLK
94,8	6,630150858	gray	TPKI-30_SLK
98,4	6,56905829	gray	TPKI-31_SLK
0	6,461239138	gray	TPKI-35_SLK
0	5,772049202	gray	SB-213663_SLK
10	5,808298103	gray	GSK301362_SLK
17	6,181435426	gray	GSK1379713_SLK
36	6,442655951	gray	GSK1379766_SLK
16	6,23766435	gray	GSK1379708_SLK
12	6,011615961	gray	GSK1379944_SLK
30	6,334044027	gray	GSK1379753_SLK
30	6,200394001	gray	GSK1379765_SLK
1	5,885999451	gray	GSK1033723_SLK
42	6,33105402	gray	GSK1379763_SLK
21	6,28282431	gray	GW819776_SLK
55	5,821474136	gray	GW856795_SLK
0	6,101475835	gray	GSK902056_SLK
17	6,649245758	gray	AKI00000021a_AURKC
25	6,732042315	gray	AKI00000047a_AURKC
54	6,825157961	gray	AKI00000050a_AURKC
6	5,850576174	gray	AKI00000063a_AURKC
8	6,027954069	gray	AKI00000070a_AURKC
4	6,038060504	gray	AKI00000074a_AURKC
0	6,494777124	gray	PFE-PKIS 10_AURKC
33	6,163480871	gray	PFE-PKIS 14_AURKC
43	7,179866154	red	PFE-PKIS 18_AURKC
35	6,949682857	gray	TPKI-30_AURKC
54	6,880360167	gray	TPKI-31_AURKC
65	6,837452412	gray	TPKI-35_AURKC
0	5,648209151	gray	SB-213663_AURKC
57	5,971690295	gray	GSK301362_AURKC
47	6,846998729	gray	GSK1379713_AURKC
90,1	6,924970926	gray	GSK1379766_AURKC
33	6,761163409	gray	GSK1379708_AURKC
27	6,183167788	gray	GSK1379944_AURKC
77	7,006189523	red	GSK1379753_AURKC
79	6,709447571	gray	GSK1379765_AURKC
8	5,736119073	gray	GSK1033723_AURKC
89	7,000845295	gray	GSK1379763_AURKC
4	6,836869043	gray	GW819776_AURKC
0	6,040237185	gray	GW856795_AURKC
0	5,6615915	gray	GSK902056_AURKC
37	6,623298863	gray	AKI00000021a_PRKD3
0	5,654991345	gray	AKI00000047a_PRKD3
12	5,560286742	gray	AKI00000050a_PRKD3
0	6,487498616	gray	AKI00000063a_PRKD3
20	5,785804846	gray	AKI00000070a_PRKD3
41	5,918594207	gray	AKI00000074a_PRKD3
8	6,501412663	gray	PFE-PKIS 10_PRKD3
0	6,058233757	gray	PFE-PKIS 14_PRKD3
0	6,297101856	gray	PFE-PKIS 18_PRKD3
37	6,516458168	gray	TPKI-30_PRKD3
13	6,33521169	gray	TPKI-31_PRKD3
0	5,904418409	gray	TPKI-35_PRKD3
0	5,924547783	gray	SB-213663_PRKD3
29	6,184311291	gray	GSK301362_PRKD3
2	6,176823398	gray	GSK1379713_PRKD3
0	5,909037727	gray	GSK1379766_PRKD3
0	6,085603312	gray	GSK1379708_PRKD3
100	6,138627774	gray	GSK1379944_PRKD3
0	5,882636555	gray	GSK1379753_PRKD3
0	5,993763776	gray	GSK1379765_PRKD3
1	5,936184417	gray	GSK1033723_PRKD3
0	5,916301307	gray	GSK1379763_PRKD3
0	6,501676954	gray	GW819776_PRKD3
77	5,7425856	gray	GW856795_PRKD3
37	6,039800707	gray	GSK902056_PRKD3
50	5,727879517	gray	AKI00000021a_VRK2
0	5,469683799	gray	AKI00000047a_VRK2
28	5,269778775	gray	AKI00000050a_VRK2
23	5,453480565	gray	AKI00000063a_VRK2
38	5,114139967	gray	AKI00000070a_VRK2
24	5,298212027	gray	AKI00000074a_VRK2
42	5,878517782	gray	PFE-PKIS 10_VRK2
0	5,400845515	gray	PFE-PKIS 14_VRK2
39	5,490880842	gray	PFE-PKIS 18_VRK2
0	5,822720828	gray	TPKI-30_VRK2
0	5,711225224	gray	TPKI-31_VRK2
0	5,69843621	gray	TPKI-35_VRK2
92,2	5,163619897	gray	SB-213663_VRK2
0	5,32533809	gray	GSK301362_VRK2
0	5,317973607	gray	GSK1379713_VRK2
0	5,425394106	gray	GSK1379766_VRK2
0	5,313206074	gray	GSK1379708_VRK2
0	5,130294285	gray	GSK1379944_VRK2
0	5,29483664	gray	GSK1379753_VRK2
0	5,26018267	gray	GSK1379765_VRK2
0	5,278677897	gray	GSK1033723_VRK2
0	5,311571136	gray	GSK1379763_VRK2
31	5,522676088	gray	GW819776_VRK2
100	5,338702057	gray	GW856795_VRK2
0	5,580078587	gray	GSK902056_VRK2
33	5,757134476	gray	AKI00000021a_CASK
0	5,743840285	gray	AKI00000047a_CASK
47	5,553941934	gray	AKI00000050a_CASK
29	5,745786337	gray	AKI00000063a_CASK
16	5,534894117	gray	AKI00000070a_CASK
14	5,469754073	gray	AKI00000074a_CASK
5	6,233420066	gray	PFE-PKIS 10_CASK
0	5,62950482	gray	PFE-PKIS 14_CASK
0	5,816578448	gray	PFE-PKIS 18_CASK
15	6,146778839	gray	TPKI-30_CASK
11	6,03890101	gray	TPKI-31_CASK
0	6,027203138	gray	TPKI-35_CASK
0	5,48799471	gray	SB-213663_CASK
18	5,664415667	gray	GSK301362_CASK
0	5,80709655	gray	GSK1379713_CASK
4	5,627243857	gray	GSK1379766_CASK
15	5,730441856	gray	GSK1379708_CASK
82	5,458078631	gray	GSK1379944_CASK
0	5,537245021	gray	GSK1379753_CASK
0	5,458693211	gray	GSK1379765_CASK
15	5,436600671	gray	GSK1033723_CASK
15	5,545510814	gray	GSK1379763_CASK
21	5,68957967	gray	GW819776_CASK
0	5,526788215	gray	GW856795_CASK
31	5,810388956	gray	GSK902056_CASK
14	6,001886577	gray	AKI00000021a_MLK2
0	5,650104231	gray	AKI00000047a_MLK2
28	5,609446652	gray	AKI00000050a_MLK2
0	5,755190902	gray	AKI00000063a_MLK2
1	5,724406483	gray	AKI00000070a_MLK2
39	5,758856599	gray	AKI00000074a_MLK2
0	6,14593878	gray	PFE-PKIS 10_MLK2
0	5,706669446	gray	PFE-PKIS 14_MLK2
90,2	6,287332644	gray	PFE-PKIS 18_MLK2
34	6,204998122	gray	TPKI-30_MLK2
6	5,966676465	gray	TPKI-31_MLK2
43	5,974465627	gray	TPKI-35_MLK2
0	5,621879535	gray	SB-213663_MLK2
12	5,738274419	gray	GSK301362_MLK2
12	6,066176627	gray	GSK1379713_MLK2
0	6,324746996	gray	GSK1379766_MLK2
0	6,064480659	gray	GSK1379708_MLK2
0	5,800754826	gray	GSK1379944_MLK2
0	6,129710945	gray	GSK1379753_MLK2
26	6,192833636	gray	GSK1379765_MLK2
0	5,841236993	gray	GSK1033723_MLK2
0	6,224293597	gray	GSK1379763_MLK2
35	6,178249315	gray	GW819776_MLK2
3	5,691182145	gray	GW856795_MLK2
0	5,694157884	gray	GSK902056_MLK2
33	5,826136972	gray	AKI00000021a_GRK2
5	5,701414244	gray	AKI00000047a_GRK2
100	5,597195449	gray	AKI00000050a_GRK2
38	5,536691405	gray	AKI00000063a_GRK2
31	5,606955826	gray	AKI00000070a_GRK2
0	5,512214002	gray	AKI00000074a_GRK2
2	5,813220284	gray	PFE-PKIS 10_GRK2
0	5,622083124	gray	PFE-PKIS 14_GRK2
0	5,696876264	gray	PFE-PKIS 18_GRK2
0	6,109594051	gray	TPKI-30_GRK2
0	5,85169991	gray	TPKI-31_GRK2
0	6,132646959	gray	TPKI-35_GRK2
48	5,533846637	gray	SB-213663_GRK2
0	5,447163551	gray	GSK301362_GRK2
0	5,882306768	gray	GSK1379713_GRK2
0	5,74588165	gray	GSK1379766_GRK2
0	5,862379294	gray	GSK1379708_GRK2
0	5,987051411	gray	GSK1379944_GRK2
0	5,581839282	gray	GSK1379753_GRK2
0	5,721475217	gray	GSK1379765_GRK2
0	5,542922466	gray	GSK1033723_GRK2
0	5,716460774	gray	GSK1379763_GRK2
0	5,894722749	gray	GW819776_GRK2
39	5,502110937	gray	GW856795_GRK2
0	5,753387098	gray	GSK902056_GRK2
23	5,884322936	gray	AKI00000021a_GRK1
7	5,564851705	gray	AKI00000047a_GRK1
30	5,49862461	gray	AKI00000050a_GRK1
21	5,708645553	gray	AKI00000063a_GRK1
26	5,514846763	gray	AKI00000070a_GRK1
6	5,593223244	gray	AKI00000074a_GRK1
95,8	6,049567804	gray	PFE-PKIS 10_GRK1
30	5,798089703	gray	PFE-PKIS 14_GRK1
25	5,740513105	gray	PFE-PKIS 18_GRK1
41	5,917280105	gray	TPKI-30_GRK1
11	5,925546112	gray	TPKI-31_GRK1
0	6,064731551	gray	TPKI-35_GRK1
0	5,632429065	gray	SB-213663_GRK1
0	5,720911151	gray	GSK301362_GRK1
0	5,677463226	gray	GSK1379713_GRK1
0	5,631185805	gray	GSK1379766_GRK1
0	5,521695292	gray	GSK1379708_GRK1
0	5,539048127	gray	GSK1379944_GRK1
2	5,513933916	gray	GSK1379753_GRK1
0	5,531808186	gray	GSK1379765_GRK1
0	5,619534622	gray	GSK1033723_GRK1
0	5,565363899	gray	GSK1379763_GRK1
28	5,754925403	gray	GW819776_GRK1
9	5,643521833	gray	GW856795_GRK1
19	6,059204634	gray	GSK902056_GRK1
32	6,095472322	gray	AKI00000021a_SGK
44	5,68349711	gray	AKI00000047a_SGK
87	5,826825787	gray	AKI00000050a_SGK
15	5,602729913	gray	AKI00000063a_SGK
42	5,840768865	gray	AKI00000070a_SGK
37	5,763764285	gray	AKI00000074a_SGK
0	5,983115669	gray	PFE-PKIS 10_SGK
0	5,911650003	gray	PFE-PKIS 14_SGK
46	6,101487708	gray	PFE-PKIS 18_SGK
18	6,084941575	gray	TPKI-30_SGK
14	6,050836108	gray	TPKI-31_SGK
0	5,948482613	gray	TPKI-35_SGK
5	5,880632257	gray	SB-213663_SGK
0	5,50234065	gray	GSK301362_SGK
0	5,887504954	gray	GSK1379713_SGK
0	5,805396121	gray	GSK1379766_SGK
0	5,771258435	gray	GSK1379708_SGK
0	5,720490457	gray	GSK1379944_SGK
0	5,796267401	gray	GSK1379753_SGK
0	5,882263866	gray	GSK1379765_SGK
0	5,992630945	gray	GSK1033723_SGK
0	5,871429761	gray	GSK1379763_SGK
9	6,221139861	gray	GW819776_SGK
15	5,942215266	gray	GW856795_SGK
0	6,099729323	gray	GSK902056_SGK
3	6,26872709	gray	AKI00000021a_TAOK1
14	6,203357262	gray	AKI00000047a_TAOK1
12	5,865698756	gray	AKI00000050a_TAOK1
57	5,885397777	gray	AKI00000063a_TAOK1
49	5,402413031	gray	AKI00000070a_TAOK1
19	5,495230382	gray	AKI00000074a_TAOK1
0	6,0989746	gray	PFE-PKIS 10_TAOK1
0	5,756071367	gray	PFE-PKIS 14_TAOK1
0	6,598586945	gray	PFE-PKIS 18_TAOK1
0	6,324069543	gray	TPKI-30_TAOK1
0	6,263866676	gray	TPKI-31_TAOK1
0	6,119497324	gray	TPKI-35_TAOK1
0	5,371269907	gray	SB-213663_TAOK1
95,8	5,720515189	gray	GSK301362_TAOK1
0	6,244032072	gray	GSK1379713_TAOK1
0	6,223663644	gray	GSK1379766_TAOK1
0	6,164571688	gray	GSK1379708_TAOK1
0	5,558863417	gray	GSK1379944_TAOK1
0	6,266690605	gray	GSK1379753_TAOK1
0	6,17414153	gray	GSK1379765_TAOK1
14	5,473170457	gray	GSK1033723_TAOK1
0	6,255836353	gray	GSK1379763_TAOK1
1	6,268223683	gray	GW819776_TAOK1
100	5,708391842	gray	GW856795_TAOK1
0	6,000449392	gray	GSK902056_TAOK1
8	5,992815937	gray	AKI00000021a_CSNK1A1
41	5,970147911	gray	AKI00000047a_CSNK1A1
82	5,708556793	gray	AKI00000050a_CSNK1A1
64	6,432749082	gray	AKI00000063a_CSNK1A1
99	5,700606562	gray	AKI00000070a_CSNK1A1
13	5,964742752	gray	AKI00000074a_CSNK1A1
0	6,291075444	gray	PFE-PKIS 10_CSNK1A1
0	6,103251536	gray	PFE-PKIS 14_CSNK1A1
0	5,67567222	gray	PFE-PKIS 18_CSNK1A1
0	6,108848078	gray	TPKI-30_CSNK1A1
35	6,025522859	gray	TPKI-31_CSNK1A1
43	5,950702957	gray	TPKI-35_CSNK1A1
76	6,123798215	gray	SB-213663_CSNK1A1
0	5,915456044	gray	GSK301362_CSNK1A1
22	5,925555986	gray	GSK1379713_CSNK1A1
0	5,948535127	gray	GSK1379766_CSNK1A1
0	6,138490699	gray	GSK1379708_CSNK1A1
0	5,978631069	gray	GSK1379944_CSNK1A1
0	5,892152713	gray	GSK1379753_CSNK1A1
0	5,84851385	gray	GSK1379765_CSNK1A1
57	5,891198318	gray	GSK1033723_CSNK1A1
0	5,988755811	gray	GSK1379763_CSNK1A1
7	6,093063552	gray	GW819776_CSNK1A1
26	5,711506123	gray	GW856795_CSNK1A1
0	5,689914387	gray	GSK902056_CSNK1A1
8	6,565382987	gray	AKI00000021a_CSNK1D
31	6,303973749	gray	AKI00000047a_CSNK1D
83	5,889624534	gray	AKI00000050a_CSNK1D
82	7,186387639	gray	AKI00000063a_CSNK1D
32	5,955228939	gray	AKI00000070a_CSNK1D
3	6,035695654	gray	AKI00000074a_CSNK1D
35	6,911781423	gray	PFE-PKIS 10_CSNK1D
3	6,187397204	gray	PFE-PKIS 14_CSNK1D
0	5,616133983	gray	PFE-PKIS 18_CSNK1D
11	6,114665241	gray	TPKI-30_CSNK1D
15	6,053308421	gray	TPKI-31_CSNK1D
0	6,925797962	gray	TPKI-35_CSNK1D
74	6,912476153	gray	SB-213663_CSNK1D
50	5,746570063	gray	GSK301362_CSNK1D
0	6,230252074	gray	GSK1379713_CSNK1D
0	5,924363103	gray	GSK1379766_CSNK1D
17	6,36938679	gray	GSK1379708_CSNK1D
72	6,288294271	gray	GSK1379944_CSNK1D
3	5,875653614	gray	GSK1379753_CSNK1D
14	5,827080591	gray	GSK1379765_CSNK1D
41	6,116991844	gray	GSK1033723_CSNK1D
0	5,95311245	gray	GSK1379763_CSNK1D
31	6,6975924	gray	GW819776_CSNK1D
0	5,615522548	gray	GW856795_CSNK1D
0	5,969127751	gray	GSK902056_CSNK1D
17	6,914698294	gray	AKI00000021a_JAK1(JH2domain-pseudokinase)
0	6,383816183	gray	AKI00000047a_JAK1(JH2domain-pseudokinase)
31	6,450373895	gray	AKI00000050a_JAK1(JH2domain-pseudokinase)
20	6,38417794	gray	AKI00000063a_JAK1(JH2domain-pseudokinase)
37	5,960869787	gray	AKI00000070a_JAK1(JH2domain-pseudokinase)
42	6,083717862	gray	AKI00000074a_JAK1(JH2domain-pseudokinase)
43	7,245698942	red	PFE-PKIS 10_JAK1(JH2domain-pseudokinase)
50	6,462904976	gray	PFE-PKIS 14_JAK1(JH2domain-pseudokinase)
88	7,280554918	gray	PFE-PKIS 18_JAK1(JH2domain-pseudokinase)
49	7,152814657	red	TPKI-30_JAK1(JH2domain-pseudokinase)
86	7,034375563	gray	TPKI-31_JAK1(JH2domain-pseudokinase)
4	7,265671921	gray	TPKI-35_JAK1(JH2domain-pseudokinase)
0	6,109029625	gray	SB-213663_JAK1(JH2domain-pseudokinase)
86	6,607273842	gray	GSK301362_JAK1(JH2domain-pseudokinase)
0	6,970814103	gray	GSK1379713_JAK1(JH2domain-pseudokinase)
47	6,757025614	gray	GSK1379766_JAK1(JH2domain-pseudokinase)
0	7,037817036	red	GSK1379708_JAK1(JH2domain-pseudokinase)
0	6,266487689	gray	GSK1379944_JAK1(JH2domain-pseudokinase)
11	6,56734611	gray	GSK1379753_JAK1(JH2domain-pseudokinase)
11	6,798369827	gray	GSK1379765_JAK1(JH2domain-pseudokinase)
0	6,390929955	gray	GSK1033723_JAK1(JH2domain-pseudokinase)
29	6,686971798	gray	GSK1379763_JAK1(JH2domain-pseudokinase)
57	7,047114448	red	GW819776_JAK1(JH2domain-pseudokinase)
0	6,13858708	gray	GW856795_JAK1(JH2domain-pseudokinase)
0	6,467504104	gray	GSK902056_JAK1(JH2domain-pseudokinase)
39	6,349443234	gray	AKI00000021a_MAP4K2
12	6,348885177	gray	AKI00000047a_MAP4K2
12	6,261526686	gray	AKI00000050a_MAP4K2
15	5,863956191	gray	AKI00000063a_MAP4K2
29	5,738008004	gray	AKI00000070a_MAP4K2
15	6,323960118	gray	AKI00000074a_MAP4K2
0	6,557801873	gray	PFE-PKIS 10_MAP4K2
0	6,096204633	gray	PFE-PKIS 14_MAP4K2
0	6,532373685	gray	PFE-PKIS 18_MAP4K2
0	6,475779511	gray	TPKI-30_MAP4K2
0	6,334464948	gray	TPKI-31_MAP4K2
0	6,357730708	gray	TPKI-35_MAP4K2
0	5,644167402	gray	SB-213663_MAP4K2
0	6,162421778	gray	GSK301362_MAP4K2
0	6,203943735	gray	GSK1379713_MAP4K2
17	6,192657448	gray	GSK1379766_MAP4K2
0	6,246883075	gray	GSK1379708_MAP4K2
0	5,944522493	gray	GSK1379944_MAP4K2
8	6,214198472	gray	GSK1379753_MAP4K2
0	6,083778788	gray	GSK1379765_MAP4K2
0	6,210847108	gray	GSK1033723_MAP4K2
0	6,158352753	gray	GSK1379763_MAP4K2
0	6,437885657	gray	GW819776_MAP4K2
100	6,117073475	gray	GW856795_MAP4K2
0	5,878441644	gray	GSK902056_MAP4K2
12	6,586039837	gray	AKI00000021a_PDPK1
16	6,025506853	gray	AKI00000047a_PDPK1
24	5,880969765	gray	AKI00000050a_PDPK1
10	6,183835976	gray	AKI00000063a_PDPK1
10	6,017111036	gray	AKI00000070a_PDPK1
9	5,995250662	gray	AKI00000074a_PDPK1
41	6,814489008	gray	PFE-PKIS 10_PDPK1
0	5,888859086	gray	PFE-PKIS 14_PDPK1
0	6,618739741	gray	PFE-PKIS 18_PDPK1
4	6,750404742	gray	TPKI-30_PDPK1
0	6,553295258	gray	TPKI-31_PDPK1
8	6,133935146	gray	TPKI-35_PDPK1
0	5,615970291	gray	SB-213663_PDPK1
0	5,92044714	gray	GSK301362_PDPK1
0	6,353151241	gray	GSK1379713_PDPK1
0	6,399949819	gray	GSK1379766_PDPK1
13	6,296816994	gray	GSK1379708_PDPK1
15	5,977831896	gray	GSK1379944_PDPK1
0	6,326079489	gray	GSK1379753_PDPK1
4	6,237622179	gray	GSK1379765_PDPK1
0	5,935672588	gray	GSK1033723_PDPK1
0	6,329788697	gray	GSK1379763_PDPK1
0	6,586686199	gray	GW819776_PDPK1
96,3	5,904430864	gray	GW856795_PDPK1
0	6,490505516	gray	GSK902056_PDPK1
22	6,033250607	gray	AKI00000021a_PIK4CB
57	5,946473431	gray	AKI00000047a_PIK4CB
16	5,810281877	gray	AKI00000050a_PIK4CB
16	5,955446897	gray	AKI00000063a_PIK4CB
20	5,645533149	gray	AKI00000070a_PIK4CB
40	5,932839515	gray	AKI00000074a_PIK4CB
0	6,290858669	gray	PFE-PKIS 10_PIK4CB
0	6,12514931	gray	PFE-PKIS 14_PIK4CB
28	6,046868513	gray	PFE-PKIS 18_PIK4CB
45	5,859516488	gray	TPKI-30_PIK4CB
0	5,799681649	gray	TPKI-31_PIK4CB
0	6,012494163	gray	TPKI-35_PIK4CB
7	5,967777518	gray	SB-213663_PIK4CB
0	5,830222236	gray	GSK301362_PIK4CB
0	5,720564858	gray	GSK1379713_PIK4CB
80	5,669106719	gray	GSK1379766_PIK4CB
0	5,666476696	gray	GSK1379708_PIK4CB
5	5,805731472	gray	GSK1379944_PIK4CB
78	5,534119223	gray	GSK1379753_PIK4CB
67	5,530180301	gray	GSK1379765_PIK4CB
0	6,143744244	gray	GSK1033723_PIK4CB
78	5,575907501	gray	GSK1379763_PIK4CB
33	5,951272952	gray	GW819776_PIK4CB
0	5,826121939	gray	GW856795_PIK4CB
9	5,913073632	gray	GSK902056_PIK4CB
27	6,523520112	gray	AKI00000021a_CDK7
0	6,174330889	gray	AKI00000047a_CDK7
33	6,252855346	gray	AKI00000050a_CDK7
29	6,441630411	gray	AKI00000063a_CDK7
96,9	6,196421927	gray	AKI00000070a_CDK7
0	5,763637215	gray	AKI00000074a_CDK7
0	6,55513057	gray	PFE-PKIS 10_CDK7
58	5,79136421	gray	PFE-PKIS 14_CDK7
52	6,978424419	gray	PFE-PKIS 18_CDK7
45	6,703891242	gray	TPKI-30_CDK7
39	6,654472496	gray	TPKI-31_CDK7
0	6,569221707	gray	TPKI-35_CDK7
27	5,850386315	gray	SB-213663_CDK7
0	6,248423669	gray	GSK301362_CDK7
0	6,430017713	gray	GSK1379713_CDK7
0	6,256401245	gray	GSK1379766_CDK7
0	6,505141451	gray	GSK1379708_CDK7
0	5,969351834	gray	GSK1379944_CDK7
0	6,248459687	gray	GSK1379753_CDK7
0	6,249633319	gray	GSK1379765_CDK7
0	5,798707019	gray	GSK1033723_CDK7
0	6,340794493	gray	GSK1379763_CDK7
47	6,629802544	gray	GW819776_CDK7
1	5,850217785	gray	GW856795_CDK7
0	5,836668605	gray	GSK902056_CDK7
9	6,462968138	gray	AKI00000021a_CSNK2A2
4	5,624198768	gray	AKI00000047a_CSNK2A2
49	6,117830544	gray	AKI00000050a_CSNK2A2
11	5,801321196	gray	AKI00000063a_CSNK2A2
91,9	5,947226261	gray	AKI00000070a_CSNK2A2
28	5,805719107	gray	AKI00000074a_CSNK2A2
0	6,430949223	gray	PFE-PKIS 10_CSNK2A2
78	6,48822645	gray	PFE-PKIS 14_CSNK2A2
82	6,376019269	gray	PFE-PKIS 18_CSNK2A2
30	6,566134761	gray	TPKI-30_CSNK2A2
29	6,501059264	gray	TPKI-31_CSNK2A2
0	6,881235988	gray	TPKI-35_CSNK2A2
0	5,246525875	gray	SB-213663_CSNK2A2
20	5,71134883	gray	GSK301362_CSNK2A2
0	6,079461797	gray	GSK1379713_CSNK2A2
16	6,115098548	gray	GSK1379766_CSNK2A2
0	6,446097126	gray	GSK1379708_CSNK2A2
66	5,794713507	gray	GSK1379944_CSNK2A2
16	6,168744335	gray	GSK1379753_CSNK2A2
0	5,951521596	gray	GSK1379765_CSNK2A2
24	5,895122555	gray	GSK1033723_CSNK2A2
7	6,147588022	gray	GSK1379763_CSNK2A2
35	6,564387885	gray	GW819776_CSNK2A2
0	5,842245025	gray	GW856795_CSNK2A2
46	6,03133087	gray	GSK902056_CSNK2A2
0	5,756697655	gray	AKI00000021a_EPHB3
87	5,650089018	gray	AKI00000047a_EPHB3
19	5,795106967	gray	AKI00000050a_EPHB3
5	5,2426151	gray	AKI00000063a_EPHB3
14	5,41790838	gray	AKI00000070a_EPHB3
19	4,771837853	gray	AKI00000074a_EPHB3
2	6,091932954	gray	PFE-PKIS 10_EPHB3
26	5,134245813	gray	PFE-PKIS 14_EPHB3
0	5,601374743	gray	PFE-PKIS 18_EPHB3
0	5,773897642	gray	TPKI-30_EPHB3
7	5,587656674	gray	TPKI-31_EPHB3
19	6,159476938	gray	TPKI-35_EPHB3
0	4,818282022	gray	SB-213663_EPHB3
15	5,247972745	gray	GSK301362_EPHB3
0	5,320045611	gray	GSK1379713_EPHB3
6	5,627355134	gray	GSK1379766_EPHB3
13	5,491342054	gray	GSK1379708_EPHB3
27	5,148206269	gray	GSK1379944_EPHB3
13	5,442728003	gray	GSK1379753_EPHB3
20	5,383255429	gray	GSK1379765_EPHB3
15	4,954313383	gray	GSK1033723_EPHB3
0	5,623749965	gray	GSK1379763_EPHB3
7	5,525335513	gray	GW819776_EPHB3
57	5,487701481	gray	GW856795_EPHB3
11	5,464736934	gray	GSK902056_EPHB3
18	6,127434976	gray	AKI00000021a_HIPK4
88	7,012047902	gray	AKI00000047a_HIPK4
31	6,79064366	gray	AKI00000050a_HIPK4
20	5,801009537	gray	AKI00000063a_HIPK4
48	6,172021131	gray	AKI00000070a_HIPK4
89	6,14126753	gray	AKI00000074a_HIPK4
16	6,300336244	gray	PFE-PKIS 10_HIPK4
79	5,927046629	gray	PFE-PKIS 14_HIPK4
3	6,149141549	gray	PFE-PKIS 18_HIPK4
13	6,113698703	gray	TPKI-30_HIPK4
21	6,113612194	gray	TPKI-31_HIPK4
18	6,414183569	gray	TPKI-35_HIPK4
0	5,521160337	gray	SB-213663_HIPK4
0	5,667253876	gray	GSK301362_HIPK4
0	5,937506323	gray	GSK1379713_HIPK4
0	6,182062136	gray	GSK1379766_HIPK4
0	5,976973786	gray	GSK1379708_HIPK4
0	5,860917343	gray	GSK1379944_HIPK4
0	6,044091028	gray	GSK1379753_HIPK4
0	5,914569281	gray	GSK1379765_HIPK4
22	6,009661467	gray	GSK1033723_HIPK4
0	6,105419536	gray	GSK1379763_HIPK4
43	6,536820878	gray	GW819776_HIPK4
0	5,958964229	gray	GW856795_HIPK4
0	5,907314797	gray	GSK902056_HIPK4
0	6,255900771	gray	AKI00000021a_ERK8
12	6,31550652	gray	AKI00000047a_ERK8
0	6,11081549	gray	AKI00000050a_ERK8
0	6,213171161	gray	AKI00000063a_ERK8
99,5	6,111908025	gray	AKI00000070a_ERK8
5	5,997303162	gray	AKI00000074a_ERK8
4	6,502401126	gray	PFE-PKIS 10_ERK8
63	6,019749133	gray	PFE-PKIS 14_ERK8
78	6,393148559	gray	PFE-PKIS 18_ERK8
6	6,341194116	gray	TPKI-30_ERK8
0	6,354614727	gray	TPKI-31_ERK8
10	6,558614582	gray	TPKI-35_ERK8
0	5,802030543	gray	SB-213663_ERK8
0	6,274118	gray	GSK301362_ERK8
0	6,243622535	gray	GSK1379713_ERK8
0	6,252454771	gray	GSK1379766_ERK8
0	6,179937481	gray	GSK1379708_ERK8
22	5,925900721	gray	GSK1379944_ERK8
0	6,110708308	gray	GSK1379753_ERK8
0	6,100124325	gray	GSK1379765_ERK8
0	5,990228486	gray	GSK1033723_ERK8
0	6,193500738	gray	GSK1379763_ERK8
99,4	6,517670521	gray	GW819776_ERK8
0	5,857910705	gray	GW856795_ERK8
22	6,035282064	gray	GSK902056_ERK8
98,6	7,609411209	gray	AKI00000021a_WEE1
0	5,826845292	gray	AKI00000047a_WEE1
0	5,600695948	gray	AKI00000050a_WEE1
0	5,739135619	gray	AKI00000063a_WEE1
0	5,351052012	gray	AKI00000070a_WEE1
0	5,671737373	gray	AKI00000074a_WEE1
0	6,361041002	gray	PFE-PKIS 10_WEE1
0	5,840943144	gray	PFE-PKIS 14_WEE1
38	6,431320399	gray	PFE-PKIS 18_WEE1
45	6,020616274	gray	TPKI-30_WEE1
65	6,135087545	gray	TPKI-31_WEE1
15	5,677433099	gray	TPKI-35_WEE1
0	5,795570513	gray	SB-213663_WEE1
14	5,531094143	gray	GSK301362_WEE1
6	5,742709798	gray	GSK1379713_WEE1
0	5,538558988	gray	GSK1379766_WEE1
12	5,697468148	gray	GSK1379708_WEE1
3	5,470345684	gray	GSK1379944_WEE1
6	5,4592716	gray	GSK1379753_WEE1
30	5,537838074	gray	GSK1379765_WEE1
3	5,932291882	gray	GSK1033723_WEE1
20	5,449934249	gray	GSK1379763_WEE1
6	6,208681095	gray	GW819776_WEE1
0	6,031617428	gray	GW856795_WEE1
6	5,866345332	gray	GSK902056_WEE1
46	6,341133536	gray	AKI00000021a_HASPIN
0	6,001764776	gray	AKI00000047a_HASPIN
0	5,831696139	gray	AKI00000050a_HASPIN
16	5,90998641	gray	AKI00000063a_HASPIN
57	5,639032293	gray	AKI00000070a_HASPIN
0	5,820760095	gray	AKI00000074a_HASPIN
0	6,462204805	gray	PFE-PKIS 10_HASPIN
0	6,039061982	gray	PFE-PKIS 14_HASPIN
0	6,234600558	gray	PFE-PKIS 18_HASPIN
0	6,414765711	gray	TPKI-30_HASPIN
0	6,349985579	gray	TPKI-31_HASPIN
0	6,205170573	gray	TPKI-35_HASPIN
3	5,713100568	gray	SB-213663_HASPIN
63	5,905372166	gray	GSK301362_HASPIN
30	6,041532981	gray	GSK1379713_HASPIN
0	5,933264466	gray	GSK1379766_HASPIN
0	6,0390671	gray	GSK1379708_HASPIN
0	5,771795571	gray	GSK1379944_HASPIN
0	5,866250241	gray	GSK1379753_HASPIN
11	5,83260344	gray	GSK1379765_HASPIN
88	5,809174257	gray	GSK1033723_HASPIN
0	5,844447076	gray	GSK1379763_HASPIN
12	6,091451679	gray	GW819776_HASPIN
27	5,96861578	gray	GW856795_HASPIN
0	6,094850085	gray	GSK902056_HASPIN
11	5,729662587	gray	AKI00000021a_HIPK1
9	5,714762508	gray	AKI00000047a_HIPK1
15	5,648287693	gray	AKI00000050a_HIPK1
24	5,494471942	gray	AKI00000063a_HIPK1
79	5,467486715	gray	AKI00000070a_HIPK1
90,2	5,578961087	gray	AKI00000074a_HIPK1
45	6,177817828	gray	PFE-PKIS 10_HIPK1
94,8	5,865214823	gray	PFE-PKIS 14_HIPK1
15	5,803867865	gray	PFE-PKIS 18_HIPK1
17	5,733975553	gray	TPKI-30_HIPK1
54	5,771851259	gray	TPKI-31_HIPK1
60	6,122003913	gray	TPKI-35_HIPK1
39	5,322668614	gray	SB-213663_HIPK1
9	5,556701791	gray	GSK301362_HIPK1
0	5,647587701	gray	GSK1379713_HIPK1
0	5,772895156	gray	GSK1379766_HIPK1
0	5,848546296	gray	GSK1379708_HIPK1
0	5,528636087	gray	GSK1379944_HIPK1
0	5,667672056	gray	GSK1379753_HIPK1
0	5,615454612	gray	GSK1379765_HIPK1
67	5,669025816	gray	GSK1033723_HIPK1
0	5,713892443	gray	GSK1379763_HIPK1
89	5,999380099	gray	GW819776_HIPK1
18	5,533874225	gray	GW856795_HIPK1
6	6,051178134	gray	GSK902056_HIPK1
11	6,541870333	gray	AKI00000021a_VEGFR2
100	8,221338899	gray	AKI00000047a_VEGFR2
99,3	7,23917957	gray	AKI00000050a_VEGFR2
11	5,997459785	gray	AKI00000063a_VEGFR2
27	6,291303361	gray	AKI00000070a_VEGFR2
29	6,022825183	gray	AKI00000074a_VEGFR2
3	6,805802624	gray	PFE-PKIS 10_VEGFR2
0	6,140543275	gray	PFE-PKIS 14_VEGFR2
74	6,719047187	gray	PFE-PKIS 18_VEGFR2
0	6,612909066	gray	TPKI-30_VEGFR2
4	6,536776805	gray	TPKI-31_VEGFR2
70	7,47874129	gray	TPKI-35_VEGFR2
0	6,146926893	gray	SB-213663_VEGFR2
0	5,987528104	gray	GSK301362_VEGFR2
3	6,518847751	gray	GSK1379713_VEGFR2
7	6,818406019	gray	GSK1379766_VEGFR2
0	6,499574225	gray	GSK1379708_VEGFR2
0	6,15913486	gray	GSK1379944_VEGFR2
0	6,668918661	gray	GSK1379753_VEGFR2
13	6,541959934	gray	GSK1379765_VEGFR2
0	6,328505328	gray	GSK1033723_VEGFR2
43	6,670181426	gray	GSK1379763_VEGFR2
0	6,775506077	gray	GW819776_VEGFR2
50	6,576198509	gray	GW856795_VEGFR2
[truncated: 3,102 more rows]
