# Supplementary material for: Crowdsourced mapping of unexplored target space of kinase inhibitors
Source: Nat Commun. 2021 Jun 3;12:3307. doi: 10.1038/s41467-021-23165-1 (PMC8175708; doi:10.1038/s41467-021-23165-1)
Supplement: Supplementary file 7 — Source Data [file 41467_2021_23165_MOESM7_ESM.zip › source_data/SuppFig19/SuppFig19b.csv]

Single-dose inhibition bins	Ensemble model pkd	Drug target pairs
11-20	6,091537144	AKI00000021a_AKT2
61-70	5,461756088	AKI00000047a_AKT2
0-10	5,692300548	AKI00000050a_AKT2
11-20	5,782046387	AKI00000063a_AKT2
11-20	5,324780241	AKI00000070a_AKT2
0-10	5,486193862	AKI00000074a_AKT2
11-20	6,276851725	PFE-PKIS 10_AKT2
0-10	5,712245252	PFE-PKIS 14_AKT2
0-10	5,881994085	PFE-PKIS 18_AKT2
0-10	5,676680563	TPKI-30_AKT2
0-10	5,802456353	TPKI-31_AKT2
0-10	5,569720398	SB-213663_AKT2
11-20	5,922209567	GSK301362_AKT2
0-10	5,938398751	GSK1379713_AKT2
0-10	5,580307452	GSK1379766_AKT2
0-10	5,639187607	GSK1379708_AKT2
11-20	5,514590591	GSK1379944_AKT2
0-10	5,615512506	GSK1379753_AKT2
11-20	5,609534237	GSK1379765_AKT2
11-20	5,572418583	GSK1033723_AKT2
0-10	5,462284844	GSK1379763_AKT2
0-10	5,75992901	GW819776_AKT2
0-10	6,047542385	GW856795_AKT2
91-100	7,534432498	GSK902056_AKT2
41-50	6,800936077	AKI00000021a_MEK5
11-20	6,842412913	AKI00000047a_MEK5
81-90	6,621918656	AKI00000050a_MEK5
0-10	6,22970306	AKI00000063a_MEK5
31-40	6,626895504	AKI00000070a_MEK5
91-100	6,422705272	AKI00000074a_MEK5
0-10	6,674192986	PFE-PKIS 10_MEK5
31-40	6,503425682	PFE-PKIS 14_MEK5
51-60	6,821974444	PFE-PKIS 18_MEK5
31-40	6,5989342	TPKI-30_MEK5
21-30	6,470165731	TPKI-31_MEK5
71-80	6,002971382	SB-213663_MEK5
11-20	6,507436824	GSK301362_MEK5
0-10	6,633687939	GSK1379713_MEK5
91-100	6,972607128	GSK1379766_MEK5
11-20	6,660202913	GSK1379708_MEK5
0-10	6,495293923	GSK1379944_MEK5
91-100	6,913098975	GSK1379753_MEK5
91-100	6,831277701	GSK1379765_MEK5
31-40	6,419037015	GSK1033723_MEK5
91-100	6,957633205	GSK1379763_MEK5
31-40	6,480960173	GW819776_MEK5
51-60	6,690045334	GW856795_MEK5
0-10	6,124927913	GSK902056_MEK5
41-50	6,8982798	AKI00000021a_ERBB2
0-10	6,134957182	AKI00000047a_ERBB2
41-50	5,91035057	AKI00000050a_ERBB2
31-40	6,377570486	AKI00000063a_ERBB2
0-10	5,918909101	AKI00000070a_ERBB2
0-10	5,720642639	AKI00000074a_ERBB2
21-30	6,419263825	PFE-PKIS 10_ERBB2
31-40	6,204853409	PFE-PKIS 14_ERBB2
11-20	6,362273662	PFE-PKIS 18_ERBB2
0-10	6,464467743	TPKI-30_ERBB2
21-30	6,258642833	TPKI-31_ERBB2
41-50	5,875722236	SB-213663_ERBB2
11-20	5,936724309	GSK301362_ERBB2
21-30	6,379988375	GSK1379713_ERBB2
0-10	6,270398006	GSK1379766_ERBB2
0-10	6,252730196	GSK1379708_ERBB2
11-20	5,62032375	GSK1379944_ERBB2
0-10	6,194941474	GSK1379753_ERBB2
11-20	6,023811283	GSK1379765_ERBB2
21-30	5,746660393	GSK1033723_ERBB2
0-10	6,202415021	GSK1379763_ERBB2
0-10	6,23239736	GW819776_ERBB2
81-90	6,173405978	GW856795_ERBB2
11-20	5,932162796	GSK902056_ERBB2
0-10	6,871744922	AKI00000021a_FRK
11-20	7,278370106	AKI00000047a_FRK
0-10	7,30797563	AKI00000050a_FRK
0-10	6,479539571	AKI00000063a_FRK
0-10	6,618618053	AKI00000070a_FRK
0-10	6,282458272	AKI00000074a_FRK
91-100	7,108840923	PFE-PKIS 10_FRK
0-10	6,083565436	PFE-PKIS 14_FRK
0-10	7,097747128	PFE-PKIS 18_FRK
11-20	6,782963812	TPKI-30_FRK
0-10	6,482080935	TPKI-31_FRK
11-20	6,175652712	SB-213663_FRK
0-10	6,13855067	GSK301362_FRK
0-10	6,319266084	GSK1379713_FRK
0-10	6,667519279	GSK1379766_FRK
0-10	6,40993084	GSK1379708_FRK
11-20	6,086301363	GSK1379944_FRK
0-10	6,744516316	GSK1379753_FRK
21-30	6,609162126	GSK1379765_FRK
0-10	6,1865987	GSK1033723_FRK
0-10	6,767748323	GSK1379763_FRK
11-20	6,533593827	GW819776_FRK
81-90	6,566949725	GW856795_FRK
0-10	5,706715582	GSK902056_FRK
0-10	6,367265896	AKI00000021a_CHEK2
61-70	6,095346274	AKI00000047a_CHEK2
0-10	5,993304992	AKI00000050a_CHEK2
0-10	5,913596615	AKI00000063a_CHEK2
21-30	6,068352349	AKI00000070a_CHEK2
21-30	6,247837285	AKI00000074a_CHEK2
21-30	6,525906046	PFE-PKIS 10_CHEK2
0-10	6,327528451	PFE-PKIS 14_CHEK2
0-10	6,729009636	PFE-PKIS 18_CHEK2
11-20	6,161196126	TPKI-30_CHEK2
0-10	6,184819596	TPKI-31_CHEK2
91-100	6,053226968	SB-213663_CHEK2
0-10	6,186522711	GSK301362_CHEK2
0-10	6,053983921	GSK1379713_CHEK2
0-10	5,875488178	GSK1379766_CHEK2
0-10	6,067862499	GSK1379708_CHEK2
0-10	6,130888144	GSK1379944_CHEK2
0-10	5,963763059	GSK1379753_CHEK2
11-20	5,931459715	GSK1379765_CHEK2
0-10	6,064236707	GSK1033723_CHEK2
51-60	5,899299735	GSK1379763_CHEK2
0-10	6,090575437	GW819776_CHEK2
0-10	6,120572301	GW856795_CHEK2
0-10	5,893895338	GSK902056_CHEK2
11-20	6,089192464	AKI00000021a_DCAMKL1
0-10	5,448243807	AKI00000047a_DCAMKL1
21-30	5,519264165	AKI00000050a_DCAMKL1
31-40	5,549666879	AKI00000063a_DCAMKL1
21-30	5,308410684	AKI00000070a_DCAMKL1
11-20	5,404387353	AKI00000074a_DCAMKL1
81-90	6,143382105	PFE-PKIS 10_DCAMKL1
11-20	5,512089172	PFE-PKIS 14_DCAMKL1
21-30	5,805287041	PFE-PKIS 18_DCAMKL1
21-30	6,254608285	TPKI-30_DCAMKL1
61-70	6,251320759	TPKI-31_DCAMKL1
0-10	5,64931702	SB-213663_DCAMKL1
11-20	5,440034583	GSK301362_DCAMKL1
0-10	5,727182139	GSK1379713_DCAMKL1
0-10	5,525399682	GSK1379766_DCAMKL1
0-10	5,621812898	GSK1379708_DCAMKL1
0-10	5,325336454	GSK1379944_DCAMKL1
11-20	5,536038964	GSK1379753_DCAMKL1
11-20	5,400435392	GSK1379765_DCAMKL1
0-10	5,517482601	GSK1033723_DCAMKL1
0-10	5,550315265	GSK1379763_DCAMKL1
31-40	5,773280295	GW819776_DCAMKL1
11-20	5,62023053	GW856795_DCAMKL1
0-10	5,511375792	GSK902056_DCAMKL1
41-50	6,629233878	AKI00000021a_JNK2
71-80	6,123466322	AKI00000047a_JNK2
0-10	5,927622177	AKI00000050a_JNK2
91-100	7,062150783	AKI00000063a_JNK2
0-10	6,176337235	AKI00000070a_JNK2
11-20	5,989784053	AKI00000074a_JNK2
0-10	6,27732243	PFE-PKIS 10_JNK2
0-10	5,821554865	PFE-PKIS 14_JNK2
41-50	6,57325461	PFE-PKIS 18_JNK2
0-10	6,353949672	TPKI-30_JNK2
0-10	6,270312025	TPKI-31_JNK2
91-100	6,747242327	SB-213663_JNK2
21-30	5,889934765	GSK301362_JNK2
0-10	5,235821443	GSK1379713_JNK2
0-10	6,345334862	GSK1379766_JNK2
31-40	6,221920023	GSK1379708_JNK2
21-30	6,135231218	GSK1379944_JNK2
21-30	6,380928091	GSK1379753_JNK2
0-10	6,224345021	GSK1379765_JNK2
0-10	6,082757048	GSK1033723_JNK2
21-30	6,323891707	GSK1379763_JNK2
51-60	6,802704384	GW819776_JNK2
21-30	5,93359813	GW856795_JNK2
0-10	5,884522181	GSK902056_JNK2
0-10	7,217615869	AKI00000021a_FLT3
91-100	8,592952534	AKI00000047a_FLT3
91-100	7,784578583	AKI00000050a_FLT3
0-10	6,38947389	AKI00000063a_FLT3
0-10	6,453777804	AKI00000070a_FLT3
0-10	6,144844005	AKI00000074a_FLT3
21-30	7,229644942	PFE-PKIS 10_FLT3
11-20	6,331919889	PFE-PKIS 14_FLT3
91-100	6,932504524	PFE-PKIS 18_FLT3
21-30	6,818167229	TPKI-30_FLT3
11-20	6,883837086	TPKI-31_FLT3
21-30	6,098669289	SB-213663_FLT3
41-50	6,392099648	GSK301362_FLT3
0-10	6,903454377	GSK1379713_FLT3
61-70	6,925126597	GSK1379766_FLT3
0-10	6,931797581	GSK1379708_FLT3
0-10	6,578728144	GSK1379944_FLT3
61-70	6,879250509	GSK1379753_FLT3
41-50	6,707725363	GSK1379765_FLT3
0-10	6,311378082	GSK1033723_FLT3
61-70	6,978249582	GSK1379763_FLT3
51-60	6,83249265	GW819776_FLT3
0-10	6,634873917	GW856795_FLT3
0-10	6,296418747	GSK902056_FLT3
11-20	7,065784193	AKI00000021a_AURKB
31-40	7,074741219	AKI00000047a_AURKB
41-50	7,173545133	AKI00000050a_AURKB
0-10	6,017045409	AKI00000063a_AURKB
21-30	6,226991324	AKI00000070a_AURKB
0-10	6,098466797	AKI00000074a_AURKB
0-10	6,613689765	PFE-PKIS 10_AURKB
71-80	6,51591413	PFE-PKIS 14_AURKB
81-90	7,27694337	PFE-PKIS 18_AURKB
31-40	7,288834409	TPKI-30_AURKB
71-80	7,079615054	TPKI-31_AURKB
0-10	5,835993921	SB-213663_AURKB
0-10	6,2449266	GSK301362_AURKB
31-40	6,852307043	GSK1379713_AURKB
61-70	6,916488179	GSK1379766_AURKB
0-10	6,758114186	GSK1379708_AURKB
31-40	6,039048528	GSK1379944_AURKB
51-60	7,054155273	GSK1379753_AURKB
91-100	6,954897167	GSK1379765_AURKB
0-10	5,886652559	GSK1033723_AURKB
51-60	7,025580732	GSK1379763_AURKB
31-40	7,051941119	GW819776_AURKB
31-40	6,340735816	GW856795_AURKB
31-40	5,940462555	GSK902056_AURKB
0-10	6,290454302	AKI00000021a_DYRK1A
31-40	6,30908753	AKI00000047a_DYRK1A
71-80	5,920919721	AKI00000050a_DYRK1A
21-30	6,283943589	AKI00000063a_DYRK1A
81-90	6,430728627	AKI00000070a_DYRK1A
21-30	6,380799987	AKI00000074a_DYRK1A
0-10	6,240224028	PFE-PKIS 10_DYRK1A
91-100	6,358305616	PFE-PKIS 14_DYRK1A
0-10	5,877574871	PFE-PKIS 18_DYRK1A
21-30	5,948205047	TPKI-30_DYRK1A
31-40	5,885704813	TPKI-31_DYRK1A
0-10	5,738977867	SB-213663_DYRK1A
21-30	6,281752544	GSK301362_DYRK1A
0-10	5,903614982	GSK1379713_DYRK1A
11-20	6,220609887	GSK1379766_DYRK1A
21-30	5,976240452	GSK1379708_DYRK1A
21-30	6,042203817	GSK1379944_DYRK1A
11-20	5,96358351	GSK1379753_DYRK1A
11-20	5,960136206	GSK1379765_DYRK1A
81-90	6,708496974	GSK1033723_DYRK1A
0-10	6,032894829	GSK1379763_DYRK1A
31-40	6,707212227	GW819776_DYRK1A
0-10	5,886835793	GW856795_DYRK1A
21-30	6,111291214	GSK902056_DYRK1A
21-30	6,813112091	AKI00000021a_JNK3
41-50	6,174900406	AKI00000047a_JNK3
0-10	5,938698351	AKI00000050a_JNK3
91-100	6,78311478	AKI00000063a_JNK3
11-20	6,161628647	AKI00000070a_JNK3
21-30	6,002615107	AKI00000074a_JNK3
0-10	6,225279024	PFE-PKIS 10_JNK3
0-10	5,770165857	PFE-PKIS 14_JNK3
61-70	6,810931501	PFE-PKIS 18_JNK3
31-40	6,429402005	TPKI-30_JNK3
0-10	6,353775924	TPKI-31_JNK3
91-100	6,545865922	SB-213663_JNK3
0-10	5,833446132	GSK301362_JNK3
0-10	6,465045278	GSK1379713_JNK3
31-40	6,6126196	GSK1379766_JNK3
11-20	6,504205937	GSK1379708_JNK3
11-20	6,073951821	GSK1379944_JNK3
41-50	6,621369058	GSK1379753_JNK3
21-30	6,44690992	GSK1379765_JNK3
0-10	6,173491281	GSK1033723_JNK3
31-40	6,61955189	GSK1379763_JNK3
71-80	7,092220138	GW819776_JNK3
11-20	5,93177894	GW856795_JNK3
0-10	5,698168333	GSK902056_JNK3
31-40	6,464620668	AKI00000021a_MEK3
0-10	5,633131869	AKI00000047a_MEK3
41-50	5,455846571	AKI00000050a_MEK3
51-60	6,003773533	AKI00000063a_MEK3
31-40	5,798938688	AKI00000070a_MEK3
31-40	5,508484895	AKI00000074a_MEK3
81-90	5,989840143	PFE-PKIS 10_MEK3
0-10	5,847267701	PFE-PKIS 14_MEK3
51-60	5,990794288	PFE-PKIS 18_MEK3
11-20	5,920284174	TPKI-30_MEK3
11-20	5,888646153	TPKI-31_MEK3
31-40	5,626072991	SB-213663_MEK3
31-40	5,942704196	GSK301362_MEK3
0-10	5,944249317	GSK1379713_MEK3
0-10	5,887864818	GSK1379766_MEK3
0-10	5,832528116	GSK1379708_MEK3
0-10	5,780766508	GSK1379944_MEK3
0-10	5,697374408	GSK1379753_MEK3
11-20	5,76184276	GSK1379765_MEK3
0-10	5,728461239	GSK1033723_MEK3
0-10	5,815991382	GSK1379763_MEK3
91-100	6,288691437	GW819776_MEK3
41-50	5,682127512	GW856795_MEK3
31-40	5,707182195	GSK902056_MEK3
21-30	6,821651063	AKI00000021a_ERBB3
0-10	5,847540766	AKI00000047a_ERBB3
21-30	5,737018437	AKI00000050a_ERBB3
31-40	6,014036914	AKI00000063a_ERBB3
0-10	5,535786695	AKI00000070a_ERBB3
11-20	5,437611711	AKI00000074a_ERBB3
0-10	6,278751301	PFE-PKIS 10_ERBB3
0-10	5,87931225	PFE-PKIS 14_ERBB3
11-20	6,049960379	PFE-PKIS 18_ERBB3
21-30	6,24244534	TPKI-30_ERBB3
41-50	5,950963125	TPKI-31_ERBB3
0-10	5,450913279	SB-213663_ERBB3
0-10	5,545344667	GSK301362_ERBB3
0-10	6,053904614	GSK1379713_ERBB3
0-10	6,254704038	GSK1379766_ERBB3
0-10	6,162442296	GSK1379708_ERBB3
0-10	5,28644296	GSK1379944_ERBB3
0-10	6,108429516	GSK1379753_ERBB3
21-30	5,865176423	GSK1379765_ERBB3
0-10	5,703122979	GSK1033723_ERBB3
0-10	6,204204657	GSK1379763_ERBB3
0-10	5,860071201	GW819776_ERBB3
41-50	5,912116262	GW856795_ERBB3
0-10	5,80800111	GSK902056_ERBB3
21-30	5,84426412	AKI00000021a_NEK3
21-30	5,524017824	AKI00000047a_NEK3
0-10	5,452116654	AKI00000050a_NEK3
11-20	5,678618273	AKI00000063a_NEK3
11-20	5,395405582	AKI00000070a_NEK3
0-10	5,489601131	AKI00000074a_NEK3
21-30	5,93044179	PFE-PKIS 10_NEK3
31-40	5,715273144	PFE-PKIS 14_NEK3
31-40	5,825322749	PFE-PKIS 18_NEK3
41-50	6,149262221	TPKI-30_NEK3
41-50	6,064214779	TPKI-31_NEK3
11-20	5,450988612	SB-213663_NEK3
0-10	5,34432788	GSK301362_NEK3
0-10	5,663091193	GSK1379713_NEK3
41-50	5,772536067	GSK1379766_NEK3
0-10	5,803400568	GSK1379708_NEK3
11-20	5,477147243	GSK1379944_NEK3
41-50	5,624276478	GSK1379753_NEK3
41-50	5,582274473	GSK1379765_NEK3
0-10	5,494584324	GSK1033723_NEK3
31-40	5,63414448	GSK1379763_NEK3
71-80	6,093469435	GW819776_NEK3
11-20	5,431498284	GW856795_NEK3
0-10	5,855080634	GSK902056_NEK3
21-30	6,000531683	AKI00000021a_BMPR2
0-10	5,780197997	AKI00000047a_BMPR2
31-40	5,861447575	AKI00000050a_BMPR2
11-20	5,520600872	AKI00000063a_BMPR2
11-20	5,420826782	AKI00000070a_BMPR2
11-20	5,445847066	AKI00000074a_BMPR2
0-10	6,082625089	PFE-PKIS 10_BMPR2
0-10	5,71382077	PFE-PKIS 14_BMPR2
11-20	5,824400927	PFE-PKIS 18_BMPR2
91-100	5,650272245	TPKI-30_BMPR2
61-70	5,646343448	TPKI-31_BMPR2
0-10	5,51923527	SB-213663_BMPR2
0-10	5,461302324	GSK301362_BMPR2
0-10	5,675153964	GSK1379713_BMPR2
21-30	5,643896737	GSK1379766_BMPR2
0-10	5,643027734	GSK1379708_BMPR2
11-20	5,594638115	GSK1379944_BMPR2
0-10	5,475194966	GSK1379753_BMPR2
21-30	5,425109469	GSK1379765_BMPR2
31-40	5,638848329	GSK1033723_BMPR2
0-10	5,520664311	GSK1379763_BMPR2
31-40	5,904298575	GW819776_BMPR2
31-40	5,656972349	GW856795_BMPR2
0-10	5,734925793	GSK902056_BMPR2
41-50	6,216867544	AKI00000021a_FES
0-10	6,075228217	AKI00000047a_FES
0-10	6,088437607	AKI00000050a_FES
0-10	6,048732266	AKI00000063a_FES
0-10	6,010477989	AKI00000070a_FES
0-10	6,139451687	AKI00000074a_FES
91-100	7,333749504	PFE-PKIS 10_FES
11-20	5,872877214	PFE-PKIS 14_FES
11-20	6,895235422	PFE-PKIS 18_FES
21-30	6,309221661	TPKI-30_FES
0-10	6,107142649	TPKI-31_FES
0-10	6,026078692	SB-213663_FES
0-10	6,121870851	GSK301362_FES
0-10	6,15864427	GSK1379713_FES
0-10	6,025956625	GSK1379766_FES
0-10	6,128060128	GSK1379708_FES
11-20	6,113046857	GSK1379944_FES
0-10	6,071323157	GSK1379753_FES
0-10	6,081822876	GSK1379765_FES
11-20	5,898528141	GSK1033723_FES
0-10	6,076280272	GSK1379763_FES
0-10	6,031086932	GW819776_FES
0-10	6,157428477	GW856795_FES
11-20	5,757469234	GSK902056_FES
0-10	6,564724308	AKI00000021a_PIK3CB
11-20	5,839822049	AKI00000047a_PIK3CB
0-10	5,769389009	AKI00000050a_PIK3CB
21-30	5,904218277	AKI00000063a_PIK3CB
0-10	5,658685047	AKI00000070a_PIK3CB
0-10	5,925857782	AKI00000074a_PIK3CB
0-10	6,84068186	PFE-PKIS 10_PIK3CB
11-20	6,021876701	PFE-PKIS 14_PIK3CB
21-30	6,300453331	PFE-PKIS 18_PIK3CB
31-40	6,120284477	TPKI-30_PIK3CB
0-10	6,227806729	TPKI-31_PIK3CB
0-10	5,835149243	SB-213663_PIK3CB
0-10	5,677208553	GSK301362_PIK3CB
0-10	6,142076049	GSK1379713_PIK3CB
0-10	5,790609858	GSK1379766_PIK3CB
0-10	5,94772044	GSK1379708_PIK3CB
0-10	5,888512427	GSK1379944_PIK3CB
0-10	5,826151955	GSK1379753_PIK3CB
81-90	5,627044388	GSK1379765_PIK3CB
11-20	6,232945897	GSK1033723_PIK3CB
0-10	5,735747987	GSK1379763_PIK3CB
0-10	6,073467566	GW819776_PIK3CB
0-10	6,118787649	GW856795_PIK3CB
0-10	6,36271638	GSK902056_PIK3CB
0-10	6,844752218	AKI00000021a_KIT
91-100	8,409260863	AKI00000047a_KIT
91-100	7,438816903	AKI00000050a_KIT
41-50	6,174499719	AKI00000063a_KIT
31-40	6,550025648	AKI00000070a_KIT
0-10	6,017311497	AKI00000074a_KIT
0-10	7,008134898	PFE-PKIS 10_KIT
61-70	6,135539958	PFE-PKIS 14_KIT
41-50	6,589888487	PFE-PKIS 18_KIT
0-10	6,642464998	TPKI-30_KIT
11-20	6,611452396	TPKI-31_KIT
0-10	6,069487799	SB-213663_KIT
71-80	5,807049407	GSK301362_KIT
0-10	6,610030467	GSK1379713_KIT
61-70	6,740760785	GSK1379766_KIT
0-10	6,606063993	GSK1379708_KIT
71-80	6,396468806	GSK1379944_KIT
81-90	6,631191771	GSK1379753_KIT
51-60	6,490947732	GSK1379765_KIT
21-30	6,16645883	GSK1033723_KIT
91-100	6,740450222	GSK1379763_KIT
71-80	6,817752611	GW819776_KIT
21-30	6,536266418	GW856795_KIT
0-10	5,983829249	GSK902056_KIT
41-50	6,964177208	AKI00000021a_JNK1
0-10	6,145593354	AKI00000047a_JNK1
11-20	6,010967716	AKI00000050a_JNK1
91-100	6,746661287	AKI00000063a_JNK1
0-10	6,110777795	AKI00000070a_JNK1
0-10	6,038831049	AKI00000074a_JNK1
0-10	6,403977501	PFE-PKIS 10_JNK1
21-30	5,778759923	PFE-PKIS 14_JNK1
41-50	6,811599846	PFE-PKIS 18_JNK1
21-30	6,495287197	TPKI-30_JNK1
31-40	6,391036916	TPKI-31_JNK1
91-100	6,278932819	SB-213663_JNK1
21-30	5,868915009	GSK301362_JNK1
0-10	6,494076457	GSK1379713_JNK1
31-40	6,678166675	GSK1379766_JNK1
21-30	6,43950531	GSK1379708_JNK1
21-30	6,081698456	GSK1379944_JNK1
41-50	6,645979711	GSK1379753_JNK1
21-30	6,511831035	GSK1379765_JNK1
0-10	6,18033097	GSK1033723_JNK1
21-30	6,651062288	GSK1379763_JNK1
91-100	6,95288903	GW819776_JNK1
31-40	5,825913739	GW856795_JNK1
0-10	5,887730107	GSK902056_JNK1
11-20	6,291866787	AKI00000021a_CSNK2A1
31-40	5,571018622	AKI00000047a_CSNK2A1
51-60	6,108407801	AKI00000050a_CSNK2A1
11-20	5,793266347	AKI00000063a_CSNK2A1
71-80	6,079548921	AKI00000070a_CSNK2A1
41-50	5,935578901	AKI00000074a_CSNK2A1
0-10	6,282061874	PFE-PKIS 10_CSNK2A1
71-80	6,386074034	PFE-PKIS 14_CSNK2A1
51-60	6,179178279	PFE-PKIS 18_CSNK2A1
0-10	6,508067147	TPKI-30_CSNK2A1
0-10	6,432556569	TPKI-31_CSNK2A1
0-10	5,245820787	SB-213663_CSNK2A1
31-40	5,752344353	GSK301362_CSNK2A1
0-10	6,016884225	GSK1379713_CSNK2A1
0-10	6,225456493	GSK1379766_CSNK2A1
0-10	6,453774402	GSK1379708_CSNK2A1
0-10	5,62798142	GSK1379944_CSNK2A1
11-20	6,243220817	GSK1379753_CSNK2A1
0-10	6,02882949	GSK1379765_CSNK2A1
0-10	5,841689157	GSK1033723_CSNK2A1
11-20	6,235091791	GSK1379763_CSNK2A1
11-20	6,498212629	GW819776_CSNK2A1
0-10	5,994705592	GW856795_CSNK2A1
0-10	5,97743224	GSK902056_CSNK2A1
0-10	6,135129649	AKI00000021a_PLK2
11-20	5,686168586	AKI00000047a_PLK2
0-10	5,838439992	AKI00000050a_PLK2
11-20	5,766414896	AKI00000063a_PLK2
51-60	5,280026293	AKI00000070a_PLK2
21-30	5,72715494	AKI00000074a_PLK2
0-10	6,153997327	PFE-PKIS 10_PLK2
0-10	6,032542835	PFE-PKIS 14_PLK2
61-70	6,206819673	PFE-PKIS 18_PLK2
91-100	7,558524413	TPKI-30_PLK2
91-100	7,101848977	TPKI-31_PLK2
0-10	5,455945941	SB-213663_PLK2
31-40	5,441992999	GSK301362_PLK2
0-10	5,516454487	GSK1379713_PLK2
0-10	5,991548005	GSK1379766_PLK2
0-10	5,690775942	GSK1379708_PLK2
0-10	5,461175944	GSK1379944_PLK2
0-10	5,835230638	GSK1379753_PLK2
0-10	5,673912977	GSK1379765_PLK2
0-10	5,62846248	GSK1033723_PLK2
0-10	5,820526409	GSK1379763_PLK2
11-20	6,217580349	GW819776_PLK2
0-10	5,564675024	GW856795_PLK2
0-10	5,987325432	GSK902056_PLK2
0-10	5,796592596	AKI00000021a_CDKL5
0-10	6,126360577	AKI00000047a_CDKL5
0-10	5,825160832	AKI00000050a_CDKL5
0-10	5,70029237	AKI00000063a_CDKL5
81-90	5,927758047	AKI00000070a_CDKL5
0-10	5,670877176	AKI00000074a_CDKL5
0-10	6,137951678	PFE-PKIS 10_CDKL5
0-10	5,918726436	PFE-PKIS 14_CDKL5
0-10	5,841640653	PFE-PKIS 18_CDKL5
0-10	5,948232963	TPKI-30_CDKL5
0-10	5,904113886	TPKI-31_CDKL5
0-10	5,347540261	SB-213663_CDKL5
0-10	5,898040354	GSK301362_CDKL5
0-10	5,905474354	GSK1379713_CDKL5
0-10	5,773087854	GSK1379766_CDKL5
0-10	5,848431015	GSK1379708_CDKL5
0-10	5,746398058	GSK1379944_CDKL5
0-10	5,715642793	GSK1379753_CDKL5
0-10	5,605130517	GSK1379765_CDKL5
0-10	5,749677997	GSK1033723_CDKL5
0-10	5,713514352	GSK1379763_CDKL5
61-70	5,81174097	GW819776_CDKL5
0-10	5,663428324	GW856795_CDKL5
0-10	5,879290703	GSK902056_CDKL5
21-30	6,359146078	AKI00000021a_MEK4
11-20	5,667930598	AKI00000047a_MEK4
11-20	5,54990408	AKI00000050a_MEK4
81-90	5,847443107	AKI00000063a_MEK4
21-30	5,802087176	AKI00000070a_MEK4
11-20	5,559382479	AKI00000074a_MEK4
61-70	5,930411199	PFE-PKIS 10_MEK4
0-10	5,805958615	PFE-PKIS 14_MEK4
31-40	6,096101125	PFE-PKIS 18_MEK4
21-30	5,802765329	TPKI-30_MEK4
0-10	5,816191153	TPKI-31_MEK4
0-10	5,526245971	SB-213663_MEK4
31-40	5,777110445	GSK301362_MEK4
0-10	5,910426326	GSK1379713_MEK4
0-10	5,855689061	GSK1379766_MEK4
11-20	5,867996535	GSK1379708_MEK4
0-10	5,785975619	GSK1379944_MEK4
51-60	5,723957913	GSK1379753_MEK4
21-30	5,736970736	GSK1379765_MEK4
0-10	5,675892969	GSK1033723_MEK4
11-20	5,751902693	GSK1379763_MEK4
61-70	6,201816521	GW819776_MEK4
0-10	5,67314472	GW856795_MEK4
21-30	5,619175677	GSK902056_MEK4
91-100	6,581170468	AKI00000021a_YSK4
91-100	6,725800186	AKI00000047a_YSK4
11-20	6,618458108	AKI00000050a_YSK4
11-20	6,104471995	AKI00000063a_YSK4
81-90	6,306405345	AKI00000070a_YSK4
31-40	6,063640217	AKI00000074a_YSK4
0-10	6,994272121	PFE-PKIS 10_YSK4
61-70	6,470589011	PFE-PKIS 14_YSK4
91-100	6,803566231	PFE-PKIS 18_YSK4
51-60	6,375830376	TPKI-30_YSK4
91-100	6,4309823	TPKI-31_YSK4
0-10	5,914796942	SB-213663_YSK4
41-50	6,757296805	GSK301362_YSK4
0-10	6,437660855	GSK1379713_YSK4
41-50	6,543830802	GSK1379766_YSK4
11-20	6,719119177	GSK1379708_YSK4
21-30	6,428437315	GSK1379944_YSK4
71-80	6,433360816	GSK1379753_YSK4
31-40	6,433359925	GSK1379765_YSK4
91-100	6,174193672	GSK1033723_YSK4
31-40	6,437886958	GSK1379763_YSK4
41-50	6,615524044	GW819776_YSK4
0-10	6,818691066	GW856795_YSK4
91-100	7,346930935	GSK902056_YSK4
31-40	6,556335078	AKI00000021a_ALK
11-20	6,295676958	AKI00000047a_ALK
0-10	6,126064169	AKI00000050a_ALK
11-20	6,040398727	AKI00000063a_ALK
11-20	6,038785409	AKI00000070a_ALK
0-10	5,83844077	AKI00000074a_ALK
91-100	8,573015486	PFE-PKIS 10_ALK
0-10	5,893898344	PFE-PKIS 14_ALK
0-10	7,15106924	PFE-PKIS 18_ALK
21-30	7,209993932	TPKI-30_ALK
21-30	6,941968874	TPKI-31_ALK
11-20	6,068272252	SB-213663_ALK
21-30	6,244240222	GSK301362_ALK
0-10	6,589536485	GSK1379713_ALK
61-70	6,493014851	GSK1379766_ALK
21-30	6,6065695	GSK1379708_ALK
31-40	6,144353272	GSK1379944_ALK
41-50	6,425310124	GSK1379753_ALK
71-80	6,382710423	GSK1379765_ALK
0-10	5,940222402	GSK1033723_ALK
41-50	6,37002458	GSK1379763_ALK
0-10	6,067383983	GW819776_ALK
31-40	6,053713605	GW856795_ALK
21-30	6,18662436	GSK902056_ALK
11-20	5,869253569	AKI00000021a_HIPK3
0-10	6,065944701	AKI00000047a_HIPK3
0-10	5,922010015	AKI00000050a_HIPK3
31-40	5,640874784	AKI00000063a_HIPK3
51-60	5,706332464	AKI00000070a_HIPK3
81-90	5,701816047	AKI00000074a_HIPK3
0-10	6,277927999	PFE-PKIS 10_HIPK3
91-100	5,900796512	PFE-PKIS 14_HIPK3
11-20	5,806281646	PFE-PKIS 18_HIPK3
31-40	5,85565184	TPKI-30_HIPK3
51-60	5,913862752	TPKI-31_HIPK3
0-10	5,387420138	SB-213663_HIPK3
11-20	5,67585801	GSK301362_HIPK3
0-10	5,672872781	GSK1379713_HIPK3
11-20	5,885305243	GSK1379766_HIPK3
0-10	5,855587335	GSK1379708_HIPK3
71-80	5,557861974	GSK1379944_HIPK3
0-10	5,724502777	GSK1379753_HIPK3
31-40	5,659903007	GSK1379765_HIPK3
91-100	5,81710657	GSK1033723_HIPK3
81-90	5,823797957	GSK1379763_HIPK3
71-80	6,142398048	GW819776_HIPK3
0-10	5,719513151	GW856795_HIPK3
41-50	6,29916034	GSK902056_HIPK3
11-20	6,253976569	AKI00000021a_IRAK3
0-10	5,736143499	AKI00000047a_IRAK3
31-40	5,570020014	AKI00000050a_IRAK3
31-40	5,806672723	AKI00000063a_IRAK3
0-10	5,528202313	AKI00000070a_IRAK3
21-30	5,455327058	AKI00000074a_IRAK3
11-20	6,427299325	PFE-PKIS 10_IRAK3
0-10	5,686573053	PFE-PKIS 14_IRAK3
0-10	6,112389905	PFE-PKIS 18_IRAK3
11-20	6,244439261	TPKI-30_IRAK3
0-10	6,083185903	TPKI-31_IRAK3
0-10	5,526011953	SB-213663_IRAK3
11-20	5,729624385	GSK301362_IRAK3
0-10	5,997266938	GSK1379713_IRAK3
81-90	6,076011265	GSK1379766_IRAK3
21-30	5,861044997	GSK1379708_IRAK3
11-20	5,548515017	GSK1379944_IRAK3
81-90	5,916971448	GSK1379753_IRAK3
81-90	5,873202295	GSK1379765_IRAK3
0-10	5,606230723	GSK1033723_IRAK3
81-90	5,980685166	GSK1379763_IRAK3
0-10	6,19776192	GW819776_IRAK3
0-10	5,569019032	GW856795_IRAK3
0-10	5,759854862	GSK902056_IRAK3
11-20	6,677981948	AKI00000021a_PIK3CG
21-30	6,863776011	AKI00000047a_PIK3CG
11-20	6,52175258	AKI00000050a_PIK3CG
0-10	6,099890154	AKI00000063a_PIK3CG
31-40	6,360959046	AKI00000070a_PIK3CG
0-10	6,522387848	AKI00000074a_PIK3CG
0-10	7,137456632	PFE-PKIS 10_PIK3CG
0-10	6,618295337	PFE-PKIS 14_PIK3CG
0-10	6,348580831	PFE-PKIS 18_PIK3CG
0-10	6,63822623	TPKI-30_PIK3CG
81-90	6,409225946	TPKI-31_PIK3CG
21-30	5,914018642	SB-213663_PIK3CG
0-10	5,823146414	GSK301362_PIK3CG
0-10	6,276037048	GSK1379713_PIK3CG
11-20	6,538202105	GSK1379766_PIK3CG
0-10	6,129486516	GSK1379708_PIK3CG
0-10	6,010953142	GSK1379944_PIK3CG
11-20	6,42116825	GSK1379753_PIK3CG
0-10	6,273516951	GSK1379765_PIK3CG
0-10	6,800792384	GSK1033723_PIK3CG
0-10	6,419949134	GSK1379763_PIK3CG
41-50	6,33686325	GW819776_PIK3CG
31-40	6,183872639	GW856795_PIK3CG
0-10	6,799409373	GSK902056_PIK3CG
0-10	5,925996131	AKI00000021a_CAMK1B
0-10	5,387723525	AKI00000047a_CAMK1B
91-100	5,502810587	AKI00000050a_CAMK1B
91-100	5,669764484	AKI00000063a_CAMK1B
0-10	5,428728244	AKI00000070a_CAMK1B
0-10	5,372800098	AKI00000074a_CAMK1B
41-50	6,034144142	PFE-PKIS 10_CAMK1B
0-10	5,538896924	PFE-PKIS 14_CAMK1B
0-10	5,835122662	PFE-PKIS 18_CAMK1B
0-10	6,006541597	TPKI-30_CAMK1B
0-10	6,027983897	TPKI-31_CAMK1B
61-70	5,371090977	SB-213663_CAMK1B
81-90	5,403002278	GSK301362_CAMK1B
31-40	5,620259448	GSK1379713_CAMK1B
31-40	5,524144208	GSK1379766_CAMK1B
0-10	5,554025557	GSK1379708_CAMK1B
0-10	5,375680008	GSK1379944_CAMK1B
0-10	5,507458499	GSK1379753_CAMK1B
31-40	5,484604872	GSK1379765_CAMK1B
0-10	5,411919758	GSK1033723_CAMK1B
31-40	5,542013232	GSK1379763_CAMK1B
0-10	5,814902032	GW819776_CAMK1B
61-70	5,521784273	GW856795_CAMK1B
21-30	5,603097101	GSK902056_CAMK1B
21-30	6,110847678	AKI00000021a_PRKG2
0-10	6,279423609	AKI00000047a_PRKG2
11-20	6,17944953	AKI00000050a_PRKG2
21-30	6,252669947	AKI00000063a_PRKG2
21-30	5,822452349	AKI00000070a_PRKG2
0-10	6,004859085	AKI00000074a_PRKG2
0-10	6,540577483	PFE-PKIS 10_PRKG2
0-10	6,211761551	PFE-PKIS 14_PRKG2
0-10	5,909027525	PFE-PKIS 18_PRKG2
21-30	6,005636174	TPKI-30_PRKG2
0-10	5,874976916	TPKI-31_PRKG2
21-30	6,019539907	SB-213663_PRKG2
0-10	6,000096219	GSK301362_PRKG2
0-10	5,875963224	GSK1379713_PRKG2
0-10	5,757182848	GSK1379766_PRKG2
0-10	5,703345974	GSK1379708_PRKG2
0-10	5,905959241	GSK1379944_PRKG2
0-10	5,752857246	GSK1379753_PRKG2
0-10	5,820128001	GSK1379765_PRKG2
11-20	6,200057227	GSK1033723_PRKG2
0-10	5,716752169	GSK1379763_PRKG2
0-10	6,059801953	GW819776_PRKG2
0-10	5,947292426	GW856795_PRKG2
91-100	7,134341959	GSK902056_PRKG2
21-30	5,948592153	AKI00000021a_RIPK4
71-80	5,777993415	AKI00000047a_RIPK4
0-10	5,63177777	AKI00000050a_RIPK4
0-10	5,758601804	AKI00000063a_RIPK4
21-30	5,610237695	AKI00000070a_RIPK4
0-10	5,640459477	AKI00000074a_RIPK4
0-10	6,206300787	PFE-PKIS 10_RIPK4
0-10	5,799717853	PFE-PKIS 14_RIPK4
41-50	5,516081877	PFE-PKIS 18_RIPK4
0-10	5,848865162	TPKI-30_RIPK4
0-10	5,936647988	TPKI-31_RIPK4
21-30	5,648524155	SB-213663_RIPK4
11-20	5,716290958	GSK301362_RIPK4
0-10	5,754796806	GSK1379713_RIPK4
61-70	5,755235927	GSK1379766_RIPK4
0-10	5,805955971	GSK1379708_RIPK4
0-10	5,702630689	GSK1379944_RIPK4
41-50	5,610511993	GSK1379753_RIPK4
31-40	5,563590879	GSK1379765_RIPK4
0-10	5,777817177	GSK1033723_RIPK4
41-50	5,657023008	GSK1379763_RIPK4
0-10	5,786222502	GW819776_RIPK4
41-50	5,673434913	GW856795_RIPK4
0-10	5,965909187	GSK902056_RIPK4
11-20	6,140718456	AKI00000021a_RIOK3
0-10	6,009579949	AKI00000047a_RIOK3
41-50	5,764980613	AKI00000050a_RIOK3
11-20	5,754952366	AKI00000063a_RIOK3
0-10	5,59319476	AKI00000070a_RIOK3
0-10	5,897351494	AKI00000074a_RIOK3
0-10	5,969019237	PFE-PKIS 10_RIOK3
11-20	5,991609923	PFE-PKIS 14_RIOK3
81-90	6,001185287	PFE-PKIS 18_RIOK3
51-60	5,884756983	TPKI-30_RIOK3
91-100	6,003181815	TPKI-31_RIOK3
0-10	5,695351966	SB-213663_RIOK3
61-70	5,955408349	GSK301362_RIOK3
0-10	5,771456643	GSK1379713_RIOK3
81-90	5,776323788	GSK1379766_RIOK3
0-10	5,815795614	GSK1379708_RIOK3
11-20	5,755116745	GSK1379944_RIOK3
61-70	5,763811112	GSK1379753_RIOK3
51-60	5,676630737	GSK1379765_RIOK3
0-10	5,762639204	GSK1033723_RIOK3
81-90	5,757505928	GSK1379763_RIOK3
21-30	6,009193328	GW819776_RIOK3
21-30	5,888674256	GW856795_RIOK3
0-10	5,681804184	GSK902056_RIOK3
21-30	6,703856198	AKI00000021a_TYK2(JH2domain-pseudokinase)
0-10	6,280672691	AKI00000047a_TYK2(JH2domain-pseudokinase)
11-20	6,336525677	AKI00000050a_TYK2(JH2domain-pseudokinase)
71-80	6,411528091	AKI00000063a_TYK2(JH2domain-pseudokinase)
81-90	6,307071686	AKI00000070a_TYK2(JH2domain-pseudokinase)
0-10	6,140290595	AKI00000074a_TYK2(JH2domain-pseudokinase)
0-10	6,929336107	PFE-PKIS 10_TYK2(JH2domain-pseudokinase)
41-50	6,477623652	PFE-PKIS 14_TYK2(JH2domain-pseudokinase)
21-30	6,889905042	PFE-PKIS 18_TYK2(JH2domain-pseudokinase)
51-60	6,608850411	TPKI-30_TYK2(JH2domain-pseudokinase)
71-80	6,571438539	TPKI-31_TYK2(JH2domain-pseudokinase)
0-10	6,07890938	SB-213663_TYK2(JH2domain-pseudokinase)
91-100	6,34917545	GSK301362_TYK2(JH2domain-pseudokinase)
0-10	6,819027639	GSK1379713_TYK2(JH2domain-pseudokinase)
51-60	6,482788914	GSK1379766_TYK2(JH2domain-pseudokinase)
11-20	6,812696125	GSK1379708_TYK2(JH2domain-pseudokinase)
0-10	6,068801842	GSK1379944_TYK2(JH2domain-pseudokinase)
11-20	6,425653385	GSK1379753_TYK2(JH2domain-pseudokinase)
41-50	6,528031676	GSK1379765_TYK2(JH2domain-pseudokinase)
11-20	6,481796735	GSK1033723_TYK2(JH2domain-pseudokinase)
31-40	6,5204392	GSK1379763_TYK2(JH2domain-pseudokinase)
61-70	6,699964453	GW819776_TYK2(JH2domain-pseudokinase)
31-40	6,277649039	GW856795_TYK2(JH2domain-pseudokinase)
0-10	6,248173606	GSK902056_TYK2(JH2domain-pseudokinase)
41-50	6,233984674	AKI00000021a_IRAK1
0-10	5,852609026	AKI00000047a_IRAK1
21-30	5,761576871	AKI00000050a_IRAK1
11-20	5,922975152	AKI00000063a_IRAK1
21-30	5,747809527	AKI00000070a_IRAK1
11-20	5,66604275	AKI00000074a_IRAK1
0-10	6,445912722	PFE-PKIS 10_IRAK1
61-70	5,829357454	PFE-PKIS 14_IRAK1
31-40	6,385089409	PFE-PKIS 18_IRAK1
61-70	6,487238309	TPKI-30_IRAK1
91-100	6,366712035	TPKI-31_IRAK1
0-10	5,650065764	SB-213663_IRAK1
31-40	5,773787314	GSK301362_IRAK1
0-10	6,194428289	GSK1379713_IRAK1
71-80	6,189235301	GSK1379766_IRAK1
11-20	6,318427434	GSK1379708_IRAK1
81-90	5,92582874	GSK1379944_IRAK1
71-80	6,14073779	GSK1379753_IRAK1
71-80	6,012555611	GSK1379765_IRAK1
51-60	5,70483255	GSK1033723_IRAK1
71-80	6,082033157	GSK1379763_IRAK1
71-80	6,561016072	GW819776_IRAK1
0-10	5,702244677	GW856795_IRAK1
21-30	5,837510647	GSK902056_IRAK1
91-100	6,415573281	AKI00000021a_MAP3K2
71-80	5,768194612	AKI00000047a_MAP3K2
0-10	5,679204906	AKI00000050a_MAP3K2
21-30	5,874929566	AKI00000063a_MAP3K2
21-30	5,523698049	AKI00000070a_MAP3K2
11-20	5,652709348	AKI00000074a_MAP3K2
0-10	6,882195662	PFE-PKIS 10_MAP3K2
0-10	5,786831991	PFE-PKIS 14_MAP3K2
51-60	6,274733903	PFE-PKIS 18_MAP3K2
31-40	6,329636378	TPKI-30_MAP3K2
41-50	6,352220127	TPKI-31_MAP3K2
0-10	5,796548314	SB-213663_MAP3K2
61-70	6,015425378	GSK301362_MAP3K2
0-10	6,029027372	GSK1379713_MAP3K2
0-10	5,986906741	GSK1379766_MAP3K2
11-20	6,233315176	GSK1379708_MAP3K2
0-10	5,763754001	GSK1379944_MAP3K2
21-30	5,821492743	GSK1379753_MAP3K2
0-10	5,90295144	GSK1379765_MAP3K2
0-10	5,674549781	GSK1033723_MAP3K2
0-10	5,887094498	GSK1379763_MAP3K2
11-20	6,144365557	GW819776_MAP3K2
0-10	5,774336911	GW856795_MAP3K2
61-70	6,209892502	GSK902056_MAP3K2
41-50	6,255031286	AKI00000021a_LOK
51-60	6,400760467	AKI00000047a_LOK
71-80	6,420768612	AKI00000050a_LOK
11-20	5,651955176	AKI00000063a_LOK
31-40	6,045759075	AKI00000070a_LOK
0-10	5,872620071	AKI00000074a_LOK
91-100	6,796443649	PFE-PKIS 10_LOK
0-10	6,049920878	PFE-PKIS 14_LOK
0-10	6,61200955	PFE-PKIS 18_LOK
31-40	6,355927283	TPKI-30_LOK
61-70	6,298506301	TPKI-31_LOK
0-10	5,805329606	SB-213663_LOK
0-10	5,986556405	GSK301362_LOK
0-10	6,103796766	GSK1379713_LOK
0-10	6,514855979	GSK1379766_LOK
0-10	6,194637087	GSK1379708_LOK
0-10	6,04209956	GSK1379944_LOK
11-20	6,394970743	GSK1379753_LOK
41-50	6,26454811	GSK1379765_LOK
0-10	5,936975412	GSK1033723_LOK
41-50	6,407427228	GSK1379763_LOK
11-20	6,369967198	GW819776_LOK
0-10	6,246233008	GW856795_LOK
0-10	6,200573902	GSK902056_LOK
0-10	6,273054973	AKI00000021a_ULK3
21-30	5,576754569	AKI00000047a_ULK3
0-10	5,572477355	AKI00000050a_ULK3
0-10	5,716734723	AKI00000063a_ULK3
0-10	5,603008839	AKI00000070a_ULK3
0-10	5,790198386	AKI00000074a_ULK3
0-10	6,222196693	PFE-PKIS 10_ULK3
11-20	5,699793279	PFE-PKIS 14_ULK3
51-60	6,727542417	PFE-PKIS 18_ULK3
31-40	6,394366406	TPKI-30_ULK3
11-20	6,520327849	TPKI-31_ULK3
0-10	5,601900146	SB-213663_ULK3
11-20	5,518670963	GSK301362_ULK3
0-10	6,12984501	GSK1379713_ULK3
81-90	6,126781703	GSK1379766_ULK3
0-10	6,166246647	GSK1379708_ULK3
0-10	5,76299789	GSK1379944_ULK3
71-80	6,114608287	GSK1379753_ULK3
81-90	6,114434762	GSK1379765_ULK3
0-10	5,572108588	GSK1033723_ULK3
81-90	6,079259633	GSK1379763_ULK3
21-30	6,102981071	GW819776_ULK3
0-10	5,896168645	GW856795_ULK3
11-20	5,701622838	GSK902056_ULK3
51-60	5,788844708	AKI00000021a_WNK3
0-10	5,791470863	AKI00000047a_WNK3
11-20	5,724246805	AKI00000050a_WNK3
0-10	5,509519011	AKI00000063a_WNK3
0-10	5,618990969	AKI00000070a_WNK3
0-10	5,496902575	AKI00000074a_WNK3
0-10	6,140499286	PFE-PKIS 10_WNK3
0-10	5,736024071	PFE-PKIS 14_WNK3
0-10	5,989908759	PFE-PKIS 18_WNK3
0-10	5,909387203	TPKI-30_WNK3
21-30	5,751406668	TPKI-31_WNK3
0-10	5,462111247	SB-213663_WNK3
11-20	5,497569652	GSK301362_WNK3
71-80	5,612417778	GSK1379713_WNK3
41-50	5,628316651	GSK1379766_WNK3
11-20	5,804814434	GSK1379708_WNK3
0-10	5,526330442	GSK1379944_WNK3
51-60	5,518041591	GSK1379753_WNK3
31-40	5,460760381	GSK1379765_WNK3
11-20	5,652206934	GSK1033723_WNK3
21-30	5,53602955	GSK1379763_WNK3
0-10	5,781236214	GW819776_WNK3
31-40	5,689932359	GW856795_WNK3
21-30	5,871490059	GSK902056_WNK3
31-40	6,922825416	AKI00000021a_CDK4-cyclinD3
0-10	5,947169106	AKI00000047a_CDK4-cyclinD3
11-20	6,020235562	AKI00000050a_CDK4-cyclinD3
11-20	6,529616958	AKI00000063a_CDK4-cyclinD3
91-100	6,037991857	AKI00000070a_CDK4-cyclinD3
0-10	5,628426233	AKI00000074a_CDK4-cyclinD3
0-10	6,572623052	PFE-PKIS 10_CDK4-cyclinD3
0-10	5,772914062	PFE-PKIS 14_CDK4-cyclinD3
0-10	6,619908047	PFE-PKIS 18_CDK4-cyclinD3
31-40	7,048785873	TPKI-30_CDK4-cyclinD3
41-50	7,085696749	TPKI-31_CDK4-cyclinD3
0-10	5,611154835	SB-213663_CDK4-cyclinD3
0-10	6,244377461	GSK301362_CDK4-cyclinD3
0-10	6,416205631	GSK1379713_CDK4-cyclinD3
11-20	6,418699543	GSK1379766_CDK4-cyclinD3
0-10	6,535708067	GSK1379708_CDK4-cyclinD3
11-20	5,715236175	GSK1379944_CDK4-cyclinD3
0-10	6,432088761	GSK1379753_CDK4-cyclinD3
0-10	6,323723538	GSK1379765_CDK4-cyclinD3
0-10	5,860989516	GSK1033723_CDK4-cyclinD3
0-10	6,421360963	GSK1379763_CDK4-cyclinD3
0-10	7,080967031	GW819776_CDK4-cyclinD3
0-10	5,561669381	GW856795_CDK4-cyclinD3
0-10	6,005343471	GSK902056_CDK4-cyclinD3
61-70	6,922825416	AKI00000021a_CDK4-cyclinD1
0-10	5,947169106	AKI00000047a_CDK4-cyclinD1
21-30	6,020235562	AKI00000050a_CDK4-cyclinD1
0-10	6,529616958	AKI00000063a_CDK4-cyclinD1
91-100	6,037991857	AKI00000070a_CDK4-cyclinD1
0-10	5,628426233	AKI00000074a_CDK4-cyclinD1
0-10	6,572623052	PFE-PKIS 10_CDK4-cyclinD1
0-10	5,772914062	PFE-PKIS 14_CDK4-cyclinD1
21-30	6,619908047	PFE-PKIS 18_CDK4-cyclinD1
11-20	7,048785873	TPKI-30_CDK4-cyclinD1
51-60	7,085696749	TPKI-31_CDK4-cyclinD1
21-30	5,611154835	SB-213663_CDK4-cyclinD1
0-10	6,244377461	GSK301362_CDK4-cyclinD1
0-10	6,416205631	GSK1379713_CDK4-cyclinD1
0-10	6,418699543	GSK1379766_CDK4-cyclinD1
0-10	6,535708067	GSK1379708_CDK4-cyclinD1
81-90	5,715236175	GSK1379944_CDK4-cyclinD1
0-10	6,432088761	GSK1379753_CDK4-cyclinD1
0-10	6,323723538	GSK1379765_CDK4-cyclinD1
0-10	5,860989516	GSK1033723_CDK4-cyclinD1
0-10	6,421360963	GSK1379763_CDK4-cyclinD1
0-10	7,080967031	GW819776_CDK4-cyclinD1
51-60	5,561669381	GW856795_CDK4-cyclinD1
0-10	6,005343471	GSK902056_CDK4-cyclinD1
0-10	6,276716991	AKI00000021a_CLK1
31-40	6,213190075	AKI00000047a_CLK1
0-10	5,987327017	AKI00000050a_CLK1
0-10	6,238591929	AKI00000063a_CLK1
51-60	6,275183271	AKI00000070a_CLK1
11-20	6,372516417	AKI00000074a_CLK1
11-20	6,580947124	PFE-PKIS 10_CLK1
81-90	6,528720851	PFE-PKIS 14_CLK1
51-60	6,506569118	PFE-PKIS 18_CLK1
51-60	6,467337606	TPKI-30_CLK1
61-70	6,416023163	TPKI-31_CLK1
0-10	5,658243036	SB-213663_CLK1
31-40	6,481828538	GSK301362_CLK1
11-20	5,876630968	GSK1379713_CLK1
21-30	6,112631493	GSK1379766_CLK1
11-20	6,075235448	GSK1379708_CLK1
21-30	6,322301831	GSK1379944_CLK1
11-20	6,00114567	GSK1379753_CLK1
21-30	5,958813911	GSK1379765_CLK1
91-100	6,754169113	GSK1033723_CLK1
11-20	6,021498844	GSK1379763_CLK1
81-90	6,591121011	GW819776_CLK1
11-20	6,235526484	GW856795_CLK1
11-20	6,068899083	GSK902056_CLK1
0-10	6,003693786	AKI00000021a_RIPK5
31-40	5,74643052	AKI00000047a_RIPK5
21-30	5,507459784	AKI00000050a_RIPK5
41-50	5,670907296	AKI00000063a_RIPK5
21-30	5,419199435	AKI00000070a_RIPK5
11-20	5,412411247	AKI00000074a_RIPK5
81-90	6,322824794	PFE-PKIS 10_RIPK5
0-10	5,625913633	PFE-PKIS 14_RIPK5
41-50	5,943886907	PFE-PKIS 18_RIPK5
0-10	6,140783287	TPKI-30_RIPK5
0-10	5,991522696	TPKI-31_RIPK5
0-10	5,396428925	SB-213663_RIPK5
0-10	5,572392959	GSK301362_RIPK5
0-10	5,787010784	GSK1379713_RIPK5
0-10	5,735724166	GSK1379766_RIPK5
0-10	5,686614599	GSK1379708_RIPK5
0-10	5,473482675	GSK1379944_RIPK5
0-10	5,647101888	GSK1379753_RIPK5
0-10	5,650497211	GSK1379765_RIPK5
0-10	5,560563885	GSK1033723_RIPK5
0-10	5,703915461	GSK1379763_RIPK5
21-30	5,773427477	GW819776_RIPK5
0-10	5,701699741	GW856795_RIPK5
0-10	5,801213018	GSK902056_RIPK5
41-50	5,71978621	AKI00000021a_NIM1
0-10	5,203980381	AKI00000047a_NIM1
0-10	5,239340489	AKI00000050a_NIM1
0-10	5,303455438	AKI00000063a_NIM1
31-40	5,321554223	AKI00000070a_NIM1
0-10	5,303355226	AKI00000074a_NIM1
0-10	5,786970167	PFE-PKIS 10_NIM1
0-10	5,366905473	PFE-PKIS 14_NIM1
51-60	5,688414992	PFE-PKIS 18_NIM1
71-80	5,869055751	TPKI-30_NIM1
81-90	5,744824844	TPKI-31_NIM1
21-30	5,330356621	SB-213663_NIM1
11-20	5,197790086	GSK301362_NIM1
11-20	5,40485441	GSK1379713_NIM1
0-10	5,425722239	GSK1379766_NIM1
11-20	5,428133014	GSK1379708_NIM1
0-10	5,281485405	GSK1379944_NIM1
11-20	5,319997019	GSK1379753_NIM1
21-30	5,271625928	GSK1379765_NIM1
0-10	5,279067242	GSK1033723_NIM1
11-20	5,333682079	GSK1379763_NIM1
0-10	5,553392719	GW819776_NIM1
21-30	5,422184922	GW856795_NIM1
0-10	5,471716197	GSK902056_NIM1
41-50	6,376438982	AKI00000021a_PIP5K2C
81-90	5,840337721	AKI00000047a_PIP5K2C
31-40	5,808925352	AKI00000050a_PIP5K2C
21-30	6,039213714	AKI00000063a_PIP5K2C
31-40	5,561410031	AKI00000070a_PIP5K2C
61-70	5,761908503	AKI00000074a_PIP5K2C
0-10	6,056679883	PFE-PKIS 10_PIP5K2C
71-80	5,893429802	PFE-PKIS 14_PIP5K2C
51-60	5,974501253	PFE-PKIS 18_PIP5K2C
81-90	6,501793402	TPKI-30_PIP5K2C
81-90	6,515994057	TPKI-31_PIP5K2C
11-20	5,491300631	SB-213663_PIP5K2C
71-80	5,629459732	GSK301362_PIP5K2C
0-10	5,873010751	GSK1379713_PIP5K2C
91-100	6,131959155	GSK1379766_PIP5K2C
21-30	6,037321954	GSK1379708_PIP5K2C
11-20	5,709540902	GSK1379944_PIP5K2C
81-90	6,009837533	GSK1379753_PIP5K2C
91-100	5,968320572	GSK1379765_PIP5K2C
21-30	5,681624432	GSK1033723_PIP5K2C
91-100	6,004180085	GSK1379763_PIP5K2C
81-90	6,200930565	GW819776_PIP5K2C
0-10	5,811644155	GW856795_PIP5K2C
11-20	5,84705397	GSK902056_PIP5K2C
0-10	5,892657342	AKI00000021a_AKT3
0-10	5,318818199	AKI00000047a_AKT3
0-10	5,510819446	AKI00000050a_AKT3
0-10	5,614889415	AKI00000063a_AKT3
0-10	5,242963829	AKI00000070a_AKT3
0-10	5,433960185	AKI00000074a_AKT3
0-10	6,185021671	PFE-PKIS 10_AKT3
0-10	5,570008831	PFE-PKIS 14_AKT3
0-10	5,734602478	PFE-PKIS 18_AKT3
0-10	5,813697601	TPKI-30_AKT3
0-10	5,916703209	TPKI-31_AKT3
21-30	5,451942917	SB-213663_AKT3
21-30	5,744290463	GSK301362_AKT3
0-10	5,903673204	GSK1379713_AKT3
0-10	5,547920347	GSK1379766_AKT3
0-10	5,579372968	GSK1379708_AKT3
0-10	5,487460643	GSK1379944_AKT3
0-10	5,489008103	GSK1379753_AKT3
0-10	5,528087929	GSK1379765_AKT3
91-100	5,589291837	GSK1033723_AKT3
0-10	5,450102392	GSK1379763_AKT3
0-10	5,730795305	GW819776_AKT3
0-10	5,99679628	GW856795_AKT3
71-80	7,448022204	GSK902056_AKT3
0-10	6,363701523	AKI00000021a_AKT1
11-20	5,43429173	AKI00000047a_AKT1
11-20	5,718708207	AKI00000050a_AKT1
11-20	5,952303027	AKI00000063a_AKT1
0-10	5,47047059	AKI00000070a_AKT1
0-10	5,685580535	AKI00000074a_AKT1
21-30	6,741291888	PFE-PKIS 10_AKT1
0-10	5,888171062	PFE-PKIS 14_AKT1
0-10	6,040657186	PFE-PKIS 18_AKT1
11-20	6,001495705	TPKI-30_AKT1
0-10	6,159304898	TPKI-31_AKT1
0-10	5,876688311	SB-213663_AKT1
0-10	6,022362356	GSK301362_AKT1
0-10	6,028088586	GSK1379713_AKT1
0-10	5,91974071	GSK1379766_AKT1
0-10	5,804822518	GSK1379708_AKT1
0-10	5,723667075	GSK1379944_AKT1
0-10	5,8919658	GSK1379753_AKT1
0-10	5,772392937	GSK1379765_AKT1
0-10	5,862596227	GSK1033723_AKT1
0-10	5,785302155	GSK1379763_AKT1
0-10	5,929900891	GW819776_AKT1
0-10	6,131329536	GW856795_AKT1
91-100	7,816610987	GSK902056_AKT1
11-20	6,506002528	AKI00000021a_AXL
81-90	7,529600661	AKI00000047a_AXL
31-40	7,314375941	AKI00000050a_AXL
0-10	6,063091062	AKI00000063a_AXL
11-20	6,24904186	AKI00000070a_AXL
0-10	5,913124482	AKI00000074a_AXL
41-50	7,65746358	PFE-PKIS 10_AXL
0-10	6,109577776	PFE-PKIS 14_AXL
21-30	6,635065885	PFE-PKIS 18_AXL
0-10	6,551388419	TPKI-30_AXL
0-10	6,503987605	TPKI-31_AXL
31-40	5,937115316	SB-213663_AXL
41-50	6,406045411	GSK301362_AXL
11-20	6,10249443	GSK1379713_AXL
0-10	6,356066984	GSK1379766_AXL
11-20	6,157626591	GSK1379708_AXL
0-10	5,920326316	GSK1379944_AXL
0-10	6,261730435	GSK1379753_AXL
21-30	6,1304181	GSK1379765_AXL
91-100	5,961037539	GSK1033723_AXL
11-20	6,302753789	GSK1379763_AXL
0-10	6,475296635	GW819776_AXL
61-70	6,270038061	GW856795_AXL
0-10	6,245037598	GSK902056_AXL
21-30	5,964031902	AKI00000021a_DYRK2
11-20	5,797221414	AKI00000047a_DYRK2
0-10	5,784306057	AKI00000050a_DYRK2
11-20	5,681964908	AKI00000063a_DYRK2
41-50	5,742988682	AKI00000070a_DYRK2
51-60	5,862157686	AKI00000074a_DYRK2
0-10	6,051075354	PFE-PKIS 10_DYRK2
41-50	6,046801223	PFE-PKIS 14_DYRK2
11-20	5,690303747	PFE-PKIS 18_DYRK2
0-10	5,838063075	TPKI-30_DYRK2
11-20	5,831067289	TPKI-31_DYRK2
0-10	5,532094038	SB-213663_DYRK2
21-30	5,839133601	GSK301362_DYRK2
0-10	5,702827038	GSK1379713_DYRK2
0-10	5,852114217	GSK1379766_DYRK2
0-10	5,711079155	GSK1379708_DYRK2
0-10	5,62307052	GSK1379944_DYRK2
21-30	5,665891291	GSK1379753_DYRK2
0-10	5,567640376	GSK1379765_DYRK2
81-90	6,064246244	GSK1033723_DYRK2
0-10	5,671652846	GSK1379763_DYRK2
21-30	6,168904943	GW819776_DYRK2
51-60	5,734594472	GW856795_DYRK2
0-10	5,885531328	GSK902056_DYRK2
31-40	6,00928063	AKI00000021a_EPHB2
81-90	6,099365154	AKI00000047a_EPHB2
41-50	6,225103531	AKI00000050a_EPHB2
0-10	5,511996233	AKI00000063a_EPHB2
0-10	5,890328363	AKI00000070a_EPHB2
0-10	5,161310305	AKI00000074a_EPHB2
21-30	6,434096152	PFE-PKIS 10_EPHB2
0-10	5,358087677	PFE-PKIS 14_EPHB2
0-10	5,972058808	PFE-PKIS 18_EPHB2
11-20	6,076407072	TPKI-30_EPHB2
31-40	5,963579192	TPKI-31_EPHB2
0-10	5,079974084	SB-213663_EPHB2
21-30	5,444928292	GSK301362_EPHB2
0-10	5,705233477	GSK1379713_EPHB2
0-10	6,203888823	GSK1379766_EPHB2
0-10	5,877030099	GSK1379708_EPHB2
71-80	5,44696375	GSK1379944_EPHB2
0-10	6,092564685	GSK1379753_EPHB2
0-10	5,944275487	GSK1379765_EPHB2
21-30	5,326006651	GSK1033723_EPHB2
0-10	6,220286561	GSK1379763_EPHB2
0-10	5,767244795	GW819776_EPHB2
11-20	5,924111763	GW856795_EPHB2
0-10	5,703643293	GSK902056_EPHB2
31-40	6,71273683	AKI00000021a_GSK3B
11-20	5,985406259	AKI00000047a_GSK3B
21-30	5,957769002	AKI00000050a_GSK3B
41-50	6,28657618	AKI00000063a_GSK3B
91-100	7,651392324	AKI00000070a_GSK3B
11-20	6,657885136	AKI00000074a_GSK3B
0-10	6,634046577	PFE-PKIS 10_GSK3B
0-10	6,313019396	PFE-PKIS 14_GSK3B
0-10	6,629441028	PFE-PKIS 18_GSK3B
0-10	6,340640143	TPKI-30_GSK3B
21-30	6,24866427	TPKI-31_GSK3B
0-10	6,18021105	SB-213663_GSK3B
11-20	6,058167349	GSK301362_GSK3B
0-10	6,213272684	GSK1379713_GSK3B
0-10	6,099445506	GSK1379766_GSK3B
0-10	6,392997594	GSK1379708_GSK3B
71-80	6,180023143	GSK1379944_GSK3B
0-10	6,205381905	GSK1379753_GSK3B
0-10	6,28091924	GSK1379765_GSK3B
21-30	6,502245134	GSK1033723_GSK3B
41-50	6,259214508	GSK1379763_GSK3B
31-40	7,398723789	GW819776_GSK3B
0-10	5,73825346	GW856795_GSK3B
31-40	6,371447378	GSK902056_GSK3B
21-30	6,257191958	AKI00000021a_IKK-beta
21-30	6,128958296	AKI00000047a_IKK-beta
21-30	6,049470353	AKI00000050a_IKK-beta
11-20	6,262918617	AKI00000063a_IKK-beta
31-40	6,004939695	AKI00000070a_IKK-beta
11-20	5,839737655	AKI00000074a_IKK-beta
0-10	6,41827621	PFE-PKIS 10_IKK-beta
0-10	5,908293363	PFE-PKIS 14_IKK-beta
21-30	6,147231861	PFE-PKIS 18_IKK-beta
21-30	6,362243839	TPKI-30_IKK-beta
0-10	6,203509062	TPKI-31_IKK-beta
0-10	5,77964918	SB-213663_IKK-beta
91-100	6,530744432	GSK301362_IKK-beta
0-10	5,943613142	GSK1379713_IKK-beta
11-20	6,13268663	GSK1379766_IKK-beta
11-20	6,098341009	GSK1379708_IKK-beta
81-90	5,897584575	GSK1379944_IKK-beta
0-10	6,025487252	GSK1379753_IKK-beta
21-30	6,00542846	GSK1379765_IKK-beta
0-10	5,962178737	GSK1033723_IKK-beta
0-10	6,076774345	GSK1379763_IKK-beta
0-10	6,481502939	GW819776_IKK-beta
0-10	5,944110429	GW856795_IKK-beta
11-20	6,222698027	GSK902056_IKK-beta
71-80	7,121210719	AKI00000021a_LCK
0-10	6,894242681	AKI00000047a_LCK
81-90	7,162466991	AKI00000050a_LCK
21-30	6,349708385	AKI00000063a_LCK
11-20	6,258430561	AKI00000070a_LCK
11-20	5,892056114	AKI00000074a_LCK
41-50	6,820818193	PFE-PKIS 10_LCK
0-10	5,964677019	PFE-PKIS 14_LCK
0-10	6,922622443	PFE-PKIS 18_LCK
21-30	6,777006801	TPKI-30_LCK
41-50	6,522013879	TPKI-31_LCK
0-10	5,819675975	SB-213663_LCK
41-50	5,924322514	GSK301362_LCK
21-30	6,398753397	GSK1379713_LCK
31-40	6,544221476	GSK1379766_LCK
21-30	6,3344606	GSK1379708_LCK
11-20	5,953370314	GSK1379944_LCK
11-20	6,536415665	GSK1379753_LCK
31-40	6,263186384	GSK1379765_LCK
0-10	6,143388008	GSK1033723_LCK
11-20	6,492264789	GSK1379763_LCK
0-10	6,568672535	GW819776_LCK
81-90	6,323359021	GW856795_LCK
0-10	5,653863254	GSK902056_LCK
61-70	6,160949365	AKI00000021a_MAP4K3
81-90	6,079103026	AKI00000047a_MAP4K3
0-10	5,953824115	AKI00000050a_MAP4K3
0-10	5,459006117	AKI00000063a_MAP4K3
0-10	5,511596874	AKI00000070a_MAP4K3
0-10	5,643694255	AKI00000074a_MAP4K3
0-10	6,548254169	PFE-PKIS 10_MAP4K3
0-10	5,681293139	PFE-PKIS 14_MAP4K3
0-10	6,156304325	PFE-PKIS 18_MAP4K3
0-10	5,969545114	TPKI-30_MAP4K3
0-10	5,946422847	TPKI-31_MAP4K3
0-10	5,426647137	SB-213663_MAP4K3
41-50	5,770906104	GSK301362_MAP4K3
0-10	5,900906605	GSK1379713_MAP4K3
0-10	5,916144415	GSK1379766_MAP4K3
0-10	6,017338727	GSK1379708_MAP4K3
0-10	5,488096045	GSK1379944_MAP4K3
0-10	5,881707334	GSK1379753_MAP4K3
0-10	5,688258115	GSK1379765_MAP4K3
0-10	5,62621238	GSK1033723_MAP4K3
11-20	5,835537606	GSK1379763_MAP4K3
0-10	5,900287551	GW819776_MAP4K3
0-10	5,809436445	GW856795_MAP4K3
0-10	5,593650397	GSK902056_MAP4K3
21-30	6,210957616	AKI00000021a_TAOK3
11-20	6,294773421	AKI00000047a_TAOK3
31-40	6,058590647	AKI00000050a_TAOK3
41-50	5,838265146	AKI00000063a_TAOK3
0-10	5,504616292	AKI00000070a_TAOK3
21-30	5,577794299	AKI00000074a_TAOK3
0-10	6,374258995	PFE-PKIS 10_TAOK3
0-10	5,689527263	PFE-PKIS 14_TAOK3
0-10	6,333447578	PFE-PKIS 18_TAOK3
0-10	6,266914155	TPKI-30_TAOK3
0-10	6,265869807	TPKI-31_TAOK3
0-10	5,456030621	SB-213663_TAOK3
81-90	5,862267927	GSK301362_TAOK3
0-10	6,244959574	GSK1379713_TAOK3
0-10	6,319971794	GSK1379766_TAOK3
0-10	6,138446552	GSK1379708_TAOK3
0-10	5,50871059	GSK1379944_TAOK3
0-10	6,3391861	GSK1379753_TAOK3
0-10	6,146882588	GSK1379765_TAOK3
0-10	5,585742635	GSK1033723_TAOK3
0-10	6,331874757	GSK1379763_TAOK3
0-10	6,284426076	GW819776_TAOK3
51-60	5,711538353	GW856795_TAOK3
0-10	5,900594977	GSK902056_TAOK3
51-60	6,453236681	AKI00000021a_TRKC
91-100	7,119573621	AKI00000047a_TRKC
81-90	7,420796802	AKI00000050a_TRKC
31-40	6,327988581	AKI00000063a_TRKC
31-40	6,373314182	AKI00000070a_TRKC
21-30	6,190086763	AKI00000074a_TRKC
71-80	7,430476159	PFE-PKIS 10_TRKC
0-10	6,085568834	PFE-PKIS 14_TRKC
61-70	6,732730279	PFE-PKIS 18_TRKC
41-50	6,409852337	TPKI-30_TRKC
21-30	6,405674876	TPKI-31_TRKC
0-10	5,963322046	SB-213663_TRKC
0-10	6,230553912	GSK301362_TRKC
0-10	6,237183304	GSK1379713_TRKC
71-80	6,26517387	GSK1379766_TRKC
21-30	6,17562556	GSK1379708_TRKC
21-30	5,976439759	GSK1379944_TRKC
91-100	6,302259722	GSK1379753_TRKC
51-60	6,241485479	GSK1379765_TRKC
11-20	6,228733722	GSK1033723_TRKC
81-90	6,35210237	GSK1379763_TRKC
0-10	6,440070831	GW819776_TRKC
31-40	6,190656102	GW856795_TRKC
0-10	6,003355363	GSK902056_TRKC
21-30	6,172890153	AKI00000021a_SLK
31-40	6,057218287	AKI00000047a_SLK
31-40	6,213785841	AKI00000050a_SLK
21-30	5,563932437	AKI00000063a_SLK
0-10	5,729425061	AKI00000070a_SLK
21-30	5,953962812	AKI00000074a_SLK
91-100	6,653211047	PFE-PKIS 10_SLK
0-10	6,123062655	PFE-PKIS 14_SLK
21-30	6,811497032	PFE-PKIS 18_SLK
91-100	6,630150858	TPKI-30_SLK
91-100	6,56905829	TPKI-31_SLK
0-10	5,772049202	SB-213663_SLK
0-10	5,808298103	GSK301362_SLK
11-20	6,181435426	GSK1379713_SLK
31-40	6,442655951	GSK1379766_SLK
11-20	6,23766435	GSK1379708_SLK
11-20	6,011615961	GSK1379944_SLK
21-30	6,334044027	GSK1379753_SLK
21-30	6,200394001	GSK1379765_SLK
0-10	5,885999451	GSK1033723_SLK
41-50	6,33105402	GSK1379763_SLK
21-30	6,28282431	GW819776_SLK
51-60	5,821474136	GW856795_SLK
0-10	6,101475835	GSK902056_SLK
11-20	6,649245758	AKI00000021a_AURKC
21-30	6,732042315	AKI00000047a_AURKC
51-60	6,825157961	AKI00000050a_AURKC
0-10	5,850576174	AKI00000063a_AURKC
0-10	6,027954069	AKI00000070a_AURKC
0-10	6,038060504	AKI00000074a_AURKC
0-10	6,494777124	PFE-PKIS 10_AURKC
31-40	6,163480871	PFE-PKIS 14_AURKC
41-50	7,179866154	PFE-PKIS 18_AURKC
31-40	6,949682857	TPKI-30_AURKC
51-60	6,880360167	TPKI-31_AURKC
0-10	5,648209151	SB-213663_AURKC
51-60	5,971690295	GSK301362_AURKC
41-50	6,846998729	GSK1379713_AURKC
91-100	6,924970926	GSK1379766_AURKC
31-40	6,761163409	GSK1379708_AURKC
21-30	6,183167788	GSK1379944_AURKC
71-80	7,006189523	GSK1379753_AURKC
71-80	6,709447571	GSK1379765_AURKC
0-10	5,736119073	GSK1033723_AURKC
81-90	7,000845295	GSK1379763_AURKC
0-10	6,836869043	GW819776_AURKC
0-10	6,040237185	GW856795_AURKC
0-10	5,6615915	GSK902056_AURKC
31-40	6,623298863	AKI00000021a_PRKD3
0-10	5,654991345	AKI00000047a_PRKD3
11-20	5,560286742	AKI00000050a_PRKD3
0-10	6,487498616	AKI00000063a_PRKD3
11-20	5,785804846	AKI00000070a_PRKD3
41-50	5,918594207	AKI00000074a_PRKD3
0-10	6,501412663	PFE-PKIS 10_PRKD3
0-10	6,058233757	PFE-PKIS 14_PRKD3
0-10	6,297101856	PFE-PKIS 18_PRKD3
31-40	6,516458168	TPKI-30_PRKD3
11-20	6,33521169	TPKI-31_PRKD3
0-10	5,924547783	SB-213663_PRKD3
21-30	6,184311291	GSK301362_PRKD3
0-10	6,176823398	GSK1379713_PRKD3
0-10	5,909037727	GSK1379766_PRKD3
0-10	6,085603312	GSK1379708_PRKD3
91-100	6,138627774	GSK1379944_PRKD3
0-10	5,882636555	GSK1379753_PRKD3
0-10	5,993763776	GSK1379765_PRKD3
0-10	5,936184417	GSK1033723_PRKD3
0-10	5,916301307	GSK1379763_PRKD3
0-10	6,501676954	GW819776_PRKD3
71-80	5,7425856	GW856795_PRKD3
31-40	6,039800707	GSK902056_PRKD3
41-50	5,727879517	AKI00000021a_VRK2
0-10	5,469683799	AKI00000047a_VRK2
21-30	5,269778775	AKI00000050a_VRK2
21-30	5,453480565	AKI00000063a_VRK2
31-40	5,114139967	AKI00000070a_VRK2
21-30	5,298212027	AKI00000074a_VRK2
41-50	5,878517782	PFE-PKIS 10_VRK2
0-10	5,400845515	PFE-PKIS 14_VRK2
31-40	5,490880842	PFE-PKIS 18_VRK2
0-10	5,822720828	TPKI-30_VRK2
0-10	5,711225224	TPKI-31_VRK2
91-100	5,163619897	SB-213663_VRK2
0-10	5,32533809	GSK301362_VRK2
0-10	5,317973607	GSK1379713_VRK2
0-10	5,425394106	GSK1379766_VRK2
0-10	5,313206074	GSK1379708_VRK2
0-10	5,130294285	GSK1379944_VRK2
0-10	5,29483664	GSK1379753_VRK2
0-10	5,26018267	GSK1379765_VRK2
0-10	5,278677897	GSK1033723_VRK2
0-10	5,311571136	GSK1379763_VRK2
31-40	5,522676088	GW819776_VRK2
91-100	5,338702057	GW856795_VRK2
0-10	5,580078587	GSK902056_VRK2
31-40	5,757134476	AKI00000021a_CASK
0-10	5,743840285	AKI00000047a_CASK
41-50	5,553941934	AKI00000050a_CASK
21-30	5,745786337	AKI00000063a_CASK
11-20	5,534894117	AKI00000070a_CASK
11-20	5,469754073	AKI00000074a_CASK
0-10	6,233420066	PFE-PKIS 10_CASK
0-10	5,62950482	PFE-PKIS 14_CASK
0-10	5,816578448	PFE-PKIS 18_CASK
11-20	6,146778839	TPKI-30_CASK
11-20	6,03890101	TPKI-31_CASK
0-10	5,48799471	SB-213663_CASK
11-20	5,664415667	GSK301362_CASK
0-10	5,80709655	GSK1379713_CASK
0-10	5,627243857	GSK1379766_CASK
11-20	5,730441856	GSK1379708_CASK
81-90	5,458078631	GSK1379944_CASK
0-10	5,537245021	GSK1379753_CASK
0-10	5,458693211	GSK1379765_CASK
11-20	5,436600671	GSK1033723_CASK
11-20	5,545510814	GSK1379763_CASK
21-30	5,68957967	GW819776_CASK
0-10	5,526788215	GW856795_CASK
31-40	5,810388956	GSK902056_CASK
11-20	6,001886577	AKI00000021a_MLK2
0-10	5,650104231	AKI00000047a_MLK2
21-30	5,609446652	AKI00000050a_MLK2
0-10	5,755190902	AKI00000063a_MLK2
0-10	5,724406483	AKI00000070a_MLK2
31-40	5,758856599	AKI00000074a_MLK2
0-10	6,14593878	PFE-PKIS 10_MLK2
0-10	5,706669446	PFE-PKIS 14_MLK2
91-100	6,287332644	PFE-PKIS 18_MLK2
31-40	6,204998122	TPKI-30_MLK2
0-10	5,966676465	TPKI-31_MLK2
0-10	5,621879535	SB-213663_MLK2
11-20	5,738274419	GSK301362_MLK2
11-20	6,066176627	GSK1379713_MLK2
0-10	6,324746996	GSK1379766_MLK2
0-10	6,064480659	GSK1379708_MLK2
0-10	5,800754826	GSK1379944_MLK2
0-10	6,129710945	GSK1379753_MLK2
21-30	6,192833636	GSK1379765_MLK2
0-10	5,841236993	GSK1033723_MLK2
0-10	6,224293597	GSK1379763_MLK2
31-40	6,178249315	GW819776_MLK2
0-10	5,691182145	GW856795_MLK2
0-10	5,694157884	GSK902056_MLK2
31-40	5,826136972	AKI00000021a_GRK2
0-10	5,701414244	AKI00000047a_GRK2
91-100	5,597195449	AKI00000050a_GRK2
31-40	5,536691405	AKI00000063a_GRK2
31-40	5,606955826	AKI00000070a_GRK2
0-10	5,512214002	AKI00000074a_GRK2
0-10	5,813220284	PFE-PKIS 10_GRK2
0-10	5,622083124	PFE-PKIS 14_GRK2
0-10	5,696876264	PFE-PKIS 18_GRK2
0-10	6,109594051	TPKI-30_GRK2
0-10	5,85169991	TPKI-31_GRK2
41-50	5,533846637	SB-213663_GRK2
0-10	5,447163551	GSK301362_GRK2
0-10	5,882306768	GSK1379713_GRK2
0-10	5,74588165	GSK1379766_GRK2
0-10	5,862379294	GSK1379708_GRK2
0-10	5,987051411	GSK1379944_GRK2
0-10	5,581839282	GSK1379753_GRK2
0-10	5,721475217	GSK1379765_GRK2
0-10	5,542922466	GSK1033723_GRK2
0-10	5,716460774	GSK1379763_GRK2
0-10	5,894722749	GW819776_GRK2
31-40	5,502110937	GW856795_GRK2
0-10	5,753387098	GSK902056_GRK2
21-30	5,884322936	AKI00000021a_GRK1
0-10	5,564851705	AKI00000047a_GRK1
21-30	5,49862461	AKI00000050a_GRK1
21-30	5,708645553	AKI00000063a_GRK1
21-30	5,514846763	AKI00000070a_GRK1
0-10	5,593223244	AKI00000074a_GRK1
91-100	6,049567804	PFE-PKIS 10_GRK1
21-30	5,798089703	PFE-PKIS 14_GRK1
21-30	5,740513105	PFE-PKIS 18_GRK1
41-50	5,917280105	TPKI-30_GRK1
11-20	5,925546112	TPKI-31_GRK1
0-10	5,632429065	SB-213663_GRK1
0-10	5,720911151	GSK301362_GRK1
0-10	5,677463226	GSK1379713_GRK1
0-10	5,631185805	GSK1379766_GRK1
0-10	5,521695292	GSK1379708_GRK1
0-10	5,539048127	GSK1379944_GRK1
0-10	5,513933916	GSK1379753_GRK1
0-10	5,531808186	GSK1379765_GRK1
0-10	5,619534622	GSK1033723_GRK1
0-10	5,565363899	GSK1379763_GRK1
21-30	5,754925403	GW819776_GRK1
0-10	5,643521833	GW856795_GRK1
11-20	6,059204634	GSK902056_GRK1
31-40	6,095472322	AKI00000021a_SGK
41-50	5,68349711	AKI00000047a_SGK
81-90	5,826825787	AKI00000050a_SGK
11-20	5,602729913	AKI00000063a_SGK
41-50	5,840768865	AKI00000070a_SGK
31-40	5,763764285	AKI00000074a_SGK
0-10	5,983115669	PFE-PKIS 10_SGK
0-10	5,911650003	PFE-PKIS 14_SGK
41-50	6,101487708	PFE-PKIS 18_SGK
11-20	6,084941575	TPKI-30_SGK
11-20	6,050836108	TPKI-31_SGK
0-10	5,880632257	SB-213663_SGK
0-10	5,50234065	GSK301362_SGK
0-10	5,887504954	GSK1379713_SGK
0-10	5,805396121	GSK1379766_SGK
0-10	5,771258435	GSK1379708_SGK
0-10	5,720490457	GSK1379944_SGK
0-10	5,796267401	GSK1379753_SGK
0-10	5,882263866	GSK1379765_SGK
0-10	5,992630945	GSK1033723_SGK
0-10	5,871429761	GSK1379763_SGK
0-10	6,221139861	GW819776_SGK
11-20	5,942215266	GW856795_SGK
0-10	6,099729323	GSK902056_SGK
0-10	6,26872709	AKI00000021a_TAOK1
11-20	6,203357262	AKI00000047a_TAOK1
11-20	5,865698756	AKI00000050a_TAOK1
51-60	5,885397777	AKI00000063a_TAOK1
41-50	5,402413031	AKI00000070a_TAOK1
11-20	5,495230382	AKI00000074a_TAOK1
0-10	6,0989746	PFE-PKIS 10_TAOK1
0-10	5,756071367	PFE-PKIS 14_TAOK1
0-10	6,598586945	PFE-PKIS 18_TAOK1
0-10	6,324069543	TPKI-30_TAOK1
0-10	6,263866676	TPKI-31_TAOK1
0-10	5,371269907	SB-213663_TAOK1
91-100	5,720515189	GSK301362_TAOK1
0-10	6,244032072	GSK1379713_TAOK1
0-10	6,223663644	GSK1379766_TAOK1
0-10	6,164571688	GSK1379708_TAOK1
0-10	5,558863417	GSK1379944_TAOK1
0-10	6,266690605	GSK1379753_TAOK1
0-10	6,17414153	GSK1379765_TAOK1
11-20	5,473170457	GSK1033723_TAOK1
0-10	6,255836353	GSK1379763_TAOK1
0-10	6,268223683	GW819776_TAOK1
91-100	5,708391842	GW856795_TAOK1
0-10	6,000449392	GSK902056_TAOK1
0-10	5,992815937	AKI00000021a_CSNK1A1
41-50	5,970147911	AKI00000047a_CSNK1A1
81-90	5,708556793	AKI00000050a_CSNK1A1
61-70	6,432749082	AKI00000063a_CSNK1A1
91-100	5,700606562	AKI00000070a_CSNK1A1
11-20	5,964742752	AKI00000074a_CSNK1A1
0-10	6,291075444	PFE-PKIS 10_CSNK1A1
0-10	6,103251536	PFE-PKIS 14_CSNK1A1
0-10	5,67567222	PFE-PKIS 18_CSNK1A1
0-10	6,108848078	TPKI-30_CSNK1A1
31-40	6,025522859	TPKI-31_CSNK1A1
71-80	6,123798215	SB-213663_CSNK1A1
0-10	5,915456044	GSK301362_CSNK1A1
21-30	5,925555986	GSK1379713_CSNK1A1
0-10	5,948535127	GSK1379766_CSNK1A1
0-10	6,138490699	GSK1379708_CSNK1A1
0-10	5,978631069	GSK1379944_CSNK1A1
0-10	5,892152713	GSK1379753_CSNK1A1
0-10	5,84851385	GSK1379765_CSNK1A1
51-60	5,891198318	GSK1033723_CSNK1A1
0-10	5,988755811	GSK1379763_CSNK1A1
0-10	6,093063552	GW819776_CSNK1A1
21-30	5,711506123	GW856795_CSNK1A1
0-10	5,689914387	GSK902056_CSNK1A1
0-10	6,565382987	AKI00000021a_CSNK1D
31-40	6,303973749	AKI00000047a_CSNK1D
81-90	5,889624534	AKI00000050a_CSNK1D
81-90	7,186387639	AKI00000063a_CSNK1D
31-40	5,955228939	AKI00000070a_CSNK1D
0-10	6,035695654	AKI00000074a_CSNK1D
31-40	6,911781423	PFE-PKIS 10_CSNK1D
0-10	6,187397204	PFE-PKIS 14_CSNK1D
0-10	5,616133983	PFE-PKIS 18_CSNK1D
11-20	6,114665241	TPKI-30_CSNK1D
11-20	6,053308421	TPKI-31_CSNK1D
71-80	6,912476153	SB-213663_CSNK1D
41-50	5,746570063	GSK301362_CSNK1D
0-10	6,230252074	GSK1379713_CSNK1D
0-10	5,924363103	GSK1379766_CSNK1D
11-20	6,36938679	GSK1379708_CSNK1D
71-80	6,288294271	GSK1379944_CSNK1D
0-10	5,875653614	GSK1379753_CSNK1D
11-20	5,827080591	GSK1379765_CSNK1D
41-50	6,116991844	GSK1033723_CSNK1D
0-10	5,95311245	GSK1379763_CSNK1D
31-40	6,6975924	GW819776_CSNK1D
0-10	5,615522548	GW856795_CSNK1D
0-10	5,969127751	GSK902056_CSNK1D
11-20	6,914698294	AKI00000021a_JAK1(JH2domain-pseudokinase)
0-10	6,383816183	AKI00000047a_JAK1(JH2domain-pseudokinase)
31-40	6,450373895	AKI00000050a_JAK1(JH2domain-pseudokinase)
11-20	6,38417794	AKI00000063a_JAK1(JH2domain-pseudokinase)
31-40	5,960869787	AKI00000070a_JAK1(JH2domain-pseudokinase)
41-50	6,083717862	AKI00000074a_JAK1(JH2domain-pseudokinase)
41-50	7,245698942	PFE-PKIS 10_JAK1(JH2domain-pseudokinase)
41-50	6,462904976	PFE-PKIS 14_JAK1(JH2domain-pseudokinase)
81-90	7,280554918	PFE-PKIS 18_JAK1(JH2domain-pseudokinase)
41-50	7,152814657	TPKI-30_JAK1(JH2domain-pseudokinase)
81-90	7,034375563	TPKI-31_JAK1(JH2domain-pseudokinase)
0-10	6,109029625	SB-213663_JAK1(JH2domain-pseudokinase)
81-90	6,607273842	GSK301362_JAK1(JH2domain-pseudokinase)
0-10	6,970814103	GSK1379713_JAK1(JH2domain-pseudokinase)
41-50	6,757025614	GSK1379766_JAK1(JH2domain-pseudokinase)
0-10	7,037817036	GSK1379708_JAK1(JH2domain-pseudokinase)
0-10	6,266487689	GSK1379944_JAK1(JH2domain-pseudokinase)
11-20	6,56734611	GSK1379753_JAK1(JH2domain-pseudokinase)
11-20	6,798369827	GSK1379765_JAK1(JH2domain-pseudokinase)
0-10	6,390929955	GSK1033723_JAK1(JH2domain-pseudokinase)
21-30	6,686971798	GSK1379763_JAK1(JH2domain-pseudokinase)
51-60	7,047114448	GW819776_JAK1(JH2domain-pseudokinase)
0-10	6,13858708	GW856795_JAK1(JH2domain-pseudokinase)
0-10	6,467504104	GSK902056_JAK1(JH2domain-pseudokinase)
31-40	6,349443234	AKI00000021a_MAP4K2
11-20	6,348885177	AKI00000047a_MAP4K2
11-20	6,261526686	AKI00000050a_MAP4K2
11-20	5,863956191	AKI00000063a_MAP4K2
21-30	5,738008004	AKI00000070a_MAP4K2
11-20	6,323960118	AKI00000074a_MAP4K2
0-10	6,557801873	PFE-PKIS 10_MAP4K2
0-10	6,096204633	PFE-PKIS 14_MAP4K2
0-10	6,532373685	PFE-PKIS 18_MAP4K2
0-10	6,475779511	TPKI-30_MAP4K2
0-10	6,334464948	TPKI-31_MAP4K2
0-10	5,644167402	SB-213663_MAP4K2
0-10	6,162421778	GSK301362_MAP4K2
0-10	6,203943735	GSK1379713_MAP4K2
11-20	6,192657448	GSK1379766_MAP4K2
0-10	6,246883075	GSK1379708_MAP4K2
0-10	5,944522493	GSK1379944_MAP4K2
0-10	6,214198472	GSK1379753_MAP4K2
0-10	6,083778788	GSK1379765_MAP4K2
0-10	6,210847108	GSK1033723_MAP4K2
0-10	6,158352753	GSK1379763_MAP4K2
0-10	6,437885657	GW819776_MAP4K2
91-100	6,117073475	GW856795_MAP4K2
0-10	5,878441644	GSK902056_MAP4K2
11-20	6,586039837	AKI00000021a_PDPK1
11-20	6,025506853	AKI00000047a_PDPK1
21-30	5,880969765	AKI00000050a_PDPK1
0-10	6,183835976	AKI00000063a_PDPK1
0-10	6,017111036	AKI00000070a_PDPK1
0-10	5,995250662	AKI00000074a_PDPK1
41-50	6,814489008	PFE-PKIS 10_PDPK1
0-10	5,888859086	PFE-PKIS 14_PDPK1
0-10	6,618739741	PFE-PKIS 18_PDPK1
0-10	6,750404742	TPKI-30_PDPK1
0-10	6,553295258	TPKI-31_PDPK1
0-10	5,615970291	SB-213663_PDPK1
0-10	5,92044714	GSK301362_PDPK1
0-10	6,353151241	GSK1379713_PDPK1
0-10	6,399949819	GSK1379766_PDPK1
11-20	6,296816994	GSK1379708_PDPK1
11-20	5,977831896	GSK1379944_PDPK1
0-10	6,326079489	GSK1379753_PDPK1
0-10	6,237622179	GSK1379765_PDPK1
0-10	5,935672588	GSK1033723_PDPK1
0-10	6,329788697	GSK1379763_PDPK1
0-10	6,586686199	GW819776_PDPK1
91-100	5,904430864	GW856795_PDPK1
0-10	6,490505516	GSK902056_PDPK1
21-30	6,033250607	AKI00000021a_PIK4CB
51-60	5,946473431	AKI00000047a_PIK4CB
11-20	5,810281877	AKI00000050a_PIK4CB
11-20	5,955446897	AKI00000063a_PIK4CB
11-20	5,645533149	AKI00000070a_PIK4CB
31-40	5,932839515	AKI00000074a_PIK4CB
0-10	6,290858669	PFE-PKIS 10_PIK4CB
0-10	6,12514931	PFE-PKIS 14_PIK4CB
21-30	6,046868513	PFE-PKIS 18_PIK4CB
41-50	5,859516488	TPKI-30_PIK4CB
0-10	5,799681649	TPKI-31_PIK4CB
0-10	5,967777518	SB-213663_PIK4CB
0-10	5,830222236	GSK301362_PIK4CB
0-10	5,720564858	GSK1379713_PIK4CB
71-80	5,669106719	GSK1379766_PIK4CB
0-10	5,666476696	GSK1379708_PIK4CB
0-10	5,805731472	GSK1379944_PIK4CB
71-80	5,534119223	GSK1379753_PIK4CB
61-70	5,530180301	GSK1379765_PIK4CB
0-10	6,143744244	GSK1033723_PIK4CB
71-80	5,575907501	GSK1379763_PIK4CB
31-40	5,951272952	GW819776_PIK4CB
0-10	5,826121939	GW856795_PIK4CB
0-10	5,913073632	GSK902056_PIK4CB
21-30	6,523520112	AKI00000021a_CDK7
0-10	6,174330889	AKI00000047a_CDK7
31-40	6,252855346	AKI00000050a_CDK7
21-30	6,441630411	AKI00000063a_CDK7
91-100	6,196421927	AKI00000070a_CDK7
0-10	5,763637215	AKI00000074a_CDK7
0-10	6,55513057	PFE-PKIS 10_CDK7
51-60	5,79136421	PFE-PKIS 14_CDK7
51-60	6,978424419	PFE-PKIS 18_CDK7
41-50	6,703891242	TPKI-30_CDK7
31-40	6,654472496	TPKI-31_CDK7
21-30	5,850386315	SB-213663_CDK7
0-10	6,248423669	GSK301362_CDK7
0-10	6,430017713	GSK1379713_CDK7
0-10	6,256401245	GSK1379766_CDK7
0-10	6,505141451	GSK1379708_CDK7
0-10	5,969351834	GSK1379944_CDK7
0-10	6,248459687	GSK1379753_CDK7
0-10	6,249633319	GSK1379765_CDK7
0-10	5,798707019	GSK1033723_CDK7
0-10	6,340794493	GSK1379763_CDK7
41-50	6,629802544	GW819776_CDK7
0-10	5,850217785	GW856795_CDK7
0-10	5,836668605	GSK902056_CDK7
0-10	6,462968138	AKI00000021a_CSNK2A2
0-10	5,624198768	AKI00000047a_CSNK2A2
41-50	6,117830544	AKI00000050a_CSNK2A2
11-20	5,801321196	AKI00000063a_CSNK2A2
91-100	5,947226261	AKI00000070a_CSNK2A2
21-30	5,805719107	AKI00000074a_CSNK2A2
0-10	6,430949223	PFE-PKIS 10_CSNK2A2
71-80	6,48822645	PFE-PKIS 14_CSNK2A2
81-90	6,376019269	PFE-PKIS 18_CSNK2A2
21-30	6,566134761	TPKI-30_CSNK2A2
21-30	6,501059264	TPKI-31_CSNK2A2
0-10	5,246525875	SB-213663_CSNK2A2
11-20	5,71134883	GSK301362_CSNK2A2
0-10	6,079461797	GSK1379713_CSNK2A2
11-20	6,115098548	GSK1379766_CSNK2A2
0-10	6,446097126	GSK1379708_CSNK2A2
61-70	5,794713507	GSK1379944_CSNK2A2
11-20	6,168744335	GSK1379753_CSNK2A2
0-10	5,951521596	GSK1379765_CSNK2A2
21-30	5,895122555	GSK1033723_CSNK2A2
0-10	6,147588022	GSK1379763_CSNK2A2
31-40	6,564387885	GW819776_CSNK2A2
0-10	5,842245025	GW856795_CSNK2A2
41-50	6,03133087	GSK902056_CSNK2A2
0-10	5,756697655	AKI00000021a_EPHB3
81-90	5,650089018	AKI00000047a_EPHB3
11-20	5,795106967	AKI00000050a_EPHB3
0-10	5,2426151	AKI00000063a_EPHB3
11-20	5,41790838	AKI00000070a_EPHB3
11-20	4,771837853	AKI00000074a_EPHB3
0-10	6,091932954	PFE-PKIS 10_EPHB3
21-30	5,134245813	PFE-PKIS 14_EPHB3
0-10	5,601374743	PFE-PKIS 18_EPHB3
0-10	5,773897642	TPKI-30_EPHB3
0-10	5,587656674	TPKI-31_EPHB3
0-10	4,818282022	SB-213663_EPHB3
11-20	5,247972745	GSK301362_EPHB3
0-10	5,320045611	GSK1379713_EPHB3
0-10	5,627355134	GSK1379766_EPHB3
11-20	5,491342054	GSK1379708_EPHB3
21-30	5,148206269	GSK1379944_EPHB3
11-20	5,442728003	GSK1379753_EPHB3
11-20	5,383255429	GSK1379765_EPHB3
11-20	4,954313383	GSK1033723_EPHB3
0-10	5,623749965	GSK1379763_EPHB3
0-10	5,525335513	GW819776_EPHB3
51-60	5,487701481	GW856795_EPHB3
11-20	5,464736934	GSK902056_EPHB3
11-20	6,127434976	AKI00000021a_HIPK4
81-90	7,012047902	AKI00000047a_HIPK4
31-40	6,79064366	AKI00000050a_HIPK4
11-20	5,801009537	AKI00000063a_HIPK4
41-50	6,172021131	AKI00000070a_HIPK4
81-90	6,14126753	AKI00000074a_HIPK4
11-20	6,300336244	PFE-PKIS 10_HIPK4
71-80	5,927046629	PFE-PKIS 14_HIPK4
0-10	6,149141549	PFE-PKIS 18_HIPK4
11-20	6,113698703	TPKI-30_HIPK4
21-30	6,113612194	TPKI-31_HIPK4
0-10	5,521160337	SB-213663_HIPK4
0-10	5,667253876	GSK301362_HIPK4
0-10	5,937506323	GSK1379713_HIPK4
0-10	6,182062136	GSK1379766_HIPK4
0-10	5,976973786	GSK1379708_HIPK4
0-10	5,860917343	GSK1379944_HIPK4
0-10	6,044091028	GSK1379753_HIPK4
0-10	5,914569281	GSK1379765_HIPK4
21-30	6,009661467	GSK1033723_HIPK4
0-10	6,105419536	GSK1379763_HIPK4
41-50	6,536820878	GW819776_HIPK4
0-10	5,958964229	GW856795_HIPK4
0-10	5,907314797	GSK902056_HIPK4
0-10	6,255900771	AKI00000021a_ERK8
11-20	6,31550652	AKI00000047a_ERK8
0-10	6,11081549	AKI00000050a_ERK8
0-10	6,213171161	AKI00000063a_ERK8
91-100	6,111908025	AKI00000070a_ERK8
0-10	5,997303162	AKI00000074a_ERK8
0-10	6,502401126	PFE-PKIS 10_ERK8
61-70	6,019749133	PFE-PKIS 14_ERK8
71-80	6,393148559	PFE-PKIS 18_ERK8
0-10	6,341194116	TPKI-30_ERK8
0-10	6,354614727	TPKI-31_ERK8
0-10	5,802030543	SB-213663_ERK8
0-10	6,274118	GSK301362_ERK8
0-10	6,243622535	GSK1379713_ERK8
0-10	6,252454771	GSK1379766_ERK8
0-10	6,179937481	GSK1379708_ERK8
21-30	5,925900721	GSK1379944_ERK8
0-10	6,110708308	GSK1379753_ERK8
0-10	6,100124325	GSK1379765_ERK8
0-10	5,990228486	GSK1033723_ERK8
0-10	6,193500738	GSK1379763_ERK8
91-100	6,517670521	GW819776_ERK8
0-10	5,857910705	GW856795_ERK8
21-30	6,035282064	GSK902056_ERK8
91-100	7,609411209	AKI00000021a_WEE1
0-10	5,826845292	AKI00000047a_WEE1
0-10	5,600695948	AKI00000050a_WEE1
0-10	5,739135619	AKI00000063a_WEE1
0-10	5,351052012	AKI00000070a_WEE1
0-10	5,671737373	AKI00000074a_WEE1
0-10	6,361041002	PFE-PKIS 10_WEE1
0-10	5,840943144	PFE-PKIS 14_WEE1
31-40	6,431320399	PFE-PKIS 18_WEE1
41-50	6,020616274	TPKI-30_WEE1
61-70	6,135087545	TPKI-31_WEE1
0-10	5,795570513	SB-213663_WEE1
11-20	5,531094143	GSK301362_WEE1
0-10	5,742709798	GSK1379713_WEE1
0-10	5,538558988	GSK1379766_WEE1
11-20	5,697468148	GSK1379708_WEE1
0-10	5,470345684	GSK1379944_WEE1
0-10	5,4592716	GSK1379753_WEE1
21-30	5,537838074	GSK1379765_WEE1
0-10	5,932291882	GSK1033723_WEE1
11-20	5,449934249	GSK1379763_WEE1
0-10	6,208681095	GW819776_WEE1
0-10	6,031617428	GW856795_WEE1
0-10	5,866345332	GSK902056_WEE1
41-50	6,341133536	AKI00000021a_HASPIN
0-10	6,001764776	AKI00000047a_HASPIN
0-10	5,831696139	AKI00000050a_HASPIN
11-20	5,90998641	AKI00000063a_HASPIN
51-60	5,639032293	AKI00000070a_HASPIN
0-10	5,820760095	AKI00000074a_HASPIN
0-10	6,462204805	PFE-PKIS 10_HASPIN
0-10	6,039061982	PFE-PKIS 14_HASPIN
0-10	6,234600558	PFE-PKIS 18_HASPIN
0-10	6,414765711	TPKI-30_HASPIN
0-10	6,349985579	TPKI-31_HASPIN
0-10	5,713100568	SB-213663_HASPIN
61-70	5,905372166	GSK301362_HASPIN
21-30	6,041532981	GSK1379713_HASPIN
0-10	5,933264466	GSK1379766_HASPIN
0-10	6,0390671	GSK1379708_HASPIN
0-10	5,771795571	GSK1379944_HASPIN
0-10	5,866250241	GSK1379753_HASPIN
11-20	5,83260344	GSK1379765_HASPIN
81-90	5,809174257	GSK1033723_HASPIN
0-10	5,844447076	GSK1379763_HASPIN
11-20	6,091451679	GW819776_HASPIN
21-30	5,96861578	GW856795_HASPIN
0-10	6,094850085	GSK902056_HASPIN
11-20	5,729662587	AKI00000021a_HIPK1
0-10	5,714762508	AKI00000047a_HIPK1
11-20	5,648287693	AKI00000050a_HIPK1
21-30	5,494471942	AKI00000063a_HIPK1
71-80	5,467486715	AKI00000070a_HIPK1
91-100	5,578961087	AKI00000074a_HIPK1
41-50	6,177817828	PFE-PKIS 10_HIPK1
91-100	5,865214823	PFE-PKIS 14_HIPK1
11-20	5,803867865	PFE-PKIS 18_HIPK1
11-20	5,733975553	TPKI-30_HIPK1
51-60	5,771851259	TPKI-31_HIPK1
31-40	5,322668614	SB-213663_HIPK1
0-10	5,556701791	GSK301362_HIPK1
0-10	5,647587701	GSK1379713_HIPK1
0-10	5,772895156	GSK1379766_HIPK1
0-10	5,848546296	GSK1379708_HIPK1
0-10	5,528636087	GSK1379944_HIPK1
0-10	5,667672056	GSK1379753_HIPK1
0-10	5,615454612	GSK1379765_HIPK1
61-70	5,669025816	GSK1033723_HIPK1
0-10	5,713892443	GSK1379763_HIPK1
81-90	5,999380099	GW819776_HIPK1
11-20	5,533874225	GW856795_HIPK1
0-10	6,051178134	GSK902056_HIPK1
11-20	6,541870333	AKI00000021a_VEGFR2
91-100	8,221338899	AKI00000047a_VEGFR2
91-100	7,23917957	AKI00000050a_VEGFR2
11-20	5,997459785	AKI00000063a_VEGFR2
21-30	6,291303361	AKI00000070a_VEGFR2
21-30	6,022825183	AKI00000074a_VEGFR2
0-10	6,805802624	PFE-PKIS 10_VEGFR2
0-10	6,140543275	PFE-PKIS 14_VEGFR2
71-80	6,719047187	PFE-PKIS 18_VEGFR2
0-10	6,612909066	TPKI-30_VEGFR2
0-10	6,536776805	TPKI-31_VEGFR2
0-10	6,146926893	SB-213663_VEGFR2
0-10	5,987528104	GSK301362_VEGFR2
0-10	6,518847751	GSK1379713_VEGFR2
0-10	6,818406019	GSK1379766_VEGFR2
0-10	6,499574225	GSK1379708_VEGFR2
0-10	6,15913486	GSK1379944_VEGFR2
0-10	6,668918661	GSK1379753_VEGFR2
11-20	6,541959934	GSK1379765_VEGFR2
0-10	6,328505328	GSK1033723_VEGFR2
41-50	6,670181426	GSK1379763_VEGFR2
0-10	6,775506077	GW819776_VEGFR2
41-50	6,576198509	GW856795_VEGFR2
0-10	5,980006033	GSK902056_VEGFR2
21-30	6,572961433	AKI00000021a_PDGFRA
91-100	7,614102583	AKI00000047a_PDGFRA
91-100	7,354891601	AKI00000050a_PDGFRA
21-30	5,880470791	AKI00000063a_PDGFRA
31-40	6,306099174	AKI00000070a_PDGFRA
11-20	5,783734903	AKI00000074a_PDGFRA
0-10	7,010183104	PFE-PKIS 10_PDGFRA
71-80	6,302730001	PFE-PKIS 14_PDGFRA
31-40	6,598332421	PFE-PKIS 18_PDGFRA
0-10	6,53990121	TPKI-30_PDGFRA
0-10	6,533388525	TPKI-31_PDGFRA
11-20	5,821981901	SB-213663_PDGFRA
0-10	5,553283474	GSK301362_PDGFRA
0-10	6,285092575	GSK1379713_PDGFRA
11-20	6,706957054	GSK1379766_PDGFRA
0-10	6,252015388	GSK1379708_PDGFRA
0-10	6,095331061	GSK1379944_PDGFRA
0-10	6,686294862	GSK1379753_PDGFRA
0-10	6,427624997	GSK1379765_PDGFRA
0-10	6,167350206	GSK1033723_PDGFRA
21-30	6,635233726	GSK1379763_PDGFRA
0-10	6,49750824	GW819776_PDGFRA
81-90	6,191063503	GW856795_PDGFRA
0-10	5,938865874	GSK902056_PDGFRA
91-100	6,703856198	AKI00000021a_TYK2(JH1domain-catalytic)
41-50	6,280672691	AKI00000047a_TYK2(JH1domain-catalytic)
21-30	6,336525677	AKI00000050a_TYK2(JH1domain-catalytic)
0-10	6,411528091	AKI00000063a_TYK2(JH1domain-catalytic)
31-40	6,307071686	AKI00000070a_TYK2(JH1domain-catalytic)
31-40	6,140290595	AKI00000074a_TYK2(JH1domain-catalytic)
0-10	6,929336107	PFE-PKIS 10_TYK2(JH1domain-catalytic)
0-10	6,477623652	PFE-PKIS 14_TYK2(JH1domain-catalytic)
91-100	6,889905042	PFE-PKIS 18_TYK2(JH1domain-catalytic)
41-50	6,608850411	TPKI-30_TYK2(JH1domain-catalytic)
91-100	6,571438539	TPKI-31_TYK2(JH1domain-catalytic)
11-20	6,07890938	SB-213663_TYK2(JH1domain-catalytic)
61-70	6,34917545	GSK301362_TYK2(JH1domain-catalytic)
0-10	6,819027639	GSK1379713_TYK2(JH1domain-catalytic)
31-40	6,482788914	GSK1379766_TYK2(JH1domain-catalytic)
11-20	6,812696125	GSK1379708_TYK2(JH1domain-catalytic)
0-10	6,068801842	GSK1379944_TYK2(JH1domain-catalytic)
41-50	6,425653385	GSK1379753_TYK2(JH1domain-catalytic)
51-60	6,528031676	GSK1379765_TYK2(JH1domain-catalytic)
0-10	6,481796735	GSK1033723_TYK2(JH1domain-catalytic)
11-20	6,5204392	GSK1379763_TYK2(JH1domain-catalytic)
0-10	6,699964453	GW819776_TYK2(JH1domain-catalytic)
41-50	6,277649039	GW856795_TYK2(JH1domain-catalytic)
11-20	6,248173606	GSK902056_TYK2(JH1domain-catalytic)
0-10	6,648854024	AKI00000021a_CHEK1
0-10	6,356337819	AKI00000047a_CHEK1
0-10	6,168445609	AKI00000050a_CHEK1
0-10	6,045618496	AKI00000063a_CHEK1
0-10	6,17838501	AKI00000070a_CHEK1
0-10	6,037956281	AKI00000074a_CHEK1
11-20	7,117324641	PFE-PKIS 10_CHEK1
0-10	6,013179481	PFE-PKIS 14_CHEK1
0-10	6,223478755	PFE-PKIS 18_CHEK1
11-20	6,696602501	TPKI-30_CHEK1
0-10	6,5282299	TPKI-31_CHEK1
0-10	5,481505675	SB-213663_CHEK1
11-20	6,153290853	GSK301362_CHEK1
11-20	5,950108678	GSK1379713_CHEK1
0-10	6,589393353	GSK1379766_CHEK1
0-10	6,117393354	GSK1379708_CHEK1
91-100	5,891564431	GSK1379944_CHEK1
0-10	6,210273486	GSK1379753_CHEK1
0-10	6,164291319	GSK1379765_CHEK1
0-10	6,598397722	GSK1033723_CHEK1
0-10	6,340590671	GSK1379763_CHEK1
0-10	6,118868802	GW819776_CHEK1
71-80	6,142283792	GW856795_CHEK1
11-20	6,335687857	GSK902056_CHEK1
11-20	6,833092713	AKI00000021a_CSNK1E
91-100	6,376855348	AKI00000047a_CSNK1E
91-100	6,024952133	AKI00000050a_CSNK1E
81-90	6,965658084	AKI00000063a_CSNK1E
11-20	5,882964389	AKI00000070a_CSNK1E
0-10	5,958417909	AKI00000074a_CSNK1E
0-10	7,006977743	PFE-PKIS 10_CSNK1E
[truncated: 2,897 more rows]
