# Supplementary material for: Crowdsourced mapping of unexplored target space of kinase inhibitors
Source: Nat Commun. 2021 Jun 3;12:3307. doi: 10.1038/s41467-021-23165-1 (PMC8175708; doi:10.1038/s41467-021-23165-1)
Supplement: Supplementary file 7 — Source Data [file 41467_2021_23165_MOESM7_ESM.zip › source_data/SuppFig19/SuppFig19c.csv]

Single-dose inhibition bins	Team Q.E.D model pkd	Colours	Drug target pairs
18	5,900392558	gray	AKI00000021a_AKT2
69	4,758245865	gray	AKI00000047a_AKT2
0	5,24270422	gray	AKI00000050a_AKT2
14	5,110240162	gray	AKI00000063a_AKT2
18	4,576594148	gray	AKI00000070a_AKT2
0	4,942691562	gray	AKI00000074a_AKT2
11	6,460733501	gray	PFE-PKIS 10_AKT2
0	5,197927481	gray	PFE-PKIS 14_AKT2
0	5,748392679	gray	PFE-PKIS 18_AKT2
0	5,737687363	gray	TPKI-30_AKT2
0	5,966743884	gray	TPKI-31_AKT2
0	6,207652706	gray	TPKI-35_AKT2
0	5,107996919	gray	SB-213663_AKT2
14	5,318622952	gray	GSK301362_AKT2
0	5,198719552	gray	GSK1379713_AKT2
2	5,199035005	gray	GSK1379766_AKT2
0	4,961298346	gray	GSK1379708_AKT2
18	4,830755824	gray	GSK1379944_AKT2
0	4,981250017	gray	GSK1379753_AKT2
17	4,863769362	gray	GSK1379765_AKT2
16	4,965692273	gray	GSK1033723_AKT2
7	4,818755032	gray	GSK1379763_AKT2
0	5,542309655	gray	GW819776_AKT2
0	6,765112081	gray	GW856795_AKT2
98.3	7,434844544	gray	GSK902056_AKT2
42	7,638237207	red	AKI00000021a_MEK5
16	7,529862139	red	AKI00000047a_MEK5
89	6,860206792	gray	AKI00000050a_MEK5
10	6,800730954	gray	AKI00000063a_MEK5
38	7,143947111	red	AKI00000070a_MEK5
95	6,734900616	gray	AKI00000074a_MEK5
0	7,114908659	red	PFE-PKIS 10_MEK5
38	7,198983345	red	PFE-PKIS 14_MEK5
60	7,039735857	red	PFE-PKIS 18_MEK5
38	7,55901505	red	TPKI-30_MEK5
28	7,026671394	red	TPKI-31_MEK5
93.8	7,838787035	gray	TPKI-35_MEK5
77	5,860809696	gray	SB-213663_MEK5
16	6,793693471	gray	GSK301362_MEK5
7	7,092036243	red	GSK1379713_MEK5
98.8	7,085300784	gray	GSK1379766_MEK5
12	7,117302589	red	GSK1379708_MEK5
6	6,987605993	gray	GSK1379944_MEK5
99.6	6,922802925	gray	GSK1379753_MEK5
99.9	6,966138352	gray	GSK1379765_MEK5
37	6,266237869	gray	GSK1033723_MEK5
99.9	7,038344965	gray	GSK1379763_MEK5
33	6,805230719	gray	GW819776_MEK5
52	6,823853528	gray	GW856795_MEK5
10	6,722428913	gray	GSK902056_MEK5
45	7,710635575	red	AKI00000021a_ERBB2
0	6,339508846	gray	AKI00000047a_ERBB2
43	5,827704459	gray	AKI00000050a_ERBB2
38	6,486608482	gray	AKI00000063a_ERBB2
0	5,347518927	gray	AKI00000070a_ERBB2
9	5,125600241	gray	AKI00000074a_ERBB2
28	7,506322399	red	PFE-PKIS 10_ERBB2
33	5,934166227	gray	PFE-PKIS 14_ERBB2
15	6,365847337	gray	PFE-PKIS 18_ERBB2
0	6,919944054	gray	TPKI-30_ERBB2
22	6,255213125	gray	TPKI-31_ERBB2
19	7,421360388	gray	TPKI-35_ERBB2
44	5,918019684	gray	SB-213663_ERBB2
16	5,879688653	gray	GSK301362_ERBB2
25	6,359058074	gray	GSK1379713_ERBB2
0	6,313815768	gray	GSK1379766_ERBB2
9	6,276115287	gray	GSK1379708_ERBB2
13	4,789803025	gray	GSK1379944_ERBB2
2	6,006594722	gray	GSK1379753_ERBB2
17	5,367909274	gray	GSK1379765_ERBB2
28	5,084179554	gray	GSK1033723_ERBB2
0	6,003588238	gray	GSK1379763_ERBB2
0	6,072870781	gray	GW819776_ERBB2
88	6,031877933	gray	GW856795_ERBB2
11	5,734725664	gray	GSK902056_ERBB2
1	7,444248766	red	AKI00000021a_FRK
11	7,314735792	red	AKI00000047a_FRK
0	7,565582565	red	AKI00000050a_FRK
0	6,725568714	gray	AKI00000063a_FRK
0	6,88560341	gray	AKI00000070a_FRK
0	6,448823866	gray	AKI00000074a_FRK
92	7,220455168	gray	PFE-PKIS 10_FRK
0	6,155269932	gray	PFE-PKIS 14_FRK
0	7,462944135	red	PFE-PKIS 18_FRK
18	7,712472535	red	TPKI-30_FRK
0	6,50272968	gray	TPKI-31_FRK
0	8,167838399	gray	TPKI-35_FRK
12	6,28852321	gray	SB-213663_FRK
2	6,081354434	gray	GSK301362_FRK
0	6,118319276	gray	GSK1379713_FRK
0	6,727467412	gray	GSK1379766_FRK
6	6,33626427	gray	GSK1379708_FRK
15	5,77264134	gray	GSK1379944_FRK
0	6,535684722	gray	GSK1379753_FRK
21	6,456093754	gray	GSK1379765_FRK
0	6,000134825	gray	GSK1033723_FRK
0	6,834890045	gray	GSK1379763_FRK
20	6,26186443	gray	GW819776_FRK
84	6,885061625	gray	GW856795_FRK
6	5,374415595	gray	GSK902056_FRK
0	6,962243712	gray	AKI00000021a_CHEK2
61	6,075316448	gray	AKI00000047a_CHEK2
8	5,802551975	gray	AKI00000050a_CHEK2
0	5,440881719	gray	AKI00000063a_CHEK2
22	5,893257446	gray	AKI00000070a_CHEK2
25	6,452750354	gray	AKI00000074a_CHEK2
24	6,983747789	gray	PFE-PKIS 10_CHEK2
0	6,678107377	gray	PFE-PKIS 14_CHEK2
0	7,142719482	red	PFE-PKIS 18_CHEK2
15	7,080819253	red	TPKI-30_CHEK2
5	7,016009513	red	TPKI-31_CHEK2
0	6,935746979	gray	TPKI-35_CHEK2
100	6,083508405	gray	SB-213663_CHEK2
0	5,749630883	gray	GSK301362_CHEK2
0	5,975988787	gray	GSK1379713_CHEK2
4	5,469716384	gray	GSK1379766_CHEK2
0	5,996949747	gray	GSK1379708_CHEK2
0	5,862184457	gray	GSK1379944_CHEK2
0	5,695880353	gray	GSK1379753_CHEK2
14	5,448484994	gray	GSK1379765_CHEK2
10	5,686251896	gray	GSK1033723_CHEK2
54	5,478190881	gray	GSK1379763_CHEK2
0	5,97082306	gray	GW819776_CHEK2
0	6,440961654	gray	GW856795_CHEK2
0	5,456468988	gray	GSK902056_CHEK2
16	6,835565067	gray	AKI00000021a_DCAMKL1
3	5,320055345	gray	AKI00000047a_DCAMKL1
25	5,476452719	gray	AKI00000050a_DCAMKL1
40	5,565760061	gray	AKI00000063a_DCAMKL1
23	4,949710102	gray	AKI00000070a_DCAMKL1
15	5,286952859	gray	AKI00000074a_DCAMKL1
88	6,800464691	gray	PFE-PKIS 10_DCAMKL1
20	5,488677441	gray	PFE-PKIS 14_DCAMKL1
30	5,784074047	gray	PFE-PKIS 18_DCAMKL1
27	6,406272854	gray	TPKI-30_DCAMKL1
68	6,380634401	gray	TPKI-31_DCAMKL1
12	6,272387029	gray	TPKI-35_DCAMKL1
0	5,959043609	gray	SB-213663_DCAMKL1
14	5,230543525	gray	GSK301362_DCAMKL1
0	5,613910868	gray	GSK1379713_DCAMKL1
7	5,162769297	gray	GSK1379766_DCAMKL1
0	5,37374387	gray	GSK1379708_DCAMKL1
1	4,621767261	gray	GSK1379944_DCAMKL1
20	5,193079018	gray	GSK1379753_DCAMKL1
19	4,786071251	gray	GSK1379765_DCAMKL1
8	5,457229452	gray	GSK1033723_DCAMKL1
0	5,217874194	gray	GSK1379763_DCAMKL1
34	6,14165636	gray	GW819776_DCAMKL1
14	5,944881764	gray	GW856795_DCAMKL1
0	5,433629952	gray	GSK902056_DCAMKL1
43	7,169383959	red	AKI00000021a_JNK2
76	6,187218192	gray	AKI00000047a_JNK2
0	5,699503956	gray	AKI00000050a_JNK2
100	6,861328023	gray	AKI00000063a_JNK2
1	6,099566929	gray	AKI00000070a_JNK2
20	5,878927733	gray	AKI00000074a_JNK2
0	6,609432714	gray	PFE-PKIS 10_JNK2
0	5,489667096	gray	PFE-PKIS 14_JNK2
48	6,492032579	gray	PFE-PKIS 18_JNK2
7	6,928598815	gray	TPKI-30_JNK2
0	6,666539999	gray	TPKI-31_JNK2
0	6,847673547	gray	TPKI-35_JNK2
99.3	6,891843356	gray	SB-213663_JNK2
23	5,528094296	gray	GSK301362_JNK2
0	6,530547661	gray	GSK1379713_JNK2
0	6,775940287	gray	GSK1379766_JNK2
34	6,394241668	gray	GSK1379708_JNK2
24	6,184060278	gray	GSK1379944_JNK2
29	6,579934899	gray	GSK1379753_JNK2
9	6,365449712	gray	GSK1379765_JNK2
0	6,148035095	gray	GSK1033723_JNK2
27	6,680615872	gray	GSK1379763_JNK2
53	7,335776028	red	GW819776_JNK2
23	5,680438316	gray	GW856795_JNK2
0	5,874582694	gray	GSK902056_JNK2
0	7,269914481	red	AKI00000021a_FLT3
97.3	8,926284176	gray	AKI00000047a_FLT3
99.6	7,870746725	gray	AKI00000050a_FLT3
0	5,769390619	gray	AKI00000063a_FLT3
0	6,057242163	gray	AKI00000070a_FLT3
0	5,829959591	gray	AKI00000074a_FLT3
26	8,005983251	red	PFE-PKIS 10_FLT3
20	5,963726491	gray	PFE-PKIS 14_FLT3
97.6	6,352126773	gray	PFE-PKIS 18_FLT3
22	6,769449237	gray	TPKI-30_FLT3
11	6,710284008	gray	TPKI-31_FLT3
97.5	7,279863337	gray	TPKI-35_FLT3
27	6,227375116	gray	SB-213663_FLT3
47	5,816575544	gray	GSK301362_FLT3
8	6,616892632	gray	GSK1379713_FLT3
65	6,379433441	gray	GSK1379766_FLT3
0	6,860710819	gray	GSK1379708_FLT3
0	6,287382557	gray	GSK1379944_FLT3
63	6,151442151	gray	GSK1379753_FLT3
47	6,132277814	gray	GSK1379765_FLT3
0	5,847469846	gray	GSK1033723_FLT3
62	6,47974472	gray	GSK1379763_FLT3
59	6,244265049	gray	GW819776_FLT3
10	6,634603501	gray	GW856795_FLT3
0	5,879928692	gray	GSK902056_FLT3
18	7,67418123	red	AKI00000021a_AURKB
35	7,041938806	red	AKI00000047a_AURKB
45	7,3130983	red	AKI00000050a_AURKB
1	5,753858027	gray	AKI00000063a_AURKB
27	5,822627771	gray	AKI00000070a_AURKB
8	5,987220191	gray	AKI00000074a_AURKB
4	6,670251895	gray	PFE-PKIS 10_AURKB
80	6,433531565	gray	PFE-PKIS 14_AURKB
81	7,64342706	gray	PFE-PKIS 18_AURKB
39	8,164590628	red	TPKI-30_AURKB
73	7,538274613	red	TPKI-31_AURKB
66	6,907020935	gray	TPKI-35_AURKB
0	5,580598388	gray	SB-213663_AURKB
1	5,915883574	gray	GSK301362_AURKB
36	6,832781304	gray	GSK1379713_AURKB
69	6,972336687	gray	GSK1379766_AURKB
0	6,839324757	gray	GSK1379708_AURKB
34	5,497763985	gray	GSK1379944_AURKB
57	7,026155794	red	GSK1379753_AURKB
91.4	6,767379776	gray	GSK1379765_AURKB
8	5,350222826	gray	GSK1033723_AURKB
55	6,954499621	gray	GSK1379763_AURKB
32	7,564600181	red	GW819776_AURKB
33	5,912630998	gray	GW856795_AURKB
38	5,75770254	gray	GSK902056_AURKB
8	6,345802281	gray	AKI00000021a_DYRK1A
35	6,319735515	gray	AKI00000047a_DYRK1A
74	5,605794263	gray	AKI00000050a_DYRK1A
28	6,504588318	gray	AKI00000063a_DYRK1A
89	6,52188243	gray	AKI00000070a_DYRK1A
27	6,229863435	gray	AKI00000074a_DYRK1A
0	6,52178291	gray	PFE-PKIS 10_DYRK1A
94.8	6,319952697	gray	PFE-PKIS 14_DYRK1A
2	5,193241488	gray	PFE-PKIS 18_DYRK1A
24	5,951029892	gray	TPKI-30_DYRK1A
31	5,92741509	gray	TPKI-31_DYRK1A
0	6,980041487	gray	TPKI-35_DYRK1A
8	5,455707177	gray	SB-213663_DYRK1A
28	6,216715633	gray	GSK301362_DYRK1A
10	5,654023295	gray	GSK1379713_DYRK1A
12	6,481200361	gray	GSK1379766_DYRK1A
21	5,861028982	gray	GSK1379708_DYRK1A
30	5,595624876	gray	GSK1379944_DYRK1A
14	5,81973253	gray	GSK1379753_DYRK1A
19	5,803028244	gray	GSK1379765_DYRK1A
90	7,040444397	gray	GSK1033723_DYRK1A
0	6,108279212	gray	GSK1379763_DYRK1A
37	6,850370756	gray	GW819776_DYRK1A
0	5,652921478	gray	GW856795_DYRK1A
25	6,085823341	gray	GSK902056_DYRK1A
28	7,427426323	red	AKI00000021a_JNK3
41	6,255147468	gray	AKI00000047a_JNK3
0	5,712777452	gray	AKI00000050a_JNK3
100	6,791343389	gray	AKI00000063a_JNK3
20	6,189432366	gray	AKI00000070a_JNK3
30	6,12305982	gray	AKI00000074a_JNK3
0	6,637024973	gray	PFE-PKIS 10_JNK3
0	5,606991497	gray	PFE-PKIS 14_JNK3
61	6,867287702	gray	PFE-PKIS 18_JNK3
32	7,144707616	red	TPKI-30_JNK3
0	6,797260447	gray	TPKI-31_JNK3
0	7,022420691	gray	TPKI-35_JNK3
99.3	6,954656117	gray	SB-213663_JNK3
4	5,774151872	gray	GSK301362_JNK3
0	6,549613985	gray	GSK1379713_JNK3
35	7,010422101	red	GSK1379766_JNK3
17	6,44527406	gray	GSK1379708_JNK3
17	6,175637813	gray	GSK1379944_JNK3
49	6,810318923	gray	GSK1379753_JNK3
25	6,67286551	gray	GSK1379765_JNK3
0	6,296853569	gray	GSK1033723_JNK3
39	6,908903569	gray	GSK1379763_JNK3
78	7,37364919	gray	GW819776_JNK3
15	5,905764721	gray	GW856795_JNK3
0	5,887187973	gray	GSK902056_JNK3
33	7,308856379	red	AKI00000021a_MEK3
2	5,509938107	gray	AKI00000047a_MEK3
42	5,231239338	gray	AKI00000050a_MEK3
51	6,4864681	gray	AKI00000063a_MEK3
40	5,841744163	gray	AKI00000070a_MEK3
32	5,432586786	gray	AKI00000074a_MEK3
83	5,972975403	gray	PFE-PKIS 10_MEK3
9	5,869771479	gray	PFE-PKIS 14_MEK3
51	6,391092639	gray	PFE-PKIS 18_MEK3
18	6,167140373	gray	TPKI-30_MEK3
15	6,123778134	gray	TPKI-31_MEK3
0	6,21996881	gray	TPKI-35_MEK3
40	5,239746347	gray	SB-213663_MEK3
35	5,734477487	gray	GSK301362_MEK3
0	6,35269995	gray	GSK1379713_MEK3
2	6,064753453	gray	GSK1379766_MEK3
0	6,068518174	gray	GSK1379708_MEK3
0	5,847556824	gray	GSK1379944_MEK3
0	5,548452149	gray	GSK1379753_MEK3
15	5,905340255	gray	GSK1379765_MEK3
0	5,491671143	gray	GSK1033723_MEK3
8	5,823065045	gray	GSK1379763_MEK3
90.7	7,073990487	gray	GW819776_MEK3
49	5,72885486	gray	GW856795_MEK3
37	5,633932534	gray	GSK902056_MEK3
25	7,003002363	red	AKI00000021a_ERBB3
0	6,043093223	gray	AKI00000047a_ERBB3
29	5,478637985	gray	AKI00000050a_ERBB3
31	6,047599167	gray	AKI00000063a_ERBB3
10	5,227954834	gray	AKI00000070a_ERBB3
17	4,830009083	gray	AKI00000074a_ERBB3
0	7,157683779	red	PFE-PKIS 10_ERBB3
0	5,604686399	gray	PFE-PKIS 14_ERBB3
13	5,817652686	gray	PFE-PKIS 18_ERBB3
29	6,456685146	gray	TPKI-30_ERBB3
43	5,583508249	gray	TPKI-31_ERBB3
87	7,268015972	gray	TPKI-35_ERBB3
8	5,317297337	gray	SB-213663_ERBB3
0	5,504471752	gray	GSK301362_ERBB3
0	5,820154768	gray	GSK1379713_ERBB3
0	6,025525464	gray	GSK1379766_ERBB3
0	6,141988014	gray	GSK1379708_ERBB3
0	4,590107104	gray	GSK1379944_ERBB3
0	5,620439349	gray	GSK1379753_ERBB3
28	5,18339162	gray	GSK1379765_ERBB3
0	5,152205511	gray	GSK1033723_ERBB3
0	5,825678322	gray	GSK1379763_ERBB3
0	5,646885578	gray	GW819776_ERBB3
44	5,84905166	gray	GW856795_ERBB3
0	5,727920181	gray	GSK902056_ERBB3
25	6,40365901	gray	AKI00000021a_NEK3
30	5,653662996	gray	AKI00000047a_NEK3
8	5,428315961	gray	AKI00000050a_NEK3
20	6,184180543	gray	AKI00000063a_NEK3
12	5,441536747	gray	AKI00000070a_NEK3
0	5,863196569	gray	AKI00000074a_NEK3
29	6,779469145	gray	PFE-PKIS 10_NEK3
35	6,168980257	gray	PFE-PKIS 14_NEK3
37	6,247071498	gray	PFE-PKIS 18_NEK3
49	6,925103214	gray	TPKI-30_NEK3
49	6,608060386	gray	TPKI-31_NEK3
0	6,310196355	gray	TPKI-35_NEK3
12	5,765331162	gray	SB-213663_NEK3
7	5,428930116	gray	GSK301362_NEK3
0	5,772534953	gray	GSK1379713_NEK3
45	5,987277925	gray	GSK1379766_NEK3
7	6,092946704	gray	GSK1379708_NEK3
11	5,558184805	gray	GSK1379944_NEK3
41	5,532232483	gray	GSK1379753_NEK3
45	5,458263544	gray	GSK1379765_NEK3
0	5,764147497	gray	GSK1033723_NEK3
33	5,574810316	gray	GSK1379763_NEK3
78	6,929813455	gray	GW819776_NEK3
13	5,675422976	gray	GW856795_NEK3
4	6,535494202	gray	GSK902056_NEK3
29	6,291591524	gray	AKI00000021a_BMPR2
9	5,963448515	gray	AKI00000047a_BMPR2
40	5,473267349	gray	AKI00000050a_BMPR2
19	5,596775715	gray	AKI00000063a_BMPR2
18	5,260974595	gray	AKI00000070a_BMPR2
16	5,362639323	gray	AKI00000074a_BMPR2
0	6,780350191	gray	PFE-PKIS 10_BMPR2
0	6,223747709	gray	PFE-PKIS 14_BMPR2
17	5,99659988	gray	PFE-PKIS 18_BMPR2
92.2	5,85998916	gray	TPKI-30_BMPR2
67	5,774380518	gray	TPKI-31_BMPR2
0	6,277474126	gray	TPKI-35_BMPR2
0	5,489978336	gray	SB-213663_BMPR2
4	5,228733796	gray	GSK301362_BMPR2
0	5,437683968	gray	GSK1379713_BMPR2
30	5,407657936	gray	GSK1379766_BMPR2
0	5,511831377	gray	GSK1379708_BMPR2
14	5,442837271	gray	GSK1379944_BMPR2
9	4,947236647	gray	GSK1379753_BMPR2
23	4,945455732	gray	GSK1379765_BMPR2
39	5,565407711	gray	GSK1033723_BMPR2
8	5,054282783	gray	GSK1379763_BMPR2
32	6,369256574	gray	GW819776_BMPR2
38	5,730528446	gray	GW856795_BMPR2
3	6,067336953	gray	GSK902056_BMPR2
41	6,466298658	gray	AKI00000021a_FES
0	5,931112327	gray	AKI00000047a_FES
3	5,798958696	gray	AKI00000050a_FES
2	5,926546249	gray	AKI00000063a_FES
0	5,906259641	gray	AKI00000070a_FES
2	6,273565837	gray	AKI00000074a_FES
93.8	6,975983011	gray	PFE-PKIS 10_FES
16	5,875494418	gray	PFE-PKIS 14_FES
19	7,223354716	red	PFE-PKIS 18_FES
27	6,962000857	gray	TPKI-30_FES
0	6,105504373	gray	TPKI-31_FES
16	7,030658273	gray	TPKI-35_FES
0	6,459460977	gray	SB-213663_FES
0	6,066865727	gray	GSK301362_FES
1	6,13981726	gray	GSK1379713_FES
0	5,897397275	gray	GSK1379766_FES
2	6,034542709	gray	GSK1379708_FES
18	5,961186895	gray	GSK1379944_FES
0	5,918776072	gray	GSK1379753_FES
0	5,813139677	gray	GSK1379765_FES
13	5,386264799	gray	GSK1033723_FES
8	5,94728064	gray	GSK1379763_FES
10	5,828738947	gray	GW819776_FES
0	6,27688228	gray	GW856795_FES
19	5,707243001	gray	GSK902056_FES
0	6,416127049	gray	AKI00000021a_PIK3CB
11	5,239719773	gray	AKI00000047a_PIK3CB
0	5,123617453	gray	AKI00000050a_PIK3CB
27	5,104545281	gray	AKI00000063a_PIK3CB
2	5,16633129	gray	AKI00000070a_PIK3CB
4	6,078201596	gray	AKI00000074a_PIK3CB
0	6,798651431	gray	PFE-PKIS 10_PIK3CB
15	6,219936254	gray	PFE-PKIS 14_PIK3CB
29	6,007057044	gray	PFE-PKIS 18_PIK3CB
37	5,70243178	gray	TPKI-30_PIK3CB
0	5,984937286	gray	TPKI-31_PIK3CB
0	6,971916056	gray	TPKI-35_PIK3CB
0	5,326632804	gray	SB-213663_PIK3CB
0	5,195987134	gray	GSK301362_PIK3CB
0	5,663303946	gray	GSK1379713_PIK3CB
0	4,834138525	gray	GSK1379766_PIK3CB
0	5,531613919	gray	GSK1379708_PIK3CB
0	5,89251568	gray	GSK1379944_PIK3CB
0	4,925432464	gray	GSK1379753_PIK3CB
83	4,37496709	gray	GSK1379765_PIK3CB
13	6,167935717	gray	GSK1033723_PIK3CB
0	4,664996837	gray	GSK1379763_PIK3CB
0	5,231594749	gray	GW819776_PIK3CB
0	6,527307371	gray	GW856795_PIK3CB
0	5,998477865	gray	GSK902056_PIK3CB
0	7,162089653	red	AKI00000021a_KIT
100	8,512194964	gray	AKI00000047a_KIT
100	7,028970785	gray	AKI00000050a_KIT
45	5,854126033	gray	AKI00000063a_KIT
38	6,068380419	gray	AKI00000070a_KIT
8	5,626118641	gray	AKI00000074a_KIT
9	7,834152568	red	PFE-PKIS 10_KIT
68	5,876501199	gray	PFE-PKIS 14_KIT
50	6,236818886	gray	PFE-PKIS 18_KIT
10	6,93832147	gray	TPKI-30_KIT
11	6,606472264	gray	TPKI-31_KIT
100	7,507346602	gray	TPKI-35_KIT
0	6,205576796	gray	SB-213663_KIT
77	4,953767821	gray	GSK301362_KIT
10	6,3314987	gray	GSK1379713_KIT
66	6,204221529	gray	GSK1379766_KIT
9	6,402533829	gray	GSK1379708_KIT
77	6,261484293	gray	GSK1379944_KIT
86	5,980549838	gray	GSK1379753_KIT
60	6,071822596	gray	GSK1379765_KIT
27	5,65154134	gray	GSK1033723_KIT
98.5	6,250178915	gray	GSK1379763_KIT
78	6,614139408	gray	GW819776_KIT
26	6,29202848	gray	GW856795_KIT
5	5,602018421	gray	GSK902056_KIT
48	7,251418823	red	AKI00000021a_JNK1
0	6,128433812	gray	AKI00000047a_JNK1
17	5,564538899	gray	AKI00000050a_JNK1
100	6,600662936	gray	AKI00000063a_JNK1
7	6,00657866	gray	AKI00000070a_JNK1
0	5,958755872	gray	AKI00000074a_JNK1
3	6,461225853	gray	PFE-PKIS 10_JNK1
22	5,351310345	gray	PFE-PKIS 14_JNK1
44	6,700187537	gray	PFE-PKIS 18_JNK1
25	7,050585741	red	TPKI-30_JNK1
31	6,656215347	gray	TPKI-31_JNK1
0	6,93933962	gray	TPKI-35_JNK1
93.2	6,723989882	gray	SB-213663_JNK1
27	5,567555776	gray	GSK301362_JNK1
2	6,419913946	gray	GSK1379713_JNK1
34	6,89139735	gray	GSK1379766_JNK1
26	6,34706703	gray	GSK1379708_JNK1
30	6,010962743	gray	GSK1379944_JNK1
41	6,690917134	gray	GSK1379753_JNK1
29	6,491500155	gray	GSK1379765_JNK1
0	6,077523909	gray	GSK1033723_JNK1
28	6,797108865	gray	GSK1379763_JNK1
91.5	7,18029684	gray	GW819776_JNK1
32	5,702085442	gray	GW856795_JNK1
5	5,622597146	gray	GSK902056_JNK1
18	6,00211761	gray	AKI00000021a_CSNK2A1
37	5,082101265	gray	AKI00000047a_CSNK2A1
55	5,972350377	gray	AKI00000050a_CSNK2A1
14	5,214972091	gray	AKI00000063a_CSNK2A1
74	6,188972312	gray	AKI00000070a_CSNK2A1
41	5,427584979	gray	AKI00000074a_CSNK2A1
0	6,549383372	gray	PFE-PKIS 10_CSNK2A1
74	6,641707051	gray	PFE-PKIS 14_CSNK2A1
55	6,093306537	gray	PFE-PKIS 18_CSNK2A1
0	6,96551594	gray	TPKI-30_CSNK2A1
9	6,652690032	gray	TPKI-31_CSNK2A1
0	7,081022417	gray	TPKI-35_CSNK2A1
0	4,526807186	gray	SB-213663_CSNK2A1
31	5,527041009	gray	GSK301362_CSNK2A1
1	5,730078999	gray	GSK1379713_CSNK2A1
4	6,081706205	gray	GSK1379766_CSNK2A1
0	6,654307056	gray	GSK1379708_CSNK2A1
0	5,095278934	gray	GSK1379944_CSNK2A1
13	6,120634627	gray	GSK1379753_CSNK2A1
3	5,534781621	gray	GSK1379765_CSNK2A1
9	5,406962847	gray	GSK1033723_CSNK2A1
12	6,110400548	gray	GSK1379763_CSNK2A1
18	6,335497763	gray	GW819776_CSNK2A1
0	6,326681876	gray	GW856795_CSNK2A1
0	6,017484219	gray	GSK902056_CSNK2A1
0	6,077103197	gray	AKI00000021a_PLK2
11	5,698973333	gray	AKI00000047a_PLK2
0	5,728740702	gray	AKI00000050a_PLK2
13	5,669099339	gray	AKI00000063a_PLK2
57	4,879681454	gray	AKI00000070a_PLK2
21	6,016253594	gray	AKI00000074a_PLK2
0	6,666628405	gray	PFE-PKIS 10_PLK2
0	6,332392081	gray	PFE-PKIS 14_PLK2
61	6,589134093	gray	PFE-PKIS 18_PLK2
99.7	8,531365815	gray	TPKI-30_PLK2
99.7	7,296394831	gray	TPKI-31_PLK2
0	6,129187624	gray	TPKI-35_PLK2
0	5,474780024	gray	SB-213663_PLK2
34	5,234399746	gray	GSK301362_PLK2
0	5,04929666	gray	GSK1379713_PLK2
0	6,203457141	gray	GSK1379766_PLK2
0	5,523036075	gray	GSK1379708_PLK2
0	4,995770158	gray	GSK1379944_PLK2
0	5,784956264	gray	GSK1379753_PLK2
0	5,259605731	gray	GSK1379765_PLK2
0	5,502154714	gray	GSK1033723_PLK2
0	5,655863678	gray	GSK1379763_PLK2
15	6,339762972	gray	GW819776_PLK2
0	6,021671823	gray	GW856795_PLK2
0	6,587123721	gray	GSK902056_PLK2
3	6,148749539	gray	AKI00000021a_CDKL5
0	7,375761706	red	AKI00000047a_CDKL5
3	6,57716692	gray	AKI00000050a_CDKL5
0	6,08894231	gray	AKI00000063a_CDKL5
82	6,49911814	gray	AKI00000070a_CDKL5
0	6,169005628	gray	AKI00000074a_CDKL5
0	7,323601535	red	PFE-PKIS 10_CDKL5
0	6,589413882	gray	PFE-PKIS 14_CDKL5
1	6,34629181	gray	PFE-PKIS 18_CDKL5
3	6,778892664	gray	TPKI-30_CDKL5
0	6,526206883	gray	TPKI-31_CDKL5
0	7,911795951	gray	TPKI-35_CDKL5
6	5,203105783	gray	SB-213663_CDKL5
0	6,441096786	gray	GSK301362_CDKL5
0	6,426521088	gray	GSK1379713_CDKL5
0	6,131484286	gray	GSK1379766_CDKL5
6	6,399114669	gray	GSK1379708_CDKL5
0	5,828878924	gray	GSK1379944_CDKL5
0	5,758905603	gray	GSK1379753_CDKL5
0	5,625461275	gray	GSK1379765_CDKL5
0	6,054680016	gray	GSK1033723_CDKL5
0	5,907816481	gray	GSK1379763_CDKL5
61	6,299097885	gray	GW819776_CDKL5
0	5,990278796	gray	GW856795_CDKL5
5	6,519858684	gray	GSK902056_CDKL5
29	7,31647141	red	AKI00000021a_MEK4
15	5,737210919	gray	AKI00000047a_MEK4
20	5,376559066	gray	AKI00000050a_MEK4
85	6,295944046	gray	AKI00000063a_MEK4
29	5,982834578	gray	AKI00000070a_MEK4
17	5,547711688	gray	AKI00000074a_MEK4
65	6,315364822	gray	PFE-PKIS 10_MEK4
0	6,003419694	gray	PFE-PKIS 14_MEK4
37	6,429838826	gray	PFE-PKIS 18_MEK4
25	6,254097762	gray	TPKI-30_MEK4
0	6,142961684	gray	TPKI-31_MEK4
0	6,324190983	gray	TPKI-35_MEK4
0	5,401068938	gray	SB-213663_MEK4
34	5,772956836	gray	GSK301362_MEK4
10	6,312377178	gray	GSK1379713_MEK4
8	5,922615809	gray	GSK1379766_MEK4
17	6,106061706	gray	GSK1379708_MEK4
1	5,910186157	gray	GSK1379944_MEK4
55	5,446522138	gray	GSK1379753_MEK4
25	5,706987457	gray	GSK1379765_MEK4
0	5,581641233	gray	GSK1033723_MEK4
12	5,654524854	gray	GSK1379763_MEK4
63	6,833036113	gray	GW819776_MEK4
0	5,707705309	gray	GW856795_MEK4
26	5,649769257	gray	GSK902056_MEK4
99.2	6,654250054	gray	AKI00000021a_YSK4
96.1	6,785171382	gray	AKI00000047a_YSK4
16	6,541777098	gray	AKI00000050a_YSK4
18	6,18052766	gray	AKI00000063a_YSK4
87	5,868227185	gray	AKI00000070a_YSK4
35	6,015102527	gray	AKI00000074a_YSK4
0	7,599611514	red	PFE-PKIS 10_YSK4
63	7,076580283	red	PFE-PKIS 14_YSK4
99.8	6,930103567	gray	PFE-PKIS 18_YSK4
56	6,895764979	gray	TPKI-30_YSK4
93.6	6,932716774	gray	TPKI-31_YSK4
1	7,637159463	gray	TPKI-35_YSK4
0	5,8633873	gray	SB-213663_YSK4
50	6,665738791	gray	GSK301362_YSK4
0	6,588372139	gray	GSK1379713_YSK4
45	6,477052082	gray	GSK1379766_YSK4
16	7,30373708	red	GSK1379708_YSK4
27	6,361377921	gray	GSK1379944_YSK4
75	6,141823999	gray	GSK1379753_YSK4
37	6,115012326	gray	GSK1379765_YSK4
98.8	5,807547715	gray	GSK1033723_YSK4
31	6,065186349	gray	GSK1379763_YSK4
43	6,637369556	gray	GW819776_YSK4
0	6,856257423	gray	GW856795_YSK4
99.7	7,516565105	gray	GSK902056_YSK4
33	6,464338134	gray	AKI00000021a_ALK
15	6,187308024	gray	AKI00000047a_ALK
5	6,084997558	gray	AKI00000050a_ALK
14	5,587838606	gray	AKI00000063a_ALK
18	6,063943751	gray	AKI00000070a_ALK
0	5,61757821	gray	AKI00000074a_ALK
100	9,102658458	gray	PFE-PKIS 10_ALK
0	5,580116431	gray	PFE-PKIS 14_ALK
0	7,46029157	red	PFE-PKIS 18_ALK
27	7,537058947	red	TPKI-30_ALK
27	6,825086147	gray	TPKI-31_ALK
2	7,045823129	gray	TPKI-35_ALK
17	6,099580555	gray	SB-213663_ALK
29	5,714305715	gray	GSK301362_ALK
5	6,535460056	gray	GSK1379713_ALK
63	6,235983429	gray	GSK1379766_ALK
26	6,593039676	gray	GSK1379708_ALK
35	5,911318342	gray	GSK1379944_ALK
44	5,941249947	gray	GSK1379753_ALK
72	5,755164619	gray	GSK1379765_ALK
0	5,34686418	gray	GSK1033723_ALK
45	5,948964814	gray	GSK1379763_ALK
0	5,800033324	gray	GW819776_ALK
39	6,020874115	gray	GW856795_ALK
26	6,234933754	gray	GSK902056_ALK
17	5,915919183	gray	AKI00000021a_HIPK3
0	6,467961679	gray	AKI00000047a_HIPK3
6	6,105138796	gray	AKI00000050a_HIPK3
35	5,967684726	gray	AKI00000063a_HIPK3
57	5,979552217	gray	AKI00000070a_HIPK3
84	5,813877815	gray	AKI00000074a_HIPK3
0	7,018856747	red	PFE-PKIS 10_HIPK3
92	6,643748962	gray	PFE-PKIS 14_HIPK3
11	6,134349912	gray	PFE-PKIS 18_HIPK3
37	6,21063657	gray	TPKI-30_HIPK3
58	6,201113932	gray	TPKI-31_HIPK3
0	7,227936364	gray	TPKI-35_HIPK3
0	5,568656338	gray	SB-213663_HIPK3
16	5,657113254	gray	GSK301362_HIPK3
0	5,873893319	gray	GSK1379713_HIPK3
16	6,132536979	gray	GSK1379766_HIPK3
0	6,208162329	gray	GSK1379708_HIPK3
75	5,694981997	gray	GSK1379944_HIPK3
3	5,68403088	gray	GSK1379753_HIPK3
36	5,751383947	gray	GSK1379765_HIPK3
90.1	6,268823861	gray	GSK1033723_HIPK3
85	5,966977396	gray	GSK1379763_HIPK3
79	6,998077743	gray	GW819776_HIPK3
0	6,099499554	gray	GW856795_HIPK3
43	6,714978446	gray	GSK902056_HIPK3
17	6,661203657	gray	AKI00000021a_IRAK3
0	5,912892746	gray	AKI00000047a_IRAK3
36	5,384245792	gray	AKI00000050a_IRAK3
37	6,348007343	gray	AKI00000063a_IRAK3
4	5,417854263	gray	AKI00000070a_IRAK3
27	5,3241667	gray	AKI00000074a_IRAK3
13	7,110401224	red	PFE-PKIS 10_IRAK3
9	5,511438433	gray	PFE-PKIS 14_IRAK3
7	6,435578965	gray	PFE-PKIS 18_IRAK3
16	7,261921134	red	TPKI-30_IRAK3
5	6,731749685	gray	TPKI-31_IRAK3
21	6,690215642	gray	TPKI-35_IRAK3
0	5,390091983	gray	SB-213663_IRAK3
19	5,407894829	gray	GSK301362_IRAK3
0	6,207731514	gray	GSK1379713_IRAK3
85	6,330946645	gray	GSK1379766_IRAK3
27	6,078974367	gray	GSK1379708_IRAK3
17	5,243009152	gray	GSK1379944_IRAK3
86	5,872339443	gray	GSK1379753_IRAK3
86	5,84942961	gray	GSK1379765_IRAK3
1	5,35975157	gray	GSK1033723_IRAK3
86	6,007046973	gray	GSK1379763_IRAK3
4	6,744056161	gray	GW819776_IRAK3
0	5,508912095	gray	GW856795_IRAK3
4	6,304497986	gray	GSK902056_IRAK3
20	6,361932945	gray	AKI00000021a_PIK3CG
29	7,237847332	red	AKI00000047a_PIK3CG
12	6,350756839	gray	AKI00000050a_PIK3CG
5	5,530867236	gray	AKI00000063a_PIK3CG
38	6,314434062	gray	AKI00000070a_PIK3CG
0	6,88552907	gray	AKI00000074a_PIK3CG
0	8,061343197	red	PFE-PKIS 10_PIK3CG
0	7,115064312	red	PFE-PKIS 14_PIK3CG
5	6,012258292	gray	PFE-PKIS 18_PIK3CG
10	6,824009041	gray	TPKI-30_PIK3CG
83	6,130997713	gray	TPKI-31_PIK3CG
0	7,799839021	gray	TPKI-35_PIK3CG
28	5,309413175	gray	SB-213663_PIK3CG
2	5,697844116	gray	GSK301362_PIK3CG
0	6,220805218	gray	GSK1379713_PIK3CG
13	6,347588814	gray	GSK1379766_PIK3CG
0	5,666278274	gray	GSK1379708_PIK3CG
0	5,753013	gray	GSK1379944_PIK3CG
20	6,038165501	gray	GSK1379753_PIK3CG
0	5,816848377	gray	GSK1379765_PIK3CG
7	7,231860527	red	GSK1033723_PIK3CG
8	6,148201752	gray	GSK1379763_PIK3CG
48	5,463514799	gray	GW819776_PIK3CG
33	6,493901916	gray	GW856795_PIK3CG
0	7,38920432	red	GSK902056_PIK3CG
1	6,332420368	gray	AKI00000021a_CAMK1B
4	4,949457206	gray	AKI00000047a_CAMK1B
100	5,123598876	gray	AKI00000050a_CAMK1B
91.4	5,733075777	gray	AKI00000063a_CAMK1B
0	5,213001747	gray	AKI00000070a_CAMK1B
9	5,178881805	gray	AKI00000074a_CAMK1B
49	6,460092517	gray	PFE-PKIS 10_CAMK1B
0	5,577986943	gray	PFE-PKIS 14_CAMK1B
3	5,992835549	gray	PFE-PKIS 18_CAMK1B
0	6,524155406	gray	TPKI-30_CAMK1B
0	6,558811387	gray	TPKI-31_CAMK1B
0	6,090744887	gray	TPKI-35_CAMK1B
66	5,220488205	gray	SB-213663_CAMK1B
87	5,046582057	gray	GSK301362_CAMK1B
37	5,480303388	gray	GSK1379713_CAMK1B
34	5,137491941	gray	GSK1379766_CAMK1B
0	5,267153428	gray	GSK1379708_CAMK1B
0	4,85960889	gray	GSK1379944_CAMK1B
0	5,082904914	gray	GSK1379753_CAMK1B
35	4,978163624	gray	GSK1379765_CAMK1B
0	5,039107501	gray	GSK1033723_CAMK1B
35	5,154154124	gray	GSK1379763_CAMK1B
0	6,148278525	gray	GW819776_CAMK1B
68	5,644787223	gray	GW856795_CAMK1B
29	5,468943816	gray	GSK902056_CAMK1B
30	6,46818386	gray	AKI00000021a_PRKG2
3	6,447298827	gray	AKI00000047a_PRKG2
16	6,190121715	gray	AKI00000050a_PRKG2
25	6,29682274	gray	AKI00000063a_PRKG2
29	5,409545298	gray	AKI00000070a_PRKG2
0	5,577235081	gray	AKI00000074a_PRKG2
10	7,439746449	red	PFE-PKIS 10_PRKG2
0	6,560153927	gray	PFE-PKIS 14_PRKG2
8	6,119671076	gray	PFE-PKIS 18_PRKG2
26	6,727489072	gray	TPKI-30_PRKG2
2	6,421766524	gray	TPKI-31_PRKG2
6	6,804536763	gray	TPKI-35_PRKG2
28	6,337713646	gray	SB-213663_PRKG2
0	5,421239856	gray	GSK301362_PRKG2
0	5,879725397	gray	GSK1379713_PRKG2
0	5,977148594	gray	GSK1379766_PRKG2
0	5,553720521	gray	GSK1379708_PRKG2
0	5,535824323	gray	GSK1379944_PRKG2
0	5,872853488	gray	GSK1379753_PRKG2
0	5,822192179	gray	GSK1379765_PRKG2
14	6,020538182	gray	GSK1033723_PRKG2
0	5,771102732	gray	GSK1379763_PRKG2
0	6,262391359	gray	GW819776_PRKG2
4	5,939568779	gray	GW856795_PRKG2
97	7,340757253	gray	GSK902056_PRKG2
29	6,53287506	gray	AKI00000021a_RIPK4
80	6,117562571	gray	AKI00000047a_RIPK4
0	5,762346885	gray	AKI00000050a_RIPK4
0	6,123141288	gray	AKI00000063a_RIPK4
25	5,550955811	gray	AKI00000070a_RIPK4
0	5,99615538	gray	AKI00000074a_RIPK4
0	7,20071651	red	PFE-PKIS 10_RIPK4
3	6,372289509	gray	PFE-PKIS 14_RIPK4
42	5,505649907	gray	PFE-PKIS 18_RIPK4
9	6,569879911	gray	TPKI-30_RIPK4
0	6,59699794	gray	TPKI-31_RIPK4
0	6,829665391	gray	TPKI-35_RIPK4
26	5,809535039	gray	SB-213663_RIPK4
19	6,184593349	gray	GSK301362_RIPK4
0	5,893705743	gray	GSK1379713_RIPK4
62	5,921211632	gray	GSK1379766_RIPK4
6	6,042486662	gray	GSK1379708_RIPK4
5	5,493001343	gray	GSK1379944_RIPK4
48	5,434006605	gray	GSK1379753_RIPK4
40	5,396552011	gray	GSK1379765_RIPK4
0	6,136553405	gray	GSK1033723_RIPK4
49	5,527772348	gray	GSK1379763_RIPK4
10	6,274461806	gray	GW819776_RIPK4
43	6,032346114	gray	GW856795_RIPK4
0	6,57114991	gray	GSK902056_RIPK4
15	6,992077017	gray	AKI00000021a_RIOK3
0	6,632030973	gray	AKI00000047a_RIOK3
46	6,151067764	gray	AKI00000050a_RIOK3
16	6,103905997	gray	AKI00000063a_RIOK3
8	5,673847104	gray	AKI00000070a_RIOK3
1	6,320957433	gray	AKI00000074a_RIOK3
0	6,271023812	gray	PFE-PKIS 10_RIOK3
19	6,472302994	gray	PFE-PKIS 14_RIOK3
88	6,135572012	gray	PFE-PKIS 18_RIOK3
55	6,397705475	gray	TPKI-30_RIOK3
93.4	6,520570695	gray	TPKI-31_RIOK3
41	6,608625016	gray	TPKI-35_RIOK3
10	5,782404773	gray	SB-213663_RIOK3
64	5,943640121	gray	GSK301362_RIOK3
0	5,577182803	gray	GSK1379713_RIOK3
81	5,619737188	gray	GSK1379766_RIOK3
0	5,718940216	gray	GSK1379708_RIOK3
17	5,548664759	gray	GSK1379944_RIOK3
65	5,642732585	gray	GSK1379753_RIOK3
56	5,435020262	gray	GSK1379765_RIOK3
6	5,830850162	gray	GSK1033723_RIOK3
82	5,524890034	gray	GSK1379763_RIOK3
22	6,41181471	gray	GW819776_RIOK3
24	6,412207117	gray	GW856795_RIOK3
0	5,769413201	gray	GSK902056_RIOK3
25	6,495283793	gray	AKI00000021a_TYK2(JH2domain-pseudokinase)
1	6,183322449	gray	AKI00000047a_TYK2(JH2domain-pseudokinase)
18	6,103322656	gray	AKI00000050a_TYK2(JH2domain-pseudokinase)
73	6,391084922	gray	AKI00000063a_TYK2(JH2domain-pseudokinase)
90	6,042386257	gray	AKI00000070a_TYK2(JH2domain-pseudokinase)
0	5,999960885	gray	AKI00000074a_TYK2(JH2domain-pseudokinase)
0	7,44620347	red	PFE-PKIS 10_TYK2(JH2domain-pseudokinase)
42	6,48988988	gray	PFE-PKIS 14_TYK2(JH2domain-pseudokinase)
29	6,978216177	gray	PFE-PKIS 18_TYK2(JH2domain-pseudokinase)
51	6,901825558	gray	TPKI-30_TYK2(JH2domain-pseudokinase)
74	6,449423693	gray	TPKI-31_TYK2(JH2domain-pseudokinase)
0	7,350880043	gray	TPKI-35_TYK2(JH2domain-pseudokinase)
0	5,915253266	gray	SB-213663_TYK2(JH2domain-pseudokinase)
99.7	5,682495476	gray	GSK301362_TYK2(JH2domain-pseudokinase)
0	6,723547967	gray	GSK1379713_TYK2(JH2domain-pseudokinase)
52	6,157852968	gray	GSK1379766_TYK2(JH2domain-pseudokinase)
12	6,665328799	gray	GSK1379708_TYK2(JH2domain-pseudokinase)
10	5,808655977	gray	GSK1379944_TYK2(JH2domain-pseudokinase)
19	5,995450479	gray	GSK1379753_TYK2(JH2domain-pseudokinase)
43	6,225202203	gray	GSK1379765_TYK2(JH2domain-pseudokinase)
16	6,306674129	gray	GSK1033723_TYK2(JH2domain-pseudokinase)
38	6,179733051	gray	GSK1379763_TYK2(JH2domain-pseudokinase)
69	6,488239535	gray	GW819776_TYK2(JH2domain-pseudokinase)
32	6,502126517	gray	GW856795_TYK2(JH2domain-pseudokinase)
9	6,272873693	gray	GSK902056_TYK2(JH2domain-pseudokinase)
44	6,427118946	gray	AKI00000021a_IRAK1
3	5,759745829	gray	AKI00000047a_IRAK1
28	5,386239188	gray	AKI00000050a_IRAK1
16	5,870855555	gray	AKI00000063a_IRAK1
21	5,668449355	gray	AKI00000070a_IRAK1
19	5,38140175	gray	AKI00000074a_IRAK1
2	6,847761516	gray	PFE-PKIS 10_IRAK1
70	5,744988736	gray	PFE-PKIS 14_IRAK1
37	6,497713427	gray	PFE-PKIS 18_IRAK1
66	7,211172627	red	TPKI-30_IRAK1
93.5	6,734856306	gray	TPKI-31_IRAK1
0	6,392362524	gray	TPKI-35_IRAK1
0	5,749781566	gray	SB-213663_IRAK1
35	5,356911492	gray	GSK301362_IRAK1
0	6,530256143	gray	GSK1379713_IRAK1
80	6,099709303	gray	GSK1379766_IRAK1
17	6,752817301	gray	GSK1379708_IRAK1
83	5,783922121	gray	GSK1379944_IRAK1
77	5,902637446	gray	GSK1379753_IRAK1
73	5,717539182	gray	GSK1379765_IRAK1
59	5,351749849	gray	GSK1033723_IRAK1
73	5,781451872	gray	GSK1379763_IRAK1
73	6,769315866	gray	GW819776_IRAK1
0	5,66472878	gray	GW856795_IRAK1
28	6,057325965	gray	GSK902056_IRAK1
98	7,158738093	gray	AKI00000021a_MAP3K2
72	5,79874641	gray	AKI00000047a_MAP3K2
10	5,562375742	gray	AKI00000050a_MAP3K2
24	6,328655949	gray	AKI00000063a_MAP3K2
22	5,491701796	gray	AKI00000070a_MAP3K2
17	5,991796594	gray	AKI00000074a_MAP3K2
8	7,719701387	red	PFE-PKIS 10_MAP3K2
0	6,363903499	gray	PFE-PKIS 14_MAP3K2
59	6,518374858	gray	PFE-PKIS 18_MAP3K2
33	6,933908485	gray	TPKI-30_MAP3K2
41	6,708149382	gray	TPKI-31_MAP3K2
0	6,672567443	gray	TPKI-35_MAP3K2
0	6,102082417	gray	SB-213663_MAP3K2
70	6,34839326	gray	GSK301362_MAP3K2
0	6,343315041	gray	GSK1379713_MAP3K2
0	5,775975572	gray	GSK1379766_MAP3K2
11	6,778445853	gray	GSK1379708_MAP3K2
0	5,851417029	gray	GSK1379944_MAP3K2
22	5,365525028	gray	GSK1379753_MAP3K2
0	5,72818657	gray	GSK1379765_MAP3K2
7	5,784262944	gray	GSK1033723_MAP3K2
3	5,46577642	gray	GSK1379763_MAP3K2
20	6,779531447	gray	GW819776_MAP3K2
0	6,011600759	gray	GW856795_MAP3K2
61	6,442096931	gray	GSK902056_MAP3K2
42	6,349576359	gray	AKI00000021a_LOK
58	6,433999526	gray	AKI00000047a_LOK
71	6,407422037	gray	AKI00000050a_LOK
17	5,456815177	gray	AKI00000063a_LOK
31	6,007541575	gray	AKI00000070a_LOK
0	5,965840063	gray	AKI00000074a_LOK
92.8	7,114397223	gray	PFE-PKIS 10_LOK
0	6,50618886	gray	PFE-PKIS 14_LOK
0	6,8543215	gray	PFE-PKIS 18_LOK
38	6,76610535	gray	TPKI-30_LOK
62	6,359968727	gray	TPKI-31_LOK
91.7	7,000515897	gray	TPKI-35_LOK
10	5,939091069	gray	SB-213663_LOK
0	5,917143716	gray	GSK301362_LOK
0	5,834387449	gray	GSK1379713_LOK
0	6,591163712	gray	GSK1379766_LOK
0	6,076773636	gray	GSK1379708_LOK
0	5,910835255	gray	GSK1379944_LOK
20	6,064496405	gray	GSK1379753_LOK
49	6,056046104	gray	GSK1379765_LOK
0	5,996590237	gray	GSK1033723_LOK
43	6,198512058	gray	GSK1379763_LOK
16	6,623108568	gray	GW819776_LOK
0	6,262824749	gray	GW856795_LOK
0	6,974830207	gray	GSK902056_LOK
8	7,180479218	red	AKI00000021a_ULK3
21	5,689287057	gray	AKI00000047a_ULK3
3	5,731360189	gray	AKI00000050a_ULK3
9	5,867525968	gray	AKI00000063a_ULK3
2	5,958095093	gray	AKI00000070a_ULK3
0	6,407853658	gray	AKI00000074a_ULK3
0	6,393491328	gray	PFE-PKIS 10_ULK3
11	5,827501487	gray	PFE-PKIS 14_ULK3
59	7,4415605	red	PFE-PKIS 18_ULK3
38	7,832297243	red	TPKI-30_ULK3
19	7,396057698	red	TPKI-31_ULK3
0	6,798783489	gray	TPKI-35_ULK3
10	6,026780387	gray	SB-213663_ULK3
18	5,52203589	gray	GSK301362_ULK3
2	6,146265855	gray	GSK1379713_ULK3
86	6,127869208	gray	GSK1379766_ULK3
0	6,21120419	gray	GSK1379708_ULK3
0	5,888797845	gray	GSK1379944_ULK3
78	6,055624686	gray	GSK1379753_ULK3
90	5,874343412	gray	GSK1379765_ULK3
6	5,471953064	gray	GSK1033723_ULK3
88	5,981264275	gray	GSK1379763_ULK3
21	6,895176037	gray	GW819776_ULK3
0	6,59173136	gray	GW856795_ULK3
13	5,932568014	gray	GSK902056_ULK3
51	6,187283053	gray	AKI00000021a_WNK3
0	6,317339661	gray	AKI00000047a_WNK3
17	5,928409945	gray	AKI00000050a_WNK3
7	5,6726519	gray	AKI00000063a_WNK3
0	5,503828695	gray	AKI00000070a_WNK3
0	5,592882193	gray	AKI00000074a_WNK3
0	7,046675986	red	PFE-PKIS 10_WNK3
0	6,251546083	gray	PFE-PKIS 14_WNK3
0	6,581142551	gray	PFE-PKIS 18_WNK3
1	6,578964505	gray	TPKI-30_WNK3
27	6,197101221	gray	TPKI-31_WNK3
0	6,757318303	gray	TPKI-35_WNK3
0	5,646450506	gray	SB-213663_WNK3
17	5,496451641	gray	GSK301362_WNK3
73	6,074336102	gray	GSK1379713_WNK3
46	5,935449839	gray	GSK1379766_WNK3
12	6,304184272	gray	GSK1379708_WNK3
4	5,596553421	gray	GSK1379944_WNK3
59	5,620503593	gray	GSK1379753_WNK3
34	5,386270313	gray	GSK1379765_WNK3
18	5,76218226	gray	GSK1033723_WNK3
26	5,666589415	gray	GSK1379763_WNK3
0	6,149345255	gray	GW819776_WNK3
40	6,168574831	gray	GW856795_WNK3
28	6,28618471	gray	GSK902056_WNK3
35	6,570697747	gray	AKI00000021a_CDK4-cyclinD3
3	5,407146044	gray	AKI00000047a_CDK4-cyclinD3
14	5,454501237	gray	AKI00000050a_CDK4-cyclinD3
18	6,652937198	gray	AKI00000063a_CDK4-cyclinD3
95.8	6,068262897	gray	AKI00000070a_CDK4-cyclinD3
0	5,455696749	gray	AKI00000074a_CDK4-cyclinD3
0	6,851890432	gray	PFE-PKIS 10_CDK4-cyclinD3
0	5,613525611	gray	PFE-PKIS 14_CDK4-cyclinD3
0	6,51213974	gray	PFE-PKIS 18_CDK4-cyclinD3
40	7,333444294	red	TPKI-30_CDK4-cyclinD3
45	7,362594047	red	TPKI-31_CDK4-cyclinD3
0	6,891302797	gray	TPKI-35_CDK4-cyclinD3
0	5,016286031	gray	SB-213663_CDK4-cyclinD3
3	5,997555132	gray	GSK301362_CDK4-cyclinD3
0	6,234554344	gray	GSK1379713_CDK4-cyclinD3
14	6,139185978	gray	GSK1379766_CDK4-cyclinD3
0	6,423376001	gray	GSK1379708_CDK4-cyclinD3
11	5,128141125	gray	GSK1379944_CDK4-cyclinD3
0	6,081828282	gray	GSK1379753_CDK4-cyclinD3
0	6,006994413	gray	GSK1379765_CDK4-cyclinD3
0	5,329426547	gray	GSK1033723_CDK4-cyclinD3
0	6,128174288	gray	GSK1379763_CDK4-cyclinD3
0	6,800156917	gray	GW819776_CDK4-cyclinD3
0	5,227665667	gray	GW856795_CDK4-cyclinD3
0	5,530901038	gray	GSK902056_CDK4-cyclinD3
63	6,570697747	gray	AKI00000021a_CDK4-cyclinD1
0	5,407146044	gray	AKI00000047a_CDK4-cyclinD1
22	5,454501237	gray	AKI00000050a_CDK4-cyclinD1
4	6,652937198	gray	AKI00000063a_CDK4-cyclinD1
98.5	6,068262897	gray	AKI00000070a_CDK4-cyclinD1
0	5,455696749	gray	AKI00000074a_CDK4-cyclinD1
0	6,851890432	gray	PFE-PKIS 10_CDK4-cyclinD1
1	5,613525611	gray	PFE-PKIS 14_CDK4-cyclinD1
26	6,51213974	gray	PFE-PKIS 18_CDK4-cyclinD1
17	7,333444294	red	TPKI-30_CDK4-cyclinD1
58	7,362594047	red	TPKI-31_CDK4-cyclinD1
13	6,891302797	gray	TPKI-35_CDK4-cyclinD1
28	5,016286031	gray	SB-213663_CDK4-cyclinD1
0	5,997555132	gray	GSK301362_CDK4-cyclinD1
0	6,234554344	gray	GSK1379713_CDK4-cyclinD1
0	6,139185978	gray	GSK1379766_CDK4-cyclinD1
0	6,423376001	gray	GSK1379708_CDK4-cyclinD1
84	5,128141125	gray	GSK1379944_CDK4-cyclinD1
0	6,081828282	gray	GSK1379753_CDK4-cyclinD1
4	6,006994413	gray	GSK1379765_CDK4-cyclinD1
0	5,329426547	gray	GSK1033723_CDK4-cyclinD1
0	6,128174288	gray	GSK1379763_CDK4-cyclinD1
0	6,800156917	gray	GW819776_CDK4-cyclinD1
55	5,227665667	gray	GW856795_CDK4-cyclinD1
0	5,530901038	gray	GSK902056_CDK4-cyclinD1
0	6,357448574	gray	AKI00000021a_CLK1
32	6,277854849	gray	AKI00000047a_CLK1
3	5,67590375	gray	AKI00000050a_CLK1
0	6,500144412	gray	AKI00000063a_CLK1
51	6,737619737	gray	AKI00000070a_CLK1
13	6,267110577	gray	AKI00000074a_CLK1
17	6,525762721	gray	PFE-PKIS 10_CLK1
82	7,422118154	gray	PFE-PKIS 14_CLK1
51	6,295474378	gray	PFE-PKIS 18_CLK1
57	6,665569593	gray	TPKI-30_CLK1
67	6,469668414	gray	TPKI-31_CLK1
5	6,874815412	gray	TPKI-35_CLK1
0	5,530328082	gray	SB-213663_CLK1
36	6,281575615	gray	GSK301362_CLK1
15	5,491868679	gray	GSK1379713_CLK1
25	5,966668905	gray	GSK1379766_CLK1
14	5,885219168	gray	GSK1379708_CLK1
22	5,561350893	gray	GSK1379944_CLK1
16	5,758845084	gray	GSK1379753_CLK1
21	5,655031532	gray	GSK1379765_CLK1
95.7	7,244467838	gray	GSK1033723_CLK1
12	5,963291183	gray	GSK1379763_CLK1
83	7,077937632	gray	GW819776_CLK1
17	6,749444076	gray	GW856795_CLK1
13	6,221666874	gray	GSK902056_CLK1
3	6,644087908	gray	AKI00000021a_RIPK5
31	6,235480136	gray	AKI00000047a_RIPK5
22	5,676805626	gray	AKI00000050a_RIPK5
44	6,243039089	gray	AKI00000063a_RIPK5
24	5,384990854	gray	AKI00000070a_RIPK5
16	5,494800715	gray	AKI00000074a_RIPK5
89	7,014513058	gray	PFE-PKIS 10_RIPK5
0	5,871192123	gray	PFE-PKIS 14_RIPK5
43	6,256865171	gray	PFE-PKIS 18_RIPK5
0	6,719184737	gray	TPKI-30_RIPK5
0	6,406657113	gray	TPKI-31_RIPK5
0	6,798314762	gray	TPKI-35_RIPK5
0	5,534840349	gray	SB-213663_RIPK5
0	5,580384203	gray	GSK301362_RIPK5
0	6,108555278	gray	GSK1379713_RIPK5
0	5,945296872	gray	GSK1379766_RIPK5
0	5,904647046	gray	GSK1379708_RIPK5
0	5,389228525	gray	GSK1379944_RIPK5
0	5,595261089	gray	GSK1379753_RIPK5
5	5,645286084	gray	GSK1379765_RIPK5
5	5,67044368	gray	GSK1033723_RIPK5
0	5,754286509	gray	GSK1379763_RIPK5
27	6,32181168	gray	GW819776_RIPK5
0	5,847332624	gray	GW856795_RIPK5
4	6,181116078	gray	GSK902056_RIPK5
44	6,044192104	gray	AKI00000021a_NIM1
1	4,797959893	gray	AKI00000047a_NIM1
0	4,816500592	gray	AKI00000050a_NIM1
0	5,226038138	gray	AKI00000063a_NIM1
37	5,146405568	gray	AKI00000070a_NIM1
7	5,223339002	gray	AKI00000074a_NIM1
0	6,27290495	gray	PFE-PKIS 10_NIM1
0	5,503536195	gray	PFE-PKIS 14_NIM1
51	6,095732626	gray	PFE-PKIS 18_NIM1
80	6,568481852	gray	TPKI-30_NIM1
86	6,101273532	gray	TPKI-31_NIM1
0	5,918573086	gray	TPKI-35_NIM1
21	5,050159863	gray	SB-213663_NIM1
15	4,848511808	gray	GSK301362_NIM1
17	5,09368318	gray	GSK1379713_NIM1
4	5,091186368	gray	GSK1379766_NIM1
16	5,213455391	gray	GSK1379708_NIM1
0	4,796603715	gray	GSK1379944_NIM1
11	4,805029206	gray	GSK1379753_NIM1
21	4,716551383	gray	GSK1379765_NIM1
4	5,012451975	gray	GSK1033723_NIM1
15	4,832187661	gray	GSK1379763_NIM1
3	5,903560058	gray	GW819776_NIM1
30	5,463967567	gray	GW856795_NIM1
10	5,54411699	gray	GSK902056_NIM1
47	6,857879121	gray	AKI00000021a_PIP5K2C
84	6,176316788	gray	AKI00000047a_PIP5K2C
32	5,918600406	gray	AKI00000050a_PIP5K2C
28	6,005831143	gray	AKI00000063a_PIP5K2C
31	5,486403092	gray	AKI00000070a_PIP5K2C
65	5,825844284	gray	AKI00000074a_PIP5K2C
0	6,754193374	gray	PFE-PKIS 10_PIP5K2C
72	6,30720408	gray	PFE-PKIS 14_PIP5K2C
52	6,07374361	gray	PFE-PKIS 18_PIP5K2C
87	7,295045456	gray	TPKI-30_PIP5K2C
88	7,235334322	gray	TPKI-31_PIP5K2C
22	6,711472296	gray	TPKI-35_PIP5K2C
18	5,205079092	gray	SB-213663_PIP5K2C
75	5,782930196	gray	GSK301362_PIP5K2C
4	5,937844704	gray	GSK1379713_PIP5K2C
92.3	6,305918166	gray	GSK1379766_PIP5K2C
21	6,451284963	gray	GSK1379708_PIP5K2C
12	5,530008705	gray	GSK1379944_PIP5K2C
86	6,17080155	gray	GSK1379753_PIP5K2C
90.3	5,924042841	gray	GSK1379765_PIP5K2C
27	5,353489146	gray	GSK1033723_PIP5K2C
91.1	6,029767105	gray	GSK1379763_PIP5K2C
82	6,366544769	gray	GW819776_PIP5K2C
7	6,061183641	gray	GW856795_PIP5K2C
13	6,121962534	gray	GSK902056_PIP5K2C
0	6,070421551	gray	AKI00000021a_AKT3
0	4,795076997	gray	AKI00000047a_AKT3
1	5,255231713	gray	AKI00000050a_AKT3
0	5,27354937	gray	AKI00000063a_AKT3
0	4,723180962	gray	AKI00000070a_AKT3
0	5,050430329	gray	AKI00000074a_AKT3
0	6,485769537	gray	PFE-PKIS 10_AKT3
0	5,246083744	gray	PFE-PKIS 14_AKT3
0	5,828492909	gray	PFE-PKIS 18_AKT3
0	5,716364802	gray	TPKI-30_AKT3
0	5,938854876	gray	TPKI-31_AKT3
0	6,225478289	gray	TPKI-35_AKT3
25	5,366233826	gray	SB-213663_AKT3
27	5,425459489	gray	GSK301362_AKT3
0	5,349616761	gray	GSK1379713_AKT3
0	5,296274516	gray	GSK1379766_AKT3
0	5,140428453	gray	GSK1379708_AKT3
0	5,002896805	gray	GSK1379944_AKT3
0	5,10968231	gray	GSK1379753_AKT3
0	5,009865786	gray	GSK1379765_AKT3
97.2	5,064612511	gray	GSK1033723_AKT3
0	4,98324975	gray	GSK1379763_AKT3
0	5,702964664	gray	GW819776_AKT3
0	6,834132689	gray	GW856795_AKT3
71	7,382706287	gray	GSK902056_AKT3
0	6,330411393	gray	AKI00000021a_AKT1
19	4,977105815	gray	AKI00000047a_AKT1
20	5,480809347	gray	AKI00000050a_AKT1
18	5,522809356	gray	AKI00000063a_AKT1
0	4,896287546	gray	AKI00000070a_AKT1
4	5,257944705	gray	AKI00000074a_AKT1
22	6,857093189	gray	PFE-PKIS 10_AKT1
0	5,447420511	gray	PFE-PKIS 14_AKT1
0	6,072652159	gray	PFE-PKIS 18_AKT1
15	5,910535641	gray	TPKI-30_AKT1
0	6,186975993	gray	TPKI-31_AKT1
18	6,398493697	gray	TPKI-35_AKT1
0	5,525978033	gray	SB-213663_AKT1
0	5,621372743	gray	GSK301362_AKT1
0	5,563124183	gray	GSK1379713_AKT1
0	5,522716955	gray	GSK1379766_AKT1
0	5,378638803	gray	GSK1379708_AKT1
0	5,236988576	gray	GSK1379944_AKT1
0	5,325797376	gray	GSK1379753_AKT1
0	5,21991151	gray	GSK1379765_AKT1
0	5,237313332	gray	GSK1033723_AKT1
0	5,166704815	gray	GSK1379763_AKT1
0	5,904519248	gray	GW819776_AKT1
0	7,061536509	red	GW856795_AKT1
91.9	7,832221361	gray	GSK902056_AKT1
18	6,677788659	gray	AKI00000021a_AXL
83	7,588514982	gray	AKI00000047a_AXL
32	7,568564197	red	AKI00000050a_AXL
0	5,796867987	gray	AKI00000063a_AXL
16	6,171540054	gray	AKI00000070a_AXL
0	5,52854597	gray	AKI00000074a_AXL
42	8,57896189	red	PFE-PKIS 10_AXL
0	6,039727002	gray	PFE-PKIS 14_AXL
30	7,084122281	red	PFE-PKIS 18_AXL
0	7,213655382	red	TPKI-30_AXL
2	7,023632316	red	TPKI-31_AXL
79	7,099400229	gray	TPKI-35_AXL
40	6,169754974	gray	SB-213663_AXL
47	6,037989757	gray	GSK301362_AXL
11	6,17394234	gray	GSK1379713_AXL
0	6,451643326	gray	GSK1379766_AXL
20	6,019542947	gray	GSK1379708_AXL
0	5,637092549	gray	GSK1379944_AXL
0	5,991446104	gray	GSK1379753_AXL
30	5,9781061	gray	GSK1379765_AXL
96.1	5,494458268	gray	GSK1033723_AXL
13	6,221406216	gray	GSK1379763_AXL
0	6,71669528	gray	GW819776_AXL
70	6,382007009	gray	GW856795_AXL
0	6,482860118	gray	GSK902056_AXL
21	6,459108357	gray	AKI00000021a_DYRK2
18	5,853663818	gray	AKI00000047a_DYRK2
0	5,360407946	gray	AKI00000050a_DYRK2
14	5,655187275	gray	AKI00000063a_DYRK2
43	5,726781471	gray	AKI00000070a_DYRK2
58	5,444888234	gray	AKI00000074a_DYRK2
0	6,509910088	gray	PFE-PKIS 10_DYRK2
47	5,994860169	gray	PFE-PKIS 14_DYRK2
19	5,52513659	gray	PFE-PKIS 18_DYRK2
0	6,2592585	gray	TPKI-30_DYRK2
20	6,224042718	gray	TPKI-31_DYRK2
0	6,620715558	gray	TPKI-35_DYRK2
7	5,679795014	gray	SB-213663_DYRK2
23	5,445110552	gray	GSK301362_DYRK2
10	5,527437488	gray	GSK1379713_DYRK2
0	5,431238626	gray	GSK1379766_DYRK2
0	5,430008116	gray	GSK1379708_DYRK2
0	5,080870361	gray	GSK1379944_DYRK2
21	5,047676547	gray	GSK1379753_DYRK2
9	4,897986927	gray	GSK1379765_DYRK2
87	5,957254107	gray	GSK1033723_DYRK2
4	5,138933714	gray	GSK1379763_DYRK2
29	6,78072003	gray	GW819776_DYRK2
51	5,72253524	gray	GW856795_DYRK2
0	6,267732483	gray	GSK902056_DYRK2
33	6,270085139	gray	AKI00000021a_EPHB2
82	6,591234961	gray	AKI00000047a_EPHB2
48	6,660502718	gray	AKI00000050a_EPHB2
0	5,5103913	gray	AKI00000063a_EPHB2
0	6,036463188	gray	AKI00000070a_EPHB2
10	4,37052389	gray	AKI00000074a_EPHB2
30	7,568264556	red	PFE-PKIS 10_EPHB2
0	5,318886457	gray	PFE-PKIS 14_EPHB2
3	6,087713399	gray	PFE-PKIS 18_EPHB2
12	7,028572467	red	TPKI-30_EPHB2
32	6,326256326	gray	TPKI-31_EPHB2
30	7,539984154	gray	TPKI-35_EPHB2
0	4,334209726	gray	SB-213663_EPHB2
29	5,4259071	gray	GSK301362_EPHB2
0	5,850335181	gray	GSK1379713_EPHB2
0	6,684540268	gray	GSK1379766_EPHB2
0	6,417866698	gray	GSK1379708_EPHB2
80	5,429034701	gray	GSK1379944_EPHB2
0	6,139313881	gray	GSK1379753_EPHB2
0	6,081894635	gray	GSK1379765_EPHB2
26	4,843355228	gray	GSK1033723_EPHB2
8	6,749815634	gray	GSK1379763_EPHB2
0	5,923403036	gray	GW819776_EPHB2
17	6,003724139	gray	GW856795_EPHB2
1	6,17646908	gray	GSK902056_EPHB2
36	6,728014741	gray	AKI00000021a_GSK3B
18	5,886089228	gray	AKI00000047a_GSK3B
27	5,446352082	gray	AKI00000050a_GSK3B
45	6,17225509	gray	AKI00000063a_GSK3B
99.1	7,802138046	gray	AKI00000070a_GSK3B
13	6,873768684	gray	AKI00000074a_GSK3B
0	7,066286005	red	PFE-PKIS 10_GSK3B
0	6,824317789	gray	PFE-PKIS 14_GSK3B
0	7,167938083	red	PFE-PKIS 18_GSK3B
0	6,728365704	gray	TPKI-30_GSK3B
25	6,50711321	gray	TPKI-31_GSK3B
0	7,125031487	gray	TPKI-35_GSK3B
9	6,04837215	gray	SB-213663_GSK3B
14	5,808696173	gray	GSK301362_GSK3B
0	6,371188802	gray	GSK1379713_GSK3B
2	6,019889943	gray	GSK1379766_GSK3B
0	6,568578906	gray	GSK1379708_GSK3B
78	6,150963079	gray	GSK1379944_GSK3B
1	6,154473241	gray	GSK1379753_GSK3B
7	6,232510196	gray	GSK1379765_GSK3B
22	5,491509002	gray	GSK1033723_GSK3B
45	6,520218124	gray	GSK1379763_GSK3B
36	7,382925692	red	GW819776_GSK3B
9	5,987302379	gray	GW856795_GSK3B
36	6,379749859	gray	GSK902056_GSK3B
23	6,67603725	gray	AKI00000021a_IKK-beta
23	6,236490939	gray	AKI00000047a_IKK-beta
24	5,795754709	gray	AKI00000050a_IKK-beta
15	6,430217675	gray	AKI00000063a_IKK-beta
35	6,136873559	gray	AKI00000070a_IKK-beta
11	5,525588816	gray	AKI00000074a_IKK-beta
0	6,757100755	gray	PFE-PKIS 10_IKK-beta
0	5,542108738	gray	PFE-PKIS 14_IKK-beta
26	6,469363258	gray	PFE-PKIS 18_IKK-beta
22	7,198635293	red	TPKI-30_IKK-beta
0	6,704023637	gray	TPKI-31_IKK-beta
0	7,118403027	gray	TPKI-35_IKK-beta
0	5,55175054	gray	SB-213663_IKK-beta
98	5,742772347	gray	GSK301362_IKK-beta
0	6,20324025	gray	GSK1379713_IKK-beta
11	6,386550391	gray	GSK1379766_IKK-beta
16	6,627590926	gray	GSK1379708_IKK-beta
83	5,831072324	gray	GSK1379944_IKK-beta
10	5,866800457	gray	GSK1379753_IKK-beta
24	5,945387755	gray	GSK1379765_IKK-beta
0	5,825439512	gray	GSK1033723_IKK-beta
6	6,183528211	gray	GSK1379763_IKK-beta
10	7,058783367	red	GW819776_IKK-beta
0	6,226451336	gray	GW856795_IKK-beta
19	6,324803182	gray	GSK902056_IKK-beta
72	7,427976881	red	AKI00000021a_LCK
0	6,807056969	gray	AKI00000047a_LCK
82	6,901173299	gray	AKI00000050a_LCK
21	6,321171356	gray	AKI00000063a_LCK
13	6,354019584	gray	AKI00000070a_LCK
13	5,650428766	gray	AKI00000074a_LCK
49	7,418211654	red	PFE-PKIS 10_LCK
2	5,963757158	gray	PFE-PKIS 14_LCK
0	7,086384829	red	PFE-PKIS 18_LCK
28	7,409082229	red	TPKI-30_LCK
50	6,417360386	gray	TPKI-31_LCK
92.3	7,375991891	gray	TPKI-35_LCK
0	5,650096001	gray	SB-213663_LCK
50	5,490598291	gray	GSK301362_LCK
22	6,26429144	gray	GSK1379713_LCK
32	6,200695428	gray	GSK1379766_LCK
22	6,193244176	gray	GSK1379708_LCK
15	5,627508891	gray	GSK1379944_LCK
15	5,789251345	gray	GSK1379753_LCK
34	5,889641827	gray	GSK1379765_LCK
7	5,958511399	gray	GSK1033723_LCK
14	5,978630016	gray	GSK1379763_LCK
10	6,303062454	gray	GW819776_LCK
85	6,220214864	gray	GW856795_LCK
4	5,146150011	gray	GSK902056_LCK
61	6,506825196	gray	AKI00000021a_MAP4K3
86	6,693132102	gray	AKI00000047a_MAP4K3
9	6,328561745	gray	AKI00000050a_MAP4K3
0	5,174422427	gray	AKI00000063a_MAP4K3
0	5,224884398	gray	AKI00000070a_MAP4K3
0	5,721447264	gray	AKI00000074a_MAP4K3
5	6,966628557	gray	PFE-PKIS 10_MAP4K3
0	5,912566366	gray	PFE-PKIS 14_MAP4K3
0	6,126662549	gray	PFE-PKIS 18_MAP4K3
0	6,505017466	gray	TPKI-30_MAP4K3
0	6,122637915	gray	TPKI-31_MAP4K3
2	6,453639955	gray	TPKI-35_MAP4K3
0	5,120013061	gray	SB-213663_MAP4K3
48	5,662793637	gray	GSK301362_MAP4K3
0	5,349458764	gray	GSK1379713_MAP4K3
0	5,690290419	gray	GSK1379766_MAP4K3
0	5,895187532	gray	GSK1379708_MAP4K3
0	5,186489684	gray	GSK1379944_MAP4K3
0	5,406504652	gray	GSK1379753_MAP4K3
1	5,130049521	gray	GSK1379765_MAP4K3
0	5,440218365	gray	GSK1033723_MAP4K3
12	5,367337319	gray	GSK1379763_MAP4K3
0	6,018482504	gray	GW819776_MAP4K3
0	5,933024309	gray	GW856795_MAP4K3
0	5,666605865	gray	GSK902056_MAP4K3
30	6,668118472	gray	AKI00000021a_TAOK3
20	6,653977512	gray	AKI00000047a_TAOK3
34	6,073577916	gray	AKI00000050a_TAOK3
49	6,261776513	gray	AKI00000063a_TAOK3
6	5,174015677	gray	AKI00000070a_TAOK3
23	5,578456646	gray	AKI00000074a_TAOK3
0	6,582599411	gray	PFE-PKIS 10_TAOK3
0	6,103691415	gray	PFE-PKIS 14_TAOK3
0	7,012240309	red	PFE-PKIS 18_TAOK3
0	7,100789241	red	TPKI-30_TAOK3
0	6,844949022	gray	TPKI-31_TAOK3
0	6,772897287	gray	TPKI-35_TAOK3
0	5,259279887	gray	SB-213663_TAOK3
90	5,740520756	gray	GSK301362_TAOK3
0	6,355550146	gray	GSK1379713_TAOK3
0	6,329365183	gray	GSK1379766_TAOK3
0	6,210253306	gray	GSK1379708_TAOK3
0	5,118775196	gray	GSK1379944_TAOK3
0	6,22830995	gray	GSK1379753_TAOK3
0	6,18223029	gray	GSK1379765_TAOK3
0	5,394546456	gray	GSK1033723_TAOK3
0	6,240043021	gray	GSK1379763_TAOK3
0	6,905672127	gray	GW819776_TAOK3
59	5,893663958	gray	GW856795_TAOK3
0	6,29828818	gray	GSK902056_TAOK3
57	6,500768393	gray	AKI00000021a_TRKC
93.4	7,414107989	gray	AKI00000047a_TRKC
85	7,325120507	gray	AKI00000050a_TRKC
31	6,185375743	gray	AKI00000063a_TRKC
32	6,467071246	gray	AKI00000070a_TRKC
24	6,16913109	gray	AKI00000074a_TRKC
78	7,690900301	red	PFE-PKIS 10_TRKC
0	5,983489377	gray	PFE-PKIS 14_TRKC
62	6,981206738	gray	PFE-PKIS 18_TRKC
47	6,967775412	gray	TPKI-30_TRKC
24	6,637199679	gray	TPKI-31_TRKC
12	7,152008107	gray	TPKI-35_TRKC
6	5,963973112	gray	SB-213663_TRKC
4	5,98577811	gray	GSK301362_TRKC
0	5,861950087	gray	GSK1379713_TRKC
73	5,836419711	gray	GSK1379766_TRKC
28	5,480691879	gray	GSK1379708_TRKC
22	5,525798876	gray	GSK1379944_TRKC
92.3	5,629722166	gray	GSK1379753_TRKC
55	5,783533137	gray	GSK1379765_TRKC
14	5,944748842	gray	GSK1033723_TRKC
89	5,918283459	gray	GSK1379763_TRKC
0	6,300368892	gray	GW819776_TRKC
31	6,330455257	gray	GW856795_TRKC
0	5,713275314	gray	GSK902056_TRKC
28	6,115789558	gray	AKI00000021a_SLK
31	5,807210862	gray	AKI00000047a_SLK
38	6,076794724	gray	AKI00000050a_SLK
26	4,99282896	gray	AKI00000063a_SLK
1	5,619714583	gray	AKI00000070a_SLK
22	5,743745037	gray	AKI00000074a_SLK
98.3	7,008789592	gray	PFE-PKIS 10_SLK
10	6,264339564	gray	PFE-PKIS 14_SLK
23	7,021306896	red	PFE-PKIS 18_SLK
94.8	6,694004823	gray	TPKI-30_SLK
98.4	6,33070172	gray	TPKI-31_SLK
0	6,641577915	gray	TPKI-35_SLK
0	5,679562407	gray	SB-213663_SLK
10	5,358043785	gray	GSK301362_SLK
17	5,789711554	gray	GSK1379713_SLK
36	6,301643029	gray	GSK1379766_SLK
16	5,93767635	gray	GSK1379708_SLK
12	5,694377832	gray	GSK1379944_SLK
30	5,815876257	gray	GSK1379753_SLK
30	5,640197753	gray	GSK1379765_SLK
1	5,575451078	gray	GSK1033723_SLK
42	5,876563211	gray	GSK1379763_SLK
21	6,339823681	gray	GW819776_SLK
55	5,699026557	gray	GW856795_SLK
0	6,718836806	gray	GSK902056_SLK
17	7,4941488	red	AKI00000021a_AURKC
25	6,81669927	gray	AKI00000047a_AURKC
54	7,193364384	red	AKI00000050a_AURKC
6	5,634683648	gray	AKI00000063a_AURKC
8	6,000301757	gray	AKI00000070a_AURKC
4	6,164255136	gray	AKI00000074a_AURKC
0	6,348645396	gray	PFE-PKIS 10_AURKC
33	6,404462514	gray	PFE-PKIS 14_AURKC
43	7,708870561	red	PFE-PKIS 18_AURKC
35	8,195524846	red	TPKI-30_AURKC
54	7,529255225	red	TPKI-31_AURKC
65	6,938664686	gray	TPKI-35_AURKC
0	5,520215302	gray	SB-213663_AURKC
57	5,851234385	gray	GSK301362_AURKC
47	6,879853561	gray	GSK1379713_AURKC
90.1	6,937748627	gray	GSK1379766_AURKC
33	6,968172852	gray	GSK1379708_AURKC
27	5,762143088	gray	GSK1379944_AURKC
77	7,104853495	red	GSK1379753_AURKC
79	6,793250314	gray	GSK1379765_AURKC
8	5,25756622	gray	GSK1033723_AURKC
89	6,998860911	gray	GSK1379763_AURKC
4	7,499725154	red	GW819776_AURKC
0	6,10230208	gray	GW856795_AURKC
0	5,592729101	gray	GSK902056_AURKC
37	7,142818113	red	AKI00000021a_PRKD3
0	5,617450034	gray	AKI00000047a_PRKD3
12	5,260588977	gray	AKI00000050a_PRKD3
0	6,572160699	gray	AKI00000063a_PRKD3
20	5,616020387	gray	AKI00000070a_PRKD3
41	5,774511295	gray	AKI00000074a_PRKD3
8	7,071895589	red	PFE-PKIS 10_PRKD3
0	5,894298122	gray	PFE-PKIS 14_PRKD3
0	6,468390592	gray	PFE-PKIS 18_PRKD3
37	7,157396155	red	TPKI-30_PRKD3
13	6,808396519	gray	TPKI-31_PRKD3
0	6,551863126	gray	TPKI-35_PRKD3
0	5,893775698	gray	SB-213663_PRKD3
29	6,236024849	gray	GSK301362_PRKD3
2	6,295615644	gray	GSK1379713_PRKD3
0	5,904997182	gray	GSK1379766_PRKD3
0	6,338762437	gray	GSK1379708_PRKD3
100	5,880627347	gray	GSK1379944_PRKD3
0	5,663358016	gray	GSK1379753_PRKD3
0	5,779939178	gray	GSK1379765_PRKD3
1	5,6486367	gray	GSK1033723_PRKD3
0	5,87720157	gray	GSK1379763_PRKD3
0	6,774157662	gray	GW819776_PRKD3
77	5,655330399	gray	GW856795_PRKD3
37	5,78478112	gray	GSK902056_PRKD3
50	6,350678802	gray	AKI00000021a_VRK2
0	5,788967996	gray	AKI00000047a_VRK2
28	5,241500576	gray	AKI00000050a_VRK2
23	5,76559672	gray	AKI00000063a_VRK2
38	4,8758442	gray	AKI00000070a_VRK2
24	5,510802032	gray	AKI00000074a_VRK2
42	6,739314322	gray	PFE-PKIS 10_VRK2
0	5,70912652	gray	PFE-PKIS 14_VRK2
39	5,856353577	gray	PFE-PKIS 18_VRK2
0	6,631642209	gray	TPKI-30_VRK2
0	6,326067598	gray	TPKI-31_VRK2
0	6,35087823	gray	TPKI-35_VRK2
92.2	5,038464266	gray	SB-213663_VRK2
0	5,55152272	gray	GSK301362_VRK2
0	5,31521347	gray	GSK1379713_VRK2
0	5,554936944	gray	GSK1379766_VRK2
0	5,311410672	gray	GSK1379708_VRK2
0	4,936384605	gray	GSK1379944_VRK2
0	5,131457819	gray	GSK1379753_VRK2
0	5,137634311	gray	GSK1379765_VRK2
0	5,215503515	gray	GSK1033723_VRK2
0	5,210023409	gray	GSK1379763_VRK2
31	5,72785119	gray	GW819776_VRK2
100	5,655045746	gray	GW856795_VRK2
0	5,94975921	gray	GSK902056_VRK2
33	6,154880679	gray	AKI00000021a_CASK
0	6,366555729	gray	AKI00000047a_CASK
47	5,786103527	gray	AKI00000050a_CASK
29	6,030456835	gray	AKI00000063a_CASK
16	5,82403135	gray	AKI00000070a_CASK
14	5,805407918	gray	AKI00000074a_CASK
5	7,213928048	red	PFE-PKIS 10_CASK
0	6,215012059	gray	PFE-PKIS 14_CASK
0	6,29614077	gray	PFE-PKIS 18_CASK
15	6,980133391	gray	TPKI-30_CASK
11	6,605170629	gray	TPKI-31_CASK
0	6,992869913	gray	TPKI-35_CASK
0	5,49659588	gray	SB-213663_CASK
18	5,923302651	gray	GSK301362_CASK
0	6,2523797	gray	GSK1379713_CASK
4	5,957150622	gray	GSK1379766_CASK
15	6,201076793	gray	GSK1379708_CASK
82	5,551881017	gray	GSK1379944_CASK
0	5,649847739	gray	GSK1379753_CASK
0	5,423603407	gray	GSK1379765_CASK
15	5,648485838	gray	GSK1033723_CASK
15	5,678818966	gray	GSK1379763_CASK
21	6,086173534	gray	GW819776_CASK
0	5,869465821	gray	GW856795_CASK
31	6,363530542	gray	GSK902056_CASK
14	6,27020143	gray	AKI00000021a_MLK2
0	5,384751142	gray	AKI00000047a_MLK2
28	4,932974105	gray	AKI00000050a_MLK2
0	6,167539455	gray	AKI00000063a_MLK2
1	5,828820199	gray	AKI00000070a_MLK2
39	5,779759372	gray	AKI00000074a_MLK2
0	6,609243689	gray	PFE-PKIS 10_MLK2
0	5,551995737	gray	PFE-PKIS 14_MLK2
90.2	6,307129133	gray	PFE-PKIS 18_MLK2
34	7,111886366	red	TPKI-30_MLK2
6	6,483551844	gray	TPKI-31_MLK2
43	6,32143578	gray	TPKI-35_MLK2
0	5,636034755	gray	SB-213663_MLK2
12	5,450030807	gray	GSK301362_MLK2
12	6,30518963	gray	GSK1379713_MLK2
0	6,305622464	gray	GSK1379766_MLK2
0	6,031120152	gray	GSK1379708_MLK2
0	5,718667803	gray	GSK1379944_MLK2
0	5,783511235	gray	GSK1379753_MLK2
26	5,767664309	gray	GSK1379765_MLK2
0	5,890224103	gray	GSK1033723_MLK2
0	5,920889365	gray	GSK1379763_MLK2
35	6,920199945	gray	GW819776_MLK2
3	5,723996586	gray	GW856795_MLK2
0	5,893736726	gray	GSK902056_MLK2
33	6,256996265	gray	AKI00000021a_GRK2
5	5,583462133	gray	AKI00000047a_GRK2
100	5,395575246	gray	AKI00000050a_GRK2
38	5,466094691	gray	AKI00000063a_GRK2
31	5,765133104	gray	AKI00000070a_GRK2
0	5,122290531	gray	AKI00000074a_GRK2
2	5,925080503	gray	PFE-PKIS 10_GRK2
0	5,340490196	gray	PFE-PKIS 14_GRK2
0	5,765613941	gray	PFE-PKIS 18_GRK2
0	6,678674302	gray	TPKI-30_GRK2
0	6,006612579	gray	TPKI-31_GRK2
0	6,837986276	gray	TPKI-35_GRK2
48	5,932441011	gray	SB-213663_GRK2
0	4,979116827	gray	GSK301362_GRK2
0	6,046660755	gray	GSK1379713_GRK2
0	5,739070949	gray	GSK1379766_GRK2
0	5,902269807	gray	GSK1379708_GRK2
0	5,921241934	gray	GSK1379944_GRK2
0	5,318267895	gray	GSK1379753_GRK2
0	5,625976276	gray	GSK1379765_GRK2
0	5,038380323	gray	GSK1033723_GRK2
0	5,699747498	gray	GSK1379763_GRK2
0	6,574052548	gray	GW819776_GRK2
39	5,70871806	gray	GW856795_GRK2
0	6,055928244	gray	GSK902056_GRK2
23	6,430081058	gray	AKI00000021a_GRK1
7	5,776211014	gray	AKI00000047a_GRK1
30	5,66938663	gray	AKI00000050a_GRK1
21	5,953086408	gray	AKI00000063a_GRK1
26	5,649180113	gray	AKI00000070a_GRK1
6	5,722616956	gray	AKI00000074a_GRK1
95.8	6,535988037	gray	PFE-PKIS 10_GRK1
30	6,133862434	gray	PFE-PKIS 14_GRK1
25	5,834388989	gray	PFE-PKIS 18_GRK1
41	6,648736615	gray	TPKI-30_GRK1
11	6,563593061	gray	TPKI-31_GRK1
0	6,939009754	gray	TPKI-35_GRK1
0	5,816162196	gray	SB-213663_GRK1
0	5,679770329	gray	GSK301362_GRK1
0	5,972567554	gray	GSK1379713_GRK1
0	5,900560389	gray	GSK1379766_GRK1
0	5,645206475	gray	GSK1379708_GRK1
0	5,666897482	gray	GSK1379944_GRK1
2	5,558270098	gray	GSK1379753_GRK1
0	5,598771658	gray	GSK1379765_GRK1
0	5,652197265	gray	GSK1033723_GRK1
0	5,624985696	gray	GSK1379763_GRK1
28	6,37444311	gray	GW819776_GRK1
9	6,072134525	gray	GW856795_GRK1
19	6,099207976	gray	GSK902056_GRK1
32	6,638131041	gray	AKI00000021a_SGK
44	5,274203281	gray	AKI00000047a_SGK
87	5,576205762	gray	AKI00000050a_SGK
15	5,466948164	gray	AKI00000063a_SGK
42	5,931251745	gray	AKI00000070a_SGK
37	5,492560456	gray	AKI00000074a_SGK
0	6,051737607	gray	PFE-PKIS 10_SGK
0	5,769699259	gray	PFE-PKIS 14_SGK
46	6,113181375	gray	PFE-PKIS 18_SGK
18	6,4783765	gray	TPKI-30_SGK
14	6,316035075	gray	TPKI-31_SGK
0	6,345584914	gray	TPKI-35_SGK
5	5,74517702	gray	SB-213663_SGK
0	4,956461349	gray	GSK301362_SGK
0	5,955814136	gray	GSK1379713_SGK
0	5,893240287	gray	GSK1379766_SGK
0	5,68210373	gray	GSK1379708_SGK
0	5,370790496	gray	GSK1379944_SGK
0	5,841009329	gray	GSK1379753_SGK
0	5,858813399	gray	GSK1379765_SGK
0	5,813700984	gray	GSK1033723_SGK
0	5,997055784	gray	GSK1379763_SGK
9	6,916385533	gray	GW819776_SGK
15	6,501706724	gray	GW856795_SGK
0	6,168166319	gray	GSK902056_SGK
3	6,295729771	gray	AKI00000021a_TAOK1
14	6,320302536	gray	AKI00000047a_TAOK1
12	5,684911518	gray	AKI00000050a_TAOK1
57	5,911517506	gray	AKI00000063a_TAOK1
49	4,910707769	gray	AKI00000070a_TAOK1
19	5,232165146	gray	AKI00000074a_TAOK1
0	6,290687425	gray	PFE-PKIS 10_TAOK1
0	5,828617351	gray	PFE-PKIS 14_TAOK1
0	6,815789584	gray	PFE-PKIS 18_TAOK1
0	6,79561928	gray	TPKI-30_TAOK1
0	6,408979102	gray	TPKI-31_TAOK1
0	6,536924473	gray	TPKI-35_TAOK1
0	4,90036997	gray	SB-213663_TAOK1
95.8	5,395899166	gray	GSK301362_TAOK1
0	6,108908966	gray	GSK1379713_TAOK1
0	6,012547956	gray	GSK1379766_TAOK1
0	6,00295869	gray	GSK1379708_TAOK1
0	4,8954537	gray	GSK1379944_TAOK1
0	5,93648939	gray	GSK1379753_TAOK1
0	5,891802689	gray	GSK1379765_TAOK1
14	5,070837622	gray	GSK1033723_TAOK1
0	5,985594359	gray	GSK1379763_TAOK1
1	6,569297473	gray	GW819776_TAOK1
100	5,75183465	gray	GW856795_TAOK1
0	6,168743327	gray	GSK902056_TAOK1
8	6,184596437	gray	AKI00000021a_CSNK1A1
41	5,982053634	gray	AKI00000047a_CSNK1A1
82	5,448480628	gray	AKI00000050a_CSNK1A1
64	6,308145796	gray	AKI00000063a_CSNK1A1
99	5,455911837	gray	AKI00000070a_CSNK1A1
13	5,928597882	gray	AKI00000074a_CSNK1A1
0	6,823724681	gray	PFE-PKIS 10_CSNK1A1
0	6,519052183	gray	PFE-PKIS 14_CSNK1A1
0	5,220728486	gray	PFE-PKIS 18_CSNK1A1
0	6,46037321	gray	TPKI-30_CSNK1A1
35	6,097526227	gray	TPKI-31_CSNK1A1
43	6,077505696	gray	TPKI-35_CSNK1A1
76	5,975148419	gray	SB-213663_CSNK1A1
0	5,767111631	gray	GSK301362_CSNK1A1
22	5,791359258	gray	GSK1379713_CSNK1A1
0	6,02210968	gray	GSK1379766_CSNK1A1
0	6,412254097	gray	GSK1379708_CSNK1A1
0	5,720593358	gray	GSK1379944_CSNK1A1
0	5,83134824	gray	GSK1379753_CSNK1A1
0	5,639966976	gray	GSK1379765_CSNK1A1
57	5,894293729	gray	GSK1033723_CSNK1A1
0	6,069144707	gray	GSK1379763_CSNK1A1
7	6,119170232	gray	GW819776_CSNK1A1
26	5,64030312	gray	GW856795_CSNK1A1
0	5,380453537	gray	GSK902056_CSNK1A1
8	6,824123185	gray	AKI00000021a_CSNK1D
31	6,243189147	gray	AKI00000047a_CSNK1D
83	5,413843002	gray	AKI00000050a_CSNK1D
82	7,109558668	gray	AKI00000063a_CSNK1D
32	5,812098393	gray	AKI00000070a_CSNK1D
3	5,939167461	gray	AKI00000074a_CSNK1D
35	7,336728594	red	PFE-PKIS 10_CSNK1D
3	6,420835461	gray	PFE-PKIS 14_CSNK1D
0	5,212966	gray	PFE-PKIS 18_CSNK1D
11	6,575989048	gray	TPKI-30_CSNK1D
15	6,201432663	gray	TPKI-31_CSNK1D
0	6,226339012	gray	TPKI-35_CSNK1D
74	7,102898884	red	SB-213663_CSNK1D
50	5,708835289	gray	GSK301362_CSNK1D
0	6,517742648	gray	GSK1379713_CSNK1D
0	6,129843333	gray	GSK1379766_CSNK1D
17	6,802745796	gray	GSK1379708_CSNK1D
72	6,257821562	gray	GSK1379944_CSNK1D
3	5,879874716	gray	GSK1379753_CSNK1D
14	5,694958774	gray	GSK1379765_CSNK1D
41	6,181004608	gray	GSK1033723_CSNK1D
0	6,208513474	gray	GSK1379763_CSNK1D
31	6,888588975	gray	GW819776_CSNK1D
0	5,421934293	gray	GW856795_CSNK1D
0	5,781282804	gray	GSK902056_CSNK1D
17	6,541088108	gray	AKI00000021a_JAK1(JH2domain-pseudokinase)
0	6,22248345	gray	AKI00000047a_JAK1(JH2domain-pseudokinase)
31	6,338879285	gray	AKI00000050a_JAK1(JH2domain-pseudokinase)
20	6,582323319	gray	AKI00000063a_JAK1(JH2domain-pseudokinase)
37	5,710143036	gray	AKI00000070a_JAK1(JH2domain-pseudokinase)
42	5,943385762	gray	AKI00000074a_JAK1(JH2domain-pseudokinase)
43	7,621351275	red	PFE-PKIS 10_JAK1(JH2domain-pseudokinase)
50	6,058795253	gray	PFE-PKIS 14_JAK1(JH2domain-pseudokinase)
88	7,373383679	gray	PFE-PKIS 18_JAK1(JH2domain-pseudokinase)
49	7,05354212	red	TPKI-30_JAK1(JH2domain-pseudokinase)
86	6,490231339	gray	TPKI-31_JAK1(JH2domain-pseudokinase)
4	7,302314762	gray	TPKI-35_JAK1(JH2domain-pseudokinase)
0	6,459436626	gray	SB-213663_JAK1(JH2domain-pseudokinase)
86	5,959278076	gray	GSK301362_JAK1(JH2domain-pseudokinase)
0	6,657852885	gray	GSK1379713_JAK1(JH2domain-pseudokinase)
47	6,257844768	gray	GSK1379766_JAK1(JH2domain-pseudokinase)
0	6,675178559	gray	GSK1379708_JAK1(JH2domain-pseudokinase)
0	5,767353268	gray	GSK1379944_JAK1(JH2domain-pseudokinase)
11	5,800943579	gray	GSK1379753_JAK1(JH2domain-pseudokinase)
11	6,361204032	gray	GSK1379765_JAK1(JH2domain-pseudokinase)
0	6,092329414	gray	GSK1033723_JAK1(JH2domain-pseudokinase)
29	6,06825742	gray	GSK1379763_JAK1(JH2domain-pseudokinase)
57	7,021271044	red	GW819776_JAK1(JH2domain-pseudokinase)
0	6,529130991	gray	GW856795_JAK1(JH2domain-pseudokinase)
0	6,577578938	gray	GSK902056_JAK1(JH2domain-pseudokinase)
39	6,718265327	gray	AKI00000021a_MAP4K2
12	6,31793223	gray	AKI00000047a_MAP4K2
12	6,008658008	gray	AKI00000050a_MAP4K2
15	5,476762324	gray	AKI00000063a_MAP4K2
29	5,366859737	gray	AKI00000070a_MAP4K2
15	6,314449603	gray	AKI00000074a_MAP4K2
0	6,956289645	gray	PFE-PKIS 10_MAP4K2
0	6,20450845	gray	PFE-PKIS 14_MAP4K2
0	6,67559338	gray	PFE-PKIS 18_MAP4K2
0	6,891312559	gray	TPKI-30_MAP4K2
0	6,519082419	gray	TPKI-31_MAP4K2
0	6,642978549	gray	TPKI-35_MAP4K2
0	5,460830707	gray	SB-213663_MAP4K2
0	5,894529759	gray	GSK301362_MAP4K2
0	5,734708154	gray	GSK1379713_MAP4K2
17	5,730421094	gray	GSK1379766_MAP4K2
0	6,042143575	gray	GSK1379708_MAP4K2
0	5,781851354	gray	GSK1379944_MAP4K2
8	5,524289891	gray	GSK1379753_MAP4K2
0	5,401007239	gray	GSK1379765_MAP4K2
0	5,74222515	gray	GSK1033723_MAP4K2
0	5,435524908	gray	GSK1379763_MAP4K2
0	6,481726122	gray	GW819776_MAP4K2
100	6,117149875	gray	GW856795_MAP4K2
0	5,821831906	gray	GSK902056_MAP4K2
12	6,649426785	gray	AKI00000021a_PDPK1
16	5,776231885	gray	AKI00000047a_PDPK1
24	5,509664019	gray	AKI00000050a_PDPK1
10	6,059363227	gray	AKI00000063a_PDPK1
10	6,011079283	gray	AKI00000070a_PDPK1
9	5,797682886	gray	AKI00000074a_PDPK1
41	7,370146349	red	PFE-PKIS 10_PDPK1
0	5,889213332	gray	PFE-PKIS 14_PDPK1
0	6,823834998	gray	PFE-PKIS 18_PDPK1
4	7,783898076	red	TPKI-30_PDPK1
0	7,194251675	red	TPKI-31_PDPK1
8	6,601666962	gray	TPKI-35_PDPK1
0	5,737717149	gray	SB-213663_PDPK1
0	5,125405745	gray	GSK301362_PDPK1
0	6,246226249	gray	GSK1379713_PDPK1
0	6,215716132	gray	GSK1379766_PDPK1
13	6,113137783	gray	GSK1379708_PDPK1
15	5,867064762	gray	GSK1379944_PDPK1
0	5,913921367	gray	GSK1379753_PDPK1
4	5,728724637	gray	GSK1379765_PDPK1
0	5,771405688	gray	GSK1033723_PDPK1
0	5,969346591	gray	GSK1379763_PDPK1
0	7,016552698	red	GW819776_PDPK1
96.3	5,979831493	gray	GW856795_PDPK1
0	6,894155049	gray	GSK902056_PDPK1
22	6,482767997	gray	AKI00000021a_PIK4CB
57	6,109730217	gray	AKI00000047a_PIK4CB
16	5,578552607	gray	AKI00000050a_PIK4CB
16	5,825534941	gray	AKI00000063a_PIK4CB
20	5,333012597	gray	AKI00000070a_PIK4CB
40	5,753238696	gray	AKI00000074a_PIK4CB
0	6,719217056	gray	PFE-PKIS 10_PIK4CB
0	6,03558093	gray	PFE-PKIS 14_PIK4CB
28	6,035559639	gray	PFE-PKIS 18_PIK4CB
45	6,364311938	gray	TPKI-30_PIK4CB
0	6,161527448	gray	TPKI-31_PIK4CB
0	6,390457465	gray	TPKI-35_PIK4CB
7	5,802578128	gray	SB-213663_PIK4CB
0	5,481954833	gray	GSK301362_PIK4CB
0	5,726253773	gray	GSK1379713_PIK4CB
80	5,564295381	gray	GSK1379766_PIK4CB
0	5,739967913	gray	GSK1379708_PIK4CB
5	5,563909142	gray	GSK1379944_PIK4CB
78	5,181281393	gray	GSK1379753_PIK4CB
67	5,080333602	gray	GSK1379765_PIK4CB
0	5,797659883	gray	GSK1033723_PIK4CB
78	5,272814727	gray	GSK1379763_PIK4CB
33	6,206895082	gray	GW819776_PIK4CB
0	5,885028043	gray	GW856795_PIK4CB
9	5,957722547	gray	GSK902056_PIK4CB
27	6,817739286	gray	AKI00000021a_CDK7
0	6,369100818	gray	AKI00000047a_CDK7
33	6,117622388	gray	AKI00000050a_CDK7
29	6,599274959	gray	AKI00000063a_CDK7
96.9	6,53862523	gray	AKI00000070a_CDK7
0	5,604026294	gray	AKI00000074a_CDK7
0	6,995140884	gray	PFE-PKIS 10_CDK7
58	5,616917281	gray	PFE-PKIS 14_CDK7
52	7,251532507	red	PFE-PKIS 18_CDK7
45	7,345200951	red	TPKI-30_CDK7
39	7,098370012	red	TPKI-31_CDK7
0	7,254031222	gray	TPKI-35_CDK7
27	5,62803427	gray	SB-213663_CDK7
0	5,895485858	gray	GSK301362_CDK7
0	6,414425314	gray	GSK1379713_CDK7
0	6,12113316	gray	GSK1379766_CDK7
0	6,696801827	gray	GSK1379708_CDK7
0	5,594708478	gray	GSK1379944_CDK7
0	6,050853461	gray	GSK1379753_CDK7
0	6,036934831	gray	GSK1379765_CDK7
0	5,415093456	gray	GSK1033723_CDK7
0	6,280793478	gray	GSK1379763_CDK7
47	7,167512931	red	GW819776_CDK7
1	5,632478629	gray	GW856795_CDK7
0	5,650582489	gray	GSK902056_CDK7
9	6,137295313	gray	AKI00000021a_CSNK2A2
4	5,150323355	gray	AKI00000047a_CSNK2A2
49	6,070640756	gray	AKI00000050a_CSNK2A2
11	5,544405237	gray	AKI00000063a_CSNK2A2
91.9	6,344165358	gray	AKI00000070a_CSNK2A2
28	5,645220722	gray	AKI00000074a_CSNK2A2
0	6,668381268	gray	PFE-PKIS 10_CSNK2A2
78	6,909243126	gray	PFE-PKIS 14_CSNK2A2
82	6,344791881	gray	PFE-PKIS 18_CSNK2A2
30	7,070154108	red	TPKI-30_CSNK2A2
29	6,786443866	gray	TPKI-31_CSNK2A2
0	7,17044829	gray	TPKI-35_CSNK2A2
0	4,756954375	gray	SB-213663_CSNK2A2
20	5,73106649	gray	GSK301362_CSNK2A2
0	5,927551067	gray	GSK1379713_CSNK2A2
16	6,249320245	gray	GSK1379766_CSNK2A2
0	6,878945152	gray	GSK1379708_CSNK2A2
66	5,400735747	gray	GSK1379944_CSNK2A2
16	6,348619456	gray	GSK1379753_CSNK2A2
0	5,844524114	gray	GSK1379765_CSNK2A2
24	5,563404215	gray	GSK1033723_CSNK2A2
7	6,345648066	gray	GSK1379763_CSNK2A2
35	6,601192231	gray	GW819776_CSNK2A2
0	6,458751575	gray	GW856795_CSNK2A2
46	6,243343185	gray	GSK902056_CSNK2A2
0	5,522009414	gray	AKI00000021a_EPHB3
87	5,769187329	gray	AKI00000047a_EPHB3
19	5,921255	gray	AKI00000050a_EPHB3
5	4,709543825	gray	AKI00000063a_EPHB3
14	5,374228841	gray	AKI00000070a_EPHB3
19	3,782855483	gray	AKI00000074a_EPHB3
2	6,947920037	gray	PFE-PKIS 10_EPHB3
26	4,74417734	gray	PFE-PKIS 14_EPHB3
0	5,368773904	gray	PFE-PKIS 18_EPHB3
0	6,256178075	gray	TPKI-30_EPHB3
7	5,632846646	gray	TPKI-31_EPHB3
19	6,694274014	gray	TPKI-35_EPHB3
0	3,781151792	gray	SB-213663_EPHB3
15	4,861251585	gray	GSK301362_EPHB3
0	5,086754257	gray	GSK1379713_EPHB3
6	5,823946578	gray	GSK1379766_EPHB3
13	5,621254837	gray	GSK1379708_EPHB3
27	4,748284282	gray	GSK1379944_EPHB3
13	5,219738408	gray	GSK1379753_EPHB3
20	5,153312237	gray	GSK1379765_EPHB3
15	4,238000199	gray	GSK1033723_EPHB3
0	5,824575795	gray	GSK1379763_EPHB3
7	5,32344604	gray	GW819776_EPHB3
57	5,424391518	gray	GW856795_EPHB3
11	5,546766153	gray	GSK902056_EPHB3
18	6,222916928	gray	AKI00000021a_HIPK4
88	7,165568881	gray	AKI00000047a_HIPK4
31	6,715168304	gray	AKI00000050a_HIPK4
20	5,680623887	gray	AKI00000063a_HIPK4
48	5,951446167	gray	AKI00000070a_HIPK4
89	5,986826641	gray	AKI00000074a_HIPK4
16	6,764045407	gray	PFE-PKIS 10_HIPK4
79	5,862447136	gray	PFE-PKIS 14_HIPK4
3	5,885090873	gray	PFE-PKIS 18_HIPK4
13	6,545031784	gray	TPKI-30_HIPK4
21	6,377759232	gray	TPKI-31_HIPK4
18	7,012998133	gray	TPKI-35_HIPK4
0	5,180171685	gray	SB-213663_HIPK4
0	5,400408253	gray	GSK301362_HIPK4
0	5,519330495	gray	GSK1379713_HIPK4
0	6,126052282	gray	GSK1379766_HIPK4
0	5,685434684	gray	GSK1379708_HIPK4
0	5,405513403	gray	GSK1379944_HIPK4
0	5,572305235	gray	GSK1379753_HIPK4
0	5,450327792	gray	GSK1379765_HIPK4
22	5,865645152	gray	GSK1033723_HIPK4
0	5,832863933	gray	GSK1379763_HIPK4
43	6,998196634	gray	GW819776_HIPK4
0	6,081652061	gray	GW856795_HIPK4
0	6,207983991	gray	GSK902056_HIPK4
0	7,216842964	red	AKI00000021a_ERK8
12	6,89136256	gray	AKI00000047a_ERK8
0	6,27866587	gray	AKI00000050a_ERK8
0	7,198162284	red	AKI00000063a_ERK8
99.5	6,466685275	gray	AKI00000070a_ERK8
5	6,370514911	gray	AKI00000074a_ERK8
4	7,768712353	red	PFE-PKIS 10_ERK8
63	6,278268748	gray	PFE-PKIS 14_ERK8
78	7,010809827	red	PFE-PKIS 18_ERK8
6	7,508383097	red	TPKI-30_ERK8
0	7,284880157	red	TPKI-31_ERK8
10	7,58862922	gray	TPKI-35_ERK8
0	6,45182293	gray	SB-213663_ERK8
0	6,404521499	gray	GSK301362_ERK8
0	6,814132856	gray	GSK1379713_ERK8
0	6,489508538	gray	GSK1379766_ERK8
0	6,686702318	gray	GSK1379708_ERK8
22	6,198192814	gray	GSK1379944_ERK8
0	6,062344448	gray	GSK1379753_ERK8
0	6,169659749	gray	GSK1379765_ERK8
0	6,502288707	gray	GSK1033723_ERK8
0	6,351219615	gray	GSK1379763_ERK8
99.4	7,553430788	gray	GW819776_ERK8
0	5,904593815	gray	GW856795_ERK8
22	6,640670966	gray	GSK902056_ERK8
98.6	7,337398003	gray	AKI00000021a_WEE1
0	5,91485825	gray	AKI00000047a_WEE1
0	5,354886545	gray	AKI00000050a_WEE1
0	5,497349256	gray	AKI00000063a_WEE1
0	4,577554685	gray	AKI00000070a_WEE1
0	5,541490219	gray	AKI00000074a_WEE1
0	7,00871958	red	PFE-PKIS 10_WEE1
0	6,228316232	gray	PFE-PKIS 14_WEE1
38	6,635542471	gray	PFE-PKIS 18_WEE1
45	6,071119221	gray	TPKI-30_WEE1
65	6,242938935	gray	TPKI-31_WEE1
15	5,834445921	gray	TPKI-35_WEE1
0	6,177748138	gray	SB-213663_WEE1
14	5,076276179	gray	GSK301362_WEE1
6	5,084376069	gray	GSK1379713_WEE1
0	4,61888644	gray	GSK1379766_WEE1
12	4,941464993	gray	GSK1379708_WEE1
3	5,029612601	gray	GSK1379944_WEE1
6	4,366156176	gray	GSK1379753_WEE1
30	4,519457296	gray	GSK1379765_WEE1
3	5,820640645	gray	GSK1033723_WEE1
20	4,381912272	gray	GSK1379763_WEE1
6	6,409982785	gray	GW819776_WEE1
0	6,430543883	gray	GW856795_WEE1
6	6,099561172	gray	GSK902056_WEE1
46	7,056392611	red	AKI00000021a_HASPIN
0	6,423661419	gray	AKI00000047a_HASPIN
0	5,937479566	gray	AKI00000050a_HASPIN
16	6,034232548	gray	AKI00000063a_HASPIN
57	5,570575352	gray	AKI00000070a_HASPIN
0	5,900780378	gray	AKI00000074a_HASPIN
0	7,465467994	red	PFE-PKIS 10_HASPIN
0	6,419065385	gray	PFE-PKIS 14_HASPIN
0	6,783664849	gray	PFE-PKIS 18_HASPIN
0	7,330928231	red	TPKI-30_HASPIN
0	7,051086586	red	TPKI-31_HASPIN
0	6,880337856	gray	TPKI-35_HASPIN
3	5,802333034	gray	SB-213663_HASPIN
63	5,735169552	gray	GSK301362_HASPIN
30	6,295127856	gray	GSK1379713_HASPIN
0	6,183215174	gray	GSK1379766_HASPIN
0	6,303246466	gray	GSK1379708_HASPIN
0	5,684271586	gray	GSK1379944_HASPIN
0	5,908699717	gray	GSK1379753_HASPIN
11	5,807345597	gray	GSK1379765_HASPIN
88	5,758084667	gray	GSK1033723_HASPIN
0	5,884465102	gray	GSK1379763_HASPIN
12	6,520836877	gray	GW819776_HASPIN
27	6,106687184	gray	GW856795_HASPIN
0	6,644239792	gray	GSK902056_HASPIN
11	5,58731811	gray	AKI00000021a_HIPK1
9	6,144564974	gray	AKI00000047a_HIPK1
15	5,737606453	gray	AKI00000050a_HIPK1
24	5,606765902	gray	AKI00000063a_HIPK1
79	5,789953494	gray	AKI00000070a_HIPK1
90.2	5,652872937	gray	AKI00000074a_HIPK1
45	6,823854384	gray	PFE-PKIS 10_HIPK1
94.8	6,39272142	gray	PFE-PKIS 14_HIPK1
15	5,899341094	gray	PFE-PKIS 18_HIPK1
17	6,011766133	gray	TPKI-30_HIPK1
54	5,991049927	gray	TPKI-31_HIPK1
60	6,956411915	gray	TPKI-35_HIPK1
39	5,337668891	gray	SB-213663_HIPK1
9	5,518105997	gray	GSK301362_HIPK1
0	5,644076227	gray	GSK1379713_HIPK1
0	5,790384618	gray	GSK1379766_HIPK1
0	6,091297314	gray	GSK1379708_HIPK1
0	5,51518751	gray	GSK1379944_HIPK1
0	5,444453343	gray	GSK1379753_HIPK1
0	5,445719136	gray	GSK1379765_HIPK1
67	6,003915572	gray	GSK1033723_HIPK1
0	5,678196903	gray	GSK1379763_HIPK1
89	6,561887121	gray	GW819776_HIPK1
18	5,957715575	gray	GW856795_HIPK1
6	6,344818077	gray	GSK902056_HIPK1
11	6,8855058	gray	AKI00000021a_VEGFR2
100	8,534978897	gray	AKI00000047a_VEGFR2
99.3	7,47035971	gray	AKI00000050a_VEGFR2
11	5,927677555	gray	AKI00000063a_VEGFR2
27	5,787223833	gray	AKI00000070a_VEGFR2
29	5,669993498	gray	AKI00000074a_VEGFR2
3	7,147651721	red	PFE-PKIS 10_VEGFR2
0	5,820673501	gray	PFE-PKIS 14_VEGFR2
74	6,543813087	gray	PFE-PKIS 18_VEGFR2
0	7,121907023	red	TPKI-30_VEGFR2
4	6,727861415	gray	TPKI-31_VEGFR2
70	7,103267544	gray	TPKI-35_VEGFR2
0	6,248898678	gray	SB-213663_VEGFR2
0	5,305440861	gray	GSK301362_VEGFR2
3	5,967600978	gray	GSK1379713_VEGFR2
7	6,585651657	gray	GSK1379766_VEGFR2
0	6,014100424	gray	GSK1379708_VEGFR2
0	5,804186581	gray	GSK1379944_VEGFR2
0	6,051158707	gray	GSK1379753_VEGFR2
13	5,990010876	gray	GSK1379765_VEGFR2
0	5,816677159	gray	GSK1033723_VEGFR2
43	6,112539054	gray	GSK1379763_VEGFR2
0	6,916467107	gray	GW819776_VEGFR2
50	6,035401278	gray	GW856795_VEGFR2
[truncated: 3,101 more rows]
