# Supplementary material for: Crowdsourced mapping of unexplored target space of kinase inhibitors
Source: Nat Commun. 2021 Jun 3;12:3307. doi: 10.1038/s41467-021-23165-1 (PMC8175708; doi:10.1038/s41467-021-23165-1)
Supplement: Supplementary file 7 — Source Data [file 41467_2021_23165_MOESM7_ESM.zip › source_data/SuppFig20/SuppFig20.csv]

kinase	chembl_id	activity_type_with_inactives
ALK	CHEMBL553	Inactives
ALK	CHEMBL551570	Inactives
ALK	CHEMBL1987910	Inactives
ALK	CHEMBL2158521	IC50
ALK	CHEMBL3263981	IC50
ALK	CHEMBL3109401	IC50
ALK	CHEMBL1808224	Inactives
ALK	CHEMBL3218850	IC50
ALK	CHEMBL2403842	IC50
ALK	CHEMBL1990228	Ki
ALK	CHEMBL1985469	Inactives
ALK	CHEMBL2004290	Inactives
ALK	CHEMBL212299	Inactives
ALK	CHEMBL1966628	Inactives
ALK	CHEMBL3651846	IC50
ALK	CHEMBL3218856	IC50
ALK	CHEMBL1822516	IC50
ALK	CHEMBL464825	IC50
ALK	CHEMBL1796255	Inactives
ALK	CHEMBL3398167	IC50
ALK	CHEMBL1807772	Inactives
ALK	CHEMBL3263974	IC50
ALK	CHEMBL2386796	IC50
ALK	CHEMBL1990590	Inactives
ALK	CHEMBL2010872	IC50
ALK	CHEMBL1988141	Ki
ALK	CHEMBL3330852	IC50
ALK	CHEMBL3651854	IC50
ALK	CHEMBL189963	Inactives
ALK	CHEMBL2042695	IC50
ALK	CHEMBL3104851	IC50
ALK	CHEMBL3357444	IC50
ALK	CHEMBL1163566	IC50
ALK	CHEMBL1164267	Inactives
ALK	CHEMBL3545311	IC50
ALK	CHEMBL1993424	Ki
ALK	CHEMBL2158517	IC50
ALK	CHEMBL3669140	IC50
ALK	CHEMBL3263979	IC50
ALK	CHEMBL2004419	Inactives
ALK	CHEMBL2172302	IC50
ALK	CHEMBL2002586	Inactives
ALK	CHEMBL3286812	IC50
ALK	CHEMBL3286812	Ki
ALK	CHEMBL2007603	Inactives
ALK	CHEMBL3357440	IC50
ALK	CHEMBL2418754	IC50
ALK	CHEMBL2418754	Inactives
ALK	CHEMBL2003514	Inactives
ALK	CHEMBL519697	Inactives
ALK	CHEMBL1779183	Inactives
ALK	CHEMBL2158520	IC50
ALK	CHEMBL412142	Inactives
ALK	CHEMBL1992125	Inactives
ALK	CHEMBL3357465	IC50
ALK	CHEMBL466154	Inactives
ALK	CHEMBL1997872	Inactives
ALK	CHEMBL3694579	Inactives
ALK	CHEMBL1171960	Inactives
ALK	CHEMBL3606021	Inactives
ALK	CHEMBL1998110	Inactives
ALK	CHEMBL1978567	Inactives
ALK	CHEMBL1994864	Inactives
ALK	CHEMBL1967998	Ki
ALK	CHEMBL3286820	IC50
ALK	CHEMBL3286820	Ki
ALK	CHEMBL3286821	Ki
ALK	CHEMBL1993877	Ki
ALK	CHEMBL3357450	IC50
ALK	CHEMBL3109402	Inactives
ALK	CHEMBL2418763	IC50
ALK	CHEMBL1996048	Ki
ALK	CHEMBL3687201	IC50
ALK	CHEMBL1916359	Inactives
ALK	CHEMBL3694595	IC50
ALK	CHEMBL3417489	IC50
ALK	CHEMBL2403369	IC50
ALK	CHEMBL3651864	IC50
ALK	CHEMBL1082440	Inactives
ALK	CHEMBL2005699	Inactives
ALK	CHEMBL1642258	IC50
ALK	CHEMBL461139	Inactives
ALK	CHEMBL2023550	Inactives
ALK	CHEMBL127898	Inactives
ALK	CHEMBL300138	Inactives
ALK	CHEMBL1922967	IC50
ALK	CHEMBL1808223	Inactives
ALK	CHEMBL2007266	Inactives
ALK	CHEMBL3115492	Inactives
ALK	CHEMBL248757	Inactives
ALK	CHEMBL2403834	IC50
ALK	CHEMBL3397288	Inactives
ALK	CHEMBL2023534	IC50
ALK	CHEMBL2024002	Inactives
ALK	CHEMBL1808098	Inactives
ALK	CHEMBL2023991	IC50
ALK	CHEMBL3694584	Inactives
ALK	CHEMBL2172330	IC50
ALK	CHEMBL1991377	Inactives
ALK	CHEMBL1991410	Inactives
ALK	CHEMBL554	Inactives
ALK	CHEMBL1823223	IC50
ALK	CHEMBL3286813	IC50
ALK	CHEMBL3286813	Ki
ALK	CHEMBL1236107	Inactives
ALK	CHEMBL3357439	IC50
ALK	CHEMBL1940175	IC50
ALK	CHEMBL1779192	IC50
ALK	CHEMBL1090356	Inactives
ALK	CHEMBL1968130	Inactives
ALK	CHEMBL1779195	IC50
ALK	CHEMBL3115494	Inactives
ALK	CHEMBL602074	Inactives
ALK	CHEMBL1807764	Inactives
ALK	CHEMBL1970913	Inactives
ALK	CHEMBL422897	Ki
ALK	CHEMBL428690	Kd
ALK	CHEMBL1967720	Ki
ALK	CHEMBL1967620	Inactives
ALK	CHEMBL2023993	IC50
ALK	CHEMBL1978167	Inactives
ALK	CHEMBL3330867	IC50
ALK	CHEMBL1976040	Inactives
ALK	CHEMBL1922975	IC50
ALK	CHEMBL3357457	IC50
ALK	CHEMBL1983923	Inactives
ALK	CHEMBL2172326	IC50
ALK	CHEMBL1969664	Inactives
ALK	CHEMBL1940174	IC50
ALK	CHEMBL1779185	IC50
ALK	CHEMBL608533	Kd
ALK	CHEMBL562943	Inactives
ALK	CHEMBL1808221	Inactives
ALK	CHEMBL3286823	IC50
ALK	CHEMBL3286823	Ki
ALK	CHEMBL3286824	IC50
ALK	CHEMBL3286824	Ki
ALK	CHEMBL1967513	Inactives
ALK	CHEMBL3651842	IC50
ALK	CHEMBL1975233	Inactives
ALK	CHEMBL3651853	IC50
ALK	CHEMBL1922963	IC50
ALK	CHEMBL1922963	Inactives
ALK	CHEMBL379218	Inactives
ALK	CHEMBL2002726	Inactives
ALK	CHEMBL1808108	Inactives
ALK	CHEMBL1779197	IC50
ALK	CHEMBL1979970	Inactives
ALK	CHEMBL1987535	Inactives
ALK	CHEMBL1796248	IC50
ALK	CHEMBL563257	Inactives
ALK	CHEMBL1965170	Inactives
ALK	CHEMBL2001751	Inactives
ALK	CHEMBL14762	Inactives
ALK	CHEMBL1975923	Inactives
ALK	CHEMBL3397287	Inactives
ALK	CHEMBL2005528	Inactives
ALK	CHEMBL2403375	Inactives
ALK	CHEMBL564365	Inactives
ALK	CHEMBL201553	Inactives
ALK	CHEMBL1778716	Inactives
ALK	CHEMBL1163510	Inactives
ALK	CHEMBL2172332	IC50
ALK	CHEMBL2001288	Inactives
ALK	CHEMBL1796254	IC50
ALK	CHEMBL560813	Inactives
ALK	CHEMBL3608641	Inactives
ALK	CHEMBL3218859	IC50
ALK	CHEMBL1682552	Inactives
ALK	CHEMBL1946800	IC50
ALK	CHEMBL1922973	IC50
ALK	CHEMBL3218851	IC50
ALK	CHEMBL427188	Inactives
ALK	CHEMBL202830	Inactives
ALK	CHEMBL2006149	Inactives
ALK	CHEMBL1969879	Inactives
ALK	CHEMBL3669148	IC50
ALK	CHEMBL10	Inactives
ALK	CHEMBL1972346	Ki
ALK	CHEMBL1796257	IC50
ALK	CHEMBL1968127	Inactives
ALK	CHEMBL1236126	Inactives
ALK	CHEMBL3608523	IC50
ALK	CHEMBL3651883	IC50
ALK	CHEMBL3651884	IC50
ALK	CHEMBL1991063	Ki
ALK	CHEMBL201638	Inactives
ALK	CHEMBL3604631	IC50
ALK	CHEMBL1922961	IC50
ALK	CHEMBL1987430	Inactives
ALK	CHEMBL1965033	Inactives
ALK	CHEMBL2403372	Inactives
ALK	CHEMBL1964644	Inactives
ALK	CHEMBL1946609	Inactives
ALK	CHEMBL1807771	Inactives
ALK	CHEMBL1171912	Inactives
ALK	CHEMBL1969523	Inactives
ALK	CHEMBL2006439	Inactives
ALK	CHEMBL3651851	IC50
ALK	CHEMBL2023536	Inactives
ALK	CHEMBL1779191	IC50
ALK	CHEMBL2023544	Inactives
ALK	CHEMBL3604632	IC50
ALK	CHEMBL2403368	Inactives
ALK	CHEMBL3651880	IC50
ALK	CHEMBL2403374	IC50
ALK	CHEMBL3330864	IC50
ALK	CHEMBL3608529	Inactives
ALK	CHEMBL1981725	Inactives
ALK	CHEMBL1642264	IC50
ALK	CHEMBL239985	Inactives
ALK	CHEMBL1991138	Inactives
ALK	CHEMBL599224	Inactives
ALK	CHEMBL1998470	Inactives
ALK	CHEMBL378627	Inactives
ALK	CHEMBL3357456	IC50
ALK	CHEMBL1976158	Inactives
ALK	CHEMBL1164181	IC50
ALK	CHEMBL1682545	Inactives
ALK	CHEMBL1721885	Kd
ALK	CHEMBL1796247	IC50
ALK	CHEMBL3330870	IC50
ALK	CHEMBL424872	Inactives
ALK	CHEMBL477772	Inactives
ALK	CHEMBL576982	Inactives
ALK	CHEMBL1970314	Inactives
ALK	CHEMBL1994938	Inactives
ALK	CHEMBL3357453	IC50
ALK	CHEMBL1230609	Kd
ALK	CHEMBL1614701	Inactives
ALK	CHEMBL1807770	Inactives
ALK	CHEMBL1990482	Inactives
ALK	CHEMBL3286810	Ki
ALK	CHEMBL1998112	Inactives
ALK	CHEMBL1979773	Inactives
ALK	CHEMBL1085511	Inactives
ALK	CHEMBL1986265	Inactives
ALK	CHEMBL1973142	Inactives
ALK	CHEMBL2000393	Ki
ALK	CHEMBL1272171	Inactives
ALK	CHEMBL3357448	IC50
ALK	CHEMBL1822523	IC50
ALK	CHEMBL1984842	Inactives
ALK	CHEMBL3694585	Inactives
ALK	CHEMBL2023997	Inactives
ALK	CHEMBL3357442	IC50
ALK	CHEMBL3651852	IC50
ALK	CHEMBL3357441	IC50
ALK	CHEMBL3330875	IC50
ALK	CHEMBL525191	Inactives
ALK	CHEMBL3651876	IC50
ALK	CHEMBL1982711	Inactives
ALK	CHEMBL3218852	IC50
ALK	CHEMBL2001584	Inactives
ALK	CHEMBL1989423	Inactives
ALK	CHEMBL599428	Inactives
ALK	CHEMBL3128069	IC50
ALK	CHEMBL3128069	Ki
ALK	CHEMBL1974416	Ki
ALK	CHEMBL1970340	Inactives
ALK	CHEMBL583144	Inactives
ALK	CHEMBL2029988	Inactives
ALK	CHEMBL2001539	Inactives
ALK	CHEMBL225519	Inactives
ALK	CHEMBL2172305	IC50
ALK	CHEMBL3651858	IC50
ALK	CHEMBL1164265	Ki
ALK	CHEMBL1164265	IC50
ALK	CHEMBL1969400	Ki
ALK	CHEMBL3687210	IC50
ALK	CHEMBL2172303	IC50
ALK	CHEMBL3669137	IC50
ALK	CHEMBL1977814	Inactives
ALK	CHEMBL1642253	IC50
ALK	CHEMBL3687218	IC50
ALK	CHEMBL1987815	Inactives
ALK	CHEMBL2004438	Inactives
ALK	CHEMBL379975	Inactives
ALK	CHEMBL1996931	Inactives
ALK	CHEMBL2443026	IC50
ALK	CHEMBL1164280	Inactives
ALK	CHEMBL1778722	IC50
ALK	CHEMBL3669149	IC50
ALK	CHEMBL1973961	Ki
ALK	CHEMBL3263977	IC50
ALK	CHEMBL2386803	Inactives
ALK	CHEMBL1170563	Inactives
ALK	CHEMBL1807769	Inactives
ALK	CHEMBL1988805	Inactives
ALK	CHEMBL3330858	IC50
ALK	CHEMBL3263991	IC50
ALK	CHEMBL2002992	Inactives
ALK	CHEMBL2023998	IC50
ALK	CHEMBL1822513	IC50
ALK	CHEMBL1682553	Inactives
ALK	CHEMBL1972934	Inactives
ALK	CHEMBL1975256	Inactives
ALK	CHEMBL3608313	Inactives
ALK	CHEMBL3694594	IC50
ALK	CHEMBL196363	Ki
ALK	CHEMBL3604648	IC50
ALK	CHEMBL2418746	IC50
ALK	CHEMBL1958401	Inactives
ALK	CHEMBL2158511	IC50
ALK	CHEMBL482767	Inactives
ALK	CHEMBL86771	Inactives
ALK	CHEMBL1980142	Inactives
ALK	CHEMBL1986970	Inactives
ALK	CHEMBL1997617	Ki
ALK	CHEMBL45177	Ki
ALK	CHEMBL2442124	IC50
ALK	CHEMBL1977134	Inactives
ALK	CHEMBL1965589	Inactives
ALK	CHEMBL3218862	Inactives
ALK	CHEMBL1994538	Inactives
ALK	CHEMBL3309995	Inactives
ALK	CHEMBL1990904	Inactives
ALK	CHEMBL1966175	Inactives
ALK	CHEMBL440084	Inactives
ALK	CHEMBL3669150	IC50
ALK	CHEMBL1974617	Inactives
ALK	CHEMBL1172697	Inactives
ALK	CHEMBL2172313	IC50
ALK	CHEMBL3357458	IC50
ALK	CHEMBL3651836	IC50
ALK	CHEMBL3694593	IC50
ALK	CHEMBL563080	Inactives
ALK	CHEMBL1241473	Ki
ALK	CHEMBL1965631	Inactives
ALK	CHEMBL514873	IC50
ALK	CHEMBL1983573	Inactives
ALK	CHEMBL2002346	Inactives
ALK	CHEMBL3687190	IC50
ALK	CHEMBL564679	Inactives
ALK	CHEMBL3651844	IC50
ALK	CHEMBL2004118	Inactives
ALK	CHEMBL1981215	Inactives
ALK	CHEMBL1966722	Inactives
ALK	CHEMBL2418762	IC50
ALK	CHEMBL2418762	Inactives
ALK	CHEMBL1966343	Inactives
ALK	CHEMBL1822520	IC50
ALK	CHEMBL1822521	IC50
ALK	CHEMBL1808225	Inactives
ALK	CHEMBL1983106	Ki
ALK	CHEMBL1985074	Inactives
ALK	CHEMBL377408	Inactives
ALK	CHEMBL2007559	Inactives
ALK	CHEMBL1986943	Inactives
ALK	CHEMBL1966279	Inactives
ALK	CHEMBL2386789	Inactives
ALK	CHEMBL2158519	IC50
ALK	CHEMBL3651872	IC50
ALK	CHEMBL2002690	Inactives
ALK	CHEMBL2403378	Inactives
ALK	CHEMBL2158527	IC50
ALK	CHEMBL3687192	IC50
ALK	CHEMBL1971149	Inactives
ALK	CHEMBL2001228	Inactives
ALK	CHEMBL3357452	IC50
ALK	CHEMBL1969942	Inactives
ALK	CHEMBL2001920	Inactives
ALK	CHEMBL2151321	IC50
ALK	CHEMBL1987143	Inactives
ALK	CHEMBL3398166	IC50
ALK	CHEMBL3687208	IC50
ALK	CHEMBL1999484	Ki
ALK	CHEMBL415049	Inactives
ALK	CHEMBL2023990	IC50
ALK	CHEMBL396523	Inactives
ALK	CHEMBL572878	Inactives
ALK	CHEMBL202831	Inactives
ALK	CHEMBL3263973	IC50
ALK	CHEMBL1973540	Ki
ALK	CHEMBL2007002	Inactives
ALK	CHEMBL1996817	Inactives
ALK	CHEMBL404367	Inactives
ALK	CHEMBL105442	Inactives
ALK	CHEMBL2023995	Inactives
ALK	CHEMBL1976455	Inactives
ALK	CHEMBL3651866	IC50
ALK	CHEMBL2403838	IC50
ALK	CHEMBL1994241	Inactives
ALK	CHEMBL223367	Inactives
ALK	CHEMBL3309997	Inactives
ALK	CHEMBL3669145	IC50
ALK	CHEMBL1983640	Ki
ALK	CHEMBL2000029	Inactives
ALK	CHEMBL515982	Inactives
ALK	CHEMBL2005186	Inactives
ALK	CHEMBL1973868	Inactives
ALK	CHEMBL1976196	Inactives
ALK	CHEMBL2042829	IC50
ALK	CHEMBL1779198	IC50
ALK	CHEMBL1986869	Inactives
ALK	CHEMBL394619	Inactives
ALK	CHEMBL101311	Ki
ALK	CHEMBL1997340	Inactives
ALK	CHEMBL3397285	Inactives
ALK	CHEMBL1982361	Inactives
ALK	CHEMBL2172318	IC50
ALK	CHEMBL482967	Inactives
ALK	CHEMBL1968791	Ki
ALK	CHEMBL1979252	Inactives
ALK	CHEMBL1980763	Inactives
ALK	CHEMBL1922976	IC50
ALK	CHEMBL1965387	Inactives
ALK	CHEMBL2172311	IC50
ALK	CHEMBL2386792	IC50
ALK	CHEMBL1242995	Ki
ALK	CHEMBL1991800	Inactives
ALK	CHEMBL1974310	Inactives
ALK	CHEMBL1992673	Inactives
ALK	CHEMBL1834657	Inactives
ALK	CHEMBL1983963	Inactives
ALK	CHEMBL1967992	Inactives
ALK	CHEMBL1972584	Ki
ALK	CHEMBL1997909	Inactives
ALK	CHEMBL3286808	IC50
ALK	CHEMBL3286808	Ki
ALK	CHEMBL1940181	IC50
ALK	CHEMBL3608527	Inactives
ALK	CHEMBL3301622	IC50
ALK	CHEMBL3608533	Inactives
ALK	CHEMBL3651847	IC50
ALK	CHEMBL2002723	Inactives
ALK	CHEMBL2023548	IC50
ALK	CHEMBL2172315	IC50
ALK	CHEMBL2172315	Kd
ALK	CHEMBL2158516	IC50
ALK	CHEMBL1982866	Inactives
ALK	CHEMBL1983268	IC50
ALK	CHEMBL1983268	Ki
ALK	CHEMBL3687215	IC50
ALK	CHEMBL3330871	IC50
ALK	CHEMBL3356906	IC50
ALK	CHEMBL244793	Ki
ALK	CHEMBL1998773	Inactives
ALK	CHEMBL2004311	Ki
ALK	CHEMBL1822527	IC50
ALK	CHEMBL2418750	IC50
ALK	CHEMBL1975534	Inactives
ALK	CHEMBL2158522	IC50
ALK	CHEMBL1977749	Ki
ALK	CHEMBL3330862	IC50
ALK	CHEMBL363648	Inactives
ALK	CHEMBL398610	IC50
ALK	CHEMBL1922225	Inactives
ALK	CHEMBL1970104	Ki
ALK	CHEMBL3398169	IC50
ALK	CHEMBL1789941	Inactives
ALK	CHEMBL2002099	Ki
ALK	CHEMBL2002099	Inactives
ALK	CHEMBL1922970	IC50
ALK	CHEMBL259084	Inactives
ALK	CHEMBL1984191	Inactives
ALK	CHEMBL1977681	Inactives
ALK	CHEMBL255863	Inactives
ALK	CHEMBL3115491	Inactives
ALK	CHEMBL1995811	Inactives
ALK	CHEMBL2006237	Inactives
ALK	CHEMBL388978	Kd
ALK	CHEMBL388978	IC50
ALK	CHEMBL1980995	Ki
ALK	CHEMBL3604654	IC50
ALK	CHEMBL1998253	Inactives
ALK	CHEMBL3687196	IC50
ALK	CHEMBL1966808	Inactives
ALK	CHEMBL1796241	IC50
ALK	CHEMBL1796242	IC50
ALK	CHEMBL1796243	Inactives
ALK	CHEMBL1974288	Inactives
ALK	CHEMBL3604634	IC50
ALK	CHEMBL1982122	Inactives
ALK	CHEMBL3694578	Inactives
ALK	CHEMBL405130	Inactives
ALK	CHEMBL3604637	IC50
ALK	CHEMBL3608520	IC50
ALK	CHEMBL1922972	IC50
ALK	CHEMBL3330877	IC50
ALK	CHEMBL1779189	IC50
ALK	CHEMBL3286819	IC50
ALK	CHEMBL3286819	Ki
ALK	CHEMBL3263972	IC50
ALK	CHEMBL1975138	Inactives
ALK	CHEMBL3104855	IC50
ALK	CHEMBL1642257	IC50
ALK	CHEMBL1968705	Inactives
ALK	CHEMBL3608528	IC50
ALK	CHEMBL1230607	Inactives
ALK	CHEMBL3263975	IC50
ALK	CHEMBL3263976	IC50
ALK	CHEMBL3357463	IC50
ALK	CHEMBL1981492	Inactives
ALK	CHEMBL1978014	Inactives
ALK	CHEMBL1983430	Ki
ALK	CHEMBL1967252	Inactives
ALK	CHEMBL3330855	IC50
ALK	CHEMBL253969	Ki
ALK	CHEMBL468280	Inactives
ALK	CHEMBL507625	IC50
ALK	CHEMBL3687216	IC50
ALK	CHEMBL3651885	IC50
ALK	CHEMBL482538	Inactives
ALK	CHEMBL2064722	IC50
ALK	CHEMBL1977138	Ki
ALK	CHEMBL464552	Kd
ALK	CHEMBL1822524	IC50
ALK	CHEMBL1970203	Inactives
ALK	CHEMBL3694592	IC50
ALK	CHEMBL1978267	Inactives
ALK	CHEMBL3687213	IC50
ALK	CHEMBL3263982	IC50
ALK	CHEMBL3672894	IC50
ALK	CHEMBL2023554	IC50
ALK	CHEMBL1922981	IC50
ALK	CHEMBL3672895	IC50
ALK	CHEMBL3263978	IC50
ALK	CHEMBL2023541	Inactives
ALK	CHEMBL3286818	IC50
ALK	CHEMBL3286818	Ki
ALK	CHEMBL2403836	IC50
ALK	CHEMBL3604638	IC50
ALK	CHEMBL49120	Inactives
ALK	CHEMBL1977346	Inactives
ALK	CHEMBL1974090	Inactives
ALK	CHEMBL1614705	Inactives
ALK	CHEMBL1172147	Inactives
ALK	CHEMBL2403830	IC50
ALK	CHEMBL1964413	Inactives
ALK	CHEMBL1995172	Inactives
ALK	CHEMBL3286830	IC50
ALK	CHEMBL3286830	Ki
ALK	CHEMBL1972752	Inactives
ALK	CHEMBL1985095	Inactives
ALK	CHEMBL2000568	Inactives
ALK	CHEMBL2004892	Inactives
ALK	CHEMBL2000879	Inactives
ALK	CHEMBL1989834	Inactives
ALK	CHEMBL3218854	IC50
ALK	CHEMBL1966842	Inactives
ALK	CHEMBL3263970	IC50
ALK	CHEMBL485556	Inactives
ALK	CHEMBL1973893	Inactives
ALK	CHEMBL1807761	Inactives
ALK	CHEMBL3608642	IC50
ALK	CHEMBL2158518	IC50
ALK	CHEMBL2172301	IC50
ALK	CHEMBL1985367	Inactives
ALK	CHEMBL1986186	Inactives
ALK	CHEMBL3104854	Inactives
ALK	CHEMBL3608535	Inactives
ALK	CHEMBL1969843	Inactives
ALK	CHEMBL3669138	IC50
ALK	CHEMBL2418758	IC50
ALK	CHEMBL1984586	Inactives
ALK	CHEMBL481491	Inactives
ALK	CHEMBL1998193	Inactives
ALK	CHEMBL2000645	Inactives
ALK	CHEMBL1976090	Inactives
ALK	CHEMBL2001239	Inactives
ALK	CHEMBL1808096	Inactives
ALK	CHEMBL3651886	IC50
ALK	CHEMBL1793896	Inactives
ALK	CHEMBL1984686	Inactives
ALK	CHEMBL1984847	Inactives
ALK	CHEMBL3286815	IC50
ALK	CHEMBL3286815	Ki
ALK	CHEMBL3608524	IC50
ALK	CHEMBL1994526	Inactives
ALK	CHEMBL1994977	Inactives
ALK	CHEMBL1971914	Ki
ALK	CHEMBL1972142	Inactives
ALK	CHEMBL1642254	IC50
ALK	CHEMBL3651859	IC50
ALK	CHEMBL474432	Ki
ALK	CHEMBL2006299	Inactives
ALK	CHEMBL3687219	IC50
ALK	CHEMBL1978371	Inactives
ALK	CHEMBL1779194	IC50
ALK	CHEMBL539474	Inactives
ALK	CHEMBL2403371	Inactives
ALK	CHEMBL1922983	IC50
ALK	CHEMBL3604636	IC50
ALK	CHEMBL3330857	Inactives
ALK	CHEMBL2000801	Inactives
ALK	CHEMBL2172306	IC50
ALK	CHEMBL1946614	IC50
ALK	CHEMBL1993413	Inactives
ALK	CHEMBL2007479	Inactives
ALK	CHEMBL3687221	IC50
ALK	CHEMBL1973808	Inactives
ALK	CHEMBL1910608	Inactives
ALK	CHEMBL1642262	IC50
ALK	CHEMBL3352867	IC50
ALK	CHEMBL3694591	IC50
ALK	CHEMBL1982413	Inactives
ALK	CHEMBL1644799	IC50
ALK	CHEMBL2007124	Inactives
ALK	CHEMBL1983348	Inactives
ALK	CHEMBL1964290	Inactives
ALK	CHEMBL2418747	IC50
ALK	CHEMBL1272116	Inactives
ALK	CHEMBL3687202	IC50
ALK	CHEMBL2006450	Inactives
ALK	CHEMBL385478	Ki
ALK	CHEMBL1984296	Inactives
ALK	CHEMBL1973348	Inactives
ALK	CHEMBL199723	IC50
ALK	CHEMBL199723	Ki
ALK	CHEMBL1975927	Inactives
ALK	CHEMBL1879463	Ki
ALK	CHEMBL1970522	Inactives
ALK	CHEMBL1287853	Kd
ALK	CHEMBL2002660	Inactives
ALK	CHEMBL3669144	IC50
ALK	CHEMBL2007375	Inactives
ALK	CHEMBL1969483	Inactives
ALK	CHEMBL3286814	IC50
ALK	CHEMBL3286814	Ki
ALK	CHEMBL1984236	Inactives
ALK	CHEMBL3330868	IC50
ALK	CHEMBL2172307	IC50
ALK	CHEMBL1997193	Inactives
ALK	CHEMBL3694583	Inactives
ALK	CHEMBL384304	Inactives
ALK	CHEMBL1778718	IC50
ALK	CHEMBL1975121	Inactives
ALK	CHEMBL1993243	Inactives
ALK	CHEMBL2005482	Inactives
ALK	CHEMBL1165421	IC50
ALK	CHEMBL210928	Inactives
ALK	CHEMBL3330866	IC50
ALK	CHEMBL1822518	IC50
ALK	CHEMBL1981744	Inactives
ALK	CHEMBL1642260	IC50
ALK	CHEMBL1995703	Ki
ALK	CHEMBL1988692	Ki
ALK	CHEMBL1163559	IC50
ALK	CHEMBL2023549	IC50
ALK	CHEMBL1949855	Inactives
ALK	CHEMBL180022	Inactives
ALK	CHEMBL1190711	Inactives
ALK	CHEMBL1651523	Inactives
ALK	CHEMBL1971021	Ki
ALK	CHEMBL1984038	Inactives
ALK	CHEMBL3262356	IC50
ALK	CHEMBL1974328	Ki
ALK	CHEMBL1989474	Inactives
ALK	CHEMBL1946803	IC50
ALK	CHEMBL2003286	Inactives
ALK	CHEMBL1997764	Inactives
ALK	CHEMBL1987679	Inactives
ALK	CHEMBL3357443	IC50
ALK	CHEMBL3330865	IC50
ALK	CHEMBL3397290	Inactives
ALK	CHEMBL1986499	Inactives
ALK	CHEMBL1778724	IC50
ALK	CHEMBL1738797	IC50
ALK	CHEMBL550418	Inactives
ALK	CHEMBL191003	Inactives
ALK	CHEMBL1988076	Inactives
ALK	CHEMBL3330859	IC50
ALK	CHEMBL1967336	Inactives
ALK	CHEMBL494089	Inactives
ALK	CHEMBL1778725	IC50
ALK	CHEMBL1808090	Inactives
ALK	CHEMBL1994669	Ki
ALK	CHEMBL2172319	IC50
ALK	CHEMBL1997335	Inactives
ALK	CHEMBL3604646	IC50
ALK	CHEMBL3651874	IC50
ALK	CHEMBL3651873	IC50
ALK	CHEMBL3669135	IC50
ALK	CHEMBL1986530	Inactives
ALK	CHEMBL3115501	Inactives
ALK	CHEMBL1985092	Inactives
ALK	CHEMBL1230122	Inactives
ALK	CHEMBL3651878	IC50
ALK	CHEMBL2001547	Inactives
ALK	CHEMBL1970083	Ki
ALK	CHEMBL2172309	IC50
ALK	CHEMBL3651829	IC50
ALK	CHEMBL3651830	IC50
ALK	CHEMBL1808107	Inactives
ALK	CHEMBL1779199	IC50
ALK	CHEMBL2418760	IC50
ALK	CHEMBL1991725	Inactives
ALK	CHEMBL1996066	Ki
ALK	CHEMBL597754	Inactives
ALK	CHEMBL3263986	IC50
ALK	CHEMBL1972849	Inactives
ALK	CHEMBL41783	Inactives
ALK	CHEMBL1163565	IC50
ALK	CHEMBL3115500	Inactives
ALK	CHEMBL1163508	Inactives
ALK	CHEMBL2001398	Inactives
ALK	CHEMBL1981671	Inactives
ALK	CHEMBL1808104	Inactives
ALK	CHEMBL1967878	Ki
ALK	CHEMBL601719	Kd
ALK	CHEMBL601719	IC50
ALK	CHEMBL601719	EC50
ALK	CHEMBL601719	Inactives
ALK	CHEMBL601719	Ki
ALK	CHEMBL1825138	Ki
ALK	CHEMBL211378	Inactives
ALK	CHEMBL1982506	Inactives
ALK	CHEMBL941	Inactives
ALK	CHEMBL3330856	Inactives
ALK	CHEMBL3669142	IC50
ALK	CHEMBL3286822	IC50
ALK	CHEMBL3286822	Ki
ALK	CHEMBL1974998	Inactives
ALK	CHEMBL3687189	IC50
ALK	CHEMBL1999414	Ki
ALK	CHEMBL3651868	IC50
ALK	CHEMBL3651869	IC50
ALK	CHEMBL1978271	Inactives
ALK	CHEMBL1727312	Inactives
ALK	CHEMBL1965507	Inactives
ALK	CHEMBL1980896	Inactives
ALK	CHEMBL3604641	IC50
ALK	CHEMBL2172331	IC50
ALK	CHEMBL3604644	IC50
ALK	CHEMBL2158531	IC50
ALK	CHEMBL497151	Inactives
ALK	CHEMBL1999506	Inactives
ALK	CHEMBL3115504	IC50
ALK	CHEMBL2403848	IC50
ALK	CHEMBL1998680	Inactives
ALK	CHEMBL2064666	IC50
ALK	CHEMBL2064665	IC50
ALK	CHEMBL1796256	IC50
ALK	CHEMBL2007421	Ki
ALK	CHEMBL3357466	IC50
ALK	CHEMBL524266	Inactives
ALK	CHEMBL3357447	IC50
ALK	CHEMBL1973937	Ki
ALK	CHEMBL1980489	Inactives
ALK	CHEMBL2023547	IC50
ALK	CHEMBL117697	Inactives
ALK	CHEMBL2005953	Inactives
ALK	CHEMBL3669152	IC50
ALK	CHEMBL1808094	Inactives
ALK	CHEMBL1985206	Inactives
ALK	CHEMBL2004871	Inactives
ALK	CHEMBL2023556	IC50
ALK	CHEMBL3115502	Inactives
ALK	CHEMBL3263992	IC50
ALK	CHEMBL3263985	IC50
ALK	CHEMBL1973211	Ki
ALK	CHEMBL584052	Ki
ALK	CHEMBL1971223	Inactives
ALK	CHEMBL521851	Inactives
ALK	CHEMBL1981133	Inactives
ALK	CHEMBL1808099	Inactives
ALK	CHEMBL2001613	Inactives
ALK	CHEMBL1796258	IC50
ALK	CHEMBL1164180	Ki
ALK	CHEMBL1164180	IC50
ALK	CHEMBL1165318	IC50
ALK	CHEMBL1966501	Inactives
ALK	CHEMBL2418757	IC50
ALK	CHEMBL3687199	IC50
ALK	CHEMBL2172316	IC50
ALK	CHEMBL1779202	IC50
ALK	CHEMBL1822515	IC50
ALK	CHEMBL483321	Inactives
ALK	CHEMBL3687200	IC50
ALK	CHEMBL2403841	IC50
ALK	CHEMBL1807767	Inactives
ALK	CHEMBL1986367	Ki
ALK	CHEMBL3286816	IC50
ALK	CHEMBL3286816	Ki
ALK	CHEMBL2333365	Inactives
ALK	CHEMBL605003	Inactives
ALK	CHEMBL605003	IC50
ALK	CHEMBL1969920	Inactives
ALK	CHEMBL2023538	Inactives
ALK	CHEMBL2006873	Inactives
ALK	CHEMBL1964902	Inactives
ALK	CHEMBL1986781	Inactives
ALK	CHEMBL1975500	Inactives
ALK	CHEMBL2418748	IC50
ALK	CHEMBL592030	Inactives
ALK	CHEMBL203354	Inactives
ALK	CHEMBL3651843	IC50
ALK	CHEMBL1983634	Ki
ALK	CHEMBL1974480	Inactives
ALK	CHEMBL1642259	IC50
ALK	CHEMBL1822512	Inactives
ALK	CHEMBL1992073	Ki
ALK	CHEMBL1822514	IC50
ALK	CHEMBL1988075	Inactives
ALK	CHEMBL1807763	Inactives
ALK	CHEMBL3263987	IC50
ALK	CHEMBL576113	Inactives
ALK	CHEMBL3687191	IC50
ALK	CHEMBL3651856	IC50
ALK	CHEMBL2042693	IC50
ALK	CHEMBL2401832	IC50
ALK	CHEMBL1984633	Inactives
ALK	CHEMBL2172322	IC50
ALK	CHEMBL2172329	IC50
ALK	CHEMBL3115497	Inactives
ALK	CHEMBL3608526	IC50
ALK	CHEMBL1807759	Inactives
ALK	CHEMBL1796260	IC50
ALK	CHEMBL1796259	IC50
ALK	CHEMBL243088	Ki
ALK	CHEMBL1997041	Inactives
ALK	CHEMBL3687225	IC50
ALK	CHEMBL1997846	Inactives
ALK	CHEMBL1796246	IC50
ALK	CHEMBL2023537	Inactives
ALK	CHEMBL2004872	Inactives
ALK	CHEMBL513897	IC50
ALK	CHEMBL1993904	Inactives
ALK	CHEMBL1808097	Inactives
ALK	CHEMBL518060	Inactives
ALK	CHEMBL1241674	Inactives
ALK	CHEMBL1922965	Inactives
ALK	CHEMBL2005828	Inactives
ALK	CHEMBL2403833	IC50
ALK	CHEMBL1986503	Inactives
ALK	CHEMBL2418753	IC50
ALK	CHEMBL2418753	Inactives
ALK	CHEMBL197652	Inactives
ALK	CHEMBL1971186	Ki
ALK	CHEMBL1991434	Ki
ALK	CHEMBL242865	Inactives
ALK	CHEMBL1233887	Inactives
ALK	CHEMBL1978448	Inactives
ALK	CHEMBL1795355	IC50
ALK	CHEMBL1996111	Inactives
ALK	CHEMBL1972119	Inactives
ALK	CHEMBL1163514	Inactives
ALK	CHEMBL3357634	Inactives
ALK	CHEMBL1642255	IC50
ALK	CHEMBL1808106	Inactives
ALK	CHEMBL201639	Inactives
ALK	CHEMBL1336	Inactives
ALK	CHEMBL1990254	Inactives
ALK	CHEMBL1982753	Inactives
ALK	CHEMBL3426891	IC50
ALK	CHEMBL3608522	IC50
ALK	CHEMBL2000114	Inactives
ALK	CHEMBL1971132	Inactives
ALK	CHEMBL2023535	Inactives
ALK	CHEMBL3687224	IC50
ALK	CHEMBL2158587	IC50
ALK	CHEMBL2158513	IC50
ALK	CHEMBL223360	Inactives
ALK	CHEMBL1946610	Inactives
ALK	CHEMBL3651839	IC50
ALK	CHEMBL3669141	IC50
ALK	CHEMBL2024000	IC50
ALK	CHEMBL289959	Inactives
ALK	CHEMBL1778715	Inactives
ALK	CHEMBL3651863	IC50
ALK	CHEMBL1981782	Inactives
ALK	CHEMBL2023540	Inactives
ALK	CHEMBL3330861	IC50
ALK	CHEMBL2001485	Ki
ALK	CHEMBL496862	Inactives
ALK	CHEMBL1992334	Inactives
ALK	CHEMBL1971534	Inactives
ALK	CHEMBL103667	Inactives
ALK	CHEMBL1987034	Ki
ALK	CHEMBL3357445	IC50
ALK	CHEMBL1908395	Kd
ALK	CHEMBL1779097	Inactives
ALK	CHEMBL1779097	Ki
ALK	CHEMBL1779190	IC50
ALK	CHEMBL3093151	IC50
ALK	CHEMBL1806514	Inactives
ALK	CHEMBL2172333	IC50
ALK	CHEMBL261849	Inactives
ALK	CHEMBL1084546	Ki
ALK	CHEMBL3218855	IC50
ALK	CHEMBL1982874	Inactives
ALK	CHEMBL3397057	IC50
ALK	CHEMBL2418755	IC50
ALK	CHEMBL1922962	IC50
ALK	CHEMBL2158586	IC50
ALK	CHEMBL2403849	IC50
ALK	CHEMBL1642256	IC50
ALK	CHEMBL2000078	Inactives
ALK	CHEMBL3651832	IC50
ALK	CHEMBL1996646	Inactives
ALK	CHEMBL1991429	Ki
ALK	CHEMBL2172323	IC50
ALK	CHEMBL2158514	Inactives
ALK	CHEMBL1983534	Inactives
ALK	CHEMBL2002799	Inactives
ALK	CHEMBL38380	Inactives
ALK	CHEMBL2007064	Ki
ALK	CHEMBL475251	Kd
ALK	CHEMBL475251	Inactives
ALK	CHEMBL1778717	Inactives
ALK	CHEMBL1997892	Inactives
ALK	CHEMBL2172325	IC50
ALK	CHEMBL1998477	Inactives
ALK	CHEMBL2001224	Inactives
ALK	CHEMBL1642261	IC50
ALK	CHEMBL1974870	Inactives
ALK	CHEMBL382706	Inactives
ALK	CHEMBL2002736	Inactives
ALK	CHEMBL1964441	Inactives
ALK	CHEMBL1796244	IC50
ALK	CHEMBL1980671	Inactives
ALK	CHEMBL1808091	Inactives
ALK	CHEMBL2007044	Inactives
ALK	CHEMBL3694589	Inactives
ALK	CHEMBL1779188	Inactives
ALK	CHEMBL3687198	IC50
ALK	CHEMBL1986263	Inactives
ALK	CHEMBL3263983	IC50
ALK	CHEMBL1989471	Inactives
ALK	CHEMBL3651833	IC50
ALK	CHEMBL1419458	Inactives
ALK	CHEMBL1946607	IC50
ALK	CHEMBL1940179	IC50
ALK	CHEMBL1970290	Ki
ALK	CHEMBL260135	Inactives
ALK	CHEMBL1971245	Inactives
ALK	CHEMBL3608643	Inactives
ALK	CHEMBL2172337	IC50
ALK	CHEMBL1979883	Ki
ALK	CHEMBL1822511	IC50
ALK	CHEMBL1971943	Inactives
ALK	CHEMBL3086065	Inactives
ALK	CHEMBL3604639	IC50
ALK	CHEMBL1975647	Inactives
ALK	CHEMBL1972125	Inactives
ALK	CHEMBL3288854	Ki
ALK	CHEMBL1999112	Inactives
ALK	CHEMBL3115498	Inactives
ALK	CHEMBL1973516	Ki
ALK	CHEMBL1778712	Inactives
ALK	CHEMBL1778723	IC50
ALK	CHEMBL1969156	Inactives
ALK	CHEMBL3218847	IC50
ALK	CHEMBL3604647	IC50
ALK	CHEMBL235157	Inactives
ALK	CHEMBL1081312	Ki
ALK	CHEMBL371206	Inactives
ALK	CHEMBL3330854	IC50
ALK	CHEMBL1980407	Ki
ALK	CHEMBL1996795	Inactives
ALK	CHEMBL556596	Inactives
ALK	CHEMBL2042831	IC50
ALK	CHEMBL1516890	Ki
ALK	CHEMBL3115496	Inactives
ALK	CHEMBL1967211	Inactives
ALK	CHEMBL1807762	Inactives
ALK	CHEMBL1778706	IC50
ALK	CHEMBL3651871	IC50
ALK	CHEMBL1972576	Inactives
ALK	CHEMBL1992634	Inactives
ALK	CHEMBL565612	Inactives
ALK	CHEMBL1980167	Inactives
ALK	CHEMBL1986139	Inactives
ALK	CHEMBL3218861	IC50
ALK	CHEMBL3357437	IC50
ALK	CHEMBL1974702	Inactives
ALK	CHEMBL1808105	Inactives
ALK	CHEMBL574738	Inactives
ALK	CHEMBL3128060	IC50
ALK	CHEMBL3128060	Ki
ALK	CHEMBL1964937	Inactives
ALK	CHEMBL1997275	Inactives
ALK	CHEMBL1972221	Inactives
ALK	CHEMBL1997025	Inactives
ALK	CHEMBL3687220	IC50
ALK	CHEMBL1993374	Inactives
ALK	CHEMBL2403366	IC50
ALK	CHEMBL3669139	IC50
ALK	CHEMBL3330851	Inactives
ALK	CHEMBL202721	Inactives
ALK	CHEMBL1807757	Inactives
ALK	CHEMBL1972462	Inactives
ALK	CHEMBL3145328	Ki
ALK	CHEMBL370800	IC50
ALK	CHEMBL370800	Ki
ALK	CHEMBL3608521	IC50
ALK	CHEMBL1778709	IC50
ALK	CHEMBL1779184	Inactives
ALK	CHEMBL1823220	IC50
ALK	CHEMBL1779200	IC50
ALK	CHEMBL1922986	IC50
ALK	CHEMBL1163512	Inactives
ALK	CHEMBL1808226	Inactives
ALK	CHEMBL1922987	IC50
ALK	CHEMBL436509	IC50
ALK	CHEMBL436509	Ki
ALK	CHEMBL50894	Inactives
ALK	CHEMBL2000832	Inactives
ALK	CHEMBL3694582	Inactives
ALK	CHEMBL3694587	Inactives
ALK	CHEMBL3286827	IC50
ALK	CHEMBL3286827	Ki
ALK	CHEMBL3357446	IC50
ALK	CHEMBL31965	Inactives
ALK	CHEMBL1922971	IC50
ALK	CHEMBL3286826	IC50
ALK	CHEMBL3286826	Ki
ALK	CHEMBL3651845	IC50
ALK	CHEMBL2172310	IC50
ALK	CHEMBL3687195	IC50
ALK	CHEMBL2403837	IC50
ALK	CHEMBL2000481	Inactives
ALK	CHEMBL3651855	IC50
ALK	CHEMBL2403376	Inactives
ALK	CHEMBL1994308	Inactives
ALK	CHEMBL198399	Inactives
ALK	CHEMBL3218857	IC50
ALK	CHEMBL1967564	Inactives
ALK	CHEMBL1986851	Ki
ALK	CHEMBL1967302	Inactives
ALK	CHEMBL1984367	Inactives
ALK	CHEMBL3604643	IC50
ALK	CHEMBL1822519	IC50
ALK	CHEMBL2403377	Inactives
ALK	CHEMBL1946613	IC50
ALK	CHEMBL1977634	Inactives
ALK	CHEMBL1991674	Inactives
ALK	CHEMBL1996837	Inactives
ALK	CHEMBL1980540	Inactives
ALK	CHEMBL1808220	Inactives
ALK	CHEMBL1823222	IC50
ALK	CHEMBL296468	Inactives
ALK	CHEMBL2002182	Inactives
ALK	CHEMBL563555	Inactives
ALK	CHEMBL3397300	IC50
ALK	CHEMBL1991186	Ki
ALK	CHEMBL2005792	Inactives
ALK	CHEMBL3330869	IC50
ALK	CHEMBL445813	Inactives
ALK	CHEMBL1940180	IC50
ALK	CHEMBL1945559	Inactives
ALK	CHEMBL226403	Inactives
ALK	CHEMBL1979516	Ki
ALK	CHEMBL3309990	Inactives
ALK	CHEMBL1993661	Ki
ALK	CHEMBL1973098	Inactives
ALK	CHEMBL3651838	IC50
ALK	CHEMBL3651837	IC50
ALK	CHEMBL3582427	Inactives
ALK	CHEMBL1975503	Inactives
ALK	CHEMBL450786	Inactives
ALK	CHEMBL3687217	IC50
ALK	CHEMBL2023555	IC50
ALK	CHEMBL456936	Inactives
ALK	CHEMBL1807760	Inactives
ALK	CHEMBL207400	Inactives
ALK	CHEMBL406845	Inactives
ALK	CHEMBL1986177	Inactives
ALK	CHEMBL3330873	IC50
ALK	CHEMBL1796253	IC50
ALK	CHEMBL2007073	Inactives
ALK	CHEMBL1922974	IC50
ALK	CHEMBL2064664	IC50
ALK	CHEMBL2001019	Inactives
ALK	CHEMBL2172320	IC50
ALK	CHEMBL95692	Inactives
ALK	CHEMBL1991188	Inactives
ALK	CHEMBL2443139	IC50
ALK	CHEMBL1967875	Inactives
ALK	CHEMBL3694586	IC50
ALK	CHEMBL3263988	IC50
ALK	CHEMBL2418749	IC50
ALK	CHEMBL2001923	Inactives
ALK	CHEMBL1870106	Inactives
ALK	CHEMBL2403844	IC50
ALK	CHEMBL2006674	Inactives
ALK	CHEMBL522892	Inactives
ALK	CHEMBL522892	Ki
ALK	CHEMBL3091723	IC50
ALK	CHEMBL1779187	IC50
ALK	CHEMBL1980246	Inactives
ALK	CHEMBL1996234	Inactives
ALK	CHEMBL1091644	Inactives
ALK	CHEMBL3651840	IC50
ALK	CHEMBL3694577	IC50
ALK	CHEMBL1807768	Inactives
ALK	CHEMBL103307	Inactives
ALK	CHEMBL3687203	IC50
ALK	CHEMBL3687207	IC50
ALK	CHEMBL3687212	IC50
ALK	CHEMBL3263984	IC50
ALK	CHEMBL86943	Inactives
ALK	CHEMBL1997023	Inactives
ALK	CHEMBL2000345	Inactives
ALK	CHEMBL557491	Inactives
ALK	CHEMBL3298400	Inactives
ALK	CHEMBL201277	Inactives
ALK	CHEMBL1946799	IC50
ALK	CHEMBL1946799	Inactives
ALK	CHEMBL1982924	Inactives
ALK	CHEMBL1973860	Inactives
ALK	CHEMBL1946999	IC50
ALK	CHEMBL1778719	IC50
ALK	CHEMBL2006564	Ki
ALK	CHEMBL1998953	Inactives
ALK	CHEMBL2001641	Inactives
ALK	CHEMBL249697	Inactives
ALK	CHEMBL1922980	IC50
ALK	CHEMBL1779186	IC50
ALK	CHEMBL3651828	IC50
ALK	CHEMBL1991395	Inactives
ALK	CHEMBL1998585	Ki
ALK	CHEMBL271381	Ki
ALK	CHEMBL2158530	IC50
ALK	CHEMBL1923569	IC50
ALK	CHEMBL1946802	IC50
ALK	CHEMBL3687188	IC50
ALK	CHEMBL1163518	IC50
ALK	CHEMBL1778711	Inactives
ALK	CHEMBL1796262	Inactives
ALK	CHEMBL1796261	Inactives
ALK	CHEMBL2000508	Inactives
ALK	CHEMBL1822525	IC50
ALK	CHEMBL1822526	IC50
ALK	CHEMBL1964687	Ki
ALK	CHEMBL3263993	IC50
ALK	CHEMBL3104852	Inactives
ALK	CHEMBL2023994	IC50
ALK	CHEMBL1981079	Inactives
ALK	CHEMBL3218860	IC50
ALK	CHEMBL1993335	Inactives
ALK	CHEMBL1973013	Inactives
ALK	CHEMBL3608525	IC50
ALK	CHEMBL1989043	Ki
ALK	CHEMBL1808101	Inactives
ALK	CHEMBL1807766	Inactives
ALK	CHEMBL3669147	IC50
ALK	CHEMBL1971519	Inactives
ALK	CHEMBL2023552	Inactives
ALK	CHEMBL2023553	Inactives
ALK	CHEMBL1980704	Inactives
ALK	CHEMBL3357454	IC50
ALK	CHEMBL278041	Inactives
ALK	CHEMBL1738758	Inactives
ALK	CHEMBL3116050	IC50
ALK	CHEMBL2023543	Inactives
ALK	CHEMBL1164389	IC50
ALK	CHEMBL3218863	Inactives
ALK	CHEMBL2172317	IC50
ALK	CHEMBL1808222	Inactives
ALK	CHEMBL1976732	Inactives
ALK	CHEMBL3687209	IC50
ALK	CHEMBL1987998	Inactives
ALK	CHEMBL1975212	Inactives
ALK	CHEMBL1083785	Inactives
ALK	CHEMBL2005449	Ki
ALK	CHEMBL1651521	IC50
ALK	CHEMBL1651522	Inactives
ALK	CHEMBL3651881	IC50
ALK	CHEMBL1421720	Inactives
ALK	CHEMBL2004515	Inactives
ALK	CHEMBL3357461	IC50
ALK	CHEMBL2002649	Inactives
ALK	CHEMBL1992323	Inactives
ALK	CHEMBL411903	Ki
ALK	CHEMBL1980144	Inactives
ALK	CHEMBL2178352	Inactives
ALK	CHEMBL1991999	Inactives
ALK	CHEMBL2005375	Inactives
ALK	CHEMBL3309998	Inactives
ALK	CHEMBL509032	Kd
ALK	CHEMBL509032	IC50
ALK	CHEMBL509032	EC50
ALK	CHEMBL1922977	Inactives
ALK	CHEMBL3608530	IC50
ALK	CHEMBL3582442	Inactives
ALK	CHEMBL2158512	IC50
ALK	CHEMBL223460	Inactives
ALK	CHEMBL3651850	IC50
ALK	CHEMBL1999718	Inactives
ALK	CHEMBL2023546	IC50
ALK	CHEMBL2064663	IC50
ALK	CHEMBL2064662	IC50
ALK	CHEMBL3310151	Inactives
ALK	CHEMBL3330878	IC50
ALK	CHEMBL2042696	IC50
ALK	CHEMBL2042697	Inactives
ALK	CHEMBL1983630	Inactives
ALK	CHEMBL513703	Inactives
ALK	CHEMBL1972355	Inactives
ALK	CHEMBL3604653	IC50
ALK	CHEMBL1682546	Inactives
ALK	CHEMBL3398170	IC50
ALK	CHEMBL604712	Inactives
ALK	CHEMBL1994074	Inactives
ALK	CHEMBL3218858	IC50
ALK	CHEMBL2012519	IC50
ALK	CHEMBL3330872	IC50
ALK	CHEMBL2005714	Ki
ALK	CHEMBL1969301	Inactives
ALK	CHEMBL1807758	Inactives
ALK	CHEMBL215152	Inactives
ALK	CHEMBL1994555	Inactives
ALK	CHEMBL572881	Inactives
ALK	CHEMBL517956	Inactives
ALK	CHEMBL1973145	Inactives
ALK	CHEMBL1778707	IC50
ALK	CHEMBL1940177	IC50
ALK	CHEMBL1970142	Ki
ALK	CHEMBL2403846	IC50
ALK	CHEMBL2023542	IC50
ALK	CHEMBL50	Inactives
ALK	CHEMBL1947000	IC50
ALK	CHEMBL1983945	Inactives
ALK	CHEMBL1988581	Ki
ALK	CHEMBL2064667	IC50
ALK	CHEMBL1946612	IC50
ALK	CHEMBL1987007	Inactives
ALK	CHEMBL1778710	Inactives
ALK	CHEMBL1289926	Inactives
ALK	CHEMBL1988437	Inactives
ALK	CHEMBL3651867	IC50
ALK	CHEMBL1997129	Inactives
ALK	CHEMBL3582439	Inactives
ALK	CHEMBL2403370	IC50
ALK	CHEMBL1964399	Inactives
ALK	CHEMBL1796249	IC50
ALK	CHEMBL1965660	Inactives
ALK	CHEMBL1995765	Inactives
ALK	CHEMBL461140	Inactives
ALK	CHEMBL1999811	Inactives
ALK	CHEMBL2042830	IC50
ALK	CHEMBL1808089	Inactives
ALK	CHEMBL3263990	IC50
ALK	CHEMBL2172335	IC50
ALK	CHEMBL560446	Inactives
ALK	CHEMBL3604649	IC50
ALK	CHEMBL2158526	IC50
ALK	CHEMBL2006785	Inactives
ALK	CHEMBL1996791	Inactives
ALK	CHEMBL2042981	IC50
ALK	CHEMBL1983715	Ki
ALK	CHEMBL1808095	Inactives
ALK	CHEMBL1966816	Inactives
ALK	CHEMBL1990496	Inactives
ALK	CHEMBL1991986	Ki
ALK	CHEMBL1971289	Inactives
ALK	CHEMBL1989029	Ki
ALK	CHEMBL1997197	Inactives
ALK	CHEMBL3651848	IC50
ALK	CHEMBL1978099	Ki
ALK	CHEMBL3115503	Inactives
ALK	CHEMBL1940182	IC50
ALK	CHEMBL1996649	Inactives
ALK	CHEMBL3604645	IC50
ALK	CHEMBL2001149	Inactives
ALK	CHEMBL1808088	Inactives
ALK	CHEMBL1977223	Inactives
ALK	CHEMBL2172324	IC50
ALK	CHEMBL550275	Inactives
ALK	CHEMBL3604635	IC50
ALK	CHEMBL3286811	IC50
ALK	CHEMBL3286811	Ki
ALK	CHEMBL3133821	Inactives
ALK	CHEMBL3133821	IC50
ALK	CHEMBL1967531	Inactives
ALK	CHEMBL1808092	Inactives
ALK	CHEMBL3397286	Inactives
ALK	CHEMBL1968151	Inactives
ALK	CHEMBL1983111	Ki
ALK	CHEMBL3128075	IC50
ALK	CHEMBL3128075	Ki
ALK	CHEMBL1983070	Inactives
ALK	CHEMBL2004447	Inactives
ALK	CHEMBL2003638	Inactives
ALK	CHEMBL1976376	Inactives
ALK	CHEMBL3115495	Inactives
ALK	CHEMBL1980329	Ki
ALK	CHEMBL2003482	Inactives
ALK	CHEMBL1975903	Inactives
ALK	CHEMBL2418761	IC50
ALK	CHEMBL2418761	Inactives
ALK	CHEMBL1946608	IC50
ALK	CHEMBL2001257	Inactives
ALK	CHEMBL1946611	IC50
ALK	CHEMBL86755	Inactives
ALK	CHEMBL1996176	Inactives
ALK	CHEMBL3604640	IC50
ALK	CHEMBL2023551	Inactives
ALK	CHEMBL1974935	Inactives
ALK	CHEMBL1988608	Inactives
ALK	CHEMBL1908396	Inactives
ALK	CHEMBL1965169	Inactives
ALK	CHEMBL1970352	Inactives
ALK	CHEMBL1972659	Inactives
ALK	CHEMBL1922982	IC50
ALK	CHEMBL1929238	Inactives
ALK	CHEMBL1979357	Inactives
ALK	CHEMBL1994724	Inactives
ALK	CHEMBL1808102	Inactives
ALK	CHEMBL1808100	Inactives
ALK	CHEMBL1922968	IC50
ALK	CHEMBL1165317	IC50
ALK	CHEMBL3357451	IC50
ALK	CHEMBL541400	Inactives
ALK	CHEMBL220057	Inactives
ALK	CHEMBL116070	Inactives
ALK	CHEMBL1969372	Inactives
ALK	CHEMBL3397292	Inactives
ALK	CHEMBL1992607	Inactives
ALK	CHEMBL2000354	Inactives
ALK	CHEMBL249282	Inactives
ALK	CHEMBL2006715	Inactives
ALK	CHEMBL3330853	IC50
ALK	CHEMBL2002105	Inactives
ALK	CHEMBL1994318	Inactives
ALK	CHEMBL1808087	Inactives
ALK	CHEMBL484390	Inactives
ALK	CHEMBL1976872	Inactives
ALK	CHEMBL3218853	IC50
ALK	CHEMBL1375640	Inactives
ALK	CHEMBL3669151	IC50
ALK	CHEMBL1094408	Inactives
ALK	CHEMBL1994040	Inactives
ALK	CHEMBL3357449	IC50
ALK	CHEMBL3687206	IC50
ALK	CHEMBL1992937	Inactives
ALK	CHEMBL2158525	IC50
ALK	CHEMBL1979176	Inactives
ALK	CHEMBL1986899	Inactives
ALK	CHEMBL246159	Inactives
ALK	CHEMBL246970	Inactives
ALK	CHEMBL2386794	IC50
ALK	CHEMBL573339	Inactives
ALK	CHEMBL1271644	Inactives
ALK	CHEMBL1967560	Inactives
ALK	CHEMBL2004934	Inactives
ALK	CHEMBL1976420	Inactives
ALK	CHEMBL1972365	Inactives
ALK	CHEMBL1997924	Ki
ALK	CHEMBL1964804	Inactives
ALK	CHEMBL2000724	Inactives
ALK	CHEMBL1964382	Inactives
ALK	CHEMBL1994159	Inactives
ALK	CHEMBL1990884	Inactives
ALK	CHEMBL1808093	Inactives
ALK	CHEMBL3604651	IC50
ALK	CHEMBL2386795	Inactives
ALK	CHEMBL1983575	Ki
ALK	CHEMBL3651861	IC50
ALK	CHEMBL2158529	IC50
ALK	CHEMBL1997534	Inactives
ALK	CHEMBL2403843	IC50
ALK	CHEMBL2403831	IC50
ALK	CHEMBL3115499	Inactives
ALK	CHEMBL288441	Kd
ALK	CHEMBL1165334	IC50
ALK	CHEMBL3608644	IC50
ALK	CHEMBL1973363	Inactives
ALK	CHEMBL3398172	IC50
ALK	CHEMBL1999931	Inactives
ALK	CHEMBL2024001	IC50
ALK	CHEMBL1996831	Inactives
ALK	CHEMBL1997597	Inactives
ALK	CHEMBL3218846	IC50
ALK	CHEMBL1984788	Ki
ALK	CHEMBL3604655	IC50
ALK	CHEMBL2004637	Inactives
ALK	CHEMBL24828	Inactives
ALK	CHEMBL603469	Kd
ALK	CHEMBL2158515	IC50
ALK	CHEMBL2023545	Inactives
ALK	CHEMBL1991734	Ki
ALK	CHEMBL210963	Inactives
ALK	CHEMBL1976878	Inactives
ALK	CHEMBL2006765	Ki
ALK	CHEMBL230011	Inactives
ALK	CHEMBL234085	Inactives
ALK	CHEMBL221959	Inactives
ALK	CHEMBL2172334	IC50
ALK	CHEMBL381738	Inactives
ALK	CHEMBL2064723	IC50
ALK	CHEMBL2403828	IC50
ALK	CHEMBL3297762	Inactives
ALK	CHEMBL3604652	IC50
ALK	CHEMBL2158524	IC50
ALK	CHEMBL1173655	Inactives
ALK	CHEMBL3687204	IC50
ALK	CHEMBL1998159	Inactives
ALK	CHEMBL1946804	IC50
ALK	CHEMBL2042827	IC50
ALK	CHEMBL1999714	Inactives
ALK	CHEMBL3263971	IC50
ALK	CHEMBL1988717	Ki
ALK	CHEMBL1980391	Inactives
ALK	CHEMBL1982610	Inactives
ALK	CHEMBL316264	Inactives
ALK	CHEMBL1983932	Inactives
ALK	CHEMBL3582441	Inactives
ALK	CHEMBL1989267	Inactives
ALK	CHEMBL1165499	IC50
ALK	CHEMBL3669143	IC50
ALK	CHEMBL2007574	Inactives
ALK	CHEMBL456294	Inactives
ALK	CHEMBL3356907	IC50
ALK	CHEMBL1989646	Inactives
ALK	CHEMBL2042828	IC50
ALK	CHEMBL1996979	Ki
ALK	CHEMBL1979690	Ki
ALK	CHEMBL3398174	IC50
ALK	CHEMBL3398175	IC50
ALK	CHEMBL2004033	Inactives
ALK	CHEMBL392642	Inactives
ALK	CHEMBL2003817	Inactives
ALK	CHEMBL2403840	IC50
ALK	CHEMBL526133	Inactives
ALK	CHEMBL124660	Inactives
ALK	CHEMBL2403829	IC50
ALK	CHEMBL458997	Ki
ALK	CHEMBL458997	IC50
ALK	CHEMBL386051	Inactives
ALK	CHEMBL2007296	Inactives
ALK	CHEMBL210887	Inactives
ALK	CHEMBL1796252	IC50
ALK	CHEMBL1972220	Ki
ALK	CHEMBL3218849	IC50
ALK	CHEMBL184847	Inactives
ALK	CHEMBL3330874	IC50
ALK	CHEMBL1778721	IC50
ALK	CHEMBL1272140	Inactives
ALK	CHEMBL119385	Inactives
ALK	CHEMBL2403108	IC50
ALK	CHEMBL3330863	IC50
ALK	CHEMBL2002599	Inactives
ALK	CHEMBL1976240	Inactives
ALK	CHEMBL3357460	IC50
ALK	CHEMBL1972937	Inactives
ALK	CHEMBL1975921	Inactives
ALK	CHEMBL3672896	IC50
ALK	CHEMBL3672896	Inactives
ALK	CHEMBL1969042	Inactives
ALK	CHEMBL1981792	Inactives
ALK	CHEMBL1989708	Ki
ALK	CHEMBL1983875	Ki
ALK	CHEMBL2006276	Inactives
ALK	CHEMBL1965423	Inactives
ALK	CHEMBL259922	Inactives
ALK	CHEMBL2172327	IC50
ALK	CHEMBL1163567	IC50
ALK	CHEMBL21156	Ki
ALK	CHEMBL1969537	Inactives
ALK	CHEMBL1996587	Inactives
ALK	CHEMBL1270230	Inactives
ALK	CHEMBL1946801	IC50
ALK	CHEMBL1922978	Inactives
ALK	CHEMBL1793892	Inactives
ALK	CHEMBL1808103	Inactives
ALK	CHEMBL1982660	Inactives
ALK	CHEMBL1922966	IC50
ALK	CHEMBL1779196	IC50
ALK	CHEMBL1997007	Inactives
ALK	CHEMBL3651966	Inactives
ALK	CHEMBL3651835	IC50
ALK	CHEMBL560245	Inactives
ALK	CHEMBL274064	Inactives
ALK	CHEMBL1978166	Ki
ALK	CHEMBL199298	Inactives
ALK	CHEMBL1202141	IC50
ALK	CHEMBL2023996	IC50
ALK	CHEMBL1978195	Inactives
ALK	CHEMBL3651879	IC50
ALK	CHEMBL1988594	Inactives
ALK	CHEMBL2443138	IC50
ALK	CHEMBL3357455	IC50
ALK	CHEMBL1992536	Inactives
ALK	CHEMBL1996702	Ki
ALK	CHEMBL3109404	Inactives
ALK	CHEMBL1965836	Inactives
ALK	CHEMBL1968606	Inactives
ALK	CHEMBL3397291	Inactives
ALK	CHEMBL3687205	IC50
ALK	CHEMBL1996510	Inactives
ALK	CHEMBL3608646	Inactives
ALK	CHEMBL1992527	Ki
ALK	CHEMBL3608645	Inactives
ALK	CHEMBL377300	Inactives
ALK	CHEMBL1973720	Ki
ALK	CHEMBL1982700	Inactives
ALK	CHEMBL1823361	IC50
ALK	CHEMBL3651827	IC50
ALK	CHEMBL2403365	IC50
ALK	CHEMBL1992306	Inactives
ALK	CHEMBL1796250	IC50
ALK	CHEMBL3651860	IC50
ALK	CHEMBL1973138	Inactives
ALK	CHEMBL1796251	IC50
ALK	CHEMBL461876	Ki
ALK	CHEMBL2023539	Inactives
ALK	CHEMBL3694581	IC50
ALK	CHEMBL3286825	IC50
ALK	CHEMBL3286825	Ki
ALK	CHEMBL535	Kd
ALK	CHEMBL535	Inactives
ALK	CHEMBL535	IC50
ALK	CHEMBL1990885	Inactives
ALK	CHEMBL3356908	IC50
ALK	CHEMBL1922969	IC50
ALK	CHEMBL1996500	Inactives
ALK	CHEMBL2418756	IC50
ALK	CHEMBL546797	Inactives
ALK	CHEMBL1908391	Inactives
ALK	CHEMBL3651865	IC50
ALK	CHEMBL3263989	IC50
ALK	CHEMBL3694580	Inactives
ALK	CHEMBL2403832	Inactives
ALK	CHEMBL1977619	Inactives
ALK	CHEMBL3286809	IC50
ALK	CHEMBL3286809	Ki
ALK	CHEMBL1958399	Inactives
ALK	CHEMBL1922988	IC50
ALK	CHEMBL1934334	IC50
ALK	CHEMBL262623	Inactives
ALK	CHEMBL3651834	IC50
ALK	CHEMBL1983393	Inactives
ALK	CHEMBL1980297	IC50
ALK	CHEMBL1980297	Ki
ALK	CHEMBL3687222	IC50
ALK	CHEMBL1992581	Inactives
ALK	CHEMBL2403373	IC50
ALK	CHEMBL1986756	Inactives
ALK	CHEMBL3651857	IC50
ALK	CHEMBL2172308	IC50
ALK	CHEMBL2172308	Kd
ALK	CHEMBL1974061	Ki
ALK	CHEMBL3104853	Inactives
ALK	CHEMBL2403847	IC50
ALK	CHEMBL398951	Inactives
ALK	CHEMBL3687194	IC50
ALK	CHEMBL3687193	IC50
ALK	CHEMBL1997611	Inactives
ALK	CHEMBL2002702	Ki
ALK	CHEMBL276711	Inactives
ALK	CHEMBL3115493	Inactives
ALK	CHEMBL3651882	IC50
ALK	CHEMBL607707	Inactives
ALK	CHEMBL2007097	Inactives
ALK	CHEMBL2172328	IC50
ALK	CHEMBL2418752	IC50
ALK	CHEMBL1996208	Inactives
ALK	CHEMBL1991678	Inactives
ALK	CHEMBL1993584	Inactives
ALK	CHEMBL2005475	Inactives
ALK	CHEMBL3357464	IC50
ALK	CHEMBL1981410	Inactives
ALK	CHEMBL1990288	Inactives
ALK	CHEMBL2003689	Inactives
ALK	CHEMBL1965131	Inactives
ALK	CHEMBL1779193	IC50
ALK	CHEMBL1986603	Inactives
ALK	CHEMBL2023999	IC50
ALK	CHEMBL1940176	IC50
ALK	CHEMBL1986590	Inactives
ALK	CHEMBL2403367	Inactives
ALK	CHEMBL1996345	Inactives
ALK	CHEMBL1991818	Inactives
ALK	CHEMBL1823221	IC50
ALK	CHEMBL3687214	IC50
ALK	CHEMBL3608531	IC50
ALK	CHEMBL2403835	IC50
ALK	CHEMBL1973483	Inactives
ALK	CHEMBL1974574	Inactives
ALK	CHEMBL1969588	Ki
ALK	CHEMBL1821735	IC50
ALK	CHEMBL939	Inactives
ALK	CHEMBL1982992	Inactives
ALK	CHEMBL1970873	Inactives
ALK	CHEMBL1738710	Inactives
ALK	CHEMBL3398173	IC50
ALK	CHEMBL1796245	IC50
ALK	CHEMBL2004716	Ki
ALK	CHEMBL3608534	IC50
ALK	CHEMBL1822517	IC50
ALK	CHEMBL1981047	Ki
ALK	CHEMBL3651849	IC50
ALK	CHEMBL3651870	IC50
ALK	CHEMBL1982466	Ki
ALK	CHEMBL1090360	Inactives
ALK	CHEMBL1823219	IC50
ALK	CHEMBL3357462	IC50
ALK	CHEMBL1993634	Inactives
ALK	CHEMBL1967544	Inactives
ALK	CHEMBL1997051	Inactives
ALK	CHEMBL3687223	IC50
ALK	CHEMBL1990223	Inactives
ALK	CHEMBL1971141	Inactives
ALK	CHEMBL560733	IC50
ALK	CHEMBL1988387	Ki
ALK	CHEMBL3651877	IC50
ALK	CHEMBL340921	Inactives
ALK	CHEMBL1922984	IC50
ALK	CHEMBL1995813	Inactives
ALK	CHEMBL1991285	Inactives
ALK	CHEMBL2403827	IC50
ALK	CHEMBL513909	Kd
ALK	CHEMBL1968380	Ki
ALK	CHEMBL2004159	Inactives
ALK	CHEMBL1972158	Inactives
ALK	CHEMBL1922985	IC50
ALK	CHEMBL1965845	Inactives
ALK	CHEMBL1999485	Ki
ALK	CHEMBL1778713	Inactives
ALK	CHEMBL1983980	Inactives
ALK	CHEMBL1969151	Inactives
ALK	CHEMBL2418751	IC50
ALK	CHEMBL3651862	IC50
ALK	CHEMBL1973016	Inactives
ALK	CHEMBL491473	Inactives
ALK	CHEMBL464351	Inactives
ALK	CHEMBL549826	Inactives
ALK	CHEMBL2172312	IC50
ALK	CHEMBL3263980	IC50
ALK	CHEMBL597181	Inactives
ALK	CHEMBL3608532	Inactives
ALK	CHEMBL2403839	IC50
ALK	CHEMBL1998121	Inactives
ALK	CHEMBL3286817	IC50
ALK	CHEMBL3286817	Ki
ALK	CHEMBL1986143	Inactives
ALK	CHEMBL1985681	Inactives
ALK	CHEMBL502835	Kd
ALK	CHEMBL3330876	IC50
ALK	CHEMBL1971606	Inactives
ALK	CHEMBL558752	Inactives
ALK	CHEMBL387971	Inactives
ALK	CHEMBL1971029	Ki
ALK	CHEMBL3604642	IC50
ALK	CHEMBL2023992	IC50
ALK	CHEMBL2003785	Inactives
ALK	CHEMBL3694588	Inactives
ALK	CHEMBL101253	Inactives
ALK	CHEMBL2172321	IC50
ALK	CHEMBL2042982	IC50
ALK	CHEMBL1988163	Ki
ALK	CHEMBL1964444	Inactives
ALK	CHEMBL402846	Ki
ALK	CHEMBL3687197	IC50
ALK	CHEMBL1778720	IC50
ALK	CHEMBL3651831	IC50
ALK	CHEMBL551906	Inactives
ALK	CHEMBL1992371	Inactives
ALK	CHEMBL2003271	Inactives
ALK	CHEMBL3330850	IC50
ALK	CHEMBL1779201	IC50
ALK	CHEMBL1992342	Inactives
ALK	CHEMBL2443044	IC50
ALK	CHEMBL244378	Inactives
ALK	CHEMBL1969126	Inactives
ALK	CHEMBL1642265	IC50
ALK	CHEMBL1163505	IC50
ALK	CHEMBL3286828	IC50
ALK	CHEMBL3286828	Ki
ALK	CHEMBL1968868	Inactives
ALK	CHEMBL2158528	IC50
ALK	CHEMBL220241	Inactives
ALK	CHEMBL454440	Inactives
ALK	CHEMBL1978200	Inactives
ALK	CHEMBL1970217	Inactives
ALK	CHEMBL2172336	IC50
ALK	CHEMBL3397293	Inactives
ALK	CHEMBL3357459	IC50
ALK	CHEMBL1992740	Inactives
ALK	CHEMBL1996576	Inactives
ALK	CHEMBL1944658	IC50
ALK	CHEMBL3669146	IC50
ALK	CHEMBL3357438	IC50
ALK	CHEMBL2000071	Inactives
ALK	CHEMBL1947001	IC50
ALK	CHEMBL1998545	Inactives
ALK	CHEMBL1985406	Inactives
ALK	CHEMBL1970903	Inactives
ALK	CHEMBL1978562	Inactives
ALK	CHEMBL3669134	IC50
ALK	CHEMBL1908397	Kd
ALK	CHEMBL2004025	Inactives
ALK	CHEMBL3694590	Inactives
ALK	CHEMBL1230020	Inactives
ALK	CHEMBL1988872	Inactives
ALK	CHEMBL3604650	IC50
ALK	CHEMBL185569	Ki
ALK	CHEMBL2001987	Inactives
ALK	CHEMBL3687211	IC50
ALK	CHEMBL1421	Inactives
ALK	CHEMBL1980376	Inactives
ALK	CHEMBL2005478	Inactives
ALK	CHEMBL1974457	Inactives
ALK	CHEMBL91829	Inactives
ALK	CHEMBL360847	Inactives
ALK	CHEMBL1970317	Inactives
ALK	CHEMBL1822522	IC50
ALK	CHEMBL1778714	Inactives
ALK	CHEMBL1969049	Inactives
ALK	CHEMBL1922979	IC50
ALK	CHEMBL1995211	Inactives
ALK	CHEMBL2403845	IC50
ALK	CHEMBL1163511	Inactives
ALK	CHEMBL1642263	IC50
ALK	CHEMBL508928	Inactives
ALK	CHEMBL1973359	Ki
ALK	CHEMBL3398168	IC50
ALK	CHEMBL2042694	IC50
ALK	CHEMBL597960	Inactives
ALK	CHEMBL1991078	Inactives
ALK	CHEMBL1908394	Inactives
ALK	CHEMBL1973793	Inactives
ALK	CHEMBL2418759	IC50
ALK	CHEMBL1922964	IC50
ALK	CHEMBL1922964	Inactives
ALK	CHEMBL2000934	Inactives
ALK	CHEMBL1976093	Inactives
ALK	CHEMBL1684800	IC50
ALK	CHEMBL3651841	IC50
ALK	CHEMBL1969502	Inactives
ALK	CHEMBL3218848	IC50
ALK	CHEMBL483158	Inactives
ALK	CHEMBL1984760	Inactives
ALK	CHEMBL1976134	Inactives
ALK	CHEMBL3604656	IC50
ALK	CHEMBL3608519	IC50
ALK	CHEMBL608154	Inactives
ALK	CHEMBL2042983	IC50
ALK	CHEMBL3398171	IC50
ALK	CHEMBL2172304	IC50
ALK	CHEMBL2172314	IC50
ALK	CHEMBL3330860	IC50
ALK	CHEMBL2005899	Inactives
ALK	CHEMBL17370	Inactives
ALK	CHEMBL1807765	Inactives
ALK	CHEMBL256835	Inactives
ALK	CHEMBL97162	Inactives
ALK	CHEMBL1940178	IC50
ALK	CHEMBL2005936	Inactives
ALK	CHEMBL2006188	Inactives
ALK	CHEMBL1487936	Inactives
ALK	CHEMBL3669136	IC50
ALK	CHEMBL377383	Inactives
ALK	CHEMBL2007592	Inactives
ALK	CHEMBL306380	Inactives
ALK	CHEMBL3604633	IC50
ALK	CHEMBL1988838	Ki
ALK	CHEMBL459850	Inactives
ALK	CHEMBL2005886	Ki
ALK	CHEMBL451401	Inactives
ALK	CHEMBL1922224	Inactives
ALK	CHEMBL3651875	IC50
ALK	CHEMBL2158523	IC50
ALK	CHEMBL1967887	Inactives
ALK	CHEMBL232144	Inactives
ALK	CHEMBL1992042	Inactives
ALK	CHEMBL1240703	Inactives
ALK	CHEMBL1614712	Inactives
ALK	CHEMBL3545051	IC50
ALK	CHEMBL3734798	IC50
ALK	CHEMBL3734844	IC50
ALK	CHEMBL3734855	IC50
ALK	CHEMBL3734938	IC50
ALK	CHEMBL3734966	Inactives
ALK	CHEMBL3735040	Inactives
ALK	CHEMBL3735064	IC50
ALK	CHEMBL3735113	IC50
ALK	CHEMBL3735241	IC50
ALK	CHEMBL3735272	Inactives
ALK	CHEMBL3735314	IC50
ALK	CHEMBL3735349	IC50
ALK	CHEMBL3735384	IC50
ALK	CHEMBL3735386	IC50
ALK	CHEMBL3735401	IC50
ALK	CHEMBL3735414	IC50
ALK	CHEMBL3735452	IC50
ALK	CHEMBL3735510	IC50
ALK	CHEMBL3735531	IC50
ALK	CHEMBL3735581	IC50
ALK	CHEMBL3735587	IC50
ALK	CHEMBL3735648	IC50
ALK	CHEMBL3735650	IC50
ALK	CHEMBL3735763	Inactives
ALK	CHEMBL3735784	IC50
ALK	CHEMBL3735794	IC50
ALK	CHEMBL3735802	IC50
ALK	CHEMBL3735811	IC50
ALK	CHEMBL3735859	IC50
ALK	CHEMBL3735932	Inactives
ALK	CHEMBL3735980	IC50
ALK	CHEMBL3735988	IC50
ALK	CHEMBL3736015	Inactives
ALK	CHEMBL3736021	IC50
ALK	CHEMBL3736073	IC50
ALK	CHEMBL3736182	IC50
ALK	CHEMBL3736267	IC50
ALK	CHEMBL3736273	IC50
ALK	CHEMBL3736388	IC50
ALK	CHEMBL3741589	Inactives
ALK	CHEMBL3745885	Inactives
ALK	CHEMBL3785093	IC50
ALK	CHEMBL3785115	IC50
ALK	CHEMBL3785232	IC50
ALK	CHEMBL3785299	IC50
ALK	CHEMBL3785304	IC50
ALK	CHEMBL3785322	IC50
ALK	CHEMBL3785384	IC50
ALK	CHEMBL3785480	IC50
ALK	CHEMBL3785497	IC50
ALK	CHEMBL3785500	Inactives
ALK	CHEMBL3785538	IC50
ALK	CHEMBL3785607	IC50
ALK	CHEMBL3785665	IC50
ALK	CHEMBL3785711	IC50
ALK	CHEMBL3785722	IC50
ALK	CHEMBL3785774	IC50
ALK	CHEMBL3785825	IC50
ALK	CHEMBL3785890	IC50
ALK	CHEMBL3785928	IC50
ALK	CHEMBL3785934	IC50
ALK	CHEMBL3785951	Inactives
ALK	CHEMBL3785999	IC50
ALK	CHEMBL3786002	IC50
ALK	CHEMBL3786002	Inactives
ALK	CHEMBL3786006	IC50
ALK	CHEMBL3786127	IC50
ALK	CHEMBL3786148	IC50
ALK	CHEMBL3786167	Inactives
ALK	CHEMBL3786171	IC50
ALK	CHEMBL3786173	IC50
ALK	CHEMBL3786270	IC50
ALK	CHEMBL3786402	IC50
ALK	CHEMBL3786431	IC50
ALK	CHEMBL3786714	IC50
ALK	CHEMBL3786714	Inactives
ALK	CHEMBL3786763	IC50
ALK	CHEMBL3786792	IC50
ALK	CHEMBL3786818	IC50
ALK	CHEMBL3786830	IC50
ALK	CHEMBL3786831	IC50
ALK	CHEMBL3786892	IC50
ALK	CHEMBL3786916	IC50
ALK	CHEMBL3786976	IC50
ALK	CHEMBL3787103	IC50
ALK	CHEMBL3787112	IC50
ALK	CHEMBL3787262	IC50
ALK	CHEMBL3787297	IC50
ALK	CHEMBL3787367	IC50
ALK	CHEMBL3787367	Inactives
ALK	CHEMBL3787422	IC50
ALK	CHEMBL3787494	IC50
ALK	CHEMBL3787539	IC50
ALK	CHEMBL3787598	IC50
ALK	CHEMBL3787614	Inactives
ALK	CHEMBL3787638	Inactives
ALK	CHEMBL3787658	IC50
ALK	CHEMBL3797480	Inactives
ALK	CHEMBL3798257	IC50
ALK	CHEMBL3798631	IC50
ALK	CHEMBL3799585	Inactives
ALK	CHEMBL3804988	IC50
ALK	CHEMBL3805002	IC50
ALK	CHEMBL3805009	IC50
ALK	CHEMBL3805020	IC50
ALK	CHEMBL3805123	IC50
ALK	CHEMBL3805129	IC50
ALK	CHEMBL3805214	IC50
ALK	CHEMBL3805254	IC50
ALK	CHEMBL3805462	IC50
ALK	CHEMBL3805516	IC50
ALK	CHEMBL3805643	IC50
ALK	CHEMBL3805741	IC50
ALK	CHEMBL3805749	IC50
ALK	CHEMBL3805786	IC50
ALK	CHEMBL3805899	IC50
ALK	CHEMBL3806013	IC50
ALK	CHEMBL3806043	IC50
ALK	CHEMBL3806045	IC50
ALK	CHEMBL3806112	IC50
ALK	CHEMBL3806122	IC50
ALK	CHEMBL3806196	IC50
ALK	CHEMBL3806280	IC50
ALK	CHEMBL3808519	IC50
ALK	CHEMBL3808520	Inactives
ALK	CHEMBL3809012	Inactives
ALK	CHEMBL3809888	Inactives
ALK	CHEMBL3809934	Inactives
ALK	CHEMBL3810070	IC50
ALK	CHEMBL3810133	IC50
ALK	CHEMBL3818247	Inactives
ALK	CHEMBL3822475	IC50
ALK	CHEMBL3822499	IC50
ALK	CHEMBL3822524	IC50
ALK	CHEMBL3822557	IC50
ALK	CHEMBL3822589	IC50
ALK	CHEMBL3822611	IC50
ALK	CHEMBL3822645	IC50
ALK	CHEMBL3822664	IC50
ALK	CHEMBL3822672	IC50
ALK	CHEMBL3822973	IC50
ALK	CHEMBL3822982	IC50
ALK	CHEMBL3823016	IC50
ALK	CHEMBL3823017	IC50
ALK	CHEMBL3823031	IC50
ALK	CHEMBL3823045	IC50
ALK	CHEMBL3823078	IC50
ALK	CHEMBL3823107	IC50
ALK	CHEMBL3823165	IC50
ALK	CHEMBL3823190	IC50
ALK	CHEMBL3823198	IC50
ALK	CHEMBL3823218	IC50
ALK	CHEMBL3823224	IC50
ALK	CHEMBL3823235	IC50
ALK	CHEMBL3823243	IC50
ALK	CHEMBL3823256	IC50
ALK	CHEMBL3823268	IC50
ALK	CHEMBL3823296	IC50
ALK	CHEMBL3823416	IC50
ALK	CHEMBL3823549	IC50
ALK	CHEMBL3823577	IC50
ALK	CHEMBL3823603	IC50
ALK	CHEMBL3823836	IC50
ALK	CHEMBL3823864	IC50
ALK	CHEMBL3823872	IC50
ALK	CHEMBL3823916	IC50
ALK	CHEMBL3824007	IC50
ALK	CHEMBL3824130	IC50
ALK	CHEMBL3824185	IC50
ALK	CHEMBL3824246	IC50
ALK	CHEMBL3824290	IC50
ALK	CHEMBL3824301	IC50
ALK	CHEMBL3824304	IC50
ALK	CHEMBL3824308	IC50
ALK	CHEMBL3824318	IC50
ALK	CHEMBL3824326	IC50
ALK	CHEMBL3824327	IC50
ALK	CHEMBL3128060	Inactives
ALK	CHEMBL3286808	Inactives
ALK	CHEMBL3286809	Inactives
ALK	CHEMBL3286817	Inactives
ALK	CHEMBL3286824	Inactives
ALK	CHEMBL3286829	IC50
ALK	CHEMBL3286829	Ki
ALK	CHEMBL3286831	IC50
ALK	CHEMBL3286831	Ki
ALK	CHEMBL3286832	IC50
ALK	CHEMBL3286832	Ki
ALK	CHEMBL3608526	Inactives
ALK	CHEMBL3608528	Inactives
ALK	CHEMBL3608530	Inactives
ALK	CHEMBL3608531	Inactives
ALK	CHEMBL3608644	Inactives
ALK	CHEMBL199723	Inactives
ALK	CHEMBL313578	Inactives
ALK	CHEMBL162	Kd
ALK	CHEMBL162	IC50
ALK	CHEMBL212157	Inactives
ALK	CHEMBL6246	Inactives
ALK	CHEMBL8817	Kd
ALK	CHEMBL436509	Inactives
ALK	CHEMBL443669	Inactives
ALK	CHEMBL1721885	Inactives
ALK	CHEMBL8817	Inactives
ALK	CHEMBL370800	Inactives
ALK	CHEMBL471496	Inactives
ALK	CHEMBL75232	Inactives
ALK	CHEMBL432130	Inactives
ALK	CHEMBL497478	Inactives
ALK	CHEMBL538346	Inactives
ALK	CHEMBL338448	Inactives
ALK	CHEMBL162	Inactives
ALK	CHEMBL1165214	IC50
ALK	CHEMBL465610	Inactives
ALK	CHEMBL338956	Inactives
ALK	CHEMBL338448	Kd
ALK	CHEMBL516560	Inactives
ALK	CHEMBL1651521	Inactives
ALK	CHEMBL1796241	Inactives
ALK	CHEMBL456935	Inactives
ALK	CHEMBL468117	IC50
ALK	CHEMBL2023534	Inactives
ALK	CHEMBL2042696	Inactives
ALK	CHEMBL175105	Kd
ALK	CHEMBL2442112	IC50
ALK	CHEMBL3115500	IC50
ALK	CHEMBL464930	Inactives
ALK	CHEMBL1087133	IC50
ALK	CHEMBL3124972	IC50
ALK	CHEMBL1980995	IC50
ALK	CHEMBL258893	Inactives
ALK	CHEMBL464552	IC50
ALK	CHEMBL276711	IC50
ALK	CHEMBL514409	Kd
ALK	CHEMBL302449	IC50
ALK	CHEMBL1591330	IC50
ALK	CHEMBL473773	IC50
[truncated: 195,453 more rows]
