# Supplementary material for: Crowdsourced mapping of unexplored target space of kinase inhibitors
Source: Nat Commun. 2021 Jun 3;12:3307. doi: 10.1038/s41467-021-23165-1 (PMC8175708; doi:10.1038/s41467-021-23165-1)
Supplement: Supplementary file 7 — Source Data [file 41467_2021_23165_MOESM7_ESM.zip › source_data/SuppFig21/SuppFig21_ml_methods_ngrams_mapping.csv]

Group	ngram
Deep learning	deep_neural
Deep learning	deep_neural_network
Deep learning	deep_learn_base
Deep learning	deep_learn_method
Deep learning	deep_learn
Artificial neural network	artifici_neural
Artificial neural network	artifici_neural_network
Artificial neural network	network_cnn
Artificial neural network	neural_network_cnn
Artificial neural network	perceptron
Artificial neural network	mlp
Artificial neural network	cnn
Artificial neural network	convolut_neural_network
Artificial neural network	convolut_neural
Artificial neural network	neural_network
Support vector machines	method_support_vector
Support vector machines	svm_model
Support vector machines	machin_svm
Support vector machines	vector_machin_svm
Support vector machines	support_vector_machin
Support vector machines	support_vector
Support vector machines	svm
Support vector regression	support_vector_regress
Support vector regression	svr
Random forest	random_forest_rf
Random forest	forest_rf
Random forest	random_forest
Random forest	rf
Ensemble learning	ensembl_model
Ensemble learning	ensembl_learn
Ensemble learning	ensembl
Linear regression	linear_regress
Logistic regression	logist_regress
Gradient boosting	gradient_boost
Kernel learning	kernel_base
Kernel learning	kernel
K-nearest neighbors	knn
K-nearest neighbors	nearest_neighbor
Matrix factorization	matrix_factor
Bayesian method	bayesian
Decision tree	decis_tree
