# Supplementary material for: Crowdsourced mapping of unexplored target space of kinase inhibitors
Source: Nat Commun. 2021 Jun 3;12:3307. doi: 10.1038/s41467-021-23165-1 (PMC8175708; doi:10.1038/s41467-021-23165-1)
Supplement: Supplementary file 7 — Source Data [file 41467_2021_23165_MOESM7_ESM.zip › source_data/SuppFig21/SuppFig21_problem_classes_ngrams_mapping.csv]

Group	ngram
Clustering	cluster_algorithm
Clustering	cluster
Semi-supervised learning	semi_supervis_learn
Semi-supervised learning	semi_supervis
Classification	classif_method
Classification	method_classifi
Classification	binari_classif
Classification	link_predict
Classification	classif_model
Classification	classif
Classification	classifi
Regression	regress_model
Regression	regress
Supervised learning	supervis_machin
Supervised learning	supervis_machin_learn
Supervised learning	supervis_learn
Supervised learning	supervis
Matrix completion	matrix_complet
