# Supplementary material for: Crowdsourced mapping of unexplored target space of kinase inhibitors
Source: Nat Commun. 2021 Jun 3;12:3307. doi: 10.1038/s41467-021-23165-1 (PMC8175708; doi:10.1038/s41467-021-23165-1)
Supplement: Supplementary file 7 — Source Data [file 41467_2021_23165_MOESM7_ESM.zip › source_data/SuppFig21/SuppFig21_publications.csv]

pubmed_id	year
33577560	2021
33553921	2021
33517357	2021
33491579	2021
33486472	2021
33484798	2021
33481664	2021
33472664	2021
33441063	2021
33431036	2021
33427075	2021
33413329	2021
33406224	2021
33406043	2021
33394287	2021
33394238	2021
33392951	2021
33392260	2021
33387910	2021
33360998	2021
33327259	2021
33294137	2020
33292419	2020
33291885	2020
33245237	2020
33238865	2020
33221248	2021
33209251	2020
33208106	2020
33193717	2020
33190011	2021
33187537	2020
33178414	2020
33176643	2020
33169146	2020
33140055	2020
33129831	2021
33124164	2020
33119053	2020
33115674	2020
33108589	2020
33095555	2021
33084702	2020
33067636	2020
33053878	2020
33037549	2021
33035462	2020
32964234	2020
32950529	2020
32938374	2020
32923731	2020
32908888	2020
32906805	2020
32904235	2020
32895036	2020
32894154	2020
32887877	2020
32869000	2020
32868845	2020
32866236	2020
32865404	2020
32852943	2020
32835911	2021
32813697	2020
32797645	2021
32795133	2020
32786709	2021
32786707	2020
32761082	2020
32750854	2020
32742297	2020
32703151	2020
32687767	2020
32671093	2020
32667925	2020
32665542	2020
32662333	2020
32657406	2020
32638508	2020
32636825	2020
32621225	2020
32615159	2020
32614745	2020
32612205	2020
32591817	2020
32586380	2020
32582764	2020
32554434	2020
32552534	2020
32542926	2021
32539374	2020
32537482	2020
32527713	2020
32511232	2020
32462178	2020
32418062	2020
32399556	2020
32392050	2021
32367110	2020
32363891	2020
32357815	2020
32344110	2020
32338900	2020
32325894	2021
32325755	2021
32322011	2020
32313024	2020
32311294	2021
32307268	2020
32252223	2020
32251481	2020
32216745	2020
32186716	2020
32186243	2020
32183788	2021
32183782	2021
32175734	2020
32175507	2020
32171238	2020
32166223	2020
32153730	2020
32146657	2021
32142454	2020
32124315	2021
32117898	2020
32108478	2020
32101223	2020
32065227	2020
32043521	2020
32035227	2020
32033537	2020
32003548	2020
31993376	2020
31993067	2020
31992738	2020
31980459	2020
31974852	2020
31971579	2020
31963614	2020
31950972	2021
31945078	2020
31893470	2020
31892693	2020
31885041	2021
31881829	2020
31874032	2021
31871931	2020
31871119	2020
31870226	2021
31854276	2019
31833767	2021
31806698	2020
31795635	2020
31787089	2020
31768442	2020
31755900	2020
31734254	2020
31729618	2020
31711157	2020
31690899	2019
31689203	2019
31674282	2020
31665479	2020
31656093	2020
31640780	2020
31623294	2020
31618004	2020
31614686	2020
31592466	2020
31555923	2020
31547677	2019
31538961	2020
31526232	2020
31524874	2020
31515258	2020
31514688	2021
31514149	2019
31510705	2020
31510651	2020
31505805	2020
31490001	2020
31482130	2020
31479951	2020
31452110	2020
31448698	2021
31443612	2020
31443472	2020
31430892	2020
31428122	2020
31427748	2020
31424527	2020
31411473	2020
31395671	2020
31383332	2020
31381335	2020
31380730	2021
31368482	2020
31356073	2020
31348992	2020
31284043	2020
31270411	2020
31267864	2020
31261636	2019
31260620	2020
31249365	2020
31233340	2020
31230062	2020
31217689	2020
31214240	2020
31209238	2019
31200217	2020
31199797	2019
31183519	2019
31176619	2020
31175839	2020
31141524	2020
31138107	2019
31126892	2019
31120925	2020
31051038	2020
31034213	2020
31013635	2019
31001324	2020
30989574	2020
30969929	2020
30941053	2020
30939415	2019
30929948	2020
30897497	2020
30893556	2019
30856004	2021
30851277	2020
30837876	2020
30790057	2019
30784007	2019
30776430	2020
30763080	2020
30736745	2019
30717666	2019
30692623	2020
30691028	2020
30662002	2019
30648154	2020
30641038	2020
30627536	2019
30619353	2019
30617736	2020
30616000	2019
30598094	2019
30598069	2019
30597963	2019
30592603	2019
30582550	2020
30578798	2020
30569503	2020
30561548	2019
30555904	2020
30550846	2019
30547451	2019
30547450	2019
30547449	2019
30547448	2019
30547446	2019
30547444	2019
30547438	2019
30537823	2019
30532261	2019
30528728	2019
30527128	2019
30519952	2019
30482220	2019
30477159	2020
30450166	2020
30442086	2018
30428013	2020
30423105	2019
30423097	2019
30417935	2020
30415285	2019
30375870	2019
30367598	2018
30360721	2019
30346884	2019
30337410	2018
30337070	2019
30336555	2019
30334213	2019
30326841	2018
30307988	2019
30298409	2019
30260061	2019
30218199	2019
30170044	2019
30155234	2020
30148035	2020
30141102	2019
30137742	2020
30129407	2019
30127785	2019
30125501	2019
30115642	2019
30084252	2019
30044206	2020
30039414	2019
30039408	2019
30036625	2018
30030812	2019
30026743	2021
29997503	2020
29994408	2020
29940506	2019
29897326	2019
29882433	2018
29844324	2019
29803996	2018
29789805	2018
29785435	2018
29783926	2019
29740493	2020
29719770	2020
29707784	2019
29700660	2019
29683402	2020
29653567	2018
29650810	2018
29641249	2019
29630758	2019
29611419	2019
29600755	2019
29594769	2019
29594765	2019
29588498	2019
29491634	2020
29483097	2019
29482137	2018
29430837	2019
29407904	2018
29371093	2018
29363426	2018
29345906	2018
29335871	2019
29334889	2018
29328338	2018
29317676	2018
29316706	2018
29315598	2019
29309725	2019
29309403	2018
29281002	2019
29255285	2019
29193970	2018
29186828	2018
29186331	2018
29180652	2019
29168754	2018
29159598	2020
29127581	2019
29124934	2018
29119352	2019
29100480	2019
29100164	2018
29086119	2020
29017921	2017
28978313	2018
28961686	2018
28956927	2018
28942035	2017
28927275	2018
28925919	2018
28924171	2017
28918599	2019
28914198	2018
28900792	2019
28899099	2018
28894115	2019
28891684	2019
28889350	2019
28882005	2018
28851378	2018
28841721	2017
28813000	2018
28806086	2018
28802032	2018
28787438	2017
28776988	2017
28753602	2017
28749138	2017
28744468	2018
28720122	2017
28718923	2017
28691304	2018
28678206	2018
28648470	2018
28630414	2018
28627969	2019
28620979	2018
28617227	2017
28615526	2018
28606812	2018
28601708	2018
28591562	2018
28589207	2017
28583437	2018
28551771	2018
28549952	2018
28549876	2018
28543724	2017
28520499	2018
28510428	2017
28503119	2020
28484935	2018
28482660	2018
28472513	2017
28471184	2018
28459059	2018
28458367	2017
28454901	2018
28453640	2019
28449114	2018
28430977	2018
28424069	2017
28418077	2017
28358210	2017
28334282	2019
28319380	2017
28272861	2018
28269042	2017
28260517	2018
28215088	2018
28192537	2017
28155697	2017
28145637	2018
28137710	2018
28118365	2017
28079135	2018
28062449	2017
28059445	2017
28056782	2017
28039165	2017
28008675	2017
28007839	2017
28005370	2018
27983849	2017
27939874	2017
27914058	2018
27914049	2018
27908641	2017
32551184	2020
27893735	2017
27875970	2019
27856761	2018
27842479	2019
27829343	2019
27817242	2018
27646592	2018
27699856	2017
27592011	2017
27562018	2017
27771988	2018
27590716	2017
27667560	2017
27750186	2018
27716836	2017
27697594	2018
27626790	2017
27626391	2017
27586503	2017
27574780	2017
27556159	2017
27535582	2018
27507704	2017
27503228	2017
27491652	2018
27479659	2017
27415801	2017
27391219	2018
27357824	2017
27311465	2017
27311460	2017
27307615	2017
27285961	2017
27284087	2017
27259664	2017
27231484	2016
27187084	2017
27165633	2017
27153651	2017
27153594	2017
27150810	2017
27125723	2017
27115647	2017
27108770	2017
27104615	2016
27076336	2016
27056562	2017
27045826	2017
28947907	2020
27028148	2017
27000851	2017
26985240	2016
26969680	2016
26944082	2017
29858896	2018
26914059	2017
26890921	2017
26876396	2017
26872142	2016
26844016	2016
26824420	2017
26821132	2018
26818006	2016
26801218	2016
26797105	2017
26781748	2016
26776197	2016
26757914	2016
26750516	2017
26738064	2016
26699810	2016
26691286	2017
26689205	2016
26675534	2016
26592807	2016
26586237	2016
26580494	2016
26575935	2016
26515819	2016
26498622	2016
26473627	2016
26435512	2016
26416257	2016
26415726	2016
26398715	2016
26395772	2016
26379552	2015
26357221	2016
26356852	2016
26350590	2016
26300984	2015
26298583	2017
26286808	2016
26252490	2016
26251970	2016
26246000	2016
26234515	2016
26231283	2015
26229292	2015
26225234	2015
26193119	2016
26169908	2016
26160122	2016
26155766	2016
26111900	2016
26064572	2015
26050742	2015
26040656	2016
26001286	2016
25975567	2016
25971743	2016
25957673	2016
25948811	2015
25927435	2015
25926892	2015
25916548	2016
25880749	2016
25879470	2015
25875786	2016
25870409	2015
25861922	2016
25857850	2015
25854804	2016
25826798	2015
25821123	2015
25818893	2015
25799414	2016
25757485	2015
25734685	2015
25709069	2016
25682054	2015
25670500	2016
25663117	2019
25625324	2016
25595103	2016
25545691	2015
25522196	2015
25498386	2015
25452682	2014
25445920	2015
25437231	2015
25428367	2015
25387969	2015
25381451	2015
25364231	2015
25350229	2015
25329579	2015
25311857	2015
25294827	2015
25258490	2014
25229183	2015
25220682	2015
25159129	2014
25133088	2014
25119978	2015
26588319	2015
25101992	2015
25081370	2014
25043850	2015
25014227	2014
24974205	2014
24949993	2015
24920530	2015
24897431	2015
24890807	2014
24878925	2014
24853173	2015
24846127	2015
24821387	2015
24803870	2019
24802392	2015
24792350	2015
24760183	2015
24743773	2014
24723570	2016
24646119	2014
24644270	2014
24603772	2014
24574002	2015
24573478	2014
24564924	2014
24564918	2014
24564893	2014
24564553	2014
24550720	2015
24549608	2014
24535628	2015
24528282	2014
24521231	2014
24521147	2014
24494653	2014
24487966	2015
24460683	2014
24438389	2014
24413750	2014
24410373	2014
24407309	2014
24340062	2014
24297542	2014
24297541	2014
24244130	2014
24214361	2014
24147736	2015
24130846	2014
24125055	2015
24124106	2014
24115211	2014
24098651	2014
24095682	2014
24073401	2014
24068907	2014
24048266	2014
24047148	2015
24044748	2014
24015221	2014
23988798	2014
23935478	2014
23934865	2014
23900782	2014
23873496	2014
23792207	2014
23762151	2013
23757409	2014
23742147	2014
23732562	2014
23727540	2014
23725291	2014
23723246	2013
23720490	2013
23667553	2013
23658224	2013
23657985	2013
23651068	2014
23647909	2014
23637590	2013
23632385	2013
23612850	2014
23608946	2014
23593264	2013
23561625	2013
23527559	2013
23499845	2014
23497081	2013
23476023	2013
23443074	2013
23424110	2013
23424108	2013
23369200	2013
23383119	2013
23325700	2013
23305467	2014
23282282	2013
23276224	2014
25505661	2014
23267172	2013
23242155	2015
23220572	2013
23157436	2013
23113206	2012
23103500	2013
23098699	2013
23087378	2013
23058674	2013
23046104	2013
23030618	2013
23014807	2013
22964398	2013
22963340	2013
22881286	2013
22859915	2013
22848572	2013
22815915	2013
22811380	2013
22775150	2013
22759575	2012
22753780	2013
22722194	2012
22654656	2012
22646215	2012
22641710	2013
22589709	2012
22581181	2013
22576240	2012
22574192	2012
22559876	2013
22548609	2012
22544808	2013
22538619	2012
22503742	2012
22492182	2012
22440859	2012
22434858	2012
22433437	2012
22411892	2013
22392725	2012
22369666	2012
22369493	2012
22376268	2012
22366955	2012
22321894	2012
22307238	2012
22225808	2012
25264495	2020
22200345	2012
22144250	2012
22183542	2012
22172073	2012
22121944	2012
22099632	2012
22053188	2012
22039821	2013
22037044	2012
22028891	2012
21955494	2012
21893517	2012
21843142	2012
21776525	2012
21760810	2011
21738559	2019
21735484	2011
21699918	2011
21695207	2011
21666841	2019
21636590	2011
21586727	2011
21559328	2011
21544169	2011
21491494	2011
21413918	2011
21387340	2011
21365754	2011
21352540	2011
21349882	2011
21337622	2011
21314453	2011
21277861	2011
21241152	2011
21214225	2011
21209859	2011
21205906	2011
21192670	2011
21187956	2011
21183467	2011
21179544	2011
21174131	2012
21145898	2011
21090736	2011
21072852	2011
21054276	2011
20978601	2011
20969879	2011
20965757	2011
20932284	2011
20875130	2011
20868497	2011
20855923	2011
20812324	2011
20682560	2010
20656010	2010
20654621	2010
20640782	2010
20624985	2010
20554441	2011
20532195	2010
20529913	2010
20525822	2010
20496352	2010
20438625	2010
20413725	2010
20403436	2010
20380733	2010
20363634	2010
22823087	2012
20300175	2011
20236947	2010
20199097	2010
20147307	2010
20088605	2010
20053484	2010
20041834	2010
21364778	2011
20037767	2010
20015386	2010
20007707	2010
19956609	2010
19948066	2010
19765293	2010
19736924	2009
19723330	2010
19715597	2010
19689955	2010
19605421	2010
19583839	2009
19561092	2009
19523507	2009
19501513	2009
19497853	2009
19465396	2009
19424554	2009
19379484	2009
21426077	2011
19298068	2009
19281186	2009
19232439	2009
19194661	2009
19091022	2009
23055839	2019
19108586	2013
19075773	2009
23506102	2013
18996943	2009
18947404	2009
18854049	2009
18775544	2008
18704939	2009
23484963	2013
18485828	2008
18478580	2008
18450016	2008
18450008	2008
18450004	2008
18422307	2008
18366636	2008
18307332	2008
18260737	2009
20063466	2010
19462571	2009
17993689	2008
17992747	2007
17883836	2007
17877819	2010
17729291	2008
17569033	2007
17503396	2007
17419602	2007
17380508	2007
17369651	2007
17238269	2007
17206850	2007
17201414	2007
17200922	2007
17137497	2007
17094254	2007
17004707	2006
17000752	2007
16995728	2006
23495901	2013
16892339	2006
16884312	2006
16838311	2006
16723006	2006
16711768	2006
16709593	2006
16597831	2006
16563668	2006
16543405	2006
16470819	2006
16451737	2006
16447245	2006
16439136	2006
16413481	2006
16381955	2006
16325409	2006
16307743	2006
16297241	2006
16278241	2006
16249059	2006
16180918	2005
16098779	2006
15998733	2005
15887221	2006
15848751	2005
15760465	2006
15700998	2005
15686346	2005
15534705	2006
15185335	2004
15154753	2005
15003447	2004
14978300	2004
14761204	2004
14748001	2004
14741014	2004
14629874	2004
14521411	2003
12889983	2003
12825795	2004
12524273	2003
12385480	2002
12376105	2002
12142545	2003
12036355	2002
11851340	2002
11754580	2002
11688944	2002
11604025	2001
11222752	2001
11027188	2000
10991859	2000
10921772	2000
10869374	2000
10736221	2000
10614027	2000
10440665	1999
10192946	1999
10072684	1999
9570087	1998
9070435	1997
15299833	2005
9383433	1998
2233692	1990
