# Supplementary material for: Crowdsourced mapping of unexplored target space of kinase inhibitors
Source: Nat Commun. 2021 Jun 3;12:3307. doi: 10.1038/s41467-021-23165-1 (PMC8175708; doi:10.1038/s41467-021-23165-1)
Supplement: Supplementary file 7 — Source Data [file 41467_2021_23165_MOESM7_ESM.zip › source_data/SuppFig21/SuppFig21a_counts.csv]

year	count
1990	1
1997	1
1998	2
1999	3
2000	6
2001	2
2002	6
2003	4
2004	8
2005	7
2006	26
2007	14
2008	11
2009	21
2010	32
2011	41
2012	38
2013	49
2014	62
2015	55
2016	57
2017	77
2018	81
2019	104
2020	203
2021	48
