# Supplementary material for: Crowdsourced mapping of unexplored target space of kinase inhibitors
Source: Nat Commun. 2021 Jun 3;12:3307. doi: 10.1038/s41467-021-23165-1 (PMC8175708; doi:10.1038/s41467-021-23165-1)
Supplement: Supplementary file 7 — Source Data [file 41467_2021_23165_MOESM7_ESM.zip › source_data/SuppFig21/SuppFig21b_counts.csv]

group	count
Clustering	45
Semi-supervised learning	10
Classification	137
Regression	55
Supervised learning	34
Matrix completion	5
