# Supplementary material for: Crowdsourced mapping of unexplored target space of kinase inhibitors
Source: Nat Commun. 2021 Jun 3;12:3307. doi: 10.1038/s41467-021-23165-1 (PMC8175708; doi:10.1038/s41467-021-23165-1)
Supplement: Supplementary file 7 — Source Data [file 41467_2021_23165_MOESM7_ESM.zip › source_data/SuppFig21/SuppFig21c_counts.csv]

group	count
Deep learning	41
Artificial neural network	58
Support vector machines	60
Support vector regression	7
Random forest	27
Ensemble learning	65
Linear regression	7
Logistic regression	9
Gradient boosting	7
Kernel learning	25
K-nearest neighbors	15
Matrix factorization	10
Bayesian method	12
Decision tree	10
