# Supplementary material for: Crowdsourced mapping of unexplored target space of kinase inhibitors
Source: Nat Commun. 2021 Jun 3;12:3307. doi: 10.1038/s41467-021-23165-1 (PMC8175708; doi:10.1038/s41467-021-23165-1)
Supplement: Supplementary file 7 — Source Data [file 41467_2021_23165_MOESM7_ESM.zip › source_data/SuppFig21/SuppFig21d_cooccurrence_matrix.csv]

	Clustering	Semi-supervised learning	Classification	Regression	Supervised learning	Matrix completion	Deep learning	Artificial neural network	Support vector machines	Support vector regression	Random forest	Ensemble learning	Linear regression	Logistic regression	Gradient boosting	Kernel learning	K-nearest neighbors	Matrix factorization	Bayesian method	Decision tree
Clustering	45	0	8	1	1	0	2	2	4	0	1	4	0	0	1	2	0	1	0	0
Semi-supervised learning	0	10	4	1	10	0	1	1	1	0	1	0	0	0	1	1	0	0	0	0
Classification	8	4	137	11	13	0	6	17	34	0	11	19	0	3	1	8	3	0	5	4
Regression	1	1	11	55	6	1	3	7	12	7	3	3	7	9	2	7	3	0	1	3
Supervised learning	1	10	13	6	34	0	2	4	4	0	3	2	0	1	1	4	2	0	0	0
Matrix completion	0	0	0	1	0	5	0	0	0	0	0	0	0	0	0	0	0	1	0	0
Deep learning	2	1	6	3	2	0	41	21	1	0	2	2	0	1	0	0	0	1	0	0
Artificial neural network	2	1	17	7	4	0	21	58	7	0	8	5	1	1	1	1	2	0	1	2
Support vector machines	4	1	34	12	4	0	1	7	60	6	7	4	1	2	1	6	5	0	3	3
Support vector regression	0	0	0	7	0	0	0	0	6	7	0	0	0	0	0	1	0	0	0	0
Random forest	1	1	11	3	3	0	2	8	7	0	27	2	1	1	2	1	1	0	0	1
Ensemble learning	4	0	19	3	2	0	2	5	4	0	2	65	0	2	1	2	3	1	2	4
Linear regression	0	0	0	7	0	0	0	1	1	0	1	0	7	0	0	0	0	0	0	0
Logistic regression	0	0	3	9	1	0	1	1	2	0	1	2	0	9	1	0	1	0	0	2
Gradient boosting	1	1	1	2	1	0	0	1	1	0	2	1	0	1	7	0	0	0	0	2
Kernel learning	2	1	8	7	4	0	0	1	6	1	1	2	0	0	0	25	3	3	2	1
K-nearest neighbors	0	0	3	3	2	0	0	2	5	0	1	3	0	1	0	3	15	0	0	2
Matrix factorization	1	0	0	0	0	1	1	0	0	0	0	1	0	0	0	3	0	10	1	0
Bayesian method	0	0	5	1	0	0	0	1	3	0	0	2	0	0	0	2	0	1	12	0
Decision tree	0	0	4	3	0	0	0	2	3	0	1	4	0	2	2	1	2	0	0	10
