# Supplementary material for: Crowdsourced mapping of unexplored target space of kinase inhibitors
Source: Nat Commun. 2021 Jun 3;12:3307. doi: 10.1038/s41467-021-23165-1 (PMC8175708; doi:10.1038/s41467-021-23165-1)
Supplement: Supplementary file 7 — Source Data [file 41467_2021_23165_MOESM7_ESM.zip › source_data/SuppFig22/SuppFig22a-d.csv]

username	objectId	broad_approach	approach	name_of_approach	training_data_simple	training_data	private_data	num_of_compound_protein_pairs	num_of_training_compounds	num_of_training_proteins	multidose_bioactivity_types	singledose_bioactivity_types	training_strategy	protein_descriptor_types	ATP_binding_pockets	chemical_fingerprint_types	compound_structural_information	ensemble	num_models_in_ensemble	round1b_helpful	optimize_for_R2_metrics	other_info	team_survey	training_bioactivity_datasource	broad_learning_approach	average_auc	createdOn	name	rmse	spearman	submitterId	team	userId	ROW_ID	ROW_VERSION	ROW_ETAG	id	teamId
gkkanev	9686317	deep learning	Convolutional neural networks	NA	DrugTargetCommons, ChEMBL, others	DrugTargetCommons, ChEMBL, IUPHAR/BPS Guide	No	298595	101189	439	Kd, Ki, XC50	None	K-fold cross validation	2D	Yes	ECFP	2D	No	NA	No	Yes	NA	AmsterdamUMC-KU-team	DrugTargetCommons, ChEMBL, others	deep learning	0.6583365031526988	1555618952514	round_2_2.csv	1.1250186453764335	0.258927412141329	3380320	NA	3329042	18513212	1	01ca35a0-7ab3-11e9-98fa-026b0a0ad230	syn18513212	3380320
mats2704	9686208	deep learning	deep learning	NA	DrugTargetCommons	DrugTargetCommons	No	215697	110431	467	Kd, Ki	None	K-fold cross validation	None	Yes	MACCS	1D	Yes	2	Yes	Yes	NA	ML-Med	DrugTargetCommons	deep learning	0.6964089456322575	1555340239637	2019_04_15_complete_0.8524prediction.csv	1.189676707914357	0.353275819772257	3380028	NA	3380021	18513150	1	01c9eeb9-7ab3-11e9-98fa-026b0a0ad230	syn18513150	3380028
hkmztrk	9686233	deep learning	deep learning	DeepDTA	DrugTargetCommons	DrugTargetCommons	No	50181	11902	1353	Kd	None	single train with default parameters	None	No	None	1D	No	NA	No	No	Note1: For proteins we used amino-acid sequences. Note2: We did not participate the Round 1b, hence the answer. We run the model with default parameters without any fine-tuning.	Boun	DrugTargetCommons	deep learning	0.6516194858184331	1555423818313	predictions_DTC.csv	1.1559874461363928	0.2863829758451192	3380669	NA	3378631	18513157	1	01c9f64b-7ab3-11e9-98fa-026b0a0ad230	syn18513157	3380669
Aggie	9686280	deep learning	deep learning	DeepAffinity	others	BindingDB, STITCH, UniRef	No	17819	1049	8180	Kd	None	K-fold cross validation	3D	No	None	1D	Yes	30	No	No	NA	KKT	others	deep learning	0.6841117878458008	1555546762778	round_2_submission_DeepAffinity.csv	1.1156381205765038	0.3632197628678135	3379110	NA	3332424	18513186	1	01ca18d8-7ab3-11e9-98fa-026b0a0ad230	syn18513186	3379110
hansaimlim	9686304	deep learning	deep learning	Graph Convolution, Neural Fingerprint, Attention Mechanism	ChEMBL, others	ChEMBL, LINCS-HMS KinomeScan database	No	442489	43289	482	Kd, Ki	None	train test split	2D	Yes	Neural Fingerprint	2D	No	NA	Yes	No	NA	KinaseHunter	ChEMBL, others	deep learning	0.6604288647294629	1555609201821	bsite_scaled_cpandrop02_67	1.3249320561950149	0.2696695566980806	3378762	NA	3323762	18513203	1	01ca2b7d-7ab3-11e9-98fa-026b0a0ad230	syn18513203	3378762
gregkoytiger	9686305	deep learning	deep learning	NA	ChEMBL	ChEMBL	No	250000	50000	300	Kd, Ki, XC50	None	train test split	None	No	None	1D, 2D, 3D	Yes	6	No	No	NA	NA	ChEMBL	deep learning	0.7935406165335437	1555611474903	round2_final.csv	0.8971252893620388	0.5267339232021931	3368024	NA	3368024	18513204	1	01ca2ca7-7ab3-11e9-98fa-026b0a0ad230	syn18513204	NA
xuefeng.uc	9686319	deep learning	deep learning	NA	DrugTargetCommons	DrugTargetCommons	No	14875	10620	1169	Kd	None	K-fold cross validation	None	No	None	None	Yes	3	Yes	No	NA	NA	DrugTargetCommons	deep learning	0.5982770224871273	1555619674129	xuefeng_2	1.5075528739200745	0.20009352207861206	3387604	NA	3387604	18513213	1	01ca36ca-7ab3-11e9-98fa-026b0a0ad230	syn18513213	NA
thinng@synapse.org	9686325	deep learning	deep learning	NA	DrugTargetCommons	DrugTargetCommons	No	55816	13651	1489	Kd	None	train test split	None	No	None	1D	No	NA	Yes	No	NA	NA	DrugTargetCommons	deep learning	0.7110228896777099	1555621178624	submit_final2.csv	1.1459838889022798	0.3944444643990923	3361766	NA	3361766	18513217	1	01ca3c1a-7ab3-11e9-98fa-026b0a0ad230	syn18513217	NA
oselot	9686290	ensemble	deep learning, gradient boosting decision tree	lightboost	DrugTargetCommons	DrugTargetCommons	No	55678	13832	1492	Kd	None	train test split	2D	No	ECFP	2D	Yes	2	Yes	No	NA	NA	DrugTargetCommons	ensemble	0.6742092205931339	1555592647260	nn0.5_gb0.5	1.1128379756391558	0.3074345975199326	2223251	NA	2223251	18513196	1	01ca23fe-7ab3-11e9-98fa-026b0a0ad230	syn18513196	NA
Sungjoon	9686330	ensemble	deep learning, Graph Convolutional Networks (GCN)	Graph Convolutional Networks from "Semi-Supervised Classification with Graph Convolutional Networks" (https://arxiv.org/pdf/1609.02907.pdf), Graph Attention Networks (https://arxiv.org/pdf/1710.10903.pdf), and Self-Attention Graph Pooling (https://arxiv.org/pdf/1904.08082.pdf)	DrugTargetCommons, others	DrugTargetCommons, BindingDB	No	953521	474875	1474	Kd, Ki, XC50	None	train test split	None	No	2D molecular graphs	2D	Yes	4	Yes	Yes	NA	DMIS_DK	DrugTargetCommons, others	ensemble	0.7711062606759319	1555623937688	r2_final2.csv	0.9491595417440877	0.4852456110197465	3384382	NA	3330875	18513222	1	01ca4182-7ab3-11e9-98fa-026b0a0ad230	syn18513222	3384382
XiaokangWang	9686228	ensemble	deep learning, kernel learning	support vector machines attention RNN,	DrugTargetCommons, ChEMBL	DrugTargetCommons, ChEMBL	No	101469	7720	203	Kd, Ki	activity	K-fold cross validation	2D	No	Torsion	None	Yes	6	No	No	NA	Let_Data_Talk	DrugTargetCommons, ChEMBL	ensemble	0.6994012597781922	1555389172610	average_model_fp.csv	1.3716121551588867	0.3296340902058853	3379198	NA	3345606	18513153	1	01c9f1ee-7ab3-11e9-98fa-026b0a0ad230	syn18513153	3379198
tuncadogan	9686326	ensemble	deep learning, multi-target learning	Feed-forward deep neural networks	ChEMBL	ChEMBL	No	192935	125578	1025	Kd, Ki, XC50	None	K-fold cross validation	2D	No	ECFP	2D	No	NA	Yes	No	Here, we applied the chemogenomic approach where the compound and protein feature vectors are fed together to the predictive model at the input level, and the model produces a specific bioactivity value prediction for the input compound-target pair.	METU_EMBL-EBI_CROssBAR	ChEMBL	ensemble	0.7201210630425166	1555621417319	pinn2222	1.0664098780179887	0.4123485450045332	3371544	NA	3350684	18513218	1	01ca3d3c-7ab3-11e9-98fa-026b0a0ad230	syn18513218	3371544
syn15667962	9686329	ensemble	deep learning, multi-target learning	LSTM, Convolutional Neural Networks, Multi task learning	DrugTargetCommons, others	DrugTargetCommons, Davis, KIBA	No	694801	355504	4659	Kd, Ki, XC50	None	K-fold cross validation	None	No	None	1D	No	NA	Yes	No	our model may seem to take a bit time to make prediction. That is due to the fact that our docker model first fetches aminoacid sequences (actually only the kinase domain) from uniprot website assuming that you may give different test set which has unseen aminoacid sequences.	Aydin	DrugTargetCommons, others	ensemble	0.5746154555317002	1555623849770	hey2.csv	1.2546449351344235	0.2088096478539049	3337435	NA	3350406	18513221	1	01ca4072-7ab3-11e9-98fa-026b0a0ad230	syn18513221	3337435
Paul Prasse	9686266	ensemble	deep learning, transfer learning	NA	DrugTargetCommons, ChEMBL	DrugTargetCommons, ChEMBL	No	2185412	821046	6032	Kd	None	K-fold cross validation	None	Yes	MACCS	1D	No	NA	Yes	No	NA	ML-Med	DrugTargetCommons, ChEMBL	ensemble	0.618309015114537	1555505536646	2019_04_17_cnn_human_20190416_rmse0.8431.csv	1.1538017555977695	0.21264804653442237	3380028	NA	3380021	18513176	1	01ca0c3f-7ab3-11e9-98fa-026b0a0ad230	syn18513176	3380028
kntagiantas	9686322	ensemble	deep learning, transfer learning	CNN, LSTM autoencoder, keras	DrugTargetCommons, ChEMBL	DrugTargetCommons, ChEMBL	No	105431	12041	1690	Kd	None	K-fold cross validation	None	No	None	1D	No	NA	Yes	No	NA	DruginaseLearning	DrugTargetCommons, ChEMBL	ensemble	0.5686783159486162	1555620594115	agios athanatos	1.33981006217518	0.13075989510803976	3380843	NA	3379682	18513215	1	01ca38ff-7ab3-11e9-98fa-026b0a0ad230	syn18513215	3380843
elf	9686288	ensemble	ensemble	NA	ChEMBL	ChEMBL	No	260	0	0	Kd, Ki, XC50	None	K-fold cross validation, boosting, SVM	2D, 3D	No	ECFP, FCFP, MACCS	1D, 2D, 3D	Yes	2	Yes	Yes	NA	HEA	ChEMBL	ensemble	0.7755232346180674	1555582232543	18_04_2019.csv	0.9627337935162623	0.5000019567125519	3385627	NA	3385627	18513194	1	01ca21da-7ab3-11e9-98fa-026b0a0ad230	syn18513194	NA
dorsolic	9686085	gradient boosting decision trees	gradient boosting decision trees	xgboost	DrugTargetCommons	DrugTargetCommons	No	13786	789	442	Kd	None	boosting	None	No	MACCS	1D	No	NA	Yes	Yes	NA	Prospectors	DrugTargetCommons	gradient boosting decision trees	0.5684048421491872	1554997615579	submission1_2r.csv	1.2320440216447928	0.12855657676502585	3383197	NA	3383197	18513137	1	01c9e040-7ab3-11e9-98fa-026b0a0ad230	syn18513137	NA
dorsolic	9686257	gradient boosting decision trees	gradient boosting decision trees	xgboost	DrugTargetCommons	DrugTargetCommons	No	7336	358	201	Kd	None	boosting	None	No	MACCS	1D	No	NA	Yes	Yes	NA	Prospectors	DrugTargetCommons	gradient boosting decision trees	0.6845343928890155	1555490798339	submission2_2r.csv	1.1963518660905643	0.2955303344056983	3383197	NA	3383197	18513169	1	01ca0478-7ab3-11e9-98fa-026b0a0ad230	syn18513169	NA
olexandr	9686282	gradient boosting decision trees	gradient boosting decision trees	xgboost	DrugTargetCommons, ChEMBL	DrugTargetCommons, ChEMBL	No	600000	200000	300	Kd, Ki, XC50	%inh, activity	K-fold cross validation, boosting	None	No	ECFP	None	Yes	10	No	No	NA	AI winter is coming	DrugTargetCommons, ChEMBL	gradient boosting decision trees	0.7733819460346603	1555564276598	round_2_template_v1.csv	0.938988254236409	0.5153971706374326	3332429	NA	3321508	18513188	1	01ca1b0d-7ab3-11e9-98fa-026b0a0ad230	syn18513188	3332429
Stig	9686189	kernel learning	kernel learning	CGKronRLS	DrugTargetCommons, ChEMBL, others	DrugTargetCommons, ChEMBL, STRING, PDB, Gene Ontology, Pathway Association	No	58023	11396	501	Kd, Ki	None	boosting	None	No	ECFP	1D	Yes	5184	No	Yes	NA	Q.E.D	DrugTargetCommons, ChEMBL, others	kernel learning	0.6409070360930533	1555293556362	Pred_2.csv	1.1610373123060358	0.24733490760233284	3377646	NA	3336728	18513145	1	01c9e921-7ab3-11e9-98fa-026b0a0ad230	syn18513145	3377646
Stig	9686285	kernel learning	kernel learning	CGKronRLS	DrugTargetCommons, ChEMBL	DrugTargetCommons, ChEMBL	No	60462	13608	527	Kd, Ki, XC50	None	boosting	None	No	ECFP	1D	Yes	440	No	Yes	NA	Q.E.D	DrugTargetCommons, ChEMBL	kernel learning	0.7764976401755255	1555572539903	Pred_2.csv	0.9623505874277543	0.5322713551870358	3377646	NA	3336728	18513191	1	01ca1e60-7ab3-11e9-98fa-026b0a0ad230	syn18513191	3377646
opiyo.1@osu.edu	9686311	kernel learning	kernel learning, Support Vector machines	NA	DrugTargetCommons	DrugTargetCommons	No	28403	4939	25	None	None	K-fold cross validation	2D	No	None	2D	Yes	NA	Yes	No	NA	MCIC	DrugTargetCommons	kernel learning	0.4829352442136673	1555616151403	round_2_template.csv	1.1699681139006795	-0.022585627941464063	3343575	NA	1967407	18513207	1	01ca3023-7ab3-11e9-98fa-026b0a0ad230	syn18513207	3343575
olabayle	9686232	linear regression	linear regression	Linear Regression	DrugTargetCommons, ChEMBL, others	DrugTargetCommons, ChEMBL, Uniprot	No	18000	9551	1187	Kd	None	K-fold cross validation	None	No	ECFP	2D	No	NA	No	Yes	NA	NA	DrugTargetCommons, ChEMBL, others	linear regression	0.7532326778573611	1555419561330	first_attempt	0.9697356159098623	0.5070859070337999	3385484	NA	3385484	18513156	1	01c9f525-7ab3-11e9-98fa-026b0a0ad230	syn18513156	NA
olabayle	9686287	linear regression	linear regression	NA	DrugTargetCommons, ChEMBL, others	DrugTargetCommons, ChEMBL, Uniprot	No	18200	1000	3000	Kd	None	K-fold cross validation	None	No	ECFP	2D	No	NA	No	Yes	NA	NA	DrugTargetCommons, ChEMBL, others	linear regression	0.753272110243888	1555580012607	last_attempt	0.9703315697305601	0.5152979736545167	3385484	NA	3385484	18513193	1	01ca20c0-7ab3-11e9-98fa-026b0a0ad230	syn18513193	NA
dimiboeckaerts	9686206	kernel learning	multi-kernel learning	ridge regression	DrugTargetCommons	DrugTargetCommons, ChEMBL	No	42730	4864	1137	Kd	None	K-fold cross validation	None	No	Daylight	None	No	NA	Yes	No	NA	KERMIT-LAB - Ghent University	DrugTargetCommons	kernel learning	0.5402690359405216	1555336563579	round_2_template_preds_tangip_new.csv	8.465658975432946	0.1473887993283896	3379046	NA	3378796	18513148	1	01c9ec87-7ab3-11e9-98fa-026b0a0ad230	syn18513148	3379046
siramshettyv2	9686240	random forest	random forest	NA	ChEMBL	ChEMBL	No	93908	61332	207	Kd, Ki, XC50	None	K-fold cross validation	None	No	ECFP	2D	No	NA	No	No	NA	NA	ChEMBL	random forest	0.7146028549374851	1555442719210	round2_v1	0.9941665195329598	0.35808057983141467	3379052	NA	3379052	18513160	1	01c9f99b-7ab3-11e9-98fa-026b0a0ad230	syn18513160	NA
Chih-Han Huang	9686281	random forest	random forest	NA	DrugTargetCommons, others	DrugTargetCommons, IDG Pharos	No	145	36	95	Kd	%inh	train test split	None	No	Morgan fingerprint	1D	No	NA	Yes	No	NA	N121	DrugTargetCommons, others	random forest	0.5944170579905287	1555554206118	round_2_n121_418.csv	1.286838505933034	0.22432573894947866	3361565	NA	3378959	18513187	1	01ca19ec-7ab3-11e9-98fa-026b0a0ad230	syn18513187	3361565
rintukutum	9686310	random forest	random forest	NA	DrugTargetCommons	DrugTargetCommons	No	12498	4703	758	Kd	None	K-fold cross validation	2D	No	PubChem	1D, 2D	Yes	10	No	No	NA	CompBio-IGIB-kinase	DrugTargetCommons	random forest	0.46018734406571776	1555616111621	RF round 2 version 2	1534.1235371093805	-0.08325954433725437	3385590	NA	1967374	18513206	1	01ca2ee7-7ab3-11e9-98fa-026b0a0ad230	syn18513206	3385590
mjjeon	9686312	random forest	random forest	NA	DrugTargetCommons, others	DrugTargetCommons, BindingDB	No	128181	57339	199	Kd, Ki, XC50	None	boosting	None	No	ECFP	2D	No	NA	No	Yes	NA	DMIS_DK	DrugTargetCommons, others	random forest	0.7740099573336654	1555616242848	r2_mj.csv	1.0022384264867812	0.4837863462808923	3384382	NA	3330875	18513208	1	01ca3140-7ab3-11e9-98fa-026b0a0ad230	syn18513208	3384382
tuncadogan	9686327	random forest	random forest	NA	ChEMBL	ChEMBL	No	94184	61603	204	Kd, Ki, XC50	None	K-fold cross validation	2D	No	ECFP	2D	No	NA	Yes	No	Here, we again used a chemogenomic approach where the target and compound feature vectors are fed to the system at the input level, together. The RF model predicts the actual binding affinity value for the input pair. As training dataset, we only included the ChEMBL bioactivity data points of the kinases in the round2 test dataset.	METU_EMBL-EBI_CROssBAR	ChEMBL	random forest	0.5946727242609492	1555621617426	round2_filtered_test-proteins_k-sep_no-thr.csv	1.1270878617588167	0.19349366648490132	3371544	NA	3379820	18513219	1	01ca3e4e-7ab3-11e9-98fa-026b0a0ad230	syn18513219	3371544
gaborturu	9686276	ensemble	stacked model	xgboost, catboost, lightGBM, ridge regression	DrugTargetCommons, ChEMBL, others	DrugTargetCommons, ChEMBL, data from Drewry DH et al, 2017 paper	No	52588	9524	425	Kd, Ki	%inh, activity	boosting	2D	Yes	ECFP, other features	1D, 2D	Yes	22	Yes	No	NA	hulab	DrugTargetCommons, ChEMBL, others	ensemble	0.7662318144582985	1555528500898	sub2	1.2483972612141903	0.47677959493232264	3324878	NA	3321703	18513184	1	01ca169d-7ab3-11e9-98fa-026b0a0ad230	syn18513184	3324878
