# Supplementary material for: Crowdsourced mapping of unexplored target space of kinase inhibitors
Source: Nat Commun. 2021 Jun 3;12:3307. doi: 10.1038/s41467-021-23165-1 (PMC8175708; doi:10.1038/s41467-021-23165-1)
Supplement: Supplementary file 7 — Source Data [file 41467_2021_23165_MOESM7_ESM.zip › source_data/SuppFig22/SuppFig22e.csv]

metric	n_val	group
Potency(%)	2958414	Potency(%)
IC50	1153137	XC50
Ki	674982	Ki
Inhibition(%)	459944	Inhibition(%)
Activity(%)	254147	Activity(%)
EC50	154434	XC50
AC50	109449	XC50
Kd	76116	Kd
