# Supplementary material for: Crowdsourced mapping of unexplored target space of kinase inhibitors
Source: Nat Commun. 2021 Jun 3;12:3307. doi: 10.1038/s41467-021-23165-1 (PMC8175708; doi:10.1038/s41467-021-23165-1)
Supplement: Supplementary file 7 — Source Data [file 41467_2021_23165_MOESM7_ESM.zip › source_data/SuppFig23/SuppFig23.csv]

model	Compound_Name	UniProt_Id	Entrez_Gene_Symbol	DiscoveRx_Gene_Symbol	pKd_true	pKd_pred
Kinases and other proteins	PFE-PKIS 10	Q9UM73	ALK	ALK	9	8.152448129417294
Kinases and other proteins	PFE-PKIS 10	Q9UIK4	DAPK2	DAPK2	5	7.3302420803724955
Kinases and other proteins	PFE-PKIS 10	O15075	DCLK1	DCAMKL1	6.920819	7.495204052279992
Kinases and other proteins	PFE-PKIS 10	Q8N568	DCLK2	DCAMKL2	6.318759	7.703996665243619
Kinases and other proteins	PFE-PKIS 10	O15197	EPHB6	EPHB6	5.638272	8.5822122200058
Kinases and other proteins	PFE-PKIS 10	Q05397	PTK2	FAK	8.30103	7.247184481187499
Kinases and other proteins	PFE-PKIS 10	P16591	FER	FER	7.49485	7.4339593748009785
Kinases and other proteins	PFE-PKIS 10	P07332	FES	FES	6.920819	7.111010636870732
Kinases and other proteins	PFE-PKIS 10	P42685	FRK	FRK	6.823909	7.604290938465267
Kinases and other proteins	PFE-PKIS 10	Q15835	GRK1	GRK1	6.744727	7.348264840838685
Kinases and other proteins	PFE-PKIS 10	Q8WTQ7	GRK7	GRK7	6.886057	7.223688158666379
Kinases and other proteins	PFE-PKIS 10	O94804	STK10	LOK	6.337242	7.791502567776443
Kinases and other proteins	PFE-PKIS 10	P29376	LTK	LTK	6.244125	8.23656373697065
Kinases and other proteins	PFE-PKIS 10	P46734	MAP2K3	MEK3	6.19382	7.255883085319263
Kinases and other proteins	PFE-PKIS 10	P15735	PHKG2	PHKG2	6.920819	7.609477476836279
Kinases and other proteins	PFE-PKIS 10	O00444	PLK4	PLK4	7.408935	7.609032850942201
Kinases and other proteins	PFE-PKIS 10	Q14289	PTK2B	PYK2	8.091515	7.48754066461999
Kinases and other proteins	PFE-PKIS 10	Q6XUX3	DSTYK	RIPK5	6.420216	7.259941595439839
Kinases and other proteins	PFE-PKIS 10	P08922	ROS1	ROS1	9.39794	7.425481465899944
Kinases and other proteins	PFE-PKIS 10	Q9H2G2	SLK	SLK	6.638272	7.563171291239832
Kinases and other proteins	PFE-PKIS 10	Q13470	TNK1	TNK1	7.004365	7.8367270070809445
Kinases and other proteins	PFE-PKIS 10	Q07912	TNK2	TNK2	7.657577	7.511262749628596
Kinases and other proteins	PFE-PKIS 10	P04629	NTRK1	TRKA	6.769551	7.833202767845157
Kinases and other proteins	PFE-PKIS 10	Q16620	NTRK2	TRKB	6.39794	7.858421454035149
Kinases and other proteins	PFE-PKIS 14	Q96GD4	AURKB	AURKB	6.283997	6.69040622163282
Kinases and other proteins	PFE-PKIS 14	Q8N5S9	CAMKK1	CAMKK1	6.468521	6.218853932345007
Kinases and other proteins	PFE-PKIS 14	Q96RR4	CAMKK2	CAMKK2	6.769551	6.2474577737006385
Kinases and other proteins	PFE-PKIS 14	P49759	CLK1	CLK1	6.79588	6.95682480660545
Kinases and other proteins	PFE-PKIS 14	Q9HAZ1	CLK4	CLK4	7.508638	7.053367320441472
Kinases and other proteins	PFE-PKIS 14	P68400	CSNK2A1	CSNK2A1	5.69897	5.770277330363006
Kinases and other proteins	PFE-PKIS 14	P19784	CSNK2A2	CSNK2A2	6.21467	6.132026215358695
Kinases and other proteins	PFE-PKIS 14	Q9UEE5	STK17A	DRAK1	6.568636	6.859836287145424
Kinases and other proteins	PFE-PKIS 14	O94768	STK17B	DRAK2	7.958607	7.042875292619735
Kinases and other proteins	PFE-PKIS 14	Q13627	DYRK1A	DYRK1A	7.387216	6.339127701444366
Kinases and other proteins	PFE-PKIS 14	Q86Z02	HIPK1	HIPK1	6.769551	6.433114582298694
Kinases and other proteins	PFE-PKIS 14	Q9H2X6	HIPK2	HIPK2	6.79588	6.668038176216665
Kinases and other proteins	PFE-PKIS 14	Q9H422	HIPK3	HIPK3	6.69897	6.406751131386855
Kinases and other proteins	PFE-PKIS 14	Q8NE63	HIPK4	HIPK4	6.259637	6.162366250224235
Kinases and other proteins	PFE-PKIS 14	P09619	PDGFRB	PDGFRB	6.920819	7.063499254575777
Kinases and other proteins	PFE-PKIS 14	O60331	PIP5K1C	PIP5K1C	6.327902	5.733606414374371
Kinases and other proteins	PFE-PKIS 14	P19525	EIF2AK2	PRKR	5	6.20636884270871
Kinases and other proteins	PFE-PKIS 18	O14965	AURKA	AURKA	6.677781	6.6496234340934395
Kinases and other proteins	PFE-PKIS 18	Q96GD4	AURKB	AURKB	6.769551	6.87798893787812
Kinases and other proteins	PFE-PKIS 18	P19784	CSNK2A2	CSNK2A2	6.154902	6.216152849503073
Kinases and other proteins	PFE-PKIS 18	O94768	STK17B	DRAK2	5.619789	6.331761607127193
Kinases and other proteins	PFE-PKIS 18	Q05397	PTK2	FAK	8.619789	7.946313010832945
Kinases and other proteins	PFE-PKIS 18	P36888	FLT3	FLT3	7.21467	6.231885006674788
Kinases and other proteins	PFE-PKIS 18	P35916	FLT4	FLT4	6.552842	6.7066945376447835
Kinases and other proteins	PFE-PKIS 18	P23458	JAK1	JAK1(JH2domain-pseudokinase)	6.356547	6.841823345922513
Kinases and other proteins	PFE-PKIS 18	O60674	JAK2	JAK2(JH1domain-catalytic)	7.045757	7.076456638520973
Kinases and other proteins	PFE-PKIS 18	P52333	JAK3	JAK3(JH1domain-catalytic)	7.769551	6.488634241624513
Kinases and other proteins	PFE-PKIS 18	P08581	MET	MET	6	6.544444379102106
Kinases and other proteins	PFE-PKIS 18	P80192	MAP3K9	MLK1	7.958607	6.3355718306370505
Kinases and other proteins	PFE-PKIS 18	Q02779	MAP3K10	MLK2	7.130768	6.3060849446044465
Kinases and other proteins	PFE-PKIS 18	Q16584	MAP3K11	MLK3	7.552842	6.16123483021749
Kinases and other proteins	PFE-PKIS 18	Q16539	MAPK14	p38-alpha	5	6.043617467114758
Kinases and other proteins	PFE-PKIS 18	P07949	RET	RET	6.455932	7.25285441470314
Kinases and other proteins	PFE-PKIS 18	O14730	RIOK3	RIOK3	6.207608	6.352074219922623
Kinases and other proteins	PFE-PKIS 18	Q9H093	NUAK2	SNARK	5.886057	7.357790967750174
Kinases and other proteins	PFE-PKIS 18	O75716	STK16	STK16	7.309804	6.925801585319464
Kinases and other proteins	PFE-PKIS 18	P43405	SYK	SYK	6.443697	6.680344639776371
Kinases and other proteins	PFE-PKIS 18	Q9UHD2	TBK1	TBK1	6.376751	6.46068839135476
Kinases and other proteins	PFE-PKIS 18	P04629	NTRK1	TRKA	6.420216	6.606491551698867
Kinases and other proteins	PFE-PKIS 18	Q16620	NTRK2	TRKB	5.677781	6.694296420414251
Kinases and other proteins	PFE-PKIS 18	P33981	TTK	TTK	7.568636	6.735309966130947
Kinases and other proteins	PFE-PKIS 18	P29597	TYK2	TYK2(JH1domain-catalytic)	6.585027	6.7633596231816755
Kinases and other proteins	PFE-PKIS 18	Q56UN5	MAP3K19	YSK4	7.537602	6.968098649783072
Kinases and other proteins	TPKI-30	Q8NI60	CABC1	ADCK3	5	6.932674142312318
Kinases and other proteins	TPKI-30	O14965	AURKA	AURKA	5.05061	8.475543763759003
Kinases and other proteins	TPKI-30	Q13873	BMPR2	BMPR2	5.886057	5.876116293685221
Kinases and other proteins	TPKI-30	P51813	BMX	BMX	5	6.878494889071989
Kinases and other proteins	TPKI-30	P22607	FGFR3	FGFR3	5	6.996077158489481
Kinases and other proteins	TPKI-30	P52564	MAP2K6	MEK6	5	6.4654980479176505
Kinases and other proteins	TPKI-30	Q9Y6E0	STK24	MST3	5	6.721240526014773
Kinases and other proteins	TPKI-30	Q96PY6	NEK1	NEK1	5	6.107314988275072
Kinases and other proteins	TPKI-30	Q8IY84	MGC42105	NIM1	5.251812	6.637160649893764
Kinases and other proteins	TPKI-30	Q8TBX8	PIP4K2C	PIP5K2C	5.481486	7.721175516183115
Kinases and other proteins	TPKI-30	P53350	PLK1	PLK1	8.080922	8.862859462815324
Kinases and other proteins	TPKI-30	Q9NYY3	PLK2	PLK2	7.173925	8.65643943730163
Kinases and other proteins	TPKI-30	Q9H4B4	PLK3	PLK3	6.420216	8.254782196750096
Kinases and other proteins	TPKI-30	Q9H2G2	SLK	SLK	5	6.743077875146413
Kinases and other proteins	TPKI-30	O75716	STK16	STK16	5.958607	7.374154076905256
Kinases and other proteins	TPKI-30	O00506	STK25	YSK1	5	6.208915881873743
Kinases and other proteins	TPKI-31	O14965	AURKA	AURKA	7.275724	8.065601528185576
Kinases and other proteins	TPKI-31	Q9NSY1	BMP2K	BIKE	7.443697	6.627022483295112
Kinases and other proteins	TPKI-31	P49760	CLK2	CLK2	7.130768	6.770362589537911
Kinases and other proteins	TPKI-31	Q9C098	DCLK3	DCAMKL3	5.638272	7.2498904545848015
Kinases and other proteins	TPKI-31	O14976	GAK	GAK	7.431798	6.784745427120428
Kinases and other proteins	TPKI-31	Q9P2K8	EIF2AK4	GCN2(Kin.Dom.2,S808G)	7.30103	6.472990744967721
Kinases and other proteins	TPKI-31	P51617	IRAK1	IRAK1	7.022276	7.205630620291774
Kinases and other proteins	TPKI-31	P23458	JAK1	JAK1(JH2domain-pseudokinase)	6.823909	6.404997587006868
Kinases and other proteins	TPKI-31	Q9Y6R4	MAP3K4	MAP3K4	7.130768	6.0495399381436235
Kinases and other proteins	TPKI-31	P08581	MET	MET	7.337242	6.650495866720702
Kinases and other proteins	TPKI-31	Q8IY84	MGC42105	NIM1	7.107905	6.693282862902545
Kinases and other proteins	TPKI-31	P48736	PIK3CG	PIK3CG	7.091515	6.530248597755863
Kinases and other proteins	TPKI-31	Q8TBX8	PIP4K2C	PIP5K2C	7.619789	8.209170762869919
Kinases and other proteins	TPKI-31	P53350	PLK1	PLK1	9.769551	7.544405949048196
Kinases and other proteins	TPKI-31	Q9NYY3	PLK2	PLK2	8.657577	7.295080684775232
Kinases and other proteins	TPKI-31	Q9H4B4	PLK3	PLK3	7.744727	7.1893961081786655
Kinases and other proteins	TPKI-31	Q9BRS2	RIOK1	RIOK1	7.075721	7.006575741478735
Kinases and other proteins	TPKI-31	O14730	RIOK3	RIOK3	5.443697	7.158458928208294
Kinases and other proteins	TPKI-31	Q9H2G2	SLK	SLK	7.619789	6.660678480767858
Kinases and other proteins	TPKI-31	O75716	STK16	STK16	7.481486	7.669318711809824
Kinases and other proteins	TPKI-31	P29597	TYK2	TYK2(JH1domain-catalytic)	6.79588	6.468171521044279
Kinases and other proteins	TPKI-31	Q56UN5	MAP3K19	YSK4	7.346787	6.935583777965577
Kinases and other proteins	TPKI-35	P00519	ABL1	ABL1-phosphorylated	8.136677	8.47676231705996
Kinases and other proteins	TPKI-35	P42684	ABL2	ABL2	6.585027	8.683506817319635
Kinases and other proteins	TPKI-35	Q92772	CDKL2	CDKL2	6.79588	7.658546324526297
Kinases and other proteins	TPKI-35	P07333	CSF1R	CSF1R	7.173925	7.77070646805723
Kinases and other proteins	TPKI-35	Q08345	DDR1	DDR1	8.721246	8.298648954578573
Kinases and other proteins	TPKI-35	Q16832	DDR2	DDR2	7.619789	7.6835961130711
Kinases and other proteins	TPKI-35	O15197	EPHB6	EPHB6	6.769551	8.133153436417652
Kinases and other proteins	TPKI-35	P21860	ERBB3	ERBB3	6.309804	7.880958099654062
Kinases and other proteins	TPKI-35	P17948	FLT1	FLT1	6.69897	7.679460187830331
Kinases and other proteins	TPKI-35	P36888	FLT3	FLT3	8.244125	7.373241996042447
Kinases and other proteins	TPKI-35	P35916	FLT4	FLT4	7.318759	7.51005974367134
Kinases and other proteins	TPKI-35	P10721	KIT	KIT	8.200659	7.4179696180079935
Kinases and other proteins	TPKI-35	P06239	LCK	LCK	7.004365	8.002578434017552
Kinases and other proteins	TPKI-35	O94804	STK10	LOK	6.920819	7.40424945777331
Kinases and other proteins	TPKI-35	Q13163	MAP2K5	MEK5	7	7.945837783340828
Kinases and other proteins	TPKI-35	Q12866	MERTK	MERTK	6.769551	7.519561059192002
Kinases and other proteins	TPKI-35	P08581	MET	MET	6.79588	7.700615917956317
Kinases and other proteins	TPKI-35	P16234	PDGFRA	PDGFRA	7.823909	7.741452700618626
Kinases and other proteins	TPKI-35	P09619	PDGFRB	PDGFRB	8.49485	7.864984128647687
Kinases and other proteins	TPKI-35	P07949	RET	RET	6.853872	7.7783486895683405
Kinases and other proteins	TPKI-35	P35590	TIE1	TIE1	6.455932	7.710496791709638
Kinases and other proteins	TPKI-35	P04629	NTRK1	TRKA	6.744727	7.054153399027201
Kinases and other proteins	AKI00000050a	P51451	BLK	BLK	6.769551	7.022432575604637
Kinases and other proteins	AKI00000050a	Q6P2M8	PNCK	CAMK1B	5	5.519451034780137
Kinases and other proteins	AKI00000050a	P07333	CSF1R	CSF1R	8.244125	7.608366374849864
Kinases and other proteins	AKI00000050a	P48729	CSNK1A1	CSNK1A1	6.337242	5.4153587260152145
Kinases and other proteins	AKI00000050a	P48730	CSNK1D	CSNK1D	6.552842	5.464412627898462
Kinases and other proteins	AKI00000050a	P49674	CSNK1E	CSNK1E	6.721246	5.42152854628278
Kinases and other proteins	AKI00000050a	Q9C098	DCLK3	DCAMKL3	6.356547	5.6873900889321805
Kinases and other proteins	AKI00000050a	Q08345	DDR1	DDR1	8.29243	7.88765906259214
Kinases and other proteins	AKI00000050a	Q16832	DDR2	DDR2	7.744727	7.344255814084012
Kinases and other proteins	AKI00000050a	Q9Y463	DYRK1B	DYRK1B	6.721246	5.5904337403405036
Kinases and other proteins	AKI00000050a	O15197	EPHB6	EPHB6	6.886057	7.326229713473329
Kinases and other proteins	AKI00000050a	P36888	FLT3	FLT3	8.055517	8.150868213895736
Kinases and other proteins	AKI00000050a	P35916	FLT4	FLT4	6.522879	7.57145875368589
Kinases and other proteins	AKI00000050a	P25098	ADRBK1	GRK2	5	5.459680254269916
Kinases and other proteins	AKI00000050a	P10721	KIT	KIT	8.853872	7.096245774930941
Kinases and other proteins	AKI00000050a	P06239	LCK	LCK	6.229148	6.902539026298105
Kinases and other proteins	AKI00000050a	P49137	MAPKAPK2	MAPKAPK2	5	5.005926995579738
Kinases and other proteins	AKI00000050a	Q13163	MAP2K5	MEK5	6.537602	6.8465837744785505
Kinases and other proteins	AKI00000050a	Q9H1R3	MYLK2	MYLK2	6.886057	5.773580252652828
Kinases and other proteins	AKI00000050a	P16234	PDGFRA	PDGFRA	8.221849	7.7479558816684335
Kinases and other proteins	AKI00000050a	P09619	PDGFRB	PDGFRB	9.19382	8.09228856736678
Kinases and other proteins	AKI00000050a	P07949	RET	RET	6.79588	7.3090684488747755
Kinases and other proteins	AKI00000050a	O00141	SGK1	SGK	6.537602	5.399339991267951
Kinases and other proteins	AKI00000050a	Q16288	NTRK3	TRKC	6.49485	7.215934154116869
Kinases and other proteins	AKI00000050a	P35968	KDR	VEGFR2	7.677781	7.618528806473777
Kinases and other proteins	AKI00000063a	Q8NI60	CABC1	ADCK3	6.221849	5.420455764806014
Kinases and other proteins	AKI00000063a	O43683	BUB1	BUB1	6.376751	6.720891808981183
Kinases and other proteins	AKI00000063a	Q6P2M8	PNCK	CAMK1B	5	6.254680319889901
Kinases and other proteins	AKI00000063a	P48730	CSNK1D	CSNK1D	6.142668	7.393667705369352
Kinases and other proteins	AKI00000063a	P49674	CSNK1E	CSNK1E	6.142668	7.285068666816522
Kinases and other proteins	AKI00000063a	O14976	GAK	GAK	7	6.412091617850858
Kinases and other proteins	AKI00000063a	P45983	MAPK8	JNK1	7.744727	7.079872186174351
Kinases and other proteins	AKI00000063a	P45984	MAPK9	JNK2	8.619789	7.215179206791414
Kinases and other proteins	AKI00000063a	P53779	MAPK10	JNK3	8.638272	7.005162797973206
Kinases and other proteins	AKI00000063a	P45985	MAP2K4	MEK4	6.677781	6.112300950340797
Kinases and other proteins	AKI00000063a	Q9UBE8	NLK	NLK	8.387216	7.003882767282396
Kinases and other proteins	AKI00000063a	Q16539	MAPK14	p38-alpha	9.327902	8.096585741834192
Kinases and other proteins	AKI00000063a	Q15759	MAPK11	p38-beta	8.055517	7.375659867436266
Kinases and other proteins	AKI00000063a	Q9BZL6	PRKD2	PRKD2	6.638272	6.662449297511212
Kinases and other proteins	AKI00000063a	Q15418	RPS6KA1	RSK1(Kin.Dom.2-C-terminal)	7.080922	5.085172281031994
Kinases and other proteins	AKI00000063a	Q9UK32	RPS6KA6	RSK4(Kin.Dom.2-C-terminal)	7.065502	5.676556599472841
Kinases and other proteins	AKI00000063a	Q9NRP7	STK36	STK36	6.568636	5.916330188241959
Kinases and other proteins	AKI00000063a	Q9NYL2	ZAK	ZAK	6.823909	5.828651255817141
Kinases and other proteins	AKI00000070a	P11802	CDK4	CDK4-cyclinD1	7.337242	6.051117893191641
Kinases and other proteins	AKI00000070a	P11802	CDK4	CDK4-cyclinD3	7.309804	6.051117893191641
Kinases and other proteins	AKI00000070a	P50613	CDK7	CDK7	7.376751	6.445980200369076
Kinases and other proteins	AKI00000070a	O76039	CDKL5	CDKL5	6.552842	6.310237462641345
Kinases and other proteins	AKI00000070a	P48729	CSNK1A1	CSNK1A1	5.69897	5.410424780195065
Kinases and other proteins	AKI00000070a	P19784	CSNK2A2	CSNK2A2	6.853872	6.651914395352363
Kinases and other proteins	AKI00000070a	Q13627	DYRK1A	DYRK1A	6.769551	6.395534923795561
Kinases and other proteins	AKI00000070a	Q8TD08	MAPK15	ERK8	7.443697	6.0417686305957234
Kinases and other proteins	AKI00000070a	P49840	GSK3A	GSK3A	7.721246	7.63554940424092
Kinases and other proteins	AKI00000070a	P49841	GSK3B	GSK3B	7.886057	7.833992044004363
Kinases and other proteins	AKI00000070a	Q86Z02	HIPK1	HIPK1	6.187087	5.882374380374627
Kinases and other proteins	AKI00000070a	Q9Y6R4	MAP3K4	MAP3K4	5	5.2278629804068935
Kinases and other proteins	AKI00000070a	Q9NRP7	STK36	STK36	6.79588	5.4537156231481125
Kinases and other proteins	AKI00000070a	P37173	TGFBR2	TGFBR2	7.055517	5.0419747331535225
Kinases and other proteins	AKI00000070a	P29597	TYK2	TYK2(JH2domain-pseudokinase)	6.721246	5.414661933753894
Kinases and other proteins	AKI00000070a	Q56UN5	MAP3K19	YSK4	6.744727	6.163452201967725
Kinases and other proteins	AKI00000074a	Q9BWU1	CDK19	CDK11	7.619789	5.916184575929539
Kinases and other proteins	AKI00000074a	P49336	CDK8	CDK8	7.366532	6.405110894833034
Kinases and other proteins	AKI00000074a	P53355	DAPK1	DAPK1	6.244125	6.412352008534796
Kinases and other proteins	AKI00000074a	Q9UIK4	DAPK2	DAPK2	6.721246	6.219051275030142
Kinases and other proteins	AKI00000074a	O43293	DAPK3	DAPK3	7.376751	6.676475617512891
Kinases and other proteins	AKI00000074a	Q86Z02	HIPK1	HIPK1	7.045757	5.595268815934085
Kinases and other proteins	AKI00000074a	Q9H2X6	HIPK2	HIPK2	6.853872	5.744043287770959
Kinases and other proteins	AKI00000074a	Q9H422	HIPK3	HIPK3	6.522879	5.477367055305906
Kinases and other proteins	AKI00000074a	Q8NE63	HIPK4	HIPK4	6.69897	5.612264916830866
Kinases and other proteins	AKI00000074a	Q13163	MAP2K5	MEK5	5.638272	6.452859451390976
Kinases and other proteins	AKI00000074a	Q9Y2I7	PIKFYVE	PIKFYVE	6.29243	5.492916392157151
Kinases and other proteins	AKI00000021a	Q08345	DDR1	DDR1	7.004365	8.27000022142607
Kinases and other proteins	AKI00000021a	Q16832	DDR2	DDR2	6.677781	7.816803543289071
Kinases and other proteins	AKI00000021a	Q9P2K8	EIF2AK4	GCN2(Kin.Dom.2,S808G)	7.251812	6.223396435139479
Kinases and other proteins	AKI00000021a	O60674	JAK2	JAK2(JH1domain-catalytic)	6.920819	7.857750679716657
Kinases and other proteins	AKI00000021a	P52333	JAK3	JAK3(JH1domain-catalytic)	6.443697	6.693905522786197
Kinases and other proteins	AKI00000021a	Q9Y2U5	MAP3K2	MAP3K2	7.086186	7.269843426102709
Kinases and other proteins	AKI00000021a	Q99759	MAP3K3	MAP3K3	7.05061	7.066325752741243
Kinases and other proteins	AKI00000021a	Q9Y6R4	MAP3K4	MAP3K4	7.468521	6.056478118182966
Kinases and other proteins	AKI00000021a	Q9Y4K4	MAP4K5	MAP4K5	6.958607	6.768215272239887
Kinases and other proteins	AKI00000021a	P42345	MTOR	MTOR	5	5.877086610793319
Kinases and other proteins	AKI00000021a	P29597	TYK2	TYK2(JH1domain-catalytic)	6.180456	6.856906442495441
Kinases and other proteins	AKI00000021a	P30291	WEE1	WEE1	7.327902	7.322865055351454
Kinases and other proteins	AKI00000021a	P0C1S8	WEE2	WEE2	7.283997	6.590131359960402
Kinases and other proteins	AKI00000021a	Q56UN5	MAP3K19	YSK4	7.508638	6.756054075869864
Kinases and other proteins	AKI00000047a	Q8NI60	CABC1	ADCK3	5	5.515205700818038
Kinases and other proteins	AKI00000047a	P30530	AXL	AXL	6.744727	7.3755399385898315
Kinases and other proteins	AKI00000047a	P49760	CLK2	CLK2	5.161151	5.909268899410143
Kinases and other proteins	AKI00000047a	P07333	CSF1R	CSF1R	8.823909	8.85896724360372
Kinases and other proteins	AKI00000047a	P49674	CSNK1E	CSNK1E	5	6.0318914250176485
Kinases and other proteins	AKI00000047a	Q08345	DDR1	DDR1	7.387216	8.28042486555617
Kinases and other proteins	AKI00000047a	Q16832	DDR2	DDR2	7.229148	7.8056601282840425
Kinases and other proteins	AKI00000047a	O94768	STK17B	DRAK2	5	6.507904258368425
Kinases and other proteins	AKI00000047a	P29323	EPHB2	EPHB2	5.39794	7.186444946801249
Kinases and other proteins	AKI00000047a	P54753	EPHB3	EPHB3	5.853872	6.276019669834686
Kinases and other proteins	AKI00000047a	O15197	EPHB6	EPHB6	7.142668	7.809052818648828
Kinases and other proteins	AKI00000047a	P17948	FLT1	FLT1	7.468521	9.24853365391204
Kinases and other proteins	AKI00000047a	P36888	FLT3	FLT3	9.537602	8.956380868139385
Kinases and other proteins	AKI00000047a	P35916	FLT4	FLT4	6.853872	8.568361939670993
Kinases and other proteins	AKI00000047a	Q8NE63	HIPK4	HIPK4	6.387216	6.8252342501864955
Kinases and other proteins	AKI00000047a	P10721	KIT	KIT	9.055517	8.864866036058926
Kinases and other proteins	AKI00000047a	Q8IVH8	MAP4K3	MAP4K3	5	6.373624239639953
Kinases and other proteins	AKI00000047a	Q8WXR4	MYO3B	MYO3B	5	6.278461642073254
Kinases and other proteins	AKI00000047a	P16234	PDGFRA	PDGFRA	8.677781	8.99298618229759
Kinases and other proteins	AKI00000047a	P09619	PDGFRB	PDGFRB	8.721246	9.38720977769597
Kinases and other proteins	AKI00000047a	Q96Q40	CDK15	PFTAIRE2	5	5.669974336767931
Kinases and other proteins	AKI00000047a	Q8TBX8	PIP4K2C	PIP5K2C	6.568636	6.407175517125543
Kinases and other proteins	AKI00000047a	P07949	RET	RET	5.853872	7.551093042950972
Kinases and other proteins	AKI00000047a	P57078	RIPK4	RIPK4	5	5.941001714009464
Kinases and other proteins	AKI00000047a	Q15349	RPS6KA2	RSK3(Kin.Dom.1-N-terminal)	5	5.415084292234367
Kinases and other proteins	AKI00000047a	P12931	SRC	SRC	5	5.97975874650644
Kinases and other proteins	AKI00000047a	Q16288	NTRK3	TRKC	6.958607	6.93717262306135
Kinases and other proteins	AKI00000047a	P35968	KDR	VEGFR2	8.69897	8.849255623395758
Kinases and other proteins	AKI00000047a	Q56UN5	MAP3K19	YSK4	7.327902	7.151894926602977
Kinases and other proteins	GSK1379713	Q9BYP7	WNK3	WNK3	5	5.926854861711752
Kinases and other proteins	GSK1379766	O14965	AURKA	AURKA	5	7.009919554420984
Kinases and other proteins	GSK1379766	Q9UQB9	AURKC	AURKC	5	7.649709342649083
Kinases and other proteins	GSK1379766	O15197	EPHB6	EPHB6	5.79588	6.944446215661803
Kinases and other proteins	GSK1379766	Q92918	MAP4K1	HPK1	5	5.797196280353903
Kinases and other proteins	GSK1379766	P51617	IRAK1	IRAK1	5	5.8691915467695415
Kinases and other proteins	GSK1379766	Q9Y616	IRAK3	IRAK3	5	6.322855898275442
Kinases and other proteins	GSK1379766	O60674	JAK2	JAK2(JH1domain-catalytic)	5.552842	5.9648222272710525
Kinases and other proteins	GSK1379766	Q13163	MAP2K5	MEK5	5.376751	7.43084453469245
Kinases and other proteins	GSK1379766	Q6P3R8	NEK5	NEK5	5	5.779955283570031
Kinases and other proteins	GSK1379766	Q9UBF8	PI4KB	PIK4CB	5	5.539105392531792
Kinases and other proteins	GSK1379766	Q8TBX8	PIP4K2C	PIP5K2C	5.619789	6.46127165176782
Kinases and other proteins	GSK1379766	Q9BRS2	RIOK1	RIOK1	5	5.873212558494897
Kinases and other proteins	GSK1379766	O14730	RIOK3	RIOK3	5	5.647051894157053
Kinases and other proteins	GSK1379766	Q6PHR2	ULK3	ULK3	5	6.596187505359187
Kinases and other proteins	GSK1379708	Q96J92	WNK4	WNK4	5	5.460163834667444
Kinases and other proteins	GSK1379753	Q13705	ACVR2B	ACVR2B	5	5.15742388657608
Kinases and other proteins	GSK1379753	O14965	AURKA	AURKA	5.920819	7.0084875691801685
Kinases and other proteins	GSK1379753	O15197	EPHB6	EPHB6	6.39794	6.8632294824940585
Kinases and other proteins	GSK1379753	Q9Y616	IRAK3	IRAK3	6.958607	6.0645502795526385
Kinases and other proteins	GSK1379753	O60674	JAK2	JAK2(JH1domain-catalytic)	6.251812	5.892843518490726
Kinases and other proteins	GSK1379753	P10721	KIT	KIT	5.958607	6.106721975321092
Kinases and other proteins	GSK1379753	P29376	LTK	LTK	5.677781	6.697625068085541
Kinases and other proteins	GSK1379753	Q13163	MAP2K5	MEK5	7.408935	7.212326718047273
Kinases and other proteins	GSK1379753	Q13043	STK4	MST1	5	5.507332230323762
Kinases and other proteins	GSK1379753	Q6P3R8	NEK5	NEK5	6.366532	5.625111773832724
Kinases and other proteins	GSK1379753	O75914	PAK3	PAK3	5	5.594589087479608
Kinases and other proteins	GSK1379753	Q8TBX8	PIP4K2C	PIP5K2C	6.744727	6.288156734003641
Kinases and other proteins	GSK1379753	O75716	STK16	STK16	6.187087	6.414884557142064
Kinases and other proteins	GSK1379765	Q96D53	ADCK4	ADCK4	5.267606	5.83390041725131
Kinases and other proteins	GSK1379765	O14965	AURKA	AURKA	5.167491	6.662851712835353
Kinases and other proteins	GSK1379765	Q96GD4	AURKB	AURKB	5.920819	7.008075571827267
Kinases and other proteins	GSK1379765	O43683	BUB1	BUB1	5	6.992267228035948
Kinases and other proteins	GSK1379765	O15197	EPHB6	EPHB6	5.585027	6.499292794856138
Kinases and other proteins	GSK1379765	P14616	INSRR	INSRR	5	6.350707382833643
Kinases and other proteins	GSK1379765	Q9Y616	IRAK3	IRAK3	5.49485	6.027522167869959
Kinases and other proteins	GSK1379765	O60674	JAK2	JAK2(JH1domain-catalytic)	5.638272	6.282461874492082
Kinases and other proteins	GSK1379765	P53671	LIMK2	LIMK2	5	5.135947201069855
Kinases and other proteins	GSK1379765	Q13163	MAP2K5	MEK5	7.136677	6.791430834916181
Kinases and other proteins	GSK1379765	O15146	MUSK	MUSK	5	6.2103912753046995
Kinases and other proteins	GSK1379765	Q6P3R8	NEK5	NEK5	5.267606	5.480369026965036
Kinases and other proteins	GSK1379765	P42338	PIK3CB	PIK3CB	5	4.691571550797392
Kinases and other proteins	GSK1379765	Q8TBX8	PIP4K2C	PIP5K2C	5.251812	5.98205735024374
Kinases and other proteins	GSK1379765	P35590	TIE1	TIE1	5	6.436297373258838
Kinases and other proteins	GSK1379765	Q6PHR2	ULK3	ULK3	5.79588	5.8894513309203465
Kinases and other proteins	GSK1033723	Q9Y243	AKT3	AKT3	5	4.833478182709464
Kinases and other proteins	GSK1033723	P30530	AXL	AXL	5	6.022114009367825
Kinases and other proteins	GSK1033723	P49759	CLK1	CLK1	6.823909	6.716169603279427
Kinases and other proteins	GSK1033723	Q9HAZ1	CLK4	CLK4	6.886057	6.858076255319108
Kinases and other proteins	GSK1033723	Q09013	DMPK	DMPK	5.091515	5.6252969419372905
Kinases and other proteins	GSK1033723	Q13627	DYRK1A	DYRK1A	6.886057	6.4676408437714645
Kinases and other proteins	GSK1033723	Q9Y463	DYRK1B	DYRK1B	5	6.5140870423251584
Kinases and other proteins	GSK1033723	Q92630	DYRK2	DYRK2	6.366532	5.907235813714724
Kinases and other proteins	GSK1033723	Q8TF76	GSG2	HASPIN	5	5.795736511781269
Kinases and other proteins	GSK1033723	Q9H422	HIPK3	HIPK3	6.769551	6.068031646677163
Kinases and other proteins	GSK1033723	P06213	INSR	INSR	5	5.350144419082054
Kinases and other proteins	GSK1033723	Q02763	TEK	TIE2	5	5.645527197861979
Kinases and other proteins	GSK1033723	Q56UN5	MAP3K19	YSK4	6.431798	6.120802881315651
Kinases and other proteins	GSK1379763	P27037	ACVR2A	ACVR2A	5	5.3862668837379335
Kinases and other proteins	GSK1379763	Q9UQB9	AURKC	AURKC	6.05061	7.301566738156614
Kinases and other proteins	GSK1379763	O15197	EPHB6	EPHB6	6.552842	7.021006178907115
Kinases and other proteins	GSK1379763	Q9H422	HIPK3	HIPK3	5	5.73301461146448
Kinases and other proteins	GSK1379763	Q9Y616	IRAK3	IRAK3	6.823909	6.176980951505521
Kinases and other proteins	GSK1379763	O60674	JAK2	JAK2(JH1domain-catalytic)	6.060481	6.120892526235569
Kinases and other proteins	GSK1379763	P10721	KIT	KIT	6.69897	6.345048486798058
Kinases and other proteins	GSK1379763	Q13233	MAP3K1	MAP3K1	5	5.008616341539855
Kinases and other proteins	GSK1379763	Q9Y4K4	MAP4K5	MAP4K5	5	5.823313732611544
Kinases and other proteins	GSK1379763	Q13163	MAP2K5	MEK5	7.619789	7.0874151967203805
Kinases and other proteins	GSK1379763	Q6P3R8	NEK5	NEK5	6.431798	5.591883017894986
Kinases and other proteins	GSK1379763	P09619	PDGFRB	PDGFRB	5.657577	6.760168764232504
Kinases and other proteins	GSK1379763	Q8TBX8	PIP4K2C	PIP5K2C	6.619789	6.177087068216217
Kinases and other proteins	GSK1379763	Q9BRS2	RIOK1	RIOK1	5.657577	5.808346066265682
Kinases and other proteins	GSK1379763	O14730	RIOK3	RIOK3	5	5.566639135110744
Kinases and other proteins	GSK1379763	Q16288	NTRK3	TRKC	6.251812	6.432205170546478
Kinases and other proteins	GSK1379763	Q6PHR2	ULK3	ULK3	6.136677	6.300016095683144
Kinases and other proteins	SB-213663	O96017	CHEK2	CHEK2	5	6.676377091724859
Kinases and other proteins	SB-213663	O14578	CIT	CIT	6.585027	6.554638402119379
Kinases and other proteins	SB-213663	Q6DT37	CDC42BPG	DMPK2	6.537602	5.771696053581669
Kinases and other proteins	SB-213663	P45983	MAPK8	JNK1	6.657577	5.998111678714778
Kinases and other proteins	SB-213663	P45984	MAPK9	JNK2	7.337242	6.314227167771775
Kinases and other proteins	SB-213663	P53779	MAPK10	JNK3	7.187087	6.18046737472609
Kinases and other proteins	SB-213663	Q15746	MYLK	MYLK	5	5.733583614262423
Kinases and other proteins	SB-213663	Q16539	MAPK14	p38-alpha	7.267606	6.93008245016023
Kinases and other proteins	SB-213663	Q9UHD2	TBK1	TBK1	5	6.356620725038913
Kinases and other proteins	GSK301362	Q6P2M8	PNCK	CAMK1B	6.508638	6.730178310644032
Kinases and other proteins	GSK301362	O14920	IKBKB	IKK-beta	7.677781	5.669161580302054
Kinases and other proteins	GSK301362	P23458	JAK1	JAK1(JH2domain-pseudokinase)	6.408935	5.292081088643699
Kinases and other proteins	GSK301362	O60674	JAK2	JAK2(JH1domain-catalytic)	6.744727	5.300989548364022
Kinases and other proteins	GSK301362	Q13188	STK3	MST2	5.657577	6.4608798365211095
Kinases and other proteins	GSK301362	Q86YV6	MYLK4	MYLK4	6.853872	6.438616504370244
Kinases and other proteins	GSK301362	Q9H093	NUAK2	SNARK	6.69897	6.891841380767822
Kinases and other proteins	GSK301362	Q7L7X3	TAOK1	TAOK1	7.167491	5.656240633514919
Kinases and other proteins	GSK301362	Q9H2K8	TAOK3	TAOK3	7.49485	6.0079500834566835
Kinases and other proteins	GSK301362	P29597	TYK2	TYK2(JH2domain-pseudokinase)	8.537602	5.397530538587022
Kinases and other proteins	GSK1379944	O14936	CASK	CASK	5	6.498062743412966
Kinases and other proteins	GSK1379944	Q00526	CDK3	CDK3	5	5.7028619296887255
Kinases and other proteins	GSK1379944	P11802	CDK4	CDK4-cyclinD1	5	5.730865965180179
Kinases and other proteins	GSK1379944	O14757	CHEK1	CHEK1	5	5.812603984356035
Kinases and other proteins	GSK1379944	P78368	CSNK1G2	CSNK1G2	5	5.892454524664325
Kinases and other proteins	GSK1379944	O43293	DAPK3	DAPK3	5	5.847487169909368
Kinases and other proteins	GSK1379944	Q08345	DDR1	DDR1	5	6.873374569408367
Kinases and other proteins	GSK1379944	P29323	EPHB2	EPHB2	5	6.1498790768031295
Kinases and other proteins	GSK1379944	P27361	MAPK3	ERK1	5	5.229512069936697
Kinases and other proteins	GSK1379944	P22455	FGFR4	FGFR4	5	5.219499228585137
Kinases and other proteins	GSK1379944	O14920	IKBKB	IKK-beta	5	6.114038808336669
Kinases and other proteins	GSK1379944	P51617	IRAK1	IRAK1	5	5.9821883835705165
Kinases and other proteins	GSK1379944	Q6P3R8	NEK5	NEK5	5	6.1791145064864494
Kinases and other proteins	GSK1379944	Q9UBE8	NLK	NLK	5	6.370314893484671
Kinases and other proteins	GSK1379944	P09619	PDGFRB	PDGFRB	5	6.777623193400245
Kinases and other proteins	GSK1379944	O60331	PIP5K1C	PIP5K1C	5	5.599868884804087
Kinases and other proteins	GSK1379944	Q02156	PRKCE	PRKCE	5	5.993921990218625
Kinases and other proteins	GSK1379944	O94806	PRKD3	PRKD3	5	6.551457589171903
Kinases and other proteins	GSK1379944	P07949	RET	RET	5	6.265767534407668
Kinases and other proteins	GSK1379753	Q16288	NTRK3	TRKC	6.537602	6.167944001461821
Kinases and other proteins	GW819776	Q8IVW4	CDKL3	CDKL3	5	6.878990311217172
Kinases and other proteins	GW819776	P49759	CLK1	CLK1	5.309804	7.550631691612202
Kinases and other proteins	GW819776	Q8TD08	MAPK15	ERK8	5.619789	7.641495959467997
Kinases and other proteins	GW819776	Q86Z02	HIPK1	HIPK1	5.013228	6.758517845807852
Kinases and other proteins	GW819776	Q9H2X6	HIPK2	HIPK2	5.30103	7.026752657109567
Kinases and other proteins	GW819776	Q9H422	HIPK3	HIPK3	5	6.80718536814432
Kinases and other proteins	GW819776	P45983	MAPK8	JNK1	5.091515	7.512923366869414
Kinases and other proteins	GW819776	P53779	MAPK10	JNK3	5	7.6637753032153135
Kinases and other proteins	GW819776	P10721	KIT	KIT	5	6.739457516734199
Kinases and other proteins	GW819776	P46734	MAP2K3	MEK3	5.39794	6.901226434679084
Kinases and other proteins	GW819776	P51956	NEK3	NEK3	5	6.687424828517667
Kinases and other proteins	GW819776	Q6P3R8	NEK5	NEK5	5	6.248616215893408
Kinases and other proteins	GW819776	Q8TBX8	PIP4K2C	PIP5K2C	5	6.535838438410938
Kinases and other proteins	GW819776	Q9BVS4	RIOK2	RIOK2	5.070581	6.604672562009158
Kinases and other proteins	GW856795	P00519	ABL1	ABL1-phosphorylated	7.309804	6.752889443324001
Kinases and other proteins	GW856795	P04626	ERBB2	ERBB2	6.309804	5.761486159279149
Kinases and other proteins	GW856795	P42685	FRK	FRK	7.031517	8.050425676945606
Kinases and other proteins	GW856795	P06239	LCK	LCK	6.031517	7.451384838083849
Kinases and other proteins	GW856795	Q12851	MAP4K2	MAP4K2	5.552842	5.955496381556389
Kinases and other proteins	GW856795	P16234	PDGFRA	PDGFRA	5.958607	6.634367212433843
Kinases and other proteins	GW856795	O15530	PDPK1	PDPK1	5	6.573040552029104
Kinases and other proteins	GW856795	P17612	PRKACA	PKAC-alpha	5	6.895102386562706
Kinases and other proteins	GW856795	P07949	RET	RET	6.886057	7.019664738215331
Kinases and other proteins	GW856795	P12931	SRC	SRC	6.142668	7.538707863631837
Kinases and other proteins	GW856795	Q7L7X3	TAOK1	TAOK1	5	6.017017452225491
Kinases and other proteins	GW856795	P37173	TGFBR2	TGFBR2	6.69897	6.263414269495444
Kinases and other proteins	GW856795	Q86Y07	VRK2	VRK2	5	5.794789153857554
Kinases and other proteins	GSK902056	P31749	AKT1	AKT1	7.004365	5.973828575880189
Kinases and other proteins	GSK902056	P31751	AKT2	AKT2	7	5.886023456038582
Kinases and other proteins	GSK902056	Q9Y243	AKT3	AKT3	7.346787	5.900265083863739
Kinases and other proteins	GSK902056	P21802	FGFR2	FGFR2	5	5.247187776299695
Kinases and other proteins	GSK902056	Q9P286	PAK7	PAK7	5.958607	5.955179552442188
Kinases and other proteins	GSK902056	Q05655	PRKCD	PRKCD	6	6.300599145387469
Kinases and other proteins	GSK902056	Q02156	PRKCE	PRKCE	7.49485	6.222341473558124
Kinases and other proteins	GSK902056	P24723	PRKCH	PRKCH	7.387216	6.313618359263406
Kinases and other proteins	GSK902056	Q04759	PRKCQ	PRKCQ	7.39794	6.611969290238283
Kinases and other proteins	GSK902056	Q13237	PRKG2	PRKG2	7.49485	5.975252439536364
Kinases and other proteins	GSK902056	P51817	PRKX	PRKX	6.920819	6.5043120214424155
Kinases and other proteins	GSK902056	O75676	RPS6KA4	RPS6KA4(Kin.Dom.2-C-terminal)	6.366532	6.761895986690066
Kinases and other proteins	GSK902056	Q56UN5	MAP3K19	YSK4	8.013228	5.916769580002816
Kinases (original Q.E.D model)	PFE-PKIS 10	Q9UM73	ALK	ALK	9	9.10329654509385
Kinases (original Q.E.D model)	PFE-PKIS 10	Q9UIK4	DAPK2	DAPK2	5	6.549546586138123
Kinases (original Q.E.D model)	PFE-PKIS 10	O15075	DCLK1	DCAMKL1	6.920819	6.800230367627528
Kinases (original Q.E.D model)	PFE-PKIS 10	Q8N568	DCLK2	DCAMKL2	6.318759	6.915367676357122
Kinases (original Q.E.D model)	PFE-PKIS 10	O15197	EPHB6	EPHB6	5.638272	8.165209562035495
Kinases (original Q.E.D model)	PFE-PKIS 10	Q05397	PTK2	FAK	8.30103	6.688036139595812
Kinases (original Q.E.D model)	PFE-PKIS 10	P16591	FER	FER	7.49485	7.304745784870343
Kinases (original Q.E.D model)	PFE-PKIS 10	P07332	FES	FES	6.920819	6.976061507528879
Kinases (original Q.E.D model)	PFE-PKIS 10	P42685	FRK	FRK	6.823909	7.220102330860809
Kinases (original Q.E.D model)	PFE-PKIS 10	Q15835	GRK1	GRK1	6.744727	6.536108030338299
Kinases (original Q.E.D model)	PFE-PKIS 10	Q8WTQ7	GRK7	GRK7	6.886057	6.590575149348001
Kinases (original Q.E.D model)	PFE-PKIS 10	O94804	STK10	LOK	6.337242	7.114522259765379
Kinases (original Q.E.D model)	PFE-PKIS 10	P29376	LTK	LTK	6.244125	8.3542379906437
Kinases (original Q.E.D model)	PFE-PKIS 10	P46734	MAP2K3	MEK3	6.19382	5.972325268976842
Kinases (original Q.E.D model)	PFE-PKIS 10	P15735	PHKG2	PHKG2	6.920819	6.720365786993713
Kinases (original Q.E.D model)	PFE-PKIS 10	O00444	PLK4	PLK4	7.408935	7.377979549618221
Kinases (original Q.E.D model)	PFE-PKIS 10	Q14289	PTK2B	PYK2	8.091515	7.0131155807116565
Kinases (original Q.E.D model)	PFE-PKIS 10	Q6XUX3	DSTYK	RIPK5	6.420216	7.01473100059154
Kinases (original Q.E.D model)	PFE-PKIS 10	P08922	ROS1	ROS1	9.39794	8.00445381941679
Kinases (original Q.E.D model)	PFE-PKIS 10	Q9H2G2	SLK	SLK	6.638272	7.009060458459154
Kinases (original Q.E.D model)	PFE-PKIS 10	Q13470	TNK1	TNK1	7.004365	7.211962531668451
Kinases (original Q.E.D model)	PFE-PKIS 10	Q07912	TNK2	TNK2	7.657577	7.299818536138619
Kinases (original Q.E.D model)	PFE-PKIS 10	P04629	NTRK1	TRKA	6.769551	7.75275862595155
Kinases (original Q.E.D model)	PFE-PKIS 10	Q16620	NTRK2	TRKB	6.39794	7.691723296686201
Kinases (original Q.E.D model)	PFE-PKIS 14	Q96GD4	AURKB	AURKB	6.283997	6.43311788593592
Kinases (original Q.E.D model)	PFE-PKIS 14	Q8N5S9	CAMKK1	CAMKK1	6.468521	5.767219577715614
Kinases (original Q.E.D model)	PFE-PKIS 14	Q96RR4	CAMKK2	CAMKK2	6.769551	5.7031600851979585
Kinases (original Q.E.D model)	PFE-PKIS 14	P49759	CLK1	CLK1	6.79588	7.421436272909343
Kinases (original Q.E.D model)	PFE-PKIS 14	Q9HAZ1	CLK4	CLK4	7.508638	7.558917955616818
Kinases (original Q.E.D model)	PFE-PKIS 14	P68400	CSNK2A1	CSNK2A1	5.69897	6.641669220987795
Kinases (original Q.E.D model)	PFE-PKIS 14	P19784	CSNK2A2	CSNK2A2	6.21467	6.909189852115398
Kinases (original Q.E.D model)	PFE-PKIS 14	Q9UEE5	STK17A	DRAK1	6.568636	6.7272418290276095
Kinases (original Q.E.D model)	PFE-PKIS 14	O94768	STK17B	DRAK2	7.958607	6.603238507248464
Kinases (original Q.E.D model)	PFE-PKIS 14	Q13627	DYRK1A	DYRK1A	7.387216	6.319751485642775
Kinases (original Q.E.D model)	PFE-PKIS 14	Q86Z02	HIPK1	HIPK1	6.769551	6.392409370694982
Kinases (original Q.E.D model)	PFE-PKIS 14	Q9H2X6	HIPK2	HIPK2	6.79588	6.665656766286176
Kinases (original Q.E.D model)	PFE-PKIS 14	Q9H422	HIPK3	HIPK3	6.69897	6.643527613099132
Kinases (original Q.E.D model)	PFE-PKIS 14	Q8NE63	HIPK4	HIPK4	6.259637	5.862040624941978
Kinases (original Q.E.D model)	PFE-PKIS 14	P09619	PDGFRB	PDGFRB	6.920819	6.393637846774284
Kinases (original Q.E.D model)	PFE-PKIS 14	O60331	PIP5K1C	PIP5K1C	6.327902	6.390564402079255
Kinases (original Q.E.D model)	PFE-PKIS 14	P19525	EIF2AK2	PRKR	5	5.600904904644937
Kinases (original Q.E.D model)	PFE-PKIS 18	O14965	AURKA	AURKA	6.677781	7.248093617114344
Kinases (original Q.E.D model)	PFE-PKIS 18	Q96GD4	AURKB	AURKB	6.769551	7.643877422929953
Kinases (original Q.E.D model)	PFE-PKIS 18	P19784	CSNK2A2	CSNK2A2	6.154902	6.344436667209532
Kinases (original Q.E.D model)	PFE-PKIS 18	O94768	STK17B	DRAK2	5.619789	6.2337353763107695
Kinases (original Q.E.D model)	PFE-PKIS 18	Q05397	PTK2	FAK	8.619789	8.378546482075045
Kinases (original Q.E.D model)	PFE-PKIS 18	P36888	FLT3	FLT3	7.21467	6.352110997167175
Kinases (original Q.E.D model)	PFE-PKIS 18	P35916	FLT4	FLT4	6.552842	6.621046556406011
Kinases (original Q.E.D model)	PFE-PKIS 18	P23458	JAK1	JAK1(JH2domain-pseudokinase)	6.356547	7.373620044657929
Kinases (original Q.E.D model)	PFE-PKIS 18	O60674	JAK2	JAK2(JH1domain-catalytic)	7.045757	7.641213410141368
Kinases (original Q.E.D model)	PFE-PKIS 18	P52333	JAK3	JAK3(JH1domain-catalytic)	7.769551	7.109690486504552
Kinases (original Q.E.D model)	PFE-PKIS 18	P08581	MET	MET	6	7.104398834845886
Kinases (original Q.E.D model)	PFE-PKIS 18	P80192	MAP3K9	MLK1	7.958607	6.235249824171514
Kinases (original Q.E.D model)	PFE-PKIS 18	Q02779	MAP3K10	MLK2	7.130768	6.3065804672684
Kinases (original Q.E.D model)	PFE-PKIS 18	Q16584	MAP3K11	MLK3	7.552842	6.245852737776247
Kinases (original Q.E.D model)	PFE-PKIS 18	Q16539	MAPK14	p38-alpha	5	6.985624710930006
Kinases (original Q.E.D model)	PFE-PKIS 18	P07949	RET	RET	6.455932	7.2801920586834585
Kinases (original Q.E.D model)	PFE-PKIS 18	O14730	RIOK3	RIOK3	6.207608	6.135658611115009
Kinases (original Q.E.D model)	PFE-PKIS 18	Q9H093	NUAK2	SNARK	5.886057	7.723882442891419
Kinases (original Q.E.D model)	PFE-PKIS 18	O75716	STK16	STK16	7.309804	7.1841443328675965
Kinases (original Q.E.D model)	PFE-PKIS 18	P43405	SYK	SYK	6.443697	6.851829175307298
Kinases (original Q.E.D model)	PFE-PKIS 18	Q9UHD2	TBK1	TBK1	6.376751	6.6257342453128745
Kinases (original Q.E.D model)	PFE-PKIS 18	P04629	NTRK1	TRKA	6.420216	6.936439003967834
Kinases (original Q.E.D model)	PFE-PKIS 18	Q16620	NTRK2	TRKB	5.677781	7.187131095450792
Kinases (original Q.E.D model)	PFE-PKIS 18	P33981	TTK	TTK	7.568636	6.40841959087821
Kinases (original Q.E.D model)	PFE-PKIS 18	P29597	TYK2	TYK2(JH1domain-catalytic)	6.585027	6.9786590875778645
Kinases (original Q.E.D model)	PFE-PKIS 18	Q56UN5	MAP3K19	YSK4	7.537602	6.929907717667531
Kinases (original Q.E.D model)	TPKI-30	Q8NI60	CABC1	ADCK3	5	6.729197928426181
Kinases (original Q.E.D model)	TPKI-30	O14965	AURKA	AURKA	5.05061	8.19655697416429
Kinases (original Q.E.D model)	TPKI-30	Q13873	BMPR2	BMPR2	5.886057	5.859930023894269
Kinases (original Q.E.D model)	TPKI-30	P51813	BMX	BMX	5	6.625000096602422
Kinases (original Q.E.D model)	TPKI-30	P22607	FGFR3	FGFR3	5	6.876058527469868
Kinases (original Q.E.D model)	TPKI-30	P52564	MAP2K6	MEK6	5	5.903467607790647
Kinases (original Q.E.D model)	TPKI-30	Q9Y6E0	STK24	MST3	5	6.4336495129417015
Kinases (original Q.E.D model)	TPKI-30	Q96PY6	NEK1	NEK1	5	6.210958689030975
Kinases (original Q.E.D model)	TPKI-30	Q8IY84	MGC42105	NIM1	5.251812	6.568741866427092
Kinases (original Q.E.D model)	TPKI-30	Q8TBX8	PIP4K2C	PIP5K2C	5.481486	7.29526827781957
Kinases (original Q.E.D model)	TPKI-30	P53350	PLK1	PLK1	8.080922	8.649919369173546
Kinases (original Q.E.D model)	TPKI-30	Q9NYY3	PLK2	PLK2	7.173925	8.5320963667117
Kinases (original Q.E.D model)	TPKI-30	Q9H4B4	PLK3	PLK3	6.420216	8.164266980996317
Kinases (original Q.E.D model)	TPKI-30	Q9H2G2	SLK	SLK	5	6.693671412269955
Kinases (original Q.E.D model)	TPKI-30	O75716	STK16	STK16	5.958607	7.352311368788846
Kinases (original Q.E.D model)	TPKI-30	O00506	STK25	YSK1	5	5.869317039486829
Kinases (original Q.E.D model)	TPKI-31	O14965	AURKA	AURKA	7.275724	7.56970008655112
Kinases (original Q.E.D model)	TPKI-31	Q9NSY1	BMP2K	BIKE	7.443697	6.568183146012568
Kinases (original Q.E.D model)	TPKI-31	P49760	CLK2	CLK2	7.130768	6.385132517453433
Kinases (original Q.E.D model)	TPKI-31	Q9C098	DCLK3	DCAMKL3	5.638272	6.9294622249006705
Kinases (original Q.E.D model)	TPKI-31	O14976	GAK	GAK	7.431798	6.261474738817104
Kinases (original Q.E.D model)	TPKI-31	Q9P2K8	EIF2AK4	GCN2(Kin.Dom.2,S808G)	7.30103	6.45877987285173
Kinases (original Q.E.D model)	TPKI-31	P51617	IRAK1	IRAK1	7.022276	6.734512443029349
Kinases (original Q.E.D model)	TPKI-31	P23458	JAK1	JAK1(JH2domain-pseudokinase)	6.823909	6.490023316129925
Kinases (original Q.E.D model)	TPKI-31	Q9Y6R4	MAP3K4	MAP3K4	7.130768	5.04373968601333
Kinases (original Q.E.D model)	TPKI-31	P08581	MET	MET	7.337242	6.4019527895051125
Kinases (original Q.E.D model)	TPKI-31	Q8IY84	MGC42105	NIM1	7.107905	6.101355376741926
Kinases (original Q.E.D model)	TPKI-31	P48736	PIK3CG	PIK3CG	7.091515	6.131217211591328
Kinases (original Q.E.D model)	TPKI-31	Q8TBX8	PIP4K2C	PIP5K2C	7.619789	7.235291023659037
Kinases (original Q.E.D model)	TPKI-31	P53350	PLK1	PLK1	9.769551	7.456896438249542
Kinases (original Q.E.D model)	TPKI-31	Q9NYY3	PLK2	PLK2	8.657577	7.29664264544167
Kinases (original Q.E.D model)	TPKI-31	Q9H4B4	PLK3	PLK3	7.744727	7.243860730164348
Kinases (original Q.E.D model)	TPKI-31	Q9BRS2	RIOK1	RIOK1	7.075721	6.427829822335261
Kinases (original Q.E.D model)	TPKI-31	O14730	RIOK3	RIOK3	5.443697	6.520378293217254
Kinases (original Q.E.D model)	TPKI-31	Q9H2G2	SLK	SLK	7.619789	6.3306376958996164
Kinases (original Q.E.D model)	TPKI-31	O75716	STK16	STK16	7.481486	7.311296175390171
Kinases (original Q.E.D model)	TPKI-31	P29597	TYK2	TYK2(JH1domain-catalytic)	6.79588	6.449121552814155
Kinases (original Q.E.D model)	TPKI-31	Q56UN5	MAP3K19	YSK4	7.346787	6.932885281288832
Kinases (original Q.E.D model)	TPKI-35	P00519	ABL1	ABL1-phosphorylated	8.136677	8.164358579793706
Kinases (original Q.E.D model)	TPKI-35	P42684	ABL2	ABL2	6.585027	7.993541745770913
Kinases (original Q.E.D model)	TPKI-35	Q92772	CDKL2	CDKL2	6.79588	7.422746383830858
Kinases (original Q.E.D model)	TPKI-35	P07333	CSF1R	CSF1R	7.173925	7.62048915562165
Kinases (original Q.E.D model)	TPKI-35	Q08345	DDR1	DDR1	8.721246	8.252162641138515
Kinases (original Q.E.D model)	TPKI-35	Q16832	DDR2	DDR2	7.619789	7.553259909340886
Kinases (original Q.E.D model)	TPKI-35	O15197	EPHB6	EPHB6	6.769551	7.907887028810915
Kinases (original Q.E.D model)	TPKI-35	P21860	ERBB3	ERBB3	6.309804	7.268415283199368
Kinases (original Q.E.D model)	TPKI-35	P17948	FLT1	FLT1	6.69897	7.036185722351932
Kinases (original Q.E.D model)	TPKI-35	P36888	FLT3	FLT3	8.244125	7.279828877306133
Kinases (original Q.E.D model)	TPKI-35	P35916	FLT4	FLT4	7.318759	7.444647883099206
Kinases (original Q.E.D model)	TPKI-35	P10721	KIT	KIT	8.200659	7.507046613544909
Kinases (original Q.E.D model)	TPKI-35	P06239	LCK	LCK	7.004365	7.375199868255717
Kinases (original Q.E.D model)	TPKI-35	O94804	STK10	LOK	6.920819	7.001084691856072
Kinases (original Q.E.D model)	TPKI-35	Q13163	MAP2K5	MEK5	7	7.838350099656686
Kinases (original Q.E.D model)	TPKI-35	Q12866	MERTK	MERTK	6.769551	7.137196919708678
Kinases (original Q.E.D model)	TPKI-35	P08581	MET	MET	6.79588	7.747382205191911
Kinases (original Q.E.D model)	TPKI-35	P16234	PDGFRA	PDGFRA	7.823909	7.351829071320289
Kinases (original Q.E.D model)	TPKI-35	P09619	PDGFRB	PDGFRB	8.49485	7.452784524892957
Kinases (original Q.E.D model)	TPKI-35	P07949	RET	RET	6.853872	7.734402793703549
Kinases (original Q.E.D model)	TPKI-35	P35590	TIE1	TIE1	6.455932	7.359596902194609
Kinases (original Q.E.D model)	TPKI-35	P04629	NTRK1	TRKA	6.744727	6.788372353604689
Kinases (original Q.E.D model)	AKI00000050a	P51451	BLK	BLK	6.769551	7.044282313090465
Kinases (original Q.E.D model)	AKI00000050a	Q6P2M8	PNCK	CAMK1B	5	5.123567437434196
Kinases (original Q.E.D model)	AKI00000050a	P07333	CSF1R	CSF1R	8.244125	7.493491755554047
Kinases (original Q.E.D model)	AKI00000050a	P48729	CSNK1A1	CSNK1A1	6.337242	5.448925394846812
Kinases (original Q.E.D model)	AKI00000050a	P48730	CSNK1D	CSNK1D	6.552842	5.41406224651062
Kinases (original Q.E.D model)	AKI00000050a	P49674	CSNK1E	CSNK1E	6.721246	5.595244692834645
Kinases (original Q.E.D model)	AKI00000050a	Q9C098	DCLK3	DCAMKL3	6.356547	5.293689751973762
Kinases (original Q.E.D model)	AKI00000050a	Q08345	DDR1	DDR1	8.29243	8.040235379031612
Kinases (original Q.E.D model)	AKI00000050a	Q16832	DDR2	DDR2	7.744727	7.596844312972354
Kinases (original Q.E.D model)	AKI00000050a	Q9Y463	DYRK1B	DYRK1B	6.721246	5.624607777064487
Kinases (original Q.E.D model)	AKI00000050a	O15197	EPHB6	EPHB6	6.886057	7.503750691235888
Kinases (original Q.E.D model)	AKI00000050a	P36888	FLT3	FLT3	8.055517	7.870322039035969
Kinases (original Q.E.D model)	AKI00000050a	P35916	FLT4	FLT4	6.522879	7.497433910762466
Kinases (original Q.E.D model)	AKI00000050a	P25098	ADRBK1	GRK2	5	5.395440583890813
Kinases (original Q.E.D model)	AKI00000050a	P10721	KIT	KIT	8.853872	7.02886682192749
Kinases (original Q.E.D model)	AKI00000050a	P06239	LCK	LCK	6.229148	6.901020157326311
Kinases (original Q.E.D model)	AKI00000050a	P49137	MAPKAPK2	MAPKAPK2	5	5.23668319021933
Kinases (original Q.E.D model)	AKI00000050a	Q13163	MAP2K5	MEK5	6.537602	6.860227611238046
Kinases (original Q.E.D model)	AKI00000050a	Q9H1R3	MYLK2	MYLK2	6.886057	5.557695237198492
Kinases (original Q.E.D model)	AKI00000050a	P16234	PDGFRA	PDGFRA	8.221849	7.460380447414431
Kinases (original Q.E.D model)	AKI00000050a	P09619	PDGFRB	PDGFRB	9.19382	7.801240548793985
Kinases (original Q.E.D model)	AKI00000050a	P07949	RET	RET	6.79588	7.341630625963978
Kinases (original Q.E.D model)	AKI00000050a	O00141	SGK1	SGK	6.537602	5.577079283543303
Kinases (original Q.E.D model)	AKI00000050a	Q16288	NTRK3	TRKC	6.49485	7.324869416540084
Kinases (original Q.E.D model)	AKI00000050a	P35968	KDR	VEGFR2	7.677781	7.469875519983364
Kinases (original Q.E.D model)	AKI00000063a	Q8NI60	CABC1	ADCK3	6.221849	5.806829378729849
Kinases (original Q.E.D model)	AKI00000063a	O43683	BUB1	BUB1	6.376751	6.615113950069826
Kinases (original Q.E.D model)	AKI00000063a	Q6P2M8	PNCK	CAMK1B	5	5.732925539365029
Kinases (original Q.E.D model)	AKI00000063a	P48730	CSNK1D	CSNK1D	6.142668	7.109382595463065
Kinases (original Q.E.D model)	AKI00000063a	P49674	CSNK1E	CSNK1E	6.142668	7.223877741959409
Kinases (original Q.E.D model)	AKI00000063a	O14976	GAK	GAK	7	6.340899811577119
Kinases (original Q.E.D model)	AKI00000063a	P45983	MAPK8	JNK1	7.744727	6.6008581551460255
Kinases (original Q.E.D model)	AKI00000063a	P45984	MAPK9	JNK2	8.619789	6.861581117156217
Kinases (original Q.E.D model)	AKI00000063a	P53779	MAPK10	JNK3	8.638272	6.79146085177769
Kinases (original Q.E.D model)	AKI00000063a	P45985	MAP2K4	MEK4	6.677781	6.295553854055843
Kinases (original Q.E.D model)	AKI00000063a	Q9UBE8	NLK	NLK	8.387216	7.045183978817831
Kinases (original Q.E.D model)	AKI00000063a	Q16539	MAPK14	p38-alpha	9.327902	7.46865927075092
Kinases (original Q.E.D model)	AKI00000063a	Q15759	MAPK11	p38-beta	8.055517	6.951148742786483
Kinases (original Q.E.D model)	AKI00000063a	Q9BZL6	PRKD2	PRKD2	6.638272	6.341915526074733
Kinases (original Q.E.D model)	AKI00000063a	Q15418	RPS6KA1	RSK1(Kin.Dom.2-C-terminal)	7.080922	5.98033659925172
Kinases (original Q.E.D model)	AKI00000063a	Q9UK32	RPS6KA6	RSK4(Kin.Dom.2-C-terminal)	7.065502	6.20051099664685
Kinases (original Q.E.D model)	AKI00000063a	Q9NRP7	STK36	STK36	6.568636	5.681100800647015
Kinases (original Q.E.D model)	AKI00000063a	Q9NYL2	ZAK	ZAK	6.823909	5.809595976603784
Kinases (original Q.E.D model)	AKI00000070a	P11802	CDK4	CDK4-cyclinD1	7.337242	6.068456406878113
Kinases (original Q.E.D model)	AKI00000070a	P11802	CDK4	CDK4-cyclinD3	7.309804	6.068456406878113
Kinases (original Q.E.D model)	AKI00000070a	P50613	CDK7	CDK7	7.376751	6.538577822728996
Kinases (original Q.E.D model)	AKI00000070a	O76039	CDKL5	CDKL5	6.552842	6.499310324548779
Kinases (original Q.E.D model)	AKI00000070a	P48729	CSNK1A1	CSNK1A1	5.69897	5.455935110733458
Kinases (original Q.E.D model)	AKI00000070a	P19784	CSNK2A2	CSNK2A2	6.853872	6.344280513241601
Kinases (original Q.E.D model)	AKI00000070a	Q13627	DYRK1A	DYRK1A	6.769551	6.5217651209415735
Kinases (original Q.E.D model)	AKI00000070a	Q8TD08	MAPK15	ERK8	7.443697	6.4665286386744425
Kinases (original Q.E.D model)	AKI00000070a	P49840	GSK3A	GSK3A	7.721246	7.736798850784188
Kinases (original Q.E.D model)	AKI00000070a	P49841	GSK3B	GSK3B	7.886057	7.802101726608646
Kinases (original Q.E.D model)	AKI00000070a	Q86Z02	HIPK1	HIPK1	6.187087	5.7897031408116275
Kinases (original Q.E.D model)	AKI00000070a	Q9Y6R4	MAP3K4	MAP3K4	5	5.178363408523934
Kinases (original Q.E.D model)	AKI00000070a	Q9NRP7	STK36	STK36	6.79588	5.600552133224072
Kinases (original Q.E.D model)	AKI00000070a	P37173	TGFBR2	TGFBR2	7.055517	5.721472513967511
Kinases (original Q.E.D model)	AKI00000070a	P29597	TYK2	TYK2(JH2domain-pseudokinase)	6.721246	6.042439605954013
Kinases (original Q.E.D model)	AKI00000070a	Q56UN5	MAP3K19	YSK4	6.744727	5.868204119551977
Kinases (original Q.E.D model)	AKI00000074a	Q9BWU1	CDK19	CDK11	7.619789	5.987334279550878
Kinases (original Q.E.D model)	AKI00000074a	P49336	CDK8	CDK8	7.366532	6.503109467157435
Kinases (original Q.E.D model)	AKI00000074a	P53355	DAPK1	DAPK1	6.244125	5.706494490236209
Kinases (original Q.E.D model)	AKI00000074a	Q9UIK4	DAPK2	DAPK2	6.721246	5.738944530420692
Kinases (original Q.E.D model)	AKI00000074a	O43293	DAPK3	DAPK3	7.376751	6.297787701797839
Kinases (original Q.E.D model)	AKI00000074a	Q86Z02	HIPK1	HIPK1	7.045757	5.653445551339421
Kinases (original Q.E.D model)	AKI00000074a	Q9H2X6	HIPK2	HIPK2	6.853872	5.920700960847069
Kinases (original Q.E.D model)	AKI00000074a	Q9H422	HIPK3	HIPK3	6.522879	5.81445527764116
Kinases (original Q.E.D model)	AKI00000074a	Q8NE63	HIPK4	HIPK4	6.69897	5.987288600536359
Kinases (original Q.E.D model)	AKI00000074a	Q13163	MAP2K5	MEK5	5.638272	6.735252631980993
Kinases (original Q.E.D model)	AKI00000074a	Q9Y2I7	PIKFYVE	PIKFYVE	6.29243	4.790758781074689
Kinases (original Q.E.D model)	AKI00000021a	Q08345	DDR1	DDR1	7.004365	7.7626426740716195
Kinases (original Q.E.D model)	AKI00000021a	Q16832	DDR2	DDR2	6.677781	7.295050353543204
Kinases (original Q.E.D model)	AKI00000021a	Q9P2K8	EIF2AK4	GCN2(Kin.Dom.2,S808G)	7.251812	6.415461077278914
Kinases (original Q.E.D model)	AKI00000021a	O60674	JAK2	JAK2(JH1domain-catalytic)	6.920819	7.249155628827413
Kinases (original Q.E.D model)	AKI00000021a	P52333	JAK3	JAK3(JH1domain-catalytic)	6.443697	6.811854031465602
Kinases (original Q.E.D model)	AKI00000021a	Q9Y2U5	MAP3K2	MAP3K2	7.086186	7.158492584402598
Kinases (original Q.E.D model)	AKI00000021a	Q99759	MAP3K3	MAP3K3	7.05061	6.815835017745689
Kinases (original Q.E.D model)	AKI00000021a	Q9Y6R4	MAP3K4	MAP3K4	7.468521	5.596534674711935
Kinases (original Q.E.D model)	AKI00000021a	Q9Y4K4	MAP4K5	MAP4K5	6.958607	7.058630585877658
Kinases (original Q.E.D model)	AKI00000021a	P42345	MTOR	MTOR	5	6.180435535922503
Kinases (original Q.E.D model)	AKI00000021a	P29597	TYK2	TYK2(JH1domain-catalytic)	6.180456	6.49472464466303
Kinases (original Q.E.D model)	AKI00000021a	P30291	WEE1	WEE1	7.327902	7.337197120904737
Kinases (original Q.E.D model)	AKI00000021a	P0C1S8	WEE2	WEE2	7.283997	6.671951325934766
Kinases (original Q.E.D model)	AKI00000021a	Q56UN5	MAP3K19	YSK4	7.508638	6.654084580129892
Kinases (original Q.E.D model)	AKI00000047a	Q8NI60	CABC1	ADCK3	5	6.050609773840897
Kinases (original Q.E.D model)	AKI00000047a	P30530	AXL	AXL	6.744727	7.588496239493764
Kinases (original Q.E.D model)	AKI00000047a	P49760	CLK2	CLK2	5.161151	6.095373391678059
Kinases (original Q.E.D model)	AKI00000047a	P07333	CSF1R	CSF1R	8.823909	8.717105027895034
Kinases (original Q.E.D model)	AKI00000047a	P49674	CSNK1E	CSNK1E	5	6.4206749100601685
Kinases (original Q.E.D model)	AKI00000047a	Q08345	DDR1	DDR1	7.387216	8.244357918646559
Kinases (original Q.E.D model)	AKI00000047a	Q16832	DDR2	DDR2	7.229148	7.910424202616859
Kinases (original Q.E.D model)	AKI00000047a	O94768	STK17B	DRAK2	5	6.1582997075605785
Kinases (original Q.E.D model)	AKI00000047a	P29323	EPHB2	EPHB2	5.39794	6.591038445573239
Kinases (original Q.E.D model)	AKI00000047a	P54753	EPHB3	EPHB3	5.853872	5.768874565752053
Kinases (original Q.E.D model)	AKI00000047a	O15197	EPHB6	EPHB6	7.142668	7.620896028060665
Kinases (original Q.E.D model)	AKI00000047a	P17948	FLT1	FLT1	7.468521	9.028187508625612
Kinases (original Q.E.D model)	AKI00000047a	P36888	FLT3	FLT3	9.537602	8.925816936886939
Kinases (original Q.E.D model)	AKI00000047a	P35916	FLT4	FLT4	6.853872	8.264635409072577
Kinases (original Q.E.D model)	AKI00000047a	Q8NE63	HIPK4	HIPK4	6.387216	7.165051405192528
Kinases (original Q.E.D model)	AKI00000047a	P10721	KIT	KIT	9.055517	8.51199892693177
Kinases (original Q.E.D model)	AKI00000047a	Q8IVH8	MAP4K3	MAP4K3	5	6.692514991898211
Kinases (original Q.E.D model)	AKI00000047a	Q8WXR4	MYO3B	MYO3B	5	6.156441693332995
Kinases (original Q.E.D model)	AKI00000047a	P16234	PDGFRA	PDGFRA	8.677781	8.575604478315938
Kinases (original Q.E.D model)	AKI00000047a	P09619	PDGFRB	PDGFRB	8.721246	8.911832542188579
Kinases (original Q.E.D model)	AKI00000047a	Q96Q40	CDK15	PFTAIRE2	5	5.692801937621491
Kinases (original Q.E.D model)	AKI00000047a	Q8TBX8	PIP4K2C	PIP5K2C	6.568636	6.176002368256867
Kinases (original Q.E.D model)	AKI00000047a	P07949	RET	RET	5.853872	7.376691046578834
Kinases (original Q.E.D model)	AKI00000047a	P57078	RIPK4	RIPK4	5	6.117383630887959
Kinases (original Q.E.D model)	AKI00000047a	Q15349	RPS6KA2	RSK3(Kin.Dom.1-N-terminal)	5	5.777888163884416
Kinases (original Q.E.D model)	AKI00000047a	P12931	SRC	SRC	5	6.041779959181665
Kinases (original Q.E.D model)	AKI00000047a	Q16288	NTRK3	TRKC	6.958607	7.41391900534294
Kinases (original Q.E.D model)	AKI00000047a	P35968	KDR	VEGFR2	8.69897	8.53486733836679
Kinases (original Q.E.D model)	AKI00000047a	Q56UN5	MAP3K19	YSK4	7.327902	6.784939693863268
Kinases (original Q.E.D model)	GSK1379713	Q9BYP7	WNK3	WNK3	5	6.074395256166687
Kinases (original Q.E.D model)	GSK1379766	O14965	AURKA	AURKA	5	6.722006653464784
Kinases (original Q.E.D model)	GSK1379766	Q9UQB9	AURKC	AURKC	5	6.9373482064353045
Kinases (original Q.E.D model)	GSK1379766	O15197	EPHB6	EPHB6	5.79588	7.134161847308762
Kinases (original Q.E.D model)	GSK1379766	Q92918	MAP4K1	HPK1	5	5.669740654141986
Kinases (original Q.E.D model)	GSK1379766	P51617	IRAK1	IRAK1	5	6.099346922887081
Kinases (original Q.E.D model)	GSK1379766	Q9Y616	IRAK3	IRAK3	5	6.330519186207753
Kinases (original Q.E.D model)	GSK1379766	O60674	JAK2	JAK2(JH1domain-catalytic)	5.552842	6.413467884625498
Kinases (original Q.E.D model)	GSK1379766	Q13163	MAP2K5	MEK5	5.376751	7.084667344296309
Kinases (original Q.E.D model)	GSK1379766	Q6P3R8	NEK5	NEK5	5	5.993032836624408
Kinases (original Q.E.D model)	GSK1379766	Q9UBF8	PI4KB	PIK4CB	5	5.563740716631913
Kinases (original Q.E.D model)	GSK1379766	Q8TBX8	PIP4K2C	PIP5K2C	5.619789	6.305825251249333
Kinases (original Q.E.D model)	GSK1379766	Q9BRS2	RIOK1	RIOK1	5	5.646509626279774
Kinases (original Q.E.D model)	GSK1379766	O14730	RIOK3	RIOK3	5	5.618987918622807
Kinases (original Q.E.D model)	GSK1379766	Q6PHR2	ULK3	ULK3	5	6.127173229670373
Kinases (original Q.E.D model)	GSK1379708	Q96J92	WNK4	WNK4	5	5.5066699225185465
Kinases (original Q.E.D model)	GSK1379753	Q13705	ACVR2B	ACVR2B	5	4.897193881322753
Kinases (original Q.E.D model)	GSK1379753	O14965	AURKA	AURKA	5.920819	6.805713204145403
Kinases (original Q.E.D model)	GSK1379753	O15197	EPHB6	EPHB6	6.39794	6.910467165377789
Kinases (original Q.E.D model)	GSK1379753	Q9Y616	IRAK3	IRAK3	6.958607	5.871869435980365
Kinases (original Q.E.D model)	GSK1379753	O60674	JAK2	JAK2(JH1domain-catalytic)	6.251812	6.031172659213172
Kinases (original Q.E.D model)	GSK1379753	P10721	KIT	KIT	5.958607	5.980121177629243
Kinases (original Q.E.D model)	GSK1379753	P29376	LTK	LTK	5.677781	6.286210632094869
Kinases (original Q.E.D model)	GSK1379753	Q13163	MAP2K5	MEK5	7.408935	6.92235119219268
Kinases (original Q.E.D model)	GSK1379753	Q13043	STK4	MST1	5	5.330538840383015
Kinases (original Q.E.D model)	GSK1379753	Q6P3R8	NEK5	NEK5	6.366532	5.6132175113871705
Kinases (original Q.E.D model)	GSK1379753	O75914	PAK3	PAK3	5	5.481433819012131
Kinases (original Q.E.D model)	GSK1379753	Q8TBX8	PIP4K2C	PIP5K2C	6.744727	6.170570160466842
Kinases (original Q.E.D model)	GSK1379753	O75716	STK16	STK16	6.187087	6.476493037121613
Kinases (original Q.E.D model)	GSK1379765	Q96D53	ADCK4	ADCK4	5.267606	5.503492858509688
Kinases (original Q.E.D model)	GSK1379765	O14965	AURKA	AURKA	5.167491	6.538806511822252
Kinases (original Q.E.D model)	GSK1379765	Q96GD4	AURKB	AURKB	5.920819	6.76699649690924
Kinases (original Q.E.D model)	GSK1379765	O43683	BUB1	BUB1	5	6.493844901613166
Kinases (original Q.E.D model)	GSK1379765	O15197	EPHB6	EPHB6	5.585027	6.68046896831716
Kinases (original Q.E.D model)	GSK1379765	P14616	INSRR	INSRR	5	5.857334018078063
Kinases (original Q.E.D model)	GSK1379765	Q9Y616	IRAK3	IRAK3	5.49485	5.849119389013229
Kinases (original Q.E.D model)	GSK1379765	O60674	JAK2	JAK2(JH1domain-catalytic)	5.638272	6.538957152977909
Kinases (original Q.E.D model)	GSK1379765	P53671	LIMK2	LIMK2	5	5.438289443017294
Kinases (original Q.E.D model)	GSK1379765	Q13163	MAP2K5	MEK5	7.136677	6.9658167766713035
Kinases (original Q.E.D model)	GSK1379765	O15146	MUSK	MUSK	5	5.7519395528758706
Kinases (original Q.E.D model)	GSK1379765	Q6P3R8	NEK5	NEK5	5.267606	5.439189377070352
Kinases (original Q.E.D model)	GSK1379765	P42338	PIK3CB	PIK3CB	5	4.374030478642278
Kinases (original Q.E.D model)	GSK1379765	Q8TBX8	PIP4K2C	PIP5K2C	5.251812	5.923791049903976
Kinases (original Q.E.D model)	GSK1379765	P35590	TIE1	TIE1	5	5.902226026467934
Kinases (original Q.E.D model)	GSK1379765	Q6PHR2	ULK3	ULK3	5.79588	5.8736868389484815
Kinases (original Q.E.D model)	GSK1033723	Q9Y243	AKT3	AKT3	5	5.0644531660738625
Kinases (original Q.E.D model)	GSK1033723	P30530	AXL	AXL	5	5.494382299219588
Kinases (original Q.E.D model)	GSK1033723	P49759	CLK1	CLK1	6.823909	7.244799798426964
Kinases (original Q.E.D model)	GSK1033723	Q9HAZ1	CLK4	CLK4	6.886057	7.412604360233056
Kinases (original Q.E.D model)	GSK1033723	Q09013	DMPK	DMPK	5.091515	6.222229475327237
Kinases (original Q.E.D model)	GSK1033723	Q13627	DYRK1A	DYRK1A	6.886057	7.0405267718103275
Kinases (original Q.E.D model)	GSK1033723	Q9Y463	DYRK1B	DYRK1B	5	6.766787020652763
Kinases (original Q.E.D model)	GSK1033723	Q92630	DYRK2	DYRK2	6.366532	5.957569170241094
Kinases (original Q.E.D model)	GSK1033723	Q8TF76	GSG2	HASPIN	5	5.758405638399786
Kinases (original Q.E.D model)	GSK1033723	Q9H422	HIPK3	HIPK3	6.769551	6.269276396830329
Kinases (original Q.E.D model)	GSK1033723	P06213	INSR	INSR	5	4.807360224161121
Kinases (original Q.E.D model)	GSK1033723	Q02763	TEK	TIE2	5	5.227986875022884
Kinases (original Q.E.D model)	GSK1033723	Q56UN5	MAP3K19	YSK4	6.431798	5.807715334175039
Kinases (original Q.E.D model)	GSK1379763	P27037	ACVR2A	ACVR2A	5	5.1759881007182
Kinases (original Q.E.D model)	GSK1379763	Q9UQB9	AURKC	AURKC	6.05061	6.998411134416104
Kinases (original Q.E.D model)	GSK1379763	O15197	EPHB6	EPHB6	6.552842	7.336412528657168
Kinases (original Q.E.D model)	GSK1379763	Q9H422	HIPK3	HIPK3	5	5.966986688688547
Kinases (original Q.E.D model)	GSK1379763	Q9Y616	IRAK3	IRAK3	6.823909	6.00671681778149
Kinases (original Q.E.D model)	GSK1379763	O60674	JAK2	JAK2(JH1domain-catalytic)	6.060481	6.310442735379069
Kinases (original Q.E.D model)	GSK1379763	P10721	KIT	KIT	6.69897	6.250003438566552
Kinases (original Q.E.D model)	GSK1379763	Q13233	MAP3K1	MAP3K1	5	4.770728299283606
Kinases (original Q.E.D model)	GSK1379763	Q9Y4K4	MAP4K5	MAP4K5	5	5.856404637354202
Kinases (original Q.E.D model)	GSK1379763	Q13163	MAP2K5	MEK5	7.619789	7.037895710695653
Kinases (original Q.E.D model)	GSK1379763	Q6P3R8	NEK5	NEK5	6.431798	5.716147311341163
Kinases (original Q.E.D model)	GSK1379763	P09619	PDGFRB	PDGFRB	5.657577	6.230067952644472
Kinases (original Q.E.D model)	GSK1379763	Q8TBX8	PIP4K2C	PIP5K2C	6.619789	6.029623559893368
Kinases (original Q.E.D model)	GSK1379763	Q9BRS2	RIOK1	RIOK1	5.657577	5.557122046388986
Kinases (original Q.E.D model)	GSK1379763	O14730	RIOK3	RIOK3	5	5.524357444362036
Kinases (original Q.E.D model)	GSK1379763	Q16288	NTRK3	TRKC	6.251812	5.9179595133890555
Kinases (original Q.E.D model)	GSK1379763	Q6PHR2	ULK3	ULK3	6.136677	5.980625850356099
Kinases (original Q.E.D model)	SB-213663	O96017	CHEK2	CHEK2	5	6.0828463888479805
Kinases (original Q.E.D model)	SB-213663	O14578	CIT	CIT	6.585027	6.267091851537419
Kinases (original Q.E.D model)	SB-213663	Q6DT37	CDC42BPG	DMPK2	6.537602	5.933594894365037
Kinases (original Q.E.D model)	SB-213663	P45983	MAPK8	JNK1	6.657577	6.723540692952295
Kinases (original Q.E.D model)	SB-213663	P45984	MAPK9	JNK2	7.337242	6.8914521336412
Kinases (original Q.E.D model)	SB-213663	P53779	MAPK10	JNK3	7.187087	6.954231840975271
Kinases (original Q.E.D model)	SB-213663	Q15746	MYLK	MYLK	5	4.7206037015335856
Kinases (original Q.E.D model)	SB-213663	Q16539	MAPK14	p38-alpha	7.267606	7.520480155219287
Kinases (original Q.E.D model)	SB-213663	Q9UHD2	TBK1	TBK1	5	5.56747631758082
Kinases (original Q.E.D model)	GSK301362	Q6P2M8	PNCK	CAMK1B	6.508638	5.046148307758905
Kinases (original Q.E.D model)	GSK301362	O14920	IKBKB	IKK-beta	7.677781	5.742796638381718
Kinases (original Q.E.D model)	GSK301362	P23458	JAK1	JAK1(JH2domain-pseudokinase)	6.408935	5.959136665920091
Kinases (original Q.E.D model)	GSK301362	O60674	JAK2	JAK2(JH1domain-catalytic)	6.744727	6.215412740029874
Kinases (original Q.E.D model)	GSK301362	Q13188	STK3	MST2	5.657577	5.474850726950809
Kinases (original Q.E.D model)	GSK301362	Q86YV6	MYLK4	MYLK4	6.853872	6.004723404915946
Kinases (original Q.E.D model)	GSK301362	Q9H093	NUAK2	SNARK	6.69897	5.8809056029726845
Kinases (original Q.E.D model)	GSK301362	Q7L7X3	TAOK1	TAOK1	7.167491	5.3957038096002465
Kinases (original Q.E.D model)	GSK301362	Q9H2K8	TAOK3	TAOK3	7.49485	5.740364778191939
Kinases (original Q.E.D model)	GSK301362	P29597	TYK2	TYK2(JH2domain-pseudokinase)	8.537602	5.682252702481114
Kinases (original Q.E.D model)	GSK1379944	O14936	CASK	CASK	5	5.551723753284547
Kinases (original Q.E.D model)	GSK1379944	Q00526	CDK3	CDK3	5	5.225659215921115
Kinases (original Q.E.D model)	GSK1379944	P11802	CDK4	CDK4-cyclinD1	5	5.128403627500716
Kinases (original Q.E.D model)	GSK1379944	O14757	CHEK1	CHEK1	5	5.2796804888784274
Kinases (original Q.E.D model)	GSK1379944	P78368	CSNK1G2	CSNK1G2	5	5.3394892600819
Kinases (original Q.E.D model)	GSK1379944	O43293	DAPK3	DAPK3	5	5.850372262013771
Kinases (original Q.E.D model)	GSK1379944	Q08345	DDR1	DDR1	5	6.098184758938127
Kinases (original Q.E.D model)	GSK1379944	P29323	EPHB2	EPHB2	5	5.428364798491552
Kinases (original Q.E.D model)	GSK1379944	P27361	MAPK3	ERK1	5	4.847587583853458
Kinases (original Q.E.D model)	GSK1379944	P22455	FGFR4	FGFR4	5	4.902335428693879
Kinases (original Q.E.D model)	GSK1379944	O14920	IKBKB	IKK-beta	5	5.831025721373698
Kinases (original Q.E.D model)	GSK1379944	P51617	IRAK1	IRAK1	5	5.783804246610429
Kinases (original Q.E.D model)	GSK1379944	Q6P3R8	NEK5	NEK5	5	5.505588610312869
Kinases (original Q.E.D model)	GSK1379944	Q9UBE8	NLK	NLK	5	6.30333156369513
Kinases (original Q.E.D model)	GSK1379944	P09619	PDGFRB	PDGFRB	5	6.510280819313435
Kinases (original Q.E.D model)	GSK1379944	O60331	PIP5K1C	PIP5K1C	5	5.18898394354808
Kinases (original Q.E.D model)	GSK1379944	Q02156	PRKCE	PRKCE	5	5.812738282098703
Kinases (original Q.E.D model)	GSK1379944	O94806	PRKD3	PRKD3	5	5.880332529227544
Kinases (original Q.E.D model)	GSK1379944	P07949	RET	RET	5	6.082125527243488
Kinases (original Q.E.D model)	GSK1379753	Q16288	NTRK3	TRKC	6.537602	5.629153272106245
Kinases (original Q.E.D model)	GW819776	Q8IVW4	CDKL3	CDKL3	5	6.761019419144248
Kinases (original Q.E.D model)	GW819776	P49759	CLK1	CLK1	5.309804	7.077825403369584
Kinases (original Q.E.D model)	GW819776	Q8TD08	MAPK15	ERK8	5.619789	7.553103370535195
Kinases (original Q.E.D model)	GW819776	Q86Z02	HIPK1	HIPK1	5.013228	6.561715431977389
Kinases (original Q.E.D model)	GW819776	Q9H2X6	HIPK2	HIPK2	5.30103	6.836338469512019
Kinases (original Q.E.D model)	GW819776	Q9H422	HIPK3	HIPK3	5	6.99800471126859
Kinases (original Q.E.D model)	GW819776	P45983	MAPK8	JNK1	5.091515	7.180408756450745
Kinases (original Q.E.D model)	GW819776	P53779	MAPK10	JNK3	5	7.373750459070155
Kinases (original Q.E.D model)	GW819776	P10721	KIT	KIT	5	6.613784307764667
Kinases (original Q.E.D model)	GW819776	P46734	MAP2K3	MEK3	5.39794	7.073625679505868
Kinases (original Q.E.D model)	GW819776	P51956	NEK3	NEK3	5	6.929631630965073
Kinases (original Q.E.D model)	GW819776	Q6P3R8	NEK5	NEK5	5	6.49433205375516
Kinases (original Q.E.D model)	GW819776	Q8TBX8	PIP4K2C	PIP5K2C	5	6.366229295260652
Kinases (original Q.E.D model)	GW819776	Q9BVS4	RIOK2	RIOK2	5.070581	6.694432355103584
Kinases (original Q.E.D model)	GW856795	P00519	ABL1	ABL1-phosphorylated	7.309804	6.4111193017982195
Kinases (original Q.E.D model)	GW856795	P04626	ERBB2	ERBB2	6.309804	6.032089844203213
Kinases (original Q.E.D model)	GW856795	P42685	FRK	FRK	7.031517	6.884458028140649
Kinases (original Q.E.D model)	GW856795	P06239	LCK	LCK	6.031517	6.219532644690438
Kinases (original Q.E.D model)	GW856795	Q12851	MAP4K2	MAP4K2	5.552842	6.117390281338843
Kinases (original Q.E.D model)	GW856795	P16234	PDGFRA	PDGFRA	5.958607	6.063972451976962
Kinases (original Q.E.D model)	GW856795	O15530	PDPK1	PDPK1	5	5.979951590304354
Kinases (original Q.E.D model)	GW856795	P17612	PRKACA	PKAC-alpha	5	6.153433248955472
Kinases (original Q.E.D model)	GW856795	P07949	RET	RET	6.886057	6.982890310944601
Kinases (original Q.E.D model)	GW856795	P12931	SRC	SRC	6.142668	6.438961476908331
Kinases (original Q.E.D model)	GW856795	Q7L7X3	TAOK1	TAOK1	5	5.752269018279042
Kinases (original Q.E.D model)	GW856795	P37173	TGFBR2	TGFBR2	6.69897	5.987183273079472
Kinases (original Q.E.D model)	GW856795	Q86Y07	VRK2	VRK2	5	5.654924907283568
Kinases (original Q.E.D model)	GSK902056	P31749	AKT1	AKT1	7.004365	7.831976999550123
Kinases (original Q.E.D model)	GSK902056	P31751	AKT2	AKT2	7	7.434735040255176
Kinases (original Q.E.D model)	GSK902056	Q9Y243	AKT3	AKT3	7.346787	7.382646185511341
Kinases (original Q.E.D model)	GSK902056	P21802	FGFR2	FGFR2	5	5.432301121012083
Kinases (original Q.E.D model)	GSK902056	Q9P286	PAK7	PAK7	5.958607	7.296771349250985
Kinases (original Q.E.D model)	GSK902056	Q05655	PRKCD	PRKCD	6	7.105419730216262
Kinases (original Q.E.D model)	GSK902056	Q02156	PRKCE	PRKCE	7.49485	7.941592560816482
Kinases (original Q.E.D model)	GSK902056	P24723	PRKCH	PRKCH	7.387216	8.053681678060416
Kinases (original Q.E.D model)	GSK902056	Q04759	PRKCQ	PRKCQ	7.39794	7.540415633663321
Kinases (original Q.E.D model)	GSK902056	Q13237	PRKG2	PRKG2	7.49485	7.341203879833723
Kinases (original Q.E.D model)	GSK902056	P51817	PRKX	PRKX	6.920819	7.307064829138731
Kinases (original Q.E.D model)	GSK902056	O75676	RPS6KA4	RPS6KA4(Kin.Dom.2-C-terminal)	6.366532	7.411138535759183
Kinases (original Q.E.D model)	GSK902056	Q56UN5	MAP3K19	YSK4	8.013228	7.516991649330352
