# Supplementary material for: Crowdsourced mapping of unexplored target space of kinase inhibitors
Source: Nat Commun. 2021 Jun 3;12:3307. doi: 10.1038/s41467-021-23165-1 (PMC8175708; doi:10.1038/s41467-021-23165-1)
Supplement: Supplementary file 7 — Source Data [file 41467_2021_23165_MOESM7_ESM.zip › source_data/SuppFig24/SuppFig24.csv]

model	Compound_Name	UniProt_Id	Entrez_Gene_Symbol	DiscoveRx_Gene_Symbol	pKd_true	pKd_pred
Q.E.D model with the same compound kernel as baseline model	PFE-PKIS 10	Q9UM73	ALK	ALK	9	9.219101669498778
Q.E.D model with the same compound kernel as baseline model	PFE-PKIS 10	Q9UIK4	DAPK2	DAPK2	5	6.724300322677769
Q.E.D model with the same compound kernel as baseline model	PFE-PKIS 10	O15075	DCLK1	DCAMKL1	6.920819	7.189560515615087
Q.E.D model with the same compound kernel as baseline model	PFE-PKIS 10	Q8N568	DCLK2	DCAMKL2	6.318759	7.208024251419947
Q.E.D model with the same compound kernel as baseline model	PFE-PKIS 10	O15197	EPHB6	EPHB6	5.638272	8.164997209310009
Q.E.D model with the same compound kernel as baseline model	PFE-PKIS 10	Q05397	PTK2	FAK	8.30103	7.745294120355466
Q.E.D model with the same compound kernel as baseline model	PFE-PKIS 10	P16591	FER	FER	7.49485	7.984069532340885
Q.E.D model with the same compound kernel as baseline model	PFE-PKIS 10	P07332	FES	FES	6.920819	7.673599666887552
Q.E.D model with the same compound kernel as baseline model	PFE-PKIS 10	P42685	FRK	FRK	6.823909	7.556741872173569
Q.E.D model with the same compound kernel as baseline model	PFE-PKIS 10	Q15835	GRK1	GRK1	6.744727	6.951034156852851
Q.E.D model with the same compound kernel as baseline model	PFE-PKIS 10	Q8WTQ7	GRK7	GRK7	6.886057	6.9317076419564625
Q.E.D model with the same compound kernel as baseline model	PFE-PKIS 10	O94804	STK10	LOK	6.337242	8.610602065099679
Q.E.D model with the same compound kernel as baseline model	PFE-PKIS 10	P29376	LTK	LTK	6.244125	8.737374031986057
Q.E.D model with the same compound kernel as baseline model	PFE-PKIS 10	P46734	MAP2K3	MEK3	6.19382	6.646018037821669
Q.E.D model with the same compound kernel as baseline model	PFE-PKIS 10	P15735	PHKG2	PHKG2	6.920819	6.627736635131023
Q.E.D model with the same compound kernel as baseline model	PFE-PKIS 10	O00444	PLK4	PLK4	7.408935	7.945688744582154
Q.E.D model with the same compound kernel as baseline model	PFE-PKIS 10	Q14289	PTK2B	PYK2	8.091515	7.531563349474596
Q.E.D model with the same compound kernel as baseline model	PFE-PKIS 10	Q6XUX3	DSTYK	RIPK5	6.420216	7.288043189435553
Q.E.D model with the same compound kernel as baseline model	PFE-PKIS 10	P08922	ROS1	ROS1	9.39794	8.871132501625524
Q.E.D model with the same compound kernel as baseline model	PFE-PKIS 10	Q9H2G2	SLK	SLK	6.638272	8.251298285204571
Q.E.D model with the same compound kernel as baseline model	PFE-PKIS 10	Q13470	TNK1	TNK1	7.004365	7.40716654705133
Q.E.D model with the same compound kernel as baseline model	PFE-PKIS 10	Q07912	TNK2	TNK2	7.657577	7.5613335482385065
Q.E.D model with the same compound kernel as baseline model	PFE-PKIS 10	P04629	NTRK1	TRKA	6.769551	8.30708270319418
Q.E.D model with the same compound kernel as baseline model	PFE-PKIS 10	Q16620	NTRK2	TRKB	6.39794	8.316512788678738
Q.E.D model with the same compound kernel as baseline model	PFE-PKIS 14	Q96GD4	AURKB	AURKB	6.283997	5.9451398024381215
Q.E.D model with the same compound kernel as baseline model	PFE-PKIS 14	Q8N5S9	CAMKK1	CAMKK1	6.468521	5.742347513686922
Q.E.D model with the same compound kernel as baseline model	PFE-PKIS 14	Q96RR4	CAMKK2	CAMKK2	6.769551	5.918213458433527
Q.E.D model with the same compound kernel as baseline model	PFE-PKIS 14	P49759	CLK1	CLK1	6.79588	6.178676891227252
Q.E.D model with the same compound kernel as baseline model	PFE-PKIS 14	Q9HAZ1	CLK4	CLK4	7.508638	6.352913691780823
Q.E.D model with the same compound kernel as baseline model	PFE-PKIS 14	P68400	CSNK2A1	CSNK2A1	5.69897	5.4146143624034195
Q.E.D model with the same compound kernel as baseline model	PFE-PKIS 14	P19784	CSNK2A2	CSNK2A2	6.21467	5.625068699983602
Q.E.D model with the same compound kernel as baseline model	PFE-PKIS 14	Q9UEE5	STK17A	DRAK1	6.568636	5.991902847089005
Q.E.D model with the same compound kernel as baseline model	PFE-PKIS 14	O94768	STK17B	DRAK2	7.958607	5.881387467508781
Q.E.D model with the same compound kernel as baseline model	PFE-PKIS 14	Q13627	DYRK1A	DYRK1A	7.387216	5.48404653349897
Q.E.D model with the same compound kernel as baseline model	PFE-PKIS 14	Q86Z02	HIPK1	HIPK1	6.769551	5.3077292314368245
Q.E.D model with the same compound kernel as baseline model	PFE-PKIS 14	Q9H2X6	HIPK2	HIPK2	6.79588	5.483909408437842
Q.E.D model with the same compound kernel as baseline model	PFE-PKIS 14	Q9H422	HIPK3	HIPK3	6.69897	5.62556138343304
Q.E.D model with the same compound kernel as baseline model	PFE-PKIS 14	Q8NE63	HIPK4	HIPK4	6.259637	5.496303900256885
Q.E.D model with the same compound kernel as baseline model	PFE-PKIS 14	P09619	PDGFRB	PDGFRB	6.920819	6.053793688207036
Q.E.D model with the same compound kernel as baseline model	PFE-PKIS 14	O60331	PIP5K1C	PIP5K1C	6.327902	5.589451598051583
Q.E.D model with the same compound kernel as baseline model	PFE-PKIS 14	P19525	EIF2AK2	PRKR	5	4.909507021190954
Q.E.D model with the same compound kernel as baseline model	PFE-PKIS 18	O14965	AURKA	AURKA	6.677781	7.349996495567939
Q.E.D model with the same compound kernel as baseline model	PFE-PKIS 18	Q96GD4	AURKB	AURKB	6.769551	7.29049261881938
Q.E.D model with the same compound kernel as baseline model	PFE-PKIS 18	P19784	CSNK2A2	CSNK2A2	6.154902	6.478124251399876
Q.E.D model with the same compound kernel as baseline model	PFE-PKIS 18	O94768	STK17B	DRAK2	5.619789	6.618787092310159
Q.E.D model with the same compound kernel as baseline model	PFE-PKIS 18	Q05397	PTK2	FAK	8.619789	7.82912122685966
Q.E.D model with the same compound kernel as baseline model	PFE-PKIS 18	P36888	FLT3	FLT3	7.21467	7.067385211181236
Q.E.D model with the same compound kernel as baseline model	PFE-PKIS 18	P35916	FLT4	FLT4	6.552842	6.936483625554427
Q.E.D model with the same compound kernel as baseline model	PFE-PKIS 18	P23458	JAK1	JAK1(JH2domain-pseudokinase)	6.356547	7.145497988662723
Q.E.D model with the same compound kernel as baseline model	PFE-PKIS 18	O60674	JAK2	JAK2(JH1domain-catalytic)	7.045757	7.807769209892057
Q.E.D model with the same compound kernel as baseline model	PFE-PKIS 18	P52333	JAK3	JAK3(JH1domain-catalytic)	7.769551	7.186945429831779
Q.E.D model with the same compound kernel as baseline model	PFE-PKIS 18	P08581	MET	MET	6	6.796475102213067
Q.E.D model with the same compound kernel as baseline model	PFE-PKIS 18	P80192	MAP3K9	MLK1	7.958607	6.2474999880943
Q.E.D model with the same compound kernel as baseline model	PFE-PKIS 18	Q02779	MAP3K10	MLK2	7.130768	6.071733695528276
Q.E.D model with the same compound kernel as baseline model	PFE-PKIS 18	Q16584	MAP3K11	MLK3	7.552842	6.245564323592249
Q.E.D model with the same compound kernel as baseline model	PFE-PKIS 18	Q16539	MAPK14	p38-alpha	5	7.681436958764171
Q.E.D model with the same compound kernel as baseline model	PFE-PKIS 18	P07949	RET	RET	6.455932	7.624043625294297
Q.E.D model with the same compound kernel as baseline model	PFE-PKIS 18	O14730	RIOK3	RIOK3	6.207608	6.42896109855357
Q.E.D model with the same compound kernel as baseline model	PFE-PKIS 18	Q9H093	NUAK2	SNARK	5.886057	7.70815188427857
Q.E.D model with the same compound kernel as baseline model	PFE-PKIS 18	O75716	STK16	STK16	7.309804	6.783291299492046
Q.E.D model with the same compound kernel as baseline model	PFE-PKIS 18	P43405	SYK	SYK	6.443697	6.566262758013113
Q.E.D model with the same compound kernel as baseline model	PFE-PKIS 18	Q9UHD2	TBK1	TBK1	6.376751	6.6509604887748806
Q.E.D model with the same compound kernel as baseline model	PFE-PKIS 18	P04629	NTRK1	TRKA	6.420216	6.8301540116569255
Q.E.D model with the same compound kernel as baseline model	PFE-PKIS 18	Q16620	NTRK2	TRKB	5.677781	6.98241429787383
Q.E.D model with the same compound kernel as baseline model	PFE-PKIS 18	P33981	TTK	TTK	7.568636	6.44093835620519
Q.E.D model with the same compound kernel as baseline model	PFE-PKIS 18	P29597	TYK2	TYK2(JH1domain-catalytic)	6.585027	7.206729521111554
Q.E.D model with the same compound kernel as baseline model	PFE-PKIS 18	Q56UN5	MAP3K19	YSK4	7.537602	7.008377024388133
Q.E.D model with the same compound kernel as baseline model	TPKI-30	Q8NI60	CABC1	ADCK3	5	6.66124614487344
Q.E.D model with the same compound kernel as baseline model	TPKI-30	O14965	AURKA	AURKA	5.05061	7.93609287640044
Q.E.D model with the same compound kernel as baseline model	TPKI-30	Q13873	BMPR2	BMPR2	5.886057	6.040475208022812
Q.E.D model with the same compound kernel as baseline model	TPKI-30	P51813	BMX	BMX	5	6.499525432813332
Q.E.D model with the same compound kernel as baseline model	TPKI-30	P22607	FGFR3	FGFR3	5	6.310779073461347
Q.E.D model with the same compound kernel as baseline model	TPKI-30	P52564	MAP2K6	MEK6	5	5.8784331878963885
Q.E.D model with the same compound kernel as baseline model	TPKI-30	Q9Y6E0	STK24	MST3	5	6.340262166113952
Q.E.D model with the same compound kernel as baseline model	TPKI-30	Q96PY6	NEK1	NEK1	5	5.726549647530164
Q.E.D model with the same compound kernel as baseline model	TPKI-30	Q8IY84	MGC42105	NIM1	5.251812	6.4335854432923965
Q.E.D model with the same compound kernel as baseline model	TPKI-30	Q8TBX8	PIP4K2C	PIP5K2C	5.481486	7.253610006631003
Q.E.D model with the same compound kernel as baseline model	TPKI-30	P53350	PLK1	PLK1	8.080922	8.662505834291506
Q.E.D model with the same compound kernel as baseline model	TPKI-30	Q9NYY3	PLK2	PLK2	7.173925	8.848697955138736
Q.E.D model with the same compound kernel as baseline model	TPKI-30	Q9H4B4	PLK3	PLK3	6.420216	8.378419676499028
Q.E.D model with the same compound kernel as baseline model	TPKI-30	Q9H2G2	SLK	SLK	5	6.403797827701275
Q.E.D model with the same compound kernel as baseline model	TPKI-30	O75716	STK16	STK16	5.958607	7.340399889181142
Q.E.D model with the same compound kernel as baseline model	TPKI-30	O00506	STK25	YSK1	5	5.60707906825189
Q.E.D model with the same compound kernel as baseline model	TPKI-31	O14965	AURKA	AURKA	7.275724	7.852939726306372
Q.E.D model with the same compound kernel as baseline model	TPKI-31	Q9NSY1	BMP2K	BIKE	7.443697	6.849683244407354
Q.E.D model with the same compound kernel as baseline model	TPKI-31	P49760	CLK2	CLK2	7.130768	6.200858212461613
Q.E.D model with the same compound kernel as baseline model	TPKI-31	Q9C098	DCLK3	DCAMKL3	5.638272	7.153948918887774
Q.E.D model with the same compound kernel as baseline model	TPKI-31	O14976	GAK	GAK	7.431798	6.51816110353214
Q.E.D model with the same compound kernel as baseline model	TPKI-31	Q9P2K8	EIF2AK4	GCN2(Kin.Dom.2,S808G)	7.30103	6.826997483466643
Q.E.D model with the same compound kernel as baseline model	TPKI-31	P51617	IRAK1	IRAK1	7.022276	6.76800573201949
Q.E.D model with the same compound kernel as baseline model	TPKI-31	P23458	JAK1	JAK1(JH2domain-pseudokinase)	6.823909	6.858022253287642
Q.E.D model with the same compound kernel as baseline model	TPKI-31	Q9Y6R4	MAP3K4	MAP3K4	7.130768	5.656162163701562
Q.E.D model with the same compound kernel as baseline model	TPKI-31	P08581	MET	MET	7.337242	6.526943129561957
Q.E.D model with the same compound kernel as baseline model	TPKI-31	Q8IY84	MGC42105	NIM1	7.107905	6.5272356204344275
Q.E.D model with the same compound kernel as baseline model	TPKI-31	P48736	PIK3CG	PIK3CG	7.091515	6.42133462234531
Q.E.D model with the same compound kernel as baseline model	TPKI-31	Q8TBX8	PIP4K2C	PIP5K2C	7.619789	7.36489628826323
Q.E.D model with the same compound kernel as baseline model	TPKI-31	P53350	PLK1	PLK1	9.769551	8.326221985008447
Q.E.D model with the same compound kernel as baseline model	TPKI-31	Q9NYY3	PLK2	PLK2	8.657577	8.462826531718319
Q.E.D model with the same compound kernel as baseline model	TPKI-31	Q9H4B4	PLK3	PLK3	7.744727	8.136147153546215
Q.E.D model with the same compound kernel as baseline model	TPKI-31	Q9BRS2	RIOK1	RIOK1	7.075721	6.658495077340593
Q.E.D model with the same compound kernel as baseline model	TPKI-31	O14730	RIOK3	RIOK3	5.443697	6.566197826067724
Q.E.D model with the same compound kernel as baseline model	TPKI-31	Q9H2G2	SLK	SLK	7.619789	6.654531193646677
Q.E.D model with the same compound kernel as baseline model	TPKI-31	O75716	STK16	STK16	7.481486	7.1417290866934815
Q.E.D model with the same compound kernel as baseline model	TPKI-31	P29597	TYK2	TYK2(JH1domain-catalytic)	6.79588	6.888969201195965
Q.E.D model with the same compound kernel as baseline model	TPKI-31	Q56UN5	MAP3K19	YSK4	7.346787	7.086810322107213
Q.E.D model with the same compound kernel as baseline model	TPKI-35	P00519	ABL1	ABL1-phosphorylated	8.136677	7.517704350955895
Q.E.D model with the same compound kernel as baseline model	TPKI-35	P42684	ABL2	ABL2	6.585027	7.155212955956181
Q.E.D model with the same compound kernel as baseline model	TPKI-35	Q92772	CDKL2	CDKL2	6.79588	7.647593587944608
Q.E.D model with the same compound kernel as baseline model	TPKI-35	P07333	CSF1R	CSF1R	7.173925	7.315898974125685
Q.E.D model with the same compound kernel as baseline model	TPKI-35	Q08345	DDR1	DDR1	8.721246	8.368533364131139
Q.E.D model with the same compound kernel as baseline model	TPKI-35	Q16832	DDR2	DDR2	7.619789	7.812845637981443
Q.E.D model with the same compound kernel as baseline model	TPKI-35	O15197	EPHB6	EPHB6	6.769551	7.953636257238638
Q.E.D model with the same compound kernel as baseline model	TPKI-35	P21860	ERBB3	ERBB3	6.309804	6.118629504951741
Q.E.D model with the same compound kernel as baseline model	TPKI-35	P17948	FLT1	FLT1	6.69897	7.245966418385199
Q.E.D model with the same compound kernel as baseline model	TPKI-35	P36888	FLT3	FLT3	8.244125	6.879091384119925
Q.E.D model with the same compound kernel as baseline model	TPKI-35	P35916	FLT4	FLT4	7.318759	7.3480175377312555
Q.E.D model with the same compound kernel as baseline model	TPKI-35	P10721	KIT	KIT	8.200659	7.607787332300939
Q.E.D model with the same compound kernel as baseline model	TPKI-35	P06239	LCK	LCK	7.004365	7.686032295152514
Q.E.D model with the same compound kernel as baseline model	TPKI-35	O94804	STK10	LOK	6.920819	7.519534526926475
Q.E.D model with the same compound kernel as baseline model	TPKI-35	Q13163	MAP2K5	MEK5	7	8.145937953895661
Q.E.D model with the same compound kernel as baseline model	TPKI-35	Q12866	MERTK	MERTK	6.769551	7.4145756784711185
Q.E.D model with the same compound kernel as baseline model	TPKI-35	P08581	MET	MET	6.79588	7.44888181936164
Q.E.D model with the same compound kernel as baseline model	TPKI-35	P16234	PDGFRA	PDGFRA	7.823909	7.600376119651079
Q.E.D model with the same compound kernel as baseline model	TPKI-35	P09619	PDGFRB	PDGFRB	8.49485	7.6843034143196425
Q.E.D model with the same compound kernel as baseline model	TPKI-35	P07949	RET	RET	6.853872	7.179030162293272
Q.E.D model with the same compound kernel as baseline model	TPKI-35	P35590	TIE1	TIE1	6.455932	7.5214523050859725
Q.E.D model with the same compound kernel as baseline model	TPKI-35	P04629	NTRK1	TRKA	6.744727	7.009520982613723
Q.E.D model with the same compound kernel as baseline model	AKI00000050a	P51451	BLK	BLK	6.769551	7.718043425438
Q.E.D model with the same compound kernel as baseline model	AKI00000050a	Q6P2M8	PNCK	CAMK1B	5	5.952040940287443
Q.E.D model with the same compound kernel as baseline model	AKI00000050a	P07333	CSF1R	CSF1R	8.244125	7.624901511611348
Q.E.D model with the same compound kernel as baseline model	AKI00000050a	P48729	CSNK1A1	CSNK1A1	6.337242	6.027360300574963
Q.E.D model with the same compound kernel as baseline model	AKI00000050a	P48730	CSNK1D	CSNK1D	6.552842	6.117649638016182
Q.E.D model with the same compound kernel as baseline model	AKI00000050a	P49674	CSNK1E	CSNK1E	6.721246	6.341839468142762
Q.E.D model with the same compound kernel as baseline model	AKI00000050a	Q9C098	DCLK3	DCAMKL3	6.356547	5.935571437297929
Q.E.D model with the same compound kernel as baseline model	AKI00000050a	Q08345	DDR1	DDR1	8.29243	7.5308429567239354
Q.E.D model with the same compound kernel as baseline model	AKI00000050a	Q16832	DDR2	DDR2	7.744727	7.1047174862256695
Q.E.D model with the same compound kernel as baseline model	AKI00000050a	Q9Y463	DYRK1B	DYRK1B	6.721246	6.3623121625813335
Q.E.D model with the same compound kernel as baseline model	AKI00000050a	O15197	EPHB6	EPHB6	6.886057	7.262763929786039
Q.E.D model with the same compound kernel as baseline model	AKI00000050a	P36888	FLT3	FLT3	8.055517	7.985031006953024
Q.E.D model with the same compound kernel as baseline model	AKI00000050a	P35916	FLT4	FLT4	6.522879	7.581832309871612
Q.E.D model with the same compound kernel as baseline model	AKI00000050a	P25098	ADRBK1	GRK2	5	5.705514672218619
Q.E.D model with the same compound kernel as baseline model	AKI00000050a	P10721	KIT	KIT	8.853872	7.6000655631238
Q.E.D model with the same compound kernel as baseline model	AKI00000050a	P06239	LCK	LCK	6.229148	7.697797723305503
Q.E.D model with the same compound kernel as baseline model	AKI00000050a	P49137	MAPKAPK2	MAPKAPK2	5	5.616922493537001
Q.E.D model with the same compound kernel as baseline model	AKI00000050a	Q13163	MAP2K5	MEK5	6.537602	7.115470591668833
Q.E.D model with the same compound kernel as baseline model	AKI00000050a	Q9H1R3	MYLK2	MYLK2	6.886057	6.27730612012398
Q.E.D model with the same compound kernel as baseline model	AKI00000050a	P16234	PDGFRA	PDGFRA	8.221849	7.415897289600984
Q.E.D model with the same compound kernel as baseline model	AKI00000050a	P09619	PDGFRB	PDGFRB	9.19382	7.879779398179015
Q.E.D model with the same compound kernel as baseline model	AKI00000050a	P07949	RET	RET	6.79588	7.514055857506489
Q.E.D model with the same compound kernel as baseline model	AKI00000050a	O00141	SGK1	SGK	6.537602	5.929695994997958
Q.E.D model with the same compound kernel as baseline model	AKI00000050a	Q16288	NTRK3	TRKC	6.49485	7.3785088266528644
Q.E.D model with the same compound kernel as baseline model	AKI00000050a	P35968	KDR	VEGFR2	7.677781	7.507231320848505
Q.E.D model with the same compound kernel as baseline model	AKI00000063a	Q8NI60	CABC1	ADCK3	6.221849	6.302593606570488
Q.E.D model with the same compound kernel as baseline model	AKI00000063a	O43683	BUB1	BUB1	6.376751	6.595000361685723
Q.E.D model with the same compound kernel as baseline model	AKI00000063a	Q6P2M8	PNCK	CAMK1B	5	5.372113745348403
Q.E.D model with the same compound kernel as baseline model	AKI00000063a	P48730	CSNK1D	CSNK1D	6.142668	7.641455851398232
Q.E.D model with the same compound kernel as baseline model	AKI00000063a	P49674	CSNK1E	CSNK1E	6.142668	7.5927203427301215
Q.E.D model with the same compound kernel as baseline model	AKI00000063a	O14976	GAK	GAK	7	6.429959428619676
Q.E.D model with the same compound kernel as baseline model	AKI00000063a	P45983	MAPK8	JNK1	7.744727	6.3689055488849995
Q.E.D model with the same compound kernel as baseline model	AKI00000063a	P45984	MAPK9	JNK2	8.619789	6.834188494288527
Q.E.D model with the same compound kernel as baseline model	AKI00000063a	P53779	MAPK10	JNK3	8.638272	6.5863976839410245
Q.E.D model with the same compound kernel as baseline model	AKI00000063a	P45985	MAP2K4	MEK4	6.677781	6.645575966538653
Q.E.D model with the same compound kernel as baseline model	AKI00000063a	Q9UBE8	NLK	NLK	8.387216	7.225624535988263
Q.E.D model with the same compound kernel as baseline model	AKI00000063a	Q16539	MAPK14	p38-alpha	9.327902	7.339455863564724
Q.E.D model with the same compound kernel as baseline model	AKI00000063a	Q15759	MAPK11	p38-beta	8.055517	7.058769815978992
Q.E.D model with the same compound kernel as baseline model	AKI00000063a	Q9BZL6	PRKD2	PRKD2	6.638272	6.330133645120369
Q.E.D model with the same compound kernel as baseline model	AKI00000063a	Q15418	RPS6KA1	RSK1(Kin.Dom.2-C-terminal)	7.080922	6.216629559846526
Q.E.D model with the same compound kernel as baseline model	AKI00000063a	Q9UK32	RPS6KA6	RSK4(Kin.Dom.2-C-terminal)	7.065502	6.4245416302726674
Q.E.D model with the same compound kernel as baseline model	AKI00000063a	Q9NRP7	STK36	STK36	6.568636	5.98384030256495
Q.E.D model with the same compound kernel as baseline model	AKI00000063a	Q9NYL2	ZAK	ZAK	6.823909	5.679082773887914
Q.E.D model with the same compound kernel as baseline model	AKI00000070a	P11802	CDK4	CDK4-cyclinD1	7.337242	6.214792320013463
Q.E.D model with the same compound kernel as baseline model	AKI00000070a	P11802	CDK4	CDK4-cyclinD3	7.309804	6.214792320013463
Q.E.D model with the same compound kernel as baseline model	AKI00000070a	P50613	CDK7	CDK7	7.376751	6.1243704724176204
Q.E.D model with the same compound kernel as baseline model	AKI00000070a	O76039	CDKL5	CDKL5	6.552842	5.139137365564912
Q.E.D model with the same compound kernel as baseline model	AKI00000070a	P48729	CSNK1A1	CSNK1A1	5.69897	5.814684363101934
Q.E.D model with the same compound kernel as baseline model	AKI00000070a	P19784	CSNK2A2	CSNK2A2	6.853872	6.987154632961538
Q.E.D model with the same compound kernel as baseline model	AKI00000070a	Q13627	DYRK1A	DYRK1A	6.769551	6.18940485301108
Q.E.D model with the same compound kernel as baseline model	AKI00000070a	Q8TD08	MAPK15	ERK8	7.443697	5.908058894239154
Q.E.D model with the same compound kernel as baseline model	AKI00000070a	P49840	GSK3A	GSK3A	7.721246	7.361981157777438
Q.E.D model with the same compound kernel as baseline model	AKI00000070a	P49841	GSK3B	GSK3B	7.886057	7.6338072860738615
Q.E.D model with the same compound kernel as baseline model	AKI00000070a	Q86Z02	HIPK1	HIPK1	6.187087	5.764294560759898
Q.E.D model with the same compound kernel as baseline model	AKI00000070a	Q9Y6R4	MAP3K4	MAP3K4	5	5.550204237285104
Q.E.D model with the same compound kernel as baseline model	AKI00000070a	Q9NRP7	STK36	STK36	6.79588	5.2443718707147156
Q.E.D model with the same compound kernel as baseline model	AKI00000070a	P37173	TGFBR2	TGFBR2	7.055517	5.69127533536518
Q.E.D model with the same compound kernel as baseline model	AKI00000070a	P29597	TYK2	TYK2(JH2domain-pseudokinase)	6.721246	5.605288041519364
Q.E.D model with the same compound kernel as baseline model	AKI00000070a	Q56UN5	MAP3K19	YSK4	6.744727	6.4960534755664145
Q.E.D model with the same compound kernel as baseline model	AKI00000074a	Q9BWU1	CDK19	CDK11	7.619789	6.763661702863231
Q.E.D model with the same compound kernel as baseline model	AKI00000074a	P49336	CDK8	CDK8	7.366532	7.32033848609932
Q.E.D model with the same compound kernel as baseline model	AKI00000074a	P53355	DAPK1	DAPK1	6.244125	5.7178488116857755
Q.E.D model with the same compound kernel as baseline model	AKI00000074a	Q9UIK4	DAPK2	DAPK2	6.721246	5.787416770548278
Q.E.D model with the same compound kernel as baseline model	AKI00000074a	O43293	DAPK3	DAPK3	7.376751	6.407414683014192
Q.E.D model with the same compound kernel as baseline model	AKI00000074a	Q86Z02	HIPK1	HIPK1	7.045757	5.921490344246664
Q.E.D model with the same compound kernel as baseline model	AKI00000074a	Q9H2X6	HIPK2	HIPK2	6.853872	6.086264527535055
Q.E.D model with the same compound kernel as baseline model	AKI00000074a	Q9H422	HIPK3	HIPK3	6.522879	6.27967735601222
Q.E.D model with the same compound kernel as baseline model	AKI00000074a	Q8NE63	HIPK4	HIPK4	6.69897	6.181380862931237
Q.E.D model with the same compound kernel as baseline model	AKI00000074a	Q13163	MAP2K5	MEK5	5.638272	6.680152730311232
Q.E.D model with the same compound kernel as baseline model	AKI00000074a	Q9Y2I7	PIKFYVE	PIKFYVE	6.29243	5.143307384076822
Q.E.D model with the same compound kernel as baseline model	AKI00000021a	Q08345	DDR1	DDR1	7.004365	8.376667427099049
Q.E.D model with the same compound kernel as baseline model	AKI00000021a	Q16832	DDR2	DDR2	6.677781	7.880135598934384
Q.E.D model with the same compound kernel as baseline model	AKI00000021a	Q9P2K8	EIF2AK4	GCN2(Kin.Dom.2,S808G)	7.251812	7.331895275672162
Q.E.D model with the same compound kernel as baseline model	AKI00000021a	O60674	JAK2	JAK2(JH1domain-catalytic)	6.920819	7.715724349058207
Q.E.D model with the same compound kernel as baseline model	AKI00000021a	P52333	JAK3	JAK3(JH1domain-catalytic)	6.443697	7.633523902420783
Q.E.D model with the same compound kernel as baseline model	AKI00000021a	Q9Y2U5	MAP3K2	MAP3K2	7.086186	7.724494843495347
Q.E.D model with the same compound kernel as baseline model	AKI00000021a	Q99759	MAP3K3	MAP3K3	7.05061	7.4972402265601605
Q.E.D model with the same compound kernel as baseline model	AKI00000021a	Q9Y6R4	MAP3K4	MAP3K4	7.468521	6.723674107464004
Q.E.D model with the same compound kernel as baseline model	AKI00000021a	Q9Y4K4	MAP4K5	MAP4K5	6.958607	7.330321314177657
Q.E.D model with the same compound kernel as baseline model	AKI00000021a	P42345	MTOR	MTOR	5	7.5252450550099175
Q.E.D model with the same compound kernel as baseline model	AKI00000021a	P29597	TYK2	TYK2(JH1domain-catalytic)	6.180456	7.333113674605751
Q.E.D model with the same compound kernel as baseline model	AKI00000021a	P30291	WEE1	WEE1	7.327902	6.949408437615691
Q.E.D model with the same compound kernel as baseline model	AKI00000021a	P0C1S8	WEE2	WEE2	7.283997	6.722416642276945
Q.E.D model with the same compound kernel as baseline model	AKI00000021a	Q56UN5	MAP3K19	YSK4	7.508638	7.6612054671949945
Q.E.D model with the same compound kernel as baseline model	AKI00000047a	Q8NI60	CABC1	ADCK3	5	6.006082923516979
Q.E.D model with the same compound kernel as baseline model	AKI00000047a	P30530	AXL	AXL	6.744727	7.439702896257217
Q.E.D model with the same compound kernel as baseline model	AKI00000047a	P49760	CLK2	CLK2	5.161151	6.103817684669616
Q.E.D model with the same compound kernel as baseline model	AKI00000047a	P07333	CSF1R	CSF1R	8.823909	8.348074301724493
Q.E.D model with the same compound kernel as baseline model	AKI00000047a	P49674	CSNK1E	CSNK1E	5	6.794963519816519
Q.E.D model with the same compound kernel as baseline model	AKI00000047a	Q08345	DDR1	DDR1	7.387216	7.457253123362591
Q.E.D model with the same compound kernel as baseline model	AKI00000047a	Q16832	DDR2	DDR2	7.229148	6.937296350713527
Q.E.D model with the same compound kernel as baseline model	AKI00000047a	O94768	STK17B	DRAK2	5	6.395077482550206
Q.E.D model with the same compound kernel as baseline model	AKI00000047a	P29323	EPHB2	EPHB2	5.39794	6.239098364931823
Q.E.D model with the same compound kernel as baseline model	AKI00000047a	P54753	EPHB3	EPHB3	5.853872	5.464315489699161
Q.E.D model with the same compound kernel as baseline model	AKI00000047a	O15197	EPHB6	EPHB6	7.142668	6.867507983918402
Q.E.D model with the same compound kernel as baseline model	AKI00000047a	P17948	FLT1	FLT1	7.468521	8.900985577173865
Q.E.D model with the same compound kernel as baseline model	AKI00000047a	P36888	FLT3	FLT3	9.537602	8.6414667908402
Q.E.D model with the same compound kernel as baseline model	AKI00000047a	P35916	FLT4	FLT4	6.853872	8.251914900017683
Q.E.D model with the same compound kernel as baseline model	AKI00000047a	Q8NE63	HIPK4	HIPK4	6.387216	7.054900287363176
Q.E.D model with the same compound kernel as baseline model	AKI00000047a	P10721	KIT	KIT	9.055517	8.501905613273877
Q.E.D model with the same compound kernel as baseline model	AKI00000047a	Q8IVH8	MAP4K3	MAP4K3	5	6.610767816560827
Q.E.D model with the same compound kernel as baseline model	AKI00000047a	Q8WXR4	MYO3B	MYO3B	5	5.819473009229153
Q.E.D model with the same compound kernel as baseline model	AKI00000047a	P16234	PDGFRA	PDGFRA	8.677781	7.836074357013346
Q.E.D model with the same compound kernel as baseline model	AKI00000047a	P09619	PDGFRB	PDGFRB	8.721246	8.341200387033377
Q.E.D model with the same compound kernel as baseline model	AKI00000047a	Q96Q40	CDK15	PFTAIRE2	5	5.379322076705712
Q.E.D model with the same compound kernel as baseline model	AKI00000047a	Q8TBX8	PIP4K2C	PIP5K2C	6.568636	6.133414231986416
Q.E.D model with the same compound kernel as baseline model	AKI00000047a	P07949	RET	RET	5.853872	7.463221833751106
Q.E.D model with the same compound kernel as baseline model	AKI00000047a	P57078	RIPK4	RIPK4	5	6.2573060297536545
Q.E.D model with the same compound kernel as baseline model	AKI00000047a	Q15349	RPS6KA2	RSK3(Kin.Dom.1-N-terminal)	5	6.073782657045508
Q.E.D model with the same compound kernel as baseline model	AKI00000047a	P12931	SRC	SRC	5	6.363536420673264
Q.E.D model with the same compound kernel as baseline model	AKI00000047a	Q16288	NTRK3	TRKC	6.958607	7.459282836333831
Q.E.D model with the same compound kernel as baseline model	AKI00000047a	P35968	KDR	VEGFR2	8.69897	8.302763716090524
Q.E.D model with the same compound kernel as baseline model	AKI00000047a	Q56UN5	MAP3K19	YSK4	7.327902	7.003494806999647
Q.E.D model with the same compound kernel as baseline model	GSK1379713	Q9BYP7	WNK3	WNK3	5	5.656203663639333
Q.E.D model with the same compound kernel as baseline model	GSK1379766	O14965	AURKA	AURKA	5	6.6514440766983105
Q.E.D model with the same compound kernel as baseline model	GSK1379766	Q9UQB9	AURKC	AURKC	5	6.46318548399008
Q.E.D model with the same compound kernel as baseline model	GSK1379766	O15197	EPHB6	EPHB6	5.79588	6.8333009531985285
Q.E.D model with the same compound kernel as baseline model	GSK1379766	Q92918	MAP4K1	HPK1	5	5.573027705567635
Q.E.D model with the same compound kernel as baseline model	GSK1379766	P51617	IRAK1	IRAK1	5	5.661880290396301
Q.E.D model with the same compound kernel as baseline model	GSK1379766	Q9Y616	IRAK3	IRAK3	5	5.925533076847963
Q.E.D model with the same compound kernel as baseline model	GSK1379766	O60674	JAK2	JAK2(JH1domain-catalytic)	5.552842	6.550955996218832
Q.E.D model with the same compound kernel as baseline model	GSK1379766	Q13163	MAP2K5	MEK5	5.376751	6.509961260020698
Q.E.D model with the same compound kernel as baseline model	GSK1379766	Q6P3R8	NEK5	NEK5	5	5.771563548511353
Q.E.D model with the same compound kernel as baseline model	GSK1379766	Q9UBF8	PI4KB	PIK4CB	5	5.390111122524509
Q.E.D model with the same compound kernel as baseline model	GSK1379766	Q8TBX8	PIP4K2C	PIP5K2C	5.619789	6.120470434314833
Q.E.D model with the same compound kernel as baseline model	GSK1379766	Q9BRS2	RIOK1	RIOK1	5	5.417604071344387
Q.E.D model with the same compound kernel as baseline model	GSK1379766	O14730	RIOK3	RIOK3	5	5.323326845001078
Q.E.D model with the same compound kernel as baseline model	GSK1379766	Q6PHR2	ULK3	ULK3	5	6.100645399294102
Q.E.D model with the same compound kernel as baseline model	GSK1379708	Q96J92	WNK4	WNK4	5	5.117903352976056
Q.E.D model with the same compound kernel as baseline model	GSK1379753	Q13705	ACVR2B	ACVR2B	5	5.180480530862939
Q.E.D model with the same compound kernel as baseline model	GSK1379753	O14965	AURKA	AURKA	5.920819	6.6107447236861265
Q.E.D model with the same compound kernel as baseline model	GSK1379753	O15197	EPHB6	EPHB6	6.39794	7.104867799311825
Q.E.D model with the same compound kernel as baseline model	GSK1379753	Q9Y616	IRAK3	IRAK3	6.958607	5.7158782234807095
Q.E.D model with the same compound kernel as baseline model	GSK1379753	O60674	JAK2	JAK2(JH1domain-catalytic)	6.251812	6.466609873394999
Q.E.D model with the same compound kernel as baseline model	GSK1379753	P10721	KIT	KIT	5.958607	6.796068169072223
Q.E.D model with the same compound kernel as baseline model	GSK1379753	P29376	LTK	LTK	5.677781	6.720913238449748
Q.E.D model with the same compound kernel as baseline model	GSK1379753	Q13163	MAP2K5	MEK5	7.408935	6.610710234059594
Q.E.D model with the same compound kernel as baseline model	GSK1379753	Q13043	STK4	MST1	5	5.688619824674587
Q.E.D model with the same compound kernel as baseline model	GSK1379753	Q6P3R8	NEK5	NEK5	6.366532	5.784919289191027
Q.E.D model with the same compound kernel as baseline model	GSK1379753	O75914	PAK3	PAK3	5	5.38180320052948
Q.E.D model with the same compound kernel as baseline model	GSK1379753	Q8TBX8	PIP4K2C	PIP5K2C	6.744727	6.180449821859615
Q.E.D model with the same compound kernel as baseline model	GSK1379753	O75716	STK16	STK16	6.187087	6.175234990139928
Q.E.D model with the same compound kernel as baseline model	GSK1379765	Q96D53	ADCK4	ADCK4	5.267606	5.901878437115554
Q.E.D model with the same compound kernel as baseline model	GSK1379765	O14965	AURKA	AURKA	5.167491	7.031589107241857
Q.E.D model with the same compound kernel as baseline model	GSK1379765	Q96GD4	AURKB	AURKB	5.920819	6.861131641490376
Q.E.D model with the same compound kernel as baseline model	GSK1379765	O43683	BUB1	BUB1	5	6.932027859629767
Q.E.D model with the same compound kernel as baseline model	GSK1379765	O15197	EPHB6	EPHB6	5.585027	6.985727045215539
Q.E.D model with the same compound kernel as baseline model	GSK1379765	P14616	INSRR	INSRR	5	6.526947048272592
Q.E.D model with the same compound kernel as baseline model	GSK1379765	Q9Y616	IRAK3	IRAK3	5.49485	6.0530754740785495
Q.E.D model with the same compound kernel as baseline model	GSK1379765	O60674	JAK2	JAK2(JH1domain-catalytic)	5.638272	6.695863196198036
Q.E.D model with the same compound kernel as baseline model	GSK1379765	P53671	LIMK2	LIMK2	5	5.483963571821288
Q.E.D model with the same compound kernel as baseline model	GSK1379765	Q13163	MAP2K5	MEK5	7.136677	6.606159981833878
Q.E.D model with the same compound kernel as baseline model	GSK1379765	O15146	MUSK	MUSK	5	6.692513169109081
Q.E.D model with the same compound kernel as baseline model	GSK1379765	Q6P3R8	NEK5	NEK5	5.267606	5.988744226307364
Q.E.D model with the same compound kernel as baseline model	GSK1379765	P42338	PIK3CB	PIK3CB	5	4.843111058938544
Q.E.D model with the same compound kernel as baseline model	GSK1379765	Q8TBX8	PIP4K2C	PIP5K2C	5.251812	6.252565932425667
Q.E.D model with the same compound kernel as baseline model	GSK1379765	P35590	TIE1	TIE1	5	6.890034605272063
Q.E.D model with the same compound kernel as baseline model	GSK1379765	Q6PHR2	ULK3	ULK3	5.79588	6.443147103879027
Q.E.D model with the same compound kernel as baseline model	GSK1033723	Q9Y243	AKT3	AKT3	5	6.654415124166824
Q.E.D model with the same compound kernel as baseline model	GSK1033723	P30530	AXL	AXL	5	6.796818720965597
Q.E.D model with the same compound kernel as baseline model	GSK1033723	P49759	CLK1	CLK1	6.823909	7.200932639538065
Q.E.D model with the same compound kernel as baseline model	GSK1033723	Q9HAZ1	CLK4	CLK4	6.886057	7.275484120522815
Q.E.D model with the same compound kernel as baseline model	GSK1033723	Q09013	DMPK	DMPK	5.091515	7.129075431153681
Q.E.D model with the same compound kernel as baseline model	GSK1033723	Q13627	DYRK1A	DYRK1A	6.886057	6.87598650312436
Q.E.D model with the same compound kernel as baseline model	GSK1033723	Q9Y463	DYRK1B	DYRK1B	5	6.9226291018650254
Q.E.D model with the same compound kernel as baseline model	GSK1033723	Q92630	DYRK2	DYRK2	6.366532	6.670598864323799
Q.E.D model with the same compound kernel as baseline model	GSK1033723	Q8TF76	GSG2	HASPIN	5	7.202817982645183
Q.E.D model with the same compound kernel as baseline model	GSK1033723	Q9H422	HIPK3	HIPK3	6.769551	7.248642373909612
Q.E.D model with the same compound kernel as baseline model	GSK1033723	P06213	INSR	INSR	5	6.354392436532251
Q.E.D model with the same compound kernel as baseline model	GSK1033723	Q02763	TEK	TIE2	5	6.300287379115554
Q.E.D model with the same compound kernel as baseline model	GSK1033723	Q56UN5	MAP3K19	YSK4	6.431798	7.260536397032087
Q.E.D model with the same compound kernel as baseline model	GSK1379763	P27037	ACVR2A	ACVR2A	5	5.114159219546602
Q.E.D model with the same compound kernel as baseline model	GSK1379763	Q9UQB9	AURKC	AURKC	6.05061	6.336186480785976
Q.E.D model with the same compound kernel as baseline model	GSK1379763	O15197	EPHB6	EPHB6	6.552842	6.829889899215862
Q.E.D model with the same compound kernel as baseline model	GSK1379763	Q9H422	HIPK3	HIPK3	5	5.335775191152639
Q.E.D model with the same compound kernel as baseline model	GSK1379763	Q9Y616	IRAK3	IRAK3	6.823909	5.806303112235803
Q.E.D model with the same compound kernel as baseline model	GSK1379763	O60674	JAK2	JAK2(JH1domain-catalytic)	6.060481	6.471007684846775
Q.E.D model with the same compound kernel as baseline model	GSK1379763	P10721	KIT	KIT	6.69897	6.668874154469512
Q.E.D model with the same compound kernel as baseline model	GSK1379763	Q13233	MAP3K1	MAP3K1	5	4.91399047522256
Q.E.D model with the same compound kernel as baseline model	GSK1379763	Q9Y4K4	MAP4K5	MAP4K5	5	6.067103286789295
Q.E.D model with the same compound kernel as baseline model	GSK1379763	Q13163	MAP2K5	MEK5	7.619789	6.3478346878148315
Q.E.D model with the same compound kernel as baseline model	GSK1379763	Q6P3R8	NEK5	NEK5	6.431798	5.743114269239826
Q.E.D model with the same compound kernel as baseline model	GSK1379763	P09619	PDGFRB	PDGFRB	5.657577	6.63996113216688
Q.E.D model with the same compound kernel as baseline model	GSK1379763	Q8TBX8	PIP4K2C	PIP5K2C	6.619789	6.016203013678077
Q.E.D model with the same compound kernel as baseline model	GSK1379763	Q9BRS2	RIOK1	RIOK1	5.657577	5.300751714031001
Q.E.D model with the same compound kernel as baseline model	GSK1379763	O14730	RIOK3	RIOK3	5	5.183214201071371
Q.E.D model with the same compound kernel as baseline model	GSK1379763	Q16288	NTRK3	TRKC	6.251812	5.897054727081417
Q.E.D model with the same compound kernel as baseline model	GSK1379763	Q6PHR2	ULK3	ULK3	6.136677	5.954106427016598
Q.E.D model with the same compound kernel as baseline model	SB-213663	O96017	CHEK2	CHEK2	5	5.186526845369485
Q.E.D model with the same compound kernel as baseline model	SB-213663	O14578	CIT	CIT	6.585027	6.104639206605382
Q.E.D model with the same compound kernel as baseline model	SB-213663	Q6DT37	CDC42BPG	DMPK2	6.537602	5.910556364619079
Q.E.D model with the same compound kernel as baseline model	SB-213663	P45983	MAPK8	JNK1	6.657577	6.248584288134369
Q.E.D model with the same compound kernel as baseline model	SB-213663	P45984	MAPK9	JNK2	7.337242	6.487657920273258
Q.E.D model with the same compound kernel as baseline model	SB-213663	P53779	MAPK10	JNK3	7.187087	6.349315850062515
Q.E.D model with the same compound kernel as baseline model	SB-213663	Q15746	MYLK	MYLK	5	5.324114613964829
Q.E.D model with the same compound kernel as baseline model	SB-213663	Q16539	MAPK14	p38-alpha	7.267606	7.325265234903729
Q.E.D model with the same compound kernel as baseline model	SB-213663	Q9UHD2	TBK1	TBK1	5	5.313613812919536
Q.E.D model with the same compound kernel as baseline model	GSK301362	Q6P2M8	PNCK	CAMK1B	6.508638	5.247165441281803
Q.E.D model with the same compound kernel as baseline model	GSK301362	O14920	IKBKB	IKK-beta	7.677781	5.516238222611744
Q.E.D model with the same compound kernel as baseline model	GSK301362	P23458	JAK1	JAK1(JH2domain-pseudokinase)	6.408935	6.214618089576286
Q.E.D model with the same compound kernel as baseline model	GSK301362	O60674	JAK2	JAK2(JH1domain-catalytic)	6.744727	6.039280663002003
Q.E.D model with the same compound kernel as baseline model	GSK301362	Q13188	STK3	MST2	5.657577	5.363927687445398
Q.E.D model with the same compound kernel as baseline model	GSK301362	Q86YV6	MYLK4	MYLK4	6.853872	5.575322981357688
Q.E.D model with the same compound kernel as baseline model	GSK301362	Q9H093	NUAK2	SNARK	6.69897	5.351794581337217
Q.E.D model with the same compound kernel as baseline model	GSK301362	Q7L7X3	TAOK1	TAOK1	7.167491	4.885629173761072
Q.E.D model with the same compound kernel as baseline model	GSK301362	Q9H2K8	TAOK3	TAOK3	7.49485	5.292177392894821
Q.E.D model with the same compound kernel as baseline model	GSK301362	P29597	TYK2	TYK2(JH2domain-pseudokinase)	8.537602	5.936719335027977
Q.E.D model with the same compound kernel as baseline model	GSK1379944	O14936	CASK	CASK	5	6.178722833329491
Q.E.D model with the same compound kernel as baseline model	GSK1379944	Q00526	CDK3	CDK3	5	5.584277988150866
Q.E.D model with the same compound kernel as baseline model	GSK1379944	P11802	CDK4	CDK4-cyclinD1	5	5.981978508883026
Q.E.D model with the same compound kernel as baseline model	GSK1379944	O14757	CHEK1	CHEK1	5	4.906057412995256
Q.E.D model with the same compound kernel as baseline model	GSK1379944	P78368	CSNK1G2	CSNK1G2	5	5.814958447989939
Q.E.D model with the same compound kernel as baseline model	GSK1379944	O43293	DAPK3	DAPK3	5	5.797473840866177
Q.E.D model with the same compound kernel as baseline model	GSK1379944	Q08345	DDR1	DDR1	5	6.420435598029372
Q.E.D model with the same compound kernel as baseline model	GSK1379944	P29323	EPHB2	EPHB2	5	6.208839613904426
Q.E.D model with the same compound kernel as baseline model	GSK1379944	P27361	MAPK3	ERK1	5	5.459010239305155
Q.E.D model with the same compound kernel as baseline model	GSK1379944	P22455	FGFR4	FGFR4	5	4.553231896662879
Q.E.D model with the same compound kernel as baseline model	GSK1379944	O14920	IKBKB	IKK-beta	5	5.897097030046777
Q.E.D model with the same compound kernel as baseline model	GSK1379944	P51617	IRAK1	IRAK1	5	5.4179294113972984
Q.E.D model with the same compound kernel as baseline model	GSK1379944	Q6P3R8	NEK5	NEK5	5	5.256017812974903
Q.E.D model with the same compound kernel as baseline model	GSK1379944	Q9UBE8	NLK	NLK	5	5.910986551599105
Q.E.D model with the same compound kernel as baseline model	GSK1379944	P09619	PDGFRB	PDGFRB	5	6.303918910707373
Q.E.D model with the same compound kernel as baseline model	GSK1379944	O60331	PIP5K1C	PIP5K1C	5	5.667705512250181
Q.E.D model with the same compound kernel as baseline model	GSK1379944	Q02156	PRKCE	PRKCE	5	4.896855585705553
Q.E.D model with the same compound kernel as baseline model	GSK1379944	O94806	PRKD3	PRKD3	5	5.325866363966239
Q.E.D model with the same compound kernel as baseline model	GSK1379944	P07949	RET	RET	5	5.789284464383499
Q.E.D model with the same compound kernel as baseline model	GSK1379753	Q16288	NTRK3	TRKC	6.537602	6.07146061094699
Q.E.D model with the same compound kernel as baseline model	GW819776	Q8IVW4	CDKL3	CDKL3	5	6.860684100954367
Q.E.D model with the same compound kernel as baseline model	GW819776	P49759	CLK1	CLK1	5.309804	7.827062875865252
Q.E.D model with the same compound kernel as baseline model	GW819776	Q8TD08	MAPK15	ERK8	5.619789	7.422996695567198
Q.E.D model with the same compound kernel as baseline model	GW819776	Q86Z02	HIPK1	HIPK1	5.013228	7.004401005653238
Q.E.D model with the same compound kernel as baseline model	GW819776	Q9H2X6	HIPK2	HIPK2	5.30103	7.214633538634572
Q.E.D model with the same compound kernel as baseline model	GW819776	Q9H422	HIPK3	HIPK3	5	7.362104204964041
Q.E.D model with the same compound kernel as baseline model	GW819776	P45983	MAPK8	JNK1	5.091515	6.780497508479836
Q.E.D model with the same compound kernel as baseline model	GW819776	P53779	MAPK10	JNK3	5	6.924050233557778
Q.E.D model with the same compound kernel as baseline model	GW819776	P10721	KIT	KIT	5	6.768083857166833
Q.E.D model with the same compound kernel as baseline model	GW819776	P46734	MAP2K3	MEK3	5.39794	7.013563021691899
Q.E.D model with the same compound kernel as baseline model	GW819776	P51956	NEK3	NEK3	5	6.490222100300803
Q.E.D model with the same compound kernel as baseline model	GW819776	Q6P3R8	NEK5	NEK5	5	6.229094502816779
Q.E.D model with the same compound kernel as baseline model	GW819776	Q8TBX8	PIP4K2C	PIP5K2C	5	6.51072860230167
Q.E.D model with the same compound kernel as baseline model	GW819776	Q9BVS4	RIOK2	RIOK2	5.070581	6.690920942090307
Q.E.D model with the same compound kernel as baseline model	GW856795	P00519	ABL1	ABL1-phosphorylated	7.309804	6.817193662534406
Q.E.D model with the same compound kernel as baseline model	GW856795	P04626	ERBB2	ERBB2	6.309804	6.953078718953969
Q.E.D model with the same compound kernel as baseline model	GW856795	P42685	FRK	FRK	7.031517	7.127339602372626
Q.E.D model with the same compound kernel as baseline model	GW856795	P06239	LCK	LCK	6.031517	6.071226555134897
Q.E.D model with the same compound kernel as baseline model	GW856795	Q12851	MAP4K2	MAP4K2	5.552842	6.797307135644448
Q.E.D model with the same compound kernel as baseline model	GW856795	P16234	PDGFRA	PDGFRA	5.958607	6.293609997836462
Q.E.D model with the same compound kernel as baseline model	GW856795	O15530	PDPK1	PDPK1	5	5.968636514965177
Q.E.D model with the same compound kernel as baseline model	GW856795	P17612	PRKACA	PKAC-alpha	5	7.262821502956368
Q.E.D model with the same compound kernel as baseline model	GW856795	P07949	RET	RET	6.886057	7.30628594909684
Q.E.D model with the same compound kernel as baseline model	GW856795	P12931	SRC	SRC	6.142668	6.429173241355348
Q.E.D model with the same compound kernel as baseline model	GW856795	Q7L7X3	TAOK1	TAOK1	5	5.785101688799141
Q.E.D model with the same compound kernel as baseline model	GW856795	P37173	TGFBR2	TGFBR2	6.69897	6.755572323176863
Q.E.D model with the same compound kernel as baseline model	GW856795	Q86Y07	VRK2	VRK2	5	6.031338808511497
Q.E.D model with the same compound kernel as baseline model	GSK902056	P31749	AKT1	AKT1	7.004365	8.350460814321838
Q.E.D model with the same compound kernel as baseline model	GSK902056	P31751	AKT2	AKT2	7	7.796163120935523
Q.E.D model with the same compound kernel as baseline model	GSK902056	Q9Y243	AKT3	AKT3	7.346787	7.896877248786487
Q.E.D model with the same compound kernel as baseline model	GSK902056	P21802	FGFR2	FGFR2	5	5.405193184879676
Q.E.D model with the same compound kernel as baseline model	GSK902056	Q9P286	PAK7	PAK7	5.958607	7.3185973749385
Q.E.D model with the same compound kernel as baseline model	GSK902056	Q05655	PRKCD	PRKCD	6	7.18942552186989
Q.E.D model with the same compound kernel as baseline model	GSK902056	Q02156	PRKCE	PRKCE	7.49485	7.984780796365057
Q.E.D model with the same compound kernel as baseline model	GSK902056	P24723	PRKCH	PRKCH	7.387216	7.816336860214846
Q.E.D model with the same compound kernel as baseline model	GSK902056	Q04759	PRKCQ	PRKCQ	7.39794	8.06298184834911
Q.E.D model with the same compound kernel as baseline model	GSK902056	Q13237	PRKG2	PRKG2	7.49485	7.323136298907687
Q.E.D model with the same compound kernel as baseline model	GSK902056	P51817	PRKX	PRKX	6.920819	7.517976234351853
Q.E.D model with the same compound kernel as baseline model	GSK902056	O75676	RPS6KA4	RPS6KA4(Kin.Dom.2-C-terminal)	6.366532	7.153638007504923
Q.E.D model with the same compound kernel as baseline model	GSK902056	Q56UN5	MAP3K19	YSK4	8.013228	7.037829774732896
Original Q.E.D model	PFE-PKIS 10	Q9UM73	ALK	ALK	9	9.10329654509385
Original Q.E.D model	PFE-PKIS 10	Q9UIK4	DAPK2	DAPK2	5	6.549546586138123
Original Q.E.D model	PFE-PKIS 10	O15075	DCLK1	DCAMKL1	6.920819	6.800230367627528
Original Q.E.D model	PFE-PKIS 10	Q8N568	DCLK2	DCAMKL2	6.318759	6.915367676357122
Original Q.E.D model	PFE-PKIS 10	O15197	EPHB6	EPHB6	5.638272	8.165209562035495
Original Q.E.D model	PFE-PKIS 10	Q05397	PTK2	FAK	8.30103	6.688036139595812
Original Q.E.D model	PFE-PKIS 10	P16591	FER	FER	7.49485	7.304745784870343
Original Q.E.D model	PFE-PKIS 10	P07332	FES	FES	6.920819	6.976061507528879
Original Q.E.D model	PFE-PKIS 10	P42685	FRK	FRK	6.823909	7.220102330860809
Original Q.E.D model	PFE-PKIS 10	Q15835	GRK1	GRK1	6.744727	6.536108030338299
Original Q.E.D model	PFE-PKIS 10	Q8WTQ7	GRK7	GRK7	6.886057	6.590575149348001
Original Q.E.D model	PFE-PKIS 10	O94804	STK10	LOK	6.337242	7.114522259765379
Original Q.E.D model	PFE-PKIS 10	P29376	LTK	LTK	6.244125	8.3542379906437
Original Q.E.D model	PFE-PKIS 10	P46734	MAP2K3	MEK3	6.19382	5.972325268976842
Original Q.E.D model	PFE-PKIS 10	P15735	PHKG2	PHKG2	6.920819	6.720365786993713
Original Q.E.D model	PFE-PKIS 10	O00444	PLK4	PLK4	7.408935	7.377979549618221
Original Q.E.D model	PFE-PKIS 10	Q14289	PTK2B	PYK2	8.091515	7.0131155807116565
Original Q.E.D model	PFE-PKIS 10	Q6XUX3	DSTYK	RIPK5	6.420216	7.01473100059154
Original Q.E.D model	PFE-PKIS 10	P08922	ROS1	ROS1	9.39794	8.00445381941679
Original Q.E.D model	PFE-PKIS 10	Q9H2G2	SLK	SLK	6.638272	7.009060458459154
Original Q.E.D model	PFE-PKIS 10	Q13470	TNK1	TNK1	7.004365	7.211962531668451
Original Q.E.D model	PFE-PKIS 10	Q07912	TNK2	TNK2	7.657577	7.299818536138619
Original Q.E.D model	PFE-PKIS 10	P04629	NTRK1	TRKA	6.769551	7.75275862595155
Original Q.E.D model	PFE-PKIS 10	Q16620	NTRK2	TRKB	6.39794	7.691723296686201
Original Q.E.D model	PFE-PKIS 14	Q96GD4	AURKB	AURKB	6.283997	6.43311788593592
Original Q.E.D model	PFE-PKIS 14	Q8N5S9	CAMKK1	CAMKK1	6.468521	5.767219577715614
Original Q.E.D model	PFE-PKIS 14	Q96RR4	CAMKK2	CAMKK2	6.769551	5.7031600851979585
Original Q.E.D model	PFE-PKIS 14	P49759	CLK1	CLK1	6.79588	7.421436272909343
Original Q.E.D model	PFE-PKIS 14	Q9HAZ1	CLK4	CLK4	7.508638	7.558917955616818
Original Q.E.D model	PFE-PKIS 14	P68400	CSNK2A1	CSNK2A1	5.69897	6.641669220987795
Original Q.E.D model	PFE-PKIS 14	P19784	CSNK2A2	CSNK2A2	6.21467	6.909189852115398
Original Q.E.D model	PFE-PKIS 14	Q9UEE5	STK17A	DRAK1	6.568636	6.7272418290276095
Original Q.E.D model	PFE-PKIS 14	O94768	STK17B	DRAK2	7.958607	6.603238507248464
Original Q.E.D model	PFE-PKIS 14	Q13627	DYRK1A	DYRK1A	7.387216	6.319751485642775
Original Q.E.D model	PFE-PKIS 14	Q86Z02	HIPK1	HIPK1	6.769551	6.392409370694982
Original Q.E.D model	PFE-PKIS 14	Q9H2X6	HIPK2	HIPK2	6.79588	6.665656766286176
Original Q.E.D model	PFE-PKIS 14	Q9H422	HIPK3	HIPK3	6.69897	6.643527613099132
Original Q.E.D model	PFE-PKIS 14	Q8NE63	HIPK4	HIPK4	6.259637	5.862040624941978
Original Q.E.D model	PFE-PKIS 14	P09619	PDGFRB	PDGFRB	6.920819	6.393637846774284
Original Q.E.D model	PFE-PKIS 14	O60331	PIP5K1C	PIP5K1C	6.327902	6.390564402079255
Original Q.E.D model	PFE-PKIS 14	P19525	EIF2AK2	PRKR	5	5.600904904644937
Original Q.E.D model	PFE-PKIS 18	O14965	AURKA	AURKA	6.677781	7.248093617114344
Original Q.E.D model	PFE-PKIS 18	Q96GD4	AURKB	AURKB	6.769551	7.643877422929953
Original Q.E.D model	PFE-PKIS 18	P19784	CSNK2A2	CSNK2A2	6.154902	6.344436667209532
Original Q.E.D model	PFE-PKIS 18	O94768	STK17B	DRAK2	5.619789	6.2337353763107695
Original Q.E.D model	PFE-PKIS 18	Q05397	PTK2	FAK	8.619789	8.378546482075045
Original Q.E.D model	PFE-PKIS 18	P36888	FLT3	FLT3	7.21467	6.352110997167175
Original Q.E.D model	PFE-PKIS 18	P35916	FLT4	FLT4	6.552842	6.621046556406011
Original Q.E.D model	PFE-PKIS 18	P23458	JAK1	JAK1(JH2domain-pseudokinase)	6.356547	7.373620044657929
Original Q.E.D model	PFE-PKIS 18	O60674	JAK2	JAK2(JH1domain-catalytic)	7.045757	7.641213410141368
Original Q.E.D model	PFE-PKIS 18	P52333	JAK3	JAK3(JH1domain-catalytic)	7.769551	7.109690486504552
Original Q.E.D model	PFE-PKIS 18	P08581	MET	MET	6	7.104398834845886
Original Q.E.D model	PFE-PKIS 18	P80192	MAP3K9	MLK1	7.958607	6.235249824171514
Original Q.E.D model	PFE-PKIS 18	Q02779	MAP3K10	MLK2	7.130768	6.3065804672684
Original Q.E.D model	PFE-PKIS 18	Q16584	MAP3K11	MLK3	7.552842	6.245852737776247
Original Q.E.D model	PFE-PKIS 18	Q16539	MAPK14	p38-alpha	5	6.985624710930006
Original Q.E.D model	PFE-PKIS 18	P07949	RET	RET	6.455932	7.2801920586834585
Original Q.E.D model	PFE-PKIS 18	O14730	RIOK3	RIOK3	6.207608	6.135658611115009
Original Q.E.D model	PFE-PKIS 18	Q9H093	NUAK2	SNARK	5.886057	7.723882442891419
Original Q.E.D model	PFE-PKIS 18	O75716	STK16	STK16	7.309804	7.1841443328675965
Original Q.E.D model	PFE-PKIS 18	P43405	SYK	SYK	6.443697	6.851829175307298
Original Q.E.D model	PFE-PKIS 18	Q9UHD2	TBK1	TBK1	6.376751	6.6257342453128745
Original Q.E.D model	PFE-PKIS 18	P04629	NTRK1	TRKA	6.420216	6.936439003967834
Original Q.E.D model	PFE-PKIS 18	Q16620	NTRK2	TRKB	5.677781	7.187131095450792
Original Q.E.D model	PFE-PKIS 18	P33981	TTK	TTK	7.568636	6.40841959087821
Original Q.E.D model	PFE-PKIS 18	P29597	TYK2	TYK2(JH1domain-catalytic)	6.585027	6.9786590875778645
Original Q.E.D model	PFE-PKIS 18	Q56UN5	MAP3K19	YSK4	7.537602	6.929907717667531
Original Q.E.D model	TPKI-30	Q8NI60	CABC1	ADCK3	5	6.729197928426181
Original Q.E.D model	TPKI-30	O14965	AURKA	AURKA	5.05061	8.19655697416429
Original Q.E.D model	TPKI-30	Q13873	BMPR2	BMPR2	5.886057	5.859930023894269
Original Q.E.D model	TPKI-30	P51813	BMX	BMX	5	6.625000096602422
Original Q.E.D model	TPKI-30	P22607	FGFR3	FGFR3	5	6.876058527469868
Original Q.E.D model	TPKI-30	P52564	MAP2K6	MEK6	5	5.903467607790647
Original Q.E.D model	TPKI-30	Q9Y6E0	STK24	MST3	5	6.4336495129417015
Original Q.E.D model	TPKI-30	Q96PY6	NEK1	NEK1	5	6.210958689030975
Original Q.E.D model	TPKI-30	Q8IY84	MGC42105	NIM1	5.251812	6.568741866427092
Original Q.E.D model	TPKI-30	Q8TBX8	PIP4K2C	PIP5K2C	5.481486	7.29526827781957
Original Q.E.D model	TPKI-30	P53350	PLK1	PLK1	8.080922	8.649919369173546
Original Q.E.D model	TPKI-30	Q9NYY3	PLK2	PLK2	7.173925	8.5320963667117
Original Q.E.D model	TPKI-30	Q9H4B4	PLK3	PLK3	6.420216	8.164266980996317
Original Q.E.D model	TPKI-30	Q9H2G2	SLK	SLK	5	6.693671412269955
Original Q.E.D model	TPKI-30	O75716	STK16	STK16	5.958607	7.352311368788846
Original Q.E.D model	TPKI-30	O00506	STK25	YSK1	5	5.869317039486829
Original Q.E.D model	TPKI-31	O14965	AURKA	AURKA	7.275724	7.56970008655112
Original Q.E.D model	TPKI-31	Q9NSY1	BMP2K	BIKE	7.443697	6.568183146012568
Original Q.E.D model	TPKI-31	P49760	CLK2	CLK2	7.130768	6.385132517453433
Original Q.E.D model	TPKI-31	Q9C098	DCLK3	DCAMKL3	5.638272	6.9294622249006705
Original Q.E.D model	TPKI-31	O14976	GAK	GAK	7.431798	6.261474738817104
Original Q.E.D model	TPKI-31	Q9P2K8	EIF2AK4	GCN2(Kin.Dom.2,S808G)	7.30103	6.45877987285173
Original Q.E.D model	TPKI-31	P51617	IRAK1	IRAK1	7.022276	6.734512443029349
Original Q.E.D model	TPKI-31	P23458	JAK1	JAK1(JH2domain-pseudokinase)	6.823909	6.490023316129925
Original Q.E.D model	TPKI-31	Q9Y6R4	MAP3K4	MAP3K4	7.130768	5.04373968601333
Original Q.E.D model	TPKI-31	P08581	MET	MET	7.337242	6.4019527895051125
Original Q.E.D model	TPKI-31	Q8IY84	MGC42105	NIM1	7.107905	6.101355376741926
Original Q.E.D model	TPKI-31	P48736	PIK3CG	PIK3CG	7.091515	6.131217211591328
Original Q.E.D model	TPKI-31	Q8TBX8	PIP4K2C	PIP5K2C	7.619789	7.235291023659037
Original Q.E.D model	TPKI-31	P53350	PLK1	PLK1	9.769551	7.456896438249542
Original Q.E.D model	TPKI-31	Q9NYY3	PLK2	PLK2	8.657577	7.29664264544167
Original Q.E.D model	TPKI-31	Q9H4B4	PLK3	PLK3	7.744727	7.243860730164348
Original Q.E.D model	TPKI-31	Q9BRS2	RIOK1	RIOK1	7.075721	6.427829822335261
Original Q.E.D model	TPKI-31	O14730	RIOK3	RIOK3	5.443697	6.520378293217254
Original Q.E.D model	TPKI-31	Q9H2G2	SLK	SLK	7.619789	6.3306376958996164
Original Q.E.D model	TPKI-31	O75716	STK16	STK16	7.481486	7.311296175390171
Original Q.E.D model	TPKI-31	P29597	TYK2	TYK2(JH1domain-catalytic)	6.79588	6.449121552814155
Original Q.E.D model	TPKI-31	Q56UN5	MAP3K19	YSK4	7.346787	6.932885281288832
Original Q.E.D model	TPKI-35	P00519	ABL1	ABL1-phosphorylated	8.136677	8.164358579793706
Original Q.E.D model	TPKI-35	P42684	ABL2	ABL2	6.585027	7.993541745770913
Original Q.E.D model	TPKI-35	Q92772	CDKL2	CDKL2	6.79588	7.422746383830858
Original Q.E.D model	TPKI-35	P07333	CSF1R	CSF1R	7.173925	7.62048915562165
Original Q.E.D model	TPKI-35	Q08345	DDR1	DDR1	8.721246	8.252162641138515
Original Q.E.D model	TPKI-35	Q16832	DDR2	DDR2	7.619789	7.553259909340886
Original Q.E.D model	TPKI-35	O15197	EPHB6	EPHB6	6.769551	7.907887028810915
Original Q.E.D model	TPKI-35	P21860	ERBB3	ERBB3	6.309804	7.268415283199368
Original Q.E.D model	TPKI-35	P17948	FLT1	FLT1	6.69897	7.036185722351932
Original Q.E.D model	TPKI-35	P36888	FLT3	FLT3	8.244125	7.279828877306133
Original Q.E.D model	TPKI-35	P35916	FLT4	FLT4	7.318759	7.444647883099206
Original Q.E.D model	TPKI-35	P10721	KIT	KIT	8.200659	7.507046613544909
Original Q.E.D model	TPKI-35	P06239	LCK	LCK	7.004365	7.375199868255717
Original Q.E.D model	TPKI-35	O94804	STK10	LOK	6.920819	7.001084691856072
Original Q.E.D model	TPKI-35	Q13163	MAP2K5	MEK5	7	7.838350099656686
Original Q.E.D model	TPKI-35	Q12866	MERTK	MERTK	6.769551	7.137196919708678
Original Q.E.D model	TPKI-35	P08581	MET	MET	6.79588	7.747382205191911
Original Q.E.D model	TPKI-35	P16234	PDGFRA	PDGFRA	7.823909	7.351829071320289
Original Q.E.D model	TPKI-35	P09619	PDGFRB	PDGFRB	8.49485	7.452784524892957
Original Q.E.D model	TPKI-35	P07949	RET	RET	6.853872	7.734402793703549
Original Q.E.D model	TPKI-35	P35590	TIE1	TIE1	6.455932	7.359596902194609
Original Q.E.D model	TPKI-35	P04629	NTRK1	TRKA	6.744727	6.788372353604689
Original Q.E.D model	AKI00000050a	P51451	BLK	BLK	6.769551	7.044282313090465
Original Q.E.D model	AKI00000050a	Q6P2M8	PNCK	CAMK1B	5	5.123567437434196
Original Q.E.D model	AKI00000050a	P07333	CSF1R	CSF1R	8.244125	7.493491755554047
Original Q.E.D model	AKI00000050a	P48729	CSNK1A1	CSNK1A1	6.337242	5.448925394846812
Original Q.E.D model	AKI00000050a	P48730	CSNK1D	CSNK1D	6.552842	5.41406224651062
Original Q.E.D model	AKI00000050a	P49674	CSNK1E	CSNK1E	6.721246	5.595244692834645
Original Q.E.D model	AKI00000050a	Q9C098	DCLK3	DCAMKL3	6.356547	5.293689751973762
Original Q.E.D model	AKI00000050a	Q08345	DDR1	DDR1	8.29243	8.040235379031612
Original Q.E.D model	AKI00000050a	Q16832	DDR2	DDR2	7.744727	7.596844312972354
Original Q.E.D model	AKI00000050a	Q9Y463	DYRK1B	DYRK1B	6.721246	5.624607777064487
Original Q.E.D model	AKI00000050a	O15197	EPHB6	EPHB6	6.886057	7.503750691235888
Original Q.E.D model	AKI00000050a	P36888	FLT3	FLT3	8.055517	7.870322039035969
Original Q.E.D model	AKI00000050a	P35916	FLT4	FLT4	6.522879	7.497433910762466
Original Q.E.D model	AKI00000050a	P25098	ADRBK1	GRK2	5	5.395440583890813
Original Q.E.D model	AKI00000050a	P10721	KIT	KIT	8.853872	7.02886682192749
Original Q.E.D model	AKI00000050a	P06239	LCK	LCK	6.229148	6.901020157326311
Original Q.E.D model	AKI00000050a	P49137	MAPKAPK2	MAPKAPK2	5	5.23668319021933
Original Q.E.D model	AKI00000050a	Q13163	MAP2K5	MEK5	6.537602	6.860227611238046
Original Q.E.D model	AKI00000050a	Q9H1R3	MYLK2	MYLK2	6.886057	5.557695237198492
Original Q.E.D model	AKI00000050a	P16234	PDGFRA	PDGFRA	8.221849	7.460380447414431
Original Q.E.D model	AKI00000050a	P09619	PDGFRB	PDGFRB	9.19382	7.801240548793985
Original Q.E.D model	AKI00000050a	P07949	RET	RET	6.79588	7.341630625963978
Original Q.E.D model	AKI00000050a	O00141	SGK1	SGK	6.537602	5.577079283543303
Original Q.E.D model	AKI00000050a	Q16288	NTRK3	TRKC	6.49485	7.324869416540084
Original Q.E.D model	AKI00000050a	P35968	KDR	VEGFR2	7.677781	7.469875519983364
Original Q.E.D model	AKI00000063a	Q8NI60	CABC1	ADCK3	6.221849	5.806829378729849
Original Q.E.D model	AKI00000063a	O43683	BUB1	BUB1	6.376751	6.615113950069826
Original Q.E.D model	AKI00000063a	Q6P2M8	PNCK	CAMK1B	5	5.732925539365029
Original Q.E.D model	AKI00000063a	P48730	CSNK1D	CSNK1D	6.142668	7.109382595463065
Original Q.E.D model	AKI00000063a	P49674	CSNK1E	CSNK1E	6.142668	7.223877741959409
Original Q.E.D model	AKI00000063a	O14976	GAK	GAK	7	6.340899811577119
Original Q.E.D model	AKI00000063a	P45983	MAPK8	JNK1	7.744727	6.6008581551460255
Original Q.E.D model	AKI00000063a	P45984	MAPK9	JNK2	8.619789	6.861581117156217
Original Q.E.D model	AKI00000063a	P53779	MAPK10	JNK3	8.638272	6.79146085177769
Original Q.E.D model	AKI00000063a	P45985	MAP2K4	MEK4	6.677781	6.295553854055843
Original Q.E.D model	AKI00000063a	Q9UBE8	NLK	NLK	8.387216	7.045183978817831
Original Q.E.D model	AKI00000063a	Q16539	MAPK14	p38-alpha	9.327902	7.46865927075092
Original Q.E.D model	AKI00000063a	Q15759	MAPK11	p38-beta	8.055517	6.951148742786483
Original Q.E.D model	AKI00000063a	Q9BZL6	PRKD2	PRKD2	6.638272	6.341915526074733
Original Q.E.D model	AKI00000063a	Q15418	RPS6KA1	RSK1(Kin.Dom.2-C-terminal)	7.080922	5.98033659925172
Original Q.E.D model	AKI00000063a	Q9UK32	RPS6KA6	RSK4(Kin.Dom.2-C-terminal)	7.065502	6.20051099664685
Original Q.E.D model	AKI00000063a	Q9NRP7	STK36	STK36	6.568636	5.681100800647015
Original Q.E.D model	AKI00000063a	Q9NYL2	ZAK	ZAK	6.823909	5.809595976603784
Original Q.E.D model	AKI00000070a	P11802	CDK4	CDK4-cyclinD1	7.337242	6.068456406878113
Original Q.E.D model	AKI00000070a	P11802	CDK4	CDK4-cyclinD3	7.309804	6.068456406878113
Original Q.E.D model	AKI00000070a	P50613	CDK7	CDK7	7.376751	6.538577822728996
Original Q.E.D model	AKI00000070a	O76039	CDKL5	CDKL5	6.552842	6.499310324548779
Original Q.E.D model	AKI00000070a	P48729	CSNK1A1	CSNK1A1	5.69897	5.455935110733458
Original Q.E.D model	AKI00000070a	P19784	CSNK2A2	CSNK2A2	6.853872	6.344280513241601
Original Q.E.D model	AKI00000070a	Q13627	DYRK1A	DYRK1A	6.769551	6.5217651209415735
Original Q.E.D model	AKI00000070a	Q8TD08	MAPK15	ERK8	7.443697	6.4665286386744425
Original Q.E.D model	AKI00000070a	P49840	GSK3A	GSK3A	7.721246	7.736798850784188
Original Q.E.D model	AKI00000070a	P49841	GSK3B	GSK3B	7.886057	7.802101726608646
Original Q.E.D model	AKI00000070a	Q86Z02	HIPK1	HIPK1	6.187087	5.7897031408116275
Original Q.E.D model	AKI00000070a	Q9Y6R4	MAP3K4	MAP3K4	5	5.178363408523934
Original Q.E.D model	AKI00000070a	Q9NRP7	STK36	STK36	6.79588	5.600552133224072
Original Q.E.D model	AKI00000070a	P37173	TGFBR2	TGFBR2	7.055517	5.721472513967511
Original Q.E.D model	AKI00000070a	P29597	TYK2	TYK2(JH2domain-pseudokinase)	6.721246	6.042439605954013
Original Q.E.D model	AKI00000070a	Q56UN5	MAP3K19	YSK4	6.744727	5.868204119551977
Original Q.E.D model	AKI00000074a	Q9BWU1	CDK19	CDK11	7.619789	5.987334279550878
Original Q.E.D model	AKI00000074a	P49336	CDK8	CDK8	7.366532	6.503109467157435
Original Q.E.D model	AKI00000074a	P53355	DAPK1	DAPK1	6.244125	5.706494490236209
Original Q.E.D model	AKI00000074a	Q9UIK4	DAPK2	DAPK2	6.721246	5.738944530420692
Original Q.E.D model	AKI00000074a	O43293	DAPK3	DAPK3	7.376751	6.297787701797839
Original Q.E.D model	AKI00000074a	Q86Z02	HIPK1	HIPK1	7.045757	5.653445551339421
Original Q.E.D model	AKI00000074a	Q9H2X6	HIPK2	HIPK2	6.853872	5.920700960847069
Original Q.E.D model	AKI00000074a	Q9H422	HIPK3	HIPK3	6.522879	5.81445527764116
Original Q.E.D model	AKI00000074a	Q8NE63	HIPK4	HIPK4	6.69897	5.987288600536359
Original Q.E.D model	AKI00000074a	Q13163	MAP2K5	MEK5	5.638272	6.735252631980993
Original Q.E.D model	AKI00000074a	Q9Y2I7	PIKFYVE	PIKFYVE	6.29243	4.790758781074689
Original Q.E.D model	AKI00000021a	Q08345	DDR1	DDR1	7.004365	7.7626426740716195
Original Q.E.D model	AKI00000021a	Q16832	DDR2	DDR2	6.677781	7.295050353543204
Original Q.E.D model	AKI00000021a	Q9P2K8	EIF2AK4	GCN2(Kin.Dom.2,S808G)	7.251812	6.415461077278914
Original Q.E.D model	AKI00000021a	O60674	JAK2	JAK2(JH1domain-catalytic)	6.920819	7.249155628827413
Original Q.E.D model	AKI00000021a	P52333	JAK3	JAK3(JH1domain-catalytic)	6.443697	6.811854031465602
Original Q.E.D model	AKI00000021a	Q9Y2U5	MAP3K2	MAP3K2	7.086186	7.158492584402598
Original Q.E.D model	AKI00000021a	Q99759	MAP3K3	MAP3K3	7.05061	6.815835017745689
Original Q.E.D model	AKI00000021a	Q9Y6R4	MAP3K4	MAP3K4	7.468521	5.596534674711935
Original Q.E.D model	AKI00000021a	Q9Y4K4	MAP4K5	MAP4K5	6.958607	7.058630585877658
Original Q.E.D model	AKI00000021a	P42345	MTOR	MTOR	5	6.180435535922503
Original Q.E.D model	AKI00000021a	P29597	TYK2	TYK2(JH1domain-catalytic)	6.180456	6.49472464466303
Original Q.E.D model	AKI00000021a	P30291	WEE1	WEE1	7.327902	7.337197120904737
Original Q.E.D model	AKI00000021a	P0C1S8	WEE2	WEE2	7.283997	6.671951325934766
Original Q.E.D model	AKI00000021a	Q56UN5	MAP3K19	YSK4	7.508638	6.654084580129892
Original Q.E.D model	AKI00000047a	Q8NI60	CABC1	ADCK3	5	6.050609773840897
Original Q.E.D model	AKI00000047a	P30530	AXL	AXL	6.744727	7.588496239493764
Original Q.E.D model	AKI00000047a	P49760	CLK2	CLK2	5.161151	6.095373391678059
Original Q.E.D model	AKI00000047a	P07333	CSF1R	CSF1R	8.823909	8.717105027895034
Original Q.E.D model	AKI00000047a	P49674	CSNK1E	CSNK1E	5	6.4206749100601685
Original Q.E.D model	AKI00000047a	Q08345	DDR1	DDR1	7.387216	8.244357918646559
Original Q.E.D model	AKI00000047a	Q16832	DDR2	DDR2	7.229148	7.910424202616859
Original Q.E.D model	AKI00000047a	O94768	STK17B	DRAK2	5	6.1582997075605785
Original Q.E.D model	AKI00000047a	P29323	EPHB2	EPHB2	5.39794	6.591038445573239
Original Q.E.D model	AKI00000047a	P54753	EPHB3	EPHB3	5.853872	5.768874565752053
Original Q.E.D model	AKI00000047a	O15197	EPHB6	EPHB6	7.142668	7.620896028060665
Original Q.E.D model	AKI00000047a	P17948	FLT1	FLT1	7.468521	9.028187508625612
Original Q.E.D model	AKI00000047a	P36888	FLT3	FLT3	9.537602	8.925816936886939
Original Q.E.D model	AKI00000047a	P35916	FLT4	FLT4	6.853872	8.264635409072577
Original Q.E.D model	AKI00000047a	Q8NE63	HIPK4	HIPK4	6.387216	7.165051405192528
Original Q.E.D model	AKI00000047a	P10721	KIT	KIT	9.055517	8.51199892693177
Original Q.E.D model	AKI00000047a	Q8IVH8	MAP4K3	MAP4K3	5	6.692514991898211
Original Q.E.D model	AKI00000047a	Q8WXR4	MYO3B	MYO3B	5	6.156441693332995
Original Q.E.D model	AKI00000047a	P16234	PDGFRA	PDGFRA	8.677781	8.575604478315938
Original Q.E.D model	AKI00000047a	P09619	PDGFRB	PDGFRB	8.721246	8.911832542188579
Original Q.E.D model	AKI00000047a	Q96Q40	CDK15	PFTAIRE2	5	5.692801937621491
Original Q.E.D model	AKI00000047a	Q8TBX8	PIP4K2C	PIP5K2C	6.568636	6.176002368256867
Original Q.E.D model	AKI00000047a	P07949	RET	RET	5.853872	7.376691046578834
Original Q.E.D model	AKI00000047a	P57078	RIPK4	RIPK4	5	6.117383630887959
Original Q.E.D model	AKI00000047a	Q15349	RPS6KA2	RSK3(Kin.Dom.1-N-terminal)	5	5.777888163884416
Original Q.E.D model	AKI00000047a	P12931	SRC	SRC	5	6.041779959181665
Original Q.E.D model	AKI00000047a	Q16288	NTRK3	TRKC	6.958607	7.41391900534294
Original Q.E.D model	AKI00000047a	P35968	KDR	VEGFR2	8.69897	8.53486733836679
Original Q.E.D model	AKI00000047a	Q56UN5	MAP3K19	YSK4	7.327902	6.784939693863268
Original Q.E.D model	GSK1379713	Q9BYP7	WNK3	WNK3	5	6.074395256166687
Original Q.E.D model	GSK1379766	O14965	AURKA	AURKA	5	6.722006653464784
Original Q.E.D model	GSK1379766	Q9UQB9	AURKC	AURKC	5	6.9373482064353045
Original Q.E.D model	GSK1379766	O15197	EPHB6	EPHB6	5.79588	7.134161847308762
Original Q.E.D model	GSK1379766	Q92918	MAP4K1	HPK1	5	5.669740654141986
Original Q.E.D model	GSK1379766	P51617	IRAK1	IRAK1	5	6.099346922887081
Original Q.E.D model	GSK1379766	Q9Y616	IRAK3	IRAK3	5	6.330519186207753
Original Q.E.D model	GSK1379766	O60674	JAK2	JAK2(JH1domain-catalytic)	5.552842	6.413467884625498
Original Q.E.D model	GSK1379766	Q13163	MAP2K5	MEK5	5.376751	7.084667344296309
Original Q.E.D model	GSK1379766	Q6P3R8	NEK5	NEK5	5	5.993032836624408
Original Q.E.D model	GSK1379766	Q9UBF8	PI4KB	PIK4CB	5	5.563740716631913
Original Q.E.D model	GSK1379766	Q8TBX8	PIP4K2C	PIP5K2C	5.619789	6.305825251249333
Original Q.E.D model	GSK1379766	Q9BRS2	RIOK1	RIOK1	5	5.646509626279774
Original Q.E.D model	GSK1379766	O14730	RIOK3	RIOK3	5	5.618987918622807
Original Q.E.D model	GSK1379766	Q6PHR2	ULK3	ULK3	5	6.127173229670373
Original Q.E.D model	GSK1379708	Q96J92	WNK4	WNK4	5	5.5066699225185465
Original Q.E.D model	GSK1379753	Q13705	ACVR2B	ACVR2B	5	4.897193881322753
Original Q.E.D model	GSK1379753	O14965	AURKA	AURKA	5.920819	6.805713204145403
Original Q.E.D model	GSK1379753	O15197	EPHB6	EPHB6	6.39794	6.910467165377789
Original Q.E.D model	GSK1379753	Q9Y616	IRAK3	IRAK3	6.958607	5.871869435980365
Original Q.E.D model	GSK1379753	O60674	JAK2	JAK2(JH1domain-catalytic)	6.251812	6.031172659213172
Original Q.E.D model	GSK1379753	P10721	KIT	KIT	5.958607	5.980121177629243
Original Q.E.D model	GSK1379753	P29376	LTK	LTK	5.677781	6.286210632094869
Original Q.E.D model	GSK1379753	Q13163	MAP2K5	MEK5	7.408935	6.92235119219268
Original Q.E.D model	GSK1379753	Q13043	STK4	MST1	5	5.330538840383015
Original Q.E.D model	GSK1379753	Q6P3R8	NEK5	NEK5	6.366532	5.6132175113871705
Original Q.E.D model	GSK1379753	O75914	PAK3	PAK3	5	5.481433819012131
Original Q.E.D model	GSK1379753	Q8TBX8	PIP4K2C	PIP5K2C	6.744727	6.170570160466842
Original Q.E.D model	GSK1379753	O75716	STK16	STK16	6.187087	6.476493037121613
Original Q.E.D model	GSK1379765	Q96D53	ADCK4	ADCK4	5.267606	5.503492858509688
Original Q.E.D model	GSK1379765	O14965	AURKA	AURKA	5.167491	6.538806511822252
Original Q.E.D model	GSK1379765	Q96GD4	AURKB	AURKB	5.920819	6.76699649690924
Original Q.E.D model	GSK1379765	O43683	BUB1	BUB1	5	6.493844901613166
Original Q.E.D model	GSK1379765	O15197	EPHB6	EPHB6	5.585027	6.68046896831716
Original Q.E.D model	GSK1379765	P14616	INSRR	INSRR	5	5.857334018078063
Original Q.E.D model	GSK1379765	Q9Y616	IRAK3	IRAK3	5.49485	5.849119389013229
Original Q.E.D model	GSK1379765	O60674	JAK2	JAK2(JH1domain-catalytic)	5.638272	6.538957152977909
Original Q.E.D model	GSK1379765	P53671	LIMK2	LIMK2	5	5.438289443017294
Original Q.E.D model	GSK1379765	Q13163	MAP2K5	MEK5	7.136677	6.9658167766713035
Original Q.E.D model	GSK1379765	O15146	MUSK	MUSK	5	5.7519395528758706
Original Q.E.D model	GSK1379765	Q6P3R8	NEK5	NEK5	5.267606	5.439189377070352
Original Q.E.D model	GSK1379765	P42338	PIK3CB	PIK3CB	5	4.374030478642278
Original Q.E.D model	GSK1379765	Q8TBX8	PIP4K2C	PIP5K2C	5.251812	5.923791049903976
Original Q.E.D model	GSK1379765	P35590	TIE1	TIE1	5	5.902226026467934
Original Q.E.D model	GSK1379765	Q6PHR2	ULK3	ULK3	5.79588	5.8736868389484815
Original Q.E.D model	GSK1033723	Q9Y243	AKT3	AKT3	5	5.0644531660738625
Original Q.E.D model	GSK1033723	P30530	AXL	AXL	5	5.494382299219588
Original Q.E.D model	GSK1033723	P49759	CLK1	CLK1	6.823909	7.244799798426964
Original Q.E.D model	GSK1033723	Q9HAZ1	CLK4	CLK4	6.886057	7.412604360233056
Original Q.E.D model	GSK1033723	Q09013	DMPK	DMPK	5.091515	6.222229475327237
Original Q.E.D model	GSK1033723	Q13627	DYRK1A	DYRK1A	6.886057	7.0405267718103275
Original Q.E.D model	GSK1033723	Q9Y463	DYRK1B	DYRK1B	5	6.766787020652763
Original Q.E.D model	GSK1033723	Q92630	DYRK2	DYRK2	6.366532	5.957569170241094
Original Q.E.D model	GSK1033723	Q8TF76	GSG2	HASPIN	5	5.758405638399786
Original Q.E.D model	GSK1033723	Q9H422	HIPK3	HIPK3	6.769551	6.269276396830329
Original Q.E.D model	GSK1033723	P06213	INSR	INSR	5	4.807360224161121
Original Q.E.D model	GSK1033723	Q02763	TEK	TIE2	5	5.227986875022884
Original Q.E.D model	GSK1033723	Q56UN5	MAP3K19	YSK4	6.431798	5.807715334175039
Original Q.E.D model	GSK1379763	P27037	ACVR2A	ACVR2A	5	5.1759881007182
Original Q.E.D model	GSK1379763	Q9UQB9	AURKC	AURKC	6.05061	6.998411134416104
Original Q.E.D model	GSK1379763	O15197	EPHB6	EPHB6	6.552842	7.336412528657168
Original Q.E.D model	GSK1379763	Q9H422	HIPK3	HIPK3	5	5.966986688688547
Original Q.E.D model	GSK1379763	Q9Y616	IRAK3	IRAK3	6.823909	6.00671681778149
Original Q.E.D model	GSK1379763	O60674	JAK2	JAK2(JH1domain-catalytic)	6.060481	6.310442735379069
Original Q.E.D model	GSK1379763	P10721	KIT	KIT	6.69897	6.250003438566552
Original Q.E.D model	GSK1379763	Q13233	MAP3K1	MAP3K1	5	4.770728299283606
Original Q.E.D model	GSK1379763	Q9Y4K4	MAP4K5	MAP4K5	5	5.856404637354202
Original Q.E.D model	GSK1379763	Q13163	MAP2K5	MEK5	7.619789	7.037895710695653
Original Q.E.D model	GSK1379763	Q6P3R8	NEK5	NEK5	6.431798	5.716147311341163
Original Q.E.D model	GSK1379763	P09619	PDGFRB	PDGFRB	5.657577	6.230067952644472
Original Q.E.D model	GSK1379763	Q8TBX8	PIP4K2C	PIP5K2C	6.619789	6.029623559893368
Original Q.E.D model	GSK1379763	Q9BRS2	RIOK1	RIOK1	5.657577	5.557122046388986
Original Q.E.D model	GSK1379763	O14730	RIOK3	RIOK3	5	5.524357444362036
Original Q.E.D model	GSK1379763	Q16288	NTRK3	TRKC	6.251812	5.9179595133890555
Original Q.E.D model	GSK1379763	Q6PHR2	ULK3	ULK3	6.136677	5.980625850356099
Original Q.E.D model	SB-213663	O96017	CHEK2	CHEK2	5	6.0828463888479805
Original Q.E.D model	SB-213663	O14578	CIT	CIT	6.585027	6.267091851537419
Original Q.E.D model	SB-213663	Q6DT37	CDC42BPG	DMPK2	6.537602	5.933594894365037
Original Q.E.D model	SB-213663	P45983	MAPK8	JNK1	6.657577	6.723540692952295
Original Q.E.D model	SB-213663	P45984	MAPK9	JNK2	7.337242	6.8914521336412
Original Q.E.D model	SB-213663	P53779	MAPK10	JNK3	7.187087	6.954231840975271
Original Q.E.D model	SB-213663	Q15746	MYLK	MYLK	5	4.7206037015335856
Original Q.E.D model	SB-213663	Q16539	MAPK14	p38-alpha	7.267606	7.520480155219287
Original Q.E.D model	SB-213663	Q9UHD2	TBK1	TBK1	5	5.56747631758082
Original Q.E.D model	GSK301362	Q6P2M8	PNCK	CAMK1B	6.508638	5.046148307758905
Original Q.E.D model	GSK301362	O14920	IKBKB	IKK-beta	7.677781	5.742796638381718
Original Q.E.D model	GSK301362	P23458	JAK1	JAK1(JH2domain-pseudokinase)	6.408935	5.959136665920091
Original Q.E.D model	GSK301362	O60674	JAK2	JAK2(JH1domain-catalytic)	6.744727	6.215412740029874
Original Q.E.D model	GSK301362	Q13188	STK3	MST2	5.657577	5.474850726950809
Original Q.E.D model	GSK301362	Q86YV6	MYLK4	MYLK4	6.853872	6.004723404915946
Original Q.E.D model	GSK301362	Q9H093	NUAK2	SNARK	6.69897	5.8809056029726845
Original Q.E.D model	GSK301362	Q7L7X3	TAOK1	TAOK1	7.167491	5.3957038096002465
Original Q.E.D model	GSK301362	Q9H2K8	TAOK3	TAOK3	7.49485	5.740364778191939
Original Q.E.D model	GSK301362	P29597	TYK2	TYK2(JH2domain-pseudokinase)	8.537602	5.682252702481114
Original Q.E.D model	GSK1379944	O14936	CASK	CASK	5	5.551723753284547
Original Q.E.D model	GSK1379944	Q00526	CDK3	CDK3	5	5.225659215921115
Original Q.E.D model	GSK1379944	P11802	CDK4	CDK4-cyclinD1	5	5.128403627500716
Original Q.E.D model	GSK1379944	O14757	CHEK1	CHEK1	5	5.2796804888784274
Original Q.E.D model	GSK1379944	P78368	CSNK1G2	CSNK1G2	5	5.3394892600819
Original Q.E.D model	GSK1379944	O43293	DAPK3	DAPK3	5	5.850372262013771
Original Q.E.D model	GSK1379944	Q08345	DDR1	DDR1	5	6.098184758938127
Original Q.E.D model	GSK1379944	P29323	EPHB2	EPHB2	5	5.428364798491552
Original Q.E.D model	GSK1379944	P27361	MAPK3	ERK1	5	4.847587583853458
Original Q.E.D model	GSK1379944	P22455	FGFR4	FGFR4	5	4.902335428693879
Original Q.E.D model	GSK1379944	O14920	IKBKB	IKK-beta	5	5.831025721373698
Original Q.E.D model	GSK1379944	P51617	IRAK1	IRAK1	5	5.783804246610429
Original Q.E.D model	GSK1379944	Q6P3R8	NEK5	NEK5	5	5.505588610312869
Original Q.E.D model	GSK1379944	Q9UBE8	NLK	NLK	5	6.30333156369513
Original Q.E.D model	GSK1379944	P09619	PDGFRB	PDGFRB	5	6.510280819313435
Original Q.E.D model	GSK1379944	O60331	PIP5K1C	PIP5K1C	5	5.18898394354808
Original Q.E.D model	GSK1379944	Q02156	PRKCE	PRKCE	5	5.812738282098703
Original Q.E.D model	GSK1379944	O94806	PRKD3	PRKD3	5	5.880332529227544
Original Q.E.D model	GSK1379944	P07949	RET	RET	5	6.082125527243488
Original Q.E.D model	GSK1379753	Q16288	NTRK3	TRKC	6.537602	5.629153272106245
Original Q.E.D model	GW819776	Q8IVW4	CDKL3	CDKL3	5	6.761019419144248
Original Q.E.D model	GW819776	P49759	CLK1	CLK1	5.309804	7.077825403369584
Original Q.E.D model	GW819776	Q8TD08	MAPK15	ERK8	5.619789	7.553103370535195
Original Q.E.D model	GW819776	Q86Z02	HIPK1	HIPK1	5.013228	6.561715431977389
Original Q.E.D model	GW819776	Q9H2X6	HIPK2	HIPK2	5.30103	6.836338469512019
Original Q.E.D model	GW819776	Q9H422	HIPK3	HIPK3	5	6.99800471126859
Original Q.E.D model	GW819776	P45983	MAPK8	JNK1	5.091515	7.180408756450745
Original Q.E.D model	GW819776	P53779	MAPK10	JNK3	5	7.373750459070155
Original Q.E.D model	GW819776	P10721	KIT	KIT	5	6.613784307764667
Original Q.E.D model	GW819776	P46734	MAP2K3	MEK3	5.39794	7.073625679505868
Original Q.E.D model	GW819776	P51956	NEK3	NEK3	5	6.929631630965073
Original Q.E.D model	GW819776	Q6P3R8	NEK5	NEK5	5	6.49433205375516
Original Q.E.D model	GW819776	Q8TBX8	PIP4K2C	PIP5K2C	5	6.366229295260652
Original Q.E.D model	GW819776	Q9BVS4	RIOK2	RIOK2	5.070581	6.694432355103584
Original Q.E.D model	GW856795	P00519	ABL1	ABL1-phosphorylated	7.309804	6.4111193017982195
Original Q.E.D model	GW856795	P04626	ERBB2	ERBB2	6.309804	6.032089844203213
Original Q.E.D model	GW856795	P42685	FRK	FRK	7.031517	6.884458028140649
Original Q.E.D model	GW856795	P06239	LCK	LCK	6.031517	6.219532644690438
Original Q.E.D model	GW856795	Q12851	MAP4K2	MAP4K2	5.552842	6.117390281338843
Original Q.E.D model	GW856795	P16234	PDGFRA	PDGFRA	5.958607	6.063972451976962
Original Q.E.D model	GW856795	O15530	PDPK1	PDPK1	5	5.979951590304354
Original Q.E.D model	GW856795	P17612	PRKACA	PKAC-alpha	5	6.153433248955472
Original Q.E.D model	GW856795	P07949	RET	RET	6.886057	6.982890310944601
Original Q.E.D model	GW856795	P12931	SRC	SRC	6.142668	6.438961476908331
Original Q.E.D model	GW856795	Q7L7X3	TAOK1	TAOK1	5	5.752269018279042
Original Q.E.D model	GW856795	P37173	TGFBR2	TGFBR2	6.69897	5.987183273079472
Original Q.E.D model	GW856795	Q86Y07	VRK2	VRK2	5	5.654924907283568
Original Q.E.D model	GSK902056	P31749	AKT1	AKT1	7.004365	7.831976999550123
Original Q.E.D model	GSK902056	P31751	AKT2	AKT2	7	7.434735040255176
Original Q.E.D model	GSK902056	Q9Y243	AKT3	AKT3	7.346787	7.382646185511341
Original Q.E.D model	GSK902056	P21802	FGFR2	FGFR2	5	5.432301121012083
Original Q.E.D model	GSK902056	Q9P286	PAK7	PAK7	5.958607	7.296771349250985
Original Q.E.D model	GSK902056	Q05655	PRKCD	PRKCD	6	7.105419730216262
Original Q.E.D model	GSK902056	Q02156	PRKCE	PRKCE	7.49485	7.941592560816482
Original Q.E.D model	GSK902056	P24723	PRKCH	PRKCH	7.387216	8.053681678060416
Original Q.E.D model	GSK902056	Q04759	PRKCQ	PRKCQ	7.39794	7.540415633663321
Original Q.E.D model	GSK902056	Q13237	PRKG2	PRKG2	7.49485	7.341203879833723
Original Q.E.D model	GSK902056	P51817	PRKX	PRKX	6.920819	7.307064829138731
Original Q.E.D model	GSK902056	O75676	RPS6KA4	RPS6KA4(Kin.Dom.2-C-terminal)	6.366532	7.411138535759183
Original Q.E.D model	GSK902056	Q56UN5	MAP3K19	YSK4	8.013228	7.516991649330352
