# Supplementary material for: Crowdsourced mapping of unexplored target space of kinase inhibitors
Source: Nat Commun. 2021 Jun 3;12:3307. doi: 10.1038/s41467-021-23165-1 (PMC8175708; doi:10.1038/s41467-021-23165-1)
Supplement: Supplementary file 7 — Source Data [file 41467_2021_23165_MOESM7_ESM.zip › source_data/SuppFig25/SuppFig25.csv]

Compound_Name	UniProt_Id	Entrez_Gene_Symbol	true_pKd	pred_pKd	Kd_train_nr	Ki_train_nr	EC50_train_nr	All_bioactivities_train_nr
PFE-PKIS 10	Q9UM73	ALK	9	9.10356709357209	34	337	2	373
PFE-PKIS 10	Q9UIK4	DAPK2	5	6.54962162785173	22	2	0	24
PFE-PKIS 10	O15075	DCLK1	6.920819	6.80036406239339	20	58	0	78
PFE-PKIS 10	Q8N568	DCLK2	6.318759	6.91545622285084	13	2	0	15
PFE-PKIS 10	O15197	EPHB6	5.638272	8.16517041004137	46	2	0	48
PFE-PKIS 10	Q05397	PTK2	8.30103	6.68798504234929	117	178	0	295
PFE-PKIS 10	P16591	FER	7.49485	7.30459708694651	23	135	0	158
PFE-PKIS 10	P07332	FES	6.920819	6.97584410719752	22	71	0	93
PFE-PKIS 10	P42685	FRK	6.823909	7.21990090390365	53	202	0	255
PFE-PKIS 10	Q15835	GRK1	6.744727	6.53603506577859	19	3	0	22
PFE-PKIS 10	Q8WTQ7	GRK7	6.886057	6.59056490631338	28	2	0	30
PFE-PKIS 10	O94804	STK10	6.337242	7.11441851623599	53	2	0	55
PFE-PKIS 10	P29376	LTK	6.244125	8.35428153941788	33	195	0	228
PFE-PKIS 10	P46734	MAP2K3	6.19382	5.97225606044722	27	2	0	29
PFE-PKIS 10	P15735	PHKG2	6.920819	6.72042538002314	29	134	0	163
PFE-PKIS 10	O00444	PLK4	7.408935	7.37800020045616	38	327	1	366
PFE-PKIS 10	Q14289	PTK2B	8.091515	7.01298022014561	26	63	0	89
PFE-PKIS 10	Q6XUX3	DSTYK	6.420216	7.01468947400712	19	2	0	21
PFE-PKIS 10	P08922	ROS1	9.39794	8.00454517574975	21	146	0	167
PFE-PKIS 10	Q9H2G2	SLK	6.638272	7.0089648149776	56	304	0	360
PFE-PKIS 10	Q13470	TNK1	7.004365	7.21198155095955	28	2	0	30
PFE-PKIS 10	Q07912	TNK2	7.657577	7.29993952763613	26	190	0	216
PFE-PKIS 10	P04629	NTRK1	6.769551	7.75283404323472	44	246	29	319
PFE-PKIS 10	Q16620	NTRK2	6.39794	7.69200976967052	28	260	1	289
PFE-PKIS 14	Q96GD4	AURKB	6.283997	6.43307515330208	97	726	36	859
PFE-PKIS 14	Q8N5S9	CAMKK1	6.468521	5.76696546442948	26	0	0	26
PFE-PKIS 14	Q96RR4	CAMKK2	6.769551	5.70292292324765	28	14	0	42
PFE-PKIS 14	P49759	CLK1	6.79588	7.42139467404936	49	0	0	49
PFE-PKIS 14	Q9HAZ1	CLK4	7.508638	7.55890887739089	47	740	0	787
PFE-PKIS 14	P68400	CSNK2A1	5.69897	6.64159411029939	23	286	0	309
PFE-PKIS 14	P19784	CSNK2A2	6.21467	6.90916350614288	25	16	0	41
PFE-PKIS 14	Q9UEE5	STK17A	6.568636	6.72717608303725	37	262	0	299
PFE-PKIS 14	O94768	STK17B	7.958607	6.6031758844635	44	1	0	45
PFE-PKIS 14	Q13627	DYRK1A	7.387216	6.31965672334105	32	522	0	554
PFE-PKIS 14	Q86Z02	HIPK1	6.769551	6.3922718428387	32	0	0	32
PFE-PKIS 14	Q9H2X6	HIPK2	6.79588	6.66556208982694	34	281	0	315
PFE-PKIS 14	Q9H422	HIPK3	6.69897	6.64340779047169	34	0	0	34
PFE-PKIS 14	Q8NE63	HIPK4	6.259637	5.86190187114777	39	274	0	313
PFE-PKIS 14	P09619	PDGFRB	6.920819	6.39359251376441	69	149	4	222
PFE-PKIS 14	O60331	PIP5K1C	6.327902	6.39036940996675	21	0	0	21
PFE-PKIS 14	P19525	EIF2AK2	5	5.60082943400277	25	1	0	26
PFE-PKIS 18	O14965	AURKA	6.677781	7.24797132597079	105	570	1	676
PFE-PKIS 18	Q96GD4	AURKB	6.769551	7.6436976836933	97	726	36	859
PFE-PKIS 18	P19784	CSNK2A2	6.154902	6.34412410310144	25	16	0	41
PFE-PKIS 18	O94768	STK17B	5.619789	6.23327730195813	44	1	0	45
PFE-PKIS 18	Q05397	PTK2	8.619789	8.37836070222729	117	176	0	293
PFE-PKIS 18	P36888	FLT3	7.21467	6.35195766793975	136	507	11	654
PFE-PKIS 18	P35916	FLT4	6.552842	6.62096311484869	39	329	7	375
PFE-PKIS 18	P23458	JAK1	6.356547	7.37347427155334	42	238	137	417
PFE-PKIS 18	O60674	JAK2	7.045757	7.64108235061527	47	559	52	658
PFE-PKIS 18	P52333	JAK3	7.769551	7.10942123341908	52	415	0	467
PFE-PKIS 18	P08581	MET	6	7.10435897825552	49	531	1	581
PFE-PKIS 18	P80192	MAP3K9	7.958607	6.23507298652239	24	0	0	24
PFE-PKIS 18	Q02779	MAP3K10	7.130768	6.30635388463319	15	15	0	30
PFE-PKIS 18	Q16584	MAP3K11	7.552842	6.24559469489962	20	0	0	20
PFE-PKIS 18	Q16539	MAPK14	5	6.98536631905192	83	334	13	430
PFE-PKIS 18	P07949	RET	6.455932	7.28007344714627	51	378	2	431
PFE-PKIS 18	O14730	RIOK3	6.207608	6.13554587219516	27	0	0	27
PFE-PKIS 18	Q9H093	NUAK2	5.886057	7.72367667972917	34	0	0	34
PFE-PKIS 18	O75716	STK16	7.309804	7.18401034281952	31	0	0	31
PFE-PKIS 18	P43405	SYK	6.443697	6.85176220357402	37	166	98	301
PFE-PKIS 18	Q9UHD2	TBK1	6.376751	6.62556889332254	23	81	21	125
PFE-PKIS 18	P04629	NTRK1	6.420216	6.93632545171121	44	244	29	317
PFE-PKIS 18	Q16620	NTRK2	5.677781	7.18705804866804	28	259	1	288
PFE-PKIS 18	P33981	TTK	7.568636	6.40809906041379	35	11	3	49
PFE-PKIS 18	P29597	TYK2	6.585027	6.97846283156744	47	239	19	305
PFE-PKIS 18	Q56UN5	MAP3K19	7.537602	6.92973094189916	68	0	0	68
TPKI-30	Q8NI60	CABC1	5	6.72937528965044	13	0	0	13
TPKI-30	O14965	AURKA	5.05061	8.19646317857716	105	570	1	676
TPKI-30	Q13873	BMPR2	5.886057	5.86002240707165	18	0	0	18
TPKI-30	P51813	BMX	5	6.62509278436524	21	2	1	24
TPKI-30	P22607	FGFR3	5	6.87620002244591	28	131	1	160
TPKI-30	P52564	MAP2K6	5	5.90335928384059	17	0	0	17
TPKI-30	Q9Y6E0	STK24	5	6.43369488956609	16	39	0	55
TPKI-30	Q96PY6	NEK1	5	6.21113720176055	12	0	0	12
TPKI-30	Q8IY84	MGC42105	5.251812	6.56886603378446	16	0	0	16
TPKI-30	Q8TBX8	PIP4K2C	5.481486	7.29536607417013	88	0	0	88
TPKI-30	P53350	PLK1	8.080922	8.65004502846295	16	177	38	231
TPKI-30	Q9NYY3	PLK2	7.173925	8.53233670791314	15	18	0	33
TPKI-30	Q9H4B4	PLK3	6.420216	8.16447435320431	15	203	0	218
TPKI-30	Q9H2G2	SLK	5	6.69380391256435	56	302	0	358
TPKI-30	O75716	STK16	5.958607	7.35244701889107	31	0	0	31
TPKI-30	O00506	STK25	5	5.86940240920767	22	0	0	22
TPKI-31	O14965	AURKA	7.275724	7.56957299369829	105	570	1	676
TPKI-31	Q9NSY1	BMP2K	7.443697	6.56814346795872	32	0	0	32
TPKI-31	P49760	CLK2	7.130768	6.38524298097431	50	457	0	507
TPKI-31	Q9C098	DCLK3	5.638272	6.92946377933079	28	0	0	28
TPKI-31	O14976	GAK	7.431798	6.26136959049729	94	0	0	94
TPKI-31	Q9P2K8	EIF2AK4	7.30103	6.45877728847007	25	0	0	25
TPKI-31	P51617	IRAK1	7.022276	6.73446800073403	36	234	0	270
TPKI-31	P23458	JAK1	6.823909	6.48996559491909	42	238	137	417
TPKI-31	Q9Y6R4	MAP3K4	7.130768	5.04359452608189	21	0	0	21
TPKI-31	P08581	MET	7.337242	6.40204818292141	49	531	1	581
TPKI-31	Q8IY84	MGC42105	7.107905	6.10132687226289	16	0	0	16
TPKI-31	P48736	PIK3CG	7.091515	6.13114566521889	15	172	0	187
TPKI-31	Q8TBX8	PIP4K2C	7.619789	7.23533654536426	88	0	0	88
TPKI-31	P53350	PLK1	9.769551	7.45682849682516	16	177	38	231
TPKI-31	Q9NYY3	PLK2	8.657577	7.29666951507188	15	18	0	33
TPKI-31	Q9H4B4	PLK3	7.744727	7.24389887833049	15	203	0	218
TPKI-31	Q9BRS2	RIOK1	7.075721	6.42788039732088	33	0	0	33
TPKI-31	O14730	RIOK3	5.443697	6.52046091689507	27	0	0	27
TPKI-31	Q9H2G2	SLK	7.619789	6.33065424027723	56	302	0	358
TPKI-31	O75716	STK16	7.481486	7.31132715858472	31	0	0	31
TPKI-31	P29597	TYK2	6.79588	6.44906407999195	47	239	19	305
TPKI-31	Q56UN5	MAP3K19	7.346787	6.93276726935267	68	0	0	68
TPKI-35	P00519	ABL1	8.136677	8.16435771465236	69	976	2	1047
TPKI-35	P42684	ABL2	6.585027	7.99350017950405	39	1	0	40
TPKI-35	Q92772	CDKL2	6.79588	7.42248700213612	22	0	0	22
TPKI-35	P07333	CSF1R	7.173925	7.62049095073595	70	359	0	429
TPKI-35	Q08345	DDR1	8.721246	8.25212020542902	52	0	2	54
TPKI-35	Q16832	DDR2	7.619789	7.55324627991297	59	0	1	60
TPKI-35	O15197	EPHB6	6.769551	7.9077848518614	46	0	0	46
TPKI-35	P21860	ERBB3	6.309804	7.26847182979086	17	0	0	17
TPKI-35	P17948	FLT1	6.69897	7.03605546333586	42	381	3	426
TPKI-35	P36888	FLT3	8.244125	7.27977532550178	136	507	11	654
TPKI-35	P35916	FLT4	7.318759	7.44469334738374	39	329	7	375
TPKI-35	P10721	KIT	8.200659	7.50694795356854	78	251	2	331
TPKI-35	P06239	LCK	7.004365	7.37517440553145	135	392	6	533
TPKI-35	O94804	STK10	6.920819	7.00085077970167	53	0	0	53
TPKI-35	Q13163	MAP2K5	7	7.8382260609638	48	0	0	48
TPKI-35	Q12866	MERTK	6.769551	7.13719692394082	44	7	0	51
TPKI-35	P08581	MET	6.79588	7.74736397946363	49	531	1	581
TPKI-35	P16234	PDGFRA	7.823909	7.35158531618885	60	151	2	213
TPKI-35	P09619	PDGFRB	8.49485	7.45255244344437	69	149	4	222
TPKI-35	P07949	RET	6.853872	7.73435462690687	51	378	2	431
TPKI-35	P35590	TIE1	6.455932	7.35955421408223	41	0	0	41
TPKI-35	P04629	NTRK1	6.744727	6.78821353359992	44	244	29	317
AKI00000050a	P51451	BLK	6.769551	7.04414488633844	46	234	0	280
AKI00000050a	Q6P2M8	PNCK	5	5.12347140509294	0	0	0	0
AKI00000050a	P07333	CSF1R	8.244125	7.49342366528882	70	359	0	429
AKI00000050a	P48729	CSNK1A1	6.337242	5.44884511095304	17	310	0	327
AKI00000050a	P48730	CSNK1D	6.552842	5.41404341656569	29	319	0	348
AKI00000050a	P49674	CSNK1E	6.721246	5.59519591953925	42	0	0	42
AKI00000050a	Q9C098	DCLK3	6.356547	5.29374276466523	28	0	0	28
AKI00000050a	Q08345	DDR1	8.29243	8.04022505105496	52	0	2	54
AKI00000050a	Q16832	DDR2	7.744727	7.59691145803033	59	0	1	60
AKI00000050a	Q9Y463	DYRK1B	6.721246	5.62429789064341	31	212	0	243
AKI00000050a	O15197	EPHB6	6.886057	7.50362477189416	46	0	0	46
AKI00000050a	P36888	FLT3	8.055517	7.87025207804476	136	507	11	654
AKI00000050a	P35916	FLT4	6.522879	7.49739530079218	39	329	7	375
AKI00000050a	P25098	ADRBK1	5	5.39529123042901	8	65	58	131
AKI00000050a	P10721	KIT	8.853872	7.02869206385173	78	251	2	331
AKI00000050a	P06239	LCK	6.229148	6.90087682084795	135	392	6	533
AKI00000050a	P49137	MAPKAPK2	5	5.23661750525136	3	119	107	229
AKI00000050a	Q13163	MAP2K5	6.537602	6.86030738301892	48	0	0	48
AKI00000050a	Q9H1R3	MYLK2	6.886057	5.55774050017959	23	0	0	23
AKI00000050a	P16234	PDGFRA	8.221849	7.46019538157198	60	151	2	213
AKI00000050a	P09619	PDGFRB	9.19382	7.80111824874286	69	149	4	222
AKI00000050a	P07949	RET	6.79588	7.34156289627105	51	378	2	431
AKI00000050a	O00141	SGK1	6.537602	5.57718821778095	1	15	0	16
AKI00000050a	Q16288	NTRK3	6.49485	7.32481828308126	26	294	1	321
AKI00000050a	P35968	KDR	7.677781	7.46979307389174	52	686	8	746
AKI00000063a	Q8NI60	CABC1	6.221849	5.80690814124247	13	0	0	13
AKI00000063a	O43683	BUB1	6.376751	6.61517524060895	6	0	0	6
AKI00000063a	Q6P2M8	PNCK	5	5.73297430910784	0	0	0	0
AKI00000063a	P48730	CSNK1D	6.142668	7.1093348734211	29	319	0	348
AKI00000063a	P49674	CSNK1E	6.142668	7.22381221534916	42	0	0	42
AKI00000063a	O14976	GAK	7	6.3409033807421	94	0	0	94
AKI00000063a	P45983	MAPK8	7.744727	6.6008203702344	39	301	12	352
AKI00000063a	P45984	MAPK9	8.619789	6.86161292538354	40	317	1	358
AKI00000063a	P53779	MAPK10	8.638272	6.79141927311614	75	93	0	168
AKI00000063a	P45985	MAP2K4	6.677781	6.29552424244582	26	0	0	26
AKI00000063a	Q9UBE8	NLK	8.387216	7.04525635361658	24	17	0	41
AKI00000063a	Q16539	MAPK14	9.327902	7.46887986061455	83	334	13	430
AKI00000063a	Q15759	MAPK11	8.055517	6.95133101211597	23	12	0	35
AKI00000063a	Q9BZL6	PRKD2	6.638272	6.34194283238076	16	350	0	366
AKI00000063a	Q15418	RPS6KA1	7.080922	5.98018669069047	36	0	0	36
AKI00000063a	Q9UK32	RPS6KA6	7.065502	6.20034040376683	37	0	0	37
AKI00000063a	Q9NRP7	STK36	6.568636	5.68103678317595	28	0	0	28
AKI00000063a	Q9NYL2	ZAK	6.823909	5.80944296902418	31	171	0	202
AKI00000070a	P11802	CDK4	7.337242	6.0686003979563	21	107	0	128
AKI00000070a	P11802	CDK4	7.309804	6.0686003979563	21	107	0	128
AKI00000070a	P50613	CDK7	7.376751	6.53878888106707	43	244	0	287
AKI00000070a	O76039	CDKL5	6.552842	6.49939861901427	14	32	0	46
AKI00000070a	P48729	CSNK1A1	5.69897	5.45596753605653	17	342	0	359
AKI00000070a	P19784	CSNK2A2	6.853872	6.34425697406097	25	48	0	73
AKI00000070a	Q13627	DYRK1A	6.769551	6.52185634626315	32	553	0	585
AKI00000070a	Q8TD08	MAPK15	7.443697	6.46676268836801	26	32	0	58
AKI00000070a	P49840	GSK3A	7.721246	7.73690240141344	22	483	0	505
AKI00000070a	P49841	GSK3B	7.886057	7.80214390785804	22	892	59	973
AKI00000070a	Q86Z02	HIPK1	6.187087	5.78969723834357	32	32	0	64
AKI00000070a	Q9Y6R4	MAP3K4	5	5.17826970722304	21	32	0	53
AKI00000070a	Q9NRP7	STK36	6.79588	5.60059131467324	28	32	0	60
AKI00000070a	P37173	TGFBR2	7.055517	5.72167032557227	21	32	0	53
AKI00000070a	P29597	TYK2	6.721246	6.04242345823776	47	271	19	337
AKI00000070a	Q56UN5	MAP3K19	6.744727	5.86805008288669	68	32	0	100
AKI00000074a	Q9BWU1	CDK19	7.619789	5.98722582185014	22	41	0	63
AKI00000074a	P49336	CDK8	7.366532	6.50296745275519	17	255	0	272
AKI00000074a	P53355	DAPK1	6.244125	5.70643178419317	21	0	0	21
AKI00000074a	Q9UIK4	DAPK2	6.721246	5.73903476454534	22	0	0	22
AKI00000074a	O43293	DAPK3	7.376751	6.2978692551853	31	420	0	451
AKI00000074a	Q86Z02	HIPK1	7.045757	5.65334244212981	32	0	0	32
AKI00000074a	Q9H2X6	HIPK2	6.853872	5.92064764546368	34	281	0	315
AKI00000074a	Q9H422	HIPK3	6.522879	5.81440055364528	34	0	0	34
AKI00000074a	Q8NE63	HIPK4	6.69897	5.98740073795023	39	274	0	313
AKI00000074a	Q13163	MAP2K5	5.638272	6.73538107323628	48	0	0	48
AKI00000074a	Q9Y2I7	PIKFYVE	6.29243	4.79068962097141	3	0	0	3
AKI00000021a	Q08345	DDR1	7.004365	7.76255669616014	52	0	2	54
AKI00000021a	Q16832	DDR2	6.677781	7.29499112781995	59	0	1	60
AKI00000021a	Q9P2K8	EIF2AK4	7.251812	6.41534289022269	25	0	0	25
AKI00000021a	O60674	JAK2	6.920819	7.24922523278239	47	559	52	658
AKI00000021a	P52333	JAK3	6.443697	6.81181273634516	52	415	0	467
AKI00000021a	Q9Y2U5	MAP3K2	7.086186	7.15840484507939	34	0	0	34
AKI00000021a	Q99759	MAP3K3	7.05061	6.81576530489183	31	0	0	31
AKI00000021a	Q9Y6R4	MAP3K4	7.468521	5.5963562758673	21	0	0	21
AKI00000021a	Q9Y4K4	MAP4K5	6.958607	7.05849623091629	39	381	0	420
AKI00000021a	P42345	MTOR	5	6.18031756451932	17	376	0	393
AKI00000021a	P29597	TYK2	6.180456	6.49466097620173	47	239	19	305
AKI00000021a	P30291	WEE1	7.327902	7.33712850108669	19	34	20	73
AKI00000021a	P0C1S8	WEE2	7.283997	6.67193729666262	11	0	0	11
AKI00000021a	Q56UN5	MAP3K19	7.508638	6.6539024050766	68	0	0	68
AKI00000047a	Q8NI60	CABC1	5	6.05053058652813	13	11	0	24
AKI00000047a	P30530	AXL	6.744727	7.58841865549365	47	183	2	232
AKI00000047a	P49760	CLK2	5.161151	6.0953847771633	50	468	0	518
AKI00000047a	P07333	CSF1R	8.823909	8.7170933960376	70	369	0	439
AKI00000047a	P49674	CSNK1E	5	6.42051548097572	42	11	0	53
AKI00000047a	Q08345	DDR1	7.387216	8.24431512391264	52	11	2	65
AKI00000047a	Q16832	DDR2	7.229148	7.91045650323196	59	11	1	71
AKI00000047a	O94768	STK17B	5	6.15833952365182	44	12	0	56
AKI00000047a	P29323	EPHB2	5.39794	6.59091812242113	34	13	2	49
AKI00000047a	P54753	EPHB3	5.853872	5.76879089637052	9	11	0	20
AKI00000047a	O15197	EPHB6	7.142668	7.62085291379577	46	11	0	57
AKI00000047a	P17948	FLT1	7.468521	9.02818417165969	42	391	3	436
AKI00000047a	P36888	FLT3	9.537602	8.92571206502347	136	517	11	664
AKI00000047a	P35916	FLT4	6.853872	8.2646409902189	39	339	7	385
AKI00000047a	Q8NE63	HIPK4	6.387216	7.1650059212552	39	285	0	324
AKI00000047a	P10721	KIT	9.055517	8.51193330255989	78	261	2	341
AKI00000047a	Q8IVH8	MAP4K3	5	6.69250301488833	32	11	0	43
AKI00000047a	Q8WXR4	MYO3B	5	6.15641267128978	13	11	0	24
AKI00000047a	P16234	PDGFRA	8.677781	8.5755350361601	60	162	2	224
AKI00000047a	P09619	PDGFRB	8.721246	8.91179985253715	69	160	4	233
AKI00000047a	Q96Q40	CDK15	5	5.69271384406987	16	11	0	27
AKI00000047a	Q8TBX8	PIP4K2C	6.568636	6.17582560356958	88	11	0	99
AKI00000047a	P07949	RET	5.853872	7.37664385935991	51	389	2	442
AKI00000047a	P57078	RIPK4	5	6.11737763021494	19	11	0	30
AKI00000047a	Q15349	RPS6KA2	5	5.77780527853095	32	11	0	43
AKI00000047a	P12931	SRC	5	6.04163877599131	43	489	1	533
AKI00000047a	Q16288	NTRK3	6.958607	7.41384750954367	26	305	1	332
AKI00000047a	P35968	KDR	8.69897	8.53485094966043	52	696	8	756
AKI00000047a	Q56UN5	MAP3K19	7.327902	6.78483380047852	68	11	0	79
GSK1379713	Q9BYP7	WNK3	5	6.07442337589278	0	0	0	0
GSK1379766	O14965	AURKA	5	6.72192991622268	105	570	1	676
GSK1379766	Q9UQB9	AURKC	5	6.93735813070708	54	5	0	59
GSK1379766	O15197	EPHB6	5.79588	7.13414547352148	46	0	0	46
GSK1379766	Q92918	MAP4K1	5	5.66962499731928	35	0	0	35
GSK1379766	P51617	IRAK1	5	6.09914768535183	36	234	0	270
GSK1379766	Q9Y616	IRAK3	5	6.33046030107506	28	0	0	28
GSK1379766	O60674	JAK2	5.552842	6.41337799256944	47	559	52	658
GSK1379766	Q13163	MAP2K5	5.376751	7.08469150437835	48	0	0	48
GSK1379766	Q6P3R8	NEK5	5	5.99292862882552	19	0	0	19
GSK1379766	Q9UBF8	PI4KB	5	5.56359827174718	18	0	0	18
GSK1379766	Q8TBX8	PIP4K2C	5.619789	6.30579982636819	88	0	0	88
GSK1379766	Q9BRS2	RIOK1	5	5.64640917205124	33	0	0	33
GSK1379766	O14730	RIOK3	5	5.61889849323144	27	0	0	27
GSK1379766	Q6PHR2	ULK3	5	6.12693224925337	26	0	0	26
GSK1379708	Q96J92	WNK4	5	5.50667123412712	2	0	0	2
GSK1379753	Q13705	ACVR2B	5	4.89722505998579	17	0	0	17
GSK1379753	O14965	AURKA	5.920819	6.80577548220455	105	570	1	676
GSK1379753	O15197	EPHB6	6.39794	6.91048751391201	46	0	0	46
GSK1379753	Q9Y616	IRAK3	6.958607	5.87175522796844	28	0	0	28
GSK1379753	O60674	JAK2	6.251812	6.03094714827235	47	559	52	658
GSK1379753	P10721	KIT	5.958607	5.97995623334475	78	251	2	331
GSK1379753	P29376	LTK	5.677781	6.28623359449968	33	193	0	226
GSK1379753	Q13163	MAP2K5	7.408935	6.92236475983571	48	0	0	48
GSK1379753	Q13043	STK4	5	5.33047119838811	32	0	0	32
GSK1379753	Q6P3R8	NEK5	6.366532	5.61309806151772	19	0	0	19
GSK1379753	O75914	PAK3	5	5.48145995565563	21	0	0	21
GSK1379753	Q8TBX8	PIP4K2C	6.744727	6.17054237395594	88	0	0	88
GSK1379753	O75716	STK16	6.187087	6.47661737019198	31	0	0	31
GSK1379765	Q96D53	ADCK4	5.267606	5.50339594169047	21	0	0	21
GSK1379765	O14965	AURKA	5.167491	6.53862286399072	105	570	1	676
GSK1379765	Q96GD4	AURKB	5.920819	6.76694246034045	97	726	36	859
GSK1379765	O43683	BUB1	5	6.49368285118016	6	0	0	6
GSK1379765	O15197	EPHB6	5.585027	6.68038529132193	46	0	0	46
GSK1379765	P14616	INSRR	5	5.85719809385354	18	0	0	18
GSK1379765	Q9Y616	IRAK3	5.49485	5.84896437754978	28	0	0	28
GSK1379765	O60674	JAK2	5.638272	6.53880746270516	47	559	52	658
GSK1379765	P53671	LIMK2	5	5.43812247303921	18	0	0	18
GSK1379765	Q13163	MAP2K5	7.136677	6.96568085128621	48	0	0	48
GSK1379765	O15146	MUSK	5	5.75182447647525	20	0	0	20
GSK1379765	Q6P3R8	NEK5	5.267606	5.43901194246371	19	0	0	19
GSK1379765	P42338	PIK3CB	5	4.37362434963812	19	114	20	153
GSK1379765	Q8TBX8	PIP4K2C	5.251812	5.92371361454474	88	0	0	88
GSK1379765	P35590	TIE1	5	5.90205269126936	41	0	0	41
GSK1379765	Q6PHR2	ULK3	5.79588	5.87338656472483	26	0	0	26
GSK1033723	Q9Y243	AKT3	5	5.06436970655944	9	132	0	141
GSK1033723	P30530	AXL	5	5.49415867152645	47	172	2	221
GSK1033723	P49759	CLK1	6.823909	7.24487146946635	49	0	0	49
GSK1033723	Q9HAZ1	CLK4	6.886057	7.41270201217409	47	740	0	787
GSK1033723	Q09013	DMPK	5.091515	6.2222220109828	25	0	0	25
GSK1033723	Q13627	DYRK1A	6.886057	7.04058327670199	32	522	0	554
GSK1033723	Q9Y463	DYRK1B	5	6.76684073190722	31	212	0	243
GSK1033723	Q92630	DYRK2	6.366532	5.95742789510338	25	0	0	25
GSK1033723	Q8TF76	GSG2	5	5.758080988789	2	0	0	2
GSK1033723	Q9H422	HIPK3	6.769551	6.2692385980123	34	0	0	34
GSK1033723	P06213	INSR	5	4.80733754542426	18	149	9	176
GSK1033723	Q02763	TEK	5	5.22779277489612	37	5	8	50
GSK1033723	Q56UN5	MAP3K19	6.431798	5.8075166550082304	68	0	0	68
GSK1379763	P27037	ACVR2A	5	5.17582912487605	10	0	0	10
GSK1379763	Q9UQB9	AURKC	6.05061	6.99842656228167	54	5	0	59
GSK1379763	O15197	EPHB6	6.552842	7.33641553877985	46	0	0	46
GSK1379763	Q9H422	HIPK3	5	5.966787156217	34	0	0	34
GSK1379763	Q9Y616	IRAK3	6.823909	6.00658344570484	28	0	0	28
GSK1379763	O60674	JAK2	6.060481	6.31024612126546	47	559	52	658
GSK1379763	P10721	KIT	6.69897	6.2497511331858	78	251	2	331
GSK1379763	Q13233	MAP3K1	5	4.77052388026344	11	0	0	11
GSK1379763	Q9Y4K4	MAP4K5	5	5.85627489863758	39	381	0	420
GSK1379763	Q13163	MAP2K5	7.619789	7.03782041992032	48	0	0	48
GSK1379763	Q6P3R8	NEK5	6.431798	5.71597608745908	19	0	0	19
GSK1379763	P09619	PDGFRB	5.657577	6.22981484966841	69	149	4	222
GSK1379763	Q8TBX8	PIP4K2C	6.619789	6.02954621244433	88	0	0	88
GSK1379763	Q9BRS2	RIOK1	5.657577	5.55696465597221	33	0	0	33
GSK1379763	O14730	RIOK3	5	5.52419841384409	27	0	0	27
GSK1379763	Q16288	NTRK3	6.251812	5.91784329396438	26	294	1	321
GSK1379763	Q6PHR2	ULK3	6.136677	5.98034068346727	26	0	0	26
SB-213663	O96017	CHEK2	5	6.08290360717979	22	212	3	237
SB-213663	O14578	CIT	6.585027	6.26709614502633	37	0	0	37
SB-213663	Q6DT37	CDC42BPG	6.537602	5.93356720114629	18	0	0	18
SB-213663	P45983	MAPK8	6.657577	6.7235874134945	41	301	12	354
SB-213663	P45984	MAPK9	7.337242	6.89150215502404	42	317	1	360
SB-213663	P53779	MAPK10	7.187087	6.95427751303486	77	93	0	170
SB-213663	Q15746	MYLK	5	4.72055271662449	26	11	0	37
SB-213663	Q16539	MAPK14	7.267606	7.52063389486035	85	334	13	432
SB-213663	Q9UHD2	TBK1	5	5.56757016152586	25	81	21	127
GSK301362	Q6P2M8	PNCK	6.508638	5.04624615066496	0	0	0	0
GSK301362	O14920	IKBKB	7.677781	5.74292438443464	13	36	0	49
GSK301362	P23458	JAK1	6.408935	5.9591870405958	42	238	137	417
GSK301362	O60674	JAK2	6.744727	6.2154592047381	47	559	52	658
GSK301362	Q13188	STK3	5.657577	5.47490049824667	30	347	0	377
GSK301362	Q86YV6	MYLK4	6.853872	6.00477727051148	19	0	0	19
GSK301362	Q9H093	NUAK2	6.69897	5.88091997895779	34	0	0	34
GSK301362	Q7L7X3	TAOK1	7.167491	5.39591391193611	35	364	0	399
GSK301362	Q9H2K8	TAOK3	7.49485	5.74060822614687	38	0	0	38
GSK301362	P29597	TYK2	8.537602	5.68225726177601	47	239	19	305
GSK1379944	O14936	CASK	5	5.55161424713194	13	0	0	13
GSK1379944	Q00526	CDK3	5	5.22562419983389	13	0	0	13
GSK1379944	P11802	CDK4	5	5.12839197302005	21	75	0	96
GSK1379944	O14757	CHEK1	5	5.27977634069016	18	372	147	537
GSK1379944	P78368	CSNK1G2	5	5.33933011653129	14	228	0	242
GSK1379944	O43293	DAPK3	5	5.85030195911192	31	420	0	451
GSK1379944	Q08345	DDR1	5	6.09819048588119	52	0	2	54
GSK1379944	P29323	EPHB2	5	5.42846464190718	34	2	2	38
GSK1379944	P27361	MAPK3	5	4.84735529854378	5	1	0	6
GSK1379944	P22455	FGFR4	5	4.90226434859469	19	1	0	20
GSK1379944	O14920	IKBKB	5	5.83088064829572	13	36	0	49
GSK1379944	P51617	IRAK1	5	5.78386638856378	36	234	0	270
GSK1379944	Q6P3R8	NEK5	5	5.50554990871621	19	0	0	19
GSK1379944	Q9UBE8	NLK	5	6.30328524666815	24	17	0	41
GSK1379944	P09619	PDGFRB	5	6.51010443294573	69	149	4	222
GSK1379944	O60331	PIP5K1C	5	5.1889045203711	21	0	0	21
GSK1379944	Q02156	PRKCE	5	5.81266324799166	20	87	11	118
GSK1379944	O94806	PRKD3	5	5.88023870468226	29	445	0	474
GSK1379944	P07949	RET	5	6.08209222474302	51	378	2	431
GSK1379753	Q16288	NTRK3	6.537602	5.62910630380483	26	294	1	321
GW819776	Q8IVW4	CDKL3	5	6.76070923259332	8	2	0	10
GW819776	P49759	CLK1	5.309804	7.07747635231456	49	2	0	51
GW819776	Q8TD08	MAPK15	5.619789	7.55283499032535	26	2	0	28
GW819776	Q86Z02	HIPK1	5.013228	6.56136314695592	32	2	0	34
GW819776	Q9H2X6	HIPK2	5.30103	6.83605399702863	34	283	0	317
GW819776	Q9H422	HIPK3	5	6.99776238935632	34	2	0	36
GW819776	P45983	MAPK8	5.091515	7.17992156770676	39	303	12	354
GW819776	P53779	MAPK10	5	7.37325942058547	75	95	0	170
GW819776	P10721	KIT	5	6.61367152546657	78	253	2	333
GW819776	P46734	MAP2K3	5.39794	7.07344979426853	27	2	0	29
GW819776	P51956	NEK3	5	6.92928009203335	8	2	0	10
GW819776	Q6P3R8	NEK5	5	6.49397047341766	19	2	0	21
GW819776	Q8TBX8	PIP4K2C	5	6.36604075288091	88	2	0	90
GW819776	Q9BVS4	RIOK2	5.070581	6.69430448874496	25	2	0	27
GW856795	P00519	ABL1	7.309804	6.41135879004492	69	976	2	1047
GW856795	P04626	ERBB2	6.309804	6.03209260774461	34	70	16	120
GW856795	P42685	FRK	7.031517	6.88467928201206	53	200	0	253
GW856795	P06239	LCK	6.031517	6.21973912830435	135	392	6	533
GW856795	Q12851	MAP4K2	5.552842	6.11744102516686	39	462	0	501
GW856795	P16234	PDGFRA	5.958607	6.06409207339733	60	151	2	213
GW856795	O15530	PDPK1	5	5.97995429593334	37	159	21	217
GW856795	P17612	PRKACA	5	6.15341528713111	40	433	0	473
GW856795	P07949	RET	6.886057	6.98305633702797	51	378	2	431
GW856795	P12931	SRC	6.142668	6.43909913576934	43	478	1	522
GW856795	Q7L7X3	TAOK1	5	5.75217624185199	35	364	0	399
GW856795	P37173	TGFBR2	6.69897	5.98724401456814	21	0	0	21
GW856795	Q86Y07	VRK2	5	5.65507434357776	11	0	0	11
GSK902056	P31749	AKT1	7.004365	7.83189923896222	58	211	3	272
GSK902056	P31751	AKT2	7	7.43468510148552	11	143	0	154
GSK902056	Q9Y243	AKT3	7.346787	7.38258321889595	12	134	0	146
GSK902056	P21802	FGFR2	5	5.43253608774183	32	5	2	39
GSK902056	Q9P286	PAK7	5.958607	7.2969529285548	21	2	0	23
GSK902056	Q05655	PRKCD	6	7.10569424415343	22	358	33	413
GSK902056	Q02156	PRKCE	7.49485	7.94184285933272	23	89	11	123
GSK902056	P24723	PRKCH	7.387216	8.05392116666772	16	29	0	45
GSK902056	Q04759	PRKCQ	7.39794	7.5406853766145	22	198	11	231
GSK902056	Q13237	PRKG2	7.49485	7.34140864188776	17	86	0	103
GSK902056	P51817	PRKX	6.920819	7.30713178678666	11	272	0	283
GSK902056	O75676	RPS6KA4	6.366532	7.41143411614317	35	21	0	56
GSK902056	Q56UN5	MAP3K19	8.013228	7.51722536685773	71	2	0	73
