# Supplementary material for: Crowdsourced mapping of unexplored target space of kinase inhibitors
Source: Nat Commun. 2021 Jun 3;12:3307. doi: 10.1038/s41467-021-23165-1 (PMC8175708; doi:10.1038/s41467-021-23165-1)
Supplement: Supplementary file 7 — Source Data [file 41467_2021_23165_MOESM7_ESM.zip › source_data/SuppFig26/SuppFig26a.csv]

ChEMBL_id	UniProt_Id	public_pKd	new_pKd
CHEMBL1289926	P00519	7.443697499232712	8.022276
CHEMBL1289926	P42684	6.2559300902431225	7.017729
CHEMBL1289926	O14965	7.142667503568732	6.420216
CHEMBL1289926	Q96GD4	6.908139674960634	7.958607
CHEMBL1289926	Q9NSY1	5.792718488732148	7.136677
CHEMBL1289926	P07333	7.6777807052660805	8.275724
CHEMBL1289926	O15197	6.443697499232712	5.920819
CHEMBL1289926	P11362	6.489776808616489	6.79588
CHEMBL1289926	P21802	6.958607314841775	7.055517
CHEMBL1289926	P22607	6.6777807052660805	6.522879
CHEMBL1289926	P09769	5.9132629953272735	7.366532
CHEMBL1289926	P17948	8.236572006437063	8.638272
CHEMBL1289926	P35916	6.769551078621726	8.69897
CHEMBL1289926	P10721	8.494850021680094	9.040959
CHEMBL1289926	Q9Y5S2	5.318758762624412	5
CHEMBL1289926	Q9UBE8	5	5
CHEMBL1289926	P16234	9.292429823902063	8.568636
CHEMBL1289926	P09619	6.694229588108311	9.356547
CHEMBL1289926	Q99640	5	5
CHEMBL1289926	O00444	6.433303304883536	7.481486
CHEMBL1289926	P07949	6.948230253100668	6.619789
CHEMBL1289926	Q9H2G2	5.4584051566754646	5
CHEMBL1289926	Q96SB4	5.7447274948966935	6.040959
CHEMBL1289926	P35590	7.013228265733755	6.327902
CHEMBL1289926	P35968	8.229147988357855	8.886057
