# Supplementary material for: Crowdsourced mapping of unexplored target space of kinase inhibitors
Source: Nat Commun. 2021 Jun 3;12:3307. doi: 10.1038/s41467-021-23165-1 (PMC8175708; doi:10.1038/s41467-021-23165-1)
Supplement: Supplementary file 7 — Source Data [file 41467_2021_23165_MOESM7_ESM.zip › source_data/SuppFig26/SuppFig26b.csv]

Drug Target	Fabian pkd	Davis pkd
AAKJLRGGTJKAMG-UHFFFAOYSA-N_O00444	5	5.72124639904717
AAKJLRGGTJKAMG-UHFFFAOYSA-N_O14965	5.42021640338319	5.65757731917779
AAKJLRGGTJKAMG-UHFFFAOYSA-N_O14976	7.39794000867204	8.50863830616573
AAKJLRGGTJKAMG-UHFFFAOYSA-N_O43293	5	5.22184874961636
AAKJLRGGTJKAMG-UHFFFAOYSA-N_O60674	5	5.43179827593301
AAKJLRGGTJKAMG-UHFFFAOYSA-N_O94768	5	5.0268721464003
AAKJLRGGTJKAMG-UHFFFAOYSA-N_O94804	7.08092190762393	7.72124639904717
AAKJLRGGTJKAMG-UHFFFAOYSA-N_P04626	5.29242982390206	5.53760200210104
AAKJLRGGTJKAMG-UHFFFAOYSA-N_P06239	6.27572413039921	6.60205999132796
AAKJLRGGTJKAMG-UHFFFAOYSA-N_P09619	5	5.85387196432176
AAKJLRGGTJKAMG-UHFFFAOYSA-N_P12931	5.72124639904717	6.15490195998574
AAKJLRGGTJKAMG-UHFFFAOYSA-N_P21802	5.72124639904717	5
AAKJLRGGTJKAMG-UHFFFAOYSA-N_P33981	5	5.43179827593301
AAKJLRGGTJKAMG-UHFFFAOYSA-N_P35916	5	5.67778070526608
AAKJLRGGTJKAMG-UHFFFAOYSA-N_P35968	5	5.24412514432751
AAKJLRGGTJKAMG-UHFFFAOYSA-N_P36888	5	5.92081875395237
AAKJLRGGTJKAMG-UHFFFAOYSA-N_P42684	6.52287874528034	6.69897000433602
AAKJLRGGTJKAMG-UHFFFAOYSA-N_P42685	5	5.69897000433602
AAKJLRGGTJKAMG-UHFFFAOYSA-N_P45984	5.39794000867204	5.69897000433602
AAKJLRGGTJKAMG-UHFFFAOYSA-N_P49674	5	6.30102999566398
AAKJLRGGTJKAMG-UHFFFAOYSA-N_P53779	5	5.36653154442041
AAKJLRGGTJKAMG-UHFFFAOYSA-N_Q9H1R3	5	6.01322826573375
AAKJLRGGTJKAMG-UHFFFAOYSA-N_Q9H2G2	6.95860731484177	7.58502665202918
AAKJLRGGTJKAMG-UHFFFAOYSA-N_Q9NRP7	5	5.35654732351381
AAKJLRGGTJKAMG-UHFFFAOYSA-N_Q9NSY1	5.74472749489669	5.92081875395237
AAKJLRGGTJKAMG-UHFFFAOYSA-N_Q9UEE5	5	5.20065945054642
AAKJLRGGTJKAMG-UHFFFAOYSA-N_Q9UQB9	5	6.22184874961636
BCFGMOOMADDAQU-UHFFFAOYSA-N_O94804	5.58502665202918	5.35654732351381
BCFGMOOMADDAQU-UHFFFAOYSA-N_P04626	7.95860731484177	8.15490195998574
BCFGMOOMADDAQU-UHFFFAOYSA-N_Q9H2G2	5.03151705144607	5.48148606012211
BIIVYFLTOXDAOV-YVEFUNNKSA-N_O00444	5.50863830616573	5.07572071393812
BIIVYFLTOXDAOV-YVEFUNNKSA-N_O14976	5.95860731484177	6.43179827593301
BIIVYFLTOXDAOV-YVEFUNNKSA-N_O60674	5	5.25963731050576
BIIVYFLTOXDAOV-YVEFUNNKSA-N_O94768	5.29242982390206	5.72124639904717
BIIVYFLTOXDAOV-YVEFUNNKSA-N_P15735	5.69897000433602	5.53760200210104
BIIVYFLTOXDAOV-YVEFUNNKSA-N_P42685	5	5.92081875395237
BIIVYFLTOXDAOV-YVEFUNNKSA-N_P45983	5	5.79588001734407
BIIVYFLTOXDAOV-YVEFUNNKSA-N_P49759	5.65757731917779	5.76955107862173
BIIVYFLTOXDAOV-YVEFUNNKSA-N_P49760	5.85387196432176	5.65757731917779
BIIVYFLTOXDAOV-YVEFUNNKSA-N_P53779	5	5.25963731050576
BIIVYFLTOXDAOV-YVEFUNNKSA-N_Q8N5S9	7.72124639904717	7.10237290870956
BIIVYFLTOXDAOV-YVEFUNNKSA-N_Q96RR4	6.49485002168009	6.36653154442041
BIIVYFLTOXDAOV-YVEFUNNKSA-N_Q9UEE5	5	5.38721614328026
CDMGBJANTYXAIV-UHFFFAOYSA-N_O14976	7.4089353929735	7.72124639904717
CDMGBJANTYXAIV-UHFFFAOYSA-N_P06239	5	5.55284196865778
CDMGBJANTYXAIV-UHFFFAOYSA-N_P12931	5	5.27572413039921
CDMGBJANTYXAIV-UHFFFAOYSA-N_P33981	5	5.60205999132796
CDMGBJANTYXAIV-UHFFFAOYSA-N_P42685	5.35654732351381	5.74472749489669
CDMGBJANTYXAIV-UHFFFAOYSA-N_P45983	5.92081875395237	5.95860731484177
CDMGBJANTYXAIV-UHFFFAOYSA-N_P45984	7.02227639471115	6.88605664769316
CDMGBJANTYXAIV-UHFFFAOYSA-N_P49674	6.65757731917779	7
CDMGBJANTYXAIV-UHFFFAOYSA-N_P53779	7.34678748622466	7.45593195564972
CDMGBJANTYXAIV-UHFFFAOYSA-N_Q15759	6.60205999132796	7.15490195998574
CDMGBJANTYXAIV-UHFFFAOYSA-N_Q16539	7.76955107862173	7.92081875395237
CDMGBJANTYXAIV-UHFFFAOYSA-N_Q9H2G2	5.33724216831843	5.43179827593301
CDMGBJANTYXAIV-UHFFFAOYSA-N_Q9NRP7	6.06550154875643	5.88605664769316
HKSZLNNOFSGOKW-FYTWVXJKSA-N_O00444	9.1249387366083	9.11350927482752
HKSZLNNOFSGOKW-FYTWVXJKSA-N_O14965	7.79588001734407	7.76955107862173
HKSZLNNOFSGOKW-FYTWVXJKSA-N_O14976	7.16749108729376	7.76955107862173
HKSZLNNOFSGOKW-FYTWVXJKSA-N_O43293	9	9
HKSZLNNOFSGOKW-FYTWVXJKSA-N_O60674	7.95860731484177	8.0087739243075
HKSZLNNOFSGOKW-FYTWVXJKSA-N_O75716	6.69897000433602	6.56863623584101
HKSZLNNOFSGOKW-FYTWVXJKSA-N_O75914	9.30102999566398	8.14874165128093
HKSZLNNOFSGOKW-FYTWVXJKSA-N_O94768	7.58502665202918	7.67778070526608
HKSZLNNOFSGOKW-FYTWVXJKSA-N_O94804	10.5228787452803	10.431798275933
HKSZLNNOFSGOKW-FYTWVXJKSA-N_P04626	5	6.72124639904717
HKSZLNNOFSGOKW-FYTWVXJKSA-N_P04629	8.69897000433602	8.39794000867204
HKSZLNNOFSGOKW-FYTWVXJKSA-N_P06213	7.13667713987954	6.95860731484177
HKSZLNNOFSGOKW-FYTWVXJKSA-N_P06239	7.69897000433602	7.52287874528034
HKSZLNNOFSGOKW-FYTWVXJKSA-N_P09619	8.56863623584101	8.74472749489669
HKSZLNNOFSGOKW-FYTWVXJKSA-N_P10721	7	7.72124639904717
HKSZLNNOFSGOKW-FYTWVXJKSA-N_P12931	7	7.06550154875643
HKSZLNNOFSGOKW-FYTWVXJKSA-N_P15735	9	9.85387196432176
HKSZLNNOFSGOKW-FYTWVXJKSA-N_P16591	7.52287874528034	7.61978875828839
HKSZLNNOFSGOKW-FYTWVXJKSA-N_P21802	6.79588001734407	7
HKSZLNNOFSGOKW-FYTWVXJKSA-N_P22607	6.95860731484177	7.05551732784983
HKSZLNNOFSGOKW-FYTWVXJKSA-N_P33981	7	7.21467016498923
HKSZLNNOFSGOKW-FYTWVXJKSA-N_P35916	7.50863830616573	7.55284196865778
HKSZLNNOFSGOKW-FYTWVXJKSA-N_P35968	6.56863623584101	6.65757731917779
HKSZLNNOFSGOKW-FYTWVXJKSA-N_P42684	6.79588001734407	6.95860731484177
HKSZLNNOFSGOKW-FYTWVXJKSA-N_P42685	6.58502665202918	7.34678748622466
HKSZLNNOFSGOKW-FYTWVXJKSA-N_P43405	8.15490195998574	7.85387196432176
HKSZLNNOFSGOKW-FYTWVXJKSA-N_P45983	6.2839966563652	6.65757731917779
HKSZLNNOFSGOKW-FYTWVXJKSA-N_P45984	5.95860731484177	6.04095860767891
HKSZLNNOFSGOKW-FYTWVXJKSA-N_P49674	6.16115090926274	7.13667713987954
HKSZLNNOFSGOKW-FYTWVXJKSA-N_P49759	7.56863623584101	7.49485002168009
HKSZLNNOFSGOKW-FYTWVXJKSA-N_P49760	7.92081875395237	8.08618614761628
HKSZLNNOFSGOKW-FYTWVXJKSA-N_P51813	6.38721614328026	6.76955107862173
HKSZLNNOFSGOKW-FYTWVXJKSA-N_P53779	6.46852108295774	6.95860731484177
HKSZLNNOFSGOKW-FYTWVXJKSA-N_P78368	5.85387196432176	6.10790539730952
HKSZLNNOFSGOKW-FYTWVXJKSA-N_Q02763	6.61978875828839	6.85387196432176
HKSZLNNOFSGOKW-FYTWVXJKSA-N_Q05397	7.16749108729376	7.19382002601611
HKSZLNNOFSGOKW-FYTWVXJKSA-N_Q07912	7.76955107862173	7.79588001734407
HKSZLNNOFSGOKW-FYTWVXJKSA-N_Q13043	9.69897000433602	9.72124639904717
HKSZLNNOFSGOKW-FYTWVXJKSA-N_Q8N5S9	10.301029995664	10.4089353929735
HKSZLNNOFSGOKW-FYTWVXJKSA-N_Q96RR4	10.301029995664	9.79588001734407
HKSZLNNOFSGOKW-FYTWVXJKSA-N_Q9H1R3	6.95860731484177	7.21467016498923
HKSZLNNOFSGOKW-FYTWVXJKSA-N_Q9H2G2	10.698970004336	10.6197887582884
HKSZLNNOFSGOKW-FYTWVXJKSA-N_Q9HAZ1	7.82390874094432	8.01772876696043
HKSZLNNOFSGOKW-FYTWVXJKSA-N_Q9NRP7	5.53760200210104	5.17392519729917
HKSZLNNOFSGOKW-FYTWVXJKSA-N_Q9NSY1	8.43179827593301	8.2518119729938
HKSZLNNOFSGOKW-FYTWVXJKSA-N_Q9P286	8.52287874528034	8.92081875395237
HKSZLNNOFSGOKW-FYTWVXJKSA-N_Q9UEE5	7.63827216398241	7.85387196432176
HKSZLNNOFSGOKW-FYTWVXJKSA-N_Q9UIK4	8.52287874528034	8.79588001734407
HKSZLNNOFSGOKW-FYTWVXJKSA-N_Q9UQB9	7.95860731484177	7.63827216398241
HKSZLNNOFSGOKW-FYTWVXJKSA-N_Q9Y4K4	7.58502665202918	7.74472749489669
HKSZLNNOFSGOKW-FYTWVXJKSA-N_Q9Y6R4	5.65757731917779	5.92081875395237
KTUFNOKKBVMGRW-UHFFFAOYSA-N_O00444	5.04575749056067	5.10790539730952
KTUFNOKKBVMGRW-UHFFFAOYSA-N_O14976	5.44369749923271	6
KTUFNOKKBVMGRW-UHFFFAOYSA-N_P06239	7.20760831050175	7.39794000867204
KTUFNOKKBVMGRW-UHFFFAOYSA-N_P09619	7.55284196865778	7.85387196432176
KTUFNOKKBVMGRW-UHFFFAOYSA-N_P42684	7.88605664769316	8
KTUFNOKKBVMGRW-UHFFFAOYSA-N_P42685	5.45593195564972	5.82390874094432
KTUFNOKKBVMGRW-UHFFFAOYSA-N_P45983	5.49485002168009	5.30102999566398
KTUFNOKKBVMGRW-UHFFFAOYSA-N_P45984	5.2839966563652	5
KTUFNOKKBVMGRW-UHFFFAOYSA-N_P49759	5.34678748622466	5.34678748622466
KTUFNOKKBVMGRW-UHFFFAOYSA-N_P53779	5.48148606012211	5.50863830616573
KTUFNOKKBVMGRW-UHFFFAOYSA-N_Q9HAZ1	5.3767507096021	5.67778070526608
KTUFNOKKBVMGRW-UHFFFAOYSA-N_Q9UEE5	5.55284196865778	5.27572413039921
MLDQJTXFUGDVEO-UHFFFAOYSA-N_O00444	5.46852108295774	5.34678748622466
MLDQJTXFUGDVEO-UHFFFAOYSA-N_O94804	6.85387196432176	6.82390874094432
MLDQJTXFUGDVEO-UHFFFAOYSA-N_P04629	5.44369749923271	5.20065945054642
MLDQJTXFUGDVEO-UHFFFAOYSA-N_P06239	5.16115090926274	5.56863623584101
MLDQJTXFUGDVEO-UHFFFAOYSA-N_P09619	7.38721614328026	7.43179827593301
MLDQJTXFUGDVEO-UHFFFAOYSA-N_P10721	6.13076828026902	7.55284196865778
MLDQJTXFUGDVEO-UHFFFAOYSA-N_P21802	5	5.56863623584101
MLDQJTXFUGDVEO-UHFFFAOYSA-N_P22607	5	5.3767507096021
MLDQJTXFUGDVEO-UHFFFAOYSA-N_P33981	5	5.45593195564972
MLDQJTXFUGDVEO-UHFFFAOYSA-N_P35916	7.79588001734407	7.02227639471115
MLDQJTXFUGDVEO-UHFFFAOYSA-N_P35968	7.03151705144607	7.22914798835786
MLDQJTXFUGDVEO-UHFFFAOYSA-N_P36888	7.69897000433602	7.88605664769316
MLDQJTXFUGDVEO-UHFFFAOYSA-N_P42684	5.88605664769316	5.53760200210104
MLDQJTXFUGDVEO-UHFFFAOYSA-N_P42685	6.35654732351381	6.29242982390206
MLDQJTXFUGDVEO-UHFFFAOYSA-N_P45984	5.44369749923271	5.13076828026902
MLDQJTXFUGDVEO-UHFFFAOYSA-N_P49759	5	5.1249387366083
MLDQJTXFUGDVEO-UHFFFAOYSA-N_Q02763	5.52287874528034	5.67778070526608
MLDQJTXFUGDVEO-UHFFFAOYSA-N_Q15759	6.69897000433602	6.63827216398241
MLDQJTXFUGDVEO-UHFFFAOYSA-N_Q16539	6.58502665202918	6.43179827593301
MLDQJTXFUGDVEO-UHFFFAOYSA-N_Q9H1R3	5.88605664769316	5.26760624017703
MLDQJTXFUGDVEO-UHFFFAOYSA-N_Q9H2G2	5.79588001734407	6
MLDQJTXFUGDVEO-UHFFFAOYSA-N_Q9NRP7	5.26760624017703	5.42021640338319
MLDQJTXFUGDVEO-UHFFFAOYSA-N_Q9UQB9	5	6.67778070526608
MLDQJTXFUGDVEO-UHFFFAOYSA-N_Q9Y4K4	5.76955107862173	5.79588001734407
MVCOAUNKQVWQHZ-UHFFFAOYSA-N_O94804	8.14874165128093	7.92081875395237
MVCOAUNKQVWQHZ-UHFFFAOYSA-N_P04629	6.11350927482752	6
MVCOAUNKQVWQHZ-UHFFFAOYSA-N_P06239	5.95860731484177	5.92081875395237
MVCOAUNKQVWQHZ-UHFFFAOYSA-N_P09619	6	5.95860731484177
MVCOAUNKQVWQHZ-UHFFFAOYSA-N_P33981	5.92081875395237	5.48148606012211
MVCOAUNKQVWQHZ-UHFFFAOYSA-N_P35916	5.60205999132796	5.14874165128092
MVCOAUNKQVWQHZ-UHFFFAOYSA-N_P35968	5.49485002168009	5.4089353929735
MVCOAUNKQVWQHZ-UHFFFAOYSA-N_P42684	5	5.88605664769316
MVCOAUNKQVWQHZ-UHFFFAOYSA-N_P42685	6.44369749923271	5.92081875395237
MVCOAUNKQVWQHZ-UHFFFAOYSA-N_P45983	5	5.04095860767891
MVCOAUNKQVWQHZ-UHFFFAOYSA-N_P45984	8.2518119729938	8.13667713987954
MVCOAUNKQVWQHZ-UHFFFAOYSA-N_P53779	7.20760831050175	6.95860731484177
MVCOAUNKQVWQHZ-UHFFFAOYSA-N_Q02763	7.95860731484177	7.69897000433602
MVCOAUNKQVWQHZ-UHFFFAOYSA-N_Q05397	5	5.14874165128092
MVCOAUNKQVWQHZ-UHFFFAOYSA-N_Q15759	6.65757731917779	8.14266750356873
MVCOAUNKQVWQHZ-UHFFFAOYSA-N_Q16539	9.61978875828839	9.34678748622466
MVCOAUNKQVWQHZ-UHFFFAOYSA-N_Q9H2G2	7.06550154875643	6.82390874094432
OMZCMEYTWSXEPZ-UHFFFAOYSA-N_O14976	7.35654732351381	7
OMZCMEYTWSXEPZ-UHFFFAOYSA-N_O94768	5	5.13667713987954
OMZCMEYTWSXEPZ-UHFFFAOYSA-N_O94804	6.36653154442041	5.72124639904717
OMZCMEYTWSXEPZ-UHFFFAOYSA-N_P04626	8.07572071393812	7.2518119729938
OMZCMEYTWSXEPZ-UHFFFAOYSA-N_P06239	6.2518119729938	6.49485002168009
OMZCMEYTWSXEPZ-UHFFFAOYSA-N_P09619	5	5.1249387366083
OMZCMEYTWSXEPZ-UHFFFAOYSA-N_P12931	6.11918640771921	5.95860731484177
OMZCMEYTWSXEPZ-UHFFFAOYSA-N_P36888	5	5.56863623584101
OMZCMEYTWSXEPZ-UHFFFAOYSA-N_P42684	5.88605664769316	6.06048074738138
OMZCMEYTWSXEPZ-UHFFFAOYSA-N_P42685	5.09151498112135	5.46852108295774
OMZCMEYTWSXEPZ-UHFFFAOYSA-N_P45984	5.95860731484177	5.95860731484177
OMZCMEYTWSXEPZ-UHFFFAOYSA-N_P49674	5	6.3767507096021
OMZCMEYTWSXEPZ-UHFFFAOYSA-N_P51813	5.92081875395237	5.58502665202918
OMZCMEYTWSXEPZ-UHFFFAOYSA-N_P53779	5.55284196865778	5.25963731050576
OMZCMEYTWSXEPZ-UHFFFAOYSA-N_Q9H2G2	6.35654732351381	5.74472749489669
OMZCMEYTWSXEPZ-UHFFFAOYSA-N_Q9NRP7	5.56863623584101	5.34678748622466
OMZCMEYTWSXEPZ-UHFFFAOYSA-N_Q9NSY1	5.79588001734407	5.42021640338319
OMZCMEYTWSXEPZ-UHFFFAOYSA-N_Q9UEE5	5.42021640338319	5
OMZCMEYTWSXEPZ-UHFFFAOYSA-N_Q9UQB9	5.45593195564972	5.55284196865778
OMZCMEYTWSXEPZ-UHFFFAOYSA-N_Q9Y4K4	5.88605664769316	5.58502665202918
OMZCMEYTWSXEPZ-UHFFFAOYSA-N_Q9Y6R4	5.69897000433602	5.07572071393812
UHTHHESEBZOYNR-UHFFFAOYSA-N_O00444	5.82390874094432	6.20760831050175
UHTHHESEBZOYNR-UHFFFAOYSA-N_O14976	6.48148606012211	7.06550154875643
UHTHHESEBZOYNR-UHFFFAOYSA-N_O94804	5.61978875828839	7.09151498112135
UHTHHESEBZOYNR-UHFFFAOYSA-N_P04626	5	5.58502665202918
UHTHHESEBZOYNR-UHFFFAOYSA-N_P06239	7.21467016498923	7.76955107862173
UHTHHESEBZOYNR-UHFFFAOYSA-N_P09619	6.60205999132796	7.05551732784983
UHTHHESEBZOYNR-UHFFFAOYSA-N_P10721	5.95860731484177	6.58502665202918
UHTHHESEBZOYNR-UHFFFAOYSA-N_P12931	6.76955107862173	7.15490195998574
UHTHHESEBZOYNR-UHFFFAOYSA-N_P15735	5.02227639471115	5.10237290870956
UHTHHESEBZOYNR-UHFFFAOYSA-N_P21802	5.25963731050576	5.95860731484177
UHTHHESEBZOYNR-UHFFFAOYSA-N_P22607	6.61978875828839	5.79588001734407
UHTHHESEBZOYNR-UHFFFAOYSA-N_P35916	6.52287874528034	5.95860731484177
UHTHHESEBZOYNR-UHFFFAOYSA-N_P35968	6.32790214206428	6.08618614761628
UHTHHESEBZOYNR-UHFFFAOYSA-N_P36888	5.92081875395237	6.07058107428571
UHTHHESEBZOYNR-UHFFFAOYSA-N_P42684	6.88605664769316	7.16115090926274
UHTHHESEBZOYNR-UHFFFAOYSA-N_P42685	6.31875876262441	6.76955107862173
UHTHHESEBZOYNR-UHFFFAOYSA-N_P49674	5.82390874094432	5.52287874528034
UHTHHESEBZOYNR-UHFFFAOYSA-N_Q02763	5.44369749923271	6
UHTHHESEBZOYNR-UHFFFAOYSA-N_Q9H2G2	7.01772876696043	7.02227639471115
UHTHHESEBZOYNR-UHFFFAOYSA-N_Q9UQB9	5	5.82390874094432
UHTHHESEBZOYNR-UHFFFAOYSA-N_Q9Y4K4	6.29242982390206	6.34678748622466
UHTHHESEBZOYNR-UHFFFAOYSA-N_Q9Y6R4	5.31875876262441	5.52287874528034
UXXQOJXBIDBUAC-UHFFFAOYSA-N_O00444	5	5.11918640771921
UXXQOJXBIDBUAC-UHFFFAOYSA-N_O14976	5	5.43179827593301
UXXQOJXBIDBUAC-UHFFFAOYSA-N_O94804	5	5.02227639471115
UXXQOJXBIDBUAC-UHFFFAOYSA-N_P04629	6.69897000433602	6.34678748622466
UXXQOJXBIDBUAC-UHFFFAOYSA-N_P06239	5	5.14266750356873
UXXQOJXBIDBUAC-UHFFFAOYSA-N_P09619	8.10790539730952	8.34678748622466
UXXQOJXBIDBUAC-UHFFFAOYSA-N_P10721	6.92081875395237	8.56863623584101
UXXQOJXBIDBUAC-UHFFFAOYSA-N_P12931	5	5.01772876696043
UXXQOJXBIDBUAC-UHFFFAOYSA-N_P35916	5	5.14266750356873
UXXQOJXBIDBUAC-UHFFFAOYSA-N_P36888	8.45593195564972	8.52287874528034
UXXQOJXBIDBUAC-UHFFFAOYSA-N_P49759	5.85387196432176	6.20065945054642
UXXQOJXBIDBUAC-UHFFFAOYSA-N_P49760	5.72124639904717	5.18708664335714
UXXQOJXBIDBUAC-UHFFFAOYSA-N_Q9H2G2	5.3767507096021	5
UXXQOJXBIDBUAC-UHFFFAOYSA-N_Q9HAZ1	5	5.79588001734407
UXXQOJXBIDBUAC-UHFFFAOYSA-N_Q9UQB9	5	5.79588001734407
UXXQOJXBIDBUAC-UHFFFAOYSA-N_Q9Y4K4	5.60205999132796	6.10790539730952
VEPKQEUBKLEPRA-UHFFFAOYSA-N_P06239	5.74472749489669	5.33724216831843
VEPKQEUBKLEPRA-UHFFFAOYSA-N_P09619	6.06048074738138	5.07572071393812
VEPKQEUBKLEPRA-UHFFFAOYSA-N_P12931	6.0087739243075	5.25963731050576
VEPKQEUBKLEPRA-UHFFFAOYSA-N_P42684	6.65757731917779	5.72124639904717
VEPKQEUBKLEPRA-UHFFFAOYSA-N_P42685	5.48148606012211	5
VEPKQEUBKLEPRA-UHFFFAOYSA-N_Q15759	6.79588001734407	7.13076828026902
VEPKQEUBKLEPRA-UHFFFAOYSA-N_Q16539	8.49485002168009	8.55284196865778
WINHZLLDWRZWRT-ATVHPVEESA-N_O00444	6.42021640338319	6.72124639904717
WINHZLLDWRZWRT-ATVHPVEESA-N_O14965	5.18045606445813	5.76955107862173
WINHZLLDWRZWRT-ATVHPVEESA-N_O14976	6.92081875395237	7.69897000433602
WINHZLLDWRZWRT-ATVHPVEESA-N_O43293	6.52287874528034	7.65757731917779
WINHZLLDWRZWRT-ATVHPVEESA-N_O60674	6.0268721464003	6.38721614328026
WINHZLLDWRZWRT-ATVHPVEESA-N_O75716	6.44369749923271	6.60205999132796
WINHZLLDWRZWRT-ATVHPVEESA-N_O75914	5	7.79588001734407
WINHZLLDWRZWRT-ATVHPVEESA-N_O94768	6.65757731917779	6.95860731484177
WINHZLLDWRZWRT-ATVHPVEESA-N_O94804	6.19382002601611	7.72124639904717
WINHZLLDWRZWRT-ATVHPVEESA-N_P04629	6.65757731917779	7
WINHZLLDWRZWRT-ATVHPVEESA-N_P06213	6.74472749489669	6.30102999566398
WINHZLLDWRZWRT-ATVHPVEESA-N_P06239	5.92081875395237	6.63827216398241
WINHZLLDWRZWRT-ATVHPVEESA-N_P09619	9.67778070526608	10.1249387366083
WINHZLLDWRZWRT-ATVHPVEESA-N_P10721	9.14874165128093	9.43179827593301
WINHZLLDWRZWRT-ATVHPVEESA-N_P12931	5.50863830616573	5.67778070526608
WINHZLLDWRZWRT-ATVHPVEESA-N_P15735	7.4089353929735	8.22914798835786
WINHZLLDWRZWRT-ATVHPVEESA-N_P16591	5.85387196432176	5.95860731484177
WINHZLLDWRZWRT-ATVHPVEESA-N_P21802	6.27572413039921	6.24412514432751
WINHZLLDWRZWRT-ATVHPVEESA-N_P22607	6.52287874528034	6.53760200210104
WINHZLLDWRZWRT-ATVHPVEESA-N_P33981	6.63827216398241	7.20065945054642
WINHZLLDWRZWRT-ATVHPVEESA-N_P35916	7.45593195564972	7.30102999566398
WINHZLLDWRZWRT-ATVHPVEESA-N_P35968	9.63827216398241	8.82390874094432
WINHZLLDWRZWRT-ATVHPVEESA-N_P36888	9.09691001300806	9.38721614328026
WINHZLLDWRZWRT-ATVHPVEESA-N_P42684	5.92081875395237	6
WINHZLLDWRZWRT-ATVHPVEESA-N_P42685	5	6.27572413039921
WINHZLLDWRZWRT-ATVHPVEESA-N_P45984	5	5.61978875828839
WINHZLLDWRZWRT-ATVHPVEESA-N_P49674	5	7.88605664769316
WINHZLLDWRZWRT-ATVHPVEESA-N_P49759	7	7.65757731917779
WINHZLLDWRZWRT-ATVHPVEESA-N_P49760	6.72124639904717	7.69897000433602
WINHZLLDWRZWRT-ATVHPVEESA-N_P53779	5	5.36653154442041
WINHZLLDWRZWRT-ATVHPVEESA-N_P78368	5	6.95860731484177
WINHZLLDWRZWRT-ATVHPVEESA-N_Q05397	6.21467016498923	6.35654732351381
WINHZLLDWRZWRT-ATVHPVEESA-N_Q07912	5.65757731917779	5.05060999335509
WINHZLLDWRZWRT-ATVHPVEESA-N_Q13043	7	7.72124639904717
WINHZLLDWRZWRT-ATVHPVEESA-N_Q8N5S9	6.04575749056067	6.3767507096021
WINHZLLDWRZWRT-ATVHPVEESA-N_Q96RR4	5.23657200643706	5.82390874094432
WINHZLLDWRZWRT-ATVHPVEESA-N_Q9H1R3	7.24412514432751	7.30980391997149
WINHZLLDWRZWRT-ATVHPVEESA-N_Q9H2G2	7.09151498112135	7.2518119729938
WINHZLLDWRZWRT-ATVHPVEESA-N_Q9HAZ1	7.09691001300806	7.53760200210104
WINHZLLDWRZWRT-ATVHPVEESA-N_Q9NSY1	7.42021640338319	8.25963731050576
WINHZLLDWRZWRT-ATVHPVEESA-N_Q9P286	5	6.19382002601611
WINHZLLDWRZWRT-ATVHPVEESA-N_Q9UEE5	7.67778070526608	9
WINHZLLDWRZWRT-ATVHPVEESA-N_Q9UIK4	6.32790214206428	6.82390874094432
WINHZLLDWRZWRT-ATVHPVEESA-N_Q9UQB9	6.50863830616573	6.65757731917779
WINHZLLDWRZWRT-ATVHPVEESA-N_Q9Y4K4	7.11350927482752	7.38721614328026
WINHZLLDWRZWRT-ATVHPVEESA-N_Q9Y6R4	5.48148606012211	5.31875876262441
XGALLCVXEZPNRQ-UHFFFAOYSA-N_O14976	8.15490195998574	7.88605664769316
XGALLCVXEZPNRQ-UHFFFAOYSA-N_O43293	5	5.24412514432751
XGALLCVXEZPNRQ-UHFFFAOYSA-N_O94768	5.18708664335714	5.42021640338319
XGALLCVXEZPNRQ-UHFFFAOYSA-N_O94804	6.06048074738138	6.32790214206428
XGALLCVXEZPNRQ-UHFFFAOYSA-N_P04626	5.95860731484177	5.45593195564972
XGALLCVXEZPNRQ-UHFFFAOYSA-N_P06239	5.95860731484177	6.20065945054642
XGALLCVXEZPNRQ-UHFFFAOYSA-N_P12931	5.30102999566398	5.42021640338319
XGALLCVXEZPNRQ-UHFFFAOYSA-N_P15735	5.19382002601611	5.56863623584101
XGALLCVXEZPNRQ-UHFFFAOYSA-N_P36888	5	5.50863830616573
XGALLCVXEZPNRQ-UHFFFAOYSA-N_P42684	5	5.79588001734407
XGALLCVXEZPNRQ-UHFFFAOYSA-N_P42685	5	5.69897000433602
XGALLCVXEZPNRQ-UHFFFAOYSA-N_P45984	5.85387196432176	5.76955107862173
XGALLCVXEZPNRQ-UHFFFAOYSA-N_P49674	5.69897000433602	6.36653154442041
XGALLCVXEZPNRQ-UHFFFAOYSA-N_P53779	5.63827216398241	5.49485002168009
XGALLCVXEZPNRQ-UHFFFAOYSA-N_Q9H1R3	5	5.72124639904717
XGALLCVXEZPNRQ-UHFFFAOYSA-N_Q9H2G2	5.95860731484177	6.03621217265444
XGALLCVXEZPNRQ-UHFFFAOYSA-N_Q9NRP7	5	5.24412514432751
XGALLCVXEZPNRQ-UHFFFAOYSA-N_Q9UEE5	5.53760200210104	5.69897000433602
YCOYDOIWSSHVCK-UHFFFAOYSA-N_P09619	7.23657200643706	7.60205999132796
YCOYDOIWSSHVCK-UHFFFAOYSA-N_P35916	6.72124639904717	6.48148606012211
YCOYDOIWSSHVCK-UHFFFAOYSA-N_P35968	7.15490195998574	7.20760831050175
YCOYDOIWSSHVCK-UHFFFAOYSA-N_P42685	5	5.74472749489669
ZCBUQCWBWNUWSU-SFHVURJKSA-N_O00444	6.43179827593301	5.32790214206428
ZCBUQCWBWNUWSU-SFHVURJKSA-N_O14976	5.88605664769316	5.95860731484177
ZCBUQCWBWNUWSU-SFHVURJKSA-N_O43293	5.88605664769316	5.09691001300806
ZCBUQCWBWNUWSU-SFHVURJKSA-N_O94804	5.95860731484177	6.55284196865778
ZCBUQCWBWNUWSU-SFHVURJKSA-N_P06239	5.88605664769316	5
ZCBUQCWBWNUWSU-SFHVURJKSA-N_P09619	5.15490195998574	5
ZCBUQCWBWNUWSU-SFHVURJKSA-N_P36888	6.56863623584101	5.72124639904717
ZCBUQCWBWNUWSU-SFHVURJKSA-N_P49759	5	6.04095860767891
ZCBUQCWBWNUWSU-SFHVURJKSA-N_P49760	5	6.3767507096021
ZCBUQCWBWNUWSU-SFHVURJKSA-N_Q13043	6.65757731917779	5
ZCBUQCWBWNUWSU-SFHVURJKSA-N_Q8N5S9	5.82390874094432	5.30102999566398
ZCBUQCWBWNUWSU-SFHVURJKSA-N_Q96RR4	5.95860731484177	5.61978875828839
ZCBUQCWBWNUWSU-SFHVURJKSA-N_Q9H2G2	6.0268721464003	6.39794000867204
ZCBUQCWBWNUWSU-SFHVURJKSA-N_Q9HAZ1	5.08092190762393	5.72124639904717
ZCBUQCWBWNUWSU-SFHVURJKSA-N_Q9NSY1	5.60205999132796	6.36653154442041
ZCBUQCWBWNUWSU-SFHVURJKSA-N_Q9UIK4	5.58502665202918	5
ZCBUQCWBWNUWSU-SFHVURJKSA-N_Q9UQB9	5.52287874528034	5
ZCBUQCWBWNUWSU-SFHVURJKSA-N_Q9Y4K4	5.07572071393812	5
AAKJLRGGTJKAMG-UHFFFAOYSA-N_O75716	5	5
AAKJLRGGTJKAMG-UHFFFAOYSA-N_O75914	5	5
AAKJLRGGTJKAMG-UHFFFAOYSA-N_P04629	5	5
AAKJLRGGTJKAMG-UHFFFAOYSA-N_P06213	5	5
AAKJLRGGTJKAMG-UHFFFAOYSA-N_P15735	5	5
AAKJLRGGTJKAMG-UHFFFAOYSA-N_P16591	5	5
AAKJLRGGTJKAMG-UHFFFAOYSA-N_P21802	5.72124639904717	5
AAKJLRGGTJKAMG-UHFFFAOYSA-N_P43405	5	5
AAKJLRGGTJKAMG-UHFFFAOYSA-N_P45983	5	5
AAKJLRGGTJKAMG-UHFFFAOYSA-N_P49759	5	5
AAKJLRGGTJKAMG-UHFFFAOYSA-N_P49760	5	5
AAKJLRGGTJKAMG-UHFFFAOYSA-N_P51813	5	5
AAKJLRGGTJKAMG-UHFFFAOYSA-N_P78368	5	5
AAKJLRGGTJKAMG-UHFFFAOYSA-N_Q02763	5	5
AAKJLRGGTJKAMG-UHFFFAOYSA-N_Q05397	5	5
AAKJLRGGTJKAMG-UHFFFAOYSA-N_Q07912	5	5
AAKJLRGGTJKAMG-UHFFFAOYSA-N_Q13043	5	5
AAKJLRGGTJKAMG-UHFFFAOYSA-N_Q15759	5	5
AAKJLRGGTJKAMG-UHFFFAOYSA-N_Q16539	5	5
AAKJLRGGTJKAMG-UHFFFAOYSA-N_Q8N5S9	5	5
AAKJLRGGTJKAMG-UHFFFAOYSA-N_Q96RR4	5	5
AAKJLRGGTJKAMG-UHFFFAOYSA-N_Q9HAZ1	5	5
AAKJLRGGTJKAMG-UHFFFAOYSA-N_Q9P286	5	5
AAKJLRGGTJKAMG-UHFFFAOYSA-N_Q9UIK4	5	5
AAKJLRGGTJKAMG-UHFFFAOYSA-N_Q9Y4K4	5	5
AAKJLRGGTJKAMG-UHFFFAOYSA-N_Q9Y6R4	5	5
BCFGMOOMADDAQU-UHFFFAOYSA-N_O00444	5	5
BCFGMOOMADDAQU-UHFFFAOYSA-N_O14965	5	5
BCFGMOOMADDAQU-UHFFFAOYSA-N_O14976	5	5
BCFGMOOMADDAQU-UHFFFAOYSA-N_O43293	5	5
BCFGMOOMADDAQU-UHFFFAOYSA-N_O60674	5	5
BCFGMOOMADDAQU-UHFFFAOYSA-N_O75716	5	5
BCFGMOOMADDAQU-UHFFFAOYSA-N_O75914	5	5
BCFGMOOMADDAQU-UHFFFAOYSA-N_O94768	5	5
BCFGMOOMADDAQU-UHFFFAOYSA-N_P04629	5	5
BCFGMOOMADDAQU-UHFFFAOYSA-N_P06213	5	5
BCFGMOOMADDAQU-UHFFFAOYSA-N_P06239	5	5
BCFGMOOMADDAQU-UHFFFAOYSA-N_P09619	5	5
BCFGMOOMADDAQU-UHFFFAOYSA-N_P12931	5	5
BCFGMOOMADDAQU-UHFFFAOYSA-N_P15735	5	5
BCFGMOOMADDAQU-UHFFFAOYSA-N_P16591	5	5
BCFGMOOMADDAQU-UHFFFAOYSA-N_P21802	5	5
BCFGMOOMADDAQU-UHFFFAOYSA-N_P33981	5	5
BCFGMOOMADDAQU-UHFFFAOYSA-N_P35916	5	5
BCFGMOOMADDAQU-UHFFFAOYSA-N_P35968	5	5
BCFGMOOMADDAQU-UHFFFAOYSA-N_P42684	5	5
BCFGMOOMADDAQU-UHFFFAOYSA-N_P42685	5	5
BCFGMOOMADDAQU-UHFFFAOYSA-N_P43405	5	5
BCFGMOOMADDAQU-UHFFFAOYSA-N_P45983	5	5
BCFGMOOMADDAQU-UHFFFAOYSA-N_P45984	5	5
BCFGMOOMADDAQU-UHFFFAOYSA-N_P49674	5	5
BCFGMOOMADDAQU-UHFFFAOYSA-N_P49759	5	5
BCFGMOOMADDAQU-UHFFFAOYSA-N_P49760	5	5
BCFGMOOMADDAQU-UHFFFAOYSA-N_P51813	5	5
BCFGMOOMADDAQU-UHFFFAOYSA-N_P53779	5	5
BCFGMOOMADDAQU-UHFFFAOYSA-N_P78368	5	5
BCFGMOOMADDAQU-UHFFFAOYSA-N_Q02763	5	5
BCFGMOOMADDAQU-UHFFFAOYSA-N_Q05397	5	5
BCFGMOOMADDAQU-UHFFFAOYSA-N_Q07912	5	5
BCFGMOOMADDAQU-UHFFFAOYSA-N_Q13043	5	5
BCFGMOOMADDAQU-UHFFFAOYSA-N_Q15759	5	5
BCFGMOOMADDAQU-UHFFFAOYSA-N_Q16539	5	5
BCFGMOOMADDAQU-UHFFFAOYSA-N_Q8N5S9	5	5
BCFGMOOMADDAQU-UHFFFAOYSA-N_Q96RR4	5	5
BCFGMOOMADDAQU-UHFFFAOYSA-N_Q9H1R3	5	5
BCFGMOOMADDAQU-UHFFFAOYSA-N_Q9HAZ1	5	5
BCFGMOOMADDAQU-UHFFFAOYSA-N_Q9NRP7	5	5
BCFGMOOMADDAQU-UHFFFAOYSA-N_Q9NSY1	5	5
BCFGMOOMADDAQU-UHFFFAOYSA-N_Q9P286	5	5
BCFGMOOMADDAQU-UHFFFAOYSA-N_Q9UEE5	5	5
BCFGMOOMADDAQU-UHFFFAOYSA-N_Q9UIK4	5	5
BCFGMOOMADDAQU-UHFFFAOYSA-N_Q9UQB9	5	5
BCFGMOOMADDAQU-UHFFFAOYSA-N_Q9Y4K4	5	5
BCFGMOOMADDAQU-UHFFFAOYSA-N_Q9Y6R4	5	5
BIIVYFLTOXDAOV-YVEFUNNKSA-N_O14965	5	5
BIIVYFLTOXDAOV-YVEFUNNKSA-N_O43293	5	5
BIIVYFLTOXDAOV-YVEFUNNKSA-N_O75716	5	5
BIIVYFLTOXDAOV-YVEFUNNKSA-N_O75914	5	5
BIIVYFLTOXDAOV-YVEFUNNKSA-N_O94804	5	5
BIIVYFLTOXDAOV-YVEFUNNKSA-N_P04626	5	5
BIIVYFLTOXDAOV-YVEFUNNKSA-N_P04629	5	5
BIIVYFLTOXDAOV-YVEFUNNKSA-N_P06213	5	5
BIIVYFLTOXDAOV-YVEFUNNKSA-N_P06239	5	5
BIIVYFLTOXDAOV-YVEFUNNKSA-N_P09619	5	5
BIIVYFLTOXDAOV-YVEFUNNKSA-N_P12931	5	5
BIIVYFLTOXDAOV-YVEFUNNKSA-N_P16591	5	5
BIIVYFLTOXDAOV-YVEFUNNKSA-N_P21802	5	5
BIIVYFLTOXDAOV-YVEFUNNKSA-N_P33981	5	5
BIIVYFLTOXDAOV-YVEFUNNKSA-N_P35916	5	5
BIIVYFLTOXDAOV-YVEFUNNKSA-N_P35968	5	5
BIIVYFLTOXDAOV-YVEFUNNKSA-N_P42684	5	5
BIIVYFLTOXDAOV-YVEFUNNKSA-N_P43405	5	5
BIIVYFLTOXDAOV-YVEFUNNKSA-N_P45984	5	5
BIIVYFLTOXDAOV-YVEFUNNKSA-N_P49674	5	5
BIIVYFLTOXDAOV-YVEFUNNKSA-N_P51813	5	5
BIIVYFLTOXDAOV-YVEFUNNKSA-N_P78368	5	5
BIIVYFLTOXDAOV-YVEFUNNKSA-N_Q02763	5	5
BIIVYFLTOXDAOV-YVEFUNNKSA-N_Q05397	5	5
BIIVYFLTOXDAOV-YVEFUNNKSA-N_Q07912	5	5
BIIVYFLTOXDAOV-YVEFUNNKSA-N_Q13043	5	5
BIIVYFLTOXDAOV-YVEFUNNKSA-N_Q15759	5	5
BIIVYFLTOXDAOV-YVEFUNNKSA-N_Q16539	5	5
BIIVYFLTOXDAOV-YVEFUNNKSA-N_Q9H1R3	5	5
BIIVYFLTOXDAOV-YVEFUNNKSA-N_Q9H2G2	5	5
