# Supplementary material for: Crowdsourced mapping of unexplored target space of kinase inhibitors
Source: Nat Commun. 2021 Jun 3;12:3307. doi: 10.1038/s41467-021-23165-1 (PMC8175708; doi:10.1038/s41467-021-23165-1)
Supplement: Supplementary file 7 — Source Data [file 41467_2021_23165_MOESM7_ESM.zip › source_data/SuppFig4_SuppFig5/SuppFig4_SuppFig5.csv]

round	object_id	rmse	pearson	spearman	f1	ci	average_auc	baseline_id	highlighted_teams
Round 1	9681691	1.2821	0.4052	0.3757	0.2041	0.6437	0.6676	1	NA
Round 1	9681712	1.5398	0.0474	0.0536	0.0584	0.5197	0.5252	0	NA
Round 1	9681729	1.6139	-0.0194	0.0137	0.2165	0.505	0.493	0	NA
Round 1	9681730	1.5624	0.124	0.1345	0.2917	0.5512	0.5679	0	NA
Round 1	9681768	1.551	-0.0139	0.0681	0.4	0.5257	0.5302	0	NA
Round 1	9681790	1.559	0.0713	0.0401	0.0758	0.5156	0.5228	0	NA
Round 1	9681793	1.1794	0.259	0.2422	0.2209	0.5896	0.6306	0	NA
Round 1	9681806	1.2058	0.2153	0.2302	0.1928	0.5863	0.6131	0	NA
Round 1	9681826	1.1795	0.3458	0.3529	0.2133	0.6297	0.6851	0	NA
Round 1	9681836	1.2175	0.2372	0.3344	0.0317	0.622	0.6608	0	NA
Round 1	9681850	1.5347	-0.0183	-5e-4	0.0147	0.4994	0.4819	0	NA
Round 1	9681854	1.8667	-0.0846	-0.0632	0.1104	0.477	0.4781	0	NA
Round 1	9681864	1.9102	-0.1047	-0.1554	0.186	0.442	0.4129	0	NA
Round 1	9681917	1.2525	0.5363	0.5353	0.3205	0.7057	0.7636	0	NA
Round 1	9681982	1.2188	0.313	0.3297	0.381	0.6225	0.6528	0	NA
Round 1	9681991	1.3309	0.4011	0.3968	0.2857	0.6485	0.6883	0	NA
Round 1	9681992	1.1036	0.4973	0.4687	0.4249	0.6793	0.7539	0	NA
Round 1	9682005	1.3691	0.0877	0.0895	0.3309	0.5322	0.5583	0	NA
Round 1	9682006	1.378	0.0064	0.0376	0.3298	0.5142	0.5314	0	NA
Round 1	9682007	1.3934	0.0958	0.1005	0.3709	0.5363	0.5603	0	NA
Round 1	9682045	1.4137	0.3429	0.3025	0.1314	0.6148	0.6672	0	NA
Round 1	9682047	1.1639	0.3105	0.2876	0.3936	0.609	0.6465	0	NA
Round 1	9682049	1.1243	0.4752	0.452	0.4412	0.6711	0.7424	0	NA
Round 1	9682086	9.6693	-8e-4	0.0059	0	0.5025	0.4875	0	NA
Round 1	9682269	1.1816	0.2012	0.1898	0.1194	0.5712	0.579	0	NA
Round 1	9682320	1.3187	0.2018	0.2255	0.3014	0.5845	0.6287	0	NA
Round 1	9682503	1.125	0.5442	0.5523	0.4681	0.711	0.7975	0	NA
Round 1	9682510	1.192	0.4935	0.4958	0.4246	0.6896	0.7484	0	NA
Round 1	9682516	1.3529	0.2928	0.2952	0.016	0.6103	0.6338	0	NA
Round 1	9682517	1.2502	0.1409	0.114	0.0993	0.5419	0.5749	0	NA
Round 1	9682526	1.5116	0.0937	0.1092	0.0292	0.5389	0.5253	0	NA
Round 1	9682538	1.3332	0.1954	0.1691	0.3023	0.5626	0.5945	0	NA
Round 1	9682567	1.4379	0.1582	0.143	0.2234	0.5543	0.6048	0	NA
Round 1	9682568	1.533	0.0973	0.1105	0.08	0.5414	0.5483	0	NA
Round 1	9682579	1.6494	0.3122	0.323	0.4254	0.6206	0.6713	0	NA
Round 1	9682584	2.298	0	NA	0.4448	0.5	0.5	0	NA
Round 1	9682585	1.2428	0	NA	0	0.5	0.5	0	NA
Round 1	9682586	29.2535	0.0206	0.0274	0.4448	0.51	0.5125	0	NA
Round 1	9682587	1.2428	0	NA	0	0.5	0.5	0	NA
Round 1	9682609	2.9071	0.1098	0.0806	0.3951	0.5302	0.5468	0	NA
Round 1	9682610	1.5978	0.2043	0.1555	0.063	0.5588	0.5832	0	NA
Round 1	9682611	1.3569	0.133	0.1129	0.3102	0.5429	0.5632	0	NA
Round 1	9682612	1.7494	-0.0061	-0.0506	0.2914	0.4817	0.4816	0	NA
Round 1	9682633	9.9595	0.2527	0.2933	0	0.6089	0.6243	0	NA
Round 1	9682641	1.3909	0.293	0.2933	0.4397	0.6101	0.6493	0	NA
Round 1	9682643	1.2072	0.3547	0.3192	0.4131	0.621	0.6752	0	NA
Round 1	9682650	1.3339	0.0322	0.0353	0.2233	0.5145	0.5344	0	NA
Round 1	9682651	1.4237	0.1639	0.1634	0.4639	0.562	0.6142	0	NA
Round 1	9682653	1.223	0.2158	0.18	0.3318	0.5669	0.6106	0	NA
Round 1	9682655	1.2977	0.3077	0.2804	0.3839	0.6041	0.6545	0	NA
Round 1	9682658	1.2572	0.4115	0.348	0.2781	0.6305	0.7094	0	NA
Round 1	9682659	1.4876	0.1974	0.1562	0.3451	0.559	0.5944	0	NA
Round 1	9682660	1.2389	0.2189	0.1934	0.2941	0.5711	0.6168	0	NA
Round 1	9682665	1.1451	0.3489	0.3413	0.3392	0.6279	0.6784	0	NA
Round 1	9682667	1.0734	0.5363	0.5353	0.5569	0.7057	0.7636	0	NA
Round 1	9682669	1.2154	0.3534	0.3264	0.4299	0.6235	0.6789	0	NA
Round 1	9682670	1.6579	0.0746	0.0982	0.3412	0.5365	0.5617	0	NA
Round 1	9682671	1.2672	0.3275	0.3321	0.4608	0.6262	0.6766	0	NA
Round 1	9682677	1.1574	0.3092	0.309	0.25	0.6154	0.661	0	NA
Round 1	9682682	1.5503	0.0571	0.0616	0.3276	0.5232	0.5195	0	NA
Round 1	9682684	1.8544	-0.1057	-0.1015	0.3454	0.4611	0.4381	0	NA
Round 1	9682686	1.3943	0.0915	0.0685	0.1135	0.5248	0.5531	0	NA
Round 1	9682687	1.3883	0.1933	0.1791	0.2927	0.5676	0.5911	0	NA
Round 1	9682688	1.2566	0.3727	0.3468	0.0902	0.6302	0.7049	0	NA
Round 1	9682692	1.2052	0.3594	0.3409	0.4645	0.6307	0.6871	0	NA
Round 1	9682693	1.5047	0.1894	0.1657	0.4379	0.5629	0.5773	0	NA
Round 1	9682705	1.0971	0.4557	0.4273	0.404	0.6623	0.7404	0	NA
Round 1	9682706	1.3456	0.2644	0.2634	0.4481	0.5982	0.6666	0	NA
Round 1	9682708	1.1686	0.4996	0.4835	0.4286	0.6833	0.7584	0	NA
Round 1	9682709	1.1836	0.2646	0.2779	0.3158	0.603	0.6534	0	NA
Round 1	9682710	1.199	0.5442	0.5523	0.5875	0.711	0.7975	0	NA
Round 1	9682712	1.4191	0.0717	0.0972	0.1379	0.5355	0.5713	0	NA
Round 1	9682719	411.0983	0.1041	0.0396	0.4448	0.5164	0.5472	0	NA
Round 1	9682720	4.4784	0.008	0.0075	0.4448	0.5022	0.502	0	NA
Round 1	9682721	1.687	0.0389	0.0331	0.0758	0.513	0.5001	0	NA
Round 1	9682722	1.1867	0.5152	0.4852	0.5804	0.6843	0.7671	0	NA
Round 1	9682723	1.5708	-0.1026	-0.1179	0.1446	0.4561	0.4513	0	NA
Round 1	9682724	1.287	0.1165	0.1382	0.4184	0.5514	0.6025	0	NA
Round 1	9682727	1.347	-0.0455	-0.0348	0.1618	0.4872	0.457	0	NA
Round 1	9682730	1.4056	0.3203	0.3576	0.0775	0.6342	0.6429	0	NA
Round 1	9682731	1.4941	0.0489	0.0724	0.2095	0.5274	0.5345	0	NA
Round 1	9682732	1.3318	0.3573	0.3059	0.2297	0.6147	0.6671	0	NA
Round 1	9682735	1.3722	0.1345	0.0976	0.3764	0.5356	0.5668	0	NA
Round 1	9682738	1.359	0.3329	0.3212	0.4595	0.6202	0.6673	0	NA
Round 1	9682739	1.2072	0.2999	0.2436	0.4375	0.5908	0.6331	0	NA
Round 1	9682740	1.4796	0.0824	0.0957	0.3592	0.5354	0.5545	0	NA
Round 1	9682741	1.0421	0.5391	0.5214	0.5463	0.7029	0.78	0	NA
Round 1	9682742	4.9789	0.0534	0.0515	0.4448	0.5189	0.5227	0	NA
Round 1	9682743	1.2559	0.1919	0.2235	0.2573	0.5814	0.6245	0	NA
Round 1	9682745	1.3329	-0.008	-0.0055	0.2105	0.4981	0.5026	0	NA
Round 1	9682746	1.2977	0.1923	0.2023	0.3107	0.5749	0.5955	0	NA
Round 1	9682749	1.2118	0.2965	0.2903	0.3655	0.6072	0.6506	0	NA
Round 1	9682751	1.1912	0.4043	0.3492	0.4272	0.6339	0.6885	0	NA
Round 1	9682753	1.2579	0.2956	0.2228	0.3515	0.583	0.6226	0	NA
Round 1	9682760	1.1972	0.242	0.2581	0.3222	0.5973	0.6255	0	NA
Round 1	9682762	1.2495	0.3529	0.3492	0.1818	0.629	0.685	0	NA
Round 1	9682763	1.0975	0.5372	0.5433	0.5569	0.7072	0.7644	0	NA
Round 1	9682764	1.3327	0.0552	0.0441	0.2593	0.5162	0.5204	0	NA
Round 1	9682765	1.6785	-0.0396	-0.0544	0.1978	0.479	0.4813	0	NA
Round 1	9682766	1.3192	0.0715	0.0729	0.2453	0.5268	0.5348	0	NA
Round 1	9682769	1.0977	0.5038	0.4812	0.449	0.6845	0.7569	0	NA
Round 1	9682771	1.2068	0.267	0.2006	0.2289	0.573	0.6104	0	NA
Round 1	9682773	1.1888	0.2563	0.1985	0.3059	0.5739	0.611	0	NA
Round 1	9682774	1.1497	0.3963	0.3851	0.2454	0.6447	0.7091	0	NA
Round 1	9682777	2.305	0.1619	0.1243	0	0.5467	0.5812	0	NA
Round 1	9682779	1.3353	0.1587	0.1188	0.2765	0.5439	0.5632	0	NA
Round 1	9682782	1.1945	0.3568	0.3323	0.4087	0.6248	0.6705	0	NA
Round 1	9682783	1.398	0.1584	0.0851	0.3415	0.5303	0.5616	0	NA
Round 1	9682784	1.1989	0.3599	0.3377	0.4118	0.6283	0.6726	0	NA
Round 1	9682785	243.2319	-0.0177	-0.0196	0.4432	0.4924	0.4809	0	NA
Round 1	9682786	1.3763	0.2071	0.2206	0.3832	0.5844	0.6081	0	NA
Round 1	9682787	1.156	0.3911	0.3634	0.4365	0.6379	0.6947	0	NA
Round 1	9682788	1.6116	-0.1246	-0.1257	0	0.4544	0.4297	0	NA
Round 1	9682790	1.5305	0.0211	0.0529	0.1429	0.5197	0.5337	0	NA
Round 1	9682793	1.6524	0.0278	0.0263	0.255	0.5108	0.5281	0	NA
Round 1	9682794	1.6524	0.0278	0.0263	0.255	0.5108	0.5281	0	NA
Round 1	9682795	1.6984	-0.0713	-0.1334	0.1438	0.452	0.4216	0	NA
Round 1	9682796	1.3179	0.0431	0.037	0.1509	0.5134	0.5404	0	NA
Round 1	9682797	1.2562	0.1513	0.2535	0.3518	0.5925	0.6133	0	NA
Round 1	9682798	1.2119	0.1768	0.2432	0.2414	0.5895	0.6134	0	NA
Round 1	9682799	1.0624	0.5282	0.5383	0.5311	0.705	0.7833	0	NA
Round 1	9682800	1.2274	0.1614	0.1498	0.3298	0.5546	0.5878	0	NA
Round 1	9682801	1.1961	0.1641	0.1822	0	0.5672	0.6147	0	NA
Round 1	9682802	1.2274	0.1614	0.1498	0.3298	0.5546	0.5878	0	NA
Round 1	9682806	1.2035	0.266	0.278	0.239	0.6029	0.6297	0	NA
Round 1	9682808	1.3754	0.0789	0.0506	0.3163	0.5183	0.5398	0	NA
Round 1	9682812	1.9216	-0.0194	-0.0212	0.3807	0.4918	0.4803	0	NA
Round 1	9682813	1.7876	0.0194	0.0212	0.3406	0.5082	0.5197	0	NA
Round 1	9682814	1554.129	-0.1267	-0.1166	0.4448	0.4572	0.418	0	NA
Round 1	9682815	2.8897	0.0331	0.0546	0.4389	0.519	0.5254	0	NA
Round 1	9682816	1.279	0.4228	0.4035	0.1314	0.6543	0.7063	0	NA
Round 1	9682817	1.057	0.5079	0.4978	0.48	0.6903	0.7646	0	NA
Round 1	9682818	1781.286	0.1034	0.074	0.4448	0.5271	0.5418	0	NA
Round 1	9682820	1.4499	0.0376	0.0506	0.1791	0.5192	0.514	0	NA
Round 1	9682822	1.0964	0.4177	0.3748	0.3934	0.6412	0.7112	0	NA
Round 1	9682823	2.2908	0.0424	0.0474	0.4356	0.5166	0.5137	0	NA
Round 1	9682824	1.5443	-0.0596	-0.1086	0.1992	0.4591	0.4452	0	NA
Round 1	9682826	2.1258	0.1619	0.1243	0	0.5467	0.5812	0	NA
Round 1	9682827	2.1372	-0.0075	0.0076	0.2787	0.5028	0.5142	0	NA
Round 1	9682828	1.1414	0.3937	0.3181	0.4525	0.6191	0.6815	0	NA
Round 1	9682829	2.3191	0.0578	0.0747	0.016	0.5269	0.543	0	NA
Round 1	9682830	2.3903	-0.0471	-0.0464	0	0.4834	0.4928	0	NA
Round 1	9682831	1.6717	-0.1199	-0.0979	0.04	0.4642	0.4626	0	NA
Round 1	9682832	1.3427	-0.0931	-0.0513	0	0.4825	0.4896	0	NA
Round 1	9682833	1.2248000000000001	0.3652	0.3655	0.4848	0.6383	0.6927	0	NA
Round 1	9682834	1.3127	0.2303	0.197	0.1233	0.5758	0.6042	0	NA
Round 1	9682835	2.2472	0.1458	0.1369	0	0.5502	0.5621	0	NA
Round 1	9682836	17.5135	-0.2264	-0.2547	0.4448	0.4047	0.3528	0	NA
Round 1	9682838	1.5835	0.1518	0.1134	0.3139	0.542	0.5614	0	NA
Round 1	9682840	1.3351	0.3737	0.3358	0.4523	0.6157	0.6811	0	NA
Round 1	9682842	1.6647	0.2147	0.2403	0	0.5905	0.6233	0	NA
Round 1	9682847	1.2782	0.39	0.3717	0.4249	0.6335	0.6916	0	NA
Round 1	9682853	1.452	-0.0448	-0.0168	0.0541	0.494	0.4615	0	NA
Round 1	9682854	1.2766	0.3826	0.3629	0.4167	0.6313	0.6878	0	NA
Round 1	9682861	1.8121	-0.1035	-0.1029	0.2066	0.4625	0.437	0	NA
Round 1	9682862	12.6508	-0.2556	-0.2294	0.3698	0.4147	0.3686	0	NA
Round 1	9682863	1.5084	-0.0708	-0.0265	0.1628	0.4893	0.4702	0	NA
Round 1	9682866	1.6884	-0.1209	-0.1204	0.0795	0.4549	0.4497	0	NA
Round 1	9682869	1.2831	0.0537	0.0545	0.3021	0.522	0.5149	0	NA
Round 1	9682876	1.3002	0.282	0.275	0.3645	0.6031	0.6393	0	NA
Round 1	9682877	10.2042	-0.0257	-0.0093	0	0.4968	0.4887	0	NA
Round 1	9682878	10.18	-0.0215	-0.006	0	0.4973	0.4881	0	NA
Round 1	9682879	10.1792	-0.097	-0.0915	0	0.4664	0.4517	0	NA
Round 1	9682880	1.4973	0.0118	0.0134	0	0.5053	0.5143	0	NA
Round 1	9682881	1.2314	0.3054	0.2754	0.3103	0.6024	0.648	0	NA
Round 1	9682882	1.1713	0.3417	0.3346	0.2646	0.6248	0.6632	0	NA
Round 1	9682883	1.2314	0.3054	0.2754	0.3103	0.6024	0.648	0	NA
Round 1	9682884	1.4084	0.0497	0.0393	0.1481	0.5147	0.4932	0	NA
Round 1	9682885	1.5956	-0.0788	-0.077	0	0.4755	0.473	0	NA
Round 1	9682886	1.6551	-0.096	-0.0961	0.1963	0.4659	0.4616	0	NA
Round 2	9685944	1.12272	0.43591	0.40059	0.34247	0.64651	0.7201	1	NA
Round 2	9685952	1.14743	0.21918	0.22967	0.50476	0.58532	0.64924	0	NA
Round 2	9685954	1.21757	0.33327	0.29463	0.44444	0.60343	0.67086	0	NA
Round 2	9685956	1.22249	0.08138	0.09077	0.34419	0.53298	0.52926	0	NA
Round 2	9685960	5.18119	0.27886	0.28902	0.4549	0.60223	0.64689	0	NA
Round 2	9685961	1.58165	0.17624	0.17859	0	0.56684	0.55231	0	NA
Round 2	9685962	1.05849	0.33543	0.36178	0.25316	0.62892	0.68456	0	NA
Round 2	9685965	1.25288	0.33584	0.32921	0.50641	0.61546	0.68966	0	NA
Round 2	9686038	1.24277	-0.06992	-0.0509	0.1	0.48253	0.47639	0	NA
Round 2	9686047	1.14002	0.3814	0.29084	0.20155	0.60472	0.68758	0	NA
Round 2	9686049	1.35677	-0.09277	-0.11381	0.14724	0.46157	0.42445	0	NA
Round 2	9686059	1.67422	0.01625	0.0349	0.39024	0.51239	0.5025	0	NA
Round 2	9686080	1.36373	-0.01095	-0.0189	0.19108	0.49378	0.4826	0	NA
Round 2	9686081	1.29981	-0.05785	-0.05254	0.11688	0.48147	0.507	0	NA
Round 2	9686085	1.23204	0.14177	0.12856	0.37551	0.54539	0.5684	0	NA
Round 2	9686092	1.40684	0.15411	0.16586	0.13889	0.55921	0.59713	0	NA
Round 2	9686093	1.44359	0.17149	0.15124	0.28931	0.55015	0.59013	0	NA
Round 2	9686117	1.31913	0.36746	0.34519	0.52427	0.62177	0.70198	0	NA
Round 2	9686120	1.0175399999999999	0.50333	0.47492	0.51502	0.67298	0.75892	0	NA
Round 2	9686144	1.06823	0.29976	0.27388	0.34483	0.59907	0.65451	0	NA
Round 2	9686177	1.21963	0.02217	0.03304	0.19876	0.51156	0.50564	0	NA
Round 2	9686178	1.21361	0.39324	0.36877	0.4751	0.6319	0.69691	0	NA
Round 2	9686189	1.16104	0.31693	0.24733	0.39827	0.58731	0.64091	0	NA
Round 2	9686191	1.04661	0.47233	0.44963	0.52918	0.66244	0.74405	0	NA
Round 2	9686203	1.14941	0.33974	0.30119	0.37949	0.60866	0.67549	0	NA
Round 2	9686206	8.46566	0.01808	0.14739	0.03252	0.55447	0.54027	0	NA
Round 2	9686207	1.21914	0.1038	0.11241	0.30526	0.53867	0.55911	0	NA
Round 2	9686208	1.18968	0.33309	0.35328	0.5214	0.62221	0.69641	0	NA
Round 2	9686218	1.5301	0.11765	0.11589	0.01709	0.54142	0.54573	0	NA
Round 2	9686226	1.20078	0.31079	0.28732	0.46207	0.60277	0.64713	0	NA
Round 2	9686228	1.37161	0.43291	0.32963	0.24286	0.61791	0.6994	0	NA
Round 2	9686229	1.1778	0.17105	0.18456	0.32479	0.56329	0.57298	0	NA
Round 2	9686230	66.35798	0.05922	0.14308	0.29319	0.55258	0.54104	0	NA
Round 2	9686232	0.96974	0.4868	0.50709	0.3815	0.68134	0.75323	0	NA
Round 2	9686233	1.15599	0.29963	0.28638	0.40889	0.6009	0.65162	0	NA
Round 2	9686235	1.4392	0.19988	0.16831	0.32099	0.55784	0.59526	0	NA
Round 2	9686237	1.14103	0.26672	0.25117	0.38235	0.58971	0.63847	0	NA
Round 2	9686240	0.99417	0.44978	0.35808	0.42105	0.62894	0.7146	0	NA
Round 2	9686246	4.33298	-0.10456	-0.09749	0.42824	0.46564	0.45572	0	NA
Round 2	9686247	13.24205	-0.08968	-0.07822	0.4549	0.47297	0.46189	0	NA
Round 2	9686248	5.45084	-0.09563	-0.09551	0.10811	0.46642	0.45629	0	NA
Round 2	9686249	0.96547	0.513	0.48981	0.43878	0.67834	0.77013	0	NA
Round 2	9686250	1.33488	0.06894	0.05897	0.31224	0.52071	0.50658	0	NA
Round 2	9686251	1.33165	0.21404	0.20299	0.46201	0.57186	0.61204	0	NA
Round 2	9686255	1.82536	0.00748	-0.0256	0.30769	0.4911	0.48631	0	NA
Round 2	9686256	1.61887	0.01586	0.02669	0.31128	0.50986	0.50411	0	NA
Round 2	9686257	1.19635	0.31203	0.29553	0.43564	0.606	0.68453	0	NA
Round 2	9686258	1.64696	-0.00666	1.7e-4	0.40755	0.49979	0.51725	0	NA
Round 2	9686259	1.02422	0.46105	0.41935	0.50644	0.64998	0.742	0	NA
Round 2	9686260	1.04667	0.3619	0.36591	0.40201	0.63237	0.70069	0	NA
Round 2	9686261	1.3681	0.06684	0.06507	0.25616	0.52354	0.52183	0	NA
Round 2	9686263	1.118	0.37618	0.36985	0.20155	0.63351	0.68114	0	NA
Round 2	9686265	1.16704	0.10976	0.08682	0.34826	0.52987	0.53681	0	NA
Round 2	9686266	1.1538	0.26404	0.21265	0.40517	0.57624	0.61831	0	NA
Round 2	9686267	1.64524	-0.04557	-0.04142	0.39766	0.48579	0.48891	0	NA
Round 2	9686268	1.36804	0.05187	0.0461	0.26168	0.51694	0.50867	0	NA
Round 2	9686270	1.17708	0.16614	0.17359	0.20606	0.56066	0.58557	0	NA
Round 2	9686271	0.98571	0.51821	0.44541	0.55507	0.66294	0.76297	0	NA
Round 2	9686273	1.56322	0.32743	0.1895	0.15385	0.56679	0.62129	0	NA
Round 2	9686274	1.54902	0.33403	0.23547	0.15504	0.58315	0.64419	0	NA
Round 2	9686275	1.43998	0.10526	0.07243	0.25989	0.52753	0.50405	0	NA
Round 2	9686276	1.2484	0.51085	0.47678	0.1129	0.67505	0.76623	0	NA
Round 2	9686279	1.22434	0.15672	0.181	0.41237	0.56486	0.58733	0	NA
Round 2	9686280	1.11564	0.36895	0.36322	0.45415	0.6295	0.68411	0	NA
Round 2	9686281	1.28684	0.23435	0.22433	0.46875	0.57727	0.59442	0	NA
Round 2	9686282	0.93899	0.53611	0.5154	0.48241	0.68901	0.77338	0	AIWIC
Round 2	9686283	1.30651	0.18817	0.2052	0.48227	0.56992	0.61766	0	NA
Round 2	9686284	0.97932	0.49734	0.47498	0.46948	0.66967	0.76408	0	NA
Round 2	9686285	0.96235	0.55687	0.53227	0.52893	0.69548	0.7765	0	QED
Round 2	9686286	0.98473	0.52057	0.47489	0.51351	0.67348	0.76698	0	NA
Round 2	9686287	0.97033	0.4892	0.5153	0.40223	0.68463	0.75327	0	NA
Round 2	9686288	0.96273	0.52461	0.5	0.46305	0.68118	0.77552	0	NA
Round 2	9686289	1.1795	0.34757	0.36539	0.12121	0.631	0.6889	0	NA
Round 2	9686290	1.11284	0.32775	0.30743	0.33143	0.61031	0.67421	0	NA
Round 2	9686291	0.95914	0.53069	0.50143	0.45771	0.68276	0.77444	0	NA
Round 2	9686292	1.29249	0.32895	0.28044	0.30769	0.59939	0.66976	0	NA
Round 2	9686293	0.96204	0.53034	0.50531	0.46305	0.68356	0.77721	0	NA
Round 2	9686294	1.39169	0.2977	0.29276	0.3494	0.60469	0.63787	0	NA
Round 2	9686298	1.12271	0.00159	-0.01902	0	0.49355	0.49619	0	NA
Round 2	9686303	4.05348	-0.05887	-0.06014	0	0.47931	0.45374	0	NA
Round 2	9686304	1.32493	0.30597	0.26967	0.35897	0.59722	0.66043	0	NA
Round 2	9686305	0.89713	0.59451	0.52673	0.50515	0.69491	0.79354	0	NA
Round 2	9686307	1.1316	0.42983	0.39237	0.47291	0.64125	0.71182	0	NA
Round 2	9686310	1534.12354	-0.11883	-0.08326	0.4549	0.47131	0.46019	0	NA
Round 2	9686311	1.16997	0.02982	-0.02259	0.03279	0.49169	0.48294	0	NA
Round 2	9686312	1.00224	0.53516	0.48379	0.37349	0.67723	0.77401	0	NA
Round 2	9686314	2106.31373	0	NA	0.4549	0.5	0.5	0	NA
Round 2	9686315	1.56839	0.15438	0.17074	0.0625	0.56037	0.58828	0	NA
Round 2	9686316	1.14595	0.41102	0.32864	0.47179	0.6185	0.68745	0	NA
Round 2	9686317	1.12502	0.32857	0.25893	0.45	0.59314	0.65834	0	NA
Round 2	9686319	1.50755	0.18665	0.20009	0	0.57198	0.59828	0	NA
Round 2	9686320	1.06138	0.43278	0.39966	0.46316	0.64579	0.71754	0	NA
Round 2	9686322	1.33981	0.0227	0.13076	0.05556	0.545	0.56868	0	NA
Round 2	9686323	1.15038	0.25095	0.20213	0.37931	0.57111	0.6319	0	NA
Round 2	9686325	1.14598	0.42982	0.39444	0.47525	0.64275	0.71102	0	NA
Round 2	9686326	1.06641	0.42976	0.41235	0.54839	0.64966	0.72012	0	NA
Round 2	9686327	1.12709	0.19312000000000001	0.19349	0.27624	0.56738	0.59467	0	NA
Round 2	9686328	1.27154	0.082	0.10373	0.15094	0.53721	0.53171	0	NA
Round 2	9686329	1.25464	0.19559000000000001	0.20881	0.30769	0.57401	0.57462	0	NA
Round 2	9686330	0.94916	0.52927	0.48525	0.43523	0.67726	0.77111	0	DMIS_DK
