# Supplementary material for: Crowdsourced mapping of unexplored target space of kinase inhibitors
Source: Nat Commun. 2021 Jun 3;12:3307. doi: 10.1038/s41467-021-23165-1 (PMC8175708; doi:10.1038/s41467-021-23165-1)
Supplement: Supplementary file 7 — Source Data [file 41467_2021_23165_MOESM7_ESM.zip › source_data/SuppFig6_SuppFig7/SuppFig6a-7a.csv]

bootstrappedScore	bayes	participant	dq
0.5506799964777258	0	Q.E.D
0.4822372322236505	0	Q.E.D
0.540054844205837	0	Q.E.D
0.5500280695185287	0	Q.E.D
0.4918744286605447	0	Q.E.D
0.6147898364671042	0	Q.E.D
0.503255389272355	0	Q.E.D
0.5298313480195186	0	Q.E.D
0.5394616822921721	0	Q.E.D
0.4914182012649837	0	Q.E.D
0.47237690409544203	0	Q.E.D
0.568324458714469	0	Q.E.D
0.5724740796411344	0	Q.E.D
0.5410386794904977	0	Q.E.D
0.49915586741767776	0	Q.E.D
0.5310848120466721	0	Q.E.D
0.5977312655299846	0	Q.E.D
0.4995917836589443	0	Q.E.D
0.5312666371641718	0	Q.E.D
0.559915286987759	0	Q.E.D
0.5859022434407575	0	Q.E.D
0.4911688507715767	0	Q.E.D
0.6089556563553362	0	Q.E.D
0.47950074561650957	0	Q.E.D
0.48861670928222184	0	Q.E.D
0.55466040248329	0	Q.E.D
0.4744021171632073	0	Q.E.D
0.48312675585769344	0	Q.E.D
0.5514165869753207	0	Q.E.D
0.5858701397848632	0	Q.E.D
0.47046827249065915	0	Q.E.D
0.5759533175799039	0	Q.E.D
0.5780897836908901	0	Q.E.D
0.5860815469309795	0	Q.E.D
0.5038854046647995	0	Q.E.D
0.5676089461777563	0	Q.E.D
0.5496653001018514	0	Q.E.D
0.4630242196018296	0	Q.E.D
0.5389180091088533	0	Q.E.D
0.5592349614229206	0	Q.E.D
0.5108133160714253	0	Q.E.D
0.5745648995896072	0	Q.E.D
0.5452457547099079	0	Q.E.D
0.5094727533248686	0	Q.E.D
0.5246841670411276	0	Q.E.D
0.5676528181286461	0	Q.E.D
0.5025564603728727	0	Q.E.D
0.48012597970761955	0	Q.E.D
0.5187023726905408	0	Q.E.D
0.55733010028551	0	Q.E.D
0.5319759547868599	0	Q.E.D
0.5007697577092683	0	Q.E.D
0.49528308201617793	0	Q.E.D
0.5624780027032192	0	Q.E.D
0.5928860455678716	0	Q.E.D
0.5938449794173746	0	Q.E.D
0.5108285316560249	0	Q.E.D
0.5414865884395156	0	Q.E.D
0.5761799502281186	0	Q.E.D
0.5377679741249345	0	Q.E.D
0.47383407619490103	0	Q.E.D
0.464011576187313	0	Q.E.D
0.5098281382414701	0	Q.E.D
0.4858377501113134	0	Q.E.D
0.5212012079968745	0	Q.E.D
0.5223704554789073	0	Q.E.D
0.5325216266942221	0	Q.E.D
0.5348446515437677	0	Q.E.D
0.48633025709049515	0	Q.E.D
0.5604500314994663	0	Q.E.D
0.5101842154617297	0	Q.E.D
0.4891347974227083	0	Q.E.D
0.5934605678415193	0	Q.E.D
0.5349933306303871	0	Q.E.D
0.48329143883797204	0	Q.E.D
0.5183180600564543	0	Q.E.D
0.5370401485183071	0	Q.E.D
0.5610779032213861	0	Q.E.D
0.4614705647466057	0	Q.E.D
0.41348274027297166	0	Q.E.D
0.5311965227657802	0	Q.E.D
0.5241923821846451	0	Q.E.D
0.5031985317765982	0	Q.E.D
0.5173183810609812	0	Q.E.D
0.5095453888592526	0	Q.E.D
0.467319388455964	0	Q.E.D
0.5079108261740426	0	Q.E.D
0.516223876241233	0	Q.E.D
0.5689933973203014	0	Q.E.D
0.5356010996109992	0	Q.E.D
0.505513334031374	0	Q.E.D
0.5029634161116131	0	Q.E.D
0.49017088115525986	0	Q.E.D
0.5201643558209412	0	Q.E.D
0.557650838583775	0	Q.E.D
0.4893673949416565	0	Q.E.D
0.4568569489159499	0	Q.E.D
0.5244359483689907	0	Q.E.D
0.5555697412438139	0	Q.E.D
0.5252246973183676	0	Q.E.D
0.5407779643883955	0	Q.E.D
0.5464731646802036	0	Q.E.D
0.494504529815555	0	Q.E.D
0.46949215814127904	0	Q.E.D
0.5080950171172591	0	Q.E.D
0.5068263257818348	0	Q.E.D
0.524178177314941	0	Q.E.D
0.5563582404529173	0	Q.E.D
0.5441544670675713	0	Q.E.D
0.4121196919048139	0	Q.E.D
0.5601226462340054	0	Q.E.D
0.5282898512812311	0	Q.E.D
0.5590976422055933	0	Q.E.D
0.44283589892673925	0	Q.E.D
0.45623409036866824	0	Q.E.D
0.5309222144344311	0	Q.E.D
0.5818576392575432	0	Q.E.D
0.47863013588665976	0	Q.E.D
0.5662353623865763	0	Q.E.D
0.4959965962506847	0	Q.E.D
0.5262937648497642	0	Q.E.D
0.530024800221859	0	Q.E.D
0.538007017596909	0	Q.E.D
0.5547322934069253	0	Q.E.D
0.5884099816225767	0	Q.E.D
0.5743422991066477	0	Q.E.D
0.5046634249489893	0	Q.E.D
0.6172801943525886	0	Q.E.D
0.5033405210986949	0	Q.E.D
0.521157657974032	0	Q.E.D
0.5134736382229803	0	Q.E.D
0.532413213353836	0	Q.E.D
0.4895282279424061	0	Q.E.D
0.4851956295283854	0	Q.E.D
0.584594545486627	0	Q.E.D
0.5462471266426298	0	Q.E.D
0.528800701616928	0	Q.E.D
0.5039460501338581	0	Q.E.D
0.5465401194384727	0	Q.E.D
0.43511806436262435	0	Q.E.D
0.5401435179021096	0	Q.E.D
0.49411599781301735	0	Q.E.D
0.5391817034705837	0	Q.E.D
0.5031764605768364	0	Q.E.D
0.5270264667529032	0	Q.E.D
0.513183073315258	0	Q.E.D
0.4773658969312737	0	Q.E.D
0.4835682776808833	0	Q.E.D
0.568803042422065	0	Q.E.D
0.4783314940774328	0	Q.E.D
0.5098670449231238	0	Q.E.D
0.500922264158064	0	Q.E.D
0.5465340530309746	0	Q.E.D
0.504854581063692	0	Q.E.D
0.44625511624471853	0	Q.E.D
0.5659279148740708	0	Q.E.D
0.5283232839760879	0	Q.E.D
0.5589842815395841	0	Q.E.D
0.5478170938284396	0	Q.E.D
0.5371475211724149	0	Q.E.D
0.5458881264408456	0	Q.E.D
0.5174976308621182	0	Q.E.D
0.5541672952866507	0	Q.E.D
0.595556435003549	0	Q.E.D
0.5462311069856057	0	Q.E.D
0.5488239028878742	0	Q.E.D
0.5611425650255315	0	Q.E.D
0.42588531618313297	0	Q.E.D
0.48845946182111555	0	Q.E.D
0.516449060783349	0	Q.E.D
0.4984880598707597	0	Q.E.D
0.5445521556817805	0	Q.E.D
0.4978138696581961	0	Q.E.D
0.546233536244506	0	Q.E.D
0.48287944109987335	0	Q.E.D
0.5947321806183308	0	Q.E.D
0.5311570013641378	0	Q.E.D
0.5014264352604544	0	Q.E.D
0.5274866841314256	0	Q.E.D
0.5434493361661715	0	Q.E.D
0.5558896395755357	0	Q.E.D
0.5695554700452147	0	Q.E.D
0.529078972050499	0	Q.E.D
0.5796469559706304	0	Q.E.D
0.4862576174317476	0	Q.E.D
0.5141918670148269	0	Q.E.D
0.5541781217116506	0	Q.E.D
0.5251115358923344	0	Q.E.D
0.5760086270253338	0	Q.E.D
0.5628549798661143	0	Q.E.D
0.5176778056897323	0	Q.E.D
0.5591693358392001	0	Q.E.D
0.5177383262988001	0	Q.E.D
0.5323577611335873	0	Q.E.D
0.49620309574256777	0	Q.E.D
0.552654579959594	0	Q.E.D
0.5457863635213603	0	Q.E.D
0.5370013474027608	0	Q.E.D
0.5334107645725865	0	Q.E.D
0.5417875151514746	0	Q.E.D
0.5117530900004468	0	Q.E.D
0.5434782020270773	0	Q.E.D
0.5129513645759379	0	Q.E.D
0.5012204708039033	0	Q.E.D
0.5154646050478944	0	Q.E.D
0.542929786008168	0	Q.E.D
0.5204618567339394	0	Q.E.D
0.5583498506627207	0	Q.E.D
0.4999489317959485	0	Q.E.D
0.5160875698524383	0	Q.E.D
0.544459981030158	0	Q.E.D
0.4778716269687924	0	Q.E.D
0.5064693344618953	0	Q.E.D
0.5721508163568634	0	Q.E.D
0.5504928055993501	0	Q.E.D
0.6031016322575643	0	Q.E.D
0.5457201656793027	0	Q.E.D
0.4166874016330867	0	Q.E.D
0.470697304332464	0	Q.E.D
0.5789206990814225	0	Q.E.D
0.5116818405114472	0	Q.E.D
0.4716919185289987	0	Q.E.D
0.5466989916445274	0	Q.E.D
0.546680169761443	0	Q.E.D
0.5381851195837509	0	Q.E.D
0.5930376830281102	0	Q.E.D
0.5883430555559858	0	Q.E.D
0.5043876005452844	0	Q.E.D
0.48967558069365036	0	Q.E.D
0.5171521406486872	0	Q.E.D
0.5388123296927639	0	Q.E.D
0.5777054199185213	0	Q.E.D
0.4281129039318734	0	Q.E.D
0.5228050283814482	0	Q.E.D
0.5247001282089593	0	Q.E.D
0.5363396930954821	0	Q.E.D
0.5245933164086182	0	Q.E.D
0.535953548906919	0	Q.E.D
0.489879733734278	0	Q.E.D
0.5204201362226506	0	Q.E.D
0.562067603259749	0	Q.E.D
0.46743955372430523	0	Q.E.D
0.4780141240453993	0	Q.E.D
0.5752035421202255	0	Q.E.D
0.4583721232186669	0	Q.E.D
0.5555465970830309	0	Q.E.D
0.5593738485158062	0	Q.E.D
0.527792414171195	0	Q.E.D
0.5386311284952482	0	Q.E.D
0.4832714273459215	0	Q.E.D
0.46824063167754504	0	Q.E.D
0.5346522014056845	0	Q.E.D
0.5452770144429595	0	Q.E.D
0.579889728701987	0	Q.E.D
0.5224722329001233	0	Q.E.D
0.5380267116199707	0	Q.E.D
0.5692478315773877	0	Q.E.D
0.5086047976896088	0	Q.E.D
0.46436261292342534	0	Q.E.D
0.4842987335325022	0	Q.E.D
0.5637795737384772	0	Q.E.D
0.515378477842706	0	Q.E.D
0.5096164154096369	0	Q.E.D
0.5523404228361032	0	Q.E.D
0.4827738454622054	0	Q.E.D
0.5242400012201784	0	Q.E.D
0.4595868150155479	0	Q.E.D
0.5245766650076457	0	Q.E.D
0.5731404906041234	0	Q.E.D
0.48233763296829596	0	Q.E.D
0.45979095386522956	0	Q.E.D
0.5758977447254219	0	Q.E.D
0.5490360976935604	0	Q.E.D
0.5104137470947749	0	Q.E.D
0.5495599183621924	0	Q.E.D
0.49544350612857635	0	Q.E.D
0.4811707715344873	0	Q.E.D
0.5769398139454656	0	Q.E.D
0.5549686994203724	0	Q.E.D
0.47018302306321363	0	Q.E.D
0.5691233677945514	0	Q.E.D
0.5832053551861776	0	Q.E.D
0.5555484545224231	0	Q.E.D
0.5864409249006646	0	Q.E.D
0.5653872123998792	0	Q.E.D
0.5421566172185898	0	Q.E.D
0.533104740087433	0	Q.E.D
0.4990196508267589	0	Q.E.D
0.5192008175181656	0	Q.E.D
0.5204764262544654	0	Q.E.D
0.5457991039551277	0	Q.E.D
0.5304880934126608	0	Q.E.D
0.4893583785808676	0	Q.E.D
0.492155685520326	0	Q.E.D
0.5923232321957752	0	Q.E.D
0.5475943223974687	0	Q.E.D
0.4763789769262355	0	Q.E.D
0.5589554387867058	0	Q.E.D
0.5504996582973308	0	Q.E.D
0.4827894251879488	0	Q.E.D
0.4935207812839961	0	Q.E.D
0.5459203308851925	0	Q.E.D
0.5439751959173703	0	Q.E.D
0.5423785480424573	0	Q.E.D
0.5610279616950934	0	Q.E.D
0.5242741736370446	0	Q.E.D
0.5383843427720898	0	Q.E.D
0.537606447490109	0	Q.E.D
0.4538975572082228	0	Q.E.D
0.5267175968154935	0	Q.E.D
0.5062053382612826	0	Q.E.D
0.531164155983365	0	Q.E.D
0.46018667116313405	0	Q.E.D
0.569785079313606	0	Q.E.D
0.5890518266175784	0	Q.E.D
0.5219858867558195	0	Q.E.D
0.596175730196935	0	Q.E.D
0.5103534084918232	0	Q.E.D
0.5762948279180966	0	Q.E.D
0.5447519427015468	0	Q.E.D
0.5101586606984165	0	Q.E.D
0.5304739414488028	0	Q.E.D
0.5371378781165882	0	Q.E.D
0.5427092365363048	0	Q.E.D
0.4775524447861044	0	Q.E.D
0.5442506203250292	0	Q.E.D
0.5072398293737367	0	Q.E.D
0.5304950111058437	0	Q.E.D
0.5663832538005051	0	Q.E.D
0.4481659001296812	0	Q.E.D
0.49440145005017594	0	Q.E.D
0.5377683312405339	0	Q.E.D
0.5071261076077488	0	Q.E.D
0.583442542934427	0	Q.E.D
0.4430135093941255	0	Q.E.D
0.5792357357125048	0	Q.E.D
0.5250776699481614	0	Q.E.D
0.5617413145778408	0	Q.E.D
0.6080294092709404	0	Q.E.D
0.5691002683728942	0	Q.E.D
0.550624456457127	0	Q.E.D
0.5016014462002661	0	Q.E.D
0.5839560339442784	0	Q.E.D
0.5545706939408612	0	Q.E.D
0.5394233886749048	0	Q.E.D
0.5237612423902568	0	Q.E.D
0.5019503846107918	0	Q.E.D
0.5643817087017042	0	Q.E.D
0.5918035867874951	0	Q.E.D
0.4909128046123559	0	Q.E.D
0.5264437452847455	0	Q.E.D
0.5030365274991122	0	Q.E.D
0.5688437025467136	0	Q.E.D
0.5350990561010301	0	Q.E.D
0.550155386267893	0	Q.E.D
0.521221128346385	0	Q.E.D
0.5546131972070103	0	Q.E.D
0.5740836199114356	0	Q.E.D
0.5314301309079165	0	Q.E.D
0.4742421721350895	0	Q.E.D
0.600297615233141	0	Q.E.D
0.5448518554607807	0	Q.E.D
0.5088692332473281	0	Q.E.D
0.6017989440361962	0	Q.E.D
0.5251416699041722	0	Q.E.D
0.5155252442201547	0	Q.E.D
0.5453364266923046	0	Q.E.D
0.49815132305911874	0	Q.E.D
0.5520103728247028	0	Q.E.D
0.5170939267890833	0	Q.E.D
0.5706844929722503	0	Q.E.D
0.5320864144755258	0	Q.E.D
0.5471941625716251	0	Q.E.D
0.5513026853979389	0	Q.E.D
0.4886337020718178	0	Q.E.D
0.5047769395240443	0	Q.E.D
0.5328215189273497	0	Q.E.D
0.5454388560490953	0	Q.E.D
0.5421760759118152	0	Q.E.D
0.5496681378743323	0	Q.E.D
0.5722336850031328	0	Q.E.D
0.6301189617146026	0	Q.E.D
0.5017990072007673	0	Q.E.D
0.5351788309959172	0	Q.E.D
0.48547578271839636	0	Q.E.D
0.49538888076518856	0	Q.E.D
0.5247762334328108	0	Q.E.D
0.4957746520606667	0	Q.E.D
0.5656484273444782	0	Q.E.D
0.4705025944064863	0	Q.E.D
0.5391169807678138	0	Q.E.D
0.5152871723657431	0	Q.E.D
0.5284142573426021	0	Q.E.D
0.5228385515176929	0	Q.E.D
0.5629140496670897	0	Q.E.D
0.5798166200072628	0	Q.E.D
0.5764259246382157	0	Q.E.D
0.47223652544560046	0	Q.E.D
0.5354376549643153	0	Q.E.D
0.5178277702839622	0	Q.E.D
0.4585903836933537	0	Q.E.D
0.5258836946684652	0	Q.E.D
0.5151721011656154	0	Q.E.D
0.4844391140111305	0	Q.E.D
0.5660207134358026	0	Q.E.D
0.5576064732015636	0	Q.E.D
0.5647905288451514	0	Q.E.D
0.5822500807699352	0	Q.E.D
0.4892097988876004	0	Q.E.D
0.5562064015783261	0	Q.E.D
0.5750163751808222	0	Q.E.D
0.5057431433231876	0	Q.E.D
0.5237643206318993	0	Q.E.D
0.53572557559613	0	Q.E.D
0.526778235613224	0	Q.E.D
0.5837627332878236	0	Q.E.D
0.5735095075149518	0	Q.E.D
0.551565691872135	0	Q.E.D
0.5127683223913853	0	Q.E.D
0.5373529478101149	0	Q.E.D
0.4799173273896733	0	Q.E.D
0.521095145306589	0	Q.E.D
0.5997894663993062	0	Q.E.D
0.5741699818107929	0	Q.E.D
0.49210496843849655	0	Q.E.D
0.5466530418273844	0	Q.E.D
0.5437901226180657	0	Q.E.D
0.4650464564689146	0	Q.E.D
0.5486782419299433	0	Q.E.D
0.5082703708451903	0	Q.E.D
0.5572983788690439	0	Q.E.D
0.4751961079424904	0	Q.E.D
0.5138323003139599	0	Q.E.D
0.532036203508521	0	Q.E.D
0.4713824751031099	0	Q.E.D
0.606469792853912	0	Q.E.D
0.48434538414420863	0	Q.E.D
0.4844221169791395	0	Q.E.D
0.5092069834993771	0	Q.E.D
0.5837761615616878	0	Q.E.D
0.5352063364014779	0	Q.E.D
0.52594975081525	0	Q.E.D
0.542396145487783	0	Q.E.D
0.5446484399838819	0	Q.E.D
0.5738583950655555	0	Q.E.D
0.49974023506100845	0	Q.E.D
0.5392877925371915	0	Q.E.D
0.4949370821672532	0	Q.E.D
0.5112218537778361	0	Q.E.D
0.583629026234053	0	Q.E.D
0.5972353437496605	0	Q.E.D
0.5138906471283781	0	Q.E.D
0.5282135978906254	0	Q.E.D
0.5633281498399463	0	Q.E.D
0.5200693113184457	0	Q.E.D
0.5352491233958082	0	Q.E.D
0.531112376764259	0	Q.E.D
0.5071417660619539	0	Q.E.D
0.511278005348859	0	Q.E.D
0.5141987921178173	0	Q.E.D
0.5239199864748103	0	Q.E.D
0.5393418384846986	0	Q.E.D
0.5689294524592592	0	Q.E.D
0.5438323832641475	0	Q.E.D
0.5804849866481321	0	Q.E.D
0.48670454212692255	0	Q.E.D
0.37771254168426927	0	Q.E.D
0.4915616485392853	0	Q.E.D
0.47142338958770397	0	Q.E.D
0.47164181215444845	0	Q.E.D
0.5398302516669227	0	Q.E.D
0.46682373165909413	0	Q.E.D
0.4723003187535125	0	Q.E.D
0.5110310301154948	0	Q.E.D
0.5195692537053257	0	Q.E.D
0.47422420995183207	0	Q.E.D
0.5401733925032657	0	Q.E.D
0.49388975354926135	0	Q.E.D
0.6258417682909162	0	Q.E.D
0.49563445604501055	0	Q.E.D
0.4736265965830847	0	Q.E.D
0.5738454856077421	0	Q.E.D
0.5424209846955232	0	Q.E.D
0.49221858148225267	0	Q.E.D
0.5604800191946124	0	Q.E.D
0.5580035143513007	0	Q.E.D
0.47709634144045177	0	Q.E.D
0.46664111407200454	0	Q.E.D
0.5045463914824875	0	Q.E.D
0.5625610878779134	0	Q.E.D
0.5139538243001046	0	Q.E.D
0.4797647549167696	0	Q.E.D
0.5738975139368852	0	Q.E.D
0.539558742309126	0	Q.E.D
0.5505169048633136	0	Q.E.D
0.5930158668269444	0	Q.E.D
0.45985683615769996	0	Q.E.D
0.5317396800779624	0	Q.E.D
0.5264430235728569	0	Q.E.D
0.49240305131997625	0	Q.E.D
0.5531830638247909	0	Q.E.D
0.5411529962536764	0	Q.E.D
0.5079894684062584	0	Q.E.D
0.5119786880970266	0	Q.E.D
0.5231051059925624	0	Q.E.D
0.5066007194777123	0	Q.E.D
0.4719302855248704	0	Q.E.D
0.596750297397549	0	Q.E.D
0.5287584452533103	0	Q.E.D
0.5289565276281573	0	Q.E.D
0.5093309793455597	0	Q.E.D
0.5018015779506252	0	Q.E.D
0.5012551196766161	0	Q.E.D
0.5260845617654077	0	Q.E.D
0.5496694988489359	0	Q.E.D
0.5003660138582766	0	Q.E.D
0.583243675383127	0	Q.E.D
0.5521727420353053	0	Q.E.D
0.4923638803156799	0	Q.E.D
0.5454787702726401	0	Q.E.D
0.5029909603388714	0	Q.E.D
0.5270100118123145	0	Q.E.D
0.5494585644336076	0	Q.E.D
0.5396093116673698	0	Q.E.D
0.5459482448237498	0	Q.E.D
0.5024965058426821	0	Q.E.D
0.5618953100987458	0	Q.E.D
0.5317225166017437	0	Q.E.D
0.589316882311295	0	Q.E.D
0.49613594891002216	0	Q.E.D
0.5052732091058608	0	Q.E.D
0.5564843995092414	0	Q.E.D
0.5530871485681975	0	Q.E.D
0.5768473940723312	0	Q.E.D
0.546190209047817	0	Q.E.D
0.5682201793422003	0	Q.E.D
0.4828021978443401	0	Q.E.D
0.5094462051923104	0	Q.E.D
0.524688726156521	0	Q.E.D
0.5191088646866915	0	Q.E.D
0.5723789773640079	0	Q.E.D
0.595689340852215	0	Q.E.D
0.5436959718449043	0	Q.E.D
0.4602932114162307	0	Q.E.D
0.5695540809103804	0	Q.E.D
0.5524838955391564	0	Q.E.D
0.5932317194679507	0	Q.E.D
0.5733586349760853	0	Q.E.D
0.5206912831031051	0	Q.E.D
0.48127941804718055	0	Q.E.D
0.5969479585265437	0	Q.E.D
0.5204529497333162	0	Q.E.D
0.5201644061154502	0	Q.E.D
0.5126024269786341	0	Q.E.D
0.5652155661099905	0	Q.E.D
0.5479887781547387	0	Q.E.D
0.463344056177394	0	Q.E.D
0.5237928883561336	0	Q.E.D
0.5355706862666058	0	Q.E.D
0.5517571086808414	0	Q.E.D
0.5162576036842744	0	Q.E.D
0.5742596604605099	0	Q.E.D
0.4832890257320658	0	Q.E.D
0.5156304875371088	0	Q.E.D
0.586876362306479	0	Q.E.D
0.5024199859818426	0	Q.E.D
0.5045598627880948	0	Q.E.D
0.6178712816317585	0	Q.E.D
0.5603351267660251	0	Q.E.D
0.4866763622609292	0	Q.E.D
0.531637560097853	0	Q.E.D
0.5275781353219592	0	Q.E.D
0.4817934263487286	0	Q.E.D
0.5585024840875022	0	Q.E.D
0.46641544545282426	0	Q.E.D
0.5135912915496107	0	Q.E.D
0.49136453788754464	0	Q.E.D
0.5608941680314913	0	Q.E.D
0.5585169915342594	0	Q.E.D
0.4763314251272078	0	Q.E.D
0.5704232697822756	0	Q.E.D
0.5176349437191974	0	Q.E.D
0.5531496063943109	0	Q.E.D
0.5475068353311003	0	Q.E.D
0.5046926027331428	0	Q.E.D
0.48165019684558047	0	Q.E.D
0.5686648868900307	0	Q.E.D
0.5570242112148088	0	Q.E.D
0.511041510403634	0	Q.E.D
0.5298482160405253	0	Q.E.D
0.4911945218659657	0	Q.E.D
0.5135798478215997	0	Q.E.D
0.47922278419822056	0	Q.E.D
0.5218882729122765	0	Q.E.D
0.5958077724680797	0	Q.E.D
0.47890663254216637	0	Q.E.D
0.5452066910500627	0	Q.E.D
0.5643997888329537	0	Q.E.D
0.5659772772114052	0	Q.E.D
0.4572669138296379	0	Q.E.D
0.5012288735512839	0	Q.E.D
0.5053708331675533	0	Q.E.D
0.5082209815439176	0	Q.E.D
0.5307811289412382	0	Q.E.D
0.5657568800498112	0	Q.E.D
0.5607270935760293	0	Q.E.D
0.5521740593670125	0	Q.E.D
0.537505431328088	0	Q.E.D
0.5238721184466614	0	Q.E.D
0.5788620211723041	0	Q.E.D
0.4835367305392771	0	Q.E.D
0.557039685451722	0	Q.E.D
0.48199990383464647	0	Q.E.D
0.4986395103834182	0	Q.E.D
0.48561504560572993	0	Q.E.D
0.5263676083810827	0	Q.E.D
0.5919061577885552	0	Q.E.D
0.49178410297197545	0	Q.E.D
0.5578858368014241	0	Q.E.D
0.5625570913303506	0	Q.E.D
0.4508565920988202	0	Q.E.D
0.5389508365190274	0	Q.E.D
0.5672837659268788	0	Q.E.D
0.5194221458606799	0	Q.E.D
0.5100751326491973	0	Q.E.D
0.5692791771106084	0	Q.E.D
0.5086379245096806	0	Q.E.D
0.5450064046900462	0	Q.E.D
0.48262684888335694	0	Q.E.D
0.5467078349640346	0	Q.E.D
0.5173693101280609	0	Q.E.D
0.5298236670267837	0	Q.E.D
0.5822036514729525	0	Q.E.D
0.5531889644078828	0	Q.E.D
0.4855155283509707	0	Q.E.D
0.516001121896902	0	Q.E.D
0.612738987775888	0	Q.E.D
0.5791705929414409	0	Q.E.D
0.5352725055920666	0	Q.E.D
0.4861913283826107	0	Q.E.D
0.5306857515705418	0	Q.E.D
0.5259910257896426	0	Q.E.D
0.47347885460326206	0	Q.E.D
0.5626355340392509	0	Q.E.D
0.59377280199929106	0	Q.E.D
0.4892069672509792	0	Q.E.D
0.5656620686429245	0	Q.E.D
0.5595165128432111	0	Q.E.D
0.48953758725632696	0	Q.E.D
0.4673969467912748	0	Q.E.D
0.5205810572857279	0	Q.E.D
0.5699830244041797	0	Q.E.D
0.4731763532719352	0	Q.E.D
0.5329677334862174	0	Q.E.D
0.5219770487958674	0	Q.E.D
0.46677233396312573	0	Q.E.D
0.51634258505919	0	Q.E.D
0.5490860521591922	0	Q.E.D
0.47898023041905896	0	Q.E.D
0.5435632800202372	0	Q.E.D
0.5072829360627727	0	Q.E.D
0.49162889020398925	0	Q.E.D
0.5471817940284761	0	Q.E.D
0.5595039330812056	0	Q.E.D
0.5555177018061569	0	Q.E.D
0.5141827916950608	0	Q.E.D
0.5369004617092585	0	Q.E.D
0.5406115981159713	0	Q.E.D
0.5440399032371209	0	Q.E.D
0.5505061525969861	0	Q.E.D
0.5389547981805403	0	Q.E.D
0.5617835438546037	0	Q.E.D
0.514777960951497	0	Q.E.D
0.5600696310330557	0	Q.E.D
0.5211319581667939	0	Q.E.D
0.5710689781186734	0	Q.E.D
0.5345675862145468	0	Q.E.D
0.4356398443011337	0	Q.E.D
0.5198100779869156	0	Q.E.D
0.5343498790920499	0	Q.E.D
0.578352869841726	0	Q.E.D
0.5352336621107812	0	Q.E.D
0.5446904186398175	0	Q.E.D
0.5466902636960226	0	Q.E.D
0.518763589707225	0	Q.E.D
0.5635452928630129	0	Q.E.D
0.5423740142881346	0	Q.E.D
0.5154302569018242	0	Q.E.D
0.49908514991449743	0	Q.E.D
0.5654861124631488	0	Q.E.D
0.5842535451315423	0	Q.E.D
0.4958264863123114	0	Q.E.D
0.5586455713361956	0	Q.E.D
0.5610061762974305	0	Q.E.D
0.5707936803119239	0	Q.E.D
0.48453886821601844	0	Q.E.D
0.6139039832359028	0	Q.E.D
0.5059393901253588	0	Q.E.D
0.5264181518054045	0	Q.E.D
0.5178723832789571	0	Q.E.D
0.4753136339545497	0	Q.E.D
0.6057547299739172	0	Q.E.D
0.5584781703610605	0	Q.E.D
0.5562440840676011	0	Q.E.D
0.5540847023025766	0	Q.E.D
0.5480881505300195	0	Q.E.D
0.5357800874699831	0	Q.E.D
0.521227970345517	0	Q.E.D
0.5256706601080393	0	Q.E.D
0.5238396980482536	0	Q.E.D
0.48789061574538234	0	Q.E.D
0.4432186193232442	0	Q.E.D
0.5477285697953483	0	Q.E.D
0.5274721520216502	0	Q.E.D
0.5170196823252694	0	Q.E.D
0.4949190368080419	0	Q.E.D
0.5183307112381652	0	Q.E.D
0.5195955379682925	0	Q.E.D
0.5169166714556551	0	Q.E.D
0.5315057588855375	0	Q.E.D
0.5993590932653934	0	Q.E.D
0.5797775089314318	0	Q.E.D
0.4929228807114641	0	Q.E.D
0.5591394286455712	0	Q.E.D
0.5258995384907443	0	Q.E.D
0.49472978438322024	0	Q.E.D
0.570913197599652	0	Q.E.D
0.5491844254850393	0	Q.E.D
0.5419379745360016	0	Q.E.D
0.5422964403687991	0	Q.E.D
0.5223498823967345	0	Q.E.D
0.5742934372855132	0	Q.E.D
0.48803882451006914	0	Q.E.D
0.45412769186917284	0	Q.E.D
0.5573734992799353	0	Q.E.D
0.4901033924456134	0	Q.E.D
0.500755770517021	0	Q.E.D
0.5226773326520586	0	Q.E.D
0.5701284465751139	0	Q.E.D
0.5152892083494717	0	Q.E.D
0.5146989217832106	0	Q.E.D
0.5103252761745124	0	Q.E.D
0.5723758305714689	0	Q.E.D
0.49535488531230876	0	Q.E.D
0.476263505772281	0	Q.E.D
0.6139783717044809	0	Q.E.D
0.48801720046490255	0	Q.E.D
0.5532497788321331	0	Q.E.D
0.5089154422591302	0	Q.E.D
0.47156559474280013	0	Q.E.D
0.5401791445576319	0	Q.E.D
0.47828854412434296	0	Q.E.D
0.5379835957500062	0	Q.E.D
0.573857330371764	0	Q.E.D
0.5920100618591017	0	Q.E.D
0.4908278673870843	0	Q.E.D
0.5366221235196043	0	Q.E.D
0.49477814417779675	0	Q.E.D
0.5087464215761426	0	Q.E.D
0.49685869017429807	0	Q.E.D
0.4787729868189375	0	Q.E.D
0.5145283321548779	0	Q.E.D
0.5537493582568727	0	Q.E.D
0.536912908534137	0	Q.E.D
0.5110850573978635	0	Q.E.D
0.5382625465985104	0	Q.E.D
0.4759466088397474	0	Q.E.D
0.5130240853131568	0	Q.E.D
0.5261802029916849	0	Q.E.D
0.5876625412779092	0	Q.E.D
0.5441319038244409	0	Q.E.D
0.5704185126406601	0	Q.E.D
0.555961792966728	0	Q.E.D
0.4991729597846586	0	Q.E.D
0.55946865566911	0	Q.E.D
0.5508022676589162	0	Q.E.D
0.5514345345732676	0	Q.E.D
0.513039123967779	0	Q.E.D
0.5546932004483152	0	Q.E.D
0.5519017717173355	0	Q.E.D
0.5486968762663968	0	Q.E.D
0.5327809611018433	0	Q.E.D
0.5915018695049401	0	Q.E.D
0.4885602931617755	0	Q.E.D
0.5507467756062	0	Q.E.D
0.5009616736054712	0	Q.E.D
0.5703168708292148	0	Q.E.D
0.5567529361790639	0	Q.E.D
0.4771988967161474	0	Q.E.D
0.5576704451811018	0	Q.E.D
0.5335290248301621	0	Q.E.D
0.5686610578154875	0	Q.E.D
0.5486275576041824	0	Q.E.D
0.5665661983452058	0	Q.E.D
0.5355078191758617	0	Q.E.D
0.5935173655784526	0	Q.E.D
0.4522457683399384	0	Q.E.D
0.48869006738658727	0	Q.E.D
0.52201141406907825	0	Q.E.D
0.5209332730749664	0	Q.E.D
0.5435408661669703	0	Q.E.D
0.5603447718602146	0	Q.E.D
0.4920756377649542	0	Q.E.D
0.5513909927414035	0	Q.E.D
0.5539718145754452	0	Q.E.D
0.5762495594214628	0	Q.E.D
0.5497276152307102	0	Q.E.D
0.4843405241608345	0	Q.E.D
0.5272400620617979	0	Q.E.D
0.5061152712596019	0	Q.E.D
0.5470672994022516	0	Q.E.D
0.5659631587031535	0	Q.E.D
0.507157224530185	0	Q.E.D
0.5466847290703896	0	Q.E.D
0.48015417276415406	0	Q.E.D
0.5785199851901046	0	Q.E.D
0.5521706119500567	0	Q.E.D
0.48009594379185083	0	Q.E.D
0.573888037523408	0	Q.E.D
0.47157476788353403	0	Q.E.D
0.5600376501164765	0	Q.E.D
0.48921499366618876	0	Q.E.D
0.5498690148509336	0	Q.E.D
0.5796765332165277	0	Q.E.D
0.5269512974116125	0	Q.E.D
0.4948139367625307	0	Q.E.D
0.5391662340500476	0	Q.E.D
0.5446197254786714	0	Q.E.D
0.45445671178014274	0	Q.E.D
0.5670992499208393	0	Q.E.D
0.544146792394517	0	Q.E.D
0.5207038219159275	0	Q.E.D
0.4933365015667782	0	Q.E.D
0.5326829581235414	0	Q.E.D
0.5300132144188152	0	Q.E.D
0.531108351060223	0	Q.E.D
0.5727325518637132	0	Q.E.D
0.5502997952455941	0	Q.E.D
0.5126008274518683	0	Q.E.D
0.557098926324276	0	Q.E.D
0.5230539898493781	0	Q.E.D
0.5692530781166715	0	Q.E.D
0.5211115191434669	0	Q.E.D
0.5169912673556426	0	Q.E.D
0.5454704349704905	0	Q.E.D
0.5825632764295954	0	Q.E.D
0.5861890687296472	0	Q.E.D
0.5681365786003789	0	Q.E.D
0.5201972150082992	0	Q.E.D
0.5220981641703312	0	Q.E.D
0.5998556007598447	0	Q.E.D
0.48122092767168523	0	Q.E.D
0.5211359591551961	0	Q.E.D
0.4534061074695358	0	Q.E.D
0.5160502278511376	0	Q.E.D
0.530540353170482	0	Q.E.D
0.5063604156399016	0	Q.E.D
0.5049930278032481	0	Q.E.D
0.5559981595218804	0	Q.E.D
0.5824947204440114	0	Q.E.D
0.5470350954638815	0	Q.E.D
0.458021387146411	0	Q.E.D
0.4892064702040795	0	Q.E.D
0.4656221929328317	0	Q.E.D
0.5049432616308325	0	Q.E.D
0.5241443255707819	0	Q.E.D
0.49879478987732356	0	Q.E.D
0.5747664282206286	0	Q.E.D
0.5464428611319365	0	Q.E.D
0.5463272245547707	0	Q.E.D
0.49792288270850976	0	Q.E.D
0.5758268234480249	0	Q.E.D
0.5247693977910479	0	Q.E.D
0.5645108291382638	0	Q.E.D
0.5623882282548718	0	Q.E.D
0.5541295485670171	0	Q.E.D
0.5858944272933184	0	Q.E.D
0.500331546442955	0	Q.E.D
0.4930952434797166	0	Q.E.D
0.5815620323115208	0	Q.E.D
0.572347172451598	0	Q.E.D
0.5238643756978952	0	Q.E.D
0.5539265998306745	0	Q.E.D
0.5331528657447837	0	Q.E.D
0.5701825214291558	0	Q.E.D
0.545997985750216	0	Q.E.D
0.6102882592164711	0	Q.E.D
0.5391321339550197	0	Q.E.D
0.5229014289363096	0	Q.E.D
0.5320952690968642	0	Q.E.D
0.496199012387485	0	Q.E.D
0.5496353363474303	0	Q.E.D
0.5040325564349788	0	Q.E.D
0.5358864391292565	0	Q.E.D
0.565159848878843	0	Q.E.D
0.5046586642784474	0	Q.E.D
0.5814930723048397	0	Q.E.D
0.44414768162453583	0	Q.E.D
0.48228516983657327	0	Q.E.D
0.555768588792211	0	Q.E.D
0.5568095138969743	0	Q.E.D
0.5285380623626402	0	Q.E.D
0.5127203736070948	0	Q.E.D
0.6001250295213328	0	Q.E.D
0.5769706586630324	0	Q.E.D
0.5578512822044736	0	Q.E.D
0.5880597370968306	0	Q.E.D
0.501243863718323	0	Q.E.D
0.5240768771925097	0	Q.E.D
0.4894408383076961	0	Q.E.D
0.5197746138949293	0	Q.E.D
0.5070715410705131	0	Q.E.D
0.5444802622507969	0	Q.E.D
0.5330268362271684	0	Q.E.D
0.5270002515014501	0	Q.E.D
0.4825273366567477	0	Q.E.D
0.5139651949185714	0	Q.E.D
0.5195465086581557	0	Q.E.D
0.48385796780107704	0	Q.E.D
0.47085606695566606	0	Q.E.D
0.5229321028608118	0	Q.E.D
0.5523648091348325	0	Q.E.D
0.4792163033550205	0	Q.E.D
0.5388128197490438	0	Q.E.D
0.4440500971908855	0	Q.E.D
0.5292397930164229	0	Q.E.D
0.5631872576024377	0	Q.E.D
0.559306144672674	0	Q.E.D
0.5369344321193967	0	Q.E.D
0.5846620317232561	0	Q.E.D
0.5853669415124739	0	Q.E.D
0.4976234441423599	0	Q.E.D
0.5580012583227327	0	Q.E.D
0.5162783176301261	0	Q.E.D
0.5920963823163169	0	Q.E.D
0.5893850909730497	0	Q.E.D
0.5493181576769194	0	Q.E.D
0.5106350799300946	0	Q.E.D
0.5133942846716326	0	Q.E.D
0.5079555265034393	0	Q.E.D
0.5040126373262214	0	Q.E.D
0.4907171494065046	0	Q.E.D
0.571954614956319	0	Q.E.D
0.5052134740051348	0	Q.E.D
0.5724339941701263	0	Q.E.D
0.5658560950442442	0	Q.E.D
0.5649390959855428	0	Q.E.D
0.5200328947452828	0	Q.E.D
0.5610478503171697	0	Q.E.D
0.508694727166064	0	Q.E.D
0.5629748209959557	0	Q.E.D
0.5520448237348884	0	Q.E.D
0.5107449032168299	0	Q.E.D
0.5206903627602358	0	Q.E.D
0.4601104380069621	0	Q.E.D
0.5807447157665628	0	Q.E.D
0.5480381536668429	0	Q.E.D
0.5231529953552346	0	Q.E.D
0.5177422426579565	0	Q.E.D
0.46855995710935994	0	Q.E.D
0.559715309333191	0	Q.E.D
0.5311977715060909	0	Q.E.D
0.5376843718637186	0	Q.E.D
0.5615396672071342	0	Q.E.D
0.5967312731835837	0	Q.E.D
0.5753429542781304	0	Q.E.D
0.5625729756315868	0	Q.E.D
0.46383439644503677	0	Q.E.D
0.560921851417334	0	Q.E.D
0.5520310301368198	0	Q.E.D
0.5297370926644772	0	Q.E.D
0.5282470586688709	0	Q.E.D
0.6081253888252807	0	Q.E.D
0.5192472172708221	0	Q.E.D
0.6030448682911044	0	Q.E.D
0.553924149379876	0	Q.E.D
0.5560989560425109	0	Q.E.D
0.6016592503252158	0	Q.E.D
0.5475956846303064	0	Q.E.D
0.5467031386077111	0	Q.E.D
0.5060597093528141	0	Q.E.D
0.4922240561451927	0	Q.E.D
0.4538613184275594	0	Q.E.D
0.5436232824335946	0	Q.E.D
0.5345067052321458	0	Q.E.D
0.5563676448841008	0	Q.E.D
0.5458518656595894	0	Q.E.D
0.5599517512759742	0	Q.E.D
0.5634089765772445	0	Q.E.D
0.5309428973575987	0	Q.E.D
0.5609648606728255	0	Q.E.D
0.5151293202822584	0	Q.E.D
0.5376398823849191	0	Q.E.D
0.5717507169516677	0	Q.E.D
0.5537520291909691	0	Q.E.D
0.5738006422348845	0	Q.E.D
0.5863446585516888	0	Q.E.D
0.4981992677370887	0	Q.E.D
0.5642475612038835	0	Q.E.D
0.5212461432651612	0	Q.E.D
0.5290807209802313	0	Q.E.D
0.5775179354212016	0	Q.E.D
0.5230622210698491	0	Q.E.D
0.49598662522266534	0	Q.E.D
0.5303165144482226	0	Q.E.D
0.5545448577795177	0	Q.E.D
0.5157090752637791	0	Q.E.D
0.5254899211108665	0	Q.E.D
0.512024785492897	0	Q.E.D
0.5905827377194772	0	Q.E.D
0.518863802719911	0	Q.E.D
0.543598049396671	0	Q.E.D
0.5649037013670651	0	Q.E.D
0.5466316841480122	0	Q.E.D
0.5525974702317824	0	Q.E.D
0.533663892571142	0	Q.E.D
0.46627853057919294	0	Q.E.D
0.5623330679186698	0	Q.E.D
0.5206885427776823	0	Q.E.D
0.5001003432167599	0	Q.E.D
0.5542175160937722	0	Q.E.D
0.4669311031789078	0	Q.E.D
0.5476725160490857	0	Q.E.D
0.49468596108812174	0	Q.E.D
0.4690799257117245	0	Q.E.D
0.5767967629292863	0	Q.E.D
0.5396856550635679	0	Q.E.D
0.5519827189771017	0	Q.E.D
0.5279711048851001	0	Q.E.D
0.5348467370985074	0	Q.E.D
0.5569367960544688	0	Q.E.D
0.522400366797544	0	Q.E.D
0.4578826399338562	0	Q.E.D
0.5332503982840247	0	Q.E.D
0.5788841725816876	0	Q.E.D
0.5220928702320478	0	Q.E.D
0.4336346665316145	0	Q.E.D
0.512308670237844	0	Q.E.D
0.5469107049355271	0	Q.E.D
0.5670791553689066	0	Q.E.D
0.579742162137266	0	Q.E.D
0.5385932790803175	0	Q.E.D
0.5110559147822518	0	Q.E.D
0.5594985978753888	0	Q.E.D
0.4779040416983732	0	Q.E.D
0.48663885639704013	0	Q.E.D
0.5504068916305235	0	Q.E.D
0.5971995466997279	0	Q.E.D
0.5428538754143479	0	Q.E.D
0.5403420368489082	0	Q.E.D
0.5570384258481791	0	Q.E.D
0.52886915533426615	0	Q.E.D
0.5086371804627593	0	Q.E.D
0.5071876808421113	0	Q.E.D
0.4697342485283182	0	Q.E.D
0.5408624253609791	0	Q.E.D
0.5524727144130658	0	Q.E.D
0.5797510960235848	0	Q.E.D
0.48404460185091364	0	Q.E.D
0.5366071068293097	0	Q.E.D
0.493873575126621	0	Q.E.D
0.524259297711943	0	Q.E.D
0.5035631027367534	0	Q.E.D
0.5816331026300131	0	Q.E.D
0.5291522227152531	0	Q.E.D
0.4829270145970707	0	Q.E.D
0.5169815020098733	0	Q.E.D
0.5339080146938757	0	Q.E.D
0.5011381863249476	0	Q.E.D
0.5330956670570459	0	Q.E.D
0.5599745284792949	0	Q.E.D
0.4823840693780078	0	Q.E.D
0.5426473372801098	0	Q.E.D
0.5446400173832743	0	Q.E.D
0.5727228901327226	0	Q.E.D
0.5052668480920063	0	Q.E.D
0.5021407911166345	0	Q.E.D
0.48603576986204516	0	Q.E.D
0.44329854496460364	0	Q.E.D
0.5305522268111343	0	Q.E.D
0.5400024852220264	0	Q.E.D
0.5246318705765345	0	Q.E.D
0.5576259782742734	0	Q.E.D
0.5641916849641848	0	Q.E.D
0.5712564248866763	0	Q.E.D
0.5572994865964114	0	Q.E.D
0.536075579410275	0	Q.E.D
0.5370942640014894	0	Q.E.D
0.5715454911200843	0	Q.E.D
0.4915369152504893	0	Q.E.D
0.5542919907808007	0	Q.E.D
0.5802837876443384	0	Q.E.D
0.5393427560444448	0	Q.E.D
0.533756014747032	0	Q.E.D
0.5601203517491457	0	Q.E.D
0.5051805063982883	0	Q.E.D
0.5417284563852142	0	Q.E.D
0.5581072299770224	0	Q.E.D
0.6063330296062066	0	Q.E.D
0.5742696421635821	0	Q.E.D
0.4620925807011174	0	Q.E.D
0.5431261395009848	0	Q.E.D
0.4509128384986758	0	Q.E.D
0.566989992868834	0	Q.E.D
0.5594330785576745	0	Q.E.D
0.5122380586236827	0	Q.E.D
0.5445597222452715	0	Q.E.D
0.48793047991551697	0	Q.E.D
0.4757567006548364	0	Q.E.D
0.48258259513762086	0	Q.E.D
0.5144903374200923	0	Q.E.D
0.5414848216773871	0	Q.E.D
0.5162347870400226	0	Q.E.D
0.45707230501270546	0	Q.E.D
0.5638467536600515	0	Q.E.D
0.5568973324926654	0	Q.E.D
0.583975870019776	0	Q.E.D
0.4874072771741709	0	Q.E.D
0.6042586351827456	0	Q.E.D
0.5353758338860073	0	Q.E.D
0.5010803212633937	0	Q.E.D
0.5154079665205648	0	Q.E.D
0.5192662847888232	0	Q.E.D
0.4753444817008559	0	Q.E.D
0.534025232010027	0	Q.E.D
0.5100969389888917	0	Q.E.D
0.47542258688128247	0	Q.E.D
0.513848347054919	0	Q.E.D
0.5615625756516015	0	Q.E.D
0.5880676201652073	0	Q.E.D
0.566004377346472	0	Q.E.D
0.4750248136801845	0	Q.E.D
0.5125483870890786	0	Q.E.D
0.5472903821067967	0	Q.E.D
0.5599673453724663	0	Q.E.D
0.5034357315381973	0	Q.E.D
0.5073343495250421	0	Q.E.D
0.487097850473746	0	Q.E.D
0.5741143229609262	0	Q.E.D
0.5735815603024161	0	Q.E.D
0.48631000725581636	0	Q.E.D
0.5428056279801052	0	Q.E.D
0.5583463540803753	0	Q.E.D
0.5170348214226353	0	Q.E.D
0.5092625719353451	0	Q.E.D
0.42907756633333266	0	Q.E.D
0.5320026362744539	0	Q.E.D
0.5400630619945954	0	Q.E.D
0.5289132790559321	0	Q.E.D
0.6146176004238925	0	Q.E.D
0.5042941112408978	0	Q.E.D
0.504233712019046	0	Q.E.D
0.506936284172058	0	Q.E.D
0.5688256447973721	0	Q.E.D
0.5366961099912296	0	Q.E.D
0.5603472929597824	0	Q.E.D
0.5211309912737674	0	Q.E.D
0.5583068466269828	0	Q.E.D
0.49130953554224327	0	Q.E.D
0.5090404228102837	0	Q.E.D
0.5788550043941533	0	Q.E.D
0.5549021160338223	0	Q.E.D
0.5405747478090333	0	Q.E.D
0.5130137114226788	0	Q.E.D
0.575338018299271	0	Q.E.D
0.5966426187146895	0	Q.E.D
0.522333723233824	0	Q.E.D
0.5208503672187424	0	Q.E.D
0.5335359151473944	0	Q.E.D
0.4964202026128538	0	Q.E.D
0.5906154907992816	0	Q.E.D
0.5701331717854743	0	Q.E.D
0.5091858311623132	0	Q.E.D
0.5240120208819365	0	Q.E.D
0.515010042488338	0	Q.E.D
0.503210639362285	0	Q.E.D
0.5744914583696219	0	Q.E.D
0.5662753107587714	0	Q.E.D
0.477095263981119	0	Q.E.D
0.5592635926696553	0	Q.E.D
0.5528056781218678	0	Q.E.D
0.5355511533153532	0	Q.E.D
0.5320246720628594	0	Q.E.D
0.5592474638606856	0	Q.E.D
0.5197894764904383	0	Q.E.D
0.5362552490134296	0	Q.E.D
0.5493205733279254	0	Q.E.D
0.48135166704161564	0	Q.E.D
0.4996751869591088	0	Q.E.D
0.5659189712018633	0	Q.E.D
0.49498080727043375	0	Q.E.D
0.5412696997357609	0	Q.E.D
0.5255556760970035	0	Q.E.D
0.5966304465026958	0	Q.E.D
0.5391888379279464	0	Q.E.D
0.5464762216927658	0	Q.E.D
0.5514862022168985	0	Q.E.D
0.5335215417325163	0	Q.E.D
0.5113986058567771	0	Q.E.D
0.5571909926197685	0	Q.E.D
0.49803723450646553	0	Q.E.D
0.5258651349913578	0	Q.E.D
0.5652777454163594	0	Q.E.D
0.5796721659840536	0	Q.E.D
0.45950127194668544	0	Q.E.D
0.5097389827000411	0	Q.E.D
0.5354354937737947	0	Q.E.D
0.5830028719454006	0	Q.E.D
0.5584996796516022	0	Q.E.D
0.5205266500781651	0	Q.E.D
0.47771039956530775	0	Q.E.D
0.5054577077241937	0	Q.E.D
0.48626633782355083	0	Q.E.D
0.5175582338249142	0	Q.E.D
0.55814508219911	0	Q.E.D
0.5297402873583581	0	Q.E.D
0.528937949056133	0	Q.E.D
0.5469595760733661	0	Q.E.D
0.5903520742551446	0	Q.E.D
0.5091389729670488	0	Q.E.D
0.5390692038634199	0	Q.E.D
0.5614474783347199	0	Q.E.D
0.5628564779730911	0	Q.E.D
0.5558359447820507	0	Q.E.D
0.5011756183359053	0	Q.E.D
0.5063876582957667	0	Q.E.D
0.5615007958861001	0	Q.E.D
0.5471444624696994	0	Q.E.D
0.5473109334493059	0	Q.E.D
0.3942111961980774	0	Q.E.D
0.4918421319312389	0	Q.E.D
0.47756199347180256	0	Q.E.D
0.5143190258806112	0	Q.E.D
0.4894354142699558	0	Q.E.D
0.4654615670753295	0	Q.E.D
0.6152255580430398	0	Q.E.D
0.6027337636424633	0	Q.E.D
0.4942666958269746	0	Q.E.D
0.5269116229415272	0	Q.E.D
0.4796823294897828	0	Q.E.D
0.5268269885823398	0	Q.E.D
0.5799336154619711	0	Q.E.D
0.4956097920648117	0	Q.E.D
0.5013431040325804	0	Q.E.D
0.5240865891446084	0	Q.E.D
0.5189236774470801	0	Q.E.D
0.5048228253333265	0	Q.E.D
0.5666128253134501	0	Q.E.D
0.5402080860982474	0	Q.E.D
0.5899607867597573	0	Q.E.D
0.5813915553399959	0	Q.E.D
0.5790240406648917	0	Q.E.D
0.5300796479475696	0	Q.E.D
0.5565276274110569	0	Q.E.D
0.5111385782311764	0	Q.E.D
0.47278091155315316	0	Q.E.D
0.5185776104882647	0	Q.E.D
0.4666152544135604	0	Q.E.D
0.5025601553644826	0	Q.E.D
0.5033405367539638	0	Q.E.D
0.5517447975880949	0	Q.E.D
0.501202986139666	0	Q.E.D
0.5547962952348073	0	Q.E.D
0.5485415196302396	0	Q.E.D
0.5541241719994157	0	Q.E.D
0.49249950797477726	0	Q.E.D
0.5259691018021024	0	Q.E.D
0.41703071259564645	0	Q.E.D
0.4894017454071769	0	Q.E.D
0.5613766406550957	0	Q.E.D
0.5580863783862092	0	Q.E.D
0.5675580718810355	0	Q.E.D
0.5317969595599848	0	Q.E.D
0.4417407753442471	0	Q.E.D
0.5404327094355077	0	Q.E.D
0.5034864453221143	0	Q.E.D
0.5244166433502839	0	Q.E.D
0.5312235082773881	0	Q.E.D
0.5289866232261822	0	Q.E.D
0.5498177140346874	0	Q.E.D
0.5729159527302337	0	Q.E.D
0.49487177550567346	0	Q.E.D
0.4985285469960399	0	Q.E.D
0.5928972462249009	0	Q.E.D
0.5382623068722292	0	Q.E.D
0.5151140339232799	0	Q.E.D
0.5663976639846156	0	Q.E.D
0.5837033905212285	0	Q.E.D
0.5704758251032096	0	Q.E.D
0.5502759787205533	0	Q.E.D
0.5178278120719756	0	Q.E.D
0.49293635890119947	0	Q.E.D
0.5359781105609625	0	Q.E.D
0.5087015295577619	0	Q.E.D
0.4066055159896561	0	Q.E.D
0.5649518079626421	0	Q.E.D
0.5532263958548137	0	Q.E.D
0.5181521270604517	0	Q.E.D
0.5048536616098833	0	Q.E.D
0.5595810871622737	0	Q.E.D
0.5788318589637239	0	Q.E.D
0.5324895578234647	0	Q.E.D
0.5407146299732694	0	Q.E.D
0.5673044800503565	0	Q.E.D
0.4963612450523988	0	Q.E.D
0.543589813261096	0	Q.E.D
0.552248451957618	0	Q.E.D
0.5170848027317548	0	Q.E.D
0.4982399771121191	0	Q.E.D
0.5226348810642946	0	Q.E.D
0.5510168749213223	0	Q.E.D
0.5209158242670746	0	Q.E.D
0.5961620517052205	0	Q.E.D
0.6096655435382732	0	Q.E.D
0.4914981539760493	0	Q.E.D
0.5698083955334482	0	Q.E.D
0.49381975666986505	0	Q.E.D
0.5006490233675117	0	Q.E.D
0.5073875636175199	0	Q.E.D
0.5641804163984921	0	Q.E.D
0.5009092360385795	0	Q.E.D
0.4704231879517217	0	Q.E.D
0.5270189309444823	0	Q.E.D
0.5585119525922543	0	Q.E.D
0.514711281745889	0	Q.E.D
0.5583850039784747	0	Q.E.D
0.48450573238403805	0	Q.E.D
0.5521556500915535	0	Q.E.D
0.46657065864762426	0	Q.E.D
0.4934466508040779	0	Q.E.D
0.46567274302903583	0	Q.E.D
0.5018968900181858	0	Q.E.D
0.597066104573941	0	Q.E.D
0.5169625033181849	0	Q.E.D
0.4941062535405061	0	Q.E.D
0.5086620409488932	0	Q.E.D
0.5205382825466683	0	Q.E.D
0.4955342746331525	0	Q.E.D
0.49503797844672676	0	Q.E.D
0.526142609312181	0	Q.E.D
0.5281237124362856	0	Q.E.D
0.5685041256860484	0	Q.E.D
0.5353362364636038	0	Q.E.D
0.5508302948601564	0	Q.E.D
0.5805047731447524	0	Q.E.D
0.5526064226106978	0	Q.E.D
0.46307314473410205	0	Q.E.D
0.5682905043295002	0	Q.E.D
0.5506581365174765	0	Q.E.D
0.5815103246171213	0	Q.E.D
0.5040642962845585	0	Q.E.D
0.4659188180093366	0	Q.E.D
0.4242050721024121	0	Q.E.D
0.565967922322773	0	Q.E.D
0.5362175454903901	0	Q.E.D
0.5500841492544903	0	Q.E.D
0.5241001013439034	0	Q.E.D
0.5305513278997946	0	Q.E.D
0.5116063751218493	0	Q.E.D
0.5542784244746115	0	Q.E.D
0.48097646467321087	0	Q.E.D
0.5039390636915556	0	Q.E.D
0.600342299738525	0	Q.E.D
0.5520647516397177	0	Q.E.D
0.5010845857866756	0	Q.E.D
0.49532201665769565	0	Q.E.D
0.5243810813785466	0	Q.E.D
0.5324173899173502	0	Q.E.D
0.5390445397565949	0	Q.E.D
0.5173380019987338	0	Q.E.D
0.5251836513357943	0	Q.E.D
0.5019124680567632	0	Q.E.D
0.5750717144858054	0	Q.E.D
0.5451018885634645	0	Q.E.D
0.5313249951385	0	Q.E.D
0.5172520002908261	0	Q.E.D
0.6011784829926129	0	Q.E.D
0.5124514805526568	0	Q.E.D
0.5290587913352273	0	Q.E.D
0.49757905448736095	0	Q.E.D
0.5250856494553849	0	Q.E.D
0.5872469704980903	0	Q.E.D
0.5524462813733039	0	Q.E.D
0.47754742343010975	0	Q.E.D
0.5805378067561614	0	Q.E.D
0.5434672232932023	0	Q.E.D
0.5455725987863006	0	Q.E.D
0.4528655850861327	0	Q.E.D
0.5495530315765952	0	Q.E.D
0.5217955029000099	0	Q.E.D
0.5155389488487002	0	Q.E.D
0.5332361853204344	0	Q.E.D
0.44166889390163694	0	Q.E.D
0.5472595533504933	0	Q.E.D
0.5519746521786504	0	Q.E.D
0.4865424446998668	0	Q.E.D
0.4640472469008711	0	Q.E.D
0.6134363710618396	0	Q.E.D
0.5501474764436605	0	Q.E.D
0.5007663699629897	0	Q.E.D
0.5085818664182317	0	Q.E.D
0.4737850684900934	0	Q.E.D
0.5295573756634647	0	Q.E.D
0.5261711361141779	0	Q.E.D
0.5546188466651968	0	Q.E.D
0.4940368786136396	0	Q.E.D
0.48464926134378955	0	Q.E.D
0.5573374201293787	0	Q.E.D
0.555623647868274	0	Q.E.D
0.5336457036159938	0	Q.E.D
0.5438788069080417	0	Q.E.D
0.516747684931786	0	Q.E.D
0.5376914152830539	0	Q.E.D
0.4851365340614552	0	Q.E.D
0.5378302062178906	0	Q.E.D
0.4930768685450321	0	Q.E.D
0.5030485064091476	0	Q.E.D
0.4917155972318278	0	Q.E.D
0.5399874532848806	0	Q.E.D
0.5232335365235032	0	Q.E.D
0.5570381542206908	0	Q.E.D
0.5595202954035254	0	Q.E.D
0.4537566558288404	0	Q.E.D
0.5110135503442732	0	Q.E.D
0.484483392965966	0	Q.E.D
0.4867587960145905	0	Q.E.D
0.5473218901191526	0	Q.E.D
0.5298616108060448	0	Q.E.D
0.49502106538132307	0	Q.E.D
0.4828269064939401	0	Q.E.D
0.4887223753654161	0	Q.E.D
0.5581267889981352	0	Q.E.D
0.5006604134010268	0	Q.E.D
0.5364410886932394	0	Q.E.D
0.48228068619777786	0	Q.E.D
0.4896860787062387	0	Q.E.D
0.49095970432375635	0	Q.E.D
0.5340983031677077	0	Q.E.D
0.45496276960789417	0	Q.E.D
0.514416074821178	0	Q.E.D
0.528378516695047	0	Q.E.D
0.6065189889073266	0	Q.E.D
0.5018831992407269	0	Q.E.D
0.5454925359924614	0	Q.E.D
0.5104110092797057	0	Q.E.D
0.5416017195065165	0	Q.E.D
0.5084300240760345	0	Q.E.D
0.5571212062590458	0	Q.E.D
0.5399555573836503	0	Q.E.D
0.46688537653844164	0	Q.E.D
0.5109852144050562	0	Q.E.D
0.49451197227268323	0	Q.E.D
0.5486996365136995	0	Q.E.D
0.531388232685318	0	Q.E.D
0.5481241530673763	0	Q.E.D
0.5645060724678931	0	Q.E.D
0.5208016219742776	0	Q.E.D
0.5345396069872758	0	Q.E.D
0.5554639497383497	0	Q.E.D
0.5141898812205049	0	Q.E.D
0.51166317993842525	0	Q.E.D
0.49287875370320366	0	Q.E.D
0.45593088642381713	0	Q.E.D
0.47687298688372476	0	Q.E.D
0.5015399603848936	0	Q.E.D
0.49720516103881207	0	Q.E.D
0.5823777740306066	0	Q.E.D
0.46056018719902797	0	Q.E.D
0.5165316014319732	0	Q.E.D
0.5929239230959907	0	Q.E.D
0.5130398183125198	0	Q.E.D
0.5092945830747289	0	Q.E.D
0.5736141868314782	0	Q.E.D
0.597023674406725	0	Q.E.D
0.613348245961911	0	Q.E.D
0.4825812910293302	0	Q.E.D
0.4999809769965603	0	Q.E.D
0.5476604105513442	0	Q.E.D
0.48468429879026825	0	Q.E.D
0.6091407667657669	0	Q.E.D
0.5495229703838802	0	Q.E.D
0.5652812970881823	0	Q.E.D
0.5100751170485764	0	Q.E.D
0.5890975911240334	0	Q.E.D
0.4506161996806816	0	Q.E.D
0.4937944467090782	0	Q.E.D
0.5661712977535518	0	Q.E.D
0.5390384784496987	0	Q.E.D
0.5487637755087355	0	Q.E.D
0.5389489950976561	0	Q.E.D
0.5205500435570608	0	Q.E.D
0.4796600965188826	0	Q.E.D
0.5524334076113172	0	Q.E.D
0.5083515226605134	0	Q.E.D
0.5490865371828718	0	Q.E.D
0.5005140501243268	0	Q.E.D
0.5782244040708593	0	Q.E.D
0.5358850358518389	0	Q.E.D
0.5658459250995893	0	Q.E.D
0.5439754871040521	0	Q.E.D
0.4846453148368883	0	Q.E.D
0.5599620171398364	0	Q.E.D
0.5488358793127515	0	Q.E.D
0.5680091170211431	0	Q.E.D
0.4875000322708487	0	Q.E.D
0.5464664870305431	0	Q.E.D
0.4919832927447488	0	Q.E.D
0.541174870837861	0	Q.E.D
0.6024930794565446	0	Q.E.D
0.5256299277717739	0	Q.E.D
0.5466731394799802	0	Q.E.D
0.5100237116817399	0	Q.E.D
0.550687316776718	0	Q.E.D
0.549442596230319	0	Q.E.D
0.5216891058673793	0	Q.E.D
0.504809188172356	0	Q.E.D
0.5097092824962445	0	Q.E.D
0.5253382497607071	0	Q.E.D
0.5699455462754235	0	Q.E.D
0.5561658231264861	0	Q.E.D
0.5263985866528547	0	Q.E.D
0.5403007736050439	0	Q.E.D
0.5776168244038675	0	Q.E.D
0.5498889061977299	0	Q.E.D
0.4944642468640073	0	Q.E.D
0.5928093182478286	0	Q.E.D
0.4644097732397827	0	Q.E.D
0.4836863649640795	0	Q.E.D
0.4993068294324093	0	Q.E.D
0.5257538726516894	0	Q.E.D
0.4853409033989133	0	Q.E.D
0.5770889339006228	0	Q.E.D
0.5612704887114938	0	Q.E.D
0.5919344228713709	0	Q.E.D
0.5044735006426625	0	Q.E.D
0.5566688430983011	0	Q.E.D
0.4399724917602647	0	Q.E.D
0.5609711352322596	0	Q.E.D
0.5456088932131679	0	Q.E.D
0.5123057041382868	0	Q.E.D
0.5201413799956366	0	Q.E.D
0.5572026934795212	0	Q.E.D
0.5335410510792556	0	Q.E.D
0.5701948731146929	0	Q.E.D
0.4716989786816853	0	Q.E.D
0.547753016985031	0	Q.E.D
0.5270870596250841	0	Q.E.D
0.48581496150058723	0	Q.E.D
0.54492072968654	0	Q.E.D
0.4672751719601562	0	Q.E.D
0.5417128956322643	0	Q.E.D
0.49478799636736126	0	Q.E.D
0.5367648068527819	0	Q.E.D
0.4976969544431458	0	Q.E.D
0.4779369531853756	0	Q.E.D
0.5100150089475051	0	Q.E.D
0.5394671824844042	0	Q.E.D
0.5315430178044533	0	Q.E.D
0.538035332992283	0	Q.E.D
0.45937323082261045	0	Q.E.D
0.5421845430928612	0	Q.E.D
0.495827890658829	0	Q.E.D
0.5461724197547952	0	Q.E.D
0.5185037218647169	0	Q.E.D
0.5958396489777437	0	Q.E.D
0.5410768694204248	0	Q.E.D
0.589413742516045	0	Q.E.D
0.5763814023555426	0	Q.E.D
0.513932178152706	0	Q.E.D
0.5533825752815316	0	Q.E.D
0.5303560701896093	0	Q.E.D
0.525002888830494	0	Q.E.D
0.4799523485111332	0	Q.E.D
0.5720648147358759	0	Q.E.D
0.5598271282889924	0	Q.E.D
0.5107606248254329	0	Q.E.D
0.5764299473114669	0	Q.E.D
0.4905032152572474	0	Q.E.D
0.47678303080518064	0	Q.E.D
0.5061259726877416	0	Q.E.D
0.49825873509946284	0	Q.E.D
0.463876707199963	0	Q.E.D
0.4936186358335827	0	Q.E.D
0.5495421045223664	0	Q.E.D
0.5295177916855994	0	Q.E.D
0.45645595560596547	0	Q.E.D
0.47974167723757666	0	Q.E.D
0.5661598202326115	0	Q.E.D
0.5070926205099069	0	Q.E.D
0.4831122171097877	0	Q.E.D
0.5880980096775333	0	Q.E.D
0.5513334771879443	0	Q.E.D
0.507119256775807	0	Q.E.D
0.5410703503460357	0	Q.E.D
0.5424198108318752	0	Q.E.D
0.480091179079952	0	Q.E.D
0.49338501613652697	0	Q.E.D
0.5238962711967324	0	Q.E.D
0.5132674356148158	0	Q.E.D
0.5494332862420515	0	Q.E.D
0.44236729427668753	0	Q.E.D
0.5132513287357673	0	Q.E.D
0.5712037368227985	0	Q.E.D
0.5861036418722262	0	Q.E.D
0.5424337016817861	0	Q.E.D
0.47022330975620724	0	Q.E.D
0.552864259728625	0	Q.E.D
0.4714778249581954	0	Q.E.D
0.5124182445189663	0	Q.E.D
0.5565014893669009	0	Q.E.D
0.5700094403691837	0	Q.E.D
0.518210623416884	0	Q.E.D
0.5476056177265296	0	Q.E.D
0.48125732067855337	0	Q.E.D
0.5266537628460074	0	Q.E.D
0.5666168660202839	0	Q.E.D
0.5390108165724657	0	Q.E.D
0.5372067223738948	0	Q.E.D
0.5699110854898821	0	Q.E.D
0.5231760979572767	0	Q.E.D
0.49531024319810757	0	Q.E.D
0.5599522818353169	0	Q.E.D
0.5515460300397963	0	Q.E.D
0.5848042346745501	0	Q.E.D
0.5035117437041727	0	Q.E.D
0.6076363707107468	0	Q.E.D
0.5117580259784023	0	Q.E.D
0.5603875182331663	0	Q.E.D
0.5785096872438024	0	Q.E.D
0.5054975092942234	0	Q.E.D
0.5266041963565901	0	Q.E.D
0.5708044729601248	0	Q.E.D
0.5348666335094626	0	Q.E.D
0.5074116849341798	0	Q.E.D
0.5039243597078318	0	Q.E.D
0.562385090044545	0	Q.E.D
0.4845435946130203	0	Q.E.D
0.5368071585696494	0	Q.E.D
0.5381303641408262	0	Q.E.D
0.5524304956991587	0	Q.E.D
0.5177467182851223	0	Q.E.D
0.5709170581202104	0	Q.E.D
0.5640499351303759	0	Q.E.D
0.5900075366849082	0	Q.E.D
0.535558335620663	0	Q.E.D
0.5609025203357372	0	Q.E.D
0.5222082320607978	0	Q.E.D
0.5308030563060376	0	Q.E.D
0.5918745501035743	0	Q.E.D
0.548123157699374	0	Q.E.D
0.5686498720517678	0	Q.E.D
0.4893315043123968	0	Q.E.D
0.5544224496394706	0	Q.E.D
0.45675413016664307	0	Q.E.D
0.4928333219280628	0	Q.E.D
0.5299106692123836	0	Q.E.D
0.5420825805310694	0	Q.E.D
0.5220355128509048	0	Q.E.D
0.5797247032597158	0	Q.E.D
0.526764135022059	0	Q.E.D
0.5717952158140328	0	Q.E.D
0.4889745252698908	0	Q.E.D
0.5657524362272878	0	Q.E.D
0.5457992611395953	0	Q.E.D
0.5273740094554732	0	Q.E.D
0.5466171550619737	0	Q.E.D
0.5027127565061643	0	Q.E.D
0.5546625226948051	0	Q.E.D
0.5220990485015227	0	Q.E.D
0.5180879800527467	0	Q.E.D
0.5436004119949817	0	Q.E.D
0.5570160679093424	0	Q.E.D
0.5275995527552348	0	Q.E.D
0.5946404338371198	0	Q.E.D
0.5750071150451653	0	Q.E.D
0.5282512235555169	0	Q.E.D
0.4953596090688766	0	Q.E.D
0.5508834194681586	0	Q.E.D
0.5201463679100405	0	Q.E.D
0.525447293927432	0	Q.E.D
0.5112410251800529	0	Q.E.D
0.5612465684207105	0	Q.E.D
0.5315505896765335	0	Q.E.D
0.5859004756291085	0	Q.E.D
0.5751322084748165	0	Q.E.D
0.4957023068133456	0	Q.E.D
0.6220445238994728	0	Q.E.D
0.49532222622675726	0	Q.E.D
0.5725719691401577	0	Q.E.D
0.508878141057234	0	Q.E.D
0.5181125521420296	0	Q.E.D
0.5015103002663733	0	Q.E.D
0.5537205041738247	0	Q.E.D
0.5555407838418375	0	Q.E.D
0.5489729270694629	0	Q.E.D
0.5374549242959987	0	Q.E.D
0.5389085799371833	0	Q.E.D
0.5539853155876432	0	Q.E.D
0.5848332467432998	0	Q.E.D
0.5387025712523303	0	Q.E.D
0.5622986944170691	0	Q.E.D
0.577971765697114	0	Q.E.D
0.5164358196727901	0	Q.E.D
0.48748159949353925	0	Q.E.D
0.48474595480572963	0	Q.E.D
0.5726098951725815	0	Q.E.D
0.531077082391111	0	Q.E.D
0.544404039313243	0	Q.E.D
0.559792422605319	0	Q.E.D
0.5654508682487273	0	Q.E.D
0.5412842435580566	0	Q.E.D
0.5430718221762282	0	Q.E.D
0.5164844322873232	0	Q.E.D
0.470367988918609	0	Q.E.D
0.5754448418937509	0	Q.E.D
0.5597781158638561	0	Q.E.D
0.48217780584314734	0	Q.E.D
0.5844018642162381	0	Q.E.D
0.47862947192112726	0	Q.E.D
0.5520598023120842	0	Q.E.D
0.5601566496190811	0	Q.E.D
0.527098788328577	0	Q.E.D
0.6087078614663909	0	Q.E.D
0.5086739877313489	0	Q.E.D
0.5405315942827933	0	Q.E.D
0.533570704486121	0	Q.E.D
0.47398165927555075	0	Q.E.D
0.5445917587997869	0	Q.E.D
0.5192878566880823	0	Q.E.D
0.48625516936185254	0	Q.E.D
0.5221234772081282	0	Q.E.D
0.46592439955599324	0	Q.E.D
0.5091816553375972	0	Q.E.D
0.5459693042844889	0	Q.E.D
0.5348864289329396	0	Q.E.D
0.4666542746953416	0	Q.E.D
0.5469733365881212	0	Q.E.D
0.5750685456496801	0	Q.E.D
0.48728461504661813	0	Q.E.D
0.5280301295959277	0	Q.E.D
0.5368880842292352	0	Q.E.D
0.5340525014240242	0	Q.E.D
0.572034884666575	0	Q.E.D
0.48544500261096307	0	Q.E.D
0.5928944827638909	0	Q.E.D
0.5230460488919062	0	Q.E.D
0.4940092181626522	0	Q.E.D
0.5524196943433316	0	Q.E.D
0.5039640792859138	0	Q.E.D
0.5199557968828125	0	Q.E.D
0.5534644594047061	0	Q.E.D
0.5837483971677198	0	Q.E.D
0.5515391916392183	0	Q.E.D
0.5042626678269405	0	Q.E.D
0.5309334789934788	0	Q.E.D
0.5052440632725803	0	Q.E.D
0.5666272668941397	0	Q.E.D
0.6179171681815072	0	Q.E.D
0.5144070620483995	0	Q.E.D
0.5201640753094046	0	Q.E.D
0.4921586590243403	0	Q.E.D
0.5194188031793973	0	Q.E.D
0.52445511480228	0	Q.E.D
0.5557882633355238	0	Q.E.D
0.5193227807542384	0	Q.E.D
0.49974040848825013	0	Q.E.D
0.5704574059407499	0	Q.E.D
0.49383046477498654	0	Q.E.D
0.5329251793782411	0	Q.E.D
0.5922867522162207	0	Q.E.D
0.5545314782560671	0	Q.E.D
0.5303915806245109	0	Q.E.D
0.557503067888884	0	Q.E.D
0.5309555994344932	0	Q.E.D
0.5578599864505355	0	Q.E.D
0.5616582433397389	0	Q.E.D
0.504867186339739	0	Q.E.D
0.5677678817338875	0	Q.E.D
0.5432505848569716	0	Q.E.D
0.5429545633042874	0	Q.E.D
0.45307515024113765	0	Q.E.D
0.5044851720252103	0	Q.E.D
0.5751267613189782	0	Q.E.D
0.5013117224042181	0	Q.E.D
0.5680015331925989	0	Q.E.D
0.5252287586255497	0	Q.E.D
0.5028357836770949	0	Q.E.D
0.5597213405730178	0	Q.E.D
0.5539671475457014	0	Q.E.D
0.5105991976137447	0	Q.E.D
0.5637690800550691	0	Q.E.D
0.5336335609087008	0	Q.E.D
0.533931314861485	0	Q.E.D
0.575310510785493	0	Q.E.D
0.5191041549524409	0	Q.E.D
0.502319212666805	0	Q.E.D
0.5441276161927269	0	Q.E.D
0.38465617924316386	0	Q.E.D
0.5746079553532263	0	Q.E.D
0.5591809266411004	0	Q.E.D
0.49203461768682627	0	Q.E.D
0.547894513149373	0	Q.E.D
0.5193615917780542	0	Q.E.D
0.4786857495270293	0	Q.E.D
0.48119622749814134	0	Q.E.D
0.51592411568173	0	Q.E.D
0.45997521010692416	0	Q.E.D
0.5715995983469322	0	Q.E.D
0.520184546099206	0	Q.E.D
0.5602505713287744	0	Q.E.D
0.5639577961578796	0	Q.E.D
0.5000383096237405	0	Q.E.D
0.4949195612752471	0	Q.E.D
0.5841295234272619	0	Q.E.D
0.5790199273984655	0	Q.E.D
0.5427233920521983	0	Q.E.D
0.5846681835995653	0	Q.E.D
0.4886100364800521	0	Q.E.D
0.5457761274460194	0	Q.E.D
0.4954090832307001	0	Q.E.D
0.5983146729209907	0	Q.E.D
0.4980485087904068	0	Q.E.D
0.5372504584974217	0	Q.E.D
0.4939328557343967	0	Q.E.D
0.4713461136342722	0	Q.E.D
0.45791186969446673	0	Q.E.D
0.5423704689626374	0	Q.E.D
0.5319316637627799	0	Q.E.D
0.5799178826463566	0	Q.E.D
0.49671091731433376	0	Q.E.D
0.5531372616575775	0	Q.E.D
0.5241394648855416	0	Q.E.D
0.5133947171644321	0	Q.E.D
0.46942915271526725	0	Q.E.D
0.5380170313950525	0	Q.E.D
0.5697163212975931	0	Q.E.D
0.5858927839836663	0	Q.E.D
0.47238978315538616	0	Q.E.D
0.5449750363986259	0	Q.E.D
0.5676802592281898	0	Q.E.D
0.5305732549631719	0	Q.E.D
0.5102214056593649	0	Q.E.D
0.5093928690892253	0	Q.E.D
0.5212146866613588	0	Q.E.D
0.5339300750133196	0	Q.E.D
0.47409040446829914	0	Q.E.D
0.5497438154492366	0	Q.E.D
0.5275054745999166	0	Q.E.D
0.5361932961619198	0	Q.E.D
0.5052070451884535	0	Q.E.D
0.5572204610285773	0	Q.E.D
0.5085706626586247	0	Q.E.D
0.5296004528196704	0	Q.E.D
0.5107675922122753	0	Q.E.D
0.5669615217735542	0	Q.E.D
0.5780691786323067	0	Q.E.D
0.49139397566130316	0	Q.E.D
0.5471922499848542	0	Q.E.D
0.5740907735896886	0	Q.E.D
0.473355891769014	0	Q.E.D
0.45906049084729317	0	Q.E.D
0.5310102152708039	0	Q.E.D
0.4790337849892126	0	Q.E.D
0.480704015878928	0	Q.E.D
0.5034024089241956	0	Q.E.D
0.5750211784811957	0	Q.E.D
0.4979784182980186	0	Q.E.D
0.5122494597528492	0	Q.E.D
0.5892132626951085	0	Q.E.D
0.5236984860249623	0	Q.E.D
0.5004743673200772	0	Q.E.D
0.49088301007237434	0	Q.E.D
0.47950084024421247	0	Q.E.D
0.44129105890307047	0	Q.E.D
0.5059814187516076	0	Q.E.D
0.5149511082258206	0	Q.E.D
0.5871277642866746	0	Q.E.D
0.5476042379807448	0	Q.E.D
0.546612075239829	0	Q.E.D
0.49061909793961267	0	Q.E.D
0.5941091658817406	0	Q.E.D
0.5157810980820549	0	Q.E.D
0.5870778423969043	0	Q.E.D
0.5718180456903196	0	Q.E.D
0.5787719779101101	0	Q.E.D
0.5078603333989561	0	Q.E.D
0.45760738746039964	0	Q.E.D
0.505007429208418	0	Q.E.D
0.48791423776589915	0	Q.E.D
0.5467345624696265	0	Q.E.D
0.5411370506892269	0	Q.E.D
0.4941780917205061	0	Q.E.D
0.46010349207163703	0	Q.E.D
0.5073351410124197	0	Q.E.D
0.5376578919736213	0	Q.E.D
0.5684722876543911	0	Q.E.D
0.4561906712666305	0	Q.E.D
0.5574258054516409	0	Q.E.D
0.578143386795556	0	Q.E.D
0.5704526470333685	0	Q.E.D
0.5024814008467373	0	Q.E.D
0.5780596531560022	0	Q.E.D
0.5715323180387237	0	Q.E.D
0.5040310126121099	0	Q.E.D
0.4797629604700198	0	Q.E.D
0.5028112266567782	0	Q.E.D
0.5174044919610336	0	Q.E.D
0.5408561261715816	0	Q.E.D
0.5676165377358976	0	Q.E.D
0.536969028322432	0	Q.E.D
0.5581713403222323	0	Q.E.D
0.517843418572747	0	Q.E.D
0.5356244871490922	0	Q.E.D
0.5361379899884641	0	Q.E.D
0.49976783881490106	0	Q.E.D
0.5530050412963025	0	Q.E.D
0.5315400173571003	0	Q.E.D
0.45527368810459545	0	Q.E.D
0.5442111172851186	0	Q.E.D
0.5554706878338845	0	Q.E.D
0.5092623954123091	0	Q.E.D
0.5338825888180369	0	Q.E.D
0.5330595081776128	0	Q.E.D
0.5628094751435113	0	Q.E.D
0.5837550784885254	0	Q.E.D
0.48775962948584495	0	Q.E.D
0.4845901076239167	0	Q.E.D
0.5170111231235666	0	Q.E.D
0.5405853638406901	0	Q.E.D
0.5062032301968248	0	Q.E.D
0.525916316271093	0	Q.E.D
0.5717226719016479	0	Q.E.D
0.4715317571829882	0	Q.E.D
0.5719249638362818	0	Q.E.D
0.5303820301948093	0	Q.E.D
0.5579469979431843	0	Q.E.D
0.5385120867110362	0	Q.E.D
0.5317909454730327	0	Q.E.D
0.576940487879138	0	Q.E.D
0.5583896939613022	0	Q.E.D
0.4600339798361357	0	Q.E.D
0.5706356729300008	0	Q.E.D
0.4628703126027201	0	Q.E.D
0.5999696365310854	0	Q.E.D
0.6122984477268286	0	Q.E.D
0.5423270683546766	0	Q.E.D
0.5748883734514203	0	Q.E.D
0.5695319276000884	0	Q.E.D
0.558035369339347	0	Q.E.D
0.5432831471443632	0	Q.E.D
0.5034437950724183	0	Q.E.D
0.5333322223988984	0	Q.E.D
0.5380767711201482	0	Q.E.D
0.5661842750817853	0	Q.E.D
0.5438950855526637	0	Q.E.D
0.5048468828503495	0	Q.E.D
0.49940141580668834	0	Q.E.D
0.5439213381306043	0	Q.E.D
0.49226257992607336	0	Q.E.D
0.5102912269701204	0	Q.E.D
0.525425043954656	0	Q.E.D
0.47496122867066326	0	Q.E.D
0.49046970484941405	0	Q.E.D
0.5396416596276948	0	Q.E.D
0.49501487541591954	0	Q.E.D
0.5070551152059809	0	Q.E.D
0.5562728463110049	0	Q.E.D
0.5087001903580077	0	Q.E.D
0.4852231556843491	0	Q.E.D
0.6003113715420213	0	Q.E.D
0.423246722951746	0	Q.E.D
0.5572403479401223	0	Q.E.D
0.47923027510237526	0	Q.E.D
0.540979606636939	0	Q.E.D
0.6039406550115705	0	Q.E.D
0.5705430434103691	0	Q.E.D
0.5763434639343238	0	Q.E.D
0.5230363432509697	0	Q.E.D
0.5410410795084468	0	Q.E.D
0.4935438832827863	0	Q.E.D
0.5001917041738198	0	Q.E.D
0.5754309245051319	0	Q.E.D
0.5168108975271989	0	Q.E.D
0.5997155259852254	0	Q.E.D
0.5086743844052413	0	Q.E.D
0.5024220133996187	0	Q.E.D
0.5333763597007657	0	Q.E.D
0.5013080159294913	0	Q.E.D
0.5313801651224725	0	Q.E.D
0.5588439457841988	0	Q.E.D
0.5491432123726471	0	Q.E.D
0.4632524063842932	0	Q.E.D
0.5162951533252623	0	Q.E.D
0.46731948005774354	0	Q.E.D
0.5526861984538822	0	Q.E.D
0.5445062296360816	0	Q.E.D
0.5270676724490566	0	Q.E.D
0.5337362320597226	0	Q.E.D
0.5333544507574753	0	Q.E.D
[truncated: 538,001 more rows]
