# Supplementary material for: Crowdsourced mapping of unexplored target space of kinase inhibitors
Source: Nat Commun. 2021 Jun 3;12:3307. doi: 10.1038/s41467-021-23165-1 (PMC8175708; doi:10.1038/s41467-021-23165-1)
Supplement: Supplementary file 7 — Source Data [file 41467_2021_23165_MOESM7_ESM.zip › source_data/SuppFig6_SuppFig7/SuppFig6b-7b.csv]

bootstrappedScore	bayes	participant	dq
0.8755446579667955	0	AI Winter is Coming
0.9073893984932386	0	AI Winter is Coming
0.9161041664207636	0	AI Winter is Coming
0.9258192795704916	0	AI Winter is Coming
0.9165393618639891	0	AI Winter is Coming
0.9443995684191903	0	AI Winter is Coming
0.9571971429621133	0	AI Winter is Coming
0.9725863469487305	0	AI Winter is Coming
0.9858747771909367	0	AI Winter is Coming
0.9874312551668577	0	AI Winter is Coming
0.9510413068263782	0	AI Winter is Coming
0.920905297065751	0	AI Winter is Coming
0.9577788535335191	0	AI Winter is Coming
0.9693781127193533	0	AI Winter is Coming
0.9407026694164116	0	AI Winter is Coming
0.9696582500618179	0	AI Winter is Coming
0.9515775330368288	0	AI Winter is Coming
0.9311919083892574	0	AI Winter is Coming
0.9561901139541483	0	AI Winter is Coming
0.9911941479015101	0	AI Winter is Coming
0.9265895877202383	0	AI Winter is Coming
0.881118805290143	0	AI Winter is Coming
0.9118600136403089	0	AI Winter is Coming
1.011551182010174	0	AI Winter is Coming
0.9543249235823813	0	AI Winter is Coming
0.9171203017291082	0	AI Winter is Coming
0.9472676598028287	0	AI Winter is Coming
0.9720294214082652	0	AI Winter is Coming
0.9618631827315447	0	AI Winter is Coming
0.9308823633505452	0	AI Winter is Coming
0.9390499071784634	0	AI Winter is Coming
0.9631164085166919	0	AI Winter is Coming
0.969744181682963	0	AI Winter is Coming
0.9339498460474447	0	AI Winter is Coming
0.9273235797131373	0	AI Winter is Coming
0.9709230111593014	0	AI Winter is Coming
0.937448342034924	0	AI Winter is Coming
0.9400208009246985	0	AI Winter is Coming
0.9154466865629485	0	AI Winter is Coming
0.9391485571816383	0	AI Winter is Coming
0.9635705380733537	0	AI Winter is Coming
0.9831071463116343	0	AI Winter is Coming
0.916495196296286	0	AI Winter is Coming
0.9478500808698773	0	AI Winter is Coming
0.9680240591325492	0	AI Winter is Coming
0.9240040176358187	0	AI Winter is Coming
0.9056438676948891	0	AI Winter is Coming
0.9311357282145906	0	AI Winter is Coming
0.987100076582567	0	AI Winter is Coming
0.9315533908119362	0	AI Winter is Coming
0.9421932743999814	0	AI Winter is Coming
0.9478230024024838	0	AI Winter is Coming
0.927629215876631	0	AI Winter is Coming
0.8629231618145957	0	AI Winter is Coming
0.9509829534577358	0	AI Winter is Coming
0.930130093020611	0	AI Winter is Coming
0.9404055983298087	0	AI Winter is Coming
0.9524074900532561	0	AI Winter is Coming
0.8807629422480152	0	AI Winter is Coming
0.9071787020392239	0	AI Winter is Coming
0.9255905736872035	0	AI Winter is Coming
0.9775709343447448	0	AI Winter is Coming
0.9136143667110039	0	AI Winter is Coming
0.9169203477412012	0	AI Winter is Coming
0.9082913256192099	0	AI Winter is Coming
0.9402339810922633	0	AI Winter is Coming
0.91690256376758	0	AI Winter is Coming
0.9180492978027801	0	AI Winter is Coming
0.9268739461860456	0	AI Winter is Coming
0.918260352181442	0	AI Winter is Coming
0.9356745903204219	0	AI Winter is Coming
0.9205871171283964	0	AI Winter is Coming
0.927669550931859	0	AI Winter is Coming
0.9958986433419722	0	AI Winter is Coming
0.9215492240860641	0	AI Winter is Coming
0.977635267390119	0	AI Winter is Coming
0.9156157481183897	0	AI Winter is Coming
0.8977948794229128	0	AI Winter is Coming
0.9531503566834174	0	AI Winter is Coming
0.8906495866007184	0	AI Winter is Coming
0.9163059006419146	0	AI Winter is Coming
0.9663901600351703	0	AI Winter is Coming
0.9438095189443603	0	AI Winter is Coming
0.9586796140160682	0	AI Winter is Coming
0.9517569616228696	0	AI Winter is Coming
0.9249381296511108	0	AI Winter is Coming
0.9162909147558719	0	AI Winter is Coming
0.9243542590523304	0	AI Winter is Coming
0.9568473259249823	0	AI Winter is Coming
0.9247397245930576	0	AI Winter is Coming
0.9358795098990269	0	AI Winter is Coming
0.955137284898329	0	AI Winter is Coming
0.9265888227717778	0	AI Winter is Coming
0.9597836883296265	0	AI Winter is Coming
0.90069558697064	0	AI Winter is Coming
0.9462083343101252	0	AI Winter is Coming
0.9478248974887321	0	AI Winter is Coming
0.917730076659489	0	AI Winter is Coming
0.9390762968829779	0	AI Winter is Coming
0.9533543250155555	0	AI Winter is Coming
0.919933190657466	0	AI Winter is Coming
0.9545693101593602	0	AI Winter is Coming
0.9749668751433764	0	AI Winter is Coming
0.9360622248666658	0	AI Winter is Coming
0.9282122477389733	0	AI Winter is Coming
0.9385271149346679	0	AI Winter is Coming
0.9554854432752234	0	AI Winter is Coming
0.9085592535301434	0	AI Winter is Coming
0.9309907413536062	0	AI Winter is Coming
0.9458166545389834	0	AI Winter is Coming
0.9080283662223297	0	AI Winter is Coming
0.9402044583763666	0	AI Winter is Coming
0.9521650987144396	0	AI Winter is Coming
0.8978473682874518	0	AI Winter is Coming
0.9464741956535279	0	AI Winter is Coming
0.9332919827695735	0	AI Winter is Coming
0.9308005003686698	0	AI Winter is Coming
0.9407845421529437	0	AI Winter is Coming
0.9347218337582854	0	AI Winter is Coming
0.9403428736932801	0	AI Winter is Coming
0.9226064227556885	0	AI Winter is Coming
0.9259887300450541	0	AI Winter is Coming
0.9256438249761363	0	AI Winter is Coming
0.9966801471526999	0	AI Winter is Coming
0.9308924272962777	0	AI Winter is Coming
0.9409154933421745	0	AI Winter is Coming
0.9120287535418923	0	AI Winter is Coming
0.9414905996337742	0	AI Winter is Coming
0.9262890649127828	0	AI Winter is Coming
0.8495917615506959	0	AI Winter is Coming
0.9531788567239327	0	AI Winter is Coming
0.94078648241938	0	AI Winter is Coming
0.9727463007094065	0	AI Winter is Coming
0.9102823122882373	0	AI Winter is Coming
0.9326964547911935	0	AI Winter is Coming
0.911727677414008	0	AI Winter is Coming
0.93595989776245625	0	AI Winter is Coming
0.9417460815423757	0	AI Winter is Coming
0.9654279106363588	0	AI Winter is Coming
0.9442476110778415	0	AI Winter is Coming
0.8743606921718453	0	AI Winter is Coming
1.0115118739471631	0	AI Winter is Coming
0.966940097163627	0	AI Winter is Coming
0.949892113048	0	AI Winter is Coming
0.9869879229009878	0	AI Winter is Coming
0.9337493570290532	0	AI Winter is Coming
0.9631188532070355	0	AI Winter is Coming
0.920984990711553	0	AI Winter is Coming
0.985398724855572	0	AI Winter is Coming
0.955665241597867	0	AI Winter is Coming
0.9375220327096684	0	AI Winter is Coming
0.9407319176328437	0	AI Winter is Coming
0.9427719090727742	0	AI Winter is Coming
0.8926623901691203	0	AI Winter is Coming
0.946093213072758	0	AI Winter is Coming
0.9400885677633884	0	AI Winter is Coming
0.915299306153037	0	AI Winter is Coming
0.9935618731518306	0	AI Winter is Coming
0.9081841548243703	0	AI Winter is Coming
0.9266861449034992	0	AI Winter is Coming
0.9237944451389668	0	AI Winter is Coming
0.9137984935764553	0	AI Winter is Coming
0.9546881611822992	0	AI Winter is Coming
0.9084386305648727	0	AI Winter is Coming
0.9022969603030264	0	AI Winter is Coming
0.977666560608697	0	AI Winter is Coming
0.943697965575414	0	AI Winter is Coming
0.9017977896975088	0	AI Winter is Coming
0.9060521787220421	0	AI Winter is Coming
0.9345617677289908	0	AI Winter is Coming
0.8972530498505419	0	AI Winter is Coming
0.8753267760676204	0	AI Winter is Coming
0.9172566146123154	0	AI Winter is Coming
0.9852587003087986	0	AI Winter is Coming
0.9347285111693764	0	AI Winter is Coming
0.92365248933125	0	AI Winter is Coming
0.9085512302858695	0	AI Winter is Coming
0.9358446119457456	0	AI Winter is Coming
0.8577693126795551	0	AI Winter is Coming
0.9174959370342176	0	AI Winter is Coming
0.9119700698075315	0	AI Winter is Coming
0.9606665541886849	0	AI Winter is Coming
0.9334122197718887	0	AI Winter is Coming
0.9672793575801538	0	AI Winter is Coming
0.9216508403813355	0	AI Winter is Coming
0.9489102446603448	0	AI Winter is Coming
0.9237227633231921	0	AI Winter is Coming
0.9130143242030888	0	AI Winter is Coming
0.9426774853029839	0	AI Winter is Coming
0.9491963452818876	0	AI Winter is Coming
0.9304565435261822	0	AI Winter is Coming
0.9724710641605386	0	AI Winter is Coming
0.9626075910299863	0	AI Winter is Coming
0.8386261450531886	0	AI Winter is Coming
0.935551447273671	0	AI Winter is Coming
0.9079609085555587	0	AI Winter is Coming
0.9292313914538668	0	AI Winter is Coming
0.9632123412894978	0	AI Winter is Coming
0.9252855229005655	0	AI Winter is Coming
0.9266024442382857	0	AI Winter is Coming
0.9250196841539984	0	AI Winter is Coming
0.9614094458537473	0	AI Winter is Coming
0.9532548504758958	0	AI Winter is Coming
0.9652628884920418	0	AI Winter is Coming
0.909733214705281	0	AI Winter is Coming
1.0016078063377771	0	AI Winter is Coming
0.9414739240767301	0	AI Winter is Coming
0.9344939142572344	0	AI Winter is Coming
0.9470778227520651	0	AI Winter is Coming
0.9402672687512411	0	AI Winter is Coming
0.9327044986223411	0	AI Winter is Coming
0.9158917355605349	0	AI Winter is Coming
0.9265676175883087	0	AI Winter is Coming
0.9445555128746059	0	AI Winter is Coming
0.9287537456827694	0	AI Winter is Coming
0.9503098429080507	0	AI Winter is Coming
0.9353068493085125	0	AI Winter is Coming
0.9746420202569458	0	AI Winter is Coming
0.9361653224488768	0	AI Winter is Coming
0.9171792506982903	0	AI Winter is Coming
0.9530503491805575	0	AI Winter is Coming
0.8997048090267019	0	AI Winter is Coming
0.921788086237382	0	AI Winter is Coming
0.9482955685751899	0	AI Winter is Coming
0.9547693753337919	0	AI Winter is Coming
0.9589957330240447	0	AI Winter is Coming
1.0095442862430566	0	AI Winter is Coming
0.9861262308096247	0	AI Winter is Coming
0.9342066293077177	0	AI Winter is Coming
0.9547193948933306	0	AI Winter is Coming
0.9719572144540254	0	AI Winter is Coming
0.9467850580507999	0	AI Winter is Coming
0.9624657746328921	0	AI Winter is Coming
0.8750354877328957	0	AI Winter is Coming
0.9562794948310789	0	AI Winter is Coming
0.9396389082019765	0	AI Winter is Coming
0.9672982590568138	0	AI Winter is Coming
1.0071666526382592	0	AI Winter is Coming
0.9076867632269341	0	AI Winter is Coming
0.9188615982813557	0	AI Winter is Coming
0.9480941734622333	0	AI Winter is Coming
0.9457201917287706	0	AI Winter is Coming
0.9415860098793769	0	AI Winter is Coming
0.9216129111512946	0	AI Winter is Coming
0.9326833312530964	0	AI Winter is Coming
1.0146765186166689	0	AI Winter is Coming
0.9343201639377954	0	AI Winter is Coming
0.9662677978358343	0	AI Winter is Coming
0.9201924714358518	0	AI Winter is Coming
0.8651111551634323	0	AI Winter is Coming
0.958492473020393	0	AI Winter is Coming
0.962547145995191	0	AI Winter is Coming
0.9383664147055525	0	AI Winter is Coming
0.9433306728662635	0	AI Winter is Coming
0.8834517075046725	0	AI Winter is Coming
0.9470078025491512	0	AI Winter is Coming
0.9264872217696375	0	AI Winter is Coming
0.9268726048148056	0	AI Winter is Coming
0.9211632631359349	0	AI Winter is Coming
0.9334857083269241	0	AI Winter is Coming
0.9330750395883316	0	AI Winter is Coming
0.9447095830642728	0	AI Winter is Coming
0.9384299889341272	0	AI Winter is Coming
0.9402656465635435	0	AI Winter is Coming
0.9322783128180082	0	AI Winter is Coming
0.9154193134784798	0	AI Winter is Coming
0.9407460282370717	0	AI Winter is Coming
0.9457595687833142	0	AI Winter is Coming
0.975279093788304	0	AI Winter is Coming
0.9296833038761348	0	AI Winter is Coming
0.949220166498946	0	AI Winter is Coming
0.9618004572190634	0	AI Winter is Coming
0.9326239864096786	0	AI Winter is Coming
0.9279509559399751	0	AI Winter is Coming
0.9354413547362195	0	AI Winter is Coming
0.9203677688412785	0	AI Winter is Coming
0.9140322161377923	0	AI Winter is Coming
0.9096363045172083	0	AI Winter is Coming
0.9248052779234838	0	AI Winter is Coming
0.9040493283003322	0	AI Winter is Coming
0.876128823806849	0	AI Winter is Coming
0.9308710661106454	0	AI Winter is Coming
0.9633114536781155	0	AI Winter is Coming
0.9364431764284316	0	AI Winter is Coming
0.9481100832798567	0	AI Winter is Coming
0.9422511100981632	0	AI Winter is Coming
0.9006370180693484	0	AI Winter is Coming
0.9642345249118599	0	AI Winter is Coming
0.9660068862551489	0	AI Winter is Coming
0.929265424781984	0	AI Winter is Coming
0.9846859884589675	0	AI Winter is Coming
0.910469017723428	0	AI Winter is Coming
0.9649125085638212	0	AI Winter is Coming
0.9738907974183996	0	AI Winter is Coming
0.9548567684513543	0	AI Winter is Coming
0.9381046694739466	0	AI Winter is Coming
0.949052592090887	0	AI Winter is Coming
0.965443002558018	0	AI Winter is Coming
0.9316393463771159	0	AI Winter is Coming
0.9646618321147125	0	AI Winter is Coming
0.8881747570417263	0	AI Winter is Coming
0.9439155233566373	0	AI Winter is Coming
0.9684647786174391	0	AI Winter is Coming
0.9845722619106225	0	AI Winter is Coming
0.8561014962537347	0	AI Winter is Coming
0.9934070995988674	0	AI Winter is Coming
0.9494491244490157	0	AI Winter is Coming
0.8934964719720883	0	AI Winter is Coming
0.9023243424113365	0	AI Winter is Coming
0.9032146001466996	0	AI Winter is Coming
0.8844830449608708	0	AI Winter is Coming
0.9425679495430161	0	AI Winter is Coming
0.9452052434810675	0	AI Winter is Coming
0.9194359186410518	0	AI Winter is Coming
0.9091064223179184	0	AI Winter is Coming
0.9423400404401595	0	AI Winter is Coming
0.9383551508003517	0	AI Winter is Coming
0.9709834609685322	0	AI Winter is Coming
0.9265414839399364	0	AI Winter is Coming
0.9694081886838404	0	AI Winter is Coming
0.9697572171068449	0	AI Winter is Coming
0.9688770550759076	0	AI Winter is Coming
0.9826534031290259	0	AI Winter is Coming
0.8972159661294411	0	AI Winter is Coming
0.9824698043730787	0	AI Winter is Coming
0.9454854539289961	0	AI Winter is Coming
0.9432416648312923	0	AI Winter is Coming
0.9890764748611204	0	AI Winter is Coming
0.9928240848871569	0	AI Winter is Coming
0.8989414650007109	0	AI Winter is Coming
0.9989738008494906	0	AI Winter is Coming
0.9839657123834519	0	AI Winter is Coming
0.9109842263643133	0	AI Winter is Coming
0.8963240881528515	0	AI Winter is Coming
0.9816945635843998	0	AI Winter is Coming
0.9126522522735145	0	AI Winter is Coming
0.9696360411065702	0	AI Winter is Coming
0.9345764942789941	0	AI Winter is Coming
0.9644715234288478	0	AI Winter is Coming
0.9477554510626768	0	AI Winter is Coming
0.9359230515084592	0	AI Winter is Coming
0.9036784674093292	0	AI Winter is Coming
0.9439095188799306	0	AI Winter is Coming
0.9674907375836945	0	AI Winter is Coming
0.9847903977821828	0	AI Winter is Coming
0.9446782132929085	0	AI Winter is Coming
0.9011454275334457	0	AI Winter is Coming
0.9072792755569546	0	AI Winter is Coming
0.9403655994866037	0	AI Winter is Coming
0.9898718861909318	0	AI Winter is Coming
0.9407338247520491	0	AI Winter is Coming
0.9349953355895788	0	AI Winter is Coming
0.8914020593033619	0	AI Winter is Coming
1.0011433139882715	0	AI Winter is Coming
0.936658767374874	0	AI Winter is Coming
0.9181505394766089	0	AI Winter is Coming
0.9844544333254689	0	AI Winter is Coming
0.9219922489787308	0	AI Winter is Coming
0.9782280001351922	0	AI Winter is Coming
0.9231548515457011	0	AI Winter is Coming
0.939785247732653	0	AI Winter is Coming
0.9812271684513147	0	AI Winter is Coming
0.9505164980572818	0	AI Winter is Coming
0.8667384881016834	0	AI Winter is Coming
0.9369285531071848	0	AI Winter is Coming
0.8652946028838715	0	AI Winter is Coming
0.8939070133197616	0	AI Winter is Coming
0.9217981254504808	0	AI Winter is Coming
0.962575333362221	0	AI Winter is Coming
0.9886483623180976	0	AI Winter is Coming
0.9185519972853378	0	AI Winter is Coming
0.9419411210353288	0	AI Winter is Coming
0.9476899366440259	0	AI Winter is Coming
0.9064553061908042	0	AI Winter is Coming
0.9540341834966418	0	AI Winter is Coming
0.9623225555069234	0	AI Winter is Coming
0.9388005400919498	0	AI Winter is Coming
0.9857987922352459	0	AI Winter is Coming
0.8857740217296061	0	AI Winter is Coming
0.9355514209635303	0	AI Winter is Coming
0.9376056786783291	0	AI Winter is Coming
0.9400761140072028	0	AI Winter is Coming
0.9308471474024503	0	AI Winter is Coming
0.9839941241440935	0	AI Winter is Coming
0.9789466406512592	0	AI Winter is Coming
0.9685476207916496	0	AI Winter is Coming
0.9370793351570321	0	AI Winter is Coming
0.9276827984609272	0	AI Winter is Coming
0.9205533813479572	0	AI Winter is Coming
0.9414547893325846	0	AI Winter is Coming
0.9609897773825664	0	AI Winter is Coming
0.9406417714025745	0	AI Winter is Coming
0.9298850545137778	0	AI Winter is Coming
0.9491355884909375	0	AI Winter is Coming
0.9308843416257864	0	AI Winter is Coming
0.9710850110146915	0	AI Winter is Coming
0.911622787356269	0	AI Winter is Coming
0.9272072547085851	0	AI Winter is Coming
0.889788048804757	0	AI Winter is Coming
0.9047601993014924	0	AI Winter is Coming
0.9659623069107287	0	AI Winter is Coming
0.9234511169201053	0	AI Winter is Coming
0.9459645698564954	0	AI Winter is Coming
0.9361323248208272	0	AI Winter is Coming
0.9395155650582516	0	AI Winter is Coming
0.931277773856916	0	AI Winter is Coming
0.9112173485441593	0	AI Winter is Coming
0.8894640197237588	0	AI Winter is Coming
0.9595732170078421	0	AI Winter is Coming
1.0053469631452634	0	AI Winter is Coming
0.9365096637782419	0	AI Winter is Coming
0.9669743179885893	0	AI Winter is Coming
0.9411470234463672	0	AI Winter is Coming
0.9527661905341197	0	AI Winter is Coming
0.9043568062701354	0	AI Winter is Coming
0.9459946650859138	0	AI Winter is Coming
0.9339967258124222	0	AI Winter is Coming
0.9546612626752835	0	AI Winter is Coming
0.8880836337496242	0	AI Winter is Coming
0.9248592516565963	0	AI Winter is Coming
0.9538653574671035	0	AI Winter is Coming
0.9378624984255504	0	AI Winter is Coming
0.910816340179633	0	AI Winter is Coming
0.905083312266844	0	AI Winter is Coming
1.0199307209962518	0	AI Winter is Coming
0.9483043540796442	0	AI Winter is Coming
0.9008375460122685	0	AI Winter is Coming
0.9298501343397315	0	AI Winter is Coming
0.9049568020772727	0	AI Winter is Coming
0.9710726918089742	0	AI Winter is Coming
0.9433693671235185	0	AI Winter is Coming
0.9247678227597932	0	AI Winter is Coming
1.0053745169934938	0	AI Winter is Coming
0.9727072100386543	0	AI Winter is Coming
0.9222390689205039	0	AI Winter is Coming
0.9732543673184891	0	AI Winter is Coming
0.8988523637992293	0	AI Winter is Coming
0.9517813247318804	0	AI Winter is Coming
0.9423644120937784	0	AI Winter is Coming
0.9229220097578889	0	AI Winter is Coming
0.9134475711816232	0	AI Winter is Coming
0.9342711963879506	0	AI Winter is Coming
0.9415829726012328	0	AI Winter is Coming
0.9333496875645063	0	AI Winter is Coming
0.983879924218884	0	AI Winter is Coming
0.9116620331888473	0	AI Winter is Coming
0.9152876742645418	0	AI Winter is Coming
0.905078893377686	0	AI Winter is Coming
1.008453739996508	0	AI Winter is Coming
0.9583373913297037	0	AI Winter is Coming
0.8755595578139476	0	AI Winter is Coming
0.9244153342768747	0	AI Winter is Coming
0.919087856323274	0	AI Winter is Coming
0.9439596649421457	0	AI Winter is Coming
0.964996285048053	0	AI Winter is Coming
0.9119150953089298	0	AI Winter is Coming
0.9255262780169651	0	AI Winter is Coming
0.9788086295181703	0	AI Winter is Coming
0.9187175840811603	0	AI Winter is Coming
0.9202140603345168	0	AI Winter is Coming
0.9478828705898008	0	AI Winter is Coming
0.9449420778952808	0	AI Winter is Coming
0.9048289205502593	0	AI Winter is Coming
0.9302796739158307	0	AI Winter is Coming
0.9947079388712305	0	AI Winter is Coming
0.9330841675173552	0	AI Winter is Coming
0.9195876711945787	0	AI Winter is Coming
0.9502591400018915	0	AI Winter is Coming
0.9773928837858699	0	AI Winter is Coming
0.9135228678615411	0	AI Winter is Coming
0.9702165982125941	0	AI Winter is Coming
0.9128344527193327	0	AI Winter is Coming
0.8906409516526503	0	AI Winter is Coming
0.9477482603044542	0	AI Winter is Coming
0.909316701605945	0	AI Winter is Coming
0.9197876989124983	0	AI Winter is Coming
0.9164863963688177	0	AI Winter is Coming
0.9260533538116278	0	AI Winter is Coming
0.9842704430315135	0	AI Winter is Coming
0.8837551403257309	0	AI Winter is Coming
0.941061767108306	0	AI Winter is Coming
0.9633662902394371	0	AI Winter is Coming
0.9521706809156958	0	AI Winter is Coming
0.9194605076488347	0	AI Winter is Coming
0.9844421913856588	0	AI Winter is Coming
0.9324401262010623	0	AI Winter is Coming
0.9633339303111373	0	AI Winter is Coming
0.9279633114776801	0	AI Winter is Coming
0.9420826314720431	0	AI Winter is Coming
0.9557778692447041	0	AI Winter is Coming
0.9145254641942262	0	AI Winter is Coming
0.9364943088263089	0	AI Winter is Coming
0.9543871336255056	0	AI Winter is Coming
0.9386049021721785	0	AI Winter is Coming
0.9335517935846784	0	AI Winter is Coming
0.9417275121662758	0	AI Winter is Coming
0.9231444936406039	0	AI Winter is Coming
0.991206858274059	0	AI Winter is Coming
0.8979706076877751	0	AI Winter is Coming
0.9589997870039264	0	AI Winter is Coming
0.9239674010194047	0	AI Winter is Coming
0.9254193108861175	0	AI Winter is Coming
0.9563924565426212	0	AI Winter is Coming
0.9182461645849492	0	AI Winter is Coming
0.93583502824218745	0	AI Winter is Coming
0.9446613663190392	0	AI Winter is Coming
0.9558255393915354	0	AI Winter is Coming
0.9089087382156341	0	AI Winter is Coming
0.9679869802793869	0	AI Winter is Coming
0.9392737334937412	0	AI Winter is Coming
0.9798786173311439	0	AI Winter is Coming
0.9626213667018574	0	AI Winter is Coming
0.9140781799700577	0	AI Winter is Coming
0.9076996365263615	0	AI Winter is Coming
0.948719607935713	0	AI Winter is Coming
0.9494590871893288	0	AI Winter is Coming
0.966486329583297	0	AI Winter is Coming
0.952607989455846	0	AI Winter is Coming
0.9550871068660924	0	AI Winter is Coming
0.9093314917864196	0	AI Winter is Coming
0.9557762105583035	0	AI Winter is Coming
0.9185110989181168	0	AI Winter is Coming
0.8856443666498559	0	AI Winter is Coming
0.9393801700859621	0	AI Winter is Coming
0.9392444265832527	0	AI Winter is Coming
0.9201766323158366	0	AI Winter is Coming
0.9604873866582562	0	AI Winter is Coming
0.9624406888865193	0	AI Winter is Coming
0.9227792382422195	0	AI Winter is Coming
0.9586181355027291	0	AI Winter is Coming
0.9504245918093273	0	AI Winter is Coming
0.9172143873311124	0	AI Winter is Coming
0.9302406281831145	0	AI Winter is Coming
0.9598387251560561	0	AI Winter is Coming
0.9215899167411994	0	AI Winter is Coming
0.9532364787630262	0	AI Winter is Coming
0.938681421376777	0	AI Winter is Coming
0.9313766877650622	0	AI Winter is Coming
0.9362452838631646	0	AI Winter is Coming
0.9361160930841387	0	AI Winter is Coming
0.9681906174846955	0	AI Winter is Coming
0.9415745997184257	0	AI Winter is Coming
0.9582111375297134	0	AI Winter is Coming
0.8984817896368748	0	AI Winter is Coming
0.9083771104053512	0	AI Winter is Coming
0.8640685404732008	0	AI Winter is Coming
0.9230221601819932	0	AI Winter is Coming
0.971315311203874	0	AI Winter is Coming
0.9554697359513031	0	AI Winter is Coming
0.9008110864935897	0	AI Winter is Coming
0.9445849002841109	0	AI Winter is Coming
0.9139854119088876	0	AI Winter is Coming
0.9949045364799138	0	AI Winter is Coming
0.9735322880793464	0	AI Winter is Coming
0.9957778344504027	0	AI Winter is Coming
0.912486967807621	0	AI Winter is Coming
0.9466556306931246	0	AI Winter is Coming
0.9134998000107681	0	AI Winter is Coming
0.9125227943927207	0	AI Winter is Coming
0.9319245798761495	0	AI Winter is Coming
0.9036584844805321	0	AI Winter is Coming
0.8894720189213489	0	AI Winter is Coming
0.9161402482656359	0	AI Winter is Coming
0.9791981553484707	0	AI Winter is Coming
0.9674486426846246	0	AI Winter is Coming
0.9870505612479938	0	AI Winter is Coming
0.9182722785455596	0	AI Winter is Coming
0.9377648015333	0	AI Winter is Coming
0.883259900111003	0	AI Winter is Coming
1.012261997314295	0	AI Winter is Coming
0.8887403978733733	0	AI Winter is Coming
0.978456326228455	0	AI Winter is Coming
0.9445387140572555	0	AI Winter is Coming
0.8356376615583746	0	AI Winter is Coming
0.9028539053024489	0	AI Winter is Coming
1.000564020646013	0	AI Winter is Coming
0.9889205222067649	0	AI Winter is Coming
0.9625022134523682	0	AI Winter is Coming
0.9136977540975093	0	AI Winter is Coming
0.9133891408699427	0	AI Winter is Coming
0.9522832201633292	0	AI Winter is Coming
0.9304041418767062	0	AI Winter is Coming
0.9382243553362555	0	AI Winter is Coming
0.9101742995895191	0	AI Winter is Coming
0.9966025688746382	0	AI Winter is Coming
0.9734649253902465	0	AI Winter is Coming
0.9032869224405073	0	AI Winter is Coming
0.9414888931537218	0	AI Winter is Coming
0.9256065970440641	0	AI Winter is Coming
0.9333558231409658	0	AI Winter is Coming
0.8950820913039503	0	AI Winter is Coming
0.8933858615691883	0	AI Winter is Coming
0.9953305551620708	0	AI Winter is Coming
0.8895056441002842	0	AI Winter is Coming
0.9056752962320969	0	AI Winter is Coming
0.9509475992639449	0	AI Winter is Coming
0.9063023480708934	0	AI Winter is Coming
0.9798444566722698	0	AI Winter is Coming
0.9161195016123161	0	AI Winter is Coming
1.0354135745069855	0	AI Winter is Coming
0.8872178021682451	0	AI Winter is Coming
0.9455282579642618	0	AI Winter is Coming
0.9247517074534363	0	AI Winter is Coming
0.918422960843464	0	AI Winter is Coming
0.95160941505653	0	AI Winter is Coming
0.9086528845424597	0	AI Winter is Coming
0.9638392776752398	0	AI Winter is Coming
0.9637022250934075	0	AI Winter is Coming
0.9175613379632038	0	AI Winter is Coming
0.8968091608148789	0	AI Winter is Coming
0.9341296565328351	0	AI Winter is Coming
1.0135004609307225	0	AI Winter is Coming
0.9503076658963416	0	AI Winter is Coming
0.9614226728106494	0	AI Winter is Coming
0.8927038017111829	0	AI Winter is Coming
0.9021330815927987	0	AI Winter is Coming
1.0287294153488096	0	AI Winter is Coming
0.9823518503285283	0	AI Winter is Coming
0.9238175495091516	0	AI Winter is Coming
0.8881150177929722	0	AI Winter is Coming
0.9011130832166662	0	AI Winter is Coming
0.9261458274508074	0	AI Winter is Coming
0.9220175278269233	0	AI Winter is Coming
0.909563924142466	0	AI Winter is Coming
0.9125068449151589	0	AI Winter is Coming
0.9386731150221335	0	AI Winter is Coming
0.9455533364611993	0	AI Winter is Coming
0.9930758627366298	0	AI Winter is Coming
0.9310018481059029	0	AI Winter is Coming
0.9525185136657517	0	AI Winter is Coming
0.8833306014567475	0	AI Winter is Coming
0.9068748518815176	0	AI Winter is Coming
0.9320115003389475	0	AI Winter is Coming
0.905089374025867	0	AI Winter is Coming
0.8979757145140694	0	AI Winter is Coming
0.9290848682353956	0	AI Winter is Coming
0.9458864204301701	0	AI Winter is Coming
0.9183576929900642	0	AI Winter is Coming
0.9620761901657082	0	AI Winter is Coming
0.8849987317937112	0	AI Winter is Coming
0.9689378393443591	0	AI Winter is Coming
0.9282082965115498	0	AI Winter is Coming
0.9919371180322916	0	AI Winter is Coming
0.9076405582000847	0	AI Winter is Coming
0.9141957196630108	0	AI Winter is Coming
0.938079732102332	0	AI Winter is Coming
0.896175693915604	0	AI Winter is Coming
0.9656897598335059	0	AI Winter is Coming
0.9179734113601316	0	AI Winter is Coming
0.9307666440153796	0	AI Winter is Coming
0.8792428542549252	0	AI Winter is Coming
0.8797936042901081	0	AI Winter is Coming
0.9452337617800439	0	AI Winter is Coming
0.9497738431034504	0	AI Winter is Coming
0.9417746948623709	0	AI Winter is Coming
0.9257293640044612	0	AI Winter is Coming
1.0141328140965742	0	AI Winter is Coming
0.9550582629939457	0	AI Winter is Coming
0.9307988251796886	0	AI Winter is Coming
0.9599185184398618	0	AI Winter is Coming
0.9319954073396121	0	AI Winter is Coming
0.9032341652965256	0	AI Winter is Coming
0.9585801381865557	0	AI Winter is Coming
0.970659613546436	0	AI Winter is Coming
0.9325849941585707	0	AI Winter is Coming
0.8570753754287084	0	AI Winter is Coming
0.9589420482252429	0	AI Winter is Coming
0.923193269108332	0	AI Winter is Coming
0.947175410516155	0	AI Winter is Coming
0.9030769856480102	0	AI Winter is Coming
0.9467320588136235	0	AI Winter is Coming
0.9820504106487756	0	AI Winter is Coming
0.9668717925173091	0	AI Winter is Coming
0.9492835679566178	0	AI Winter is Coming
0.9409040729083561	0	AI Winter is Coming
0.9219471644633067	0	AI Winter is Coming
0.8821596127256401	0	AI Winter is Coming
0.9446223124951906	0	AI Winter is Coming
0.9449961899240089	0	AI Winter is Coming
0.9494502164232065	0	AI Winter is Coming
0.9353610313048705	0	AI Winter is Coming
0.9742784240735752	0	AI Winter is Coming
0.9965166742585494	0	AI Winter is Coming
0.9691676882145156	0	AI Winter is Coming
0.9461530908490003	0	AI Winter is Coming
0.9427125069114815	0	AI Winter is Coming
0.9191423466394271	0	AI Winter is Coming
0.8791252294701329	0	AI Winter is Coming
1.012997435762454	0	AI Winter is Coming
0.9544576653894518	0	AI Winter is Coming
0.8742187442258806	0	AI Winter is Coming
0.9333905406635017	0	AI Winter is Coming
0.884827017084129	0	AI Winter is Coming
0.9693774379458194	0	AI Winter is Coming
1.0029078301645689	0	AI Winter is Coming
0.9224524857812062	0	AI Winter is Coming
0.9347447571732066	0	AI Winter is Coming
0.9719458402714406	0	AI Winter is Coming
0.9416524306870719	0	AI Winter is Coming
0.9463588832053784	0	AI Winter is Coming
0.9216811810222894	0	AI Winter is Coming
0.9342281139272034	0	AI Winter is Coming
0.9421551950420447	0	AI Winter is Coming
0.9681406739645251	0	AI Winter is Coming
0.9735007843610769	0	AI Winter is Coming
0.9944923351756509	0	AI Winter is Coming
0.9759016681541919	0	AI Winter is Coming
0.9390205272128825	0	AI Winter is Coming
0.9346664068460754	0	AI Winter is Coming
1.043500602782509	0	AI Winter is Coming
0.9456931986328274	0	AI Winter is Coming
0.9728277191671162	0	AI Winter is Coming
0.9208624444285787	0	AI Winter is Coming
0.9315447747235359	0	AI Winter is Coming
0.9171742758352436	0	AI Winter is Coming
0.9371331387357513	0	AI Winter is Coming
0.9283321644095663	0	AI Winter is Coming
0.887306084112843	0	AI Winter is Coming
0.9418912263605413	0	AI Winter is Coming
0.9566148689995615	0	AI Winter is Coming
0.9474605574319996	0	AI Winter is Coming
0.9059923345108087	0	AI Winter is Coming
0.9520825644474219	0	AI Winter is Coming
0.9462761656838344	0	AI Winter is Coming
0.907938281329212	0	AI Winter is Coming
0.9427788817884966	0	AI Winter is Coming
0.9845292539497366	0	AI Winter is Coming
0.9481048971819153	0	AI Winter is Coming
0.9412702325411638	0	AI Winter is Coming
0.9556196073731721	0	AI Winter is Coming
0.9565885957719781	0	AI Winter is Coming
0.8868198240318825	0	AI Winter is Coming
1.0389055437708594	0	AI Winter is Coming
0.9195197824941486	0	AI Winter is Coming
0.9312802402448498	0	AI Winter is Coming
0.8833177841333988	0	AI Winter is Coming
0.9820944965826295	0	AI Winter is Coming
0.920470534329595	0	AI Winter is Coming
0.9692120061634704	0	AI Winter is Coming
0.9201336211338552	0	AI Winter is Coming
0.9216584663370807	0	AI Winter is Coming
0.9340204098971331	0	AI Winter is Coming
0.9269720966217085	0	AI Winter is Coming
0.9165931201470732	0	AI Winter is Coming
0.9065323344509233	0	AI Winter is Coming
0.9379105776518427	0	AI Winter is Coming
0.8989250883118711	0	AI Winter is Coming
0.9613332456273745	0	AI Winter is Coming
0.9161218655890633	0	AI Winter is Coming
0.9386298413565112	0	AI Winter is Coming
1.0482827098203626	0	AI Winter is Coming
0.9408342044620676	0	AI Winter is Coming
0.9046979758976119	0	AI Winter is Coming
0.9260605417823411	0	AI Winter is Coming
0.9453215501732503	0	AI Winter is Coming
0.9902193126974871	0	AI Winter is Coming
0.9193268000045753	0	AI Winter is Coming
0.9029997595800143	0	AI Winter is Coming
0.9268655389679058	0	AI Winter is Coming
0.9542097838522141	0	AI Winter is Coming
0.9243187666921129	0	AI Winter is Coming
0.9858177785720627	0	AI Winter is Coming
0.9635931196883639	0	AI Winter is Coming
0.9037257940924127	0	AI Winter is Coming
0.8898253173534726	0	AI Winter is Coming
0.9919520883726917	0	AI Winter is Coming
1.0033954922658104	0	AI Winter is Coming
0.9386255436808358	0	AI Winter is Coming
0.9206063215076135	0	AI Winter is Coming
0.9639171181123394	0	AI Winter is Coming
0.9816328220571456	0	AI Winter is Coming
0.9530007954022334	0	AI Winter is Coming
0.9015764980186589	0	AI Winter is Coming
0.9106960533216026	0	AI Winter is Coming
0.9032078955636194	0	AI Winter is Coming
0.9524581180622592	0	AI Winter is Coming
0.9499622872420995	0	AI Winter is Coming
1.0074380998245571	0	AI Winter is Coming
0.9237513368380701	0	AI Winter is Coming
0.9305409410053171	0	AI Winter is Coming
0.9303867273203564	0	AI Winter is Coming
0.9556678035285251	0	AI Winter is Coming
0.9702247049749184	0	AI Winter is Coming
0.9273785099406368	0	AI Winter is Coming
0.9597585782580779	0	AI Winter is Coming
0.9644937309563639	0	AI Winter is Coming
0.9329929699381488	0	AI Winter is Coming
0.9798490766547016	0	AI Winter is Coming
0.9515956720656287	0	AI Winter is Coming
0.926724591170279	0	AI Winter is Coming
0.9350391313600197	0	AI Winter is Coming
0.9052675629228153	0	AI Winter is Coming
0.9386985649162718	0	AI Winter is Coming
0.8839447281341707	0	AI Winter is Coming
0.9150374480709315	0	AI Winter is Coming
0.969879054776597	0	AI Winter is Coming
0.9387024207157055	0	AI Winter is Coming
0.9049408385853005	0	AI Winter is Coming
0.956421892994975	0	AI Winter is Coming
0.9315672897158996	0	AI Winter is Coming
0.924810012895711	0	AI Winter is Coming
0.9052089511161664	0	AI Winter is Coming
0.9421720572168081	0	AI Winter is Coming
0.9504199024501754	0	AI Winter is Coming
0.9731022832041929	0	AI Winter is Coming
0.9248102806497365	0	AI Winter is Coming
0.9416807002121126	0	AI Winter is Coming
0.9496994162597295	0	AI Winter is Coming
0.9027140689024452	0	AI Winter is Coming
0.9315898215318879	0	AI Winter is Coming
0.9242674952543055	0	AI Winter is Coming
0.9006351672860651	0	AI Winter is Coming
0.9750722352328206	0	AI Winter is Coming
0.8724272420153195	0	AI Winter is Coming
0.9211865978171202	0	AI Winter is Coming
0.9137040887418787	0	AI Winter is Coming
0.8998264170993384	0	AI Winter is Coming
0.9559151079210847	0	AI Winter is Coming
0.9612167904061025	0	AI Winter is Coming
0.8956832658237541	0	AI Winter is Coming
0.9242914030727954	0	AI Winter is Coming
0.9566648824448325	0	AI Winter is Coming
0.8847374212595795	0	AI Winter is Coming
0.9136120929343777	0	AI Winter is Coming
0.9752020601543544	0	AI Winter is Coming
0.8963532539038404	0	AI Winter is Coming
0.9165900130063784	0	AI Winter is Coming
0.9742571057816896	0	AI Winter is Coming
0.937496758241112	0	AI Winter is Coming
0.916555498359343	0	AI Winter is Coming
0.9249580420453517	0	AI Winter is Coming
0.8739505242164386	0	AI Winter is Coming
0.9550734872442731	0	AI Winter is Coming
0.970102234096568	0	AI Winter is Coming
0.9346558717289718	0	AI Winter is Coming
0.9434140480187756	0	AI Winter is Coming
0.9498747226751111	0	AI Winter is Coming
0.958880329560827	0	AI Winter is Coming
1.0089735493406309	0	AI Winter is Coming
0.9630370631538328	0	AI Winter is Coming
0.9233760829168226	0	AI Winter is Coming
0.9477985564662917	0	AI Winter is Coming
0.9033337974029079	0	AI Winter is Coming
0.924468358003205	0	AI Winter is Coming
0.9094382488931786	0	AI Winter is Coming
0.9093524737582849	0	AI Winter is Coming
0.9073361827296408	0	AI Winter is Coming
0.890326014173296	0	AI Winter is Coming
0.9414784706437627	0	AI Winter is Coming
0.9203314335920147	0	AI Winter is Coming
0.9700072625056032	0	AI Winter is Coming
0.9313365512374913	0	AI Winter is Coming
0.9666602941794097	0	AI Winter is Coming
0.9491182736611091	0	AI Winter is Coming
0.9399282705830124	0	AI Winter is Coming
0.9408660617174063	0	AI Winter is Coming
0.9578942599151966	0	AI Winter is Coming
0.890095953461709	0	AI Winter is Coming
0.9195335500272823	0	AI Winter is Coming
0.9414752203413788	0	AI Winter is Coming
0.9328025671083329	0	AI Winter is Coming
0.9311340160380485	0	AI Winter is Coming
0.9836133988973699	0	AI Winter is Coming
0.9413646962803955	0	AI Winter is Coming
0.9491828277398824	0	AI Winter is Coming
0.9821579356404383	0	AI Winter is Coming
0.9365991175851203	0	AI Winter is Coming
0.9256277830086606	0	AI Winter is Coming
0.9650877212917746	0	AI Winter is Coming
0.9689078357554564	0	AI Winter is Coming
0.956175927314314	0	AI Winter is Coming
0.9505231718031503	0	AI Winter is Coming
0.909387110620607	0	AI Winter is Coming
0.9450364004472107	0	AI Winter is Coming
0.9993970663182504	0	AI Winter is Coming
0.8916855977391736	0	AI Winter is Coming
0.8865592293752411	0	AI Winter is Coming
0.9273016267367331	0	AI Winter is Coming
0.8871782586925377	0	AI Winter is Coming
0.9087776575932113	0	AI Winter is Coming
0.9705969952530368	0	AI Winter is Coming
0.95656691448455	0	AI Winter is Coming
0.9309611874073912	0	AI Winter is Coming
0.9708507085646548	0	AI Winter is Coming
0.9302850206932668	0	AI Winter is Coming
0.9379247865000694	0	AI Winter is Coming
0.9336292391022696	0	AI Winter is Coming
0.8773035444894017	0	AI Winter is Coming
0.9487094241967565	0	AI Winter is Coming
0.935623856511618	0	AI Winter is Coming
0.9476230431825399	0	AI Winter is Coming
1.0083579914557428	0	AI Winter is Coming
0.985539672492933	0	AI Winter is Coming
0.9253459006569144	0	AI Winter is Coming
0.9667923396383008	0	AI Winter is Coming
0.9121831880199996	0	AI Winter is Coming
0.9199826473992933	0	AI Winter is Coming
0.9110493325069982	0	AI Winter is Coming
0.9002602175701884	0	AI Winter is Coming
0.9507551470517519	0	AI Winter is Coming
0.9220261194619314	0	AI Winter is Coming
0.9089185993127464	0	AI Winter is Coming
0.9466039767077514	0	AI Winter is Coming
0.9323450468864494	0	AI Winter is Coming
0.9166314773750486	0	AI Winter is Coming
0.9672366426367532	0	AI Winter is Coming
0.9535843342048003	0	AI Winter is Coming
0.9868544494118893	0	AI Winter is Coming
0.9554552075354563	0	AI Winter is Coming
0.9543358552277437	0	AI Winter is Coming
0.9641803720877116	0	AI Winter is Coming
0.985561833411971	0	AI Winter is Coming
0.9448119094102831	0	AI Winter is Coming
0.9905324049136878	0	AI Winter is Coming
0.9261725429766448	0	AI Winter is Coming
0.9106247027336907	0	AI Winter is Coming
0.9134323835144079	0	AI Winter is Coming
0.9767057635082969	0	AI Winter is Coming
0.9097245331930915	0	AI Winter is Coming
0.9413501661823636	0	AI Winter is Coming
0.936936140948042	0	AI Winter is Coming
0.8889322901073227	0	AI Winter is Coming
0.9114890004428577	0	AI Winter is Coming
0.9649704003901819	0	AI Winter is Coming
0.9316541060806617	0	AI Winter is Coming
0.9624736966669774	0	AI Winter is Coming
0.9460720664091251	0	AI Winter is Coming
0.8983837651804474	0	AI Winter is Coming
0.9444849430416928	0	AI Winter is Coming
0.9028149401640523	0	AI Winter is Coming
0.9752544718141127	0	AI Winter is Coming
0.9214874484253898	0	AI Winter is Coming
0.9568522449172443	0	AI Winter is Coming
0.9065451311422956	0	AI Winter is Coming
0.9189760366362706	0	AI Winter is Coming
0.9389304326024265	0	AI Winter is Coming
0.9366976044460152	0	AI Winter is Coming
0.9118541451361449	0	AI Winter is Coming
1.0155262040417017	0	AI Winter is Coming
1.006387443152762	0	AI Winter is Coming
0.8918392614933108	0	AI Winter is Coming
0.908493839078465	0	AI Winter is Coming
0.9309798633325524	0	AI Winter is Coming
0.9864176173022118	0	AI Winter is Coming
0.9351815481707554	0	AI Winter is Coming
0.974329501600164	0	AI Winter is Coming
0.949475597597957	0	AI Winter is Coming
0.8862733994764859	0	AI Winter is Coming
0.9699967660272716	0	AI Winter is Coming
0.9230390683416688	0	AI Winter is Coming
0.8934871387752322	0	AI Winter is Coming
0.9445605820876091	0	AI Winter is Coming
0.984189875129187	0	AI Winter is Coming
0.9064187724636696	0	AI Winter is Coming
0.9090643580499452	0	AI Winter is Coming
0.9288134439718999	0	AI Winter is Coming
0.9543688727562887	0	AI Winter is Coming
0.9358696129637457	0	AI Winter is Coming
0.9778488354585264	0	AI Winter is Coming
0.9129581680425487	0	AI Winter is Coming
1.017739265622537	0	AI Winter is Coming
0.9327653160516484	0	AI Winter is Coming
0.9360787080633013	0	AI Winter is Coming
0.9308485674458834	0	AI Winter is Coming
0.8856000169203274	0	AI Winter is Coming
0.9772333206889495	0	AI Winter is Coming
0.9199642933159938	0	AI Winter is Coming
0.9688091352253806	0	AI Winter is Coming
0.9669586979345481	0	AI Winter is Coming
0.9513335388236149	0	AI Winter is Coming
0.8705587771135161	0	AI Winter is Coming
0.9581093397259489	0	AI Winter is Coming
0.9569256441481558	0	AI Winter is Coming
0.9490283819875321	0	AI Winter is Coming
0.9298839115631873	0	AI Winter is Coming
0.9707943861700905	0	AI Winter is Coming
0.8956170612746619	0	AI Winter is Coming
0.9353882042501226	0	AI Winter is Coming
0.9634189777399788	0	AI Winter is Coming
0.9508791910409428	0	AI Winter is Coming
0.9664651373519644	0	AI Winter is Coming
0.9255544981279058	0	AI Winter is Coming
0.9605976465850047	0	AI Winter is Coming
0.9258984015169289	0	AI Winter is Coming
0.9889977964635803	0	AI Winter is Coming
0.9239627493582946	0	AI Winter is Coming
0.9704852472447641	0	AI Winter is Coming
0.9315017846580472	0	AI Winter is Coming
0.9634632774175622	0	AI Winter is Coming
0.9663832587804406	0	AI Winter is Coming
0.9393905827133247	0	AI Winter is Coming
0.9627478545412471	0	AI Winter is Coming
0.953825089768031	0	AI Winter is Coming
0.969876868495352	0	AI Winter is Coming
1.0321662298255225	0	AI Winter is Coming
0.9347570996689584	0	AI Winter is Coming
0.9375244977067543	0	AI Winter is Coming
0.9638444421886063	0	AI Winter is Coming
0.9825814513773049	0	AI Winter is Coming
0.9230024408693658	0	AI Winter is Coming
0.892879306698322	0	AI Winter is Coming
0.9614676761162506	0	AI Winter is Coming
0.8954746642210556	0	AI Winter is Coming
0.9018836927404159	0	AI Winter is Coming
0.9611768129265511	0	AI Winter is Coming
0.9626402335230024	0	AI Winter is Coming
0.9226374910023557	0	AI Winter is Coming
0.870175748112722	0	AI Winter is Coming
0.9320576268781839	0	AI Winter is Coming
0.9989095223624769	0	AI Winter is Coming
0.919883764531408	0	AI Winter is Coming
0.9754918161624663	0	AI Winter is Coming
0.9353446235052092	0	AI Winter is Coming
0.8838915536282795	0	AI Winter is Coming
0.8967539844056485	0	AI Winter is Coming
0.9041430289051487	0	AI Winter is Coming
0.9662686155854062	0	AI Winter is Coming
0.9410308493991865	0	AI Winter is Coming
0.9703804854170468	0	AI Winter is Coming
0.9373732557127173	0	AI Winter is Coming
0.9012550416887559	0	AI Winter is Coming
0.9497112884638922	0	AI Winter is Coming
0.9315408200378034	0	AI Winter is Coming
0.9709056878286312	0	AI Winter is Coming
0.9404772269651973	0	AI Winter is Coming
0.9801570174243373	0	AI Winter is Coming
0.9238932131322373	0	AI Winter is Coming
0.9310903141097961	0	AI Winter is Coming
0.9046001967093454	0	AI Winter is Coming
0.9355178425629177	0	AI Winter is Coming
0.9421037577014961	0	AI Winter is Coming
0.9419139231681877	0	AI Winter is Coming
0.9411988535763978	0	AI Winter is Coming
0.889923542485714	0	AI Winter is Coming
0.9472151184900661	0	AI Winter is Coming
0.9722995897925646	0	AI Winter is Coming
0.8963741852944546	0	AI Winter is Coming
0.9591959768744667	0	AI Winter is Coming
0.936287783971055	0	AI Winter is Coming
0.9386981823528481	0	AI Winter is Coming
1.009832089284696	0	AI Winter is Coming
0.9385654622970488	0	AI Winter is Coming
0.9366059992274773	0	AI Winter is Coming
0.9392742589482163	0	AI Winter is Coming
0.9758263693984982	0	AI Winter is Coming
0.9527038141751191	0	AI Winter is Coming
0.9633543362526068	0	AI Winter is Coming
0.936933350664784	0	AI Winter is Coming
0.9294747075816506	0	AI Winter is Coming
0.8987561341816376	0	AI Winter is Coming
0.9430362348071272	0	AI Winter is Coming
0.9270743905894867	0	AI Winter is Coming
0.8921627939607976	0	AI Winter is Coming
0.9719109376990234	0	AI Winter is Coming
0.9356241170675169	0	AI Winter is Coming
0.9691632432723735	0	AI Winter is Coming
0.9324469665577264	0	AI Winter is Coming
0.8943446212210497	0	AI Winter is Coming
0.9647040210769995	0	AI Winter is Coming
0.9763077369981008	0	AI Winter is Coming
0.9270766735476632	0	AI Winter is Coming
0.9219167204287112	0	AI Winter is Coming
0.963115650492865	0	AI Winter is Coming
0.9161774230735458	0	AI Winter is Coming
0.8849784260340678	0	AI Winter is Coming
0.942704851075125	0	AI Winter is Coming
0.9727198547849415	0	AI Winter is Coming
0.9491622281514868	0	AI Winter is Coming
0.8798483603115173	0	AI Winter is Coming
0.9373509471522341	0	AI Winter is Coming
0.9454801092730708	0	AI Winter is Coming
0.9623183853824979	0	AI Winter is Coming
0.9546403437558589	0	AI Winter is Coming
0.94971515560951	0	AI Winter is Coming
0.9193465788645001	0	AI Winter is Coming
0.8975142700394712	0	AI Winter is Coming
0.9383929473436282	0	AI Winter is Coming
0.9483238895473239	0	AI Winter is Coming
0.8942931501576289	0	AI Winter is Coming
0.9672280713378039	0	AI Winter is Coming
0.9265917261397135	0	AI Winter is Coming
0.9384634403064754	0	AI Winter is Coming
0.9401563914552258	0	AI Winter is Coming
0.9615749577575606	0	AI Winter is Coming
0.9137830805586473	0	AI Winter is Coming
0.9235153964527248	0	AI Winter is Coming
0.9576803265968634	0	AI Winter is Coming
0.9398004010009254	0	AI Winter is Coming
0.9684352806233809	0	AI Winter is Coming
0.9650516584000624	0	AI Winter is Coming
0.9119996116114157	0	AI Winter is Coming
0.9563382905460021	0	AI Winter is Coming
0.9143790269866294	0	AI Winter is Coming
0.9539212460085397	0	AI Winter is Coming
0.8945461344858967	0	AI Winter is Coming
1.018880663108221	0	AI Winter is Coming
0.9120338522678604	0	AI Winter is Coming
0.9462374584539313	0	AI Winter is Coming
0.9071542498721044	0	AI Winter is Coming
0.9465209848857372	0	AI Winter is Coming
0.8935234439934686	0	AI Winter is Coming
0.9160476042917973	0	AI Winter is Coming
0.9197225327942276	0	AI Winter is Coming
0.9347276001614474	0	AI Winter is Coming
0.8783300212261169	0	AI Winter is Coming
0.9477537080838327	0	AI Winter is Coming
0.9526348783727259	0	AI Winter is Coming
0.9024971288867784	0	AI Winter is Coming
0.9471308723336791	0	AI Winter is Coming
0.9410478175920668	0	AI Winter is Coming
0.9822528310371069	0	AI Winter is Coming
0.9259653428062696	0	AI Winter is Coming
0.8602001577258892	0	AI Winter is Coming
0.921268121229338	0	AI Winter is Coming
1.0068137978562461	0	AI Winter is Coming
0.9342245196998437	0	AI Winter is Coming
0.9471402724679084	0	AI Winter is Coming
0.9410285393339757	0	AI Winter is Coming
0.9119581370913674	0	AI Winter is Coming
0.9129715297147262	0	AI Winter is Coming
0.9732578022171924	0	AI Winter is Coming
0.9317331849319807	0	AI Winter is Coming
0.938484855740497	0	AI Winter is Coming
0.9803261949275724	0	AI Winter is Coming
0.9405096340300495	0	AI Winter is Coming
0.9657273985650798	0	AI Winter is Coming
0.9331720081434068	0	AI Winter is Coming
0.967476544335387	0	AI Winter is Coming
0.8637246794189368	0	AI Winter is Coming
0.8685210916074535	0	AI Winter is Coming
0.8670327789241222	0	AI Winter is Coming
0.9498715654388366	0	AI Winter is Coming
0.9178835884867066	0	AI Winter is Coming
0.9595904287895832	0	AI Winter is Coming
0.923698942953297	0	AI Winter is Coming
0.8840194608326247	0	AI Winter is Coming
0.9572679503883755	0	AI Winter is Coming
0.8776674722578086	0	AI Winter is Coming
0.9193917200543603	0	AI Winter is Coming
0.9230903475618258	0	AI Winter is Coming
0.9007767389503096	0	AI Winter is Coming
0.9628243428569823	0	AI Winter is Coming
0.9246742216648782	0	AI Winter is Coming
0.9983016863534729	0	AI Winter is Coming
0.9565141606887674	0	AI Winter is Coming
0.918073545874932	0	AI Winter is Coming
0.8860468812263601	0	AI Winter is Coming
0.9268555350226878	0	AI Winter is Coming
0.9267594171408614	0	AI Winter is Coming
0.9574400373318889	0	AI Winter is Coming
0.9214417805700692	0	AI Winter is Coming
0.9966777212645974	0	AI Winter is Coming
0.9164662573738531	0	AI Winter is Coming
0.9047669907370969	0	AI Winter is Coming
0.9457726176250478	0	AI Winter is Coming
0.9608245816034445	0	AI Winter is Coming
0.9547481740893734	0	AI Winter is Coming
0.9584278226324213	0	AI Winter is Coming
0.8876576286536524	0	AI Winter is Coming
0.9098958685989005	0	AI Winter is Coming
0.9393160041184562	0	AI Winter is Coming
0.931602200742158	0	AI Winter is Coming
0.9633363354300825	0	AI Winter is Coming
0.9692100054588653	0	AI Winter is Coming
0.9322563663889297	0	AI Winter is Coming
0.9502154706423785	0	AI Winter is Coming
0.9188427671084773	0	AI Winter is Coming
0.9366455663171007	0	AI Winter is Coming
0.9091509855996693	0	AI Winter is Coming
0.9401295240251103	0	AI Winter is Coming
0.8997528779980346	0	AI Winter is Coming
0.968656515092651	0	AI Winter is Coming
0.9296466357332145	0	AI Winter is Coming
0.939955633170039	0	AI Winter is Coming
0.8864058269821955	0	AI Winter is Coming
0.9726933698811963	0	AI Winter is Coming
0.9200404656748737	0	AI Winter is Coming
0.9589237468382455	0	AI Winter is Coming
0.973522297345422	0	AI Winter is Coming
0.9442712927530952	0	AI Winter is Coming
0.9404691839861493	0	AI Winter is Coming
0.9596402139062645	0	AI Winter is Coming
0.9024057294991248	0	AI Winter is Coming
0.9053438958421642	0	AI Winter is Coming
0.9448453115494634	0	AI Winter is Coming
0.9090815394235815	0	AI Winter is Coming
0.9838754887555938	0	AI Winter is Coming
0.9554722247757235	0	AI Winter is Coming
0.9386002283933822	0	AI Winter is Coming
0.9322078378129368	0	AI Winter is Coming
0.9749404646982727	0	AI Winter is Coming
0.8722546106896325	0	AI Winter is Coming
0.9399524758593041	0	AI Winter is Coming
0.9371580378887409	0	AI Winter is Coming
0.8959986332710028	0	AI Winter is Coming
0.8937171776797245	0	AI Winter is Coming
0.9295854300287282	0	AI Winter is Coming
0.9276337174970194	0	AI Winter is Coming
0.883168865433229	0	AI Winter is Coming
0.9215777835229915	0	AI Winter is Coming
0.9327218710411032	0	AI Winter is Coming
0.9406355812766912	0	AI Winter is Coming
0.917140678391088	0	AI Winter is Coming
0.9310083978497871	0	AI Winter is Coming
0.9689176707658512	0	AI Winter is Coming
0.9255041018739257	0	AI Winter is Coming
0.9568576859044048	0	AI Winter is Coming
1.0048064088114086	0	AI Winter is Coming
0.9175451456443812	0	AI Winter is Coming
0.8900525065201131	0	AI Winter is Coming
0.9921011714768874	0	AI Winter is Coming
0.9734340582294773	0	AI Winter is Coming
0.9043138851792936	0	AI Winter is Coming
0.8842932630876122	0	AI Winter is Coming
0.9020926977304912	0	AI Winter is Coming
0.893389438575011	0	AI Winter is Coming
0.9463061824147018	0	AI Winter is Coming
0.9770762938721932	0	AI Winter is Coming
0.9677299426100959	0	AI Winter is Coming
0.9304969516951845	0	AI Winter is Coming
0.9082508213683552	0	AI Winter is Coming
0.8952808643002885	0	AI Winter is Coming
0.9676284919327083	0	AI Winter is Coming
0.9469243526437054	0	AI Winter is Coming
0.8967653382255396	0	AI Winter is Coming
0.9673623568756121	0	AI Winter is Coming
0.8699446446656923	0	AI Winter is Coming
0.9210557910858588	0	AI Winter is Coming
0.9007001856923104	0	AI Winter is Coming
0.9253292777636533	0	AI Winter is Coming
0.9463463324443706	0	AI Winter is Coming
0.9586456790134228	0	AI Winter is Coming
0.9527143240277473	0	AI Winter is Coming
0.8928612162070264	0	AI Winter is Coming
0.9057824475076882	0	AI Winter is Coming
0.984600318946114	0	AI Winter is Coming
0.918189147621613	0	AI Winter is Coming
0.9459266065520524	0	AI Winter is Coming
0.8897309311150152	0	AI Winter is Coming
0.9568111680544792	0	AI Winter is Coming
0.9441860887098277	0	AI Winter is Coming
0.9287520595096417	0	AI Winter is Coming
0.8761105413798569	0	AI Winter is Coming
0.9044555366044026	0	AI Winter is Coming
0.9503189645335023	0	AI Winter is Coming
0.947502857578562	0	AI Winter is Coming
0.9400874593553196	0	AI Winter is Coming
0.9065001195754833	0	AI Winter is Coming
0.9449452822009713	0	AI Winter is Coming
0.9316136599576812	0	AI Winter is Coming
0.9242209798029687	0	AI Winter is Coming
0.9899755276673696	0	AI Winter is Coming
0.9331732807862213	0	AI Winter is Coming
0.9141974443136139	0	AI Winter is Coming
0.9053384628167165	0	AI Winter is Coming
0.9373747351364107	0	AI Winter is Coming
0.8954387318583679	0	AI Winter is Coming
0.9143005001563795	0	AI Winter is Coming
0.9570159854759029	0	AI Winter is Coming
0.9398790292142903	0	AI Winter is Coming
0.9613153966231588	0	AI Winter is Coming
0.9752616305919065	0	AI Winter is Coming
0.9670986568537527	0	AI Winter is Coming
0.9236908843667387	0	AI Winter is Coming
0.9856778883335844	0	AI Winter is Coming
0.9854248792887095	0	AI Winter is Coming
0.9039011800927556	0	AI Winter is Coming
0.9575363346036538	0	AI Winter is Coming
0.9640527643816723	0	AI Winter is Coming
0.9440102738616528	0	AI Winter is Coming
0.9108447943238605	0	AI Winter is Coming
0.9118476110371667	0	AI Winter is Coming
0.9414513663488622	0	AI Winter is Coming
0.9408522256203475	0	AI Winter is Coming
0.9205060614523778	0	AI Winter is Coming
0.9765599893206819	0	AI Winter is Coming
0.9753675328946352	0	AI Winter is Coming
0.9356527494886091	0	AI Winter is Coming
0.9220023933347421	0	AI Winter is Coming
0.9367551021450589	0	AI Winter is Coming
0.9747608806938205	0	AI Winter is Coming
0.8924922378301001	0	AI Winter is Coming
0.9361754840930372	0	AI Winter is Coming
0.9200136738949579	0	AI Winter is Coming
0.9413973393841739	0	AI Winter is Coming
0.9399827159438209	0	AI Winter is Coming
0.9208223020215238	0	AI Winter is Coming
0.9747510684087008	0	AI Winter is Coming
0.9181506591527832	0	AI Winter is Coming
0.9240790592943536	0	AI Winter is Coming
0.9659895008657932	0	AI Winter is Coming
0.8996900063364649	0	AI Winter is Coming
0.936975771151032	0	AI Winter is Coming
0.9856020047957961	0	AI Winter is Coming
0.903283238447302	0	AI Winter is Coming
0.9356838359923564	0	AI Winter is Coming
0.9135326562645942	0	AI Winter is Coming
0.930953922468156	0	AI Winter is Coming
0.9285291606625354	0	AI Winter is Coming
0.9225825651000422	0	AI Winter is Coming
1.0207263536094917	0	AI Winter is Coming
0.9480665136315328	0	AI Winter is Coming
0.915006354551494	0	AI Winter is Coming
0.9139022826638556	0	AI Winter is Coming
0.9152214494096913	0	AI Winter is Coming
0.899169462278066	0	AI Winter is Coming
0.9230284158046367	0	AI Winter is Coming
0.9200201711730175	0	AI Winter is Coming
0.9901226064380796	0	AI Winter is Coming
0.9425413301807087	0	AI Winter is Coming
0.9322259629391824	0	AI Winter is Coming
0.9542492748983866	0	AI Winter is Coming
0.9534574842578587	0	AI Winter is Coming
0.947697270577425	0	AI Winter is Coming
0.9288459957628186	0	AI Winter is Coming
0.9333447109205679	0	AI Winter is Coming
0.9086205528946859	0	AI Winter is Coming
0.8992191715235827	0	AI Winter is Coming
0.9439426262498327	0	AI Winter is Coming
0.8814108326737434	0	AI Winter is Coming
0.9485662769333306	0	AI Winter is Coming
0.9193140741574762	0	AI Winter is Coming
0.9454346408509781	0	AI Winter is Coming
0.9389256604361468	0	AI Winter is Coming
0.8940877419762222	0	AI Winter is Coming
0.9259580199692523	0	AI Winter is Coming
0.9344077548738062	0	AI Winter is Coming
0.9409659463351078	0	AI Winter is Coming
0.8830979422156586	0	AI Winter is Coming
0.8919911624548535	0	AI Winter is Coming
0.9079296190658565	0	AI Winter is Coming
0.8995928966823804	0	AI Winter is Coming
0.9458763137591747	0	AI Winter is Coming
0.9268234145555403	0	AI Winter is Coming
0.9047575781099042	0	AI Winter is Coming
0.9566069684433934	0	AI Winter is Coming
0.9132003834995392	0	AI Winter is Coming
0.8985539559067106	0	AI Winter is Coming
0.9238701755004451	0	AI Winter is Coming
0.9123643479780884	0	AI Winter is Coming
0.9413569696189432	0	AI Winter is Coming
0.9096197623848737	0	AI Winter is Coming
0.9037959509415132	0	AI Winter is Coming
0.9437474251200145	0	AI Winter is Coming
0.9738052228677406	0	AI Winter is Coming
0.9807602779764762	0	AI Winter is Coming
0.9442869988371011	0	AI Winter is Coming
0.9626915682867876	0	AI Winter is Coming
0.9910478811686039	0	AI Winter is Coming
0.9761631486821729	0	AI Winter is Coming
0.9408587376018658	0	AI Winter is Coming
0.9448014609052156	0	AI Winter is Coming
0.9229052490515239	0	AI Winter is Coming
0.9555720414334731	0	AI Winter is Coming
0.987180065689139	0	AI Winter is Coming
0.9488302109848237	0	AI Winter is Coming
0.9026426520715642	0	AI Winter is Coming
0.9035532307146509	0	AI Winter is Coming
0.9189825727148166	0	AI Winter is Coming
0.9006711943633784	0	AI Winter is Coming
0.9158265774140021	0	AI Winter is Coming
1.000521289311317	0	AI Winter is Coming
0.9520583449685337	0	AI Winter is Coming
0.9104167639712615	0	AI Winter is Coming
0.9866688957437394	0	AI Winter is Coming
0.9897860774110696	0	AI Winter is Coming
0.9646808091482088	0	AI Winter is Coming
0.9450095764960661	0	AI Winter is Coming
0.8909397344436992	0	AI Winter is Coming
0.9391108268758805	0	AI Winter is Coming
0.9721421125551503	0	AI Winter is Coming
0.9505850471807211	0	AI Winter is Coming
0.9830840044936362	0	AI Winter is Coming
0.9134159127703444	0	AI Winter is Coming
0.9397677660223386	0	AI Winter is Coming
0.9742200196709988	0	AI Winter is Coming
0.9578145971133617	0	AI Winter is Coming
0.94075023489035	0	AI Winter is Coming
1.0129727942190836	0	AI Winter is Coming
0.926005682741564	0	AI Winter is Coming
0.9140559555104001	0	AI Winter is Coming
0.9462880573429321	0	AI Winter is Coming
0.909025586826364	0	AI Winter is Coming
0.928276755516837	0	AI Winter is Coming
0.9024389356290216	0	AI Winter is Coming
0.9294998390268632	0	AI Winter is Coming
0.9492874714988769	0	AI Winter is Coming
0.9446756955428247	0	AI Winter is Coming
0.9973777776848047	0	AI Winter is Coming
0.9626773088623384	0	AI Winter is Coming
0.9075855131838643	0	AI Winter is Coming
0.9214408024745068	0	AI Winter is Coming
0.8990764626103072	0	AI Winter is Coming
0.9719431039928437	0	AI Winter is Coming
0.9816472012094416	0	AI Winter is Coming
0.9419783484838966	0	AI Winter is Coming
0.9931063721182659	0	AI Winter is Coming
0.9465518876211931	0	AI Winter is Coming
0.9599726632103674	0	AI Winter is Coming
0.9590096880537373	0	AI Winter is Coming
0.9507991674512352	0	AI Winter is Coming
0.8745429257025558	0	AI Winter is Coming
0.9163034287360945	0	AI Winter is Coming
0.9838563928823064	0	AI Winter is Coming
0.8936856435186239	0	AI Winter is Coming
0.9442273453914112	0	AI Winter is Coming
0.924208396332112	0	AI Winter is Coming
0.961784971781458	0	AI Winter is Coming
0.9571589710267927	0	AI Winter is Coming
0.9425368948153757	0	AI Winter is Coming
0.9554303513157075	0	AI Winter is Coming
0.927183538547235	0	AI Winter is Coming
0.9365814294572756	0	AI Winter is Coming
0.9269299160809449	0	AI Winter is Coming
0.9007737086675546	0	AI Winter is Coming
0.961866613089524	0	AI Winter is Coming
0.9214254397202397	0	AI Winter is Coming
0.9502615346924489	0	AI Winter is Coming
0.9629368640062509	0	AI Winter is Coming
0.9898309866112636	0	AI Winter is Coming
0.9168566041351718	0	AI Winter is Coming
0.9475547579493008	0	AI Winter is Coming
0.9398188001066244	0	AI Winter is Coming
1.0046590125016759	0	AI Winter is Coming
0.9528844019746421	0	AI Winter is Coming
0.9408822634408739	0	AI Winter is Coming
0.9309943604831974	0	AI Winter is Coming
0.9246000546177177	0	AI Winter is Coming
0.9396832334545274	0	AI Winter is Coming
0.9839741635285918	0	AI Winter is Coming
0.9342303393459597	0	AI Winter is Coming
0.9228349162099915	0	AI Winter is Coming
0.9487050798631281	0	AI Winter is Coming
0.9313117618361685	0	AI Winter is Coming
0.9086661626822851	0	AI Winter is Coming
0.8987016826501385	0	AI Winter is Coming
0.9835875005028901	0	AI Winter is Coming
0.9638817681036544	0	AI Winter is Coming
0.9432492915454858	0	AI Winter is Coming
0.9080644276771301	0	AI Winter is Coming
0.9515292935648715	0	AI Winter is Coming
0.9339218848750364	0	AI Winter is Coming
0.9465083006161095	0	AI Winter is Coming
0.9013032753661818	0	AI Winter is Coming
0.9275616948939409	0	AI Winter is Coming
0.9126382457038555	0	AI Winter is Coming
0.923602984600426	0	AI Winter is Coming
0.8979666926011826	0	AI Winter is Coming
0.9047674434520124	0	AI Winter is Coming
0.9505088946896217	0	AI Winter is Coming
0.9316486095998902	0	AI Winter is Coming
0.9332060023893385	0	AI Winter is Coming
0.9121069604146825	0	AI Winter is Coming
0.9899117659090378	0	AI Winter is Coming
0.9148318182944456	0	AI Winter is Coming
0.9267053053967109	0	AI Winter is Coming
0.9258575840600556	0	AI Winter is Coming
0.9705847095310811	0	AI Winter is Coming
0.9158183362815842	0	AI Winter is Coming
0.9323979687245911	0	AI Winter is Coming
0.9541442401284603	0	AI Winter is Coming
0.9509635624953154	0	AI Winter is Coming
0.9486130006329506	0	AI Winter is Coming
0.9368930441339048	0	AI Winter is Coming
0.9767503349359458	0	AI Winter is Coming
0.97944655455253	0	AI Winter is Coming
0.9520693055040222	0	AI Winter is Coming
0.9887205338970744	0	AI Winter is Coming
0.9221651535531986	0	AI Winter is Coming
0.9793454080510863	0	AI Winter is Coming
0.9319056748043091	0	AI Winter is Coming
0.9763463167214415	0	AI Winter is Coming
0.8724280431977705	0	AI Winter is Coming
0.9140568492005956	0	AI Winter is Coming
0.8734702636191188	0	AI Winter is Coming
0.9210606509418607	0	AI Winter is Coming
0.9600505060052607	0	AI Winter is Coming
0.9051513979421267	0	AI Winter is Coming
0.9297265801679161	0	AI Winter is Coming
0.9678149003870671	0	AI Winter is Coming
0.9651758020742203	0	AI Winter is Coming
0.9522739751661486	0	AI Winter is Coming
0.9577200745719606	0	AI Winter is Coming
0.9652926952069899	0	AI Winter is Coming
0.936288920570059	0	AI Winter is Coming
0.967125041238566	0	AI Winter is Coming
0.9120342696504432	0	AI Winter is Coming
0.937084268380754	0	AI Winter is Coming
0.9609549199108738	0	AI Winter is Coming
0.8988803871744341	0	AI Winter is Coming
0.9998272117333791	0	AI Winter is Coming
0.9679472119084283	0	AI Winter is Coming
0.959114692803723	0	AI Winter is Coming
0.9396419006639675	0	AI Winter is Coming
0.954976144602653	0	AI Winter is Coming
0.9271072000224677	0	AI Winter is Coming
0.9364166159106675	0	AI Winter is Coming
0.9432299269943741	0	AI Winter is Coming
0.9280394326501922	0	AI Winter is Coming
0.9294585286224626	0	AI Winter is Coming
0.8957199412137306	0	AI Winter is Coming
0.9832582664270716	0	AI Winter is Coming
0.9074426488755287	0	AI Winter is Coming
0.9891720662082447	0	AI Winter is Coming
0.9163706867211832	0	AI Winter is Coming
0.940966928014209	0	AI Winter is Coming
0.8938879290474087	0	AI Winter is Coming
0.9804226369479178	0	AI Winter is Coming
0.9186748433278594	0	AI Winter is Coming
0.9303731490468162	0	AI Winter is Coming
0.9452007400798306	0	AI Winter is Coming
0.9156090061166469	0	AI Winter is Coming
0.9145425797033034	0	AI Winter is Coming
0.9236968264927427	0	AI Winter is Coming
0.9625581948656073	0	AI Winter is Coming
0.9012598635476855	0	AI Winter is Coming
0.8776765024025198	0	AI Winter is Coming
0.9525116598600367	0	AI Winter is Coming
0.9164533331269963	0	AI Winter is Coming
0.9210506897051584	0	AI Winter is Coming
0.9693595284822526	0	AI Winter is Coming
0.9431537687345677	0	AI Winter is Coming
0.9657874640712942	0	AI Winter is Coming
1.0215526811266582	0	AI Winter is Coming
0.956576315893529	0	AI Winter is Coming
0.9376578752222919	0	AI Winter is Coming
0.8900451691832537	0	AI Winter is Coming
0.9001019020944916	0	AI Winter is Coming
0.9196490874664273	0	AI Winter is Coming
0.9749531192066437	0	AI Winter is Coming
0.9374462223591625	0	AI Winter is Coming
0.9044599939456597	0	AI Winter is Coming
0.9292028511600533	0	AI Winter is Coming
0.9412530724194832	0	AI Winter is Coming
0.9372450404694745	0	AI Winter is Coming
0.9137675012418096	0	AI Winter is Coming
0.9565097690817232	0	AI Winter is Coming
0.9207501208105416	0	AI Winter is Coming
0.9419804718422644	0	AI Winter is Coming
0.9063906407145818	0	AI Winter is Coming
0.9038249676673469	0	AI Winter is Coming
0.9348354154099604	0	AI Winter is Coming
0.894388619722726	0	AI Winter is Coming
0.996992094397592	0	AI Winter is Coming
0.9456428520807358	0	AI Winter is Coming
0.9522996808000053	0	AI Winter is Coming
0.9358224536249486	0	AI Winter is Coming
0.971032031406832	0	AI Winter is Coming
0.9620629341220408	0	AI Winter is Coming
0.9557157730674833	0	AI Winter is Coming
0.9697933664669288	0	AI Winter is Coming
0.9671921605254725	0	AI Winter is Coming
0.9786628069418767	0	AI Winter is Coming
0.9993223919552412	0	AI Winter is Coming
0.9723513992034809	0	AI Winter is Coming
0.9335960652540967	0	AI Winter is Coming
0.894909822976328	0	AI Winter is Coming
0.9663992807998381	0	AI Winter is Coming
0.9152744393716269	0	AI Winter is Coming
0.9749543898068812	0	AI Winter is Coming
0.99198319146294	0	AI Winter is Coming
0.9247363887524933	0	AI Winter is Coming
0.8869443249052656	0	AI Winter is Coming
0.9710836266052985	0	AI Winter is Coming
0.9154763297018543	0	AI Winter is Coming
0.9933237732470906	0	AI Winter is Coming
0.9001130473954553	0	AI Winter is Coming
0.9292660949980031	0	AI Winter is Coming
0.9172371390975926	0	AI Winter is Coming
0.9429581974329846	0	AI Winter is Coming
0.942276375006363	0	AI Winter is Coming
0.9292237553884592	0	AI Winter is Coming
0.9895843048362266	0	AI Winter is Coming
0.8977643952290035	0	AI Winter is Coming
0.9165239647384643	0	AI Winter is Coming
0.9687043704486157	0	AI Winter is Coming
0.9403267092956074	0	AI Winter is Coming
0.8745672219172975	0	AI Winter is Coming
0.9276070351045078	0	AI Winter is Coming
0.9375636788794249	0	AI Winter is Coming
0.9689603982230642	0	AI Winter is Coming
0.8860316641636813	0	AI Winter is Coming
0.951820069959139	0	AI Winter is Coming
0.9770822596331266	0	AI Winter is Coming
0.9300974497647647	0	AI Winter is Coming
0.9382274296923084	0	AI Winter is Coming
0.9268574461824498	0	AI Winter is Coming
0.8999251746012803	0	AI Winter is Coming
0.8966204029993989	0	AI Winter is Coming
0.9147732690376618	0	AI Winter is Coming
0.9905408828638269	0	AI Winter is Coming
0.935070227342913	0	AI Winter is Coming
0.9624938548492549	0	AI Winter is Coming
0.8854568008405	0	AI Winter is Coming
0.9814396243808311	0	AI Winter is Coming
0.9683977852186902	0	AI Winter is Coming
0.9304661134691271	0	AI Winter is Coming
0.9309537289570018	0	AI Winter is Coming
0.9487296595738867	0	AI Winter is Coming
0.9460016067617631	0	AI Winter is Coming
0.9229267992278419	0	AI Winter is Coming
0.9370291222718634	0	AI Winter is Coming
0.8523618527875582	0	AI Winter is Coming
0.9468011310628025	0	AI Winter is Coming
0.9562435876589516	0	AI Winter is Coming
0.9787480009524601	0	AI Winter is Coming
0.9530873509581222	0	AI Winter is Coming
0.95598747380958	0	AI Winter is Coming
0.9244672151049935	0	AI Winter is Coming
0.9583076460018378	0	AI Winter is Coming
0.9456888317735335	0	AI Winter is Coming
0.9947676003762562	0	AI Winter is Coming
0.9255679186802069	0	AI Winter is Coming
0.9539345475603357	0	AI Winter is Coming
0.9631375788475852	0	AI Winter is Coming
0.9382217588300431	0	AI Winter is Coming
0.9352962383602562	0	AI Winter is Coming
0.9556511606504573	0	AI Winter is Coming
0.9467184995100516	0	AI Winter is Coming
0.956026017327581	0	AI Winter is Coming
0.9634298607720788	0	AI Winter is Coming
0.9260515838684003	0	AI Winter is Coming
1.0340889342233668	0	AI Winter is Coming
0.9674382126862618	0	AI Winter is Coming
0.9610353673541946	0	AI Winter is Coming
0.9609603653188097	0	AI Winter is Coming
1.0136654024688723	0	AI Winter is Coming
0.9047904522518637	0	AI Winter is Coming
0.9511673079011794	0	AI Winter is Coming
0.9496134290780622	0	AI Winter is Coming
0.9506337042596729	0	AI Winter is Coming
0.9543006167045851	0	AI Winter is Coming
0.8899854950558845	0	AI Winter is Coming
0.9868932925889293	0	AI Winter is Coming
0.9463920897476809	0	AI Winter is Coming
0.911835135071738	0	AI Winter is Coming
0.9031941999841171	0	AI Winter is Coming
0.8883230330476505	0	AI Winter is Coming
0.9096179327560143	0	AI Winter is Coming
0.9515410114025538	0	AI Winter is Coming
0.898114612070601	0	AI Winter is Coming
0.9319681383574204	0	AI Winter is Coming
0.9739743013878195	0	AI Winter is Coming
0.929903476439801	0	AI Winter is Coming
0.945361589934666	0	AI Winter is Coming
0.9469545162895016	0	AI Winter is Coming
0.9838129009383484	0	AI Winter is Coming
0.9390023888511723	0	AI Winter is Coming
0.882473733862594	0	AI Winter is Coming
0.9569403298179325	0	AI Winter is Coming
0.9410889303257073	0	AI Winter is Coming
0.953662138038372	0	AI Winter is Coming
0.9436360004579019	0	AI Winter is Coming
0.9523602586857494	0	AI Winter is Coming
0.9311886207954891	0	AI Winter is Coming
0.8967560759473856	0	AI Winter is Coming
0.9074211602126575	0	AI Winter is Coming
0.9590686737324743	0	AI Winter is Coming
0.9507532156097923	0	AI Winter is Coming
0.9172494044828191	0	AI Winter is Coming
0.9947068819671641	0	AI Winter is Coming
0.9398552397780071	0	AI Winter is Coming
0.9291125669440671	0	AI Winter is Coming
0.9525017452174495	0	AI Winter is Coming
0.9504432172565598	0	AI Winter is Coming
0.9881729778713786	0	AI Winter is Coming
0.9651216467119547	0	AI Winter is Coming
0.9205910530597007	0	AI Winter is Coming
0.9340131996791308	0	AI Winter is Coming
0.9502647966695889	0	AI Winter is Coming
0.9338862889442896	0	AI Winter is Coming
0.9442117292194028	0	AI Winter is Coming
0.8862272044047471	0	AI Winter is Coming
0.8866620742342533	0	AI Winter is Coming
0.9280333996832946	0	AI Winter is Coming
0.9202572299997993	0	AI Winter is Coming
0.9113366251261981	0	AI Winter is Coming
0.9693796451094459	0	AI Winter is Coming
0.9422519020090233	0	AI Winter is Coming
0.9246305567827514	0	AI Winter is Coming
1.0004205295833968	0	AI Winter is Coming
0.9282619228241292	0	AI Winter is Coming
0.9306538834287292	0	AI Winter is Coming
0.9021988590585508	0	AI Winter is Coming
0.926339915968655	0	AI Winter is Coming
0.9647139257029467	0	AI Winter is Coming
0.94993475486884	0	AI Winter is Coming
0.9431988225294652	0	AI Winter is Coming
0.9350229313424856	0	AI Winter is Coming
0.9500343975949445	0	AI Winter is Coming
1.0187826901421728	0	AI Winter is Coming
0.9491010400118438	0	AI Winter is Coming
0.9535816949472417	0	AI Winter is Coming
0.9066512722196389	0	AI Winter is Coming
0.9296855937395436	0	AI Winter is Coming
0.9984620014522018	0	AI Winter is Coming
0.9174696121732603	0	AI Winter is Coming
0.9148546698648843	0	AI Winter is Coming
0.9818492883263885	0	AI Winter is Coming
0.9277567915791516	0	AI Winter is Coming
0.9208677440987125	0	AI Winter is Coming
0.9091848460326138	0	AI Winter is Coming
0.913124095412433	0	AI Winter is Coming
0.9151875235418698	0	AI Winter is Coming
0.949822048830691	0	AI Winter is Coming
0.9126405209635066	0	AI Winter is Coming
0.9759978934901645	0	AI Winter is Coming
0.9762293875497897	0	AI Winter is Coming
0.9224715090185479	0	AI Winter is Coming
0.9701902186544837	0	AI Winter is Coming
0.9073755791742929	0	AI Winter is Coming
0.924275949535443	0	AI Winter is Coming
0.9246176628826348	0	AI Winter is Coming
0.9456041401354385	0	AI Winter is Coming
0.9161323774709672	0	AI Winter is Coming
0.9178076193890659	0	AI Winter is Coming
0.9272947234710639	0	AI Winter is Coming
0.9275098972502122	0	AI Winter is Coming
0.9589057599454672	0	AI Winter is Coming
0.9672770773417444	0	AI Winter is Coming
0.9622949941400136	0	AI Winter is Coming
0.9087512819450291	0	AI Winter is Coming
0.9847105211188063	0	AI Winter is Coming
0.93564625816813	0	AI Winter is Coming
0.965203221348076	0	AI Winter is Coming
0.9699074401565848	0	AI Winter is Coming
0.9674026763522482	0	AI Winter is Coming
0.9093890059272253	0	AI Winter is Coming
0.9092844366298934	0	AI Winter is Coming
0.8852719641560888	0	AI Winter is Coming
0.9484610160873599	0	AI Winter is Coming
0.9039079272589836	0	AI Winter is Coming
0.9322196718269191	0	AI Winter is Coming
0.9378553578106202	0	AI Winter is Coming
0.896286258771358	0	AI Winter is Coming
0.9238532626484414	0	AI Winter is Coming
1.0018152569870646	0	AI Winter is Coming
0.9238601690612648	0	AI Winter is Coming
0.9249907787941583	0	AI Winter is Coming
0.9141000686127991	0	AI Winter is Coming
0.9081855194884916	0	AI Winter is Coming
0.9359335169924181	0	AI Winter is Coming
0.9496564536238172	0	AI Winter is Coming
0.9358374169501108	0	AI Winter is Coming
0.9200213396607535	0	AI Winter is Coming
0.9653745017181853	0	AI Winter is Coming
0.9639000355252372	0	AI Winter is Coming
0.967465998634563	0	AI Winter is Coming
0.9016870247090435	0	AI Winter is Coming
0.9129912148833791	0	AI Winter is Coming
0.9601410589947506	0	AI Winter is Coming
0.8905036417270422	0	AI Winter is Coming
0.96060605454336645	0	AI Winter is Coming
0.9487741326538731	0	AI Winter is Coming
0.9650003997318221	0	AI Winter is Coming
0.9376256536002857	0	AI Winter is Coming
0.9005446348819757	0	AI Winter is Coming
0.9410169942509832	0	AI Winter is Coming
1.002871107863859	0	AI Winter is Coming
0.9668309079352113	0	AI Winter is Coming
0.964353292213493	0	AI Winter is Coming
0.9526478690901296	0	AI Winter is Coming
0.9401043403499568	0	AI Winter is Coming
1.0012488008682845	0	AI Winter is Coming
0.9520492075296916	0	AI Winter is Coming
0.9168691633204139	0	AI Winter is Coming
1.0008346906403156	0	AI Winter is Coming
0.9179031887008235	0	AI Winter is Coming
0.9358824232531497	0	AI Winter is Coming
0.9000919743633718	0	AI Winter is Coming
0.9059671421518831	0	AI Winter is Coming
0.9850301481680894	0	AI Winter is Coming
0.8794510644327105	0	AI Winter is Coming
0.9372637205735362	0	AI Winter is Coming
0.9704535316971269	0	AI Winter is Coming
0.927286482134319	0	AI Winter is Coming
0.9806522125287139	0	AI Winter is Coming
0.9443892023975624	0	AI Winter is Coming
0.950755148126332	0	AI Winter is Coming
0.9045946108962473	0	AI Winter is Coming
0.9190629120037649	0	AI Winter is Coming
0.9604069103424288	0	AI Winter is Coming
0.8855989748706804	0	AI Winter is Coming
0.9642886816074655	0	AI Winter is Coming
0.9615481877701348	0	AI Winter is Coming
0.9829419976729667	0	AI Winter is Coming
0.9457736831858273	0	AI Winter is Coming
0.972324098253743	0	AI Winter is Coming
0.95412685127655	0	AI Winter is Coming
0.933603857428113	0	AI Winter is Coming
0.9580727050220718	0	AI Winter is Coming
0.9592371096254441	0	AI Winter is Coming
0.9363157495052422	0	AI Winter is Coming
0.9090647184690513	0	AI Winter is Coming
0.9028779820654175	0	AI Winter is Coming
0.9133717345103384	0	AI Winter is Coming
0.9341670777612278	0	AI Winter is Coming
0.909632101354199	0	AI Winter is Coming
0.9487799495396291	0	AI Winter is Coming
0.938868258608771	0	AI Winter is Coming
0.8695750738835601	0	AI Winter is Coming
0.9229961509950118	0	AI Winter is Coming
0.8996279418195459	0	AI Winter is Coming
0.986386977541013	0	AI Winter is Coming
0.9182705591123705	0	AI Winter is Coming
0.9549870986726685	0	AI Winter is Coming
0.8920577425558548	0	AI Winter is Coming
0.9269101626754193	0	AI Winter is Coming
0.9226432075008241	0	AI Winter is Coming
0.9026786165259669	0	AI Winter is Coming
0.9263093948623299	0	AI Winter is Coming
0.9566802350637341	0	AI Winter is Coming
0.9772973295970814	0	AI Winter is Coming
0.9328205580687084	0	AI Winter is Coming
0.9524595247730923	0	AI Winter is Coming
0.9779008966564674	0	AI Winter is Coming
0.885885130364014	0	AI Winter is Coming
0.943689746085725	0	AI Winter is Coming
0.9024762319213154	0	AI Winter is Coming
0.9595735133865303	0	AI Winter is Coming
1.0293942249513044	0	AI Winter is Coming
0.9076689798888382	0	AI Winter is Coming
0.9849367647260613	0	AI Winter is Coming
0.9397929860598176	0	AI Winter is Coming
0.9002969821059598	0	AI Winter is Coming
0.976265268749141	0	AI Winter is Coming
0.9483263008386539	0	AI Winter is Coming
0.9291894786354079	0	AI Winter is Coming
0.9367721903657404	0	AI Winter is Coming
0.9992992210427832	0	AI Winter is Coming
0.9013716077105832	0	AI Winter is Coming
0.9344967858007887	0	AI Winter is Coming
0.9152824912202241	0	AI Winter is Coming
0.9436140484696266	0	AI Winter is Coming
0.9877576579553248	0	AI Winter is Coming
0.9253506602959455	0	AI Winter is Coming
0.9175390549886595	0	AI Winter is Coming
0.8981388164262375	0	AI Winter is Coming
0.9206653674924361	0	AI Winter is Coming
0.9719965529747452	0	AI Winter is Coming
0.9366056502676849	0	AI Winter is Coming
0.9116765109383179	0	AI Winter is Coming
0.9498210548872706	0	AI Winter is Coming
0.9072117024628041	0	AI Winter is Coming
0.8937586642514568	0	AI Winter is Coming
0.9400127031109523	0	AI Winter is Coming
0.9123761617055299	0	AI Winter is Coming
0.9160878795217312	0	AI Winter is Coming
0.9506708281938359	0	AI Winter is Coming
0.9312293382030586	0	AI Winter is Coming
0.9206425808592207	0	AI Winter is Coming
0.9229811378911875	0	AI Winter is Coming
0.9666230643402135	0	AI Winter is Coming
0.9266472943392849	0	AI Winter is Coming
0.9441882773909771	0	AI Winter is Coming
0.9457469256063903	0	AI Winter is Coming
0.9723102411617004	0	AI Winter is Coming
0.8907720182613541	0	AI Winter is Coming
0.9353145797026122	0	AI Winter is Coming
0.8895880724357464	0	AI Winter is Coming
0.9669034757718911	0	AI Winter is Coming
0.8953108235453636	0	AI Winter is Coming
0.9635801074124006	0	AI Winter is Coming
0.9562602020050829	0	AI Winter is Coming
1.0355690320702595	0	AI Winter is Coming
0.9094928852688052	0	AI Winter is Coming
0.8751944859545454	0	AI Winter is Coming
0.9282636113160804	0	AI Winter is Coming
0.9494015536180452	0	AI Winter is Coming
0.9817066042548591	0	AI Winter is Coming
0.9409679900746111	0	AI Winter is Coming
0.8940355016288539	0	AI Winter is Coming
0.913075181285939	0	AI Winter is Coming
0.9008675895904235	0	AI Winter is Coming
0.8698288906991207	0	AI Winter is Coming
0.9628154060117303	0	AI Winter is Coming
0.9504255070172598	0	AI Winter is Coming
0.9611238514122439	0	AI Winter is Coming
0.9123693556162378	0	AI Winter is Coming
0.9798798810708517	0	AI Winter is Coming
0.930968581687086	0	AI Winter is Coming
0.987440873593154	0	AI Winter is Coming
0.9522794484396401	0	AI Winter is Coming
0.9200826744739309	0	AI Winter is Coming
0.9100960017141272	0	AI Winter is Coming
0.9258603591436558	0	AI Winter is Coming
0.9659429886518366	0	AI Winter is Coming
0.9691400456030215	0	AI Winter is Coming
0.9116616489457978	0	AI Winter is Coming
0.9022574990444858	0	AI Winter is Coming
0.9401434185602994	0	AI Winter is Coming
0.9168582269666514	0	AI Winter is Coming
0.90650834562967	0	AI Winter is Coming
0.9269888928208544	0	AI Winter is Coming
0.9935094388148895	0	AI Winter is Coming
0.8993602099355743	0	AI Winter is Coming
0.9391988532828173	0	AI Winter is Coming
0.9393833826981987	0	AI Winter is Coming
0.9309255384633178	0	AI Winter is Coming
0.8924065712332307	0	AI Winter is Coming
0.9223746306103894	0	AI Winter is Coming
0.9497392590627084	0	AI Winter is Coming
0.9585767461088243	0	AI Winter is Coming
0.9531018008372522	0	AI Winter is Coming
0.9744913201294729	0	AI Winter is Coming
0.9032180578476839	0	AI Winter is Coming
0.916594551323333	0	AI Winter is Coming
0.9226405990680581	0	AI Winter is Coming
0.9683607613018096	0	AI Winter is Coming
0.9379587898294871	0	AI Winter is Coming
0.911726725717756	0	AI Winter is Coming
0.9634303031941986	0	AI Winter is Coming
0.9868053785306518	0	AI Winter is Coming
0.9259646184506496	0	AI Winter is Coming
0.9483278495441144	0	AI Winter is Coming
0.9246753489964425	0	AI Winter is Coming
0.9415042749259575	0	AI Winter is Coming
0.9694988737647647	0	AI Winter is Coming
0.9253522536163021	0	AI Winter is Coming
0.9337342173341754	0	AI Winter is Coming
0.9764362225031266	0	AI Winter is Coming
0.9430397509126907	0	AI Winter is Coming
0.9605149793619688	0	AI Winter is Coming
0.9701291455665021	0	AI Winter is Coming
0.983277216552151	0	AI Winter is Coming
0.9240413898315032	0	AI Winter is Coming
0.9359857512089136	0	AI Winter is Coming
0.8738184885859328	0	AI Winter is Coming
0.9531174957416584	0	AI Winter is Coming
0.9354958274093704	0	AI Winter is Coming
0.9330051993861714	0	AI Winter is Coming
0.9318783972654304	0	AI Winter is Coming
0.9112729028043839	0	AI Winter is Coming
0.9456370668168025	0	AI Winter is Coming
0.9478970990683043	0	AI Winter is Coming
0.9123196411872169	0	AI Winter is Coming
0.9037396171035884	0	AI Winter is Coming
0.9155967061603323	0	AI Winter is Coming
0.9395830784802812	0	AI Winter is Coming
0.8889634704004168	0	AI Winter is Coming
0.9303942025312286	0	AI Winter is Coming
0.9137974807870208	0	AI Winter is Coming
0.9156952073365249	0	AI Winter is Coming
0.9463610856207567	0	AI Winter is Coming
0.8993863758877931	0	AI Winter is Coming
0.9696697377883307	0	AI Winter is Coming
1.0043317186390408	0	AI Winter is Coming
0.9259449279152663	0	AI Winter is Coming
0.904199969753972	0	AI Winter is Coming
0.9566501139959674	0	AI Winter is Coming
0.9086633861668331	0	AI Winter is Coming
0.9109179900562909	0	AI Winter is Coming
0.9518529961099028	0	AI Winter is Coming
0.9261695620468511	0	AI Winter is Coming
0.9456821862588495	0	AI Winter is Coming
0.9607632487761467	0	AI Winter is Coming
0.9170141046978044	0	AI Winter is Coming
0.9877386987387771	0	AI Winter is Coming
0.9109216419766865	0	AI Winter is Coming
0.9647093339698772	0	AI Winter is Coming
0.9287292966456379	0	AI Winter is Coming
0.9175866883102588	0	AI Winter is Coming
0.9662052476243979	0	AI Winter is Coming
0.9564736551715929	0	AI Winter is Coming
0.9442031253701444	0	AI Winter is Coming
0.9278721583398662	0	AI Winter is Coming
0.943819643678179	0	AI Winter is Coming
0.9791777612214247	0	AI Winter is Coming
0.9751241374049284	0	AI Winter is Coming
0.9812068776511862	0	AI Winter is Coming
0.94947651213536	0	AI Winter is Coming
0.9727447876266231	0	AI Winter is Coming
0.9319142527695795	0	AI Winter is Coming
0.940952104444941	0	AI Winter is Coming
0.9922403028224172	0	AI Winter is Coming
0.9207271698287944	0	AI Winter is Coming
0.9155426375065704	0	AI Winter is Coming
0.9127190154392636	0	AI Winter is Coming
0.9717114419574716	0	AI Winter is Coming
0.9673384692875585	0	AI Winter is Coming
0.9685895158990054	0	AI Winter is Coming
0.9189196875121344	0	AI Winter is Coming
0.9798016399821124	0	AI Winter is Coming
0.9448844804363775	0	AI Winter is Coming
0.9143220030026243	0	AI Winter is Coming
0.91965203191784	0	AI Winter is Coming
0.9075669028777432	0	AI Winter is Coming
0.9119620315299835	0	AI Winter is Coming
0.8552424810859807	0	AI Winter is Coming
0.9006943728442205	0	AI Winter is Coming
0.9174810938862588	0	AI Winter is Coming
0.9299135159835079	0	AI Winter is Coming
0.8995936887332036	0	AI Winter is Coming
0.9165689425378316	0	AI Winter is Coming
0.9724648131575381	0	AI Winter is Coming
0.9604208793924328	0	AI Winter is Coming
0.98851056541526106	0	AI Winter is Coming
0.9145610796747087	0	AI Winter is Coming
0.9086787736284679	0	AI Winter is Coming
[truncated: 538,001 more rows]
