# Supplementary material for: Crowdsourced mapping of unexplored target space of kinase inhibitors
Source: Nat Commun. 2021 Jun 3;12:3307. doi: 10.1038/s41467-021-23165-1 (PMC8175708; doi:10.1038/s41467-021-23165-1)
Supplement: Supplementary file 7 — Source Data [file 41467_2021_23165_MOESM7_ESM.zip › source_data/SuppFig6_SuppFig7/SuppFig6c-7c.csv]

bootstrappedScore	bayes	participant	dq
0.5506799964777258	1999	Q.E.D
0.4822372322236505	1999	Q.E.D
0.540054844205837	1999	Q.E.D
0.5500280695185287	1999	Q.E.D
0.4918744286605447	1999	Q.E.D
0.6147898364671042	1999	Q.E.D
0.503255389272355	1999	Q.E.D
0.5298313480195186	1999	Q.E.D
0.5394616822921721	1999	Q.E.D
0.4914182012649837	1999	Q.E.D
0.47237690409544203	1999	Q.E.D
0.568324458714469	1999	Q.E.D
0.5724740796411344	1999	Q.E.D
0.5410386794904977	1999	Q.E.D
0.49915586741767776	1999	Q.E.D
0.5310848120466721	1999	Q.E.D
0.5977312655299846	1999	Q.E.D
0.4995917836589443	1999	Q.E.D
0.5312666371641718	1999	Q.E.D
0.559915286987759	1999	Q.E.D
0.5859022434407575	1999	Q.E.D
0.4911688507715767	1999	Q.E.D
0.6089556563553362	1999	Q.E.D
0.47950074561650957	1999	Q.E.D
0.48861670928222184	1999	Q.E.D
0.55466040248329	1999	Q.E.D
0.4744021171632073	1999	Q.E.D
0.48312675585769344	1999	Q.E.D
0.5514165869753207	1999	Q.E.D
0.5858701397848632	1999	Q.E.D
0.47046827249065915	1999	Q.E.D
0.5759533175799039	1999	Q.E.D
0.5780897836908901	1999	Q.E.D
0.5860815469309795	1999	Q.E.D
0.5038854046647995	1999	Q.E.D
0.5676089461777563	1999	Q.E.D
0.5496653001018514	1999	Q.E.D
0.4630242196018296	1999	Q.E.D
0.5389180091088533	1999	Q.E.D
0.5592349614229206	1999	Q.E.D
0.5108133160714253	1999	Q.E.D
0.5745648995896072	1999	Q.E.D
0.5452457547099079	1999	Q.E.D
0.5094727533248686	1999	Q.E.D
0.5246841670411276	1999	Q.E.D
0.5676528181286461	1999	Q.E.D
0.5025564603728727	1999	Q.E.D
0.48012597970761955	1999	Q.E.D
0.5187023726905408	1999	Q.E.D
0.55733010028551	1999	Q.E.D
0.5319759547868599	1999	Q.E.D
0.5007697577092683	1999	Q.E.D
0.49528308201617793	1999	Q.E.D
0.5624780027032192	1999	Q.E.D
0.5928860455678716	1999	Q.E.D
0.5938449794173746	1999	Q.E.D
0.5108285316560249	1999	Q.E.D
0.5414865884395156	1999	Q.E.D
0.5761799502281186	1999	Q.E.D
0.5377679741249345	1999	Q.E.D
0.47383407619490103	1999	Q.E.D
0.464011576187313	1999	Q.E.D
0.5098281382414701	1999	Q.E.D
0.4858377501113134	1999	Q.E.D
0.5212012079968745	1999	Q.E.D
0.5223704554789073	1999	Q.E.D
0.5325216266942221	1999	Q.E.D
0.5348446515437677	1999	Q.E.D
0.48633025709049515	1999	Q.E.D
0.5604500314994663	1999	Q.E.D
0.5101842154617297	1999	Q.E.D
0.4891347974227083	1999	Q.E.D
0.5934605678415193	1999	Q.E.D
0.5349933306303871	1999	Q.E.D
0.48329143883797204	1999	Q.E.D
0.5183180600564543	1999	Q.E.D
0.5370401485183071	1999	Q.E.D
0.5610779032213861	1999	Q.E.D
0.4614705647466057	1999	Q.E.D
0.41348274027297166	1999	Q.E.D
0.5311965227657802	1999	Q.E.D
0.5241923821846451	1999	Q.E.D
0.5031985317765982	1999	Q.E.D
0.5173183810609812	1999	Q.E.D
0.5095453888592526	1999	Q.E.D
0.467319388455964	1999	Q.E.D
0.5079108261740426	1999	Q.E.D
0.516223876241233	1999	Q.E.D
0.5689933973203014	1999	Q.E.D
0.5356010996109992	1999	Q.E.D
0.505513334031374	1999	Q.E.D
0.5029634161116131	1999	Q.E.D
0.49017088115525986	1999	Q.E.D
0.5201643558209412	1999	Q.E.D
0.557650838583775	1999	Q.E.D
0.4893673949416565	1999	Q.E.D
0.4568569489159499	1999	Q.E.D
0.5244359483689907	1999	Q.E.D
0.5555697412438139	1999	Q.E.D
0.5252246973183676	1999	Q.E.D
0.5407779643883955	1999	Q.E.D
0.5464731646802036	1999	Q.E.D
0.494504529815555	1999	Q.E.D
0.46949215814127904	1999	Q.E.D
0.5080950171172591	1999	Q.E.D
0.5068263257818348	1999	Q.E.D
0.524178177314941	1999	Q.E.D
0.5563582404529173	1999	Q.E.D
0.5441544670675713	1999	Q.E.D
0.4121196919048139	1999	Q.E.D
0.5601226462340054	1999	Q.E.D
0.5282898512812311	1999	Q.E.D
0.5590976422055933	1999	Q.E.D
0.44283589892673925	1999	Q.E.D
0.45623409036866824	1999	Q.E.D
0.5309222144344311	1999	Q.E.D
0.5818576392575432	1999	Q.E.D
0.47863013588665976	1999	Q.E.D
0.5662353623865763	1999	Q.E.D
0.4959965962506847	1999	Q.E.D
0.5262937648497642	1999	Q.E.D
0.530024800221859	1999	Q.E.D
0.538007017596909	1999	Q.E.D
0.5547322934069253	1999	Q.E.D
0.5884099816225767	1999	Q.E.D
0.5743422991066477	1999	Q.E.D
0.5046634249489893	1999	Q.E.D
0.6172801943525886	1999	Q.E.D
0.5033405210986949	1999	Q.E.D
0.521157657974032	1999	Q.E.D
0.5134736382229803	1999	Q.E.D
0.532413213353836	1999	Q.E.D
0.4895282279424061	1999	Q.E.D
0.4851956295283854	1999	Q.E.D
0.584594545486627	1999	Q.E.D
0.5462471266426298	1999	Q.E.D
0.528800701616928	1999	Q.E.D
0.5039460501338581	1999	Q.E.D
0.5465401194384727	1999	Q.E.D
0.43511806436262435	1999	Q.E.D
0.5401435179021096	1999	Q.E.D
0.49411599781301735	1999	Q.E.D
0.5391817034705837	1999	Q.E.D
0.5031764605768364	1999	Q.E.D
0.5270264667529032	1999	Q.E.D
0.513183073315258	1999	Q.E.D
0.4773658969312737	1999	Q.E.D
0.4835682776808833	1999	Q.E.D
0.568803042422065	1999	Q.E.D
0.4783314940774328	1999	Q.E.D
0.5098670449231238	1999	Q.E.D
0.500922264158064	1999	Q.E.D
0.5465340530309746	1999	Q.E.D
0.504854581063692	1999	Q.E.D
0.44625511624471853	1999	Q.E.D
0.5659279148740708	1999	Q.E.D
0.5283232839760879	1999	Q.E.D
0.5589842815395841	1999	Q.E.D
0.5478170938284396	1999	Q.E.D
0.5371475211724149	1999	Q.E.D
0.5458881264408456	1999	Q.E.D
0.5174976308621182	1999	Q.E.D
0.5541672952866507	1999	Q.E.D
0.595556435003549	1999	Q.E.D
0.5462311069856057	1999	Q.E.D
0.5488239028878742	1999	Q.E.D
0.5611425650255315	1999	Q.E.D
0.42588531618313297	1999	Q.E.D
0.48845946182111555	1999	Q.E.D
0.516449060783349	1999	Q.E.D
0.4984880598707597	1999	Q.E.D
0.5445521556817805	1999	Q.E.D
0.4978138696581961	1999	Q.E.D
0.546233536244506	1999	Q.E.D
0.48287944109987335	1999	Q.E.D
0.5947321806183308	1999	Q.E.D
0.5311570013641378	1999	Q.E.D
0.5014264352604544	1999	Q.E.D
0.5274866841314256	1999	Q.E.D
0.5434493361661715	1999	Q.E.D
0.5558896395755357	1999	Q.E.D
0.5695554700452147	1999	Q.E.D
0.529078972050499	1999	Q.E.D
0.5796469559706304	1999	Q.E.D
0.4862576174317476	1999	Q.E.D
0.5141918670148269	1999	Q.E.D
0.5541781217116506	1999	Q.E.D
0.5251115358923344	1999	Q.E.D
0.5760086270253338	1999	Q.E.D
0.5628549798661143	1999	Q.E.D
0.5176778056897323	1999	Q.E.D
0.5591693358392001	1999	Q.E.D
0.5177383262988001	1999	Q.E.D
0.5323577611335873	1999	Q.E.D
0.49620309574256777	1999	Q.E.D
0.552654579959594	1999	Q.E.D
0.5457863635213603	1999	Q.E.D
0.5370013474027608	1999	Q.E.D
0.5334107645725865	1999	Q.E.D
0.5417875151514746	1999	Q.E.D
0.5117530900004468	1999	Q.E.D
0.5434782020270773	1999	Q.E.D
0.5129513645759379	1999	Q.E.D
0.5012204708039033	1999	Q.E.D
0.5154646050478944	1999	Q.E.D
0.542929786008168	1999	Q.E.D
0.5204618567339394	1999	Q.E.D
0.5583498506627207	1999	Q.E.D
0.4999489317959485	1999	Q.E.D
0.5160875698524383	1999	Q.E.D
0.544459981030158	1999	Q.E.D
0.4778716269687924	1999	Q.E.D
0.5064693344618953	1999	Q.E.D
0.5721508163568634	1999	Q.E.D
0.5504928055993501	1999	Q.E.D
0.6031016322575643	1999	Q.E.D
0.5457201656793027	1999	Q.E.D
0.4166874016330867	1999	Q.E.D
0.470697304332464	1999	Q.E.D
0.5789206990814225	1999	Q.E.D
0.5116818405114472	1999	Q.E.D
0.4716919185289987	1999	Q.E.D
0.5466989916445274	1999	Q.E.D
0.546680169761443	1999	Q.E.D
0.5381851195837509	1999	Q.E.D
0.5930376830281102	1999	Q.E.D
0.5883430555559858	1999	Q.E.D
0.5043876005452844	1999	Q.E.D
0.48967558069365036	1999	Q.E.D
0.5171521406486872	1999	Q.E.D
0.5388123296927639	1999	Q.E.D
0.5777054199185213	1999	Q.E.D
0.4281129039318734	1999	Q.E.D
0.5228050283814482	1999	Q.E.D
0.5247001282089593	1999	Q.E.D
0.5363396930954821	1999	Q.E.D
0.5245933164086182	1999	Q.E.D
0.535953548906919	1999	Q.E.D
0.489879733734278	1999	Q.E.D
0.5204201362226506	1999	Q.E.D
0.562067603259749	1999	Q.E.D
0.46743955372430523	1999	Q.E.D
0.4780141240453993	1999	Q.E.D
0.5752035421202255	1999	Q.E.D
0.4583721232186669	1999	Q.E.D
0.5555465970830309	1999	Q.E.D
0.5593738485158062	1999	Q.E.D
0.527792414171195	1999	Q.E.D
0.5386311284952482	1999	Q.E.D
0.4832714273459215	1999	Q.E.D
0.46824063167754504	1999	Q.E.D
0.5346522014056845	1999	Q.E.D
0.5452770144429595	1999	Q.E.D
0.579889728701987	1999	Q.E.D
0.5224722329001233	1999	Q.E.D
0.5380267116199707	1999	Q.E.D
0.5692478315773877	1999	Q.E.D
0.5086047976896088	1999	Q.E.D
0.46436261292342534	1999	Q.E.D
0.4842987335325022	1999	Q.E.D
0.5637795737384772	1999	Q.E.D
0.515378477842706	1999	Q.E.D
0.5096164154096369	1999	Q.E.D
0.5523404228361032	1999	Q.E.D
0.4827738454622054	1999	Q.E.D
0.5242400012201784	1999	Q.E.D
0.4595868150155479	1999	Q.E.D
0.5245766650076457	1999	Q.E.D
0.5731404906041234	1999	Q.E.D
0.48233763296829596	1999	Q.E.D
0.45979095386522956	1999	Q.E.D
0.5758977447254219	1999	Q.E.D
0.5490360976935604	1999	Q.E.D
0.5104137470947749	1999	Q.E.D
0.5495599183621924	1999	Q.E.D
0.49544350612857635	1999	Q.E.D
0.4811707715344873	1999	Q.E.D
0.5769398139454656	1999	Q.E.D
0.5549686994203724	1999	Q.E.D
0.47018302306321363	1999	Q.E.D
0.5691233677945514	1999	Q.E.D
0.5832053551861776	1999	Q.E.D
0.5555484545224231	1999	Q.E.D
0.5864409249006646	1999	Q.E.D
0.5653872123998792	1999	Q.E.D
0.5421566172185898	1999	Q.E.D
0.533104740087433	1999	Q.E.D
0.4990196508267589	1999	Q.E.D
0.5192008175181656	1999	Q.E.D
0.5204764262544654	1999	Q.E.D
0.5457991039551277	1999	Q.E.D
0.5304880934126608	1999	Q.E.D
0.4893583785808676	1999	Q.E.D
0.492155685520326	1999	Q.E.D
0.5923232321957752	1999	Q.E.D
0.5475943223974687	1999	Q.E.D
0.4763789769262355	1999	Q.E.D
0.5589554387867058	1999	Q.E.D
0.5504996582973308	1999	Q.E.D
0.4827894251879488	1999	Q.E.D
0.4935207812839961	1999	Q.E.D
0.5459203308851925	1999	Q.E.D
0.5439751959173703	1999	Q.E.D
0.5423785480424573	1999	Q.E.D
0.5610279616950934	1999	Q.E.D
0.5242741736370446	1999	Q.E.D
0.5383843427720898	1999	Q.E.D
0.537606447490109	1999	Q.E.D
0.4538975572082228	1999	Q.E.D
0.5267175968154935	1999	Q.E.D
0.5062053382612826	1999	Q.E.D
0.531164155983365	1999	Q.E.D
0.46018667116313405	1999	Q.E.D
0.569785079313606	1999	Q.E.D
0.5890518266175784	1999	Q.E.D
0.5219858867558195	1999	Q.E.D
0.596175730196935	1999	Q.E.D
0.5103534084918232	1999	Q.E.D
0.5762948279180966	1999	Q.E.D
0.5447519427015468	1999	Q.E.D
0.5101586606984165	1999	Q.E.D
0.5304739414488028	1999	Q.E.D
0.5371378781165882	1999	Q.E.D
0.5427092365363048	1999	Q.E.D
0.4775524447861044	1999	Q.E.D
0.5442506203250292	1999	Q.E.D
0.5072398293737367	1999	Q.E.D
0.5304950111058437	1999	Q.E.D
0.5663832538005051	1999	Q.E.D
0.4481659001296812	1999	Q.E.D
0.49440145005017594	1999	Q.E.D
0.5377683312405339	1999	Q.E.D
0.5071261076077488	1999	Q.E.D
0.583442542934427	1999	Q.E.D
0.4430135093941255	1999	Q.E.D
0.5792357357125048	1999	Q.E.D
0.5250776699481614	1999	Q.E.D
0.5617413145778408	1999	Q.E.D
0.6080294092709404	1999	Q.E.D
0.5691002683728942	1999	Q.E.D
0.550624456457127	1999	Q.E.D
0.5016014462002661	1999	Q.E.D
0.5839560339442784	1999	Q.E.D
0.5545706939408612	1999	Q.E.D
0.5394233886749048	1999	Q.E.D
0.5237612423902568	1999	Q.E.D
0.5019503846107918	1999	Q.E.D
0.5643817087017042	1999	Q.E.D
0.5918035867874951	1999	Q.E.D
0.4909128046123559	1999	Q.E.D
0.5264437452847455	1999	Q.E.D
0.5030365274991122	1999	Q.E.D
0.5688437025467136	1999	Q.E.D
0.5350990561010301	1999	Q.E.D
0.550155386267893	1999	Q.E.D
0.521221128346385	1999	Q.E.D
0.5546131972070103	1999	Q.E.D
0.5740836199114356	1999	Q.E.D
0.5314301309079165	1999	Q.E.D
0.4742421721350895	1999	Q.E.D
0.600297615233141	1999	Q.E.D
0.5448518554607807	1999	Q.E.D
0.5088692332473281	1999	Q.E.D
0.6017989440361962	1999	Q.E.D
0.5251416699041722	1999	Q.E.D
0.5155252442201547	1999	Q.E.D
0.5453364266923046	1999	Q.E.D
0.49815132305911874	1999	Q.E.D
0.5520103728247028	1999	Q.E.D
0.5170939267890833	1999	Q.E.D
0.5706844929722503	1999	Q.E.D
0.5320864144755258	1999	Q.E.D
0.5471941625716251	1999	Q.E.D
0.5513026853979389	1999	Q.E.D
0.4886337020718178	1999	Q.E.D
0.5047769395240443	1999	Q.E.D
0.5328215189273497	1999	Q.E.D
0.5454388560490953	1999	Q.E.D
0.5421760759118152	1999	Q.E.D
0.5496681378743323	1999	Q.E.D
0.5722336850031328	1999	Q.E.D
0.6301189617146026	1999	Q.E.D
0.5017990072007673	1999	Q.E.D
0.5351788309959172	1999	Q.E.D
0.48547578271839636	1999	Q.E.D
0.49538888076518856	1999	Q.E.D
0.5247762334328108	1999	Q.E.D
0.4957746520606667	1999	Q.E.D
0.5656484273444782	1999	Q.E.D
0.4705025944064863	1999	Q.E.D
0.5391169807678138	1999	Q.E.D
0.5152871723657431	1999	Q.E.D
0.5284142573426021	1999	Q.E.D
0.5228385515176929	1999	Q.E.D
0.5629140496670897	1999	Q.E.D
0.5798166200072628	1999	Q.E.D
0.5764259246382157	1999	Q.E.D
0.47223652544560046	1999	Q.E.D
0.5354376549643153	1999	Q.E.D
0.5178277702839622	1999	Q.E.D
0.4585903836933537	1999	Q.E.D
0.5258836946684652	1999	Q.E.D
0.5151721011656154	1999	Q.E.D
0.4844391140111305	1999	Q.E.D
0.5660207134358026	1999	Q.E.D
0.5576064732015636	1999	Q.E.D
0.5647905288451514	1999	Q.E.D
0.5822500807699352	1999	Q.E.D
0.4892097988876004	1999	Q.E.D
0.5562064015783261	1999	Q.E.D
0.5750163751808222	1999	Q.E.D
0.5057431433231876	1999	Q.E.D
0.5237643206318993	1999	Q.E.D
0.53572557559613	1999	Q.E.D
0.526778235613224	1999	Q.E.D
0.5837627332878236	1999	Q.E.D
0.5735095075149518	1999	Q.E.D
0.551565691872135	1999	Q.E.D
0.5127683223913853	1999	Q.E.D
0.5373529478101149	1999	Q.E.D
0.4799173273896733	1999	Q.E.D
0.521095145306589	1999	Q.E.D
0.5997894663993062	1999	Q.E.D
0.5741699818107929	1999	Q.E.D
0.49210496843849655	1999	Q.E.D
0.5466530418273844	1999	Q.E.D
0.5437901226180657	1999	Q.E.D
0.4650464564689146	1999	Q.E.D
0.5486782419299433	1999	Q.E.D
0.5082703708451903	1999	Q.E.D
0.5572983788690439	1999	Q.E.D
0.4751961079424904	1999	Q.E.D
0.5138323003139599	1999	Q.E.D
0.532036203508521	1999	Q.E.D
0.4713824751031099	1999	Q.E.D
0.606469792853912	1999	Q.E.D
0.48434538414420863	1999	Q.E.D
0.4844221169791395	1999	Q.E.D
0.5092069834993771	1999	Q.E.D
0.5837761615616878	1999	Q.E.D
0.5352063364014779	1999	Q.E.D
0.52594975081525	1999	Q.E.D
0.542396145487783	1999	Q.E.D
0.5446484399838819	1999	Q.E.D
0.5738583950655555	1999	Q.E.D
0.49974023506100845	1999	Q.E.D
0.5392877925371915	1999	Q.E.D
0.4949370821672532	1999	Q.E.D
0.5112218537778361	1999	Q.E.D
0.583629026234053	1999	Q.E.D
0.5972353437496605	1999	Q.E.D
0.5138906471283781	1999	Q.E.D
0.5282135978906254	1999	Q.E.D
0.5633281498399463	1999	Q.E.D
0.5200693113184457	1999	Q.E.D
0.5352491233958082	1999	Q.E.D
0.531112376764259	1999	Q.E.D
0.5071417660619539	1999	Q.E.D
0.511278005348859	1999	Q.E.D
0.5141987921178173	1999	Q.E.D
0.5239199864748103	1999	Q.E.D
0.5393418384846986	1999	Q.E.D
0.5689294524592592	1999	Q.E.D
0.5438323832641475	1999	Q.E.D
0.5804849866481321	1999	Q.E.D
0.48670454212692255	1999	Q.E.D
0.37771254168426927	1999	Q.E.D
0.4915616485392853	1999	Q.E.D
0.47142338958770397	1999	Q.E.D
0.47164181215444845	1999	Q.E.D
0.5398302516669227	1999	Q.E.D
0.46682373165909413	1999	Q.E.D
0.4723003187535125	1999	Q.E.D
0.5110310301154948	1999	Q.E.D
0.5195692537053257	1999	Q.E.D
0.47422420995183207	1999	Q.E.D
0.5401733925032657	1999	Q.E.D
0.49388975354926135	1999	Q.E.D
0.6258417682909162	1999	Q.E.D
0.49563445604501055	1999	Q.E.D
0.4736265965830847	1999	Q.E.D
0.5738454856077421	1999	Q.E.D
0.5424209846955232	1999	Q.E.D
0.49221858148225267	1999	Q.E.D
0.5604800191946124	1999	Q.E.D
0.5580035143513007	1999	Q.E.D
0.47709634144045177	1999	Q.E.D
0.46664111407200454	1999	Q.E.D
0.5045463914824875	1999	Q.E.D
0.5625610878779134	1999	Q.E.D
0.5139538243001046	1999	Q.E.D
0.4797647549167696	1999	Q.E.D
0.5738975139368852	1999	Q.E.D
0.539558742309126	1999	Q.E.D
0.5505169048633136	1999	Q.E.D
0.5930158668269444	1999	Q.E.D
0.45985683615769996	1999	Q.E.D
0.5317396800779624	1999	Q.E.D
0.5264430235728569	1999	Q.E.D
0.49240305131997625	1999	Q.E.D
0.5531830638247909	1999	Q.E.D
0.5411529962536764	1999	Q.E.D
0.5079894684062584	1999	Q.E.D
0.5119786880970266	1999	Q.E.D
0.5231051059925624	1999	Q.E.D
0.5066007194777123	1999	Q.E.D
0.4719302855248704	1999	Q.E.D
0.596750297397549	1999	Q.E.D
0.5287584452533103	1999	Q.E.D
0.5289565276281573	1999	Q.E.D
0.5093309793455597	1999	Q.E.D
0.5018015779506252	1999	Q.E.D
0.5012551196766161	1999	Q.E.D
0.5260845617654077	1999	Q.E.D
0.5496694988489359	1999	Q.E.D
0.5003660138582766	1999	Q.E.D
0.583243675383127	1999	Q.E.D
0.5521727420353053	1999	Q.E.D
0.4923638803156799	1999	Q.E.D
0.5454787702726401	1999	Q.E.D
0.5029909603388714	1999	Q.E.D
0.5270100118123145	1999	Q.E.D
0.5494585644336076	1999	Q.E.D
0.5396093116673698	1999	Q.E.D
0.5459482448237498	1999	Q.E.D
0.5024965058426821	1999	Q.E.D
0.5618953100987458	1999	Q.E.D
0.5317225166017437	1999	Q.E.D
0.589316882311295	1999	Q.E.D
0.49613594891002216	1999	Q.E.D
0.5052732091058608	1999	Q.E.D
0.5564843995092414	1999	Q.E.D
0.5530871485681975	1999	Q.E.D
0.5768473940723312	1999	Q.E.D
0.546190209047817	1999	Q.E.D
0.5682201793422003	1999	Q.E.D
0.4828021978443401	1999	Q.E.D
0.5094462051923104	1999	Q.E.D
0.524688726156521	1999	Q.E.D
0.5191088646866915	1999	Q.E.D
0.5723789773640079	1999	Q.E.D
0.595689340852215	1999	Q.E.D
0.5436959718449043	1999	Q.E.D
0.4602932114162307	1999	Q.E.D
0.5695540809103804	1999	Q.E.D
0.5524838955391564	1999	Q.E.D
0.5932317194679507	1999	Q.E.D
0.5733586349760853	1999	Q.E.D
0.5206912831031051	1999	Q.E.D
0.48127941804718055	1999	Q.E.D
0.5969479585265437	1999	Q.E.D
0.5204529497333162	1999	Q.E.D
0.5201644061154502	1999	Q.E.D
0.5126024269786341	1999	Q.E.D
0.5652155661099905	1999	Q.E.D
0.5479887781547387	1999	Q.E.D
0.463344056177394	1999	Q.E.D
0.5237928883561336	1999	Q.E.D
0.5355706862666058	1999	Q.E.D
0.5517571086808414	1999	Q.E.D
0.5162576036842744	1999	Q.E.D
0.5742596604605099	1999	Q.E.D
0.4832890257320658	1999	Q.E.D
0.5156304875371088	1999	Q.E.D
0.586876362306479	1999	Q.E.D
0.5024199859818426	1999	Q.E.D
0.5045598627880948	1999	Q.E.D
0.6178712816317585	1999	Q.E.D
0.5603351267660251	1999	Q.E.D
0.4866763622609292	1999	Q.E.D
0.531637560097853	1999	Q.E.D
0.5275781353219592	1999	Q.E.D
0.4817934263487286	1999	Q.E.D
0.5585024840875022	1999	Q.E.D
0.46641544545282426	1999	Q.E.D
0.5135912915496107	1999	Q.E.D
0.49136453788754464	1999	Q.E.D
0.5608941680314913	1999	Q.E.D
0.5585169915342594	1999	Q.E.D
0.4763314251272078	1999	Q.E.D
0.5704232697822756	1999	Q.E.D
0.5176349437191974	1999	Q.E.D
0.5531496063943109	1999	Q.E.D
0.5475068353311003	1999	Q.E.D
0.5046926027331428	1999	Q.E.D
0.48165019684558047	1999	Q.E.D
0.5686648868900307	1999	Q.E.D
0.5570242112148088	1999	Q.E.D
0.511041510403634	1999	Q.E.D
0.5298482160405253	1999	Q.E.D
0.4911945218659657	1999	Q.E.D
0.5135798478215997	1999	Q.E.D
0.47922278419822056	1999	Q.E.D
0.5218882729122765	1999	Q.E.D
0.5958077724680797	1999	Q.E.D
0.47890663254216637	1999	Q.E.D
0.5452066910500627	1999	Q.E.D
0.5643997888329537	1999	Q.E.D
0.5659772772114052	1999	Q.E.D
0.4572669138296379	1999	Q.E.D
0.5012288735512839	1999	Q.E.D
0.5053708331675533	1999	Q.E.D
0.5082209815439176	1999	Q.E.D
0.5307811289412382	1999	Q.E.D
0.5657568800498112	1999	Q.E.D
0.5607270935760293	1999	Q.E.D
0.5521740593670125	1999	Q.E.D
0.537505431328088	1999	Q.E.D
0.5238721184466614	1999	Q.E.D
0.5788620211723041	1999	Q.E.D
0.4835367305392771	1999	Q.E.D
0.557039685451722	1999	Q.E.D
0.48199990383464647	1999	Q.E.D
0.4986395103834182	1999	Q.E.D
0.48561504560572993	1999	Q.E.D
0.5263676083810827	1999	Q.E.D
0.5919061577885552	1999	Q.E.D
0.49178410297197545	1999	Q.E.D
0.5578858368014241	1999	Q.E.D
0.5625570913303506	1999	Q.E.D
0.4508565920988202	1999	Q.E.D
0.5389508365190274	1999	Q.E.D
0.5672837659268788	1999	Q.E.D
0.5194221458606799	1999	Q.E.D
0.5100751326491973	1999	Q.E.D
0.5692791771106084	1999	Q.E.D
0.5086379245096806	1999	Q.E.D
0.5450064046900462	1999	Q.E.D
0.48262684888335694	1999	Q.E.D
0.5467078349640346	1999	Q.E.D
0.5173693101280609	1999	Q.E.D
0.5298236670267837	1999	Q.E.D
0.5822036514729525	1999	Q.E.D
0.5531889644078828	1999	Q.E.D
0.4855155283509707	1999	Q.E.D
0.516001121896902	1999	Q.E.D
0.612738987775888	1999	Q.E.D
0.5791705929414409	1999	Q.E.D
0.5352725055920666	1999	Q.E.D
0.4861913283826107	1999	Q.E.D
0.5306857515705418	1999	Q.E.D
0.5259910257896426	1999	Q.E.D
0.47347885460326206	1999	Q.E.D
0.5626355340392509	1999	Q.E.D
0.59377280199929106	1999	Q.E.D
0.4892069672509792	1999	Q.E.D
0.5656620686429245	1999	Q.E.D
0.5595165128432111	1999	Q.E.D
0.48953758725632696	1999	Q.E.D
0.4673969467912748	1999	Q.E.D
0.5205810572857279	1999	Q.E.D
0.5699830244041797	1999	Q.E.D
0.4731763532719352	1999	Q.E.D
0.5329677334862174	1999	Q.E.D
0.5219770487958674	1999	Q.E.D
0.46677233396312573	1999	Q.E.D
0.51634258505919	1999	Q.E.D
0.5490860521591922	1999	Q.E.D
0.47898023041905896	1999	Q.E.D
0.5435632800202372	1999	Q.E.D
0.5072829360627727	1999	Q.E.D
0.49162889020398925	1999	Q.E.D
0.5471817940284761	1999	Q.E.D
0.5595039330812056	1999	Q.E.D
0.5555177018061569	1999	Q.E.D
0.5141827916950608	1999	Q.E.D
0.5369004617092585	1999	Q.E.D
0.5406115981159713	1999	Q.E.D
0.5440399032371209	1999	Q.E.D
0.5505061525969861	1999	Q.E.D
0.5389547981805403	1999	Q.E.D
0.5617835438546037	1999	Q.E.D
0.514777960951497	1999	Q.E.D
0.5600696310330557	1999	Q.E.D
0.5211319581667939	1999	Q.E.D
0.5710689781186734	1999	Q.E.D
0.5345675862145468	1999	Q.E.D
0.4356398443011337	1999	Q.E.D
0.5198100779869156	1999	Q.E.D
0.5343498790920499	1999	Q.E.D
0.578352869841726	1999	Q.E.D
0.5352336621107812	1999	Q.E.D
0.5446904186398175	1999	Q.E.D
0.5466902636960226	1999	Q.E.D
0.518763589707225	1999	Q.E.D
0.5635452928630129	1999	Q.E.D
0.5423740142881346	1999	Q.E.D
0.5154302569018242	1999	Q.E.D
0.49908514991449743	1999	Q.E.D
0.5654861124631488	1999	Q.E.D
0.5842535451315423	1999	Q.E.D
0.4958264863123114	1999	Q.E.D
0.5586455713361956	1999	Q.E.D
0.5610061762974305	1999	Q.E.D
0.5707936803119239	1999	Q.E.D
0.48453886821601844	1999	Q.E.D
0.6139039832359028	1999	Q.E.D
0.5059393901253588	1999	Q.E.D
0.5264181518054045	1999	Q.E.D
0.5178723832789571	1999	Q.E.D
0.4753136339545497	1999	Q.E.D
0.6057547299739172	1999	Q.E.D
0.5584781703610605	1999	Q.E.D
0.5562440840676011	1999	Q.E.D
0.5540847023025766	1999	Q.E.D
0.5480881505300195	1999	Q.E.D
0.5357800874699831	1999	Q.E.D
0.521227970345517	1999	Q.E.D
0.5256706601080393	1999	Q.E.D
0.5238396980482536	1999	Q.E.D
0.48789061574538234	1999	Q.E.D
0.4432186193232442	1999	Q.E.D
0.5477285697953483	1999	Q.E.D
0.5274721520216502	1999	Q.E.D
0.5170196823252694	1999	Q.E.D
0.4949190368080419	1999	Q.E.D
0.5183307112381652	1999	Q.E.D
0.5195955379682925	1999	Q.E.D
0.5169166714556551	1999	Q.E.D
0.5315057588855375	1999	Q.E.D
0.5993590932653934	1999	Q.E.D
0.5797775089314318	1999	Q.E.D
0.4929228807114641	1999	Q.E.D
0.5591394286455712	1999	Q.E.D
0.5258995384907443	1999	Q.E.D
0.49472978438322024	1999	Q.E.D
0.570913197599652	1999	Q.E.D
0.5491844254850393	1999	Q.E.D
0.5419379745360016	1999	Q.E.D
0.5422964403687991	1999	Q.E.D
0.5223498823967345	1999	Q.E.D
0.5742934372855132	1999	Q.E.D
0.48803882451006914	1999	Q.E.D
0.45412769186917284	1999	Q.E.D
0.5573734992799353	1999	Q.E.D
0.4901033924456134	1999	Q.E.D
0.500755770517021	1999	Q.E.D
0.5226773326520586	1999	Q.E.D
0.5701284465751139	1999	Q.E.D
0.5152892083494717	1999	Q.E.D
0.5146989217832106	1999	Q.E.D
0.5103252761745124	1999	Q.E.D
0.5723758305714689	1999	Q.E.D
0.49535488531230876	1999	Q.E.D
0.476263505772281	1999	Q.E.D
0.6139783717044809	1999	Q.E.D
0.48801720046490255	1999	Q.E.D
0.5532497788321331	1999	Q.E.D
0.5089154422591302	1999	Q.E.D
0.47156559474280013	1999	Q.E.D
0.5401791445576319	1999	Q.E.D
0.47828854412434296	1999	Q.E.D
0.5379835957500062	1999	Q.E.D
0.573857330371764	1999	Q.E.D
0.5920100618591017	1999	Q.E.D
0.4908278673870843	1999	Q.E.D
0.5366221235196043	1999	Q.E.D
0.49477814417779675	1999	Q.E.D
0.5087464215761426	1999	Q.E.D
0.49685869017429807	1999	Q.E.D
0.4787729868189375	1999	Q.E.D
0.5145283321548779	1999	Q.E.D
0.5537493582568727	1999	Q.E.D
0.536912908534137	1999	Q.E.D
0.5110850573978635	1999	Q.E.D
0.5382625465985104	1999	Q.E.D
0.4759466088397474	1999	Q.E.D
0.5130240853131568	1999	Q.E.D
0.5261802029916849	1999	Q.E.D
0.5876625412779092	1999	Q.E.D
0.5441319038244409	1999	Q.E.D
0.5704185126406601	1999	Q.E.D
0.555961792966728	1999	Q.E.D
0.4991729597846586	1999	Q.E.D
0.55946865566911	1999	Q.E.D
0.5508022676589162	1999	Q.E.D
0.5514345345732676	1999	Q.E.D
0.513039123967779	1999	Q.E.D
0.5546932004483152	1999	Q.E.D
0.5519017717173355	1999	Q.E.D
0.5486968762663968	1999	Q.E.D
0.5327809611018433	1999	Q.E.D
0.5915018695049401	1999	Q.E.D
0.4885602931617755	1999	Q.E.D
0.5507467756062	1999	Q.E.D
0.5009616736054712	1999	Q.E.D
0.5703168708292148	1999	Q.E.D
0.5567529361790639	1999	Q.E.D
0.4771988967161474	1999	Q.E.D
0.5576704451811018	1999	Q.E.D
0.5335290248301621	1999	Q.E.D
0.5686610578154875	1999	Q.E.D
0.5486275576041824	1999	Q.E.D
0.5665661983452058	1999	Q.E.D
0.5355078191758617	1999	Q.E.D
0.5935173655784526	1999	Q.E.D
0.4522457683399384	1999	Q.E.D
0.48869006738658727	1999	Q.E.D
0.52201141406907825	1999	Q.E.D
0.5209332730749664	1999	Q.E.D
0.5435408661669703	1999	Q.E.D
0.5603447718602146	1999	Q.E.D
0.4920756377649542	1999	Q.E.D
0.5513909927414035	1999	Q.E.D
0.5539718145754452	1999	Q.E.D
0.5762495594214628	1999	Q.E.D
0.5497276152307102	1999	Q.E.D
0.4843405241608345	1999	Q.E.D
0.5272400620617979	1999	Q.E.D
0.5061152712596019	1999	Q.E.D
0.5470672994022516	1999	Q.E.D
0.5659631587031535	1999	Q.E.D
0.507157224530185	1999	Q.E.D
0.5466847290703896	1999	Q.E.D
0.48015417276415406	1999	Q.E.D
0.5785199851901046	1999	Q.E.D
0.5521706119500567	1999	Q.E.D
0.48009594379185083	1999	Q.E.D
0.573888037523408	1999	Q.E.D
0.47157476788353403	1999	Q.E.D
0.5600376501164765	1999	Q.E.D
0.48921499366618876	1999	Q.E.D
0.5498690148509336	1999	Q.E.D
0.5796765332165277	1999	Q.E.D
0.5269512974116125	1999	Q.E.D
0.4948139367625307	1999	Q.E.D
0.5391662340500476	1999	Q.E.D
0.5446197254786714	1999	Q.E.D
0.45445671178014274	1999	Q.E.D
0.5670992499208393	1999	Q.E.D
0.544146792394517	1999	Q.E.D
0.5207038219159275	1999	Q.E.D
0.4933365015667782	1999	Q.E.D
0.5326829581235414	1999	Q.E.D
0.5300132144188152	1999	Q.E.D
0.531108351060223	1999	Q.E.D
0.5727325518637132	1999	Q.E.D
0.5502997952455941	1999	Q.E.D
0.5126008274518683	1999	Q.E.D
0.557098926324276	1999	Q.E.D
0.5230539898493781	1999	Q.E.D
0.5692530781166715	1999	Q.E.D
0.5211115191434669	1999	Q.E.D
0.5169912673556426	1999	Q.E.D
0.5454704349704905	1999	Q.E.D
0.5825632764295954	1999	Q.E.D
0.5861890687296472	1999	Q.E.D
0.5681365786003789	1999	Q.E.D
0.5201972150082992	1999	Q.E.D
0.5220981641703312	1999	Q.E.D
0.5998556007598447	1999	Q.E.D
0.48122092767168523	1999	Q.E.D
0.5211359591551961	1999	Q.E.D
0.4534061074695358	1999	Q.E.D
0.5160502278511376	1999	Q.E.D
0.530540353170482	1999	Q.E.D
0.5063604156399016	1999	Q.E.D
0.5049930278032481	1999	Q.E.D
0.5559981595218804	1999	Q.E.D
0.5824947204440114	1999	Q.E.D
0.5470350954638815	1999	Q.E.D
0.458021387146411	1999	Q.E.D
0.4892064702040795	1999	Q.E.D
0.4656221929328317	1999	Q.E.D
0.5049432616308325	1999	Q.E.D
0.5241443255707819	1999	Q.E.D
0.49879478987732356	1999	Q.E.D
0.5747664282206286	1999	Q.E.D
0.5464428611319365	1999	Q.E.D
0.5463272245547707	1999	Q.E.D
0.49792288270850976	1999	Q.E.D
0.5758268234480249	1999	Q.E.D
0.5247693977910479	1999	Q.E.D
0.5645108291382638	1999	Q.E.D
0.5623882282548718	1999	Q.E.D
0.5541295485670171	1999	Q.E.D
0.5858944272933184	1999	Q.E.D
0.500331546442955	1999	Q.E.D
0.4930952434797166	1999	Q.E.D
0.5815620323115208	1999	Q.E.D
0.572347172451598	1999	Q.E.D
0.5238643756978952	1999	Q.E.D
0.5539265998306745	1999	Q.E.D
0.5331528657447837	1999	Q.E.D
0.5701825214291558	1999	Q.E.D
0.545997985750216	1999	Q.E.D
0.6102882592164711	1999	Q.E.D
0.5391321339550197	1999	Q.E.D
0.5229014289363096	1999	Q.E.D
0.5320952690968642	1999	Q.E.D
0.496199012387485	1999	Q.E.D
0.5496353363474303	1999	Q.E.D
0.5040325564349788	1999	Q.E.D
0.5358864391292565	1999	Q.E.D
0.565159848878843	1999	Q.E.D
0.5046586642784474	1999	Q.E.D
0.5814930723048397	1999	Q.E.D
0.44414768162453583	1999	Q.E.D
0.48228516983657327	1999	Q.E.D
0.555768588792211	1999	Q.E.D
0.5568095138969743	1999	Q.E.D
0.5285380623626402	1999	Q.E.D
0.5127203736070948	1999	Q.E.D
0.6001250295213328	1999	Q.E.D
0.5769706586630324	1999	Q.E.D
0.5578512822044736	1999	Q.E.D
0.5880597370968306	1999	Q.E.D
0.501243863718323	1999	Q.E.D
0.5240768771925097	1999	Q.E.D
0.4894408383076961	1999	Q.E.D
0.5197746138949293	1999	Q.E.D
0.5070715410705131	1999	Q.E.D
0.5444802622507969	1999	Q.E.D
0.5330268362271684	1999	Q.E.D
0.5270002515014501	1999	Q.E.D
0.4825273366567477	1999	Q.E.D
0.5139651949185714	1999	Q.E.D
0.5195465086581557	1999	Q.E.D
0.48385796780107704	1999	Q.E.D
0.47085606695566606	1999	Q.E.D
0.5229321028608118	1999	Q.E.D
0.5523648091348325	1999	Q.E.D
0.4792163033550205	1999	Q.E.D
0.5388128197490438	1999	Q.E.D
0.4440500971908855	1999	Q.E.D
0.5292397930164229	1999	Q.E.D
0.5631872576024377	1999	Q.E.D
0.559306144672674	1999	Q.E.D
0.5369344321193967	1999	Q.E.D
0.5846620317232561	1999	Q.E.D
0.5853669415124739	1999	Q.E.D
0.4976234441423599	1999	Q.E.D
0.5580012583227327	1999	Q.E.D
0.5162783176301261	1999	Q.E.D
0.5920963823163169	1999	Q.E.D
0.5893850909730497	1999	Q.E.D
0.5493181576769194	1999	Q.E.D
0.5106350799300946	1999	Q.E.D
0.5133942846716326	1999	Q.E.D
0.5079555265034393	1999	Q.E.D
0.5040126373262214	1999	Q.E.D
0.4907171494065046	1999	Q.E.D
0.571954614956319	1999	Q.E.D
0.5052134740051348	1999	Q.E.D
0.5724339941701263	1999	Q.E.D
0.5658560950442442	1999	Q.E.D
0.5649390959855428	1999	Q.E.D
0.5200328947452828	1999	Q.E.D
0.5610478503171697	1999	Q.E.D
0.508694727166064	1999	Q.E.D
0.5629748209959557	1999	Q.E.D
0.5520448237348884	1999	Q.E.D
0.5107449032168299	1999	Q.E.D
0.5206903627602358	1999	Q.E.D
0.4601104380069621	1999	Q.E.D
0.5807447157665628	1999	Q.E.D
0.5480381536668429	1999	Q.E.D
0.5231529953552346	1999	Q.E.D
0.5177422426579565	1999	Q.E.D
0.46855995710935994	1999	Q.E.D
0.559715309333191	1999	Q.E.D
0.5311977715060909	1999	Q.E.D
0.5376843718637186	1999	Q.E.D
0.5615396672071342	1999	Q.E.D
0.5967312731835837	1999	Q.E.D
0.5753429542781304	1999	Q.E.D
0.5625729756315868	1999	Q.E.D
0.46383439644503677	1999	Q.E.D
0.560921851417334	1999	Q.E.D
0.5520310301368198	1999	Q.E.D
0.5297370926644772	1999	Q.E.D
0.5282470586688709	1999	Q.E.D
0.6081253888252807	1999	Q.E.D
0.5192472172708221	1999	Q.E.D
0.6030448682911044	1999	Q.E.D
0.553924149379876	1999	Q.E.D
0.5560989560425109	1999	Q.E.D
0.6016592503252158	1999	Q.E.D
0.5475956846303064	1999	Q.E.D
0.5467031386077111	1999	Q.E.D
0.5060597093528141	1999	Q.E.D
0.4922240561451927	1999	Q.E.D
0.4538613184275594	1999	Q.E.D
0.5436232824335946	1999	Q.E.D
0.5345067052321458	1999	Q.E.D
0.5563676448841008	1999	Q.E.D
0.5458518656595894	1999	Q.E.D
0.5599517512759742	1999	Q.E.D
0.5634089765772445	1999	Q.E.D
0.5309428973575987	1999	Q.E.D
0.5609648606728255	1999	Q.E.D
0.5151293202822584	1999	Q.E.D
0.5376398823849191	1999	Q.E.D
0.5717507169516677	1999	Q.E.D
0.5537520291909691	1999	Q.E.D
0.5738006422348845	1999	Q.E.D
0.5863446585516888	1999	Q.E.D
0.4981992677370887	1999	Q.E.D
0.5642475612038835	1999	Q.E.D
0.5212461432651612	1999	Q.E.D
0.5290807209802313	1999	Q.E.D
0.5775179354212016	1999	Q.E.D
0.5230622210698491	1999	Q.E.D
0.49598662522266534	1999	Q.E.D
0.5303165144482226	1999	Q.E.D
0.5545448577795177	1999	Q.E.D
0.5157090752637791	1999	Q.E.D
0.5254899211108665	1999	Q.E.D
0.512024785492897	1999	Q.E.D
0.5905827377194772	1999	Q.E.D
0.518863802719911	1999	Q.E.D
0.543598049396671	1999	Q.E.D
0.5649037013670651	1999	Q.E.D
0.5466316841480122	1999	Q.E.D
0.5525974702317824	1999	Q.E.D
0.533663892571142	1999	Q.E.D
0.46627853057919294	1999	Q.E.D
0.5623330679186698	1999	Q.E.D
0.5206885427776823	1999	Q.E.D
0.5001003432167599	1999	Q.E.D
0.5542175160937722	1999	Q.E.D
0.4669311031789078	1999	Q.E.D
0.5476725160490857	1999	Q.E.D
0.49468596108812174	1999	Q.E.D
0.4690799257117245	1999	Q.E.D
0.5767967629292863	1999	Q.E.D
0.5396856550635679	1999	Q.E.D
0.5519827189771017	1999	Q.E.D
0.5279711048851001	1999	Q.E.D
0.5348467370985074	1999	Q.E.D
0.5569367960544688	1999	Q.E.D
0.522400366797544	1999	Q.E.D
0.4578826399338562	1999	Q.E.D
0.5332503982840247	1999	Q.E.D
0.5788841725816876	1999	Q.E.D
0.5220928702320478	1999	Q.E.D
0.4336346665316145	1999	Q.E.D
0.512308670237844	1999	Q.E.D
0.5469107049355271	1999	Q.E.D
0.5670791553689066	1999	Q.E.D
0.579742162137266	1999	Q.E.D
0.5385932790803175	1999	Q.E.D
0.5110559147822518	1999	Q.E.D
0.5594985978753888	1999	Q.E.D
0.4779040416983732	1999	Q.E.D
0.48663885639704013	1999	Q.E.D
0.5504068916305235	1999	Q.E.D
0.5971995466997279	1999	Q.E.D
0.5428538754143479	1999	Q.E.D
0.5403420368489082	1999	Q.E.D
0.5570384258481791	1999	Q.E.D
0.52886915533426615	1999	Q.E.D
0.5086371804627593	1999	Q.E.D
0.5071876808421113	1999	Q.E.D
0.4697342485283182	1999	Q.E.D
0.5408624253609791	1999	Q.E.D
0.5524727144130658	1999	Q.E.D
0.5797510960235848	1999	Q.E.D
0.48404460185091364	1999	Q.E.D
0.5366071068293097	1999	Q.E.D
0.493873575126621	1999	Q.E.D
0.524259297711943	1999	Q.E.D
0.5035631027367534	1999	Q.E.D
0.5816331026300131	1999	Q.E.D
0.5291522227152531	1999	Q.E.D
0.4829270145970707	1999	Q.E.D
0.5169815020098733	1999	Q.E.D
0.5339080146938757	1999	Q.E.D
0.5011381863249476	1999	Q.E.D
0.5330956670570459	1999	Q.E.D
0.5599745284792949	1999	Q.E.D
0.4823840693780078	1999	Q.E.D
0.5426473372801098	1999	Q.E.D
0.5446400173832743	1999	Q.E.D
0.5727228901327226	1999	Q.E.D
0.5052668480920063	1999	Q.E.D
0.5021407911166345	1999	Q.E.D
0.48603576986204516	1999	Q.E.D
0.44329854496460364	1999	Q.E.D
0.5305522268111343	1999	Q.E.D
0.5400024852220264	1999	Q.E.D
0.5246318705765345	1999	Q.E.D
0.5576259782742734	1999	Q.E.D
0.5641916849641848	1999	Q.E.D
0.5712564248866763	1999	Q.E.D
0.5572994865964114	1999	Q.E.D
0.536075579410275	1999	Q.E.D
0.5370942640014894	1999	Q.E.D
0.5715454911200843	1999	Q.E.D
0.4915369152504893	1999	Q.E.D
0.5542919907808007	1999	Q.E.D
0.5802837876443384	1999	Q.E.D
0.5393427560444448	1999	Q.E.D
0.533756014747032	1999	Q.E.D
0.5601203517491457	1999	Q.E.D
0.5051805063982883	1999	Q.E.D
0.5417284563852142	1999	Q.E.D
0.5581072299770224	1999	Q.E.D
0.6063330296062066	1999	Q.E.D
0.5742696421635821	1999	Q.E.D
0.4620925807011174	1999	Q.E.D
0.5431261395009848	1999	Q.E.D
0.4509128384986758	1999	Q.E.D
0.566989992868834	1999	Q.E.D
0.5594330785576745	1999	Q.E.D
0.5122380586236827	1999	Q.E.D
0.5445597222452715	1999	Q.E.D
0.48793047991551697	1999	Q.E.D
0.4757567006548364	1999	Q.E.D
0.48258259513762086	1999	Q.E.D
0.5144903374200923	1999	Q.E.D
0.5414848216773871	1999	Q.E.D
0.5162347870400226	1999	Q.E.D
0.45707230501270546	1999	Q.E.D
0.5638467536600515	1999	Q.E.D
0.5568973324926654	1999	Q.E.D
0.583975870019776	1999	Q.E.D
0.4874072771741709	1999	Q.E.D
0.6042586351827456	1999	Q.E.D
0.5353758338860073	1999	Q.E.D
0.5010803212633937	1999	Q.E.D
0.5154079665205648	1999	Q.E.D
0.5192662847888232	1999	Q.E.D
0.4753444817008559	1999	Q.E.D
0.534025232010027	1999	Q.E.D
0.5100969389888917	1999	Q.E.D
0.47542258688128247	1999	Q.E.D
0.513848347054919	1999	Q.E.D
0.5615625756516015	1999	Q.E.D
0.5880676201652073	1999	Q.E.D
0.566004377346472	1999	Q.E.D
0.4750248136801845	1999	Q.E.D
0.5125483870890786	1999	Q.E.D
0.5472903821067967	1999	Q.E.D
0.5599673453724663	1999	Q.E.D
0.5034357315381973	1999	Q.E.D
0.5073343495250421	1999	Q.E.D
0.487097850473746	1999	Q.E.D
0.5741143229609262	1999	Q.E.D
0.5735815603024161	1999	Q.E.D
0.48631000725581636	1999	Q.E.D
0.5428056279801052	1999	Q.E.D
0.5583463540803753	1999	Q.E.D
0.5170348214226353	1999	Q.E.D
0.5092625719353451	1999	Q.E.D
0.42907756633333266	1999	Q.E.D
0.5320026362744539	1999	Q.E.D
0.5400630619945954	1999	Q.E.D
0.5289132790559321	1999	Q.E.D
0.6146176004238925	1999	Q.E.D
0.5042941112408978	1999	Q.E.D
0.504233712019046	1999	Q.E.D
0.506936284172058	1999	Q.E.D
0.5688256447973721	1999	Q.E.D
0.5366961099912296	1999	Q.E.D
0.5603472929597824	1999	Q.E.D
0.5211309912737674	1999	Q.E.D
0.5583068466269828	1999	Q.E.D
0.49130953554224327	1999	Q.E.D
0.5090404228102837	1999	Q.E.D
0.5788550043941533	1999	Q.E.D
0.5549021160338223	1999	Q.E.D
0.5405747478090333	1999	Q.E.D
0.5130137114226788	1999	Q.E.D
0.575338018299271	1999	Q.E.D
0.5966426187146895	1999	Q.E.D
0.522333723233824	1999	Q.E.D
0.5208503672187424	1999	Q.E.D
0.5335359151473944	1999	Q.E.D
0.4964202026128538	1999	Q.E.D
0.5906154907992816	1999	Q.E.D
0.5701331717854743	1999	Q.E.D
0.5091858311623132	1999	Q.E.D
0.5240120208819365	1999	Q.E.D
0.515010042488338	1999	Q.E.D
0.503210639362285	1999	Q.E.D
0.5744914583696219	1999	Q.E.D
0.5662753107587714	1999	Q.E.D
0.477095263981119	1999	Q.E.D
0.5592635926696553	1999	Q.E.D
0.5528056781218678	1999	Q.E.D
0.5355511533153532	1999	Q.E.D
0.5320246720628594	1999	Q.E.D
0.5592474638606856	1999	Q.E.D
0.5197894764904383	1999	Q.E.D
0.5362552490134296	1999	Q.E.D
0.5493205733279254	1999	Q.E.D
0.48135166704161564	1999	Q.E.D
0.4996751869591088	1999	Q.E.D
0.5659189712018633	1999	Q.E.D
0.49498080727043375	1999	Q.E.D
0.5412696997357609	1999	Q.E.D
0.5255556760970035	1999	Q.E.D
0.5966304465026958	1999	Q.E.D
0.5391888379279464	1999	Q.E.D
0.5464762216927658	1999	Q.E.D
0.5514862022168985	1999	Q.E.D
0.5335215417325163	1999	Q.E.D
0.5113986058567771	1999	Q.E.D
0.5571909926197685	1999	Q.E.D
0.49803723450646553	1999	Q.E.D
0.5258651349913578	1999	Q.E.D
0.5652777454163594	1999	Q.E.D
0.5796721659840536	1999	Q.E.D
0.45950127194668544	1999	Q.E.D
0.5097389827000411	1999	Q.E.D
0.5354354937737947	1999	Q.E.D
0.5830028719454006	1999	Q.E.D
0.5584996796516022	1999	Q.E.D
0.5205266500781651	1999	Q.E.D
0.47771039956530775	1999	Q.E.D
0.5054577077241937	1999	Q.E.D
0.48626633782355083	1999	Q.E.D
0.5175582338249142	1999	Q.E.D
0.55814508219911	1999	Q.E.D
0.5297402873583581	1999	Q.E.D
0.528937949056133	1999	Q.E.D
0.5469595760733661	1999	Q.E.D
0.5903520742551446	1999	Q.E.D
0.5091389729670488	1999	Q.E.D
0.5390692038634199	1999	Q.E.D
0.5614474783347199	1999	Q.E.D
0.5628564779730911	1999	Q.E.D
0.5558359447820507	1999	Q.E.D
0.5011756183359053	1999	Q.E.D
0.5063876582957667	1999	Q.E.D
0.5615007958861001	1999	Q.E.D
0.5471444624696994	1999	Q.E.D
0.5473109334493059	1999	Q.E.D
0.3942111961980774	1999	Q.E.D
0.4918421319312389	1999	Q.E.D
0.47756199347180256	1999	Q.E.D
0.5143190258806112	1999	Q.E.D
0.4894354142699558	1999	Q.E.D
0.4654615670753295	1999	Q.E.D
0.6152255580430398	1999	Q.E.D
0.6027337636424633	1999	Q.E.D
0.4942666958269746	1999	Q.E.D
0.5269116229415272	1999	Q.E.D
0.4796823294897828	1999	Q.E.D
0.5268269885823398	1999	Q.E.D
0.5799336154619711	1999	Q.E.D
0.4956097920648117	1999	Q.E.D
0.5013431040325804	1999	Q.E.D
0.5240865891446084	1999	Q.E.D
0.5189236774470801	1999	Q.E.D
0.5048228253333265	1999	Q.E.D
0.5666128253134501	1999	Q.E.D
0.5402080860982474	1999	Q.E.D
0.5899607867597573	1999	Q.E.D
0.5813915553399959	1999	Q.E.D
0.5790240406648917	1999	Q.E.D
0.5300796479475696	1999	Q.E.D
0.5565276274110569	1999	Q.E.D
0.5111385782311764	1999	Q.E.D
0.47278091155315316	1999	Q.E.D
0.5185776104882647	1999	Q.E.D
0.4666152544135604	1999	Q.E.D
0.5025601553644826	1999	Q.E.D
0.5033405367539638	1999	Q.E.D
0.5517447975880949	1999	Q.E.D
0.501202986139666	1999	Q.E.D
0.5547962952348073	1999	Q.E.D
0.5485415196302396	1999	Q.E.D
0.5541241719994157	1999	Q.E.D
0.49249950797477726	1999	Q.E.D
0.5259691018021024	1999	Q.E.D
0.41703071259564645	1999	Q.E.D
0.4894017454071769	1999	Q.E.D
0.5613766406550957	1999	Q.E.D
0.5580863783862092	1999	Q.E.D
0.5675580718810355	1999	Q.E.D
0.5317969595599848	1999	Q.E.D
0.4417407753442471	1999	Q.E.D
0.5404327094355077	1999	Q.E.D
0.5034864453221143	1999	Q.E.D
0.5244166433502839	1999	Q.E.D
0.5312235082773881	1999	Q.E.D
0.5289866232261822	1999	Q.E.D
0.5498177140346874	1999	Q.E.D
0.5729159527302337	1999	Q.E.D
0.49487177550567346	1999	Q.E.D
0.4985285469960399	1999	Q.E.D
0.5928972462249009	1999	Q.E.D
0.5382623068722292	1999	Q.E.D
0.5151140339232799	1999	Q.E.D
0.5663976639846156	1999	Q.E.D
0.5837033905212285	1999	Q.E.D
0.5704758251032096	1999	Q.E.D
0.5502759787205533	1999	Q.E.D
0.5178278120719756	1999	Q.E.D
0.49293635890119947	1999	Q.E.D
0.5359781105609625	1999	Q.E.D
0.5087015295577619	1999	Q.E.D
0.4066055159896561	1999	Q.E.D
0.5649518079626421	1999	Q.E.D
0.5532263958548137	1999	Q.E.D
0.5181521270604517	1999	Q.E.D
0.5048536616098833	1999	Q.E.D
0.5595810871622737	1999	Q.E.D
0.5788318589637239	1999	Q.E.D
0.5324895578234647	1999	Q.E.D
0.5407146299732694	1999	Q.E.D
0.5673044800503565	1999	Q.E.D
0.4963612450523988	1999	Q.E.D
0.543589813261096	1999	Q.E.D
0.552248451957618	1999	Q.E.D
0.5170848027317548	1999	Q.E.D
0.4982399771121191	1999	Q.E.D
0.5226348810642946	1999	Q.E.D
0.5510168749213223	1999	Q.E.D
0.5209158242670746	1999	Q.E.D
0.5961620517052205	1999	Q.E.D
0.6096655435382732	1999	Q.E.D
0.4914981539760493	1999	Q.E.D
0.5698083955334482	1999	Q.E.D
0.49381975666986505	1999	Q.E.D
0.5006490233675117	1999	Q.E.D
0.5073875636175199	1999	Q.E.D
0.5641804163984921	1999	Q.E.D
0.5009092360385795	1999	Q.E.D
0.4704231879517217	1999	Q.E.D
0.5270189309444823	1999	Q.E.D
0.5585119525922543	1999	Q.E.D
0.514711281745889	1999	Q.E.D
0.5583850039784747	1999	Q.E.D
0.48450573238403805	1999	Q.E.D
0.5521556500915535	1999	Q.E.D
0.46657065864762426	1999	Q.E.D
0.4934466508040779	1999	Q.E.D
0.46567274302903583	1999	Q.E.D
0.5018968900181858	1999	Q.E.D
0.597066104573941	1999	Q.E.D
0.5169625033181849	1999	Q.E.D
0.4941062535405061	1999	Q.E.D
0.5086620409488932	1999	Q.E.D
0.5205382825466683	1999	Q.E.D
0.4955342746331525	1999	Q.E.D
0.49503797844672676	1999	Q.E.D
0.526142609312181	1999	Q.E.D
0.5281237124362856	1999	Q.E.D
0.5685041256860484	1999	Q.E.D
0.5353362364636038	1999	Q.E.D
0.5508302948601564	1999	Q.E.D
0.5805047731447524	1999	Q.E.D
0.5526064226106978	1999	Q.E.D
0.46307314473410205	1999	Q.E.D
0.5682905043295002	1999	Q.E.D
0.5506581365174765	1999	Q.E.D
0.5815103246171213	1999	Q.E.D
0.5040642962845585	1999	Q.E.D
0.4659188180093366	1999	Q.E.D
0.4242050721024121	1999	Q.E.D
0.565967922322773	1999	Q.E.D
0.5362175454903901	1999	Q.E.D
0.5500841492544903	1999	Q.E.D
0.5241001013439034	1999	Q.E.D
0.5305513278997946	1999	Q.E.D
0.5116063751218493	1999	Q.E.D
0.5542784244746115	1999	Q.E.D
0.48097646467321087	1999	Q.E.D
0.5039390636915556	1999	Q.E.D
0.600342299738525	1999	Q.E.D
0.5520647516397177	1999	Q.E.D
0.5010845857866756	1999	Q.E.D
0.49532201665769565	1999	Q.E.D
0.5243810813785466	1999	Q.E.D
0.5324173899173502	1999	Q.E.D
0.5390445397565949	1999	Q.E.D
0.5173380019987338	1999	Q.E.D
0.5251836513357943	1999	Q.E.D
0.5019124680567632	1999	Q.E.D
0.5750717144858054	1999	Q.E.D
0.5451018885634645	1999	Q.E.D
0.5313249951385	1999	Q.E.D
0.5172520002908261	1999	Q.E.D
0.6011784829926129	1999	Q.E.D
0.5124514805526568	1999	Q.E.D
0.5290587913352273	1999	Q.E.D
0.49757905448736095	1999	Q.E.D
0.5250856494553849	1999	Q.E.D
0.5872469704980903	1999	Q.E.D
0.5524462813733039	1999	Q.E.D
0.47754742343010975	1999	Q.E.D
0.5805378067561614	1999	Q.E.D
0.5434672232932023	1999	Q.E.D
0.5455725987863006	1999	Q.E.D
0.4528655850861327	1999	Q.E.D
0.5495530315765952	1999	Q.E.D
0.5217955029000099	1999	Q.E.D
0.5155389488487002	1999	Q.E.D
0.5332361853204344	1999	Q.E.D
0.44166889390163694	1999	Q.E.D
0.5472595533504933	1999	Q.E.D
0.5519746521786504	1999	Q.E.D
0.4865424446998668	1999	Q.E.D
0.4640472469008711	1999	Q.E.D
0.6134363710618396	1999	Q.E.D
0.5501474764436605	1999	Q.E.D
0.5007663699629897	1999	Q.E.D
0.5085818664182317	1999	Q.E.D
0.4737850684900934	1999	Q.E.D
0.5295573756634647	1999	Q.E.D
0.5261711361141779	1999	Q.E.D
0.5546188466651968	1999	Q.E.D
0.4940368786136396	1999	Q.E.D
0.48464926134378955	1999	Q.E.D
0.5573374201293787	1999	Q.E.D
0.555623647868274	1999	Q.E.D
0.5336457036159938	1999	Q.E.D
0.5438788069080417	1999	Q.E.D
0.516747684931786	1999	Q.E.D
0.5376914152830539	1999	Q.E.D
0.4851365340614552	1999	Q.E.D
0.5378302062178906	1999	Q.E.D
0.4930768685450321	1999	Q.E.D
0.5030485064091476	1999	Q.E.D
0.4917155972318278	1999	Q.E.D
0.5399874532848806	1999	Q.E.D
0.5232335365235032	1999	Q.E.D
0.5570381542206908	1999	Q.E.D
0.5595202954035254	1999	Q.E.D
0.4537566558288404	1999	Q.E.D
0.5110135503442732	1999	Q.E.D
0.484483392965966	1999	Q.E.D
0.4867587960145905	1999	Q.E.D
0.5473218901191526	1999	Q.E.D
0.5298616108060448	1999	Q.E.D
0.49502106538132307	1999	Q.E.D
0.4828269064939401	1999	Q.E.D
0.4887223753654161	1999	Q.E.D
0.5581267889981352	1999	Q.E.D
0.5006604134010268	1999	Q.E.D
0.5364410886932394	1999	Q.E.D
0.48228068619777786	1999	Q.E.D
0.4896860787062387	1999	Q.E.D
0.49095970432375635	1999	Q.E.D
0.5340983031677077	1999	Q.E.D
0.45496276960789417	1999	Q.E.D
0.514416074821178	1999	Q.E.D
0.528378516695047	1999	Q.E.D
0.6065189889073266	1999	Q.E.D
0.5018831992407269	1999	Q.E.D
0.5454925359924614	1999	Q.E.D
0.5104110092797057	1999	Q.E.D
0.5416017195065165	1999	Q.E.D
0.5084300240760345	1999	Q.E.D
0.5571212062590458	1999	Q.E.D
0.5399555573836503	1999	Q.E.D
0.46688537653844164	1999	Q.E.D
0.5109852144050562	1999	Q.E.D
0.49451197227268323	1999	Q.E.D
0.5486996365136995	1999	Q.E.D
0.531388232685318	1999	Q.E.D
0.5481241530673763	1999	Q.E.D
0.5645060724678931	1999	Q.E.D
0.5208016219742776	1999	Q.E.D
0.5345396069872758	1999	Q.E.D
0.5554639497383497	1999	Q.E.D
0.5141898812205049	1999	Q.E.D
0.51166317993842525	1999	Q.E.D
0.49287875370320366	1999	Q.E.D
0.45593088642381713	1999	Q.E.D
0.47687298688372476	1999	Q.E.D
0.5015399603848936	1999	Q.E.D
0.49720516103881207	1999	Q.E.D
0.5823777740306066	1999	Q.E.D
0.46056018719902797	1999	Q.E.D
0.5165316014319732	1999	Q.E.D
0.5929239230959907	1999	Q.E.D
0.5130398183125198	1999	Q.E.D
0.5092945830747289	1999	Q.E.D
0.5736141868314782	1999	Q.E.D
0.597023674406725	1999	Q.E.D
0.613348245961911	1999	Q.E.D
0.4825812910293302	1999	Q.E.D
0.4999809769965603	1999	Q.E.D
0.5476604105513442	1999	Q.E.D
0.48468429879026825	1999	Q.E.D
0.6091407667657669	1999	Q.E.D
0.5495229703838802	1999	Q.E.D
0.5652812970881823	1999	Q.E.D
0.5100751170485764	1999	Q.E.D
0.5890975911240334	1999	Q.E.D
0.4506161996806816	1999	Q.E.D
0.4937944467090782	1999	Q.E.D
0.5661712977535518	1999	Q.E.D
0.5390384784496987	1999	Q.E.D
0.5487637755087355	1999	Q.E.D
0.5389489950976561	1999	Q.E.D
0.5205500435570608	1999	Q.E.D
0.4796600965188826	1999	Q.E.D
0.5524334076113172	1999	Q.E.D
0.5083515226605134	1999	Q.E.D
0.5490865371828718	1999	Q.E.D
0.5005140501243268	1999	Q.E.D
0.5782244040708593	1999	Q.E.D
0.5358850358518389	1999	Q.E.D
0.5658459250995893	1999	Q.E.D
0.5439754871040521	1999	Q.E.D
0.4846453148368883	1999	Q.E.D
0.5599620171398364	1999	Q.E.D
0.5488358793127515	1999	Q.E.D
0.5680091170211431	1999	Q.E.D
0.4875000322708487	1999	Q.E.D
0.5464664870305431	1999	Q.E.D
0.4919832927447488	1999	Q.E.D
0.541174870837861	1999	Q.E.D
0.6024930794565446	1999	Q.E.D
0.5256299277717739	1999	Q.E.D
0.5466731394799802	1999	Q.E.D
0.5100237116817399	1999	Q.E.D
0.550687316776718	1999	Q.E.D
0.549442596230319	1999	Q.E.D
0.5216891058673793	1999	Q.E.D
0.504809188172356	1999	Q.E.D
0.5097092824962445	1999	Q.E.D
0.5253382497607071	1999	Q.E.D
0.5699455462754235	1999	Q.E.D
0.5561658231264861	1999	Q.E.D
0.5263985866528547	1999	Q.E.D
0.5403007736050439	1999	Q.E.D
0.5776168244038675	1999	Q.E.D
0.5498889061977299	1999	Q.E.D
0.4944642468640073	1999	Q.E.D
0.5928093182478286	1999	Q.E.D
0.4644097732397827	1999	Q.E.D
0.4836863649640795	1999	Q.E.D
0.4993068294324093	1999	Q.E.D
0.5257538726516894	1999	Q.E.D
0.4853409033989133	1999	Q.E.D
0.5770889339006228	1999	Q.E.D
0.5612704887114938	1999	Q.E.D
0.5919344228713709	1999	Q.E.D
0.5044735006426625	1999	Q.E.D
0.5566688430983011	1999	Q.E.D
0.4399724917602647	1999	Q.E.D
0.5609711352322596	1999	Q.E.D
0.5456088932131679	1999	Q.E.D
0.5123057041382868	1999	Q.E.D
0.5201413799956366	1999	Q.E.D
0.5572026934795212	1999	Q.E.D
0.5335410510792556	1999	Q.E.D
0.5701948731146929	1999	Q.E.D
0.4716989786816853	1999	Q.E.D
0.547753016985031	1999	Q.E.D
0.5270870596250841	1999	Q.E.D
0.48581496150058723	1999	Q.E.D
0.54492072968654	1999	Q.E.D
0.4672751719601562	1999	Q.E.D
0.5417128956322643	1999	Q.E.D
0.49478799636736126	1999	Q.E.D
0.5367648068527819	1999	Q.E.D
0.4976969544431458	1999	Q.E.D
0.4779369531853756	1999	Q.E.D
0.5100150089475051	1999	Q.E.D
0.5394671824844042	1999	Q.E.D
0.5315430178044533	1999	Q.E.D
0.538035332992283	1999	Q.E.D
0.45937323082261045	1999	Q.E.D
0.5421845430928612	1999	Q.E.D
0.495827890658829	1999	Q.E.D
0.5461724197547952	1999	Q.E.D
0.5185037218647169	1999	Q.E.D
0.5958396489777437	1999	Q.E.D
0.5410768694204248	1999	Q.E.D
0.589413742516045	1999	Q.E.D
0.5763814023555426	1999	Q.E.D
0.513932178152706	1999	Q.E.D
0.5533825752815316	1999	Q.E.D
0.5303560701896093	1999	Q.E.D
0.525002888830494	1999	Q.E.D
0.4799523485111332	1999	Q.E.D
0.5720648147358759	1999	Q.E.D
0.5598271282889924	1999	Q.E.D
0.5107606248254329	1999	Q.E.D
0.5764299473114669	1999	Q.E.D
0.4905032152572474	1999	Q.E.D
0.47678303080518064	1999	Q.E.D
0.5061259726877416	1999	Q.E.D
0.49825873509946284	1999	Q.E.D
0.463876707199963	1999	Q.E.D
0.4936186358335827	1999	Q.E.D
0.5495421045223664	1999	Q.E.D
0.5295177916855994	1999	Q.E.D
0.45645595560596547	1999	Q.E.D
0.47974167723757666	1999	Q.E.D
0.5661598202326115	1999	Q.E.D
0.5070926205099069	1999	Q.E.D
0.4831122171097877	1999	Q.E.D
0.5880980096775333	1999	Q.E.D
0.5513334771879443	1999	Q.E.D
0.507119256775807	1999	Q.E.D
0.5410703503460357	1999	Q.E.D
0.5424198108318752	1999	Q.E.D
0.480091179079952	1999	Q.E.D
0.49338501613652697	1999	Q.E.D
0.5238962711967324	1999	Q.E.D
0.5132674356148158	1999	Q.E.D
0.5494332862420515	1999	Q.E.D
0.44236729427668753	1999	Q.E.D
0.5132513287357673	1999	Q.E.D
0.5712037368227985	1999	Q.E.D
0.5861036418722262	1999	Q.E.D
0.5424337016817861	1999	Q.E.D
0.47022330975620724	1999	Q.E.D
0.552864259728625	1999	Q.E.D
0.4714778249581954	1999	Q.E.D
0.5124182445189663	1999	Q.E.D
0.5565014893669009	1999	Q.E.D
0.5700094403691837	1999	Q.E.D
0.518210623416884	1999	Q.E.D
0.5476056177265296	1999	Q.E.D
0.48125732067855337	1999	Q.E.D
0.5266537628460074	1999	Q.E.D
0.5666168660202839	1999	Q.E.D
0.5390108165724657	1999	Q.E.D
0.5372067223738948	1999	Q.E.D
0.5699110854898821	1999	Q.E.D
0.5231760979572767	1999	Q.E.D
0.49531024319810757	1999	Q.E.D
0.5599522818353169	1999	Q.E.D
0.5515460300397963	1999	Q.E.D
0.5848042346745501	1999	Q.E.D
0.5035117437041727	1999	Q.E.D
0.6076363707107468	1999	Q.E.D
0.5117580259784023	1999	Q.E.D
0.5603875182331663	1999	Q.E.D
0.5785096872438024	1999	Q.E.D
0.5054975092942234	1999	Q.E.D
0.5266041963565901	1999	Q.E.D
0.5708044729601248	1999	Q.E.D
0.5348666335094626	1999	Q.E.D
0.5074116849341798	1999	Q.E.D
0.5039243597078318	1999	Q.E.D
0.562385090044545	1999	Q.E.D
0.4845435946130203	1999	Q.E.D
0.5368071585696494	1999	Q.E.D
0.5381303641408262	1999	Q.E.D
0.5524304956991587	1999	Q.E.D
0.5177467182851223	1999	Q.E.D
0.5709170581202104	1999	Q.E.D
0.5640499351303759	1999	Q.E.D
0.5900075366849082	1999	Q.E.D
0.535558335620663	1999	Q.E.D
0.5609025203357372	1999	Q.E.D
0.5222082320607978	1999	Q.E.D
0.5308030563060376	1999	Q.E.D
0.5918745501035743	1999	Q.E.D
0.548123157699374	1999	Q.E.D
0.5686498720517678	1999	Q.E.D
0.4893315043123968	1999	Q.E.D
0.5544224496394706	1999	Q.E.D
0.45675413016664307	1999	Q.E.D
0.4928333219280628	1999	Q.E.D
0.5299106692123836	1999	Q.E.D
0.5420825805310694	1999	Q.E.D
0.5220355128509048	1999	Q.E.D
0.5797247032597158	1999	Q.E.D
0.526764135022059	1999	Q.E.D
0.5717952158140328	1999	Q.E.D
0.4889745252698908	1999	Q.E.D
0.5657524362272878	1999	Q.E.D
0.5457992611395953	1999	Q.E.D
0.5273740094554732	1999	Q.E.D
0.5466171550619737	1999	Q.E.D
0.5027127565061643	1999	Q.E.D
0.5546625226948051	1999	Q.E.D
0.5220990485015227	1999	Q.E.D
0.5180879800527467	1999	Q.E.D
0.5436004119949817	1999	Q.E.D
0.5570160679093424	1999	Q.E.D
0.5275995527552348	1999	Q.E.D
0.5946404338371198	1999	Q.E.D
0.5750071150451653	1999	Q.E.D
0.5282512235555169	1999	Q.E.D
0.4953596090688766	1999	Q.E.D
0.5508834194681586	1999	Q.E.D
0.5201463679100405	1999	Q.E.D
0.525447293927432	1999	Q.E.D
0.5112410251800529	1999	Q.E.D
0.5612465684207105	1999	Q.E.D
0.5315505896765335	1999	Q.E.D
0.5859004756291085	1999	Q.E.D
0.5751322084748165	1999	Q.E.D
0.4957023068133456	1999	Q.E.D
0.6220445238994728	1999	Q.E.D
0.49532222622675726	1999	Q.E.D
0.5725719691401577	1999	Q.E.D
0.508878141057234	1999	Q.E.D
0.5181125521420296	1999	Q.E.D
0.5015103002663733	1999	Q.E.D
0.5537205041738247	1999	Q.E.D
0.5555407838418375	1999	Q.E.D
0.5489729270694629	1999	Q.E.D
0.5374549242959987	1999	Q.E.D
0.5389085799371833	1999	Q.E.D
0.5539853155876432	1999	Q.E.D
0.5848332467432998	1999	Q.E.D
0.5387025712523303	1999	Q.E.D
0.5622986944170691	1999	Q.E.D
0.577971765697114	1999	Q.E.D
0.5164358196727901	1999	Q.E.D
0.48748159949353925	1999	Q.E.D
0.48474595480572963	1999	Q.E.D
0.5726098951725815	1999	Q.E.D
0.531077082391111	1999	Q.E.D
0.544404039313243	1999	Q.E.D
0.559792422605319	1999	Q.E.D
0.5654508682487273	1999	Q.E.D
0.5412842435580566	1999	Q.E.D
0.5430718221762282	1999	Q.E.D
0.5164844322873232	1999	Q.E.D
0.470367988918609	1999	Q.E.D
0.5754448418937509	1999	Q.E.D
0.5597781158638561	1999	Q.E.D
0.48217780584314734	1999	Q.E.D
0.5844018642162381	1999	Q.E.D
0.47862947192112726	1999	Q.E.D
0.5520598023120842	1999	Q.E.D
0.5601566496190811	1999	Q.E.D
0.527098788328577	1999	Q.E.D
0.6087078614663909	1999	Q.E.D
0.5086739877313489	1999	Q.E.D
0.5405315942827933	1999	Q.E.D
0.533570704486121	1999	Q.E.D
0.47398165927555075	1999	Q.E.D
0.5445917587997869	1999	Q.E.D
0.5192878566880823	1999	Q.E.D
0.48625516936185254	1999	Q.E.D
0.5221234772081282	1999	Q.E.D
0.46592439955599324	1999	Q.E.D
0.5091816553375972	1999	Q.E.D
0.5459693042844889	1999	Q.E.D
0.5348864289329396	1999	Q.E.D
0.4666542746953416	1999	Q.E.D
0.5469733365881212	1999	Q.E.D
0.5750685456496801	1999	Q.E.D
0.48728461504661813	1999	Q.E.D
0.5280301295959277	1999	Q.E.D
0.5368880842292352	1999	Q.E.D
0.5340525014240242	1999	Q.E.D
0.572034884666575	1999	Q.E.D
0.48544500261096307	1999	Q.E.D
0.5928944827638909	1999	Q.E.D
0.5230460488919062	1999	Q.E.D
0.4940092181626522	1999	Q.E.D
0.5524196943433316	1999	Q.E.D
0.5039640792859138	1999	Q.E.D
0.5199557968828125	1999	Q.E.D
0.5534644594047061	1999	Q.E.D
0.5837483971677198	1999	Q.E.D
0.5515391916392183	1999	Q.E.D
0.5042626678269405	1999	Q.E.D
0.5309334789934788	1999	Q.E.D
0.5052440632725803	1999	Q.E.D
0.5666272668941397	1999	Q.E.D
0.6179171681815072	1999	Q.E.D
0.5144070620483995	1999	Q.E.D
0.5201640753094046	1999	Q.E.D
0.4921586590243403	1999	Q.E.D
0.5194188031793973	1999	Q.E.D
0.52445511480228	1999	Q.E.D
0.5557882633355238	1999	Q.E.D
0.5193227807542384	1999	Q.E.D
0.49974040848825013	1999	Q.E.D
0.5704574059407499	1999	Q.E.D
0.49383046477498654	1999	Q.E.D
0.5329251793782411	1999	Q.E.D
0.5922867522162207	1999	Q.E.D
0.5545314782560671	1999	Q.E.D
0.5303915806245109	1999	Q.E.D
0.557503067888884	1999	Q.E.D
0.5309555994344932	1999	Q.E.D
0.5578599864505355	1999	Q.E.D
0.5616582433397389	1999	Q.E.D
0.504867186339739	1999	Q.E.D
0.5677678817338875	1999	Q.E.D
0.5432505848569716	1999	Q.E.D
0.5429545633042874	1999	Q.E.D
0.45307515024113765	1999	Q.E.D
0.5044851720252103	1999	Q.E.D
0.5751267613189782	1999	Q.E.D
0.5013117224042181	1999	Q.E.D
0.5680015331925989	1999	Q.E.D
0.5252287586255497	1999	Q.E.D
0.5028357836770949	1999	Q.E.D
0.5597213405730178	1999	Q.E.D
0.5539671475457014	1999	Q.E.D
0.5105991976137447	1999	Q.E.D
0.5637690800550691	1999	Q.E.D
0.5336335609087008	1999	Q.E.D
0.533931314861485	1999	Q.E.D
0.575310510785493	1999	Q.E.D
0.5191041549524409	1999	Q.E.D
0.502319212666805	1999	Q.E.D
0.5441276161927269	1999	Q.E.D
0.38465617924316386	1999	Q.E.D
0.5746079553532263	1999	Q.E.D
0.5591809266411004	1999	Q.E.D
0.49203461768682627	1999	Q.E.D
0.547894513149373	1999	Q.E.D
0.5193615917780542	1999	Q.E.D
0.4786857495270293	1999	Q.E.D
0.48119622749814134	1999	Q.E.D
0.51592411568173	1999	Q.E.D
0.45997521010692416	1999	Q.E.D
0.5715995983469322	1999	Q.E.D
0.520184546099206	1999	Q.E.D
0.5602505713287744	1999	Q.E.D
0.5639577961578796	1999	Q.E.D
0.5000383096237405	1999	Q.E.D
0.4949195612752471	1999	Q.E.D
0.5841295234272619	1999	Q.E.D
0.5790199273984655	1999	Q.E.D
0.5427233920521983	1999	Q.E.D
0.5846681835995653	1999	Q.E.D
0.4886100364800521	1999	Q.E.D
0.5457761274460194	1999	Q.E.D
0.4954090832307001	1999	Q.E.D
0.5983146729209907	1999	Q.E.D
0.4980485087904068	1999	Q.E.D
0.5372504584974217	1999	Q.E.D
0.4939328557343967	1999	Q.E.D
0.4713461136342722	1999	Q.E.D
0.45791186969446673	1999	Q.E.D
0.5423704689626374	1999	Q.E.D
0.5319316637627799	1999	Q.E.D
0.5799178826463566	1999	Q.E.D
0.49671091731433376	1999	Q.E.D
0.5531372616575775	1999	Q.E.D
0.5241394648855416	1999	Q.E.D
0.5133947171644321	1999	Q.E.D
0.46942915271526725	1999	Q.E.D
0.5380170313950525	1999	Q.E.D
0.5697163212975931	1999	Q.E.D
0.5858927839836663	1999	Q.E.D
0.47238978315538616	1999	Q.E.D
0.5449750363986259	1999	Q.E.D
0.5676802592281898	1999	Q.E.D
0.5305732549631719	1999	Q.E.D
0.5102214056593649	1999	Q.E.D
0.5093928690892253	1999	Q.E.D
0.5212146866613588	1999	Q.E.D
0.5339300750133196	1999	Q.E.D
0.47409040446829914	1999	Q.E.D
0.5497438154492366	1999	Q.E.D
0.5275054745999166	1999	Q.E.D
0.5361932961619198	1999	Q.E.D
0.5052070451884535	1999	Q.E.D
0.5572204610285773	1999	Q.E.D
0.5085706626586247	1999	Q.E.D
0.5296004528196704	1999	Q.E.D
0.5107675922122753	1999	Q.E.D
0.5669615217735542	1999	Q.E.D
0.5780691786323067	1999	Q.E.D
0.49139397566130316	1999	Q.E.D
0.5471922499848542	1999	Q.E.D
0.5740907735896886	1999	Q.E.D
0.473355891769014	1999	Q.E.D
0.45906049084729317	1999	Q.E.D
0.5310102152708039	1999	Q.E.D
0.4790337849892126	1999	Q.E.D
0.480704015878928	1999	Q.E.D
0.5034024089241956	1999	Q.E.D
0.5750211784811957	1999	Q.E.D
0.4979784182980186	1999	Q.E.D
0.5122494597528492	1999	Q.E.D
0.5892132626951085	1999	Q.E.D
0.5236984860249623	1999	Q.E.D
0.5004743673200772	1999	Q.E.D
0.49088301007237434	1999	Q.E.D
0.47950084024421247	1999	Q.E.D
0.44129105890307047	1999	Q.E.D
0.5059814187516076	1999	Q.E.D
0.5149511082258206	1999	Q.E.D
0.5871277642866746	1999	Q.E.D
0.5476042379807448	1999	Q.E.D
0.546612075239829	1999	Q.E.D
0.49061909793961267	1999	Q.E.D
0.5941091658817406	1999	Q.E.D
0.5157810980820549	1999	Q.E.D
0.5870778423969043	1999	Q.E.D
0.5718180456903196	1999	Q.E.D
0.5787719779101101	1999	Q.E.D
0.5078603333989561	1999	Q.E.D
0.45760738746039964	1999	Q.E.D
0.505007429208418	1999	Q.E.D
0.48791423776589915	1999	Q.E.D
0.5467345624696265	1999	Q.E.D
0.5411370506892269	1999	Q.E.D
0.4941780917205061	1999	Q.E.D
0.46010349207163703	1999	Q.E.D
0.5073351410124197	1999	Q.E.D
0.5376578919736213	1999	Q.E.D
0.5684722876543911	1999	Q.E.D
0.4561906712666305	1999	Q.E.D
0.5574258054516409	1999	Q.E.D
0.578143386795556	1999	Q.E.D
0.5704526470333685	1999	Q.E.D
0.5024814008467373	1999	Q.E.D
0.5780596531560022	1999	Q.E.D
0.5715323180387237	1999	Q.E.D
0.5040310126121099	1999	Q.E.D
0.4797629604700198	1999	Q.E.D
0.5028112266567782	1999	Q.E.D
0.5174044919610336	1999	Q.E.D
0.5408561261715816	1999	Q.E.D
0.5676165377358976	1999	Q.E.D
0.536969028322432	1999	Q.E.D
0.5581713403222323	1999	Q.E.D
0.517843418572747	1999	Q.E.D
0.5356244871490922	1999	Q.E.D
0.5361379899884641	1999	Q.E.D
0.49976783881490106	1999	Q.E.D
0.5530050412963025	1999	Q.E.D
0.5315400173571003	1999	Q.E.D
0.45527368810459545	1999	Q.E.D
0.5442111172851186	1999	Q.E.D
0.5554706878338845	1999	Q.E.D
0.5092623954123091	1999	Q.E.D
0.5338825888180369	1999	Q.E.D
0.5330595081776128	1999	Q.E.D
0.5628094751435113	1999	Q.E.D
0.5837550784885254	1999	Q.E.D
0.48775962948584495	1999	Q.E.D
0.4845901076239167	1999	Q.E.D
0.5170111231235666	1999	Q.E.D
0.5405853638406901	1999	Q.E.D
0.5062032301968248	1999	Q.E.D
0.525916316271093	1999	Q.E.D
0.5717226719016479	1999	Q.E.D
0.4715317571829882	1999	Q.E.D
0.5719249638362818	1999	Q.E.D
0.5303820301948093	1999	Q.E.D
0.5579469979431843	1999	Q.E.D
0.5385120867110362	1999	Q.E.D
0.5317909454730327	1999	Q.E.D
0.576940487879138	1999	Q.E.D
0.5583896939613022	1999	Q.E.D
0.4600339798361357	1999	Q.E.D
0.5706356729300008	1999	Q.E.D
0.4628703126027201	1999	Q.E.D
0.5999696365310854	1999	Q.E.D
0.6122984477268286	1999	Q.E.D
0.5423270683546766	1999	Q.E.D
0.5748883734514203	1999	Q.E.D
0.5695319276000884	1999	Q.E.D
0.558035369339347	1999	Q.E.D
0.5432831471443632	1999	Q.E.D
0.5034437950724183	1999	Q.E.D
0.5333322223988984	1999	Q.E.D
0.5380767711201482	1999	Q.E.D
0.5661842750817853	1999	Q.E.D
0.5438950855526637	1999	Q.E.D
0.5048468828503495	1999	Q.E.D
0.49940141580668834	1999	Q.E.D
0.5439213381306043	1999	Q.E.D
0.49226257992607336	1999	Q.E.D
0.5102912269701204	1999	Q.E.D
0.525425043954656	1999	Q.E.D
0.47496122867066326	1999	Q.E.D
0.49046970484941405	1999	Q.E.D
0.5396416596276948	1999	Q.E.D
0.49501487541591954	1999	Q.E.D
0.5070551152059809	1999	Q.E.D
0.5562728463110049	1999	Q.E.D
0.5087001903580077	1999	Q.E.D
0.4852231556843491	1999	Q.E.D
0.6003113715420213	1999	Q.E.D
0.423246722951746	1999	Q.E.D
0.5572403479401223	1999	Q.E.D
0.47923027510237526	1999	Q.E.D
0.540979606636939	1999	Q.E.D
0.6039406550115705	1999	Q.E.D
0.5705430434103691	1999	Q.E.D
0.5763434639343238	1999	Q.E.D
0.5230363432509697	1999	Q.E.D
0.5410410795084468	1999	Q.E.D
0.4935438832827863	1999	Q.E.D
0.5001917041738198	1999	Q.E.D
0.5754309245051319	1999	Q.E.D
0.5168108975271989	1999	Q.E.D
0.5997155259852254	1999	Q.E.D
0.5086743844052413	1999	Q.E.D
0.5024220133996187	1999	Q.E.D
0.5333763597007657	1999	Q.E.D
0.5013080159294913	1999	Q.E.D
0.5313801651224725	1999	Q.E.D
0.5588439457841988	1999	Q.E.D
0.5491432123726471	1999	Q.E.D
0.4632524063842932	1999	Q.E.D
0.5162951533252623	1999	Q.E.D
0.46731948005774354	1999	Q.E.D
0.5526861984538822	1999	Q.E.D
0.5445062296360816	1999	Q.E.D
0.5270676724490566	1999	Q.E.D
0.5337362320597226	1999	Q.E.D
0.5333544507574753	1999	Q.E.D
[truncated: 538,001 more rows]
