# Supplementary material for: Crowdsourced mapping of unexplored target space of kinase inhibitors
Source: Nat Commun. 2021 Jun 3;12:3307. doi: 10.1038/s41467-021-23165-1 (PMC8175708; doi:10.1038/s41467-021-23165-1)
Supplement: Supplementary file 7 — Source Data [file 41467_2021_23165_MOESM7_ESM.zip › source_data/SuppFig6_SuppFig7/SuppFig6d-7d.csv]

bootstrappedScore	bayes	participant	dq
0.934366725791573	Inf	AI Winter is Coming
0.934389716772018	Inf	AI Winter is Coming
0.9670939486339728	Inf	AI Winter is Coming
0.9929736941514011	Inf	AI Winter is Coming
0.9396000748793023	Inf	AI Winter is Coming
0.9882777810228608	Inf	AI Winter is Coming
0.9545782923889816	Inf	AI Winter is Coming
0.9550746636291425	Inf	AI Winter is Coming
0.9589488285794455	Inf	AI Winter is Coming
0.8900013841521263	Inf	AI Winter is Coming
0.9237542154235064	Inf	AI Winter is Coming
0.9571830838461131	Inf	AI Winter is Coming
0.9754631514701405	Inf	AI Winter is Coming
0.9162327598663187	Inf	AI Winter is Coming
0.8874652991417561	Inf	AI Winter is Coming
0.9342609334468936	Inf	AI Winter is Coming
0.9522346384318036	Inf	AI Winter is Coming
0.9215441384522464	Inf	AI Winter is Coming
0.8856664166153597	Inf	AI Winter is Coming
0.9214501385946965	Inf	AI Winter is Coming
0.9411156060372298	Inf	AI Winter is Coming
0.9925855207707808	Inf	AI Winter is Coming
0.9762572782829126	Inf	AI Winter is Coming
0.9397043212518221	Inf	AI Winter is Coming
0.9573745608502894	Inf	AI Winter is Coming
0.94132084693357	Inf	AI Winter is Coming
0.9054585939280506	Inf	AI Winter is Coming
0.8983291320726162	Inf	AI Winter is Coming
0.9176963721747671	Inf	AI Winter is Coming
0.9865875955332354	Inf	AI Winter is Coming
0.9007474890902857	Inf	AI Winter is Coming
0.9255605268675354	Inf	AI Winter is Coming
0.9232959228783515	Inf	AI Winter is Coming
0.94708805252534	Inf	AI Winter is Coming
0.9199596893143762	Inf	AI Winter is Coming
0.9635646858684747	Inf	AI Winter is Coming
0.9502549267767464	Inf	AI Winter is Coming
0.9767821588709436	Inf	AI Winter is Coming
0.9318963945495548	Inf	AI Winter is Coming
0.9340109433893445	Inf	AI Winter is Coming
0.9128351774092041	Inf	AI Winter is Coming
0.967929122195317	Inf	AI Winter is Coming
0.94155942175609	Inf	AI Winter is Coming
0.9368182894824291	Inf	AI Winter is Coming
0.9120606843528243	Inf	AI Winter is Coming
0.918291427462763	Inf	AI Winter is Coming
0.9337895667110939	Inf	AI Winter is Coming
0.9318569365577308	Inf	AI Winter is Coming
0.8752473796366067	Inf	AI Winter is Coming
0.9757369228293649	Inf	AI Winter is Coming
0.956341817812452	Inf	AI Winter is Coming
0.9370101521108575	Inf	AI Winter is Coming
0.9139747342529602	Inf	AI Winter is Coming
0.9487991715672771	Inf	AI Winter is Coming
0.9445330889700125	Inf	AI Winter is Coming
0.9075421632090782	Inf	AI Winter is Coming
0.9753717576712329	Inf	AI Winter is Coming
0.963573347726602	Inf	AI Winter is Coming
0.9208507542889609	Inf	AI Winter is Coming
0.9987650417040735	Inf	AI Winter is Coming
0.9202454439332289	Inf	AI Winter is Coming
0.8929653266572499	Inf	AI Winter is Coming
0.9418359964126433	Inf	AI Winter is Coming
0.9431560848622178	Inf	AI Winter is Coming
0.9527376804835807	Inf	AI Winter is Coming
0.8660984657104219	Inf	AI Winter is Coming
0.9526488186369763	Inf	AI Winter is Coming
0.9142532499065399	Inf	AI Winter is Coming
0.9368504360108709	Inf	AI Winter is Coming
0.9503566664080803	Inf	AI Winter is Coming
0.9118505146917066	Inf	AI Winter is Coming
0.9303193757022398	Inf	AI Winter is Coming
0.9189622070503844	Inf	AI Winter is Coming
0.9326082895422133	Inf	AI Winter is Coming
0.9296784252667707	Inf	AI Winter is Coming
0.9607896199289035	Inf	AI Winter is Coming
0.9081070626225309	Inf	AI Winter is Coming
0.8893432778160262	Inf	AI Winter is Coming
0.8960786828634028	Inf	AI Winter is Coming
0.9696721604731533	Inf	AI Winter is Coming
0.9326824143844191	Inf	AI Winter is Coming
0.9328714784961535	Inf	AI Winter is Coming
0.9231003233591345	Inf	AI Winter is Coming
0.940975869125303	Inf	AI Winter is Coming
0.9130415599869752	Inf	AI Winter is Coming
0.9281549233434322	Inf	AI Winter is Coming
0.9245058713420985	Inf	AI Winter is Coming
0.930528892001854	Inf	AI Winter is Coming
0.9713199167436865	Inf	AI Winter is Coming
0.9042309381682843	Inf	AI Winter is Coming
0.9534168089666288	Inf	AI Winter is Coming
0.9262086539220133	Inf	AI Winter is Coming
0.9673694449601377	Inf	AI Winter is Coming
0.908366433601957	Inf	AI Winter is Coming
0.9748953602754472	Inf	AI Winter is Coming
0.9165373853135041	Inf	AI Winter is Coming
0.9386268224025633	Inf	AI Winter is Coming
0.9426342898923111	Inf	AI Winter is Coming
0.9780485462005193	Inf	AI Winter is Coming
0.923673293282826	Inf	AI Winter is Coming
0.9139703926858489	Inf	AI Winter is Coming
0.9581269847955257	Inf	AI Winter is Coming
0.9811805418507935	Inf	AI Winter is Coming
0.9446159091131484	Inf	AI Winter is Coming
0.9301132454494535	Inf	AI Winter is Coming
0.9168881391032154	Inf	AI Winter is Coming
0.9601028469068877	Inf	AI Winter is Coming
0.9130041928351346	Inf	AI Winter is Coming
0.9080760345284704	Inf	AI Winter is Coming
0.9507252019880685	Inf	AI Winter is Coming
0.9648271197689893	Inf	AI Winter is Coming
0.9380672811463916	Inf	AI Winter is Coming
0.9034152473601379	Inf	AI Winter is Coming
0.9544950072345615	Inf	AI Winter is Coming
0.9092480380152805	Inf	AI Winter is Coming
0.9241201747698387	Inf	AI Winter is Coming
0.9403082902452953	Inf	AI Winter is Coming
0.9203615121013025	Inf	AI Winter is Coming
0.8771996035865836	Inf	AI Winter is Coming
0.9080856835622162	Inf	AI Winter is Coming
0.9488031234032559	Inf	AI Winter is Coming
0.9168081938698359	Inf	AI Winter is Coming
0.9428600048776344	Inf	AI Winter is Coming
0.9057493855923693	Inf	AI Winter is Coming
0.9338964203644987	Inf	AI Winter is Coming
0.9130817802441771	Inf	AI Winter is Coming
0.9377772195468023	Inf	AI Winter is Coming
0.9453951830189808	Inf	AI Winter is Coming
0.9991522184003001	Inf	AI Winter is Coming
0.9244026424497422	Inf	AI Winter is Coming
0.8901583293729041	Inf	AI Winter is Coming
0.9275582707880513	Inf	AI Winter is Coming
0.958113754023661	Inf	AI Winter is Coming
0.9372482171105061	Inf	AI Winter is Coming
0.9275830793716822	Inf	AI Winter is Coming
0.9705280915801894	Inf	AI Winter is Coming
0.9258376402694771	Inf	AI Winter is Coming
0.972035225998924	Inf	AI Winter is Coming
0.9519297135891048	Inf	AI Winter is Coming
0.9397720942969898	Inf	AI Winter is Coming
0.9701444021570448	Inf	AI Winter is Coming
0.9755970767202613	Inf	AI Winter is Coming
0.9111285519716034	Inf	AI Winter is Coming
0.9090563681326312	Inf	AI Winter is Coming
0.909884751543805	Inf	AI Winter is Coming
0.9488838992083931	Inf	AI Winter is Coming
0.92316834745786	Inf	AI Winter is Coming
0.9870610942903034	Inf	AI Winter is Coming
0.9077885329373917	Inf	AI Winter is Coming
0.9922216047797042	Inf	AI Winter is Coming
0.9299204901816008	Inf	AI Winter is Coming
0.9257244610327445	Inf	AI Winter is Coming
0.9632576469250459	Inf	AI Winter is Coming
0.9032748147082682	Inf	AI Winter is Coming
0.9115497396141026	Inf	AI Winter is Coming
0.9487980275039952	Inf	AI Winter is Coming
0.9444396813368482	Inf	AI Winter is Coming
0.8904035969452694	Inf	AI Winter is Coming
0.9520384992915276	Inf	AI Winter is Coming
0.953685499598772	Inf	AI Winter is Coming
0.9165529684415172	Inf	AI Winter is Coming
0.9231086255981775	Inf	AI Winter is Coming
0.8956418195675386	Inf	AI Winter is Coming
0.9676412350353939	Inf	AI Winter is Coming
0.8921215116728974	Inf	AI Winter is Coming
0.9231669512220443	Inf	AI Winter is Coming
0.9439038926604906	Inf	AI Winter is Coming
0.9376335971587477	Inf	AI Winter is Coming
0.9291108624795412	Inf	AI Winter is Coming
0.9310730299114347	Inf	AI Winter is Coming
0.9425490980160763	Inf	AI Winter is Coming
0.9515975201913837	Inf	AI Winter is Coming
0.9258242266198159	Inf	AI Winter is Coming
0.8950708058946786	Inf	AI Winter is Coming
0.9092394535581557	Inf	AI Winter is Coming
0.9378217981212504	Inf	AI Winter is Coming
0.9042330913490686	Inf	AI Winter is Coming
0.9167305037746087	Inf	AI Winter is Coming
0.9005979620416615	Inf	AI Winter is Coming
0.9046062521047878	Inf	AI Winter is Coming
0.9620202995426312	Inf	AI Winter is Coming
0.8922358661786672	Inf	AI Winter is Coming
0.9262561267219515	Inf	AI Winter is Coming
0.9378857925702708	Inf	AI Winter is Coming
1.0048105516702708	Inf	AI Winter is Coming
0.9148100562601079	Inf	AI Winter is Coming
0.9496906404452182	Inf	AI Winter is Coming
0.9565482840452056	Inf	AI Winter is Coming
0.9793096374575361	Inf	AI Winter is Coming
0.9198831306961032	Inf	AI Winter is Coming
0.913085701070404	Inf	AI Winter is Coming
0.968016324092239	Inf	AI Winter is Coming
0.8683235141290756	Inf	AI Winter is Coming
0.97636408328698	Inf	AI Winter is Coming
0.9120704165128265	Inf	AI Winter is Coming
0.9647153645983629	Inf	AI Winter is Coming
0.9573525748044239	Inf	AI Winter is Coming
0.9515910377697838	Inf	AI Winter is Coming
0.936056002640789	Inf	AI Winter is Coming
0.935220175532518	Inf	AI Winter is Coming
0.9796086099890909	Inf	AI Winter is Coming
0.9545525757465793	Inf	AI Winter is Coming
0.9725255658278771	Inf	AI Winter is Coming
0.8891726270101475	Inf	AI Winter is Coming
0.9071826942955832	Inf	AI Winter is Coming
0.9450360488894142	Inf	AI Winter is Coming
0.9428595784600257	Inf	AI Winter is Coming
0.9685301061606767	Inf	AI Winter is Coming
0.9626853829543637	Inf	AI Winter is Coming
0.9953925968020788	Inf	AI Winter is Coming
0.9449267915935509	Inf	AI Winter is Coming
0.9319988136305791	Inf	AI Winter is Coming
0.9105039696565902	Inf	AI Winter is Coming
0.9230066033893158	Inf	AI Winter is Coming
0.967965782152204	Inf	AI Winter is Coming
0.9057751497366913	Inf	AI Winter is Coming
0.9334598214253652	Inf	AI Winter is Coming
0.9763318132456289	Inf	AI Winter is Coming
0.9521587740151297	Inf	AI Winter is Coming
0.9299002793635611	Inf	AI Winter is Coming
0.9336494269401417	Inf	AI Winter is Coming
0.9083871038359875	Inf	AI Winter is Coming
0.9327638360004759	Inf	AI Winter is Coming
0.9229283819523912	Inf	AI Winter is Coming
0.9314050497446956	Inf	AI Winter is Coming
0.9101084872226236	Inf	AI Winter is Coming
0.912127006264089	Inf	AI Winter is Coming
0.975045582985993	Inf	AI Winter is Coming
0.9738012264272186	Inf	AI Winter is Coming
0.9302705537733358	Inf	AI Winter is Coming
0.9643701877704965	Inf	AI Winter is Coming
0.9049085907952965	Inf	AI Winter is Coming
0.9010977840258695	Inf	AI Winter is Coming
0.8996116409973368	Inf	AI Winter is Coming
0.8864145807598353	Inf	AI Winter is Coming
0.938114949565521	Inf	AI Winter is Coming
0.8905800186595701	Inf	AI Winter is Coming
0.8886018208573183	Inf	AI Winter is Coming
0.9339270779750038	Inf	AI Winter is Coming
0.9458326816786365	Inf	AI Winter is Coming
0.9311042649578649	Inf	AI Winter is Coming
0.9218006860243251	Inf	AI Winter is Coming
0.9745045508005646	Inf	AI Winter is Coming
0.9137532582331086	Inf	AI Winter is Coming
0.8793706956260728	Inf	AI Winter is Coming
0.919618424484861	Inf	AI Winter is Coming
0.9051022281985442	Inf	AI Winter is Coming
0.9307724739166107	Inf	AI Winter is Coming
0.9438819697890114	Inf	AI Winter is Coming
0.8866122530809246	Inf	AI Winter is Coming
0.9176505222680127	Inf	AI Winter is Coming
0.9104964361430209	Inf	AI Winter is Coming
0.9562382648978923	Inf	AI Winter is Coming
0.9159029309816845	Inf	AI Winter is Coming
0.9168958325397778	Inf	AI Winter is Coming
0.9070453005262926	Inf	AI Winter is Coming
0.8973766451770478	Inf	AI Winter is Coming
0.9054786105255436	Inf	AI Winter is Coming
0.9676443212964837	Inf	AI Winter is Coming
0.9607577722956829	Inf	AI Winter is Coming
0.9773235675870862	Inf	AI Winter is Coming
0.9581089185674309	Inf	AI Winter is Coming
0.9985554627925889	Inf	AI Winter is Coming
0.9956688652037646	Inf	AI Winter is Coming
0.931956077194198	Inf	AI Winter is Coming
0.9655025345095202	Inf	AI Winter is Coming
0.9290746697494329	Inf	AI Winter is Coming
0.926964237542867	Inf	AI Winter is Coming
0.9967730589784028	Inf	AI Winter is Coming
0.9837589342596824	Inf	AI Winter is Coming
0.9393631361729933	Inf	AI Winter is Coming
0.9329353496221517	Inf	AI Winter is Coming
0.9172484356616387	Inf	AI Winter is Coming
0.9403013389905042	Inf	AI Winter is Coming
0.9213910954722847	Inf	AI Winter is Coming
0.9186276178718978	Inf	AI Winter is Coming
0.9244288261358462	Inf	AI Winter is Coming
0.9239360223269413	Inf	AI Winter is Coming
0.9646672437082515	Inf	AI Winter is Coming
0.8910106092274395	Inf	AI Winter is Coming
0.9428249041054195	Inf	AI Winter is Coming
0.91555183259655	Inf	AI Winter is Coming
0.9921343834211751	Inf	AI Winter is Coming
0.9020254378293545	Inf	AI Winter is Coming
0.8923481867094449	Inf	AI Winter is Coming
0.9626054208801484	Inf	AI Winter is Coming
0.90582577321864155	Inf	AI Winter is Coming
0.9610100123430987	Inf	AI Winter is Coming
0.949698481355228	Inf	AI Winter is Coming
0.9510409355037192	Inf	AI Winter is Coming
0.9728620006239258	Inf	AI Winter is Coming
0.9533553750198819	Inf	AI Winter is Coming
0.9057012049343303	Inf	AI Winter is Coming
0.9087847424888179	Inf	AI Winter is Coming
0.9510164556444758	Inf	AI Winter is Coming
0.8958095924165527	Inf	AI Winter is Coming
0.9853145945176764	Inf	AI Winter is Coming
0.932816456461932	Inf	AI Winter is Coming
0.9811909543793246	Inf	AI Winter is Coming
0.9666593175234758	Inf	AI Winter is Coming
0.9452249712648892	Inf	AI Winter is Coming
0.9475641577195842	Inf	AI Winter is Coming
0.9229723814780822	Inf	AI Winter is Coming
0.9707631846561517	Inf	AI Winter is Coming
0.9981079074068717	Inf	AI Winter is Coming
0.9412741909879692	Inf	AI Winter is Coming
0.9410574940009081	Inf	AI Winter is Coming
0.9832513482715624	Inf	AI Winter is Coming
0.91647975090491	Inf	AI Winter is Coming
0.9355381075242273	Inf	AI Winter is Coming
0.9308787242327545	Inf	AI Winter is Coming
0.9384072858052254	Inf	AI Winter is Coming
0.9069790436273111	Inf	AI Winter is Coming
0.9741493063632729	Inf	AI Winter is Coming
0.9226796257189769	Inf	AI Winter is Coming
0.9070323745455946	Inf	AI Winter is Coming
0.8878275777893816	Inf	AI Winter is Coming
0.917789066092354	Inf	AI Winter is Coming
0.9471790352663945	Inf	AI Winter is Coming
0.9125754782436252	Inf	AI Winter is Coming
0.9169562804105329	Inf	AI Winter is Coming
0.956867247154765	Inf	AI Winter is Coming
0.923668322843465	Inf	AI Winter is Coming
0.9239020877928735	Inf	AI Winter is Coming
0.9652504103191957	Inf	AI Winter is Coming
0.9613538245651919	Inf	AI Winter is Coming
0.9815828386925559	Inf	AI Winter is Coming
0.9232009118185731	Inf	AI Winter is Coming
0.9366404436560519	Inf	AI Winter is Coming
0.9176384656319561	Inf	AI Winter is Coming
0.9174410330895738	Inf	AI Winter is Coming
0.9460019143626411	Inf	AI Winter is Coming
0.9631105793666712	Inf	AI Winter is Coming
0.8794095335618206	Inf	AI Winter is Coming
0.9562587497055366	Inf	AI Winter is Coming
0.9470299115249136	Inf	AI Winter is Coming
0.9285310363328946	Inf	AI Winter is Coming
0.9337010228383716	Inf	AI Winter is Coming
0.9343814683079781	Inf	AI Winter is Coming
0.8995741885427377	Inf	AI Winter is Coming
0.9037858327943233	Inf	AI Winter is Coming
0.9414662370023745	Inf	AI Winter is Coming
0.9477630179220186	Inf	AI Winter is Coming
0.9520912170165983	Inf	AI Winter is Coming
0.926877181374087	Inf	AI Winter is Coming
0.9335749199320547	Inf	AI Winter is Coming
0.9604663135920629	Inf	AI Winter is Coming
0.9124445702767207	Inf	AI Winter is Coming
0.9407228325187008	Inf	AI Winter is Coming
0.9720637396425088	Inf	AI Winter is Coming
0.8999368620414829	Inf	AI Winter is Coming
0.9220850412950925	Inf	AI Winter is Coming
0.9685056365650403	Inf	AI Winter is Coming
0.9510584488381785	Inf	AI Winter is Coming
0.9822317764077824	Inf	AI Winter is Coming
0.9147459899630732	Inf	AI Winter is Coming
0.9213528495503532	Inf	AI Winter is Coming
0.8934292883031982	Inf	AI Winter is Coming
0.9613197059917851	Inf	AI Winter is Coming
0.9159255387833964	Inf	AI Winter is Coming
0.9730076855971276	Inf	AI Winter is Coming
0.9146995673842083	Inf	AI Winter is Coming
0.9138421983947943	Inf	AI Winter is Coming
0.9476815102360385	Inf	AI Winter is Coming
0.9668325431439396	Inf	AI Winter is Coming
0.9248222241780495	Inf	AI Winter is Coming
0.9623080828629549	Inf	AI Winter is Coming
0.8951611283930955	Inf	AI Winter is Coming
0.9037006316712635	Inf	AI Winter is Coming
0.9572845600627714	Inf	AI Winter is Coming
0.9078974081621423	Inf	AI Winter is Coming
0.9615299664207898	Inf	AI Winter is Coming
0.9776199442093971	Inf	AI Winter is Coming
0.9003545809783474	Inf	AI Winter is Coming
0.9799900004147678	Inf	AI Winter is Coming
0.924519956579414	Inf	AI Winter is Coming
0.9085605137772458	Inf	AI Winter is Coming
0.909540031296409	Inf	AI Winter is Coming
0.9644042734278391	Inf	AI Winter is Coming
0.9796234339570471	Inf	AI Winter is Coming
0.9186325244863945	Inf	AI Winter is Coming
0.9624866735411204	Inf	AI Winter is Coming
0.9361641410649405	Inf	AI Winter is Coming
0.8665404737759588	Inf	AI Winter is Coming
0.9094391730206604	Inf	AI Winter is Coming
0.9888826814188665	Inf	AI Winter is Coming
0.9172477480780182	Inf	AI Winter is Coming
0.8695139099994771	Inf	AI Winter is Coming
0.9980737471378961	Inf	AI Winter is Coming
0.9306213186434112	Inf	AI Winter is Coming
0.9386244621891281	Inf	AI Winter is Coming
0.91899534135533	Inf	AI Winter is Coming
0.929960003694346	Inf	AI Winter is Coming
0.9384624054067632	Inf	AI Winter is Coming
0.9307363725821742	Inf	AI Winter is Coming
0.8667345277935952	Inf	AI Winter is Coming
0.9473285439286292	Inf	AI Winter is Coming
0.9056856200389446	Inf	AI Winter is Coming
0.9224396109049248	Inf	AI Winter is Coming
0.8958863984855636	Inf	AI Winter is Coming
0.9111585951991253	Inf	AI Winter is Coming
0.9839448927556701	Inf	AI Winter is Coming
1.0102765714385402	Inf	AI Winter is Coming
0.9145781577445562	Inf	AI Winter is Coming
0.9680483173529227	Inf	AI Winter is Coming
0.9482484474007439	Inf	AI Winter is Coming
0.996417932153316	Inf	AI Winter is Coming
0.9570605249000342	Inf	AI Winter is Coming
0.96245322933848	Inf	AI Winter is Coming
0.962453157306072	Inf	AI Winter is Coming
0.9396323982997503	Inf	AI Winter is Coming
0.9527969394877754	Inf	AI Winter is Coming
0.9341706994790976	Inf	AI Winter is Coming
0.9852031248599111	Inf	AI Winter is Coming
0.9323900663775042	Inf	AI Winter is Coming
0.9162516528153929	Inf	AI Winter is Coming
0.9147253122849294	Inf	AI Winter is Coming
0.9563625649683944	Inf	AI Winter is Coming
0.9517993656809945	Inf	AI Winter is Coming
0.9979865534191041	Inf	AI Winter is Coming
0.977855606132021	Inf	AI Winter is Coming
0.9385266809684433	Inf	AI Winter is Coming
0.973606350993109	Inf	AI Winter is Coming
0.9231724560519902	Inf	AI Winter is Coming
0.9018565114072385	Inf	AI Winter is Coming
0.959065768906222	Inf	AI Winter is Coming
0.9339994125275235	Inf	AI Winter is Coming
0.9457930790517302	Inf	AI Winter is Coming
0.9409982311104306	Inf	AI Winter is Coming
0.8919549658341293	Inf	AI Winter is Coming
0.9019539542574865	Inf	AI Winter is Coming
0.9499032543266794	Inf	AI Winter is Coming
1.0108834378116267	Inf	AI Winter is Coming
0.9670818175123406	Inf	AI Winter is Coming
0.9549174539454084	Inf	AI Winter is Coming
0.9774703360418588	Inf	AI Winter is Coming
0.9549144858829874	Inf	AI Winter is Coming
0.937855406896829	Inf	AI Winter is Coming
0.9266863522634521	Inf	AI Winter is Coming
0.9475969918362858	Inf	AI Winter is Coming
0.9287693216572989	Inf	AI Winter is Coming
0.9612610790726294	Inf	AI Winter is Coming
0.9575251678241796	Inf	AI Winter is Coming
0.9451239709867237	Inf	AI Winter is Coming
0.9073019741629547	Inf	AI Winter is Coming
0.9270976819508939	Inf	AI Winter is Coming
0.9710313369737145	Inf	AI Winter is Coming
0.8683172500666166	Inf	AI Winter is Coming
0.9373630668902098	Inf	AI Winter is Coming
0.9374958316476159	Inf	AI Winter is Coming
0.8752990091647189	Inf	AI Winter is Coming
0.9092815215160348	Inf	AI Winter is Coming
0.9467839278607146	Inf	AI Winter is Coming
0.9545680379421367	Inf	AI Winter is Coming
0.9409811362222879	Inf	AI Winter is Coming
1.0033456331276411	Inf	AI Winter is Coming
0.9300731089103192	Inf	AI Winter is Coming
0.9310084120471146	Inf	AI Winter is Coming
0.9435376437023153	Inf	AI Winter is Coming
0.9519960336060064	Inf	AI Winter is Coming
0.9985511282453013	Inf	AI Winter is Coming
0.9336631444405072	Inf	AI Winter is Coming
0.8875263871401947	Inf	AI Winter is Coming
0.9994765819310926	Inf	AI Winter is Coming
0.9509909600524575	Inf	AI Winter is Coming
0.9026168478232293	Inf	AI Winter is Coming
0.9464364418527055	Inf	AI Winter is Coming
0.9418974152249068	Inf	AI Winter is Coming
0.8924766693767474	Inf	AI Winter is Coming
0.9560793886639901	Inf	AI Winter is Coming
0.9135316572867516	Inf	AI Winter is Coming
0.9551561838896531	Inf	AI Winter is Coming
0.9597432675449913	Inf	AI Winter is Coming
0.9544515591111808	Inf	AI Winter is Coming
0.9488475874352251	Inf	AI Winter is Coming
0.9238453024615686	Inf	AI Winter is Coming
1.0153887215631046	Inf	AI Winter is Coming
0.9522664029278611	Inf	AI Winter is Coming
0.96635343780948	Inf	AI Winter is Coming
0.9186272473496006	Inf	AI Winter is Coming
0.901610635111849	Inf	AI Winter is Coming
0.937502222705602	Inf	AI Winter is Coming
0.9356789767781084	Inf	AI Winter is Coming
0.9492486180528491	Inf	AI Winter is Coming
0.9863841137895963	Inf	AI Winter is Coming
0.9679755697418495	Inf	AI Winter is Coming
0.9421537851819146	Inf	AI Winter is Coming
0.9042435344858285	Inf	AI Winter is Coming
0.9458161694874425	Inf	AI Winter is Coming
0.9625168796005923	Inf	AI Winter is Coming
0.9771835464758382	Inf	AI Winter is Coming
0.9331820655541982	Inf	AI Winter is Coming
0.908510575729415	Inf	AI Winter is Coming
0.9354861355712009	Inf	AI Winter is Coming
0.9473578033224253	Inf	AI Winter is Coming
0.9435125702190501	Inf	AI Winter is Coming
0.9680402314897945	Inf	AI Winter is Coming
0.9169143492415006	Inf	AI Winter is Coming
0.9298664696093746	Inf	AI Winter is Coming
0.8983083860460985	Inf	AI Winter is Coming
0.9585983451522961	Inf	AI Winter is Coming
1.0070524022222727	Inf	AI Winter is Coming
0.9371887809534508	Inf	AI Winter is Coming
0.9206486426491974	Inf	AI Winter is Coming
0.9634669552488659	Inf	AI Winter is Coming
0.8857323043927299	Inf	AI Winter is Coming
0.915698972645836	Inf	AI Winter is Coming
0.9317950148552492	Inf	AI Winter is Coming
0.9527427960838166	Inf	AI Winter is Coming
0.9465379661908568	Inf	AI Winter is Coming
0.9160939139812952	Inf	AI Winter is Coming
0.9254324681015345	Inf	AI Winter is Coming
0.9359960653805336	Inf	AI Winter is Coming
0.9588512320938761	Inf	AI Winter is Coming
0.9633514683595534	Inf	AI Winter is Coming
0.9429152598016226	Inf	AI Winter is Coming
0.9841326122260883	Inf	AI Winter is Coming
0.9589955949593283	Inf	AI Winter is Coming
0.9122520662754705	Inf	AI Winter is Coming
0.9238080258991119	Inf	AI Winter is Coming
0.9691300472749398	Inf	AI Winter is Coming
0.9546966665354785	Inf	AI Winter is Coming
0.9262047159038741	Inf	AI Winter is Coming
0.9560651593480002	Inf	AI Winter is Coming
0.867687171503096	Inf	AI Winter is Coming
0.934717927035939	Inf	AI Winter is Coming
0.927320063786007	Inf	AI Winter is Coming
0.946760629137063	Inf	AI Winter is Coming
0.895525833876935	Inf	AI Winter is Coming
0.927094144855731	Inf	AI Winter is Coming
0.9097005044114138	Inf	AI Winter is Coming
0.9119586291556359	Inf	AI Winter is Coming
0.9258365783369987	Inf	AI Winter is Coming
0.9149785476319084	Inf	AI Winter is Coming
0.9195132884963438	Inf	AI Winter is Coming
0.9451115081625604	Inf	AI Winter is Coming
0.9012663476925529	Inf	AI Winter is Coming
0.9583961542073198	Inf	AI Winter is Coming
0.9650593136593311	Inf	AI Winter is Coming
0.9711370748472696	Inf	AI Winter is Coming
0.9981736968298285	Inf	AI Winter is Coming
0.9373798650542677	Inf	AI Winter is Coming
0.956792754770662	Inf	AI Winter is Coming
0.9334143665392058	Inf	AI Winter is Coming
0.9255303751649494	Inf	AI Winter is Coming
0.9449885476684589	Inf	AI Winter is Coming
0.9396550607553171	Inf	AI Winter is Coming
0.9365306272947546	Inf	AI Winter is Coming
0.9158857406594073	Inf	AI Winter is Coming
0.9425791099959859	Inf	AI Winter is Coming
0.9513844276166533	Inf	AI Winter is Coming
0.9441560825596735	Inf	AI Winter is Coming
0.9158163846599572	Inf	AI Winter is Coming
1.0019718762653487	Inf	AI Winter is Coming
0.9720416251905046	Inf	AI Winter is Coming
0.9330592501536992	Inf	AI Winter is Coming
0.9294522116661657	Inf	AI Winter is Coming
0.9813942392736288	Inf	AI Winter is Coming
0.9193583474985704	Inf	AI Winter is Coming
0.9375506541828393	Inf	AI Winter is Coming
0.928248907149217	Inf	AI Winter is Coming
0.9232180889197509	Inf	AI Winter is Coming
0.9531124590784464	Inf	AI Winter is Coming
0.9337804528870909	Inf	AI Winter is Coming
0.9189762383342577	Inf	AI Winter is Coming
0.9586746882052478	Inf	AI Winter is Coming
0.9568508106345803	Inf	AI Winter is Coming
0.9303683195126417	Inf	AI Winter is Coming
0.9598333085434865	Inf	AI Winter is Coming
0.9534376717931314	Inf	AI Winter is Coming
0.9184510679816755	Inf	AI Winter is Coming
0.886586033958508	Inf	AI Winter is Coming
0.9311947692923097	Inf	AI Winter is Coming
0.9642843923938365	Inf	AI Winter is Coming
0.9410115984647063	Inf	AI Winter is Coming
0.8861895065365091	Inf	AI Winter is Coming
0.894197633376783	Inf	AI Winter is Coming
0.9086771632539489	Inf	AI Winter is Coming
0.9380629066785828	Inf	AI Winter is Coming
0.8830506782637068	Inf	AI Winter is Coming
0.9559679639427849	Inf	AI Winter is Coming
0.9542889022986211	Inf	AI Winter is Coming
0.9249962791337414	Inf	AI Winter is Coming
0.9597137130870778	Inf	AI Winter is Coming
0.9268979802903828	Inf	AI Winter is Coming
0.9903141193035634	Inf	AI Winter is Coming
0.91841846589270415	Inf	AI Winter is Coming
0.9318255223517119	Inf	AI Winter is Coming
0.9488959848706346	Inf	AI Winter is Coming
0.9289577633128692	Inf	AI Winter is Coming
0.920834169490817	Inf	AI Winter is Coming
0.8944064691539093	Inf	AI Winter is Coming
0.9554164017865995	Inf	AI Winter is Coming
0.9864420637441009	Inf	AI Winter is Coming
0.9148619553057654	Inf	AI Winter is Coming
0.9298025529943451	Inf	AI Winter is Coming
0.9224466218753989	Inf	AI Winter is Coming
0.919374378294852	Inf	AI Winter is Coming
0.9355008385202326	Inf	AI Winter is Coming
0.9253171421244314	Inf	AI Winter is Coming
0.9221455278001611	Inf	AI Winter is Coming
0.897386696514543	Inf	AI Winter is Coming
0.9190498830408202	Inf	AI Winter is Coming
0.9349182872349596	Inf	AI Winter is Coming
0.9177444500266501	Inf	AI Winter is Coming
0.938450970635007	Inf	AI Winter is Coming
0.9715053955240379	Inf	AI Winter is Coming
0.9060110542820583	Inf	AI Winter is Coming
0.8937745345454066	Inf	AI Winter is Coming
0.9717842552303699	Inf	AI Winter is Coming
0.9545908809307511	Inf	AI Winter is Coming
0.9752446113608111	Inf	AI Winter is Coming
0.9622228274592047	Inf	AI Winter is Coming
0.9513422581367782	Inf	AI Winter is Coming
0.9888812988345701	Inf	AI Winter is Coming
0.9601060468132693	Inf	AI Winter is Coming
0.9579451145820155	Inf	AI Winter is Coming
0.9290414360893705	Inf	AI Winter is Coming
0.9917899954851987	Inf	AI Winter is Coming
0.9056688543268873	Inf	AI Winter is Coming
0.94140125211467	Inf	AI Winter is Coming
0.9226813260433331	Inf	AI Winter is Coming
0.9762888063521873	Inf	AI Winter is Coming
0.9390648129227149	Inf	AI Winter is Coming
0.9353168617644496	Inf	AI Winter is Coming
0.9394731486827556	Inf	AI Winter is Coming
0.913466335336473	Inf	AI Winter is Coming
0.9085886452583989	Inf	AI Winter is Coming
0.9243301344829435	Inf	AI Winter is Coming
0.8758305382480596	Inf	AI Winter is Coming
0.9592124060115912	Inf	AI Winter is Coming
0.9120748288232298	Inf	AI Winter is Coming
0.9481837468458805	Inf	AI Winter is Coming
0.9438329638606975	Inf	AI Winter is Coming
0.913798261962972	Inf	AI Winter is Coming
0.9127351116954348	Inf	AI Winter is Coming
0.8933999014831567	Inf	AI Winter is Coming
0.9100721545571089	Inf	AI Winter is Coming
0.9061377855725584	Inf	AI Winter is Coming
0.9868772133431001	Inf	AI Winter is Coming
0.9152548350270007	Inf	AI Winter is Coming
0.976913433664906	Inf	AI Winter is Coming
0.9272283494302275	Inf	AI Winter is Coming
0.9179365435289429	Inf	AI Winter is Coming
0.9276682758876269	Inf	AI Winter is Coming
0.8661222153384412	Inf	AI Winter is Coming
0.9349933129878836	Inf	AI Winter is Coming
0.9232851822343066	Inf	AI Winter is Coming
1.0270286753538314	Inf	AI Winter is Coming
0.9257465499682839	Inf	AI Winter is Coming
0.9287022777185959	Inf	AI Winter is Coming
0.8991634517389492	Inf	AI Winter is Coming
0.9478281714847312	Inf	AI Winter is Coming
0.8682979630188419	Inf	AI Winter is Coming
0.8638539594373571	Inf	AI Winter is Coming
0.9244308389120338	Inf	AI Winter is Coming
0.9423656141784428	Inf	AI Winter is Coming
0.9952971256278798	Inf	AI Winter is Coming
0.9090518675999681	Inf	AI Winter is Coming
0.9082854521236506	Inf	AI Winter is Coming
0.931286962699735	Inf	AI Winter is Coming
0.8934506651077678	Inf	AI Winter is Coming
0.9087948873360826	Inf	AI Winter is Coming
0.9816030924255283	Inf	AI Winter is Coming
0.9193358079179569	Inf	AI Winter is Coming
0.9427843159762253	Inf	AI Winter is Coming
0.912123103077858	Inf	AI Winter is Coming
0.8978333766051192	Inf	AI Winter is Coming
0.9641716499265871	Inf	AI Winter is Coming
0.9384178384034979	Inf	AI Winter is Coming
0.9607198304282597	Inf	AI Winter is Coming
0.9169301081363088	Inf	AI Winter is Coming
0.944852198440059	Inf	AI Winter is Coming
0.9347422960621314	Inf	AI Winter is Coming
0.9632344046927581	Inf	AI Winter is Coming
0.9539221930770995	Inf	AI Winter is Coming
0.9605057872163111	Inf	AI Winter is Coming
0.9214630323715683	Inf	AI Winter is Coming
0.9381641857242038	Inf	AI Winter is Coming
0.8968073568284691	Inf	AI Winter is Coming
0.9796906556480179	Inf	AI Winter is Coming
0.9358975642444574	Inf	AI Winter is Coming
0.969344668080531	Inf	AI Winter is Coming
0.9215809834470922	Inf	AI Winter is Coming
0.9546869022594402	Inf	AI Winter is Coming
0.9151318700842969	Inf	AI Winter is Coming
0.9470791897068062	Inf	AI Winter is Coming
0.9958665759761326	Inf	AI Winter is Coming
0.9466734304696031	Inf	AI Winter is Coming
0.9480236630717463	Inf	AI Winter is Coming
0.925394391987712	Inf	AI Winter is Coming
0.9656308084272466	Inf	AI Winter is Coming
0.9334282642544478	Inf	AI Winter is Coming
0.9235454598590745	Inf	AI Winter is Coming
0.9384774950428979	Inf	AI Winter is Coming
0.9153870627572401	Inf	AI Winter is Coming
0.9313541426982217	Inf	AI Winter is Coming
0.9683263691396617	Inf	AI Winter is Coming
0.9185614677103408	Inf	AI Winter is Coming
0.9594025842314303	Inf	AI Winter is Coming
0.9189595587306517	Inf	AI Winter is Coming
0.8817781853072252	Inf	AI Winter is Coming
0.9549279698661572	Inf	AI Winter is Coming
0.9610308386807002	Inf	AI Winter is Coming
0.9953757119045769	Inf	AI Winter is Coming
0.8868990519896413	Inf	AI Winter is Coming
0.9472789193908047	Inf	AI Winter is Coming
0.9347026045247143	Inf	AI Winter is Coming
0.9117584939664837	Inf	AI Winter is Coming
0.9139091851138587	Inf	AI Winter is Coming
0.9357686080215485	Inf	AI Winter is Coming
0.9550989757237192	Inf	AI Winter is Coming
0.9586199064744582	Inf	AI Winter is Coming
0.8917877579731239	Inf	AI Winter is Coming
0.9388670979076514	Inf	AI Winter is Coming
0.9634028235504699	Inf	AI Winter is Coming
0.9484345512829184	Inf	AI Winter is Coming
0.9668763445213533	Inf	AI Winter is Coming
0.9013128072727614	Inf	AI Winter is Coming
0.9168319270635767	Inf	AI Winter is Coming
0.9879104150945979	Inf	AI Winter is Coming
0.9491387669967437	Inf	AI Winter is Coming
0.9489431802304181	Inf	AI Winter is Coming
0.9401018334408311	Inf	AI Winter is Coming
0.905832831624548	Inf	AI Winter is Coming
0.9654940797258325	Inf	AI Winter is Coming
0.9543107443728481	Inf	AI Winter is Coming
0.939178429441988	Inf	AI Winter is Coming
0.8996263132738493	Inf	AI Winter is Coming
0.9450459220694996	Inf	AI Winter is Coming
0.9098163057955474	Inf	AI Winter is Coming
0.9611461444463724	Inf	AI Winter is Coming
0.8608329064896296	Inf	AI Winter is Coming
0.9968126562246575	Inf	AI Winter is Coming
0.9653372226157553	Inf	AI Winter is Coming
0.9104326952138098	Inf	AI Winter is Coming
0.9036678883944107	Inf	AI Winter is Coming
0.9453377649383712	Inf	AI Winter is Coming
0.9869650599937735	Inf	AI Winter is Coming
0.9671255668266684	Inf	AI Winter is Coming
0.9559393953906136	Inf	AI Winter is Coming
0.9512229976859568	Inf	AI Winter is Coming
0.90987033061317	Inf	AI Winter is Coming
0.9783387377452607	Inf	AI Winter is Coming
0.9879107014857805	Inf	AI Winter is Coming
0.9603929138780518	Inf	AI Winter is Coming
0.950704780799492	Inf	AI Winter is Coming
0.88287501262077706	Inf	AI Winter is Coming
0.9091224124168131	Inf	AI Winter is Coming
0.9405197622470939	Inf	AI Winter is Coming
0.9375761242290317	Inf	AI Winter is Coming
0.9480866111184388	Inf	AI Winter is Coming
0.9360458125096104	Inf	AI Winter is Coming
0.9123231883508637	Inf	AI Winter is Coming
0.9454298012500281	Inf	AI Winter is Coming
0.9249945402621449	Inf	AI Winter is Coming
0.9726619009133705	Inf	AI Winter is Coming
0.9363425428076103	Inf	AI Winter is Coming
0.9268829510618736	Inf	AI Winter is Coming
0.9539154004036555	Inf	AI Winter is Coming
0.9380196855348146	Inf	AI Winter is Coming
0.921294831954276	Inf	AI Winter is Coming
0.9343257202843207	Inf	AI Winter is Coming
0.9155729294424143	Inf	AI Winter is Coming
0.9024576670448499	Inf	AI Winter is Coming
0.9390613580244684	Inf	AI Winter is Coming
0.965414310352299	Inf	AI Winter is Coming
0.9270905203523427	Inf	AI Winter is Coming
0.9369262812191846	Inf	AI Winter is Coming
0.9325955448294376	Inf	AI Winter is Coming
0.9973615092804287	Inf	AI Winter is Coming
0.9656333419816222	Inf	AI Winter is Coming
0.9204490637086206	Inf	AI Winter is Coming
0.9992842660433628	Inf	AI Winter is Coming
0.9749039129141054	Inf	AI Winter is Coming
0.9070925556845956	Inf	AI Winter is Coming
0.9077293075446613	Inf	AI Winter is Coming
0.922431852456127	Inf	AI Winter is Coming
0.9524035750879413	Inf	AI Winter is Coming
0.9901081161233107	Inf	AI Winter is Coming
0.9297044489414952	Inf	AI Winter is Coming
0.9257077234306134	Inf	AI Winter is Coming
0.9295106732034452	Inf	AI Winter is Coming
0.9204506057261531	Inf	AI Winter is Coming
0.9123704326911997	Inf	AI Winter is Coming
0.9649236214963715	Inf	AI Winter is Coming
0.9775272699916535	Inf	AI Winter is Coming
0.9595962385053328	Inf	AI Winter is Coming
0.9532306497967193	Inf	AI Winter is Coming
0.9335647555626695	Inf	AI Winter is Coming
0.9111450705353918	Inf	AI Winter is Coming
0.9150662939824853	Inf	AI Winter is Coming
0.9542299707374708	Inf	AI Winter is Coming
0.9256684164865521	Inf	AI Winter is Coming
0.9255841149985038	Inf	AI Winter is Coming
0.9654208593209256	Inf	AI Winter is Coming
0.9376565398099688	Inf	AI Winter is Coming
0.9327355025917824	Inf	AI Winter is Coming
0.9528048482312643	Inf	AI Winter is Coming
0.9499807117352249	Inf	AI Winter is Coming
0.9417113765156674	Inf	AI Winter is Coming
0.9197632816844613	Inf	AI Winter is Coming
0.8893002423813215	Inf	AI Winter is Coming
0.9462356843543182	Inf	AI Winter is Coming
0.9136366347246062	Inf	AI Winter is Coming
0.9242082125785631	Inf	AI Winter is Coming
0.97806639167923	Inf	AI Winter is Coming
0.9578896351599637	Inf	AI Winter is Coming
0.9359744948675762	Inf	AI Winter is Coming
0.8876939868776605	Inf	AI Winter is Coming
0.9125737379409682	Inf	AI Winter is Coming
0.9743875989307557	Inf	AI Winter is Coming
0.920798688396298	Inf	AI Winter is Coming
0.9662322317929218	Inf	AI Winter is Coming
0.9704875351548096	Inf	AI Winter is Coming
0.9510866141379652	Inf	AI Winter is Coming
0.9392162391415719	Inf	AI Winter is Coming
0.8905034725272917	Inf	AI Winter is Coming
0.8999102124062579	Inf	AI Winter is Coming
0.9035116854911722	Inf	AI Winter is Coming
0.9822189598931409	Inf	AI Winter is Coming
0.9538764888437766	Inf	AI Winter is Coming
0.9338522199070226	Inf	AI Winter is Coming
0.9774800499961727	Inf	AI Winter is Coming
0.9270137436241279	Inf	AI Winter is Coming
0.9342155432450396	Inf	AI Winter is Coming
0.9524499444561952	Inf	AI Winter is Coming
0.9188025435320735	Inf	AI Winter is Coming
0.9509535239542013	Inf	AI Winter is Coming
1.0114873097275845	Inf	AI Winter is Coming
0.9079728981046549	Inf	AI Winter is Coming
0.9696030789062776	Inf	AI Winter is Coming
0.8806458729650893	Inf	AI Winter is Coming
0.9171455567159221	Inf	AI Winter is Coming
0.9718577632161965	Inf	AI Winter is Coming
0.9099779387298061	Inf	AI Winter is Coming
0.9173554756487041	Inf	AI Winter is Coming
0.9208451478149724	Inf	AI Winter is Coming
0.9567374556894591	Inf	AI Winter is Coming
0.939329965145142	Inf	AI Winter is Coming
0.9388307187015426	Inf	AI Winter is Coming
0.9781144841300558	Inf	AI Winter is Coming
0.9287465232126273	Inf	AI Winter is Coming
0.9398209352461223	Inf	AI Winter is Coming
0.922622900256148	Inf	AI Winter is Coming
0.9479560756522653	Inf	AI Winter is Coming
0.938537799576861	Inf	AI Winter is Coming
0.9723660798384218	Inf	AI Winter is Coming
0.956694930090128	Inf	AI Winter is Coming
0.9054635616202961	Inf	AI Winter is Coming
0.8851092004468831	Inf	AI Winter is Coming
0.9116025261664737	Inf	AI Winter is Coming
0.9924800690546887	Inf	AI Winter is Coming
0.9490925126255104	Inf	AI Winter is Coming
0.9830265122822243	Inf	AI Winter is Coming
0.9219010272466833	Inf	AI Winter is Coming
0.9212116521703558	Inf	AI Winter is Coming
0.9398978704255289	Inf	AI Winter is Coming
0.9035836052567195	Inf	AI Winter is Coming
0.9255018662723015	Inf	AI Winter is Coming
0.9547793430283072	Inf	AI Winter is Coming
0.9069871154378849	Inf	AI Winter is Coming
0.9768507178705055	Inf	AI Winter is Coming
0.9020277899669781	Inf	AI Winter is Coming
0.928968386312462	Inf	AI Winter is Coming
1.0002763438439688	Inf	AI Winter is Coming
0.9320838411162256	Inf	AI Winter is Coming
0.8996099602803366	Inf	AI Winter is Coming
0.9675711029628358	Inf	AI Winter is Coming
0.9251543822580295	Inf	AI Winter is Coming
0.9076108429311572	Inf	AI Winter is Coming
0.9962972917508629	Inf	AI Winter is Coming
0.9669567036770087	Inf	AI Winter is Coming
0.9418436031456878	Inf	AI Winter is Coming
0.9630513951180671	Inf	AI Winter is Coming
0.9568080396881554	Inf	AI Winter is Coming
0.9485513315756021	Inf	AI Winter is Coming
0.868327742494748	Inf	AI Winter is Coming
0.962560430782933	Inf	AI Winter is Coming
0.8987458712686469	Inf	AI Winter is Coming
0.9345624762775999	Inf	AI Winter is Coming
0.9440646765527144	Inf	AI Winter is Coming
0.9121400695918906	Inf	AI Winter is Coming
0.938956008136914	Inf	AI Winter is Coming
0.9291259322198941	Inf	AI Winter is Coming
0.9804022169640881	Inf	AI Winter is Coming
0.9731255600432817	Inf	AI Winter is Coming
0.9106305662857768	Inf	AI Winter is Coming
0.936968513501649	Inf	AI Winter is Coming
0.9438266417450606	Inf	AI Winter is Coming
0.9474578735123964	Inf	AI Winter is Coming
0.9170376032480575	Inf	AI Winter is Coming
0.9243280645657049	Inf	AI Winter is Coming
0.9824581153943464	Inf	AI Winter is Coming
0.926605688448373	Inf	AI Winter is Coming
0.969208947674381	Inf	AI Winter is Coming
0.9570084929846197	Inf	AI Winter is Coming
0.9418296795151953	Inf	AI Winter is Coming
0.9957901082507297	Inf	AI Winter is Coming
0.942467476168	Inf	AI Winter is Coming
0.9284480344251115	Inf	AI Winter is Coming
0.9267312180090491	Inf	AI Winter is Coming
0.9348280801274881	Inf	AI Winter is Coming
0.8966755428195635	Inf	AI Winter is Coming
0.937828061137406	Inf	AI Winter is Coming
0.9836820581536811	Inf	AI Winter is Coming
0.9559498991907922	Inf	AI Winter is Coming
0.9246987731781456	Inf	AI Winter is Coming
0.9102955245272466	Inf	AI Winter is Coming
0.9279225601804182	Inf	AI Winter is Coming
0.9285423981084219	Inf	AI Winter is Coming
0.9160524407134346	Inf	AI Winter is Coming
0.9251526227264283	Inf	AI Winter is Coming
0.9600236264562149	Inf	AI Winter is Coming
0.9454134281429112	Inf	AI Winter is Coming
0.9930658501288916	Inf	AI Winter is Coming
0.9736953419435809	Inf	AI Winter is Coming
0.9393220572960713	Inf	AI Winter is Coming
0.9241305667388956	Inf	AI Winter is Coming
0.8967450263370611	Inf	AI Winter is Coming
0.9634089664502393	Inf	AI Winter is Coming
0.9034452785707734	Inf	AI Winter is Coming
0.9764722878096325	Inf	AI Winter is Coming
1.0010353148585198	Inf	AI Winter is Coming
0.9365689560529266	Inf	AI Winter is Coming
0.9213424381435394	Inf	AI Winter is Coming
0.9250800265792334	Inf	AI Winter is Coming
0.9779661446800915	Inf	AI Winter is Coming
0.9210024423231505	Inf	AI Winter is Coming
0.9336875803340637	Inf	AI Winter is Coming
0.9065841224099476	Inf	AI Winter is Coming
0.9043440473557979	Inf	AI Winter is Coming
0.9398299182604704	Inf	AI Winter is Coming
0.9378015782795497	Inf	AI Winter is Coming
0.9724253348522094	Inf	AI Winter is Coming
0.9352201068030812	Inf	AI Winter is Coming
0.9355886143626293	Inf	AI Winter is Coming
0.922577185158517	Inf	AI Winter is Coming
0.9570848736094902	Inf	AI Winter is Coming
0.9454654321854699	Inf	AI Winter is Coming
0.9678797211101053	Inf	AI Winter is Coming
0.9216775642861358	Inf	AI Winter is Coming
0.9252434367242628	Inf	AI Winter is Coming
0.9390573774159138	Inf	AI Winter is Coming
0.9059147913682888	Inf	AI Winter is Coming
0.8966061061643729	Inf	AI Winter is Coming
0.9224355163824977	Inf	AI Winter is Coming
0.8916452511677443	Inf	AI Winter is Coming
0.9873909432894233	Inf	AI Winter is Coming
0.9110702142643176	Inf	AI Winter is Coming
0.9019394656582438	Inf	AI Winter is Coming
0.9239040607984965	Inf	AI Winter is Coming
0.9461614035061987	Inf	AI Winter is Coming
1.0221080526923243	Inf	AI Winter is Coming
0.9560010131089415	Inf	AI Winter is Coming
0.937546101181101	Inf	AI Winter is Coming
0.9298513846939747	Inf	AI Winter is Coming
0.9235590121945603	Inf	AI Winter is Coming
0.8974118472695146	Inf	AI Winter is Coming
0.9195797695426837	Inf	AI Winter is Coming
0.9376574564798376	Inf	AI Winter is Coming
0.9134955590191549	Inf	AI Winter is Coming
0.9559635836007838	Inf	AI Winter is Coming
0.9408227678807696	Inf	AI Winter is Coming
0.9554176621282531	Inf	AI Winter is Coming
1.0036970846732312	Inf	AI Winter is Coming
0.9310446115464392	Inf	AI Winter is Coming
0.9674098843226825	Inf	AI Winter is Coming
0.9649253694172507	Inf	AI Winter is Coming
0.94332881019811	Inf	AI Winter is Coming
0.9321489667041458	Inf	AI Winter is Coming
0.958746170700245	Inf	AI Winter is Coming
0.9431680909404344	Inf	AI Winter is Coming
0.9408892355793408	Inf	AI Winter is Coming
0.9810406825323171	Inf	AI Winter is Coming
0.929117769583295	Inf	AI Winter is Coming
0.8671562061364138	Inf	AI Winter is Coming
0.9569594867158574	Inf	AI Winter is Coming
1.0029116697730778	Inf	AI Winter is Coming
0.9868161677954191	Inf	AI Winter is Coming
0.9105175039168312	Inf	AI Winter is Coming
0.9093173524146679	Inf	AI Winter is Coming
0.9236934971840739	Inf	AI Winter is Coming
0.8946240622569173	Inf	AI Winter is Coming
0.9192555726724576	Inf	AI Winter is Coming
0.9106099858878219	Inf	AI Winter is Coming
0.9633068163232101	Inf	AI Winter is Coming
0.9084026695472197	Inf	AI Winter is Coming
0.9142765177292284	Inf	AI Winter is Coming
0.9714758065280916	Inf	AI Winter is Coming
0.8703272698847547	Inf	AI Winter is Coming
0.9803569454027243	Inf	AI Winter is Coming
0.9797268371051111	Inf	AI Winter is Coming
0.9061776762692744	Inf	AI Winter is Coming
0.9424155506764328	Inf	AI Winter is Coming
0.9317884059553406	Inf	AI Winter is Coming
0.9374448226474318	Inf	AI Winter is Coming
0.9435242482760032	Inf	AI Winter is Coming
0.9235169830121592	Inf	AI Winter is Coming
0.9442110247911184	Inf	AI Winter is Coming
0.9072131030305642	Inf	AI Winter is Coming
0.9441868318027037	Inf	AI Winter is Coming
0.9387787290297949	Inf	AI Winter is Coming
0.9127035974774362	Inf	AI Winter is Coming
0.9359248723804792	Inf	AI Winter is Coming
0.8973362943012217	Inf	AI Winter is Coming
0.8890849627260968	Inf	AI Winter is Coming
0.9329167987191889	Inf	AI Winter is Coming
0.9450441837821915	Inf	AI Winter is Coming
0.9136908083334763	Inf	AI Winter is Coming
0.894111689720361	Inf	AI Winter is Coming
0.9492297972496888	Inf	AI Winter is Coming
0.8724271319383282	Inf	AI Winter is Coming
0.9034819564855681	Inf	AI Winter is Coming
0.931287978494957	Inf	AI Winter is Coming
0.9200094823129963	Inf	AI Winter is Coming
0.9295742752885368	Inf	AI Winter is Coming
0.8993132877073696	Inf	AI Winter is Coming
0.8773984559181411	Inf	AI Winter is Coming
0.965097913884739	Inf	AI Winter is Coming
0.9787310923469116	Inf	AI Winter is Coming
0.9624327922429551	Inf	AI Winter is Coming
0.971739030139238	Inf	AI Winter is Coming
0.9327512587532469	Inf	AI Winter is Coming
0.9747220173382626	Inf	AI Winter is Coming
0.9724273021786484	Inf	AI Winter is Coming
0.935538941574771	Inf	AI Winter is Coming
0.963360849443823	Inf	AI Winter is Coming
0.9830953188958906	Inf	AI Winter is Coming
0.9395967579790404	Inf	AI Winter is Coming
0.9529602853231983	Inf	AI Winter is Coming
0.9550399754460662	Inf	AI Winter is Coming
0.9278494432077089	Inf	AI Winter is Coming
0.9658776620723338	Inf	AI Winter is Coming
0.9427600169267096	Inf	AI Winter is Coming
0.9001684584569866	Inf	AI Winter is Coming
0.9501399172474907	Inf	AI Winter is Coming
0.9205206547850301	Inf	AI Winter is Coming
0.9574363817529404	Inf	AI Winter is Coming
0.9511378264249433	Inf	AI Winter is Coming
0.9017076555343795	Inf	AI Winter is Coming
0.9583772419472214	Inf	AI Winter is Coming
0.9640319486669457	Inf	AI Winter is Coming
0.9644676585752654	Inf	AI Winter is Coming
0.986615907394144	Inf	AI Winter is Coming
0.9016781088710069	Inf	AI Winter is Coming
0.9552307347744289	Inf	AI Winter is Coming
0.9271952462380738	Inf	AI Winter is Coming
0.9548103340820832	Inf	AI Winter is Coming
0.931742055205715	Inf	AI Winter is Coming
0.9772942441558543	Inf	AI Winter is Coming
0.9540450097188865	Inf	AI Winter is Coming
0.9293715995746558	Inf	AI Winter is Coming
0.9095562107366673	Inf	AI Winter is Coming
0.9688527991756815	Inf	AI Winter is Coming
0.991561443049803	Inf	AI Winter is Coming
0.9249796008096118	Inf	AI Winter is Coming
0.9256168308825955	Inf	AI Winter is Coming
0.900532609022335	Inf	AI Winter is Coming
0.9418538966063249	Inf	AI Winter is Coming
0.9366647166469926	Inf	AI Winter is Coming
0.9711259181927023	Inf	AI Winter is Coming
0.9606184913237338	Inf	AI Winter is Coming
0.9045969354960137	Inf	AI Winter is Coming
0.9678119668288933	Inf	AI Winter is Coming
0.9520488886973812	Inf	AI Winter is Coming
0.928091948698257	Inf	AI Winter is Coming
0.9845128251536779	Inf	AI Winter is Coming
0.9592634892864303	Inf	AI Winter is Coming
0.9269165770677614	Inf	AI Winter is Coming
1.0204871482333233	Inf	AI Winter is Coming
0.9556871785071538	Inf	AI Winter is Coming
0.9418071170332772	Inf	AI Winter is Coming
0.9268476871240403	Inf	AI Winter is Coming
0.969932536085149	Inf	AI Winter is Coming
0.9604793923180549	Inf	AI Winter is Coming
0.865890071310448	Inf	AI Winter is Coming
0.9274767462584548	Inf	AI Winter is Coming
0.9099616312367088	Inf	AI Winter is Coming
0.9530541875708977	Inf	AI Winter is Coming
0.9795023974381502	Inf	AI Winter is Coming
0.9519064746117334	Inf	AI Winter is Coming
0.9426918738466294	Inf	AI Winter is Coming
0.9783151849989776	Inf	AI Winter is Coming
0.9594539076847864	Inf	AI Winter is Coming
0.9854381536477995	Inf	AI Winter is Coming
0.9441983434507831	Inf	AI Winter is Coming
0.9153129079892606	Inf	AI Winter is Coming
0.909537595831307	Inf	AI Winter is Coming
0.9234710953819297	Inf	AI Winter is Coming
0.9282322841224935	Inf	AI Winter is Coming
0.8940580790055569	Inf	AI Winter is Coming
0.8922036177202655	Inf	AI Winter is Coming
0.9397550483918223	Inf	AI Winter is Coming
0.9180374881568467	Inf	AI Winter is Coming
0.9739157271546783	Inf	AI Winter is Coming
0.9583304575209574	Inf	AI Winter is Coming
0.9753605333673048	Inf	AI Winter is Coming
0.9564290497994303	Inf	AI Winter is Coming
0.924112143105992	Inf	AI Winter is Coming
0.8693617493793983	Inf	AI Winter is Coming
0.9831000890557889	Inf	AI Winter is Coming
0.9167981914135064	Inf	AI Winter is Coming
0.9380246563358583	Inf	AI Winter is Coming
1.0098781500747749	Inf	AI Winter is Coming
0.9151128978831694	Inf	AI Winter is Coming
0.9163583582980794	Inf	AI Winter is Coming
0.9499128490437097	Inf	AI Winter is Coming
0.9408308053450152	Inf	AI Winter is Coming
0.9037160423894588	Inf	AI Winter is Coming
0.9508301825398872	Inf	AI Winter is Coming
0.9188107457899347	Inf	AI Winter is Coming
0.8995248001013116	Inf	AI Winter is Coming
0.9077388257480085	Inf	AI Winter is Coming
0.9174629395824812	Inf	AI Winter is Coming
0.9269464728860731	Inf	AI Winter is Coming
0.8738569785678162	Inf	AI Winter is Coming
0.9718539714226266	Inf	AI Winter is Coming
0.9489011152798457	Inf	AI Winter is Coming
0.9038393024743544	Inf	AI Winter is Coming
0.9548281183153581	Inf	AI Winter is Coming
0.9763587758024022	Inf	AI Winter is Coming
0.9812341038616847	Inf	AI Winter is Coming
0.9605149958570369	Inf	AI Winter is Coming
0.9381193261728353	Inf	AI Winter is Coming
0.9324170609274745	Inf	AI Winter is Coming
0.920345927139892	Inf	AI Winter is Coming
0.9648158177630849	Inf	AI Winter is Coming
0.9529571635466881	Inf	AI Winter is Coming
0.951598692258058	Inf	AI Winter is Coming
0.9460462531195666	Inf	AI Winter is Coming
0.9939150614522727	Inf	AI Winter is Coming
0.9417523025085335	Inf	AI Winter is Coming
0.9030824740943028	Inf	AI Winter is Coming
0.976245064436529	Inf	AI Winter is Coming
0.9485745876507615	Inf	AI Winter is Coming
0.9235762317979821	Inf	AI Winter is Coming
0.9335482941553931	Inf	AI Winter is Coming
0.949403760615823	Inf	AI Winter is Coming
0.9132372922614878	Inf	AI Winter is Coming
0.9555823250481105	Inf	AI Winter is Coming
0.9536741640669678	Inf	AI Winter is Coming
0.9740484308250952	Inf	AI Winter is Coming
0.9631022467875324	Inf	AI Winter is Coming
0.932206567603854	Inf	AI Winter is Coming
0.9104121057552595	Inf	AI Winter is Coming
0.92785244925009	Inf	AI Winter is Coming
0.8939601427812367	Inf	AI Winter is Coming
0.9392547427310072	Inf	AI Winter is Coming
0.8728932238712099	Inf	AI Winter is Coming
0.8989981556057037	Inf	AI Winter is Coming
0.9004610153295618	Inf	AI Winter is Coming
0.9447781198490564	Inf	AI Winter is Coming
0.9402926471529763	Inf	AI Winter is Coming
0.9113566492922074	Inf	AI Winter is Coming
0.9691164740359557	Inf	AI Winter is Coming
0.899307902085523	Inf	AI Winter is Coming
0.9164615655834123	Inf	AI Winter is Coming
0.9195541890235115	Inf	AI Winter is Coming
0.9297786330992768	Inf	AI Winter is Coming
0.9294501631787159	Inf	AI Winter is Coming
0.902899941037591	Inf	AI Winter is Coming
0.9394614222807403	Inf	AI Winter is Coming
0.9700499264815631	Inf	AI Winter is Coming
0.8776453439570291	Inf	AI Winter is Coming
0.9642033711898232	Inf	AI Winter is Coming
0.8982920721875811	Inf	AI Winter is Coming
0.9217103026960027	Inf	AI Winter is Coming
0.9108730894496491	Inf	AI Winter is Coming
1.0289884168689434	Inf	AI Winter is Coming
0.8950387303622691	Inf	AI Winter is Coming
0.9772235121915586	Inf	AI Winter is Coming
0.9327929848322367	Inf	AI Winter is Coming
0.9919330098825615	Inf	AI Winter is Coming
0.9409419226309569	Inf	AI Winter is Coming
0.9399004234541548	Inf	AI Winter is Coming
0.8942359415770216	Inf	AI Winter is Coming
0.9500268204198065	Inf	AI Winter is Coming
0.9134195480558986	Inf	AI Winter is Coming
0.9641778046609424	Inf	AI Winter is Coming
1.0032377027644857	Inf	AI Winter is Coming
0.9530753780451823	Inf	AI Winter is Coming
0.9349950417579995	Inf	AI Winter is Coming
0.919242359702622	Inf	AI Winter is Coming
0.9802803601545808	Inf	AI Winter is Coming
0.9384654332268693	Inf	AI Winter is Coming
0.9332505568806322	Inf	AI Winter is Coming
0.912319101148359	Inf	AI Winter is Coming
0.9610151431115727	Inf	AI Winter is Coming
0.955156784009035	Inf	AI Winter is Coming
0.9699403988072217	Inf	AI Winter is Coming
0.9470421050264283	Inf	AI Winter is Coming
0.9710092494535049	Inf	AI Winter is Coming
0.9622394847139911	Inf	AI Winter is Coming
0.9630078414670928	Inf	AI Winter is Coming
0.9833997342178891	Inf	AI Winter is Coming
0.9464590018054794	Inf	AI Winter is Coming
0.9551874103262028	Inf	AI Winter is Coming
0.9689052039165066	Inf	AI Winter is Coming
0.9291079678223542	Inf	AI Winter is Coming
0.9255561051181033	Inf	AI Winter is Coming
0.8922890838564062	Inf	AI Winter is Coming
0.8996737844478355	Inf	AI Winter is Coming
0.9278509841425848	Inf	AI Winter is Coming
0.8936028158827919	Inf	AI Winter is Coming
0.8797049618729832	Inf	AI Winter is Coming
0.9340926879072518	Inf	AI Winter is Coming
0.9404576360026743	Inf	AI Winter is Coming
0.9598057886568925	Inf	AI Winter is Coming
0.9445431888949938	Inf	AI Winter is Coming
0.9302085550918507	Inf	AI Winter is Coming
0.9122459462444178	Inf	AI Winter is Coming
0.9442025329053458	Inf	AI Winter is Coming
0.9327261218390687	Inf	AI Winter is Coming
0.9960026603905603	Inf	AI Winter is Coming
0.9508649255488262	Inf	AI Winter is Coming
0.9130888126404085	Inf	AI Winter is Coming
1.0108522929225938	Inf	AI Winter is Coming
0.931149004815695	Inf	AI Winter is Coming
0.9051977521365755	Inf	AI Winter is Coming
0.9151168088163449	Inf	AI Winter is Coming
0.9348184464093118	Inf	AI Winter is Coming
0.9967111556793447	Inf	AI Winter is Coming
0.8735472872103612	Inf	AI Winter is Coming
0.9192394306267919	Inf	AI Winter is Coming
0.8442824800407197	Inf	AI Winter is Coming
0.9399116166393082	Inf	AI Winter is Coming
0.8873999552639666	Inf	AI Winter is Coming
0.9379291661673042	Inf	AI Winter is Coming
0.9801351310840911	Inf	AI Winter is Coming
0.9178898716521326	Inf	AI Winter is Coming
0.914902679635489	Inf	AI Winter is Coming
0.8836847242982914	Inf	AI Winter is Coming
0.9355892552984488	Inf	AI Winter is Coming
0.956196263883228	Inf	AI Winter is Coming
0.9355557144377287	Inf	AI Winter is Coming
0.8860887252724065	Inf	AI Winter is Coming
0.8928532778809781	Inf	AI Winter is Coming
0.9625110857287087	Inf	AI Winter is Coming
0.9416394758214522	Inf	AI Winter is Coming
0.900456614117821	Inf	AI Winter is Coming
0.9100019819727148	Inf	AI Winter is Coming
0.9007997621792413	Inf	AI Winter is Coming
0.8565126744270204	Inf	AI Winter is Coming
0.9049155938010656	Inf	AI Winter is Coming
0.9115560656871625	Inf	AI Winter is Coming
0.9542770819143767	Inf	AI Winter is Coming
0.9364258202875553	Inf	AI Winter is Coming
0.9833108692023467	Inf	AI Winter is Coming
0.9752496498022305	Inf	AI Winter is Coming
0.9920210381567848	Inf	AI Winter is Coming
0.9270247077553699	Inf	AI Winter is Coming
0.8917464094216621	Inf	AI Winter is Coming
0.9088644995965088	Inf	AI Winter is Coming
0.9776648901793827	Inf	AI Winter is Coming
0.9625717120604073	Inf	AI Winter is Coming
0.9502287058277422	Inf	AI Winter is Coming
0.936562202146414	Inf	AI Winter is Coming
0.9223307789129506	Inf	AI Winter is Coming
0.95581290376176	Inf	AI Winter is Coming
0.920036808482837	Inf	AI Winter is Coming
0.9288632181123361	Inf	AI Winter is Coming
0.9455457639166552	Inf	AI Winter is Coming
0.9601691993092071	Inf	AI Winter is Coming
0.9914848397858218	Inf	AI Winter is Coming
0.8741233324258885	Inf	AI Winter is Coming
0.8822565957012235	Inf	AI Winter is Coming
0.934814990842375	Inf	AI Winter is Coming
0.9151299193817328	Inf	AI Winter is Coming
0.8925911239190334	Inf	AI Winter is Coming
0.9210244240345007	Inf	AI Winter is Coming
0.9525767584158299	Inf	AI Winter is Coming
0.9994764029228956	Inf	AI Winter is Coming
0.8912226331371151	Inf	AI Winter is Coming
0.9554315071509036	Inf	AI Winter is Coming
0.9174658205611652	Inf	AI Winter is Coming
0.893101428137113	Inf	AI Winter is Coming
1.0050344255562886	Inf	AI Winter is Coming
0.897091661240836	Inf	AI Winter is Coming
0.9585270699235168	Inf	AI Winter is Coming
0.9182896988740774	Inf	AI Winter is Coming
0.9648586707074555	Inf	AI Winter is Coming
0.9272007399687509	Inf	AI Winter is Coming
0.9749464017926311	Inf	AI Winter is Coming
0.9439645849731589	Inf	AI Winter is Coming
0.9514457839136519	Inf	AI Winter is Coming
0.9567756281884954	Inf	AI Winter is Coming
0.9425430686951587	Inf	AI Winter is Coming
0.9986688475390489	Inf	AI Winter is Coming
1.0244917595824319	Inf	AI Winter is Coming
0.9357505967806161	Inf	AI Winter is Coming
0.9305943025057358	Inf	AI Winter is Coming
0.9256124382084082	Inf	AI Winter is Coming
0.9228272154814086	Inf	AI Winter is Coming
0.884199136102205	Inf	AI Winter is Coming
0.9035849055846237	Inf	AI Winter is Coming
0.9676800590913288	Inf	AI Winter is Coming
0.9672737244558193	Inf	AI Winter is Coming
0.9232153286065177	Inf	AI Winter is Coming
0.9222848257997359	Inf	AI Winter is Coming
0.9500951821254409	Inf	AI Winter is Coming
0.9272191825196353	Inf	AI Winter is Coming
0.9196820909839672	Inf	AI Winter is Coming
0.9064235581640065	Inf	AI Winter is Coming
0.9666631501741988	Inf	AI Winter is Coming
0.9755488003637034	Inf	AI Winter is Coming
0.880877778147327	Inf	AI Winter is Coming
0.9427846083182815	Inf	AI Winter is Coming
0.944466600397312	Inf	AI Winter is Coming
0.852953197333892	Inf	AI Winter is Coming
0.9569160693540938	Inf	AI Winter is Coming
0.9279634146886965	Inf	AI Winter is Coming
0.9659031831735004	Inf	AI Winter is Coming
0.9510834098670554	Inf	AI Winter is Coming
0.9710479395441003	Inf	AI Winter is Coming
0.9618892823611267	Inf	AI Winter is Coming
0.9461158896046944	Inf	AI Winter is Coming
0.9442736538513661	Inf	AI Winter is Coming
0.9117679890854326	Inf	AI Winter is Coming
0.9677989160447831	Inf	AI Winter is Coming
0.9263312757670652	Inf	AI Winter is Coming
0.961487074598552	Inf	AI Winter is Coming
0.889208234677235	Inf	AI Winter is Coming
0.9476992280774337	Inf	AI Winter is Coming
0.9458400266722797	Inf	AI Winter is Coming
0.9648338911813523	Inf	AI Winter is Coming
0.9270561727232343	Inf	AI Winter is Coming
0.9360930246848911	Inf	AI Winter is Coming
0.945068693081019	Inf	AI Winter is Coming
0.9533003802975532	Inf	AI Winter is Coming
0.9411037652953101	Inf	AI Winter is Coming
0.9279136223099599	Inf	AI Winter is Coming
0.8801898019897131	Inf	AI Winter is Coming
0.9053800380954219	Inf	AI Winter is Coming
0.9005183193041301	Inf	AI Winter is Coming
0.9296235215470265	Inf	AI Winter is Coming
0.9746733775039264	Inf	AI Winter is Coming
0.9540290163044453	Inf	AI Winter is Coming
0.9322778566198414	Inf	AI Winter is Coming
0.9148178490576995	Inf	AI Winter is Coming
0.8963739470718145	Inf	AI Winter is Coming
0.9041088160922619	Inf	AI Winter is Coming
0.9391616482402553	Inf	AI Winter is Coming
0.9426892159198177	Inf	AI Winter is Coming
0.9111952278978848	Inf	AI Winter is Coming
0.9621995160463974	Inf	AI Winter is Coming
0.9448848768476285	Inf	AI Winter is Coming
0.9248390920728148	Inf	AI Winter is Coming
0.9409222856592803	Inf	AI Winter is Coming
0.9476762580998519	Inf	AI Winter is Coming
0.9197426979652232	Inf	AI Winter is Coming
0.9321508420632119	Inf	AI Winter is Coming
0.9643195475150493	Inf	AI Winter is Coming
0.9597294795097382	Inf	AI Winter is Coming
0.9323951998439575	Inf	AI Winter is Coming
0.9775290019339463	Inf	AI Winter is Coming
0.9260009580206545	Inf	AI Winter is Coming
0.9198765395329056	Inf	AI Winter is Coming
0.9431361447912912	Inf	AI Winter is Coming
0.9104340761788923	Inf	AI Winter is Coming
0.9087952241978887	Inf	AI Winter is Coming
1.0085680842435618	Inf	AI Winter is Coming
0.9436601789450528	Inf	AI Winter is Coming
0.8858208546483191	Inf	AI Winter is Coming
0.935554648940484	Inf	AI Winter is Coming
0.9340227911835666	Inf	AI Winter is Coming
0.9538238128326129	Inf	AI Winter is Coming
0.9375803474057137	Inf	AI Winter is Coming
0.9333707926983236	Inf	AI Winter is Coming
0.9352308941241524	Inf	AI Winter is Coming
0.9354177404117412	Inf	AI Winter is Coming
0.9386358498220448	Inf	AI Winter is Coming
0.9181716334487934	Inf	AI Winter is Coming
0.9108540908494038	Inf	AI Winter is Coming
0.9266618755696651	Inf	AI Winter is Coming
0.9134814530245386	Inf	AI Winter is Coming
0.9396368683386046	Inf	AI Winter is Coming
0.8931812437616479	Inf	AI Winter is Coming
0.8976860276286657	Inf	AI Winter is Coming
0.8866186992089237	Inf	AI Winter is Coming
0.9127167744596335	Inf	AI Winter is Coming
0.9089700708353933	Inf	AI Winter is Coming
0.8915698885698213	Inf	AI Winter is Coming
0.9535111049505827	Inf	AI Winter is Coming
0.9521280643897388	Inf	AI Winter is Coming
0.8940257254649199	Inf	AI Winter is Coming
0.9729692304393996	Inf	AI Winter is Coming
0.9072075169371513	Inf	AI Winter is Coming
0.915015177730569	Inf	AI Winter is Coming
0.9057488886881129	Inf	AI Winter is Coming
0.9277980539868984	Inf	AI Winter is Coming
0.8710960088859716	Inf	AI Winter is Coming
0.8935388462906517	Inf	AI Winter is Coming
0.9299333644560621	Inf	AI Winter is Coming
0.956622571997444	Inf	AI Winter is Coming
0.9563348721137804	Inf	AI Winter is Coming
0.9335763948765442	Inf	AI Winter is Coming
0.9612319992154699	Inf	AI Winter is Coming
0.9571470646318665	Inf	AI Winter is Coming
0.9596225399282616	Inf	AI Winter is Coming
0.9513767152264414	Inf	AI Winter is Coming
0.9578286695698661	Inf	AI Winter is Coming
0.9420033505040428	Inf	AI Winter is Coming
0.9674116139554315	Inf	AI Winter is Coming
0.9249489304708752	Inf	AI Winter is Coming
0.916999527364454	Inf	AI Winter is Coming
0.9711386276598574	Inf	AI Winter is Coming
0.9263150265815303	Inf	AI Winter is Coming
0.900960094274878	Inf	AI Winter is Coming
0.8788052656791816	Inf	AI Winter is Coming
0.9006705103892699	Inf	AI Winter is Coming
0.9680855751430832	Inf	AI Winter is Coming
0.8841087445712721	Inf	AI Winter is Coming
0.9748416160648673	Inf	AI Winter is Coming
0.894855546562979	Inf	AI Winter is Coming
0.9098353802293252	Inf	AI Winter is Coming
0.9927496288721528	Inf	AI Winter is Coming
0.8898559310351545	Inf	AI Winter is Coming
0.952370866768557	Inf	AI Winter is Coming
0.9143684699406965	Inf	AI Winter is Coming
0.9075306897183212	Inf	AI Winter is Coming
0.9528400117357285	Inf	AI Winter is Coming
0.9364066538715274	Inf	AI Winter is Coming
0.8992711348535628	Inf	AI Winter is Coming
0.9296876091854985	Inf	AI Winter is Coming
0.9376303443356204	Inf	AI Winter is Coming
0.8999800931516478	Inf	AI Winter is Coming
0.9623991788264089	Inf	AI Winter is Coming
0.9939194175724245	Inf	AI Winter is Coming
0.9383413545332095	Inf	AI Winter is Coming
0.8914233301223236	Inf	AI Winter is Coming
0.8973747199663826	Inf	AI Winter is Coming
0.9053551746091061	Inf	AI Winter is Coming
0.9752008453134389	Inf	AI Winter is Coming
1.007448616279591	Inf	AI Winter is Coming
0.938073549014806	Inf	AI Winter is Coming
0.9129110372505991	Inf	AI Winter is Coming
0.8865551534957787	Inf	AI Winter is Coming
0.928875471762913	Inf	AI Winter is Coming
0.9313459758512597	Inf	AI Winter is Coming
0.8999532693306013	Inf	AI Winter is Coming
0.9146114512613989	Inf	AI Winter is Coming
0.9653300721410975	Inf	AI Winter is Coming
0.8762587358939247	Inf	AI Winter is Coming
0.9145607957602168	Inf	AI Winter is Coming
0.9556249176438258	Inf	AI Winter is Coming
0.9290792522504546	Inf	AI Winter is Coming
0.939483471661407	Inf	AI Winter is Coming
0.9839363352769147	Inf	AI Winter is Coming
0.9646910261636457	Inf	AI Winter is Coming
0.9441493940339313	Inf	AI Winter is Coming
0.9026306014175588	Inf	AI Winter is Coming
0.9362966193341785	Inf	AI Winter is Coming
0.9575007101208525	Inf	AI Winter is Coming
0.8716141105246288	Inf	AI Winter is Coming
0.9268738769343032	Inf	AI Winter is Coming
0.956551823604395	Inf	AI Winter is Coming
0.9249341790471495	Inf	AI Winter is Coming
0.9028789554766922	Inf	AI Winter is Coming
0.9186553567595813	Inf	AI Winter is Coming
0.9916455838365326	Inf	AI Winter is Coming
0.8980024288681497	Inf	AI Winter is Coming
0.9372112219335648	Inf	AI Winter is Coming
0.9162851642716197	Inf	AI Winter is Coming
0.9511604111422395	Inf	AI Winter is Coming
0.9350877663792566	Inf	AI Winter is Coming
0.9502892812936873	Inf	AI Winter is Coming
0.9399619650387713	Inf	AI Winter is Coming
0.9480357460077639	Inf	AI Winter is Coming
0.9848073834866671	Inf	AI Winter is Coming
0.918727297111783	Inf	AI Winter is Coming
0.8990337834217138	Inf	AI Winter is Coming
0.9538232938452047	Inf	AI Winter is Coming
0.9417883546670974	Inf	AI Winter is Coming
0.9695021232854142	Inf	AI Winter is Coming
0.9716688525925096	Inf	AI Winter is Coming
0.9348911624966514	Inf	AI Winter is Coming
0.8873650655423518	Inf	AI Winter is Coming
0.9539221333257787	Inf	AI Winter is Coming
0.9409990691443391	Inf	AI Winter is Coming
0.9115412582709673	Inf	AI Winter is Coming
0.9120360946193259	Inf	AI Winter is Coming
0.924948218867357	Inf	AI Winter is Coming
0.8630674247138123	Inf	AI Winter is Coming
0.9229779836417764	Inf	AI Winter is Coming
0.9043315407217591	Inf	AI Winter is Coming
0.9152129529723869	Inf	AI Winter is Coming
0.9378292148525156	Inf	AI Winter is Coming
0.9542834795106401	Inf	AI Winter is Coming
0.9446531795784903	Inf	AI Winter is Coming
0.8915881225756385	Inf	AI Winter is Coming
0.9399823943622211	Inf	AI Winter is Coming
0.9196692032180076	Inf	AI Winter is Coming
0.9360401830595819	Inf	AI Winter is Coming
0.9270535486862335	Inf	AI Winter is Coming
0.9027542732944249	Inf	AI Winter is Coming
0.8952193185312118	Inf	AI Winter is Coming
0.9402991137101192	Inf	AI Winter is Coming
0.9354503155959275	Inf	AI Winter is Coming
0.9167395600863059	Inf	AI Winter is Coming
0.9656065865463876	Inf	AI Winter is Coming
0.927295633392312	Inf	AI Winter is Coming
0.9379038249647618	Inf	AI Winter is Coming
0.9585834015528472	Inf	AI Winter is Coming
0.9806325909008784	Inf	AI Winter is Coming
0.9250234276779458	Inf	AI Winter is Coming
0.9367034352422716	Inf	AI Winter is Coming
0.9139308472489884	Inf	AI Winter is Coming
0.8786047271884125	Inf	AI Winter is Coming
0.9443331155829933	Inf	AI Winter is Coming
0.9176205227740989	Inf	AI Winter is Coming
0.9119987080028016	Inf	AI Winter is Coming
0.9563053102737372	Inf	AI Winter is Coming
0.8917149172874332	Inf	AI Winter is Coming
0.9458408027530226	Inf	AI Winter is Coming
0.9621679347885688	Inf	AI Winter is Coming
0.9435816975128672	Inf	AI Winter is Coming
0.9300813103721884	Inf	AI Winter is Coming
0.9509795787579322	Inf	AI Winter is Coming
0.918348441510345	Inf	AI Winter is Coming
0.9051319362759525	Inf	AI Winter is Coming
0.9540868974466401	Inf	AI Winter is Coming
0.9073801876678105	Inf	AI Winter is Coming
0.9201073377320513	Inf	AI Winter is Coming
0.9076752523592924	Inf	AI Winter is Coming
0.9485022614886878	Inf	AI Winter is Coming
0.9578745048394247	Inf	AI Winter is Coming
0.9172111962029635	Inf	AI Winter is Coming
0.9571473788241384	Inf	AI Winter is Coming
0.9785143002687269	Inf	AI Winter is Coming
0.8976930789504269	Inf	AI Winter is Coming
0.9512647569556882	Inf	AI Winter is Coming
0.9406210542313086	Inf	AI Winter is Coming
0.9514840789290017	Inf	AI Winter is Coming
0.9537375590039402	Inf	AI Winter is Coming
0.9545235750126347	Inf	AI Winter is Coming
0.9001883170149063	Inf	AI Winter is Coming
0.9928224084600319	Inf	AI Winter is Coming
1.0264679666353784	Inf	AI Winter is Coming
0.9278164558185282	Inf	AI Winter is Coming
0.9545338971324994	Inf	AI Winter is Coming
0.9531452063750803	Inf	AI Winter is Coming
0.9517586388558197	Inf	AI Winter is Coming
0.9237893653293505	Inf	AI Winter is Coming
0.9288052451123846	Inf	AI Winter is Coming
0.9371820862029809	Inf	AI Winter is Coming
0.9433172267470007	Inf	AI Winter is Coming
0.9147319891326939	Inf	AI Winter is Coming
0.977688564553627	Inf	AI Winter is Coming
0.9311750470036426	Inf	AI Winter is Coming
0.9227784824931086	Inf	AI Winter is Coming
0.9399990912426716	Inf	AI Winter is Coming
0.9005592279411031	Inf	AI Winter is Coming
0.9731406507322014	Inf	AI Winter is Coming
1.0261710476411592	Inf	AI Winter is Coming
0.9312296592184003	Inf	AI Winter is Coming
0.9169577163273598	Inf	AI Winter is Coming
1.005619815662725	Inf	AI Winter is Coming
0.916095632281209	Inf	AI Winter is Coming
0.9463617127873275	Inf	AI Winter is Coming
0.9965872573257832	Inf	AI Winter is Coming
0.9085030736252383	Inf	AI Winter is Coming
0.9546631456345933	Inf	AI Winter is Coming
0.9520926554441127	Inf	AI Winter is Coming
0.9359638278759769	Inf	AI Winter is Coming
0.9529166301859088	Inf	AI Winter is Coming
0.9474453735355385	Inf	AI Winter is Coming
0.9254054061602593	Inf	AI Winter is Coming
0.9315051172897972	Inf	AI Winter is Coming
0.9243182754627648	Inf	AI Winter is Coming
0.937198707653113	Inf	AI Winter is Coming
0.8858826571871609	Inf	AI Winter is Coming
0.8945257611801128	Inf	AI Winter is Coming
0.9376435635551786	Inf	AI Winter is Coming
0.9599616428349472	Inf	AI Winter is Coming
0.9381982190711373	Inf	AI Winter is Coming
0.9081459462108894	Inf	AI Winter is Coming
0.9564616486948316	Inf	AI Winter is Coming
0.94622511864096	Inf	AI Winter is Coming
0.9420780624886457	Inf	AI Winter is Coming
0.9694755768590423	Inf	AI Winter is Coming
0.8865160374017538	Inf	AI Winter is Coming
0.8716713737270373	Inf	AI Winter is Coming
0.9525001432432604	Inf	AI Winter is Coming
0.9443328140187688	Inf	AI Winter is Coming
0.9376573979527818	Inf	AI Winter is Coming
0.8846836145291722	Inf	AI Winter is Coming
0.9023990867451227	Inf	AI Winter is Coming
0.9471368142691189	Inf	AI Winter is Coming
0.8976285244285335	Inf	AI Winter is Coming
0.9851286168122123	Inf	AI Winter is Coming
0.9017252370264985	Inf	AI Winter is Coming
0.9443647034347663	Inf	AI Winter is Coming
0.950229965522051	Inf	AI Winter is Coming
0.9186462455034949	Inf	AI Winter is Coming
0.9425790854213313	Inf	AI Winter is Coming
0.9234192966930002	Inf	AI Winter is Coming
0.9381385097774974	Inf	AI Winter is Coming
0.9382928307438203	Inf	AI Winter is Coming
0.9243535059969565	Inf	AI Winter is Coming
0.8901300376849113	Inf	AI Winter is Coming
0.9339159296999177	Inf	AI Winter is Coming
0.8827324175236311	Inf	AI Winter is Coming
0.940784627851608	Inf	AI Winter is Coming
0.9655400637245093	Inf	AI Winter is Coming
0.887569510713375	Inf	AI Winter is Coming
0.9683514812204542	Inf	AI Winter is Coming
0.9080245968419928	Inf	AI Winter is Coming
0.9682230949117814	Inf	AI Winter is Coming
0.926192727138745	Inf	AI Winter is Coming
0.9457426714109797	Inf	AI Winter is Coming
0.9490328337070953	Inf	AI Winter is Coming
0.9213432235842828	Inf	AI Winter is Coming
1.0179743967008348	Inf	AI Winter is Coming
0.8996399688489561	Inf	AI Winter is Coming
0.9717277622834761	Inf	AI Winter is Coming
0.9357763211957735	Inf	AI Winter is Coming
0.9179020786139899	Inf	AI Winter is Coming
0.9278109346311727	Inf	AI Winter is Coming
0.9020751663564139	Inf	AI Winter is Coming
0.9635351173379592	Inf	AI Winter is Coming
0.964879629622998	Inf	AI Winter is Coming
0.9549645776622354	Inf	AI Winter is Coming
0.9346294571916566	Inf	AI Winter is Coming
0.9426105058806427	Inf	AI Winter is Coming
0.9586319548761598	Inf	AI Winter is Coming
0.9226966200207566	Inf	AI Winter is Coming
0.9452148488594153	Inf	AI Winter is Coming
0.9133964542848562	Inf	AI Winter is Coming
0.9163032148842313	Inf	AI Winter is Coming
0.9447835341435433	Inf	AI Winter is Coming
1.0099037871812873	Inf	AI Winter is Coming
0.9440809182959009	Inf	AI Winter is Coming
0.9642167349686818	Inf	AI Winter is Coming
0.901562229912165	Inf	AI Winter is Coming
0.945420972780458	Inf	AI Winter is Coming
0.8806392508836429	Inf	AI Winter is Coming
0.9214020247195284	Inf	AI Winter is Coming
0.9356015371143794	Inf	AI Winter is Coming
0.8874636271960772	Inf	AI Winter is Coming
0.8963769647258354	Inf	AI Winter is Coming
0.8937702541385116	Inf	AI Winter is Coming
0.933481713913552	Inf	AI Winter is Coming
0.9285745205401615	Inf	AI Winter is Coming
0.8844911119981426	Inf	AI Winter is Coming
0.9665809676893705	Inf	AI Winter is Coming
0.9572176504224346	Inf	AI Winter is Coming
0.9326985693882801	Inf	AI Winter is Coming
0.9171775812956148	Inf	AI Winter is Coming
0.9083682096325186	Inf	AI Winter is Coming
0.9512930203758005	Inf	AI Winter is Coming
0.972232820709264	Inf	AI Winter is Coming
0.9201524584195688	Inf	AI Winter is Coming
0.9770918024854647	Inf	AI Winter is Coming
0.9341779749532344	Inf	AI Winter is Coming
0.9611228693078323	Inf	AI Winter is Coming
0.8925204930426054	Inf	AI Winter is Coming
0.9600082137125804	Inf	AI Winter is Coming
0.9783891264030306	Inf	AI Winter is Coming
0.96584815903265	Inf	AI Winter is Coming
0.9506726854691161	Inf	AI Winter is Coming
0.9126226470823311	Inf	AI Winter is Coming
1.0299377293837353	Inf	AI Winter is Coming
0.9247717287236019	Inf	AI Winter is Coming
0.9080612244421858	Inf	AI Winter is Coming
0.9825565779682888	Inf	AI Winter is Coming
0.912332952758906	Inf	AI Winter is Coming
0.9753103930663228	Inf	AI Winter is Coming
0.9786060253059498	Inf	AI Winter is Coming
0.9141873967199388	Inf	AI Winter is Coming
0.9635558332004438	Inf	AI Winter is Coming
0.9266515810877429	Inf	AI Winter is Coming
0.9223781706600594	Inf	AI Winter is Coming
0.9975413563119566	Inf	AI Winter is Coming
0.9431253154155309	Inf	AI Winter is Coming
0.9602124854762552	Inf	AI Winter is Coming
0.9694714432299505	Inf	AI Winter is Coming
0.9571634862900797	Inf	AI Winter is Coming
0.883315135801552	Inf	AI Winter is Coming
0.9067069503032517	Inf	AI Winter is Coming
0.9328793545763715	Inf	AI Winter is Coming
0.9717339977811474	Inf	AI Winter is Coming
0.9284817503076982	Inf	AI Winter is Coming
0.9471108706944232	Inf	AI Winter is Coming
0.9134056112890802	Inf	AI Winter is Coming
0.9299848876333836	Inf	AI Winter is Coming
0.9441403064536815	Inf	AI Winter is Coming
0.8962339615935875	Inf	AI Winter is Coming
0.9266634779802602	Inf	AI Winter is Coming
0.9768339313503503	Inf	AI Winter is Coming
0.9211910671301383	Inf	AI Winter is Coming
0.9518770555061208	Inf	AI Winter is Coming
0.9444405403842971	Inf	AI Winter is Coming
0.9266366309060396	Inf	AI Winter is Coming
0.9513250593916308	Inf	AI Winter is Coming
0.9311281781670435	Inf	AI Winter is Coming
0.9583641682058633	Inf	AI Winter is Coming
0.9123027777499079	Inf	AI Winter is Coming
0.9526774226403673	Inf	AI Winter is Coming
0.9714624310835005	Inf	AI Winter is Coming
0.9285749036326572	Inf	AI Winter is Coming
0.964447350678043	Inf	AI Winter is Coming
0.9569393778252564	Inf	AI Winter is Coming
0.948927984654249	Inf	AI Winter is Coming
0.9356860178744884	Inf	AI Winter is Coming
0.9284725482942197	Inf	AI Winter is Coming
0.9815491396045767	Inf	AI Winter is Coming
0.9085691492588311	Inf	AI Winter is Coming
0.9286604708753812	Inf	AI Winter is Coming
0.9492767665023822	Inf	AI Winter is Coming
0.9356356183477775	Inf	AI Winter is Coming
0.9112235151323146	Inf	AI Winter is Coming
0.9322329682752996	Inf	AI Winter is Coming
0.8986961053990054	Inf	AI Winter is Coming
0.9562728416129204	Inf	AI Winter is Coming
0.9799160119221862	Inf	AI Winter is Coming
0.9998293045662211	Inf	AI Winter is Coming
0.929563118165674	Inf	AI Winter is Coming
0.9470789996501936	Inf	AI Winter is Coming
0.9645069363178769	Inf	AI Winter is Coming
0.9693801410908492	Inf	AI Winter is Coming
0.8852458754026712	Inf	AI Winter is Coming
0.9506559066482443	Inf	AI Winter is Coming
0.9036623175171883	Inf	AI Winter is Coming
0.9830131755299363	Inf	AI Winter is Coming
0.9193684074960539	Inf	AI Winter is Coming
0.9926892753981683	Inf	AI Winter is Coming
0.9897172053650639	Inf	AI Winter is Coming
0.9326576888544981	Inf	AI Winter is Coming
0.8888847975976074	Inf	AI Winter is Coming
0.9197680990891639	Inf	AI Winter is Coming
0.9912364546545257	Inf	AI Winter is Coming
0.9343129660551879	Inf	AI Winter is Coming
0.9819435491765846	Inf	AI Winter is Coming
0.9318515866413438	Inf	AI Winter is Coming
0.933143738303104	Inf	AI Winter is Coming
0.952650468249507	Inf	AI Winter is Coming
0.947769326825243	Inf	AI Winter is Coming
0.9605465236076193	Inf	AI Winter is Coming
0.909084462888914	Inf	AI Winter is Coming
0.953869171101407	Inf	AI Winter is Coming
0.9473511659497886	Inf	AI Winter is Coming
0.9135010331803287	Inf	AI Winter is Coming
1.0074012604202771	Inf	AI Winter is Coming
0.8743761290451609	Inf	AI Winter is Coming
0.9130097381333802	Inf	AI Winter is Coming
0.9383690287141104	Inf	AI Winter is Coming
0.9367943315279675	Inf	AI Winter is Coming
0.9239392735728248	Inf	AI Winter is Coming
0.949820186527465	Inf	AI Winter is Coming
0.9603950525766893	Inf	AI Winter is Coming
0.9445605706129101	Inf	AI Winter is Coming
1.0323421462908917	Inf	AI Winter is Coming
1.0012250602736035	Inf	AI Winter is Coming
0.9210628264325066	Inf	AI Winter is Coming
0.9017604075732338	Inf	AI Winter is Coming
0.9332768568139606	Inf	AI Winter is Coming
0.9668634896284992	Inf	AI Winter is Coming
0.9614086672115268	Inf	AI Winter is Coming
0.9478178453293487	Inf	AI Winter is Coming
0.9476300736005429	Inf	AI Winter is Coming
0.9249684429032007	Inf	AI Winter is Coming
0.9219378829965525	Inf	AI Winter is Coming
0.8855923526803164	Inf	AI Winter is Coming
0.9736742542424515	Inf	AI Winter is Coming
0.9182497028361721	Inf	AI Winter is Coming
0.9041205826696015	Inf	AI Winter is Coming
0.9482926950230122	Inf	AI Winter is Coming
0.9410065598878076	Inf	AI Winter is Coming
0.965042648024144	Inf	AI Winter is Coming
0.9679812801282541	Inf	AI Winter is Coming
0.8999758728553455	Inf	AI Winter is Coming
0.9270372256652586	Inf	AI Winter is Coming
0.9547663409094855	Inf	AI Winter is Coming
0.980601302621637	Inf	AI Winter is Coming
0.9613084497926334	Inf	AI Winter is Coming
0.9708083062553837	Inf	AI Winter is Coming
0.9210010790408947	Inf	AI Winter is Coming
0.9589206464556921	Inf	AI Winter is Coming
0.9322467422298674	Inf	AI Winter is Coming
0.9195283138641989	Inf	AI Winter is Coming
0.9043526176052301	Inf	AI Winter is Coming
0.9222028633164758	Inf	AI Winter is Coming
0.9128845794130076	Inf	AI Winter is Coming
0.9544183188009184	Inf	AI Winter is Coming
0.9906828351874136	Inf	AI Winter is Coming
0.8796828175515026	Inf	AI Winter is Coming
0.9448571504818333	Inf	AI Winter is Coming
0.941238932917347	Inf	AI Winter is Coming
0.9054357186317609	Inf	AI Winter is Coming
0.9741771350700534	Inf	AI Winter is Coming
0.9812233305813242	Inf	AI Winter is Coming
0.9291039172497799	Inf	AI Winter is Coming
0.8589399671381489	Inf	AI Winter is Coming
0.9229740462926724	Inf	AI Winter is Coming
0.9205782294838042	Inf	AI Winter is Coming
0.9289445679348581	Inf	AI Winter is Coming
0.9329371535186588	Inf	AI Winter is Coming
0.8945610644992497	Inf	AI Winter is Coming
0.9347555892815494	Inf	AI Winter is Coming
0.9034663218359029	Inf	AI Winter is Coming
0.9230043756353901	Inf	AI Winter is Coming
0.9997595315585012	Inf	AI Winter is Coming
0.9163779456292394	Inf	AI Winter is Coming
0.9837858106948898	Inf	AI Winter is Coming
0.8635096291263235	Inf	AI Winter is Coming
0.9515836737118225	Inf	AI Winter is Coming
0.9443375045749279	Inf	AI Winter is Coming
0.947108108008518	Inf	AI Winter is Coming
0.9713245475146871	Inf	AI Winter is Coming
0.937979277154019	Inf	AI Winter is Coming
0.9498016856764963	Inf	AI Winter is Coming
1.0187872087563032	Inf	AI Winter is Coming
0.9857251366649167	Inf	AI Winter is Coming
0.9766550202321688	Inf	AI Winter is Coming
0.905342411936178	Inf	AI Winter is Coming
0.8701245016837611	Inf	AI Winter is Coming
0.9392235126431764	Inf	AI Winter is Coming
0.9870144272326358	Inf	AI Winter is Coming
0.9914508562892261	Inf	AI Winter is Coming
0.9212538281864342	Inf	AI Winter is Coming
0.9823154886898428	Inf	AI Winter is Coming
0.9299733090910178	Inf	AI Winter is Coming
0.9203392363769286	Inf	AI Winter is Coming
0.9122501163506596	Inf	AI Winter is Coming
0.9259635202720498	Inf	AI Winter is Coming
0.9627554701263494	Inf	AI Winter is Coming
0.9491978624214108	Inf	AI Winter is Coming
0.9079796009127995	Inf	AI Winter is Coming
0.9765381957769272	Inf	AI Winter is Coming
0.9092910593439179	Inf	AI Winter is Coming
0.9426054473276391	Inf	AI Winter is Coming
0.9769987332707459	Inf	AI Winter is Coming
0.9310532595946348	Inf	AI Winter is Coming
0.9877332785790326	Inf	AI Winter is Coming
0.9255990599010147	Inf	AI Winter is Coming
0.8896762789913794	Inf	AI Winter is Coming
0.9164158091460625	Inf	AI Winter is Coming
0.9023750175958379	Inf	AI Winter is Coming
0.9454973232635568	Inf	AI Winter is Coming
0.9353660472993955	Inf	AI Winter is Coming
0.9511591128424564	Inf	AI Winter is Coming
0.98631348015571	Inf	AI Winter is Coming
0.9415875330787601	Inf	AI Winter is Coming
0.9461900266404111	Inf	AI Winter is Coming
0.9173002688440648	Inf	AI Winter is Coming
0.9439583772453853	Inf	AI Winter is Coming
0.9235878800578297	Inf	AI Winter is Coming
0.9638360112607449	Inf	AI Winter is Coming
0.959873326529612	Inf	AI Winter is Coming
0.9102079318596079	Inf	AI Winter is Coming
0.9208737031302776	Inf	AI Winter is Coming
0.9347043614859896	Inf	AI Winter is Coming
0.925111532777989	Inf	AI Winter is Coming
0.8899019171283531	Inf	AI Winter is Coming
0.9206937352085086	Inf	AI Winter is Coming
0.9085835397495613	Inf	AI Winter is Coming
0.9276126857376664	Inf	AI Winter is Coming
0.9679254922508871	Inf	AI Winter is Coming
0.9514434377143648	Inf	AI Winter is Coming
0.9497918035503713	Inf	AI Winter is Coming
0.9714198766443483	Inf	AI Winter is Coming
0.8783334125485625	Inf	AI Winter is Coming
0.8995228246594876	Inf	AI Winter is Coming
0.890784214019813	Inf	AI Winter is Coming
0.9093994406508179	Inf	AI Winter is Coming
0.9213954970619184	Inf	AI Winter is Coming
0.9326391335668829	Inf	AI Winter is Coming
0.9915932692079246	Inf	AI Winter is Coming
0.9156374860004204	Inf	AI Winter is Coming
0.9612699633853584	Inf	AI Winter is Coming
0.9228101650471717	Inf	AI Winter is Coming
0.908704724860852	Inf	AI Winter is Coming
0.8930048561963502	Inf	AI Winter is Coming
0.947995479965027	Inf	AI Winter is Coming
0.9422334244822366	Inf	AI Winter is Coming
0.9254476948947494	Inf	AI Winter is Coming
0.9252825783463774	Inf	AI Winter is Coming
0.9462299015965739	Inf	AI Winter is Coming
0.9323476539123444	Inf	AI Winter is Coming
0.8764609538476228	Inf	AI Winter is Coming
0.9110507780131986	Inf	AI Winter is Coming
0.9838635126256222	Inf	AI Winter is Coming
0.9635692137307431	Inf	AI Winter is Coming
0.9242942110854853	Inf	AI Winter is Coming
0.9296178446702864	Inf	AI Winter is Coming
0.9293068414674308	Inf	AI Winter is Coming
0.9369223069660709	Inf	AI Winter is Coming
0.9345335412398188	Inf	AI Winter is Coming
0.9931768505049589	Inf	AI Winter is Coming
0.9348062567352516	Inf	AI Winter is Coming
0.9166225439137108	Inf	AI Winter is Coming
0.9091896062336695	Inf	AI Winter is Coming
0.9668209889160515	Inf	AI Winter is Coming
0.9495573277504316	Inf	AI Winter is Coming
0.9361010774003462	Inf	AI Winter is Coming
0.9728881935969897	Inf	AI Winter is Coming
0.8690339108837022	Inf	AI Winter is Coming
0.9600809151750349	Inf	AI Winter is Coming
0.9371937762498218	Inf	AI Winter is Coming
0.948754350858769	Inf	AI Winter is Coming
0.9130765597575194	Inf	AI Winter is Coming
0.9566947611014507	Inf	AI Winter is Coming
0.983039361550993	Inf	AI Winter is Coming
0.9618551256734531	Inf	AI Winter is Coming
0.9083049830809922	Inf	AI Winter is Coming
0.8502510276860225	Inf	AI Winter is Coming
0.9800979030297741	Inf	AI Winter is Coming
1.017927229266668	Inf	AI Winter is Coming
0.897181543957369	Inf	AI Winter is Coming
0.9337056279125211	Inf	AI Winter is Coming
0.9552956287085268	Inf	AI Winter is Coming
0.9191666953470248	Inf	AI Winter is Coming
0.9299903663992227	Inf	AI Winter is Coming
0.9393522674682911	Inf	AI Winter is Coming
0.9009337389475828	Inf	AI Winter is Coming
0.9839382730209396	Inf	AI Winter is Coming
0.9473399282487719	Inf	AI Winter is Coming
0.9129001150038587	Inf	AI Winter is Coming
0.921888684997538	Inf	AI Winter is Coming
0.9372383399561455	Inf	AI Winter is Coming
0.9406633056805058	Inf	AI Winter is Coming
0.924837797033442	Inf	AI Winter is Coming
0.96809928303495	Inf	AI Winter is Coming
0.9463157412913137	Inf	AI Winter is Coming
0.9177149662559254	Inf	AI Winter is Coming
0.9368310443750885	Inf	AI Winter is Coming
0.9413773951094984	Inf	AI Winter is Coming
0.9121841085331714	Inf	AI Winter is Coming
0.971930456895605	Inf	AI Winter is Coming
0.8923063404489178	Inf	AI Winter is Coming
0.9969005284744663	Inf	AI Winter is Coming
0.9420252783612856	Inf	AI Winter is Coming
0.9436252956757167	Inf	AI Winter is Coming
0.9373590721510586	Inf	AI Winter is Coming
0.9914272997488365	Inf	AI Winter is Coming
0.8606712713812843	Inf	AI Winter is Coming
0.9321853304833747	Inf	AI Winter is Coming
0.9465825375708682	Inf	AI Winter is Coming
0.9690864565802548	Inf	AI Winter is Coming
0.9843743812612684	Inf	AI Winter is Coming
0.9226136876683463	Inf	AI Winter is Coming
0.8985184704094622	Inf	AI Winter is Coming
0.9082638229954554	Inf	AI Winter is Coming
0.9509091830314731	Inf	AI Winter is Coming
0.9358591773212402	Inf	AI Winter is Coming
0.9496015954657586	Inf	AI Winter is Coming
0.9364922506144289	Inf	AI Winter is Coming
0.9988148825827573	Inf	AI Winter is Coming
0.8980102802840864	Inf	AI Winter is Coming
0.900585004625999	Inf	AI Winter is Coming
0.9324370092402657	Inf	AI Winter is Coming
0.9573837188030764	Inf	AI Winter is Coming
0.8965377157938464	Inf	AI Winter is Coming
0.9233020183097982	Inf	AI Winter is Coming
0.9148349515842544	Inf	AI Winter is Coming
0.9423455223529907	Inf	AI Winter is Coming
0.8730834835803021	Inf	AI Winter is Coming
0.9131774940296001	Inf	AI Winter is Coming
0.9657318079323612	Inf	AI Winter is Coming
0.978385498837576	Inf	AI Winter is Coming
0.903976115705654	Inf	AI Winter is Coming
0.9449582392640227	Inf	AI Winter is Coming
0.9657306660431809	Inf	AI Winter is Coming
0.9164035283920553	Inf	AI Winter is Coming
0.9493585248486192	Inf	AI Winter is Coming
0.8967936110537517	Inf	AI Winter is Coming
0.9659682282865418	Inf	AI Winter is Coming
0.9638484563985226	Inf	AI Winter is Coming
0.9281892007039111	Inf	AI Winter is Coming
0.9881565275784749	Inf	AI Winter is Coming
0.9449652042657847	Inf	AI Winter is Coming
0.959156462194266	Inf	AI Winter is Coming
0.8761926744277164	Inf	AI Winter is Coming
0.9556501715372951	Inf	AI Winter is Coming
0.8985040049776366	Inf	AI Winter is Coming
0.9375860569952681	Inf	AI Winter is Coming
0.954932207519281	Inf	AI Winter is Coming
0.9665530855414424	Inf	AI Winter is Coming
0.9264858888891115	Inf	AI Winter is Coming
0.9884531268586589	Inf	AI Winter is Coming
0.9191360672649738	Inf	AI Winter is Coming
0.9048552287595051	Inf	AI Winter is Coming
0.964625920874525	Inf	AI Winter is Coming
0.953828609213415	Inf	AI Winter is Coming
0.9002014221665421	Inf	AI Winter is Coming
0.9636496004710808	Inf	AI Winter is Coming
0.9300154182013017	Inf	AI Winter is Coming
0.959303227233994	Inf	AI Winter is Coming
0.9937109651462497	Inf	AI Winter is Coming
0.9492019595271642	Inf	AI Winter is Coming
0.9014585615899631	Inf	AI Winter is Coming
0.9335747661021765	Inf	AI Winter is Coming
0.9728344984702658	Inf	AI Winter is Coming
0.8897201376286075	Inf	AI Winter is Coming
0.9274822073980924	Inf	AI Winter is Coming
0.9589762124865194	Inf	AI Winter is Coming
0.9086626325397318	Inf	AI Winter is Coming
0.9348211489561428	Inf	AI Winter is Coming
[truncated: 538,001 more rows]
