# Supplementary material for: Crowdsourced mapping of unexplored target space of kinase inhibitors
Source: Nat Commun. 2021 Jun 3;12:3307. doi: 10.1038/s41467-021-23165-1 (PMC8175708; doi:10.1038/s41467-021-23165-1)
Supplement: Supplementary file 7 — Source Data [file 41467_2021_23165_MOESM7_ESM.zip › source_data/SuppFig8/SuppFig8.csv]

spearman	rmse	model
0.6195	0.8536	ensemble based on top 4 models
0.3745	0.9936	ensemble based on 4 randomly sampled models
0.4042	1.0124	ensemble based on 4 randomly sampled models
0.4252	1.0305	ensemble based on 4 randomly sampled models
0.4818	0.9662	ensemble based on 4 randomly sampled models
0.4164	1.0035	ensemble based on 4 randomly sampled models
0.4692	0.9694	ensemble based on 4 randomly sampled models
0.4571	1.6984	ensemble based on 4 randomly sampled models
0.4168	1.0379	ensemble based on 4 randomly sampled models
0.2885	1.0676	ensemble based on 4 randomly sampled models
0.3907	1.0026	ensemble based on 4 randomly sampled models
0.3152	1.1007	ensemble based on 4 randomly sampled models
0.2756	2.358	ensemble based on 4 randomly sampled models
0.4026	1.1521	ensemble based on 4 randomly sampled models
0.3918	1.027	ensemble based on 4 randomly sampled models
0.4735	0.973	ensemble based on 4 randomly sampled models
0.2916	1.0629	ensemble based on 4 randomly sampled models
0.481	0.9662	ensemble based on 4 randomly sampled models
0.4629	0.9775	ensemble based on 4 randomly sampled models
0.3097	2.3755	ensemble based on 4 randomly sampled models
0.419	1.0018	ensemble based on 4 randomly sampled models
0.4299	0.9733	ensemble based on 4 randomly sampled models
0.4111	1.0313	ensemble based on 4 randomly sampled models
0.2918	1.1232	ensemble based on 4 randomly sampled models
0.3559	1.0397	ensemble based on 4 randomly sampled models
0.2084	2.2665	ensemble based on 4 randomly sampled models
0.4535	0.967	ensemble based on 4 randomly sampled models
0.3792	1.0183	ensemble based on 4 randomly sampled models
-0.079	383.4964	ensemble based on 4 randomly sampled models
0.4255	1.0109	ensemble based on 4 randomly sampled models
0.5199	0.9369	ensemble based on 4 randomly sampled models
0.447	0.9624	ensemble based on 4 randomly sampled models
0.518	0.9143	ensemble based on 4 randomly sampled models
0.4637	1.4258	ensemble based on 4 randomly sampled models
0.4542	1.0105	ensemble based on 4 randomly sampled models
0.2796	1.0621	ensemble based on 4 randomly sampled models
0.3394	1.0299	ensemble based on 4 randomly sampled models
0.2716	2.1547	ensemble based on 4 randomly sampled models
0.4033	1.032	ensemble based on 4 randomly sampled models
-0.0786	383.4041	ensemble based on 4 randomly sampled models
0.424	0.9841	ensemble based on 4 randomly sampled models
0.4784	0.9733	ensemble based on 4 randomly sampled models
0.4597	1.0227	ensemble based on 4 randomly sampled models
0.3361	1.0445	ensemble based on 4 randomly sampled models
0.4036	0.9894	ensemble based on 4 randomly sampled models
0.304	1.3713	ensemble based on 4 randomly sampled models
0.395	1.0242	ensemble based on 4 randomly sampled models
0.253	1.5532	ensemble based on 4 randomly sampled models
0.0583	3.3912	ensemble based on 4 randomly sampled models
0.5136	0.9507	ensemble based on 4 randomly sampled models
0.4141	1.0028	ensemble based on 4 randomly sampled models
0.3713	1.0442	ensemble based on 4 randomly sampled models
0.3832	1.0174	ensemble based on 4 randomly sampled models
0.4579	0.9722	ensemble based on 4 randomly sampled models
0.4425	0.9705	ensemble based on 4 randomly sampled models
0.3745	1.0324	ensemble based on 4 randomly sampled models
0.3603	1.0548	ensemble based on 4 randomly sampled models
0.4818	1.0231	ensemble based on 4 randomly sampled models
0.3508	1.0568	ensemble based on 4 randomly sampled models
0.4289	1.0189	ensemble based on 4 randomly sampled models
0.0542	3.4101	ensemble based on 4 randomly sampled models
0.5003	0.9369	ensemble based on 4 randomly sampled models
0.5373	0.9186	ensemble based on 4 randomly sampled models
0.3043	1.6266	ensemble based on 4 randomly sampled models
0.5039	0.9494	ensemble based on 4 randomly sampled models
0.3231	1.0811	ensemble based on 4 randomly sampled models
0.4987	0.9597	ensemble based on 4 randomly sampled models
0.5002	0.978	ensemble based on 4 randomly sampled models
0.4735	0.9687	ensemble based on 4 randomly sampled models
0.4637	1.0238	ensemble based on 4 randomly sampled models
0.3301	1.0497	ensemble based on 4 randomly sampled models
-0.0769	383.6782	ensemble based on 4 randomly sampled models
0.066	3.3937	ensemble based on 4 randomly sampled models
0.4286	1.0095	ensemble based on 4 randomly sampled models
0.238	1.6196	ensemble based on 4 randomly sampled models
0.1087	3.5225	ensemble based on 4 randomly sampled models
-0.0759	383.3088	ensemble based on 4 randomly sampled models
0.5163	0.952	ensemble based on 4 randomly sampled models
0.2992	1.0765	ensemble based on 4 randomly sampled models
0.4198	1.001	ensemble based on 4 randomly sampled models
0.4484	1.5409	ensemble based on 4 randomly sampled models
0.2629	1.1098	ensemble based on 4 randomly sampled models
0.4079	1.0121	ensemble based on 4 randomly sampled models
0.2917	2.2951	ensemble based on 4 randomly sampled models
0.3406	1.0691	ensemble based on 4 randomly sampled models
0.3432	1.05	ensemble based on 4 randomly sampled models
0.4305	0.9803	ensemble based on 4 randomly sampled models
0.3683	1.0282	ensemble based on 4 randomly sampled models
0.243	1.0892	ensemble based on 4 randomly sampled models
0.4594	0.9526	ensemble based on 4 randomly sampled models
-0.0792	383.7185	ensemble based on 4 randomly sampled models
-0.037	2.8009	ensemble based on 4 randomly sampled models
0.3134	1.1009	ensemble based on 4 randomly sampled models
-0.0805	384.5816	ensemble based on 4 randomly sampled models
0.4623	0.9912	ensemble based on 4 randomly sampled models
0.4418	0.9716	ensemble based on 4 randomly sampled models
0.3901	1.0552	ensemble based on 4 randomly sampled models
0.3826	1.0161	ensemble based on 4 randomly sampled models
-0.0781	383.2476	ensemble based on 4 randomly sampled models
0.5023	0.9558	ensemble based on 4 randomly sampled models
0.438	0.9765	ensemble based on 4 randomly sampled models
0.0133	3.6622	ensemble based on 4 randomly sampled models
0.1746	1.1406	ensemble based on 4 randomly sampled models
0.4807	0.9649	ensemble based on 4 randomly sampled models
0.431	1.0166	ensemble based on 4 randomly sampled models
0.4432	1.5413	ensemble based on 4 randomly sampled models
-0.0784	383.505	ensemble based on 4 randomly sampled models
0.4764	0.9618	ensemble based on 4 randomly sampled models
0.4032	1.5541	ensemble based on 4 randomly sampled models
0.3291	1.088	ensemble based on 4 randomly sampled models
0.5945	1.5047	ensemble based on 4 randomly sampled models
0.4767	0.9707	ensemble based on 4 randomly sampled models
0.3382	1.0503	ensemble based on 4 randomly sampled models
0.3935	1.0288	ensemble based on 4 randomly sampled models
0.4057	0.9931	ensemble based on 4 randomly sampled models
0.5117	0.9253	ensemble based on 4 randomly sampled models
0.0456	3.6218	ensemble based on 4 randomly sampled models
0.4677	0.995	ensemble based on 4 randomly sampled models
-0.0778	383.7482	ensemble based on 4 randomly sampled models
0.0215	4.4903	ensemble based on 4 randomly sampled models
0.5143	0.9303	ensemble based on 4 randomly sampled models
0.3506	2.492	ensemble based on 4 randomly sampled models
0.4399	0.967	ensemble based on 4 randomly sampled models
0.386	1.0177	ensemble based on 4 randomly sampled models
0.4191	1.0293	ensemble based on 4 randomly sampled models
0.5276	0.9344	ensemble based on 4 randomly sampled models
0.3463	1.0418	ensemble based on 4 randomly sampled models
0.4948	0.9637	ensemble based on 4 randomly sampled models
0.4767	0.9621	ensemble based on 4 randomly sampled models
0.5402	0.9269	ensemble based on 4 randomly sampled models
-0.0798	381.7603	ensemble based on 4 randomly sampled models
0.4628	0.9717	ensemble based on 4 randomly sampled models
0.3534	1.0753	ensemble based on 4 randomly sampled models
0.4239	1.497	ensemble based on 4 randomly sampled models
0.3809	1.0151	ensemble based on 4 randomly sampled models
0.3684	1.8085	ensemble based on 4 randomly sampled models
0.5008	0.9718	ensemble based on 4 randomly sampled models
0.4359	1.0156	ensemble based on 4 randomly sampled models
0.4652	0.9649	ensemble based on 4 randomly sampled models
0.3395	1.0741	ensemble based on 4 randomly sampled models
0.4461	0.986	ensemble based on 4 randomly sampled models
0.4475	0.9934	ensemble based on 4 randomly sampled models
0.2439	1.8226	ensemble based on 4 randomly sampled models
0.3494	1.6129	ensemble based on 4 randomly sampled models
0.449	0.9833	ensemble based on 4 randomly sampled models
0.2932	1.0744	ensemble based on 4 randomly sampled models
0.354	1.0284	ensemble based on 4 randomly sampled models
0.5178	1.0013	ensemble based on 4 randomly sampled models
0.3643	1.0855	ensemble based on 4 randomly sampled models
-0.0819	383.3386	ensemble based on 4 randomly sampled models
0.4166	1.1194	ensemble based on 4 randomly sampled models
0.2496	1.0815	ensemble based on 4 randomly sampled models
0.3862	1.4102	ensemble based on 4 randomly sampled models
0.4574	0.9656	ensemble based on 4 randomly sampled models
0.2159	1.1794	ensemble based on 4 randomly sampled models
0.3976	1.0105	ensemble based on 4 randomly sampled models
0.3337	1.0582	ensemble based on 4 randomly sampled models
-0.0834	382.7863	ensemble based on 4 randomly sampled models
0.2476	1.1094	ensemble based on 4 randomly sampled models
0.3387	1.0286	ensemble based on 4 randomly sampled models
0.3065	1.0586	ensemble based on 4 randomly sampled models
0.4936	0.9687	ensemble based on 4 randomly sampled models
0.3709	1.0568	ensemble based on 4 randomly sampled models
0.417	1.0437	ensemble based on 4 randomly sampled models
0.3424	1.3249	ensemble based on 4 randomly sampled models
0.4486	0.9934	ensemble based on 4 randomly sampled models
0.4068	0.9779	ensemble based on 4 randomly sampled models
0.2228	1.1497	ensemble based on 4 randomly sampled models
0.492	0.9525	ensemble based on 4 randomly sampled models
0.4818	1.0133	ensemble based on 4 randomly sampled models
0.4707	0.9434	ensemble based on 4 randomly sampled models
0.5405	0.9194	ensemble based on 4 randomly sampled models
-0.0827	382.6594	ensemble based on 4 randomly sampled models
0.4482	0.9993	ensemble based on 4 randomly sampled models
0.2994	1.374	ensemble based on 4 randomly sampled models
0.2884	1.106	ensemble based on 4 randomly sampled models
-0.079	383.3536	ensemble based on 4 randomly sampled models
-0.0796	383.5261	ensemble based on 4 randomly sampled models
0.5445	0.9088	ensemble based on 4 randomly sampled models
0.3994	1.0603	ensemble based on 4 randomly sampled models
0.3472	1.0808	ensemble based on 4 randomly sampled models
0.4425	0.9908	ensemble based on 4 randomly sampled models
0.4104	0.99	ensemble based on 4 randomly sampled models
0.129	3.3837	ensemble based on 4 randomly sampled models
0.1904	1.314	ensemble based on 4 randomly sampled models
0.4627	0.994	ensemble based on 4 randomly sampled models
0.0551	3.1794	ensemble based on 4 randomly sampled models
0.3739	1.0163	ensemble based on 4 randomly sampled models
-0.0168	3.3382	ensemble based on 4 randomly sampled models
0.4934	1.0211	ensemble based on 4 randomly sampled models
0.4225	0.983	ensemble based on 4 randomly sampled models
0.3823	0.9966	ensemble based on 4 randomly sampled models
0.5122	0.9726	ensemble based on 4 randomly sampled models
0.1708	2.9733	ensemble based on 4 randomly sampled models
0.3467	2.5585	ensemble based on 4 randomly sampled models
0.496	1.0085	ensemble based on 4 randomly sampled models
0.5791	0.9127	ensemble based on 4 randomly sampled models
0.4867	0.9589	ensemble based on 4 randomly sampled models
0.2776	1.5448	ensemble based on 4 randomly sampled models
0.5052	1.0585	ensemble based on 4 randomly sampled models
0.3614	1.0202	ensemble based on 4 randomly sampled models
0.4111	0.9936	ensemble based on 4 randomly sampled models
0.3713	1.0531	ensemble based on 4 randomly sampled models
0.3229	1.0584	ensemble based on 4 randomly sampled models
0.5391	0.9235	ensemble based on 4 randomly sampled models
0.3009	1.0706	ensemble based on 4 randomly sampled models
0.4472	1.0065	ensemble based on 4 randomly sampled models
0.5048	1.6652	ensemble based on 4 randomly sampled models
0.3727	1.1149	ensemble based on 4 randomly sampled models
0.3365	1.0297	ensemble based on 4 randomly sampled models
0.452	0.9724	ensemble based on 4 randomly sampled models
0.5229	0.9416	ensemble based on 4 randomly sampled models
0.454	0.9722	ensemble based on 4 randomly sampled models
0.2864	1.0575	ensemble based on 4 randomly sampled models
-0.0815	382.643	ensemble based on 4 randomly sampled models
-0.0778	383.2235	ensemble based on 4 randomly sampled models
0.2466	1.1059	ensemble based on 4 randomly sampled models
0.5127	1.4518	ensemble based on 4 randomly sampled models
0.1862	2.1913	ensemble based on 4 randomly sampled models
0.2714	1.0777	ensemble based on 4 randomly sampled models
0.5602	0.8991	ensemble based on 4 randomly sampled models
0.334	1.0376	ensemble based on 4 randomly sampled models
0.4817	0.9947	ensemble based on 4 randomly sampled models
0.1163	1.1423	ensemble based on 4 randomly sampled models
0.4218	1.0224	ensemble based on 4 randomly sampled models
0.4996	0.9598	ensemble based on 4 randomly sampled models
0.2212	1.1072	ensemble based on 4 randomly sampled models
0.3547	2.1795	ensemble based on 4 randomly sampled models
0.2576	1.1029	ensemble based on 4 randomly sampled models
0.4944	0.9839	ensemble based on 4 randomly sampled models
0.4336	0.9931	ensemble based on 4 randomly sampled models
0.3187	1.0883	ensemble based on 4 randomly sampled models
0.4283	0.9889	ensemble based on 4 randomly sampled models
0.51	0.9254	ensemble based on 4 randomly sampled models
0.4536	0.9787	ensemble based on 4 randomly sampled models
0.2983	1.0849	ensemble based on 4 randomly sampled models
0.3343	1.0544	ensemble based on 4 randomly sampled models
0.5227	0.9836	ensemble based on 4 randomly sampled models
0.3626	1.0293	ensemble based on 4 randomly sampled models
0.4471	1.0156	ensemble based on 4 randomly sampled models
0.3941	1.0139	ensemble based on 4 randomly sampled models
0.3189	1.0545	ensemble based on 4 randomly sampled models
0.3642	1.0245	ensemble based on 4 randomly sampled models
0.3079	1.093	ensemble based on 4 randomly sampled models
0.4809	0.995	ensemble based on 4 randomly sampled models
-0.0784	383.6145	ensemble based on 4 randomly sampled models
0.4588	0.9841	ensemble based on 4 randomly sampled models
0.237	1.092	ensemble based on 4 randomly sampled models
0.4978	0.9478	ensemble based on 4 randomly sampled models
0.4675	0.9601	ensemble based on 4 randomly sampled models
-0.078	383.5762	ensemble based on 4 randomly sampled models
0.3434	1.0585	ensemble based on 4 randomly sampled models
0.5274	0.914	ensemble based on 4 randomly sampled models
0.3375	1.0522	ensemble based on 4 randomly sampled models
0.4705	0.9789	ensemble based on 4 randomly sampled models
0.2654	3.0671	ensemble based on 4 randomly sampled models
0.328	1.0597	ensemble based on 4 randomly sampled models
0.3601	1.0299	ensemble based on 4 randomly sampled models
0.0911	1.4888	ensemble based on 4 randomly sampled models
-0.079	383.4942	ensemble based on 4 randomly sampled models
0.1003	3.2738	ensemble based on 4 randomly sampled models
0.2467	1.4945	ensemble based on 4 randomly sampled models
0.3242	2.3763	ensemble based on 4 randomly sampled models
0.4529	0.9937	ensemble based on 4 randomly sampled models
-0.0755	383.5141	ensemble based on 4 randomly sampled models
0.3324	1.514	ensemble based on 4 randomly sampled models
0.4638	1.7691	ensemble based on 4 randomly sampled models
0.5091	1.0249	ensemble based on 4 randomly sampled models
0.307	2.2631	ensemble based on 4 randomly sampled models
0.3202	2.1944	ensemble based on 4 randomly sampled models
0.0404	3.4503	ensemble based on 4 randomly sampled models
0.392	1.0328	ensemble based on 4 randomly sampled models
0.2458	2.2829	ensemble based on 4 randomly sampled models
0.3045	1.049	ensemble based on 4 randomly sampled models
0.3885	1.0145	ensemble based on 4 randomly sampled models
0.4991	0.9524	ensemble based on 4 randomly sampled models
0.4783	1.008	ensemble based on 4 randomly sampled models
0.2142	1.1056	ensemble based on 4 randomly sampled models
0.4181	1.0123	ensemble based on 4 randomly sampled models
0.4731	0.9587	ensemble based on 4 randomly sampled models
0.4287	0.9699	ensemble based on 4 randomly sampled models
0.4933	1.0093	ensemble based on 4 randomly sampled models
0.3904	1.0128	ensemble based on 4 randomly sampled models
-0.0826	386.2005	ensemble based on 4 randomly sampled models
0.3502	1.1801	ensemble based on 4 randomly sampled models
0.4919	0.9728	ensemble based on 4 randomly sampled models
0.4662	0.9615	ensemble based on 4 randomly sampled models
0.285	2.5398	ensemble based on 4 randomly sampled models
0.4016	1.0313	ensemble based on 4 randomly sampled models
-0.0791	383.625	ensemble based on 4 randomly sampled models
0.3119	1.2643	ensemble based on 4 randomly sampled models
0.5255	0.9515	ensemble based on 4 randomly sampled models
0.3729	1.0575	ensemble based on 4 randomly sampled models
0.4565	0.9727	ensemble based on 4 randomly sampled models
0.5172	0.9513	ensemble based on 4 randomly sampled models
0.4748	0.9757	ensemble based on 4 randomly sampled models
0.4827	0.97	ensemble based on 4 randomly sampled models
0.427	1.0004	ensemble based on 4 randomly sampled models
0.5165	0.9332	ensemble based on 4 randomly sampled models
0.3726	1.383	ensemble based on 4 randomly sampled models
0.5182	0.9545	ensemble based on 4 randomly sampled models
0.4343	0.9867	ensemble based on 4 randomly sampled models
0.0827	3.522	ensemble based on 4 randomly sampled models
0.4527	0.9638	ensemble based on 4 randomly sampled models
-0.0779	383.5898	ensemble based on 4 randomly sampled models
0.2607	2.4792	ensemble based on 4 randomly sampled models
0.0016	2.3365	ensemble based on 4 randomly sampled models
0.2629	1.0918	ensemble based on 4 randomly sampled models
0.4446	0.9717	ensemble based on 4 randomly sampled models
-0.0784	383.5993	ensemble based on 4 randomly sampled models
0.445	0.9931	ensemble based on 4 randomly sampled models
0.4019	1.007	ensemble based on 4 randomly sampled models
0.3632	1.0299	ensemble based on 4 randomly sampled models
0.3613	1.0335	ensemble based on 4 randomly sampled models
0.3436	1.0452	ensemble based on 4 randomly sampled models
0.1629	1.5243	ensemble based on 4 randomly sampled models
0.3013	1.5845	ensemble based on 4 randomly sampled models
0.4723	0.9605	ensemble based on 4 randomly sampled models
0.4168	1.0527	ensemble based on 4 randomly sampled models
0.5074	0.9504	ensemble based on 4 randomly sampled models
0.2284	1.0911	ensemble based on 4 randomly sampled models
0.381	1.0234	ensemble based on 4 randomly sampled models
0.3488	2.2656	ensemble based on 4 randomly sampled models
0.2567	1.1268	ensemble based on 4 randomly sampled models
0.4142	0.9948	ensemble based on 4 randomly sampled models
0.4926	0.9463	ensemble based on 4 randomly sampled models
0.339	1.0476	ensemble based on 4 randomly sampled models
0.285	1.0785	ensemble based on 4 randomly sampled models
0.5061	0.9482	ensemble based on 4 randomly sampled models
0.438	0.9956	ensemble based on 4 randomly sampled models
0.4021	1.0415	ensemble based on 4 randomly sampled models
0.5231	0.9333	ensemble based on 4 randomly sampled models
0.3718	1.0396	ensemble based on 4 randomly sampled models
0.2379	1.1031	ensemble based on 4 randomly sampled models
0.4778	1.0078	ensemble based on 4 randomly sampled models
0.3692	1.0214	ensemble based on 4 randomly sampled models
0.4361	1.0142	ensemble based on 4 randomly sampled models
0.4155	0.9772	ensemble based on 4 randomly sampled models
0.1146	1.1499	ensemble based on 4 randomly sampled models
0.3722	1.0456	ensemble based on 4 randomly sampled models
0.4568	0.9579	ensemble based on 4 randomly sampled models
0.3433	1.0375	ensemble based on 4 randomly sampled models
0.2779	2.4093	ensemble based on 4 randomly sampled models
0.3395	1.8247	ensemble based on 4 randomly sampled models
0.5233	0.9354	ensemble based on 4 randomly sampled models
0.4464	0.99	ensemble based on 4 randomly sampled models
0.482	0.9435	ensemble based on 4 randomly sampled models
0.3969	1.02	ensemble based on 4 randomly sampled models
-0.0777	383.2776	ensemble based on 4 randomly sampled models
0.3702	1.17	ensemble based on 4 randomly sampled models
0.3845	1.0225	ensemble based on 4 randomly sampled models
0.4595	0.9664	ensemble based on 4 randomly sampled models
0.168	2.3811	ensemble based on 4 randomly sampled models
-0.0788	383.3746	ensemble based on 4 randomly sampled models
0.4328	0.966	ensemble based on 4 randomly sampled models
0.3001	2.27	ensemble based on 4 randomly sampled models
0.424	1.007	ensemble based on 4 randomly sampled models
0.4121	1.0028	ensemble based on 4 randomly sampled models
0.3013	1.0388	ensemble based on 4 randomly sampled models
0.2295	1.1035	ensemble based on 4 randomly sampled models
0.4606	0.9496	ensemble based on 4 randomly sampled models
0.2892	1.0802	ensemble based on 4 randomly sampled models
0.4286	1.7115	ensemble based on 4 randomly sampled models
0.4939	1.0012	ensemble based on 4 randomly sampled models
0.2404	2.6877	ensemble based on 4 randomly sampled models
0.5145	0.9404	ensemble based on 4 randomly sampled models
0.3478	1.0244	ensemble based on 4 randomly sampled models
0.4487	0.9873	ensemble based on 4 randomly sampled models
0.3794	1.7071	ensemble based on 4 randomly sampled models
0.154	1.525	ensemble based on 4 randomly sampled models
0.331	1.2918	ensemble based on 4 randomly sampled models
0.5467	0.923	ensemble based on 4 randomly sampled models
0.3454	1.0621	ensemble based on 4 randomly sampled models
0.512	0.9863	ensemble based on 4 randomly sampled models
-0.0783	383.5351	ensemble based on 4 randomly sampled models
0.5591	0.9048	ensemble based on 4 randomly sampled models
0.3099	1.1204	ensemble based on 4 randomly sampled models
-0.081	384.6914	ensemble based on 4 randomly sampled models
0.4806	1.3702	ensemble based on 4 randomly sampled models
-0.059	2.8795	ensemble based on 4 randomly sampled models
0.3377	1.0551	ensemble based on 4 randomly sampled models
0.2767	1.5542	ensemble based on 4 randomly sampled models
-0.0784	383.6322	ensemble based on 4 randomly sampled models
0.4541	0.9894	ensemble based on 4 randomly sampled models
0.3349	1.0887	ensemble based on 4 randomly sampled models
0.4504	0.9634	ensemble based on 4 randomly sampled models
0.4134	1.0157	ensemble based on 4 randomly sampled models
0.2688	1.0871	ensemble based on 4 randomly sampled models
0.5201	0.9284	ensemble based on 4 randomly sampled models
0.5337	0.9403	ensemble based on 4 randomly sampled models
0.3862	1.0118	ensemble based on 4 randomly sampled models
0.3433	1.7218	ensemble based on 4 randomly sampled models
0.3909	1.0208	ensemble based on 4 randomly sampled models
0.2419	2.2627	ensemble based on 4 randomly sampled models
0.5537	1.7023	ensemble based on 4 randomly sampled models
0.4223	1.0737	ensemble based on 4 randomly sampled models
0.5627	1.6363	ensemble based on 4 randomly sampled models
0.1146	3.3526	ensemble based on 4 randomly sampled models
0.3636	1.0783	ensemble based on 4 randomly sampled models
0.4779	0.9549	ensemble based on 4 randomly sampled models
0.4648	0.9612	ensemble based on 4 randomly sampled models
0.439	0.9868	ensemble based on 4 randomly sampled models
0.425	1.1085	ensemble based on 4 randomly sampled models
0.0645	3.5274	ensemble based on 4 randomly sampled models
0.3947	0.9811	ensemble based on 4 randomly sampled models
0.4521	0.9799	ensemble based on 4 randomly sampled models
0.5155	1.6402	ensemble based on 4 randomly sampled models
0.2329	1.101	ensemble based on 4 randomly sampled models
0.5084	0.9421	ensemble based on 4 randomly sampled models
0.4538	0.945	ensemble based on 4 randomly sampled models
0.2215	1.4686	ensemble based on 4 randomly sampled models
-0.08	383.667	ensemble based on 4 randomly sampled models
0.1865	1.4773	ensemble based on 4 randomly sampled models
0.2693	2.5274	ensemble based on 4 randomly sampled models
0.3593	1.0607	ensemble based on 4 randomly sampled models
0.3173	1.351	ensemble based on 4 randomly sampled models
0.3016	1.0749	ensemble based on 4 randomly sampled models
0.3461	1.0437	ensemble based on 4 randomly sampled models
0.5704	0.9284	ensemble based on 4 randomly sampled models
0.5156	1.0196	ensemble based on 4 randomly sampled models
0.4015	1.0305	ensemble based on 4 randomly sampled models
0.2392	2.5131	ensemble based on 4 randomly sampled models
0.2341	2.346	ensemble based on 4 randomly sampled models
-0.0793	383.0527	ensemble based on 4 randomly sampled models
0.2479	1.8535	ensemble based on 4 randomly sampled models
0.3159	2.6805	ensemble based on 4 randomly sampled models
0.2001	1.1978	ensemble based on 4 randomly sampled models
0.3814	1.0165	ensemble based on 4 randomly sampled models
0.5086	0.9428	ensemble based on 4 randomly sampled models
0.2606	1.1293	ensemble based on 4 randomly sampled models
-0.0801	382.8638	ensemble based on 4 randomly sampled models
0.2589	1.0874	ensemble based on 4 randomly sampled models
0.5087	0.9268	ensemble based on 4 randomly sampled models
0.3777	1.0945	ensemble based on 4 randomly sampled models
0.3692	1.0514	ensemble based on 4 randomly sampled models
-0.0779	383.4143	ensemble based on 4 randomly sampled models
0.119	3.5507	ensemble based on 4 randomly sampled models
0.4863	0.9723	ensemble based on 4 randomly sampled models
0.4265	1.0303	ensemble based on 4 randomly sampled models
0.4064	1.0042	ensemble based on 4 randomly sampled models
0.4103	1.0045	ensemble based on 4 randomly sampled models
0.0076	2.8684	ensemble based on 4 randomly sampled models
0.3667	1.0478	ensemble based on 4 randomly sampled models
0.3312	1.3471	ensemble based on 4 randomly sampled models
0.2799	1.3128	ensemble based on 4 randomly sampled models
0.3842	1.0433	ensemble based on 4 randomly sampled models
-0.077	383.6407	ensemble based on 4 randomly sampled models
-0.0812	383.2106	ensemble based on 4 randomly sampled models
0.4404	1.6596	ensemble based on 4 randomly sampled models
0.5002	1.5131	ensemble based on 4 randomly sampled models
0.4591	1.0082	ensemble based on 4 randomly sampled models
0.28	1.1271	ensemble based on 4 randomly sampled models
0.4912	0.9467	ensemble based on 4 randomly sampled models
0.212	1.0848	ensemble based on 4 randomly sampled models
0.221	1.3124	ensemble based on 4 randomly sampled models
0.4664	0.9553	ensemble based on 4 randomly sampled models
0.2512	1.0679	ensemble based on 4 randomly sampled models
0.373	1.0271	ensemble based on 4 randomly sampled models
0.2657	2.2365	ensemble based on 4 randomly sampled models
0.4243	0.9797	ensemble based on 4 randomly sampled models
0.2726	1.146	ensemble based on 4 randomly sampled models
0.4018	1.0562	ensemble based on 4 randomly sampled models
0.2149	2.2199	ensemble based on 4 randomly sampled models
0.5183	0.9427	ensemble based on 4 randomly sampled models
0.3864	1.063	ensemble based on 4 randomly sampled models
0.3489	1.6508	ensemble based on 4 randomly sampled models
0.4847	0.9362	ensemble based on 4 randomly sampled models
0.4319	1.5482	ensemble based on 4 randomly sampled models
0.1611	1.3457	ensemble based on 4 randomly sampled models
0.4276	0.9778	ensemble based on 4 randomly sampled models
0.5318	0.9166	ensemble based on 4 randomly sampled models
0.2342	2.1719	ensemble based on 4 randomly sampled models
0.4526	0.9898	ensemble based on 4 randomly sampled models
0.3049	1.4033	ensemble based on 4 randomly sampled models
0.2564	1.4154	ensemble based on 4 randomly sampled models
0.5453	0.9004	ensemble based on 4 randomly sampled models
0.4131	1.0046	ensemble based on 4 randomly sampled models
0.4415	1.0001	ensemble based on 4 randomly sampled models
0.2243	1.1202	ensemble based on 4 randomly sampled models
0.238	1.1217	ensemble based on 4 randomly sampled models
0.2614	2.3239	ensemble based on 4 randomly sampled models
0.268	2.2021	ensemble based on 4 randomly sampled models
0.4255	1.027	ensemble based on 4 randomly sampled models
0.5039	0.9248	ensemble based on 4 randomly sampled models
0.0985	3.1397	ensemble based on 4 randomly sampled models
0.1089	3.3661	ensemble based on 4 randomly sampled models
0.0969	3.373	ensemble based on 4 randomly sampled models
0.3414	1.0871	ensemble based on 4 randomly sampled models
-0.0791	383.5424	ensemble based on 4 randomly sampled models
0.3959	1.0055	ensemble based on 4 randomly sampled models
0.4511	1.1306	ensemble based on 4 randomly sampled models
0.4734	0.9902	ensemble based on 4 randomly sampled models
0.4339	0.984	ensemble based on 4 randomly sampled models
0.408	1.0157	ensemble based on 4 randomly sampled models
0.2619	1.5267	ensemble based on 4 randomly sampled models
0.4245	1.0033	ensemble based on 4 randomly sampled models
0.4569	1.0073	ensemble based on 4 randomly sampled models
0.4962	1.7017	ensemble based on 4 randomly sampled models
0.4986	0.9577	ensemble based on 4 randomly sampled models
0.3454	1.429	ensemble based on 4 randomly sampled models
0.3165	2.3225	ensemble based on 4 randomly sampled models
0.494	0.9388	ensemble based on 4 randomly sampled models
0.3815	1.011	ensemble based on 4 randomly sampled models
0.3077	1.0668	ensemble based on 4 randomly sampled models
0.3793	1.0317	ensemble based on 4 randomly sampled models
0.1558	1.1324	ensemble based on 4 randomly sampled models
0.2555	1.1832	ensemble based on 4 randomly sampled models
0.3415	1.0633	ensemble based on 4 randomly sampled models
0.3597	1.0551	ensemble based on 4 randomly sampled models
0.2603	1.6226	ensemble based on 4 randomly sampled models
0.4598	0.9595	ensemble based on 4 randomly sampled models
0.3182	1.0826	ensemble based on 4 randomly sampled models
0.2325	1.0888	ensemble based on 4 randomly sampled models
-0.0133	3.5714	ensemble based on 4 randomly sampled models
0.4908	0.9897	ensemble based on 4 randomly sampled models
0.5019	0.9534	ensemble based on 4 randomly sampled models
0.1325	1.3777	ensemble based on 4 randomly sampled models
0.531	0.9312	ensemble based on 4 randomly sampled models
0.4126	1.0771	ensemble based on 4 randomly sampled models
0.3864	1.0173	ensemble based on 4 randomly sampled models
0.5175	0.939	ensemble based on 4 randomly sampled models
0.4169	1.0074	ensemble based on 4 randomly sampled models
0.4328	0.97	ensemble based on 4 randomly sampled models
0.3049	1.0915	ensemble based on 4 randomly sampled models
0.4593	1.0227	ensemble based on 4 randomly sampled models
0.0888	1.999	ensemble based on 4 randomly sampled models
0.4931	0.9383	ensemble based on 4 randomly sampled models
0.392	1.0691	ensemble based on 4 randomly sampled models
0.2579	2.5523	ensemble based on 4 randomly sampled models
0.3316	1.0823	ensemble based on 4 randomly sampled models
0.4788	0.9536	ensemble based on 4 randomly sampled models
0.4886	0.9489	ensemble based on 4 randomly sampled models
0.4454	1.0316	ensemble based on 4 randomly sampled models
0.2319	2.2748	ensemble based on 4 randomly sampled models
0.3898	1.0141	ensemble based on 4 randomly sampled models
0.3944	1.0214	ensemble based on 4 randomly sampled models
0.2158	1.6493	ensemble based on 4 randomly sampled models
0.2988	2.5573	ensemble based on 4 randomly sampled models
0.4695	0.9474	ensemble based on 4 randomly sampled models
0.437	1.022	ensemble based on 4 randomly sampled models
0.4629	1.0012	ensemble based on 4 randomly sampled models
0.4317	1.0146	ensemble based on 4 randomly sampled models
0.4405	0.9897	ensemble based on 4 randomly sampled models
0.4884	0.9437	ensemble based on 4 randomly sampled models
0.2781	2.4561	ensemble based on 4 randomly sampled models
0.6017	0.9346	ensemble based on 4 randomly sampled models
0.465	0.9501	ensemble based on 4 randomly sampled models
0.3314	1.0911	ensemble based on 4 randomly sampled models
0.189	1.221	ensemble based on 4 randomly sampled models
0.0885	3.4356	ensemble based on 4 randomly sampled models
0.0258	4.6088	ensemble based on 4 randomly sampled models
-0.0814	386.2625	ensemble based on 4 randomly sampled models
0.2273	1.1451	ensemble based on 4 randomly sampled models
0.2253	1.1174	ensemble based on 4 randomly sampled models
0.275	1.3911	ensemble based on 4 randomly sampled models
0.3999	1.0218	ensemble based on 4 randomly sampled models
0.3912	1.5585	ensemble based on 4 randomly sampled models
0.4958	0.9696	ensemble based on 4 randomly sampled models
0.5119	0.9404	ensemble based on 4 randomly sampled models
0.342	1.7742	ensemble based on 4 randomly sampled models
-0.0778	383.5963	ensemble based on 4 randomly sampled models
0.4947	0.9453	ensemble based on 4 randomly sampled models
-0.0786	383.584	ensemble based on 4 randomly sampled models
0.3435	1.0435	ensemble based on 4 randomly sampled models
0.1514	1.8284	ensemble based on 4 randomly sampled models
0.4319	1.5122	ensemble based on 4 randomly sampled models
0.4705	0.9724	ensemble based on 4 randomly sampled models
0.47	0.949	ensemble based on 4 randomly sampled models
0.4367	0.9788	ensemble based on 4 randomly sampled models
0.4541	1.002	ensemble based on 4 randomly sampled models
0.2169	1.3375	ensemble based on 4 randomly sampled models
0.508	0.9655	ensemble based on 4 randomly sampled models
0.4111	1.0056	ensemble based on 4 randomly sampled models
0.5067	0.9347	ensemble based on 4 randomly sampled models
0.4863	0.9564	ensemble based on 4 randomly sampled models
0.3671	1.0169	ensemble based on 4 randomly sampled models
0.4337	0.9999	ensemble based on 4 randomly sampled models
0.1574	2.1773	ensemble based on 4 randomly sampled models
-0.0785	383.4147	ensemble based on 4 randomly sampled models
0.2533	2.3931	ensemble based on 4 randomly sampled models
0.3107	1.8109	ensemble based on 4 randomly sampled models
0.4841	0.9578	ensemble based on 4 randomly sampled models
0.5152	0.9737	ensemble based on 4 randomly sampled models
0.4325	0.9821	ensemble based on 4 randomly sampled models
0.3384	2.3861	ensemble based on 4 randomly sampled models
0.4771	0.9831	ensemble based on 4 randomly sampled models
0.2768	1.3669	ensemble based on 4 randomly sampled models
0.1821	1.1567	ensemble based on 4 randomly sampled models
0.4863	0.9511	ensemble based on 4 randomly sampled models
0.4511	1.0227	ensemble based on 4 randomly sampled models
0.0899	1.5562	ensemble based on 4 randomly sampled models
0.5674	1.6092	ensemble based on 4 randomly sampled models
0.2832	1.0649	ensemble based on 4 randomly sampled models
0.3304	1.0234	ensemble based on 4 randomly sampled models
0.2674	1.1083	ensemble based on 4 randomly sampled models
0.4199	0.9912	ensemble based on 4 randomly sampled models
0.5496	0.9303	ensemble based on 4 randomly sampled models
0.3275	1.0342	ensemble based on 4 randomly sampled models
0.3728	1.037	ensemble based on 4 randomly sampled models
0.3857	1.0093	ensemble based on 4 randomly sampled models
0.2329	1.3844	ensemble based on 4 randomly sampled models
0.4594	0.9712	ensemble based on 4 randomly sampled models
0.3812	1.0121	ensemble based on 4 randomly sampled models
0.3621	1.0672	ensemble based on 4 randomly sampled models
0.4222	0.9731	ensemble based on 4 randomly sampled models
0.4556	1.0138	ensemble based on 4 randomly sampled models
0.3593	1.0362	ensemble based on 4 randomly sampled models
0.3753	1.0301	ensemble based on 4 randomly sampled models
-0.0783	383.7641	ensemble based on 4 randomly sampled models
0.4444	1.6938	ensemble based on 4 randomly sampled models
0.4565	0.9817	ensemble based on 4 randomly sampled models
0.4244	0.9717	ensemble based on 4 randomly sampled models
0.3564	1.7944	ensemble based on 4 randomly sampled models
0.4954	0.9424	ensemble based on 4 randomly sampled models
0.3369	1.3164	ensemble based on 4 randomly sampled models
0.461	1.7968	ensemble based on 4 randomly sampled models
0.5286	1.6291	ensemble based on 4 randomly sampled models
0.5465	1.6548	ensemble based on 4 randomly sampled models
0.5277	0.9463	ensemble based on 4 randomly sampled models
0.4322	0.9747	ensemble based on 4 randomly sampled models
0.4209	0.9879	ensemble based on 4 randomly sampled models
0.4506	0.9547	ensemble based on 4 randomly sampled models
-0.0802	382.5582	ensemble based on 4 randomly sampled models
-0.0776	383.3627	ensemble based on 4 randomly sampled models
-0.0785	383.2603	ensemble based on 4 randomly sampled models
0.2533	1.0592	ensemble based on 4 randomly sampled models
0.30620000000000003	1.069	ensemble based on 4 randomly sampled models
0.2444	1.5624	ensemble based on 4 randomly sampled models
0.3787	1.0304	ensemble based on 4 randomly sampled models
0.5184	0.9457	ensemble based on 4 randomly sampled models
0.238	1.1748	ensemble based on 4 randomly sampled models
0.268	1.504	ensemble based on 4 randomly sampled models
-0.0795	383.6463	ensemble based on 4 randomly sampled models
0.2043	1.3214	ensemble based on 4 randomly sampled models
0.2768	1.1123	ensemble based on 4 randomly sampled models
0.3505	1.8284	ensemble based on 4 randomly sampled models
0.4241	0.9835	ensemble based on 4 randomly sampled models
0.4192	1.0051	ensemble based on 4 randomly sampled models
0.3817	1.0161	ensemble based on 4 randomly sampled models
0.0182	3.4067	ensemble based on 4 randomly sampled models
0.3323	2.4678	ensemble based on 4 randomly sampled models
0.3158	1.0637	ensemble based on 4 randomly sampled models
-0.0777	383.4386	ensemble based on 4 randomly sampled models
0.4287	1.0619	ensemble based on 4 randomly sampled models
0.4239	1.0002	ensemble based on 4 randomly sampled models
0.0412	3.2813	ensemble based on 4 randomly sampled models
0.4921	1.7841	ensemble based on 4 randomly sampled models
0.356	1.0565	ensemble based on 4 randomly sampled models
0.0388	3.4566	ensemble based on 4 randomly sampled models
0.154	1.2922	ensemble based on 4 randomly sampled models
0.3774	1.4531	ensemble based on 4 randomly sampled models
-0.0801	383.7885	ensemble based on 4 randomly sampled models
0.4473	0.9548	ensemble based on 4 randomly sampled models
0.3776	1.0347	ensemble based on 4 randomly sampled models
0.416	0.9989	ensemble based on 4 randomly sampled models
0.4992	0.9422	ensemble based on 4 randomly sampled models
0.2641	2.4648	ensemble based on 4 randomly sampled models
0.4466	0.9849	ensemble based on 4 randomly sampled models
0.4601	0.9533	ensemble based on 4 randomly sampled models
0.424	1.0033	ensemble based on 4 randomly sampled models
0.3974	1.7684	ensemble based on 4 randomly sampled models
0.3528	1.0586	ensemble based on 4 randomly sampled models
0.358	1.0112	ensemble based on 4 randomly sampled models
0.4149	1.0395	ensemble based on 4 randomly sampled models
0.4502	0.9728	ensemble based on 4 randomly sampled models
0.4148	1.0201	ensemble based on 4 randomly sampled models
0.0147	3.4606	ensemble based on 4 randomly sampled models
0.3567	1.0929	ensemble based on 4 randomly sampled models
0.2367	3.4415	ensemble based on 4 randomly sampled models
0.3746	1.0399	ensemble based on 4 randomly sampled models
0.4219	0.9838	ensemble based on 4 randomly sampled models
0.3771	1.2822	ensemble based on 4 randomly sampled models
0.4776	0.9668	ensemble based on 4 randomly sampled models
0.4161	0.9944	ensemble based on 4 randomly sampled models
0.0168	3.1202	ensemble based on 4 randomly sampled models
0.3144	1.0638	ensemble based on 4 randomly sampled models
0.5111	0.9365	ensemble based on 4 randomly sampled models
0.3054	1.498	ensemble based on 4 randomly sampled models
0.0561	3.5535	ensemble based on 4 randomly sampled models
0.4853	0.9507	ensemble based on 4 randomly sampled models
0.4031	0.9976	ensemble based on 4 randomly sampled models
-0.0794	383.6016	ensemble based on 4 randomly sampled models
0.313	1.1225	ensemble based on 4 randomly sampled models
0.4462	0.9652	ensemble based on 4 randomly sampled models
0.4038	0.9959	ensemble based on 4 randomly sampled models
0.3413	1.0308	ensemble based on 4 randomly sampled models
0.536	0.9632	ensemble based on 4 randomly sampled models
0.4719	1.4847	ensemble based on 4 randomly sampled models
0.0678	3.5019	ensemble based on 4 randomly sampled models
0.0765	3.6242	ensemble based on 4 randomly sampled models
0.322	1.0554	ensemble based on 4 randomly sampled models
0.2323	1.3448	ensemble based on 4 randomly sampled models
0.332	1.0823	ensemble based on 4 randomly sampled models
0.333	1.0554	ensemble based on 4 randomly sampled models
0.4919	0.9768	ensemble based on 4 randomly sampled models
-0.08	383.4608	ensemble based on 4 randomly sampled models
0.4813	0.9535	ensemble based on 4 randomly sampled models
0.2632	2.4138	ensemble based on 4 randomly sampled models
0.4486	1.0292	ensemble based on 4 randomly sampled models
0.1864	1.3987	ensemble based on 4 randomly sampled models
0.486	0.96	ensemble based on 4 randomly sampled models
0.338	1.0988	ensemble based on 4 randomly sampled models
0.4358	0.9906	ensemble based on 4 randomly sampled models
0.378	1.0587	ensemble based on 4 randomly sampled models
0.5411	0.9117	ensemble based on 4 randomly sampled models
0.0921	1.2662	ensemble based on 4 randomly sampled models
0.275	1.4487	ensemble based on 4 randomly sampled models
0.0132	2.6375	ensemble based on 4 randomly sampled models
-0.0779	381.8342	ensemble based on 4 randomly sampled models
0.1678	2.3638	ensemble based on 4 randomly sampled models
0.38	1.0249	ensemble based on 4 randomly sampled models
0.3234	1.3437	ensemble based on 4 randomly sampled models
0.4856	0.9689	ensemble based on 4 randomly sampled models
-0.0781	383.6199	ensemble based on 4 randomly sampled models
0.1249	1.4703	ensemble based on 4 randomly sampled models
0.4535	1.0113	ensemble based on 4 randomly sampled models
0.4837	0.9406	ensemble based on 4 randomly sampled models
0.3673	1.082	ensemble based on 4 randomly sampled models
0.3479	1.0617	ensemble based on 4 randomly sampled models
0.4998	0.9285	ensemble based on 4 randomly sampled models
0.3858	1.0187	ensemble based on 4 randomly sampled models
0.2961	1.0836	ensemble based on 4 randomly sampled models
0.2435	1.1191	ensemble based on 4 randomly sampled models
0.4326	1.0424	ensemble based on 4 randomly sampled models
0.371	1.0267	ensemble based on 4 randomly sampled models
0.3479	1.0342	ensemble based on 4 randomly sampled models
0.3696	1.0236	ensemble based on 4 randomly sampled models
0.3127	2.4839	ensemble based on 4 randomly sampled models
0.5924	0.9037	ensemble based on 4 randomly sampled models
0.2658	1.2347	ensemble based on 4 randomly sampled models
0.4001	0.9963	ensemble based on 4 randomly sampled models
0.353	1.066	ensemble based on 4 randomly sampled models
0.4412	0.9757	ensemble based on 4 randomly sampled models
0.0374	3.3763	ensemble based on 4 randomly sampled models
0.4486	0.969	ensemble based on 4 randomly sampled models
0.3603	1.0321	ensemble based on 4 randomly sampled models
-0.0785	383.2961	ensemble based on 4 randomly sampled models
0.3914	1.0667	ensemble based on 4 randomly sampled models
0.576	0.8963	ensemble based on 4 randomly sampled models
0.3526	1.0355	ensemble based on 4 randomly sampled models
0.4079	1.4191	ensemble based on 4 randomly sampled models
0.3031	1.1217	ensemble based on 4 randomly sampled models
-0.0783	383.5726	ensemble based on 4 randomly sampled models
0.4656	0.9889	ensemble based on 4 randomly sampled models
0.5478	0.9296	ensemble based on 4 randomly sampled models
0.3738	1.0551	ensemble based on 4 randomly sampled models
0.3609	1.0248	ensemble based on 4 randomly sampled models
0.4035	0.9871	ensemble based on 4 randomly sampled models
0.3551	2.4209	ensemble based on 4 randomly sampled models
0.4019	1.4157	ensemble based on 4 randomly sampled models
0.3544	1.0724	ensemble based on 4 randomly sampled models
0.4349	1.0146	ensemble based on 4 randomly sampled models
0.3356	1.1693	ensemble based on 4 randomly sampled models
0.4036	0.986	ensemble based on 4 randomly sampled models
0.447	0.9953	ensemble based on 4 randomly sampled models
0.2182	1.1118	ensemble based on 4 randomly sampled models
0.4629	0.9676	ensemble based on 4 randomly sampled models
0.1287	2.6193	ensemble based on 4 randomly sampled models
0.4732	0.9621	ensemble based on 4 randomly sampled models
0.4466	1.0094	ensemble based on 4 randomly sampled models
0.2527	2.4304	ensemble based on 4 randomly sampled models
0.2453	1.1234	ensemble based on 4 randomly sampled models
0.4161	1.0636	ensemble based on 4 randomly sampled models
0.2273	1.0875	ensemble based on 4 randomly sampled models
0.4186	0.9962	ensemble based on 4 randomly sampled models
0.3732	1.0158	ensemble based on 4 randomly sampled models
0.5267	0.9456	ensemble based on 4 randomly sampled models
0.3299	2.1885	ensemble based on 4 randomly sampled models
0.2836	2.1739	ensemble based on 4 randomly sampled models
0.5198	0.9234	ensemble based on 4 randomly sampled models
0.2877	2.2374	ensemble based on 4 randomly sampled models
0.469	1.0019	ensemble based on 4 randomly sampled models
-0.0776	383.3838	ensemble based on 4 randomly sampled models
0.352	2.326	ensemble based on 4 randomly sampled models
0.4601	0.9728	ensemble based on 4 randomly sampled models
-0.0791	383.5341	ensemble based on 4 randomly sampled models
0.4381	1.7053	ensemble based on 4 randomly sampled models
0.4413	0.9952	ensemble based on 4 randomly sampled models
0.4141	1.0743	ensemble based on 4 randomly sampled models
0.1793	2.3672	ensemble based on 4 randomly sampled models
0.4824	0.947	ensemble based on 4 randomly sampled models
0.4586	0.9707	ensemble based on 4 randomly sampled models
-0.0804	383.5485	ensemble based on 4 randomly sampled models
0.4501	0.9832	ensemble based on 4 randomly sampled models
0.2199	1.0982	ensemble based on 4 randomly sampled models
0.4637	1.0053	ensemble based on 4 randomly sampled models
0.4515	1.6781	ensemble based on 4 randomly sampled models
0.3944	1.0343	ensemble based on 4 randomly sampled models
0.5016	0.9539	ensemble based on 4 randomly sampled models
0.1016	3.5116	ensemble based on 4 randomly sampled models
0.4624	1.6713	ensemble based on 4 randomly sampled models
0.4445	0.9811	ensemble based on 4 randomly sampled models
0.4908	1.0094	ensemble based on 4 randomly sampled models
0.4531	1.0572	ensemble based on 4 randomly sampled models
0.4776	0.9753	ensemble based on 4 randomly sampled models
0.304	1.0436	ensemble based on 4 randomly sampled models
0.3839	1.0454	ensemble based on 4 randomly sampled models
0.3864	1.0008	ensemble based on 4 randomly sampled models
-0.0089	3.5985	ensemble based on 4 randomly sampled models
0.1833	1.1536	ensemble based on 4 randomly sampled models
0.0298	3.5587	ensemble based on 4 randomly sampled models
0.4699	0.9801	ensemble based on 4 randomly sampled models
0.3771	1.0251	ensemble based on 4 randomly sampled models
-0.0802	383.5494	ensemble based on 4 randomly sampled models
0.4418	1.0185	ensemble based on 4 randomly sampled models
0.4639	0.9909	ensemble based on 4 randomly sampled models
0.5593	0.9236	ensemble based on 4 randomly sampled models
0.4202	1.5429	ensemble based on 4 randomly sampled models
0.4904	0.9919	ensemble based on 4 randomly sampled models
0.3925	1.04	ensemble based on 4 randomly sampled models
0.2559	1.3717	ensemble based on 4 randomly sampled models
0.3873	1.014	ensemble based on 4 randomly sampled models
0.5132	1.6719	ensemble based on 4 randomly sampled models
0.4211	1.034	ensemble based on 4 randomly sampled models
0.085	3.5713	ensemble based on 4 randomly sampled models
0.2557	1.4561	ensemble based on 4 randomly sampled models
0.4524	1.0029	ensemble based on 4 randomly sampled models
-0.0136	3.5114	ensemble based on 4 randomly sampled models
-0.0816	382.651	ensemble based on 4 randomly sampled models
0.3358	2.2337	ensemble based on 4 randomly sampled models
0.3874	1.0089	ensemble based on 4 randomly sampled models
0.4053	0.9822	ensemble based on 4 randomly sampled models
0.4885	0.9561	ensemble based on 4 randomly sampled models
0.3116	2.7578	ensemble based on 4 randomly sampled models
0.2447	1.084	ensemble based on 4 randomly sampled models
0.1904	2.7498	ensemble based on 4 randomly sampled models
0.5264	0.9495	ensemble based on 4 randomly sampled models
0.0695	3.4581	ensemble based on 4 randomly sampled models
0.4701	0.9793	ensemble based on 4 randomly sampled models
0.2707	1.1081	ensemble based on 4 randomly sampled models
0.4243	1.018	ensemble based on 4 randomly sampled models
0.2874	1.5519	ensemble based on 4 randomly sampled models
0.313	1.0871	ensemble based on 4 randomly sampled models
0.4042	1.0113	ensemble based on 4 randomly sampled models
0.2578	1.08	ensemble based on 4 randomly sampled models
0.475	0.9846	ensemble based on 4 randomly sampled models
0.5221	0.9478	ensemble based on 4 randomly sampled models
0.3237	1.1162	ensemble based on 4 randomly sampled models
-0.0111	3.1921	ensemble based on 4 randomly sampled models
0.5064	0.9554	ensemble based on 4 randomly sampled models
0.2311	1.1472	ensemble based on 4 randomly sampled models
0.0834	3.523	ensemble based on 4 randomly sampled models
0.5246	0.9317	ensemble based on 4 randomly sampled models
0.2725	1.5034	ensemble based on 4 randomly sampled models
0.5064	0.9357	ensemble based on 4 randomly sampled models
0.2306	2.6904	ensemble based on 4 randomly sampled models
0.2419	1.4312	ensemble based on 4 randomly sampled models
0.5107	0.9288	ensemble based on 4 randomly sampled models
-0.0773	384.6715	ensemble based on 4 randomly sampled models
0.4894	0.9301	ensemble based on 4 randomly sampled models
0.4214	0.993	ensemble based on 4 randomly sampled models
0.4681	1.6483	ensemble based on 4 randomly sampled models
0.5065	0.9444	ensemble based on 4 randomly sampled models
0.5342	0.9213	ensemble based on 4 randomly sampled models
0.5063	0.9393	ensemble based on 4 randomly sampled models
0.376	1.035	ensemble based on 4 randomly sampled models
0.1597	1.6526	ensemble based on 4 randomly sampled models
0.4541	0.9504	ensemble based on 4 randomly sampled models
0.5066	1.6414	ensemble based on 4 randomly sampled models
0.4324	0.9756	ensemble based on 4 randomly sampled models
-0.0798	383.325	ensemble based on 4 randomly sampled models
0.5089	0.9557	ensemble based on 4 randomly sampled models
0.0918	3.659	ensemble based on 4 randomly sampled models
0.5413	0.9216	ensemble based on 4 randomly sampled models
0.4327	0.9795	ensemble based on 4 randomly sampled models
0.3899	1.0176	ensemble based on 4 randomly sampled models
0.2999	1.1139	ensemble based on 4 randomly sampled models
0.3772	1.0044	ensemble based on 4 randomly sampled models
0.2744	1.1014	ensemble based on 4 randomly sampled models
0.026	4.7349	ensemble based on 4 randomly sampled models
0.0536	3.4703	ensemble based on 4 randomly sampled models
0.4304	0.9979	ensemble based on 4 randomly sampled models
0.3864	1.4814	ensemble based on 4 randomly sampled models
0.4155	0.9954	ensemble based on 4 randomly sampled models
0.5221	0.941	ensemble based on 4 randomly sampled models
0.0359	4.6008	ensemble based on 4 randomly sampled models
0.5572	1.8052	ensemble based on 4 randomly sampled models
0.4371	0.9663	ensemble based on 4 randomly sampled models
0.0816	3.5584	ensemble based on 4 randomly sampled models
0.4831	1.6596	ensemble based on 4 randomly sampled models
0.0631	3.5822	ensemble based on 4 randomly sampled models
0.201	1.2067	ensemble based on 4 randomly sampled models
-0.0802	383.5876	ensemble based on 4 randomly sampled models
0.4313	1.0577	ensemble based on 4 randomly sampled models
0.3255	1.0676	ensemble based on 4 randomly sampled models
0.3187	1.0685	ensemble based on 4 randomly sampled models
0.2688	2.286	ensemble based on 4 randomly sampled models
0.4011	1.01	ensemble based on 4 randomly sampled models
0.0147	2.2137	ensemble based on 4 randomly sampled models
0.0612	3.442	ensemble based on 4 randomly sampled models
0.3346	1.8965	ensemble based on 4 randomly sampled models
0.4209	1.4351	ensemble based on 4 randomly sampled models
0.2742	2.3805	ensemble based on 4 randomly sampled models
0.4339	1.4683	ensemble based on 4 randomly sampled models
0.3879	1.0166	ensemble based on 4 randomly sampled models
0.3717	1.3154	ensemble based on 4 randomly sampled models
0.5491	0.9361	ensemble based on 4 randomly sampled models
0.4786	0.9412	ensemble based on 4 randomly sampled models
0.0483	3.252	ensemble based on 4 randomly sampled models
0.2983	1.0983	ensemble based on 4 randomly sampled models
0.3307	1.0722	ensemble based on 4 randomly sampled models
0.4105	1.7221	ensemble based on 4 randomly sampled models
0.3691	1.0325	ensemble based on 4 randomly sampled models
0.1863	1.6502	ensemble based on 4 randomly sampled models
0.2578	1.1128	ensemble based on 4 randomly sampled models
0.4015	1.0734	ensemble based on 4 randomly sampled models
0.0862	3.565	ensemble based on 4 randomly sampled models
0.3899	1.0084	ensemble based on 4 randomly sampled models
0.5181	0.9913	ensemble based on 4 randomly sampled models
0.2567	1.1654	ensemble based on 4 randomly sampled models
0.2174	1.8348	ensemble based on 4 randomly sampled models
-0.0796	384.7425	ensemble based on 4 randomly sampled models
0.5633	0.968	ensemble based on 4 randomly sampled models
0.0325	3.2284	ensemble based on 4 randomly sampled models
0.4066	1.0082	ensemble based on 4 randomly sampled models
0.4718	1.0504	ensemble based on 4 randomly sampled models
0.4133	1.0445	ensemble based on 4 randomly sampled models
-0.079	383.2738	ensemble based on 4 randomly sampled models
0.4363	0.987	ensemble based on 4 randomly sampled models
0.4474	1.0227	ensemble based on 4 randomly sampled models
0.3786	1.0359	ensemble based on 4 randomly sampled models
0.1885	1.6083	ensemble based on 4 randomly sampled models
0.1824	1.342	ensemble based on 4 randomly sampled models
0.0934	3.3066	ensemble based on 4 randomly sampled models
-0.079	383.389	ensemble based on 4 randomly sampled models
0.3892	1.0146	ensemble based on 4 randomly sampled models
0.1002	3.6676	ensemble based on 4 randomly sampled models
0.3755	1.02	ensemble based on 4 randomly sampled models
0.3722	1.0788	ensemble based on 4 randomly sampled models
-0.0796	383.5094	ensemble based on 4 randomly sampled models
0.439	0.9898	ensemble based on 4 randomly sampled models
0.5188	0.9311	ensemble based on 4 randomly sampled models
0.2609	1.0731	ensemble based on 4 randomly sampled models
0.4051	1.0181	ensemble based on 4 randomly sampled models
0.2662	2.3886	ensemble based on 4 randomly sampled models
0.5159	0.9934	ensemble based on 4 randomly sampled models
0.2635	1.1034	ensemble based on 4 randomly sampled models
0.4082	1.0049	ensemble based on 4 randomly sampled models
0.5058	1.0198	ensemble based on 4 randomly sampled models
0.3445	1.7179	ensemble based on 4 randomly sampled models
0.0822	3.4344	ensemble based on 4 randomly sampled models
0.3481	1.0449	ensemble based on 4 randomly sampled models
0.2896	1.0881	ensemble based on 4 randomly sampled models
0.2349	2.646	ensemble based on 4 randomly sampled models
0.2953	2.187	ensemble based on 4 randomly sampled models
0.5261	0.9548	ensemble based on 4 randomly sampled models
0.3239	2.4468	ensemble based on 4 randomly sampled models
0.501	1.0254	ensemble based on 4 randomly sampled models
-0.0804	382.5252	ensemble based on 4 randomly sampled models
0.4434	0.983	ensemble based on 4 randomly sampled models
0.3798	1.018	ensemble based on 4 randomly sampled models
0.477	0.9684	ensemble based on 4 randomly sampled models
0.4292	1.0418	ensemble based on 4 randomly sampled models
0.4821	0.9944	ensemble based on 4 randomly sampled models
0.272	1.4464	ensemble based on 4 randomly sampled models
0.5312	0.9308	ensemble based on 4 randomly sampled models
0.0491	1.3939	ensemble based on 4 randomly sampled models
0.3083	2.273	ensemble based on 4 randomly sampled models
0.4757	1.0451	ensemble based on 4 randomly sampled models
-0.0426	3.8098	ensemble based on 4 randomly sampled models
0.0955	3.4527	ensemble based on 4 randomly sampled models
-0.0797	383.4552	ensemble based on 4 randomly sampled models
0.444	0.9932	ensemble based on 4 randomly sampled models
0.3348	1.0667	ensemble based on 4 randomly sampled models
0.2255	1.2208	ensemble based on 4 randomly sampled models
0.4664	1.5747	ensemble based on 4 randomly sampled models
0.2797	2.3547	ensemble based on 4 randomly sampled models
0.4109	1.0402	ensemble based on 4 randomly sampled models
0.2586	2.2829	ensemble based on 4 randomly sampled models
0.5442	0.9632	ensemble based on 4 randomly sampled models
0.3634	1.0343	ensemble based on 4 randomly sampled models
0.5104	0.9738	ensemble based on 4 randomly sampled models
-0.078	383.7337	ensemble based on 4 randomly sampled models
-0.0766	383.4123	ensemble based on 4 randomly sampled models
0.3374	1.0458	ensemble based on 4 randomly sampled models
0.3634	1.0112	ensemble based on 4 randomly sampled models
0.3247	1.0403	ensemble based on 4 randomly sampled models
0.5402	0.9163	ensemble based on 4 randomly sampled models
0.4454	0.9799	ensemble based on 4 randomly sampled models
0.3881	1.022	ensemble based on 4 randomly sampled models
0.3108	1.0627	ensemble based on 4 randomly sampled models
0.5653	0.9157	ensemble based on 4 randomly sampled models
0.5186	0.9821	ensemble based on 4 randomly sampled models
0.3605	1.0517	ensemble based on 4 randomly sampled models
0.4504	0.9863	ensemble based on 4 randomly sampled models
0.3673	1.0782	ensemble based on 4 randomly sampled models
0.0555	3.2462	ensemble based on 4 randomly sampled models
-0.0805	384.3362	ensemble based on 4 randomly sampled models
0.3811	1.0027	ensemble based on 4 randomly sampled models
0.553	0.9233	ensemble based on 4 randomly sampled models
0.5689	1.5708	ensemble based on 4 randomly sampled models
0.0597	3.4163	ensemble based on 4 randomly sampled models
0.4745	0.9908	ensemble based on 4 randomly sampled models
0.4862	0.974	ensemble based on 4 randomly sampled models
0.3952	1.0218	ensemble based on 4 randomly sampled models
-0.0771	383.5519	ensemble based on 4 randomly sampled models
-0.0818	382.5825	ensemble based on 4 randomly sampled models
0.5381	0.93	ensemble based on 4 randomly sampled models
0.3874	1.0509	ensemble based on 4 randomly sampled models
0.511	0.9347	ensemble based on 4 randomly sampled models
0.4809	0.9876	ensemble based on 4 randomly sampled models
