# Supplementary material for: Crowdsourced mapping of unexplored target space of kinase inhibitors
Source: Nat Commun. 2021 Jun 3;12:3307. doi: 10.1038/s41467-021-23165-1 (PMC8175708; doi:10.1038/s41467-021-23165-1)
Supplement: Supplementary file 7 — Source Data [file 41467_2021_23165_MOESM7_ESM.zip › source_data/SuppFig9/SuppFig9a.csv]

ensemble_model	score	iteration	label
spearman_median_ensemble	0.5322713551870358	1
spearman_median_ensemble	0.5756718151854309	2
spearman_median_ensemble	0.5857153752584159	3
spearman_median_ensemble	0.6025636834886415	4
spearman_median_ensemble	0.5869644675884885	5
spearman_median_ensemble	0.5820145811363957	6
spearman_median_ensemble	0.552994269608094	7
spearman_median_ensemble	0.5629237856830689	8
spearman_median_ensemble	0.5663210961358782	9
spearman_median_ensemble	0.5556009033348058	10
spearman_median_ensemble	0.5419536192594016	11
spearman_median_ensemble	0.5356507411924408	12
spearman_median_ensemble	0.5277632342143646	13
spearman_median_ensemble	0.545290405727955	14
spearman_median_ensemble	0.553034579547763	15
spearman_median_ensemble	0.5561173997240813	16
spearman_median_ensemble	0.5507822962444653	17
spearman_median_ensemble	0.5510304107430269	18
spearman_median_ensemble	0.552435547862163	19
spearman_median_ensemble	0.5579815659983914	20
spearman_median_ensemble	0.5525858408307068	21
spearman_median_ensemble	0.5486208467408797	22
spearman_median_ensemble	0.5385423694161459	23
spearman_median_ensemble	0.543646287287535	24
spearman_median_ensemble	0.5415222574643179	25
spearman_median_ensemble	0.5407676458369834	26
spearman_median_ensemble	0.5356382284522364	27
spearman_median_ensemble	0.5373075693644022	28
spearman_median_ensemble	0.535747031547109	29
spearman_median_ensemble	0.5392212004727364	30
spearman_median_ensemble	0.5387156906556549	31
spearman_median_ensemble	0.5348425178794275	32
spearman_median_ensemble	0.5401437823827419	33
spearman_median_ensemble	0.5376624135602206	34
spearman_median_ensemble	0.5356542955583422	35
spearman_median_ensemble	0.5350286284273178	36
spearman_median_ensemble	0.5379134900181967	37
spearman_median_ensemble	0.5302323078406	38
spearman_median_ensemble	0.5312732200803074	39
spearman_median_ensemble	0.5302352698121846	40
spearman_median_ensemble	0.532878829451316	41
spearman_median_ensemble	0.5331217111212418	42
spearman_median_ensemble	0.5276021758059848	43
spearman_median_ensemble	0.5288677275316388	44
spearman_median_ensemble	0.5287966402136117	45
spearman_median_ensemble	0.5307724727252197	46
spearman_median_ensemble	0.5270360443038081	47
spearman_median_ensemble	0.5244525139554551	48
spearman_median_ensemble	0.5204605661186907	49
spearman_median_ensemble	0.5215865102503306	50
spearman_median_ensemble	0.5178454414067701	51
spearman_median_ensemble	0.5175480594596902	52
spearman_median_ensemble	0.5178230291551144	53
spearman_median_ensemble	0.5198536581410348	54
spearman_mean_ensemble	0.5322713551870358	1	Q.E.D.
spearman_mean_ensemble	0.5756718151854309	2	+ Gregory Koytiger
spearman_mean_ensemble	0.5989807543721885	3	+ AI Winter is Coming
spearman_mean_ensemble	0.6194659473150933	4	+ Oliver Labayle
spearman_mean_ensemble	0.6139444373521135	5
spearman_mean_ensemble	0.607542234504687	6
spearman_mean_ensemble	0.5994686898245354	7
spearman_mean_ensemble	0.593393192442875	8
spearman_mean_ensemble	0.5874679657529331	9
spearman_mean_ensemble	0.5821627784480049	10
spearman_mean_ensemble	0.5765421411693316	11
spearman_mean_ensemble	0.5707166341893998	12
spearman_mean_ensemble	0.5650866173340423	13
spearman_mean_ensemble	0.5663298555404268	14
spearman_mean_ensemble	0.5659723455701823	15
spearman_mean_ensemble	0.5635131192959906	16
spearman_mean_ensemble	0.5541201150073476	17
spearman_mean_ensemble	0.5522189241796682	18
spearman_mean_ensemble	0.5613169160984988	19
spearman_mean_ensemble	0.5674550098129775	20
spearman_mean_ensemble	0.5655484874364459	21
spearman_mean_ensemble	0.5591042245925202	22
spearman_mean_ensemble	0.5479306804520717	23
spearman_mean_ensemble	0.5504337439057136	24
spearman_mean_ensemble	0.5462891557999634	25
spearman_mean_ensemble	0.5410177349710981	26
spearman_mean_ensemble	0.5349309820974167	27
spearman_mean_ensemble	0.5339068310558963	28
spearman_mean_ensemble	0.5370174936138972	29
spearman_mean_ensemble	0.5397266115574315	30
spearman_mean_ensemble	0.5398865580229923	31
spearman_mean_ensemble	0.5349590220950831	32
spearman_mean_ensemble	0.5323305685110323	33
spearman_mean_ensemble	0.5324608952607486	34
spearman_mean_ensemble	0.5272876144237151	35
spearman_mean_ensemble	0.529434155230974	36
spearman_mean_ensemble	0.5306720618885064	37
spearman_mean_ensemble	0.5247500933673073	38
spearman_mean_ensemble	0.5205435013230557	39
spearman_mean_ensemble	0.5208616170712268	40
spearman_mean_ensemble	0.5237884399262189	41
spearman_mean_ensemble	0.520474586117524	42
spearman_mean_ensemble	0.5204776468214946	43
spearman_mean_ensemble	0.5154174145666013	44
spearman_mean_ensemble	0.5120175648495707	45
spearman_mean_ensemble	0.5146633953335836	46
spearman_mean_ensemble	0.5112679885739297	47
spearman_mean_ensemble	0.5021547918676323	48
spearman_mean_ensemble	0.49759296069801773	49
spearman_mean_ensemble	0.49760164914799887	50
spearman_mean_ensemble	0.4933779764009435	51
spearman_mean_ensemble	0.4917458313255193	52
spearman_mean_ensemble	0.4762443530382425	53
spearman_rank_ensemble	0.5322713551870358	1
spearman_rank_ensemble	0.5752260384619693	2
spearman_rank_ensemble	0.5990609250697413	3
spearman_rank_ensemble	0.6188624949709526	4
spearman_rank_ensemble	0.61482256319452	5
spearman_rank_ensemble	0.6084600507663254	6
spearman_rank_ensemble	0.6008054276006026	7
spearman_rank_ensemble	0.5955892969079806	8
spearman_rank_ensemble	0.5894858582610402	9
spearman_rank_ensemble	0.5845142876889085	10
spearman_rank_ensemble	0.5805827640724672	11
spearman_rank_ensemble	0.5748445365218908	12
spearman_rank_ensemble	0.5694548342944193	13
spearman_rank_ensemble	0.5702784598596718	14
spearman_rank_ensemble	0.5708359029118674	15
spearman_rank_ensemble	0.5693373427549023	16
spearman_rank_ensemble	0.5602389559065273	17
spearman_rank_ensemble	0.5592917173938166	18
spearman_rank_ensemble	0.5663902797607498	19
spearman_rank_ensemble	0.5703902249207923	20
spearman_rank_ensemble	0.5686038598582037	21
spearman_rank_ensemble	0.5636822478734632	22
spearman_rank_ensemble	0.5553010530780723	23
spearman_rank_ensemble	0.5564781405857371	24
spearman_rank_ensemble	0.5541472664135385	25
spearman_rank_ensemble	0.5506706029000844	26
spearman_rank_ensemble	0.5464153357894614	27
spearman_rank_ensemble	0.5454158678444782	28
spearman_rank_ensemble	0.5471765624866679	29
spearman_rank_ensemble	0.5490450728945321	30
spearman_rank_ensemble	0.5491041148614489	31
spearman_rank_ensemble	0.5457575806329388	32
spearman_rank_ensemble	0.5441531793580223	33
spearman_rank_ensemble	0.5444717887681242	34
spearman_rank_ensemble	0.5416465615384791	35
spearman_rank_ensemble	0.5424584379497799	36
spearman_rank_ensemble	0.5429263307277385	37
spearman_rank_ensemble	0.540408161219016	38
spearman_rank_ensemble	0.5384693533522139	39
spearman_rank_ensemble	0.5390529604867389	40
spearman_rank_ensemble	0.5406375165520394	41
spearman_rank_ensemble	0.5387137160079319	42
spearman_rank_ensemble	0.539670531562099	43
spearman_rank_ensemble	0.5374756118856272	44
spearman_rank_ensemble	0.5367577287059401	45
spearman_rank_ensemble	0.537337978939336	46
spearman_rank_ensemble	0.5356016711965249	47
spearman_rank_ensemble	0.5338391993713845	48
spearman_rank_ensemble	0.533617841361639	49
spearman_rank_ensemble	0.533532832777165	50
spearman_rank_ensemble	0.5327847374873163	51
spearman_rank_ensemble	0.5328192938224684	52
spearman_rank_ensemble	0.5337807497987844	53
