# Supplementary material for: Crowdsourced mapping of unexplored target space of kinase inhibitors
Source: Nat Commun. 2021 Jun 3;12:3307. doi: 10.1038/s41467-021-23165-1 (PMC8175708; doi:10.1038/s41467-021-23165-1)
Supplement: Supplementary file 7 — Source Data [file 41467_2021_23165_MOESM7_ESM.zip › source_data/SuppFig9/SuppFig9b.csv]

model	iteration	bootstrappedScore	bayes
0 + Q.E.D	1	0.48153460483853827	0
0 + Q.E.D	1	0.5414626757445526	0
0 + Q.E.D	1	0.5090523741705107	0
0 + Q.E.D	1	0.5448022577920576	0
0 + Q.E.D	1	0.5495431454188365	0
0 + Q.E.D	1	0.5306231467714855	0
0 + Q.E.D	1	0.5946338209074684	0
0 + Q.E.D	1	0.5130104643468668	0
0 + Q.E.D	1	0.5159939301853977	0
0 + Q.E.D	1	0.5304675708359861	0
0 + Q.E.D	1	0.509589307029832	0
0 + Q.E.D	1	0.4603895185736885	0
0 + Q.E.D	1	0.4644035113216159	0
0 + Q.E.D	1	0.5921070971971351	0
0 + Q.E.D	1	0.5865443563811933	0
0 + Q.E.D	1	0.5841325812679412	0
0 + Q.E.D	1	0.47733963378062505	0
0 + Q.E.D	1	0.5429116620802276	0
0 + Q.E.D	1	0.5864528435841417	0
0 + Q.E.D	1	0.6039569528274533	0
0 + Q.E.D	1	0.4534382312261794	0
0 + Q.E.D	1	0.5322089795557355	0
0 + Q.E.D	1	0.4744642690762723	0
0 + Q.E.D	1	0.5105660035381209	0
0 + Q.E.D	1	0.5392172409481797	0
0 + Q.E.D	1	0.4642946056501936	0
0 + Q.E.D	1	0.5182719716450218	0
0 + Q.E.D	1	0.5726770100420561	0
0 + Q.E.D	1	0.5920081865408556	0
0 + Q.E.D	1	0.5748527881420509	0
0 + Q.E.D	1	0.5354398318417717	0
0 + Q.E.D	1	0.6017575229335549	0
0 + Q.E.D	1	0.5553390461387413	0
0 + Q.E.D	1	0.565849696142109	0
0 + Q.E.D	1	0.49814392214860037	0
0 + Q.E.D	1	0.4855325940939256	0
0 + Q.E.D	1	0.5275597346995301	0
0 + Q.E.D	1	0.5070626857398538	0
0 + Q.E.D	1	0.5316096505305389	0
0 + Q.E.D	1	0.5525262446052288	0
0 + Q.E.D	1	0.5179028546238309	0
0 + Q.E.D	1	0.4804717454203075	0
0 + Q.E.D	1	0.5390941473307165	0
0 + Q.E.D	1	0.528726994366777	0
0 + Q.E.D	1	0.4972881276471433	0
0 + Q.E.D	1	0.508434759200177	0
0 + Q.E.D	1	0.5673365483706952	0
0 + Q.E.D	1	0.563081516414614	0
0 + Q.E.D	1	0.5501454474219114	0
0 + Q.E.D	1	0.4861223869458474	0
0 + Q.E.D	1	0.5452845620812788	0
0 + Q.E.D	1	0.5770029966902868	0
0 + Q.E.D	1	0.5508910177951585	0
0 + Q.E.D	1	0.5745619752249523	0
0 + Q.E.D	1	0.5214110513729351	0
0 + Q.E.D	1	0.5401455958736431	0
0 + Q.E.D	1	0.5328299422675958	0
0 + Q.E.D	1	0.49928047788999064	0
0 + Q.E.D	1	0.45004420915444976	0
0 + Q.E.D	1	0.5152362277398616	0
0 + Q.E.D	1	0.4673343740743067	0
0 + Q.E.D	1	0.5412921247213949	0
0 + Q.E.D	1	0.4920777331128444	0
0 + Q.E.D	1	0.5952496662738442	0
0 + Q.E.D	1	0.4958590249198733	0
0 + Q.E.D	1	0.5149799873927103	0
0 + Q.E.D	1	0.502989174524357	0
0 + Q.E.D	1	0.5488664144763299	0
0 + Q.E.D	1	0.5119280489863136	0
0 + Q.E.D	1	0.5432766174627941	0
0 + Q.E.D	1	0.5386426139722461	0
0 + Q.E.D	1	0.5180357580352313	0
0 + Q.E.D	1	0.49103605048005294	0
0 + Q.E.D	1	0.5450538333889445	0
0 + Q.E.D	1	0.5486965174111375	0
0 + Q.E.D	1	0.5414216318199412	0
0 + Q.E.D	1	0.5337444041798813	0
0 + Q.E.D	1	0.5532046127827849	0
0 + Q.E.D	1	0.5971101306982356	0
0 + Q.E.D	1	0.5847075899634345	0
0 + Q.E.D	1	0.5305096905662349	0
0 + Q.E.D	1	0.5383797002936894	0
0 + Q.E.D	1	0.5163952588474735	0
0 + Q.E.D	1	0.5083789186419201	0
0 + Q.E.D	1	0.5972100204892902	0
0 + Q.E.D	1	0.5269666039291115	0
0 + Q.E.D	1	0.5098634422352185	0
0 + Q.E.D	1	0.49641940306200677	0
0 + Q.E.D	1	0.4900961389734678	0
0 + Q.E.D	1	0.5201863571393923	0
0 + Q.E.D	1	0.48353071032615014	0
0 + Q.E.D	1	0.4934823316463345	0
0 + Q.E.D	1	0.5337442471876962	0
0 + Q.E.D	1	0.5117487181892462	0
0 + Q.E.D	1	0.5844900814625529	0
0 + Q.E.D	1	0.5053991734478472	0
0 + Q.E.D	1	0.4811488189261254	0
0 + Q.E.D	1	0.5127849975200942	0
0 + Q.E.D	1	0.47177848881263806	0
0 + Q.E.D	1	0.5549323053039733	0
0 + Q.E.D	1	0.5848394659196683	0
0 + Q.E.D	1	0.466632700102181	0
0 + Q.E.D	1	0.4601660004852352	0
0 + Q.E.D	1	0.5918669298871314	0
0 + Q.E.D	1	0.5267397935148499	0
0 + Q.E.D	1	0.5025408151852842	0
0 + Q.E.D	1	0.49296594608163374	0
0 + Q.E.D	1	0.5680043798499181	0
0 + Q.E.D	1	0.5301160910886024	0
0 + Q.E.D	1	0.5882127234116149	0
0 + Q.E.D	1	0.5736208285626447	0
0 + Q.E.D	1	0.5200804984585449	0
0 + Q.E.D	1	0.519857305328061	0
0 + Q.E.D	1	0.479271897776316	0
0 + Q.E.D	1	0.5536308172783612	0
0 + Q.E.D	1	0.48417000585137276	0
0 + Q.E.D	1	0.6010501637951224	0
0 + Q.E.D	1	0.4618431910557809	0
0 + Q.E.D	1	0.5977409973329587	0
0 + Q.E.D	1	0.5585883565154487	0
0 + Q.E.D	1	0.6086168187907424	0
0 + Q.E.D	1	0.5702799691260917	0
0 + Q.E.D	1	0.426278799942926	0
0 + Q.E.D	1	0.622841003724176	0
0 + Q.E.D	1	0.47429057252137563	0
0 + Q.E.D	1	0.5746374238287988	0
0 + Q.E.D	1	0.5258853594417343	0
0 + Q.E.D	1	0.5782568201306254	0
0 + Q.E.D	1	0.5358923444420158	0
0 + Q.E.D	1	0.5505335373438479	0
0 + Q.E.D	1	0.5261765303434027	0
0 + Q.E.D	1	0.5385405550315371	0
0 + Q.E.D	1	0.5188286799611322	0
0 + Q.E.D	1	0.5504602112257913	0
0 + Q.E.D	1	0.6197258985906265	0
0 + Q.E.D	1	0.5469941477626705	0
0 + Q.E.D	1	0.5240002324579327	0
0 + Q.E.D	1	0.5460834884211225	0
0 + Q.E.D	1	0.5327817640632634	0
0 + Q.E.D	1	0.5673852873298159	0
0 + Q.E.D	1	0.5524975380242374	0
0 + Q.E.D	1	0.5662237182761513	0
0 + Q.E.D	1	0.4778728906549863	0
0 + Q.E.D	1	0.5163571162787471	0
0 + Q.E.D	1	0.48026080392260256	0
0 + Q.E.D	1	0.5915703603905961	0
0 + Q.E.D	1	0.4918042794636954	0
0 + Q.E.D	1	0.5537999412214261	0
0 + Q.E.D	1	0.5224774909553772	0
0 + Q.E.D	1	0.4996859058017007	0
0 + Q.E.D	1	0.4880575747656374	0
0 + Q.E.D	1	0.5573970896082472	0
0 + Q.E.D	1	0.477689772023766	0
0 + Q.E.D	1	0.5174723171999089	0
0 + Q.E.D	1	0.5823036614698415	0
0 + Q.E.D	1	0.5421787714302415	0
0 + Q.E.D	1	0.5827834391269318	0
0 + Q.E.D	1	0.563452632696236	0
0 + Q.E.D	1	0.6367086453618787	0
0 + Q.E.D	1	0.539058322284079	0
0 + Q.E.D	1	0.5482094534590903	0
0 + Q.E.D	1	0.5591132173442529	0
0 + Q.E.D	1	0.5713252146144514	0
0 + Q.E.D	1	0.5346133634205507	0
0 + Q.E.D	1	0.5661687169899974	0
0 + Q.E.D	1	0.508796508694925	0
0 + Q.E.D	1	0.5288883610078685	0
0 + Q.E.D	1	0.4247993126356035	0
0 + Q.E.D	1	0.4837914515019464	0
0 + Q.E.D	1	0.5454827970838177	0
0 + Q.E.D	1	0.5226523814977269	0
0 + Q.E.D	1	0.5055415374253218	0
0 + Q.E.D	1	0.5285894044943394	0
0 + Q.E.D	1	0.5126916289260551	0
0 + Q.E.D	1	0.5304850515816475	0
0 + Q.E.D	1	0.5229047885465208	0
0 + Q.E.D	1	0.5604334906054068	0
0 + Q.E.D	1	0.5983434378949474	0
0 + Q.E.D	1	0.5076969636875299	0
0 + Q.E.D	1	0.5683939397843244	0
0 + Q.E.D	1	0.5148766182066264	0
0 + Q.E.D	1	0.5782687653276277	0
0 + Q.E.D	1	0.5689320756061037	0
0 + Q.E.D	1	0.5710795432282638	0
0 + Q.E.D	1	0.4826466320686211	0
0 + Q.E.D	1	0.5280986951433042	0
0 + Q.E.D	1	0.5361745091749873	0
0 + Q.E.D	1	0.5326683090609384	0
0 + Q.E.D	1	0.5308785358650402	0
0 + Q.E.D	1	0.5201375390126878	0
0 + Q.E.D	1	0.5746356785983491	0
0 + Q.E.D	1	0.5123643254017085	0
0 + Q.E.D	1	0.5279087562734579	0
0 + Q.E.D	1	0.5904923695790316	0
0 + Q.E.D	1	0.6082515469577876	0
0 + Q.E.D	1	0.548152782724437	0
0 + Q.E.D	1	0.4979524222515929	0
0 + Q.E.D	1	0.513475682183094	0
0 + Q.E.D	1	0.5283595444799807	0
0 + Q.E.D	1	0.5149339465025431	0
0 + Q.E.D	1	0.5370723800808328	0
0 + Q.E.D	1	0.576447849271678	0
0 + Q.E.D	1	0.49222519036383294	0
0 + Q.E.D	1	0.5373407541573789	0
0 + Q.E.D	1	0.5239981383731719	0
0 + Q.E.D	1	0.5353302740065394	0
0 + Q.E.D	1	0.42453154927589	0
0 + Q.E.D	1	0.46848529903999037	0
0 + Q.E.D	1	0.5495704455875241	0
0 + Q.E.D	1	0.5308275691265666	0
0 + Q.E.D	1	0.5031842731437366	0
0 + Q.E.D	1	0.5585779797593234	0
0 + Q.E.D	1	0.5418378788278675	0
0 + Q.E.D	1	0.49938587838156046	0
0 + Q.E.D	1	0.5263607542188217	0
0 + Q.E.D	1	0.5566035686834517	0
0 + Q.E.D	1	0.5031200252622724	0
0 + Q.E.D	1	0.5348724499832402	0
0 + Q.E.D	1	0.5602725288597749	0
0 + Q.E.D	1	0.4783129535815125	0
0 + Q.E.D	1	0.5193179993416855	0
0 + Q.E.D	1	0.541084708357235	0
0 + Q.E.D	1	0.5405347865938726	0
0 + Q.E.D	1	0.5067867767736338	0
0 + Q.E.D	1	0.5901273367247922	0
0 + Q.E.D	1	0.47158965936639713	0
0 + Q.E.D	1	0.6002403418314186	0
0 + Q.E.D	1	0.5055658112529093	0
0 + Q.E.D	1	0.4896343201422735	0
0 + Q.E.D	1	0.5335763243380487	0
0 + Q.E.D	1	0.47953144651294044	0
0 + Q.E.D	1	0.5703269783872638	0
0 + Q.E.D	1	0.5459967407617828	0
0 + Q.E.D	1	0.4769907298724813	0
0 + Q.E.D	1	0.5395507901264117	0
0 + Q.E.D	1	0.5893170964603922	0
0 + Q.E.D	1	0.5202257120977466	0
0 + Q.E.D	1	0.4514982615338977	0
0 + Q.E.D	1	0.5516106101923873	0
0 + Q.E.D	1	0.5418084523858695	0
0 + Q.E.D	1	0.510544270617058	0
0 + Q.E.D	1	0.6227031620315716	0
0 + Q.E.D	1	0.5211149993515689	0
0 + Q.E.D	1	0.5735478366304475	0
0 + Q.E.D	1	0.5493922976485958	0
0 + Q.E.D	1	0.5700953081521475	0
0 + Q.E.D	1	0.6113187840261778	0
0 + Q.E.D	1	0.5116928514555166	0
0 + Q.E.D	1	0.5491494981395959	0
0 + Q.E.D	1	0.539678138921658	0
0 + Q.E.D	1	0.5331182574425406	0
0 + Q.E.D	1	0.537432407541267	0
0 + Q.E.D	1	0.5652649269067858	0
0 + Q.E.D	1	0.5291465843044948	0
0 + Q.E.D	1	0.4885559077767297	0
0 + Q.E.D	1	0.6098519163789303	0
0 + Q.E.D	1	0.5178649573437133	0
0 + Q.E.D	1	0.5235041550373409	0
0 + Q.E.D	1	0.5322496579174892	0
0 + Q.E.D	1	0.503667450179499	0
0 + Q.E.D	1	0.5591391275341635	0
0 + Q.E.D	1	0.5362806421263555	0
0 + Q.E.D	1	0.5257097937066663	0
0 + Q.E.D	1	0.5574530464565618	0
0 + Q.E.D	1	0.4528597844275005	0
0 + Q.E.D	1	0.5484416615491924	0
0 + Q.E.D	1	0.5599562056706077	0
0 + Q.E.D	1	0.5727081026588506	0
0 + Q.E.D	1	0.4832682301543466	0
0 + Q.E.D	1	0.5413812893212774	0
0 + Q.E.D	1	0.5904938409554987	0
0 + Q.E.D	1	0.5665051845979351	0
0 + Q.E.D	1	0.4375495373348089	0
0 + Q.E.D	1	0.5445895806130091	0
0 + Q.E.D	1	0.5039428733614897	0
0 + Q.E.D	1	0.47257028560558517	0
0 + Q.E.D	1	0.5450298737003846	0
0 + Q.E.D	1	0.5551866834054769	0
0 + Q.E.D	1	0.5520481346185875	0
0 + Q.E.D	1	0.512528564625326	0
0 + Q.E.D	1	0.5273635884457514	0
0 + Q.E.D	1	0.5168388043523983	0
0 + Q.E.D	1	0.5381946743191638	0
0 + Q.E.D	1	0.5089111892345994	0
0 + Q.E.D	1	0.49674431593410545	0
0 + Q.E.D	1	0.5753364915253322	0
0 + Q.E.D	1	0.5245395144544267	0
0 + Q.E.D	1	0.5453016909404624	0
0 + Q.E.D	1	0.5229164361903272	0
0 + Q.E.D	1	0.509522375799414	0
0 + Q.E.D	1	0.568212638193587	0
0 + Q.E.D	1	0.48938532491575587	0
0 + Q.E.D	1	0.5780419089596014	0
0 + Q.E.D	1	0.5695184825776856	0
0 + Q.E.D	1	0.5055652204419996	0
0 + Q.E.D	1	0.5370807852003429	0
0 + Q.E.D	1	0.5557235469769812	0
0 + Q.E.D	1	0.46185661578292847	0
0 + Q.E.D	1	0.4593744459823072	0
0 + Q.E.D	1	0.475189432426751	0
0 + Q.E.D	1	0.5714861785478488	0
0 + Q.E.D	1	0.5192264735159925	0
0 + Q.E.D	1	0.5313558270888759	0
0 + Q.E.D	1	0.5632588355466348	0
0 + Q.E.D	1	0.5261115074362813	0
0 + Q.E.D	1	0.525826962037455	0
0 + Q.E.D	1	0.5067259196176861	0
0 + Q.E.D	1	0.522646568188039	0
0 + Q.E.D	1	0.6004890609706801	0
0 + Q.E.D	1	0.5149533073447243	0
0 + Q.E.D	1	0.5420152521961104	0
0 + Q.E.D	1	0.5300579139488314	0
0 + Q.E.D	1	0.5052258117304559	0
0 + Q.E.D	1	0.4628037075241043	0
0 + Q.E.D	1	0.537143202759915	0
0 + Q.E.D	1	0.5187945338057361	0
0 + Q.E.D	1	0.4931420535984365	0
0 + Q.E.D	1	0.5689967964534483	0
0 + Q.E.D	1	0.5368701502720736	0
0 + Q.E.D	1	0.5462179165629935	0
0 + Q.E.D	1	0.5565146957310009	0
0 + Q.E.D	1	0.4960307878898382	0
0 + Q.E.D	1	0.5170399706960113	0
0 + Q.E.D	1	0.55788765326898615	0
0 + Q.E.D	1	0.5691544106265798	0
0 + Q.E.D	1	0.5535031677887623	0
0 + Q.E.D	1	0.5828749358935891	0
0 + Q.E.D	1	0.5780876832056702	0
0 + Q.E.D	1	0.5931663518702817	0
0 + Q.E.D	1	0.5520076924403462	0
0 + Q.E.D	1	0.567661124553993	0
0 + Q.E.D	1	0.5628203018445012	0
0 + Q.E.D	1	0.4903906685152101	0
0 + Q.E.D	1	0.5043384047738881	0
0 + Q.E.D	1	0.5578269979135437	0
0 + Q.E.D	1	0.5465572921028339	0
0 + Q.E.D	1	0.5823351502593614	0
0 + Q.E.D	1	0.5449490036099682	0
0 + Q.E.D	1	0.5786556302965807	0
0 + Q.E.D	1	0.5673560134672709	0
0 + Q.E.D	1	0.5920314554617496	0
0 + Q.E.D	1	0.5790986793565017	0
0 + Q.E.D	1	0.5524124958446452	0
0 + Q.E.D	1	0.4911526770142313	0
0 + Q.E.D	1	0.6008883629192935	0
0 + Q.E.D	1	0.5767307342406035	0
0 + Q.E.D	1	0.471742485177441	0
0 + Q.E.D	1	0.5168143221321541	0
0 + Q.E.D	1	0.547232956376166	0
0 + Q.E.D	1	0.5519571135711303	0
0 + Q.E.D	1	0.5797735177716681	0
0 + Q.E.D	1	0.49569093515599244	0
0 + Q.E.D	1	0.5039488079014064	0
0 + Q.E.D	1	0.6124351061967047	0
0 + Q.E.D	1	0.5355807173642456	0
0 + Q.E.D	1	0.5369882542347949	0
0 + Q.E.D	1	0.4969899170770791	0
0 + Q.E.D	1	0.5831728429289809	0
0 + Q.E.D	1	0.5302888602691055	0
0 + Q.E.D	1	0.5740702590860437	0
0 + Q.E.D	1	0.48603880646465136	0
0 + Q.E.D	1	0.5097263458821324	0
0 + Q.E.D	1	0.5910418111092152	0
0 + Q.E.D	1	0.5195947912536659	0
0 + Q.E.D	1	0.6057022383360622	0
0 + Q.E.D	1	0.49157482689215354	0
0 + Q.E.D	1	0.574287278422586	0
0 + Q.E.D	1	0.5322494361975982	0
0 + Q.E.D	1	0.5034649146307917	0
0 + Q.E.D	1	0.4776667083819047	0
0 + Q.E.D	1	0.5041853338621421	0
0 + Q.E.D	1	0.5237405425516523	0
0 + Q.E.D	1	0.5617732962597144	0
0 + Q.E.D	1	0.5341214205770376	0
0 + Q.E.D	1	0.4987699668435271	0
0 + Q.E.D	1	0.55888417503352394	0
0 + Q.E.D	1	0.5094375494641046	0
0 + Q.E.D	1	0.5457702969302473	0
0 + Q.E.D	1	0.49229777279298176	0
0 + Q.E.D	1	0.5122616930007349	0
0 + Q.E.D	1	0.5069146431456968	0
0 + Q.E.D	1	0.5156647002426159	0
0 + Q.E.D	1	0.5075416192756929	0
0 + Q.E.D	1	0.5694537876976776	0
0 + Q.E.D	1	0.5766370930328113	0
0 + Q.E.D	1	0.5604070843097305	0
0 + Q.E.D	1	0.4826621295409934	0
0 + Q.E.D	1	0.5105606358804141	0
0 + Q.E.D	1	0.5393914840850319	0
0 + Q.E.D	1	0.5801648940775607	0
0 + Q.E.D	1	0.47475492316808493	0
0 + Q.E.D	1	0.5983081988234765	0
0 + Q.E.D	1	0.4696673605588032	0
0 + Q.E.D	1	0.47632803032553483	0
0 + Q.E.D	1	0.5466571756607289	0
0 + Q.E.D	1	0.5757680777912183	0
0 + Q.E.D	1	0.5202523660525145	0
0 + Q.E.D	1	0.5271382446531162	0
0 + Q.E.D	1	0.5482627581033165	0
0 + Q.E.D	1	0.5859929833078671	0
0 + Q.E.D	1	0.5203396360305362	0
0 + Q.E.D	1	0.5755762547602891	0
0 + Q.E.D	1	0.5176769312309865	0
0 + Q.E.D	1	0.5240864609077381	0
0 + Q.E.D	1	0.6136341590794804	0
0 + Q.E.D	1	0.5113508960694912	0
0 + Q.E.D	1	0.5359947702272294	0
0 + Q.E.D	1	0.5770059996389426	0
0 + Q.E.D	1	0.4562092553805991	0
0 + Q.E.D	1	0.5453725037547756	0
0 + Q.E.D	1	0.5299059708584654	0
0 + Q.E.D	1	0.5430849252929643	0
0 + Q.E.D	1	0.5317523411201642	0
0 + Q.E.D	1	0.5505792595555378	0
0 + Q.E.D	1	0.5659089332541744	0
0 + Q.E.D	1	0.5252498352807476	0
0 + Q.E.D	1	0.5532536391476441	0
0 + Q.E.D	1	0.5690288994566022	0
0 + Q.E.D	1	0.43581820030478247	0
0 + Q.E.D	1	0.5832134868182223	0
0 + Q.E.D	1	0.5779701503698631	0
0 + Q.E.D	1	0.5424126816128833	0
0 + Q.E.D	1	0.5557295763808593	0
0 + Q.E.D	1	0.5472842050570501	0
0 + Q.E.D	1	0.5334378038919212	0
0 + Q.E.D	1	0.49672568226713626	0
0 + Q.E.D	1	0.5314157278466736	0
0 + Q.E.D	1	0.511268866000803	0
0 + Q.E.D	1	0.5793886376059201	0
0 + Q.E.D	1	0.4837957870646579	0
0 + Q.E.D	1	0.5802956405028067	0
0 + Q.E.D	1	0.5379603330859702	0
0 + Q.E.D	1	0.5130169404712053	0
0 + Q.E.D	1	0.6194672110212665	0
0 + Q.E.D	1	0.5172806302461624	0
0 + Q.E.D	1	0.562462110785862	0
0 + Q.E.D	1	0.5313850197529839	0
0 + Q.E.D	1	0.5979557189153223	0
0 + Q.E.D	1	0.5322187147586748	0
0 + Q.E.D	1	0.5706587220219461	0
0 + Q.E.D	1	0.5484653767041633	0
0 + Q.E.D	1	0.5390952830042026	0
0 + Q.E.D	1	0.5173625065791222	0
0 + Q.E.D	1	0.47014469953932914	0
0 + Q.E.D	1	0.5429573257204212	0
0 + Q.E.D	1	0.5284040276461202	0
0 + Q.E.D	1	0.528081976531135	0
0 + Q.E.D	1	0.4774083340396562	0
0 + Q.E.D	1	0.5528217612478944	0
0 + Q.E.D	1	0.5444700458540651	0
0 + Q.E.D	1	0.5671852098863042	0
0 + Q.E.D	1	0.539740145351213	0
0 + Q.E.D	1	0.5702206495662195	0
0 + Q.E.D	1	0.5019131570086584	0
0 + Q.E.D	1	0.5632192213363469	0
0 + Q.E.D	1	0.5471027408536654	0
0 + Q.E.D	1	0.5452841716672612	0
0 + Q.E.D	1	0.5474896173988254	0
0 + Q.E.D	1	0.5839421421438725	0
0 + Q.E.D	1	0.48542300533389426	0
0 + Q.E.D	1	0.4884460125223035	0
0 + Q.E.D	1	0.5408535952393803	0
0 + Q.E.D	1	0.45766260936069375	0
0 + Q.E.D	1	0.453408384084186	0
0 + Q.E.D	1	0.537014727117377	0
0 + Q.E.D	1	0.5304827576171861	0
0 + Q.E.D	1	0.5648422757840142	0
0 + Q.E.D	1	0.471347230875389	0
0 + Q.E.D	1	0.5429465328347832	0
0 + Q.E.D	1	0.5653038741114924	0
0 + Q.E.D	1	0.4984379422093592	0
0 + Q.E.D	1	0.49256626284092436	0
0 + Q.E.D	1	0.5498985697529437	0
0 + Q.E.D	1	0.4970992362472623	0
0 + Q.E.D	1	0.5105802160601234	0
0 + Q.E.D	1	0.5668927952700747	0
0 + Q.E.D	1	0.5728345721948994	0
0 + Q.E.D	1	0.5249012862234469	0
0 + Q.E.D	1	0.5316770472264272	0
0 + Q.E.D	1	0.6000713489043011	0
0 + Q.E.D	1	0.5553744996911653	0
0 + Q.E.D	1	0.5610461850277101	0
0 + Q.E.D	1	0.5672448749784663	0
0 + Q.E.D	1	0.48877038208454915	0
0 + Q.E.D	1	0.5698085316914976	0
0 + Q.E.D	1	0.5574167811453778	0
0 + Q.E.D	1	0.44591605993272626	0
0 + Q.E.D	1	0.5046735219696695	0
0 + Q.E.D	1	0.5266028287207603	0
0 + Q.E.D	1	0.532850893655921	0
0 + Q.E.D	1	0.5698312226898783	0
0 + Q.E.D	1	0.5213332445769248	0
0 + Q.E.D	1	0.5783703773920786	0
0 + Q.E.D	1	0.5175942392936976	0
0 + Q.E.D	1	0.4996205892827176	0
0 + Q.E.D	1	0.4498157105339251	0
0 + Q.E.D	1	0.5770907880483926	0
0 + Q.E.D	1	0.5299724798810082	0
0 + Q.E.D	1	0.5334169271661845	0
0 + Q.E.D	1	0.5487081993140839	0
0 + Q.E.D	1	0.5207804032219248	0
0 + Q.E.D	1	0.5770425657925469	0
0 + Q.E.D	1	0.5610608394370059	0
0 + Q.E.D	1	0.5070879757512566	0
0 + Q.E.D	1	0.5652784429931564	0
0 + Q.E.D	1	0.5451582447121189	0
0 + Q.E.D	1	0.5527410028780873	0
0 + Q.E.D	1	0.5411771432898067	0
0 + Q.E.D	1	0.5564499732049238	0
0 + Q.E.D	1	0.5778301655353801	0
0 + Q.E.D	1	0.5014782792785389	0
0 + Q.E.D	1	0.5249630423390167	0
0 + Q.E.D	1	0.4785274162797246	0
0 + Q.E.D	1	0.4802324985356286	0
0 + Q.E.D	1	0.5362970742219186	0
0 + Q.E.D	1	0.5048134983493195	0
0 + Q.E.D	1	0.5755153705244349	0
0 + Q.E.D	1	0.46518593236831934	0
0 + Q.E.D	1	0.5006751985728066	0
0 + Q.E.D	1	0.5377032728974701	0
0 + Q.E.D	1	0.5199701017054558	0
0 + Q.E.D	1	0.5259543320740903	0
0 + Q.E.D	1	0.5591464670048801	0
0 + Q.E.D	1	0.5395946605069277	0
0 + Q.E.D	1	0.569445562240059	0
0 + Q.E.D	1	0.5394008711004761	0
0 + Q.E.D	1	0.5129346802566902	0
0 + Q.E.D	1	0.5851806000205674	0
0 + Q.E.D	1	0.5249507744223774	0
0 + Q.E.D	1	0.5175021316862074	0
0 + Q.E.D	1	0.6017832001145422	0
0 + Q.E.D	1	0.551380516343009	0
0 + Q.E.D	1	0.4991031085234296	0
0 + Q.E.D	1	0.49960853888509527	0
0 + Q.E.D	1	0.5333816741657766	0
0 + Q.E.D	1	0.5479772079995684	0
0 + Q.E.D	1	0.5665821251088942	0
0 + Q.E.D	1	0.6006648556215564	0
0 + Q.E.D	1	0.5087319231532731	0
0 + Q.E.D	1	0.539585344042022	0
0 + Q.E.D	1	0.6164032779497468	0
0 + Q.E.D	1	0.5518383691645061	0
0 + Q.E.D	1	0.5136206904505694	0
0 + Q.E.D	1	0.49947332020205015	0
0 + Q.E.D	1	0.5435536055070219	0
0 + Q.E.D	1	0.5571756659332969	0
0 + Q.E.D	1	0.5334230267876281	0
0 + Q.E.D	1	0.5437564019182279	0
0 + Q.E.D	1	0.4781318690844387	0
0 + Q.E.D	1	0.5523704798140144	0
0 + Q.E.D	1	0.5920227642269655	0
0 + Q.E.D	1	0.5778407697822461	0
0 + Q.E.D	1	0.5405254611837954	0
0 + Q.E.D	1	0.5463950531813974	0
0 + Q.E.D	1	0.569632039805709	0
0 + Q.E.D	1	0.44639488642254166	0
0 + Q.E.D	1	0.5898463453304265	0
0 + Q.E.D	1	0.5257436546642769	0
0 + Q.E.D	1	0.5265637926188351	0
0 + Q.E.D	1	0.552834002855155	0
0 + Q.E.D	1	0.5543433351266123	0
0 + Q.E.D	1	0.5345506523071062	0
0 + Q.E.D	1	0.5354830686828024	0
0 + Q.E.D	1	0.5363420490297389	0
0 + Q.E.D	1	0.5421947752028132	0
0 + Q.E.D	1	0.5012203686698224	0
0 + Q.E.D	1	0.5109679239050237	0
0 + Q.E.D	1	0.5988411160048537	0
0 + Q.E.D	1	0.5659931815605767	0
0 + Q.E.D	1	0.5476509644980003	0
0 + Q.E.D	1	0.5794674715378022	0
0 + Q.E.D	1	0.5779025798232531	0
0 + Q.E.D	1	0.5481734471855908	0
0 + Q.E.D	1	0.5232103782713831	0
0 + Q.E.D	1	0.5469020983622863	0
0 + Q.E.D	1	0.5598238054853546	0
0 + Q.E.D	1	0.44724472866345283	0
0 + Q.E.D	1	0.5245964969435944	0
0 + Q.E.D	1	0.5311369088519688	0
0 + Q.E.D	1	0.49003877468835055	0
0 + Q.E.D	1	0.49282095431101247	0
0 + Q.E.D	1	0.47708398396083884	0
0 + Q.E.D	1	0.525011149095347	0
0 + Q.E.D	1	0.5906421644401972	0
0 + Q.E.D	1	0.5225132731989507	0
0 + Q.E.D	1	0.5790048858046776	0
0 + Q.E.D	1	0.5338300168187871	0
0 + Q.E.D	1	0.5684510358798595	0
0 + Q.E.D	1	0.5243629009378808	0
0 + Q.E.D	1	0.5689111347995821	0
0 + Q.E.D	1	0.6152605434372344	0
0 + Q.E.D	1	0.5693106000317261	0
0 + Q.E.D	1	0.5759286899311409	0
0 + Q.E.D	1	0.5373649849032222	0
0 + Q.E.D	1	0.4670446483313673	0
0 + Q.E.D	1	0.5395893038996261	0
0 + Q.E.D	1	0.5058601691739262	0
0 + Q.E.D	1	0.5219900302758526	0
0 + Q.E.D	1	0.5451283576288034	0
0 + Q.E.D	1	0.5119129290414297	0
0 + Q.E.D	1	0.5250180515472961	0
0 + Q.E.D	1	0.4616493055795373	0
0 + Q.E.D	1	0.41190421585262676	0
0 + Q.E.D	1	0.5568404129025268	0
0 + Q.E.D	1	0.5450818999052968	0
0 + Q.E.D	1	0.49937011353603433	0
0 + Q.E.D	1	0.5889253559865243	0
0 + Q.E.D	1	0.4985896972904567	0
0 + Q.E.D	1	0.5074300251969137	0
0 + Q.E.D	1	0.5544745334145641	0
0 + Q.E.D	1	0.5026615494474316	0
0 + Q.E.D	1	0.5882771960458353	0
0 + Q.E.D	1	0.5211869767377822	0
0 + Q.E.D	1	0.5381519765784833	0
0 + Q.E.D	1	0.5613544795132697	0
0 + Q.E.D	1	0.526945793134662	0
0 + Q.E.D	1	0.5082560239684137	0
0 + Q.E.D	1	0.5414740676674508	0
0 + Q.E.D	1	0.5630965751590782	0
0 + Q.E.D	1	0.6062462031021314	0
0 + Q.E.D	1	0.49268748094800024	0
0 + Q.E.D	1	0.5298811945704341	0
0 + Q.E.D	1	0.5815561259090458	0
0 + Q.E.D	1	0.5848759809994103	0
0 + Q.E.D	1	0.5605566254347515	0
0 + Q.E.D	1	0.49824010462318635	0
0 + Q.E.D	1	0.48793467633151194	0
0 + Q.E.D	1	0.5352076194005242	0
0 + Q.E.D	1	0.4956680796125936	0
0 + Q.E.D	1	0.5924987904914929	0
0 + Q.E.D	1	0.5224110031001138	0
0 + Q.E.D	1	0.5891658168995573	0
0 + Q.E.D	1	0.532204788379712	0
0 + Q.E.D	1	0.5921655233862796	0
0 + Q.E.D	1	0.5567084364124478	0
0 + Q.E.D	1	0.4861185100184185	0
0 + Q.E.D	1	0.48726723428886337	0
0 + Q.E.D	1	0.5472197517451596	0
0 + Q.E.D	1	0.5018396681230036	0
0 + Q.E.D	1	0.5437344732906408	0
0 + Q.E.D	1	0.521069547958368	0
0 + Q.E.D	1	0.5075846762729427	0
0 + Q.E.D	1	0.49616156570855147	0
0 + Q.E.D	1	0.5023780963510299	0
0 + Q.E.D	1	0.4678556492662446	0
0 + Q.E.D	1	0.5179239718143691	0
0 + Q.E.D	1	0.5614647464439285	0
0 + Q.E.D	1	0.4823337224051161	0
0 + Q.E.D	1	0.5242697111793014	0
0 + Q.E.D	1	0.5807383047185628	0
0 + Q.E.D	1	0.4849874011087061	0
0 + Q.E.D	1	0.5202765753954883	0
0 + Q.E.D	1	0.5434464326880982	0
0 + Q.E.D	1	0.5581612236124128	0
0 + Q.E.D	1	0.5937070046585405	0
0 + Q.E.D	1	0.4721029178786819	0
0 + Q.E.D	1	0.5189285711808994	0
0 + Q.E.D	1	0.4791963919728799	0
0 + Q.E.D	1	0.574126656049853	0
0 + Q.E.D	1	0.5479680903854228	0
0 + Q.E.D	1	0.5138758155195259	0
0 + Q.E.D	1	0.5417336031004109	0
0 + Q.E.D	1	0.5289538488201586	0
0 + Q.E.D	1	0.5195545682471934	0
0 + Q.E.D	1	0.5170529964866704	0
0 + Q.E.D	1	0.5084096763726548	0
0 + Q.E.D	1	0.5137464985716598	0
0 + Q.E.D	1	0.5714764918755117	0
0 + Q.E.D	1	0.5017656414115732	0
0 + Q.E.D	1	0.5511844017024479	0
0 + Q.E.D	1	0.4495897398766711	0
0 + Q.E.D	1	0.5284533453797616	0
0 + Q.E.D	1	0.4972562986033306	0
0 + Q.E.D	1	0.5307134347075743	0
0 + Q.E.D	1	0.5828919224051056	0
0 + Q.E.D	1	0.533335862381197	0
0 + Q.E.D	1	0.558443028798512	0
0 + Q.E.D	1	0.4977811884477023	0
0 + Q.E.D	1	0.5500019514442981	0
0 + Q.E.D	1	0.5009687651593869	0
0 + Q.E.D	1	0.5012523124150589	0
0 + Q.E.D	1	0.5221914584863128	0
0 + Q.E.D	1	0.5921039515775115	0
0 + Q.E.D	1	0.5226918374856143	0
0 + Q.E.D	1	0.5174073627663075	0
0 + Q.E.D	1	0.5523514161215068	0
0 + Q.E.D	1	0.5241131642500009	0
0 + Q.E.D	1	0.518171451702422	0
0 + Q.E.D	1	0.5088221729562735	0
0 + Q.E.D	1	0.5712077765458042	0
0 + Q.E.D	1	0.5238759276759147	0
0 + Q.E.D	1	0.4722693858927185	0
0 + Q.E.D	1	0.5812602809731559	0
0 + Q.E.D	1	0.5442365759965851	0
0 + Q.E.D	1	0.48164034724444754	0
0 + Q.E.D	1	0.5620292628388411	0
0 + Q.E.D	1	0.5228915830016607	0
0 + Q.E.D	1	0.5472058311200237	0
0 + Q.E.D	1	0.5083448458441026	0
0 + Q.E.D	1	0.509434402702223	0
0 + Q.E.D	1	0.5058675763656496	0
0 + Q.E.D	1	0.4993337156406902	0
0 + Q.E.D	1	0.5177702329505638	0
0 + Q.E.D	1	0.595281827723935	0
0 + Q.E.D	1	0.45691530692737437	0
0 + Q.E.D	1	0.5694303759161202	0
0 + Q.E.D	1	0.513082106139845	0
0 + Q.E.D	1	0.5285354112173986	0
0 + Q.E.D	1	0.5738777484302372	0
0 + Q.E.D	1	0.5352719453615347	0
0 + Q.E.D	1	0.5850426518016265	0
0 + Q.E.D	1	0.5515755241267577	0
0 + Q.E.D	1	0.5425270832694821	0
0 + Q.E.D	1	0.6040908970245569	0
0 + Q.E.D	1	0.5139291368495006	0
0 + Q.E.D	1	0.5147354189193515	0
0 + Q.E.D	1	0.49432800271706473	0
0 + Q.E.D	1	0.5078661449683776	0
0 + Q.E.D	1	0.5607613748501147	0
0 + Q.E.D	1	0.5457335185166182	0
0 + Q.E.D	1	0.48437119932405137	0
0 + Q.E.D	1	0.4714198920082449	0
0 + Q.E.D	1	0.5396223859414586	0
0 + Q.E.D	1	0.5495574704506453	0
0 + Q.E.D	1	0.420169408706113	0
0 + Q.E.D	1	0.5882177113862184	0
0 + Q.E.D	1	0.49206065041082236	0
0 + Q.E.D	1	0.5451249338369183	0
0 + Q.E.D	1	0.44538172687137906	0
0 + Q.E.D	1	0.5348219316734539	0
0 + Q.E.D	1	0.5768910313034201	0
0 + Q.E.D	1	0.5185247953787689	0
0 + Q.E.D	1	0.5223173512218724	0
0 + Q.E.D	1	0.5436512253848678	0
0 + Q.E.D	1	0.5559247545743687	0
0 + Q.E.D	1	0.5032793782868259	0
0 + Q.E.D	1	0.5328970067699177	0
0 + Q.E.D	1	0.6009500021397303	0
0 + Q.E.D	1	0.5965024515619629	0
0 + Q.E.D	1	0.5459144544722918	0
0 + Q.E.D	1	0.4881550444819756	0
0 + Q.E.D	1	0.5292926755474592	0
0 + Q.E.D	1	0.4851292496261958	0
0 + Q.E.D	1	0.4625407298841518	0
0 + Q.E.D	1	0.5914282720115136	0
0 + Q.E.D	1	0.5108560976716012	0
0 + Q.E.D	1	0.5348078131610231	0
0 + Q.E.D	1	0.4838614936575786	0
0 + Q.E.D	1	0.5175002601719325	0
0 + Q.E.D	1	0.529889121887582	0
0 + Q.E.D	1	0.5169081386992281	0
0 + Q.E.D	1	0.48935405206276655	0
0 + Q.E.D	1	0.5345658117273084	0
0 + Q.E.D	1	0.5129537809438534	0
0 + Q.E.D	1	0.5344970710473044	0
0 + Q.E.D	1	0.5878219542939663	0
0 + Q.E.D	1	0.49792107818657627	0
0 + Q.E.D	1	0.5439250544871754	0
0 + Q.E.D	1	0.561658188362732	0
0 + Q.E.D	1	0.4646972439188453	0
0 + Q.E.D	1	0.5113511739583269	0
0 + Q.E.D	1	0.41638312178840753	0
0 + Q.E.D	1	0.4572136329480745	0
0 + Q.E.D	1	0.5460578267249978	0
0 + Q.E.D	1	0.5525513238819725	0
0 + Q.E.D	1	0.49393871071023576	0
0 + Q.E.D	1	0.5701359204607944	0
0 + Q.E.D	1	0.504457525312968	0
0 + Q.E.D	1	0.4627537058961728	0
0 + Q.E.D	1	0.5985520324639074	0
0 + Q.E.D	1	0.5571183691799163	0
0 + Q.E.D	1	0.5255839833269907	0
0 + Q.E.D	1	0.56432731643111	0
0 + Q.E.D	1	0.5109372666341079	0
0 + Q.E.D	1	0.5018589949753788	0
0 + Q.E.D	1	0.55919725635766	0
0 + Q.E.D	1	0.5599504406560734	0
0 + Q.E.D	1	0.46778499170557486	0
0 + Q.E.D	1	0.48982496682908677	0
0 + Q.E.D	1	0.5597347766500405	0
0 + Q.E.D	1	0.5749812750453892	0
0 + Q.E.D	1	0.48711563884737963	0
0 + Q.E.D	1	0.5590266876389115	0
0 + Q.E.D	1	0.5829262570336902	0
0 + Q.E.D	1	0.5300401429806341	0
0 + Q.E.D	1	0.5232373645474235	0
0 + Q.E.D	1	0.550317939605639	0
0 + Q.E.D	1	0.5499462766341492	0
0 + Q.E.D	1	0.5008120712701287	0
0 + Q.E.D	1	0.5675274293876774	0
0 + Q.E.D	1	0.5436511102734812	0
0 + Q.E.D	1	0.5400991074059958	0
0 + Q.E.D	1	0.47077738724610724	0
0 + Q.E.D	1	0.5442555653644197	0
0 + Q.E.D	1	0.5459617501756361	0
0 + Q.E.D	1	0.4611025407467952	0
0 + Q.E.D	1	0.5741226909420877	0
0 + Q.E.D	1	0.5249011283284284	0
0 + Q.E.D	1	0.5255135831033603	0
0 + Q.E.D	1	0.5113529610152829	0
0 + Q.E.D	1	0.5443042866597961	0
0 + Q.E.D	1	0.5119971159106628	0
0 + Q.E.D	1	0.5368899912744147	0
0 + Q.E.D	1	0.47812787119936523	0
0 + Q.E.D	1	0.5037567120422115	0
0 + Q.E.D	1	0.5480294306526468	0
0 + Q.E.D	1	0.5367339630937938	0
0 + Q.E.D	1	0.587684288691021	0
0 + Q.E.D	1	0.5732107676735345	0
0 + Q.E.D	1	0.46278682515912845	0
0 + Q.E.D	1	0.5048923869307402	0
0 + Q.E.D	1	0.531894203656408	0
0 + Q.E.D	1	0.5050100507339517	0
0 + Q.E.D	1	0.5776398210226905	0
0 + Q.E.D	1	0.5347674720152449	0
0 + Q.E.D	1	0.5694584262635523	0
0 + Q.E.D	1	0.5649716707915069	0
0 + Q.E.D	1	0.5436377594178171	0
0 + Q.E.D	1	0.5573626008854784	0
0 + Q.E.D	1	0.614006404654338	0
0 + Q.E.D	1	0.47048328809052226	0
0 + Q.E.D	1	0.5139094392866455	0
0 + Q.E.D	1	0.5356789392125756	0
0 + Q.E.D	1	0.4864886240356417	0
0 + Q.E.D	1	0.5044794659329643	0
0 + Q.E.D	1	0.5349318672706531	0
0 + Q.E.D	1	0.5248233566418976	0
0 + Q.E.D	1	0.5441829596495213	0
0 + Q.E.D	1	0.5110793879339034	0
0 + Q.E.D	1	0.47006863283882355	0
0 + Q.E.D	1	0.5308280306439587	0
0 + Q.E.D	1	0.5587607666814127	0
0 + Q.E.D	1	0.507222569965387	0
0 + Q.E.D	1	0.4883327901098113	0
0 + Q.E.D	1	0.5499441744564757	0
0 + Q.E.D	1	0.5733123415778477	0
0 + Q.E.D	1	0.5126472154811611	0
0 + Q.E.D	1	0.5738780221576498	0
0 + Q.E.D	1	0.5393146242262224	0
0 + Q.E.D	1	0.5230737689212683	0
0 + Q.E.D	1	0.5188041006758336	0
0 + Q.E.D	1	0.5310000161756677	0
0 + Q.E.D	1	0.5699766488396713	0
0 + Q.E.D	1	0.561807100820328	0
0 + Q.E.D	1	0.5805220553253808	0
0 + Q.E.D	1	0.48524044111185105	0
0 + Q.E.D	1	0.5363313565753001	0
0 + Q.E.D	1	0.5334181948891892	0
0 + Q.E.D	1	0.5586262250324061	0
0 + Q.E.D	1	0.5712533084947591	0
0 + Q.E.D	1	0.5737509012971075	0
0 + Q.E.D	1	0.48604889614524976	0
0 + Q.E.D	1	0.44792255273244463	0
0 + Q.E.D	1	0.5808343836610517	0
0 + Q.E.D	1	0.512816750639576	0
0 + Q.E.D	1	0.4919078689499885	0
0 + Q.E.D	1	0.536988987121863	0
0 + Q.E.D	1	0.5232521053231336	0
0 + Q.E.D	1	0.5637442822648085	0
0 + Q.E.D	1	0.5388689416727782	0
0 + Q.E.D	1	0.6137800984204794	0
0 + Q.E.D	1	0.5223256604719376	0
0 + Q.E.D	1	0.5359072262146768	0
0 + Q.E.D	1	0.5101608980115476	0
0 + Q.E.D	1	0.5829185072233267	0
0 + Q.E.D	1	0.5052813369294922	0
0 + Q.E.D	1	0.5240020112327108	0
0 + Q.E.D	1	0.5658920266923183	0
0 + Q.E.D	1	0.5320910633183197	0
0 + Q.E.D	1	0.5555455457255947	0
0 + Q.E.D	1	0.5558423090580686	0
0 + Q.E.D	1	0.5358770745606456	0
0 + Q.E.D	1	0.4821762833396076	0
0 + Q.E.D	1	0.5029245726717705	0
0 + Q.E.D	1	0.4632172032220897	0
0 + Q.E.D	1	0.5370147812952644	0
0 + Q.E.D	1	0.4708355841573108	0
0 + Q.E.D	1	0.5802946856993642	0
0 + Q.E.D	1	0.46048722360071004	0
0 + Q.E.D	1	0.4466410414491365	0
0 + Q.E.D	1	0.5060850567203715	0
0 + Q.E.D	1	0.5312698272928372	0
0 + Q.E.D	1	0.5071432966583922	0
0 + Q.E.D	1	0.5516762442869929	0
0 + Q.E.D	1	0.5007790432898825	0
0 + Q.E.D	1	0.5720001032357336	0
0 + Q.E.D	1	0.539366872658371	0
0 + Q.E.D	1	0.5094514559317501	0
0 + Q.E.D	1	0.5326684974308787	0
0 + Q.E.D	1	0.5415997121100573	0
0 + Q.E.D	1	0.5249999280047105	0
0 + Q.E.D	1	0.5238385027689453	0
0 + Q.E.D	1	0.49224366216733223	0
0 + Q.E.D	1	0.5941062815555321	0
0 + Q.E.D	1	0.5918029608913669	0
0 + Q.E.D	1	0.552492398500199	0
0 + Q.E.D	1	0.49303743816789447	0
0 + Q.E.D	1	0.5254772179525544	0
0 + Q.E.D	1	0.6192450506672562	0
0 + Q.E.D	1	0.5491136028456738	0
0 + Q.E.D	1	0.5302812027469772	0
0 + Q.E.D	1	0.5295854919234644	0
0 + Q.E.D	1	0.5334738474047909	0
0 + Q.E.D	1	0.5571868608804553	0
0 + Q.E.D	1	0.5522850204342664	0
0 + Q.E.D	1	0.5132214496831767	0
0 + Q.E.D	1	0.5172347769537718	0
0 + Q.E.D	1	0.45122484789051964	0
0 + Q.E.D	1	0.5805669580401438	0
0 + Q.E.D	1	0.5608631903924003	0
0 + Q.E.D	1	0.5598567464723997	0
0 + Q.E.D	1	0.5662753151278446	0
0 + Q.E.D	1	0.5349598240752704	0
0 + Q.E.D	1	0.5209970715154729	0
0 + Q.E.D	1	0.5725669753420299	0
0 + Q.E.D	1	0.506723977061746	0
0 + Q.E.D	1	0.624441350432696	0
0 + Q.E.D	1	0.5143275285323669	0
0 + Q.E.D	1	0.5344072318183493	0
0 + Q.E.D	1	0.49775769485364607	0
0 + Q.E.D	1	0.4860293983306487	0
0 + Q.E.D	1	0.5473010168808264	0
0 + Q.E.D	1	0.5136816996796982	0
0 + Q.E.D	1	0.5584918123417181	0
0 + Q.E.D	1	0.46442205336219616	0
0 + Q.E.D	1	0.5803082824675854	0
0 + Q.E.D	1	0.5864573887801214	0
0 + Q.E.D	1	0.4712979596506225	0
0 + Q.E.D	1	0.5288741655008264	0
0 + Q.E.D	1	0.5579089056781288	0
0 + Q.E.D	1	0.45031139519034835	0
0 + Q.E.D	1	0.5282371887256441	0
0 + Q.E.D	1	0.5171312449041716	0
0 + Q.E.D	1	0.5772826592218795	0
0 + Q.E.D	1	0.5647272979416388	0
0 + Q.E.D	1	0.5349198588587138	0
0 + Q.E.D	1	0.487381053260802	0
0 + Q.E.D	1	0.5395436608376163	0
0 + Q.E.D	1	0.551478567495529	0
0 + Q.E.D	1	0.484408222114067	0
0 + Q.E.D	1	0.5368041935681748	0
0 + Q.E.D	1	0.5490688120247991	0
0 + Q.E.D	1	0.45708381567260487	0
0 + Q.E.D	1	0.5431720013767424	0
0 + Q.E.D	1	0.5207213760178978	0
0 + Q.E.D	1	0.5744716012751566	0
0 + Q.E.D	1	0.5302101433798037	0
0 + Q.E.D	1	0.5250036112224858	0
0 + Q.E.D	1	0.5460933910673657	0
0 + Q.E.D	1	0.5175184355797332	0
0 + Q.E.D	1	0.4827580044089661	0
0 + Q.E.D	1	0.5827602827600742	0
0 + Q.E.D	1	0.5455960476251837	0
0 + Q.E.D	1	0.49463824026812286	0
0 + Q.E.D	1	0.5833004294697841	0
0 + Q.E.D	1	0.4769473434362183	0
0 + Q.E.D	1	0.601947231898207	0
0 + Q.E.D	1	0.5527216030613394	0
0 + Q.E.D	1	0.495395717592968	0
0 + Q.E.D	1	0.5527490890647601	0
0 + Q.E.D	1	0.5711814134692073	0
0 + Q.E.D	1	0.5571044022419629	0
0 + Q.E.D	1	0.45890025670156154	0
0 + Q.E.D	1	0.4880244986471559	0
0 + Q.E.D	1	0.5189225903896533	0
0 + Q.E.D	1	0.5340432460029625	0
0 + Q.E.D	1	0.5100068662323911	0
0 + Q.E.D	1	0.5164153339190966	0
0 + Q.E.D	1	0.49078667813052296	0
0 + Q.E.D	1	0.5535013818931674	0
0 + Q.E.D	1	0.49618861671779213	0
0 + Q.E.D	1	0.5376642399429837	0
0 + Q.E.D	1	0.5221407987877923	0
0 + Q.E.D	1	0.5040849120600533	0
0 + Q.E.D	1	0.46900264467296277	0
0 + Q.E.D	1	0.5164913962886462	0
0 + Q.E.D	1	0.5177802315335787	0
0 + Q.E.D	1	0.5185938296788282	0
0 + Q.E.D	1	0.5734284123663327	0
0 + Q.E.D	1	0.5363827837356716	0
0 + Q.E.D	1	0.5747482409608964	0
0 + Q.E.D	1	0.4682056167632545	0
0 + Q.E.D	1	0.5782756457288459	0
0 + Q.E.D	1	0.534434071945316	0
0 + Q.E.D	1	0.5238371059008065	0
0 + Q.E.D	1	0.4615103235678346	0
0 + Q.E.D	1	0.5547114504567889	0
0 + Q.E.D	1	0.49149529229348593	0
0 + Q.E.D	1	0.5726339660824051	0
0 + Q.E.D	1	0.5710708392029974	0
0 + Q.E.D	1	0.5617762336125832	0
0 + Q.E.D	1	0.4934889174527688	0
0 + Q.E.D	1	0.549341456149978	0
0 + Q.E.D	1	0.5082777871774817	0
0 + Q.E.D	1	0.5222773259789928	0
0 + Q.E.D	1	0.5169998830591302	0
0 + Q.E.D	1	0.534575717907962	0
0 + Q.E.D	1	0.5270772875095898	0
0 + Q.E.D	1	0.5273694342573175	0
0 + Q.E.D	1	0.48796138391783334	0
0 + Q.E.D	1	0.5187107191311943	0
0 + Q.E.D	1	0.4409653672194933	0
0 + Q.E.D	1	0.595867848117712	0
0 + Q.E.D	1	0.538341127574005	0
0 + Q.E.D	1	0.5064399154625313	0
0 + Q.E.D	1	0.557786420199167	0
0 + Q.E.D	1	0.5465799110519239	0
0 + Q.E.D	1	0.5304484777262858	0
0 + Q.E.D	1	0.4860324655696752	0
0 + Q.E.D	1	0.554892000689418	0
0 + Q.E.D	1	0.5451370717188715	0
0 + Q.E.D	1	0.5187117192936718	0
0 + Q.E.D	1	0.5604346816154793	0
0 + Q.E.D	1	0.5345022716593215	0
0 + Q.E.D	1	0.48056829053858313	0
0 + Q.E.D	1	0.4985289240476287	0
0 + Q.E.D	1	0.5432284466309063	0
0 + Q.E.D	1	0.5186717397217269	0
0 + Q.E.D	1	0.515689738535245	0
0 + Q.E.D	1	0.5257256452315936	0
0 + Q.E.D	1	0.5085507353261933	0
0 + Q.E.D	1	0.5156656997977871	0
0 + Q.E.D	1	0.502078183576852	0
0 + Q.E.D	1	0.5796643274872517	0
0 + Q.E.D	1	0.574916532092956	0
0 + Q.E.D	1	0.5469309591598329	0
0 + Q.E.D	1	0.4973369054048405	0
0 + Q.E.D	1	0.47875971893195085	0
0 + Q.E.D	1	0.5026944070068472	0
0 + Q.E.D	1	0.51667614096543	0
0 + Q.E.D	1	0.5836405712081543	0
0 + Q.E.D	1	0.5532002502514746	0
0 + Q.E.D	1	0.5212973575728621	0
0 + Q.E.D	1	0.5418564695284613	0
0 + Q.E.D	1	0.5429817978716827	0
0 + Q.E.D	1	0.45900392018344305	0
0 + Q.E.D	1	0.5424840816271072	0
0 + Q.E.D	1	0.5405904264975255	0
0 + Q.E.D	1	0.5467317899774828	0
0 + Q.E.D	1	0.5593561339314377	0
0 + Q.E.D	1	0.4328823955505395	0
0 + Q.E.D	1	0.5762664602497313	0
0 + Q.E.D	1	0.5451577514272808	0
0 + Q.E.D	1	0.5270601277470927	0
0 + Q.E.D	1	0.555577472906409	0
0 + Q.E.D	1	0.49838300473723834	0
0 + Q.E.D	1	0.4958497567495051	0
0 + Q.E.D	1	0.5883972284616477	0
0 + Q.E.D	1	0.5508207125068338	0
0 + Q.E.D	1	0.5191100190871938	0
0 + Q.E.D	1	0.49708814136325974	0
0 + Q.E.D	1	0.4991251168043	0
0 + Q.E.D	1	0.48474408619255294	0
0 + Q.E.D	1	0.5476601270624211	0
0 + Q.E.D	1	0.5094289091124169	0
0 + Q.E.D	1	0.52027704310382	0
0 + Q.E.D	1	0.4978119153010025	0
0 + Q.E.D	1	0.513425174399677	0
0 + Q.E.D	1	0.5563716091066122	0
0 + Q.E.D	1	0.6059830979517089	0
0 + Q.E.D	1	0.4978082334317993	0
0 + Q.E.D	1	0.47590411898803653	0
0 + Q.E.D	1	0.6060135290116159	0
0 + Q.E.D	1	0.5816782826775545	0
0 + Q.E.D	1	0.5324505455301355	0
0 + Q.E.D	1	0.5142069069603343	0
0 + Q.E.D	1	0.5508108004563438	0
0 + Q.E.D	1	0.5419287689612854	0
0 + Q.E.D	1	0.5434535240076271	0
0 + Q.E.D	1	0.5701855325324787	0
0 + Q.E.D	1	0.5064046078798843	0
0 + Q.E.D	1	0.4421814250658075	0
0 + Q.E.D	1	0.5416590445474283	0
0 + Q.E.D	1	0.5069337218263077	0
0 + Q.E.D	1	0.49428722099804945	0
0 + Q.E.D	1	0.5421253436377966	0
0 + Q.E.D	1	0.4931372101759603	0
0 + Q.E.D	1	0.5411924163997094	0
0 + Q.E.D	1	0.4945489271048377	0
0 + Q.E.D	1	0.5092576170999773	0
0 + Q.E.D	1	0.5428169804217803	0
0 + Q.E.D	1	0.5312200406669613	0
0 + Q.E.D	1	0.4821657244102716	0
0 + Q.E.D	1	0.5574775613230815	0
0 + Q.E.D	1	0.5810501673279678	0
0 + Q.E.D	1	0.47826614126953526	0
0 + Q.E.D	1	0.5352454406389082	0
0 + Q.E.D	1	0.5133226996050252	0
0 + Q.E.D	1	0.5740328425835798	0
0 + Q.E.D	1	0.5905697575791423	0
0 + Q.E.D	1	0.5534790778494516	0
0 + Q.E.D	1	0.5218523129504814	0
0 + Q.E.D	1	0.5679000621214264	0
0 + Q.E.D	1	0.558918462140883	0
0 + Q.E.D	1	0.5081660207242839	0
0 + Q.E.D	1	0.5549323531578316	0
0 + Q.E.D	1	0.5431613895918758	0
0 + Q.E.D	1	0.44966319864179233	0
0 + Q.E.D	1	0.5656291577927627	0
0 + Q.E.D	1	0.5972411742442708	0
0 + Q.E.D	1	0.507968407838933	0
0 + Q.E.D	1	0.6066492681968861	0
0 + Q.E.D	1	0.4939125246987647	0
0 + Q.E.D	1	0.571553991545864	0
0 + Q.E.D	1	0.5357790307299507	0
0 + Q.E.D	1	0.5682055859927497	0
0 + Q.E.D	1	0.5565739377605319	0
0 + Q.E.D	1	0.5272248560769693	0
0 + Q.E.D	1	0.5524753892858087	0
0 + Q.E.D	1	0.5566887233923161	0
0 + Q.E.D	1	0.5676587689881697	0
0 + Q.E.D	1	0.45784357678009047	0
0 + Q.E.D	1	0.43877369296791874	0
0 + Q.E.D	1	0.5735491066454442	0
0 + Q.E.D	1	0.5121478117422468	0
0 + Q.E.D	1	0.513872573275015	0
0 + Q.E.D	1	0.6018390395739984	0
0 + Q.E.D	1	0.42980365585500324	0
0 + Q.E.D	1	0.5316154425586632	0
0 + Q.E.D	1	0.4850474354342018	0
0 + Q.E.D	1	0.55314994872846035	0
0 + Q.E.D	1	0.5616618694418186	0
0 + Q.E.D	1	0.5456213083638729	0
0 + Q.E.D	1	0.5714181818825641	0
0 + Q.E.D	1	0.44083972160773516	0
0 + Q.E.D	1	0.47511807733616285	0
0 + Q.E.D	1	0.48534554358875187	0
0 + Q.E.D	1	0.4881908993244987	0
0 + Q.E.D	1	0.6276405288103604	0
0 + Q.E.D	1	0.5831132424670231	0
0 + Q.E.D	1	0.597639353693889	0
0 + Q.E.D	1	0.5688927543087888	0
0 + Q.E.D	1	0.4369923882515938	0
0 + Q.E.D	1	0.5688354446569939	0
0 + Q.E.D	1	0.6192984079997115	0
0 + Q.E.D	1	0.559081794060493	0
0 + Q.E.D	1	0.5744960505554572	0
0 + Q.E.D	1	0.5438686363886449	0
0 + Q.E.D	1	0.5066540591720233	0
0 + Q.E.D	1	0.5335184033208423	0
0 + Q.E.D	1	0.5448908571315306	0
0 + Q.E.D	1	0.5458099774525506	0
0 + Q.E.D	1	0.6027029282256435	0
0 + Q.E.D	1	0.5737382631766464	0
0 + Q.E.D	1	0.5566442084636306	0
0 + Q.E.D	1	0.6041576189033109	0
0 + Q.E.D	1	0.5811668537150464	0
0 + Q.E.D	1	0.5162362740936874	0
0 + Q.E.D	1	0.45305109964722706	0
0 + Q.E.D	1	0.5164868431251881	0
0 + Q.E.D	1	0.5516111604312715	0
0 + Q.E.D	1	0.48315445702236814	0
0 + Q.E.D	1	0.5226952673560573	0
0 + Q.E.D	1	0.5472689882195807	0
0 + Q.E.D	1	0.5560075380811043	0
0 + Q.E.D	1	0.5344445975262531	0
0 + Q.E.D	1	0.4755846307691758	0
0 + Q.E.D	1	0.5342796692190771	0
0 + Q.E.D	1	0.5377303039856053	0
0 + Q.E.D	1	0.5889838737951849	0
0 + Q.E.D	1	0.5323746658902412	0
0 + Q.E.D	1	0.5146508885501481	0
0 + Q.E.D	1	0.5514796271294534	0
0 + Q.E.D	1	0.5608913503974059	0
0 + Q.E.D	1	0.5668031235753364	0
0 + Q.E.D	1	0.5077914883527631	0
0 + Q.E.D	1	0.48309964190889243	0
0 + Q.E.D	1	0.5280484961301699	0
0 + Q.E.D	1	0.5113968394617053	0
0 + Q.E.D	1	0.5344528045662038	0
0 + Q.E.D	1	0.5862503290316425	0
0 + Q.E.D	1	0.5265472192932802	0
0 + Q.E.D	1	0.5027708304409565	0
0 + Q.E.D	1	0.49430088731226735	0
0 + Q.E.D	1	0.49752079984328645	0
0 + Q.E.D	1	0.49730412278168795	0
0 + Q.E.D	1	0.5410959385007135	0
0 + Q.E.D	1	0.5394740827696112	0
0 + Q.E.D	1	0.562718400994241	0
0 + Q.E.D	1	0.5609275152261333	0
0 + Q.E.D	1	0.5994215366295811	0
0 + Q.E.D	1	0.5274312791714022	0
0 + Q.E.D	1	0.5667360846982471	0
0 + Q.E.D	1	0.5670202889627096	0
0 + Q.E.D	1	0.5633449278097651	0
0 + Q.E.D	1	0.5622792264546324	0
0 + Q.E.D	1	0.5408084483749678	0
0 + Q.E.D	1	0.5492223620855704	0
0 + Q.E.D	1	0.4785919136786828	0
0 + Q.E.D	1	0.5605396650149502	0
0 + Q.E.D	1	0.4863155004731437	0
0 + Q.E.D	1	0.5461452912404895	0
0 + Q.E.D	1	0.5450135595204644	0
0 + Q.E.D	1	0.5321120192624388	0
0 + Q.E.D	1	0.5154792161000487	0
0 + Q.E.D	1	0.5947560783564803	0
0 + Q.E.D	1	0.5129870496859158	0
0 + Q.E.D	1	0.5946353461281915	0
0 + Q.E.D	1	0.5703889852993946	0
0 + Q.E.D	1	0.5978366379878558	0
0 + Q.E.D	1	0.5577709176907459	0
0 + Q.E.D	1	0.5213353112259507	0
0 + Q.E.D	1	0.5909631425680097	0
0 + Q.E.D	1	0.4902771570364253	0
0 + Q.E.D	1	0.5515500933240947	0
0 + Q.E.D	1	0.5596310458155448	0
0 + Q.E.D	1	0.5266610767362586	0
0 + Q.E.D	1	0.57264278350208	0
0 + Q.E.D	1	0.5382036860536308	0
0 + Q.E.D	1	0.5392771862319984	0
0 + Q.E.D	1	0.5278832846042224	0
0 + Q.E.D	1	0.5584799606014546	0
0 + Q.E.D	1	0.45912507729933827	0
0 + Q.E.D	1	0.6162405328772611	0
0 + Q.E.D	1	0.48161082757125784	0
0 + Q.E.D	1	0.4567837236926823	0
0 + Q.E.D	1	0.5261258992362228	0
0 + Q.E.D	1	0.5272063009430236	0
0 + Q.E.D	1	0.5148815672359759	0
0 + Q.E.D	1	0.5273520855418883	0
0 + Q.E.D	1	0.47569869288795164	0
0 + Q.E.D	1	0.5260419401229831	0
0 + Q.E.D	1	0.5216420658986168	0
0 + Q.E.D	1	0.51849341857805	0
0 + Q.E.D	1	0.5474613756278736	0
0 + Q.E.D	1	0.5026134936385256	0
0 + Q.E.D	1	0.572392707449819	0
0 + Q.E.D	1	0.581795190298545	0
0 + Q.E.D	1	0.5651856773022094	0
0 + Q.E.D	1	0.5532720784958814	0
0 + Q.E.D	1	0.5951296072551732	0
0 + Q.E.D	1	0.5399457849948391	0
0 + Q.E.D	1	0.5159784401789813	0
0 + Q.E.D	1	0.500627719210558	0
0 + Q.E.D	1	0.5398008095789523	0
0 + Q.E.D	1	0.5410128799285696	0
0 + Q.E.D	1	0.4984607438316499	0
0 + Q.E.D	1	0.4815587193174209	0
0 + Q.E.D	1	0.5215158329556226	0
0 + Q.E.D	1	0.5659018137628097	0
0 + Q.E.D	1	0.5295490598248613	0
0 + Q.E.D	1	0.5194980998259435	0
0 + Q.E.D	1	0.5325784570780863	0
0 + Q.E.D	1	0.4853499298670194	0
0 + Q.E.D	1	0.5274735317646474	0
0 + Q.E.D	1	0.4869511422150773	0
0 + Q.E.D	1	0.59771657626758945	0
0 + Q.E.D	1	0.5597994630578483	0
0 + Q.E.D	1	0.5832082785393813	0
0 + Q.E.D	1	0.5145246017542082	0
0 + Q.E.D	1	0.49840177569987265	0
0 + Q.E.D	1	0.6096654727487929	0
0 + Q.E.D	1	0.5457656664825509	0
0 + Q.E.D	1	0.5768422139700773	0
0 + Q.E.D	1	0.5482793846043085	0
0 + Q.E.D	1	0.5882121093626449	0
0 + Q.E.D	1	0.5465210285238037	0
0 + Q.E.D	1	0.5299437658201527	0
0 + Q.E.D	1	0.576847779271134	0
0 + Q.E.D	1	0.5193196911733119	0
0 + Q.E.D	1	0.48762087638803026	0
0 + Q.E.D	1	0.46022424058239164	0
0 + Q.E.D	1	0.4857724156914944	0
0 + Q.E.D	1	0.45693998399775293	0
0 + Q.E.D	1	0.5196074587832894	0
0 + Q.E.D	1	0.5752521961244952	0
0 + Q.E.D	1	0.5292919584534969	0
0 + Q.E.D	1	0.4937788429239647	0
0 + Q.E.D	1	0.5291831810123514	0
0 + Q.E.D	1	0.5305097139996454	0
0 + Q.E.D	1	0.5472028077624799	0
0 + Q.E.D	1	0.5657218823362695	0
0 + Q.E.D	1	0.5093829378350895	0
0 + Q.E.D	1	0.5480894031963134	0
0 + Q.E.D	1	0.4798440448124297	0
0 + Q.E.D	1	0.538675189543369	0
0 + Q.E.D	1	0.5472140983578616	0
0 + Q.E.D	1	0.4837411682876264	0
0 + Q.E.D	1	0.5596752748163224	0
0 + Q.E.D	1	0.4758533062665977	0
0 + Q.E.D	1	0.5730264824574586	0
0 + Q.E.D	1	0.5182282024612664	0
0 + Q.E.D	1	0.4387711157925963	0
0 + Q.E.D	1	0.519074668300406	0
0 + Q.E.D	1	0.4807110729777739	0
0 + Q.E.D	1	0.541596878316355	0
0 + Q.E.D	1	0.558203050839951	0
0 + Q.E.D	1	0.5158168338030318	0
0 + Q.E.D	1	0.486831210104787	0
0 + Q.E.D	1	0.5827929921352728	0
0 + Q.E.D	1	0.5263297657121846	0
0 + Q.E.D	1	0.575878269336131	0
0 + Q.E.D	1	0.5663931627408018	0
0 + Q.E.D	1	0.5180341736134894	0
0 + Q.E.D	1	0.5365959465679347	0
0 + Q.E.D	1	0.5096124975242157	0
0 + Q.E.D	1	0.5094830612673099	0
0 + Q.E.D	1	0.5955262013074204	0
0 + Q.E.D	1	0.5391275936248735	0
0 + Q.E.D	1	0.5121633829126758	0
0 + Q.E.D	1	0.5544336208415991	0
0 + Q.E.D	1	0.4697521351809291	0
0 + Q.E.D	1	0.5160973345861314	0
0 + Q.E.D	1	0.5092611292467236	0
0 + Q.E.D	1	0.5817732415888112	0
0 + Q.E.D	1	0.549744299985988	0
0 + Q.E.D	1	0.5360458264558335	0
0 + Q.E.D	1	0.5306263393727978	0
0 + Q.E.D	1	0.4679841403256141	0
0 + Q.E.D	1	0.5779586376086354	0
0 + Q.E.D	1	0.5940835437791803	0
0 + Q.E.D	1	0.5366564933310545	0
0 + Q.E.D	1	0.5706516502647078	0
0 + Q.E.D	1	0.4957492784103286	0
0 + Q.E.D	1	0.5361182802288963	0
0 + Q.E.D	1	0.5252255585702515	0
0 + Q.E.D	1	0.5107383852843982	0
0 + Q.E.D	1	0.4945944356688937	0
0 + Q.E.D	1	0.4823936530572398	0
0 + Q.E.D	1	0.5369483473097858	0
0 + Q.E.D	1	0.515402651672991	0
0 + Q.E.D	1	0.5887445285798837	0
0 + Q.E.D	1	0.5372742967483317	0
0 + Q.E.D	1	0.5285296764398538	0
0 + Q.E.D	1	0.5269898577318112	0
0 + Q.E.D	1	0.5314636986494704	0
0 + Q.E.D	1	0.5940135335187113	0
0 + Q.E.D	1	0.5363723900350555	0
0 + Q.E.D	1	0.574745465513728	0
0 + Q.E.D	1	0.597638189536835	0
0 + Q.E.D	1	0.5685072911248925	0
0 + Q.E.D	1	0.5237526317010306	0
0 + Q.E.D	1	0.49681171020300363	0
0 + Q.E.D	1	0.5897451840404271	0
0 + Q.E.D	1	0.5777688848195993	0
0 + Q.E.D	1	0.5060283910582012	0
0 + Q.E.D	1	0.505950005966641	0
0 + Q.E.D	1	0.561453335503692	0
0 + Q.E.D	1	0.5447936872995844	0
0 + Q.E.D	1	0.528091493740192	0
0 + Q.E.D	1	0.5717170042173446	0
0 + Q.E.D	1	0.5989152537284806	0
0 + Q.E.D	1	0.5356075879586069	0
0 + Q.E.D	1	0.5069305381118461	0
0 + Q.E.D	1	0.5730140935501523	0
0 + Q.E.D	1	0.4714018581205621	0
0 + Q.E.D	1	0.5827449466445441	0
0 + Q.E.D	1	0.5038353022058452	0
0 + Q.E.D	1	0.5767905251015191	0
0 + Q.E.D	1	0.5032956773743333	0
0 + Q.E.D	1	0.553782487561793	0
0 + Q.E.D	1	0.5321092701710741	0
0 + Q.E.D	1	0.5291403806301743	0
0 + Q.E.D	1	0.5072564857896105	0
0 + Q.E.D	1	0.4917781772658864	0
0 + Q.E.D	1	0.5136957406014483	0
0 + Q.E.D	1	0.5087678107637074	0
0 + Q.E.D	1	0.47916595331634176	0
0 + Q.E.D	1	0.5001635756256242	0
0 + Q.E.D	1	0.5847161903464162	0
0 + Q.E.D	1	0.505108560224441	0
0 + Q.E.D	1	0.5724012526883374	0
0 + Q.E.D	1	0.5416376996898802	0
0 + Q.E.D	1	0.5473101869952878	0
0 + Q.E.D	1	0.4945753858651906	0
0 + Q.E.D	1	0.5388862005044333	0
0 + Q.E.D	1	0.5402664500399071	0
0 + Q.E.D	1	0.5024261845322824	0
0 + Q.E.D	1	0.5293288503852028	0
0 + Q.E.D	1	0.5845896380299164	0
0 + Q.E.D	1	0.48640189518121324	0
0 + Q.E.D	1	0.5737387187554469	0
0 + Q.E.D	1	0.6088413170576892	0
0 + Q.E.D	1	0.6031887343714916	0
0 + Q.E.D	1	0.5124628105644529	0
0 + Q.E.D	1	0.5010703732876698	0
0 + Q.E.D	1	0.5176777137827158	0
0 + Q.E.D	1	0.4647507757724392	0
0 + Q.E.D	1	0.4411512752564106	0
0 + Q.E.D	1	0.5472354273491841	0
0 + Q.E.D	1	0.5761630460088037	0
0 + Q.E.D	1	0.5373045034058944	0
0 + Q.E.D	1	0.5115716884191558	0
0 + Q.E.D	1	0.506436107796669	0
0 + Q.E.D	1	0.5356361021139361	0
0 + Q.E.D	1	0.5106020714973375	0
0 + Q.E.D	1	0.4788319517059947	0
0 + Q.E.D	1	0.5687517004741767	0
0 + Q.E.D	1	0.5125549145073705	0
0 + Q.E.D	1	0.557609304025312	0
0 + Q.E.D	1	0.5595772411308868	0
0 + Q.E.D	1	0.49876730929756585	0
0 + Q.E.D	1	0.5792881808239115	0
0 + Q.E.D	1	0.6017941469326331	0
0 + Q.E.D	1	0.5810744761100651	0
0 + Q.E.D	1	0.5713095839841379	0
0 + Q.E.D	1	0.547399795212048	0
0 + Q.E.D	1	0.467607941186338	0
0 + Q.E.D	1	0.5950291520159675	0
0 + Q.E.D	1	0.5238119244764806	0
0 + Q.E.D	1	0.5428282807048358	0
0 + Q.E.D	1	0.43920697709142176	0
0 + Q.E.D	1	0.4616339956946956	0
0 + Q.E.D	1	0.48919449301242157	0
0 + Q.E.D	1	0.44078960955264074	0
0 + Q.E.D	1	0.541493401775953	0
0 + Q.E.D	1	0.5257356051567452	0
0 + Q.E.D	1	0.5680715918666128	0
0 + Q.E.D	1	0.5252958676361814	0
0 + Q.E.D	1	0.5648517991570557	0
0 + Q.E.D	1	0.5798943361980865	0
0 + Q.E.D	1	0.5134897640186775	0
0 + Q.E.D	1	0.5173693975763922	0
0 + Q.E.D	1	0.5852844179455448	0
0 + Q.E.D	1	0.4946218340960764	0
0 + Q.E.D	1	0.5437341860695444	0
0 + Q.E.D	1	0.5682581656316082	0
0 + Q.E.D	1	0.5519565147163373	0
0 + Q.E.D	1	0.5308317976225291	0
0 + Q.E.D	1	0.5226708486145377	0
0 + Q.E.D	1	0.5369656206887473	0
0 + Q.E.D	1	0.4972450646468649	0
0 + Q.E.D	1	0.556511308953531	0
0 + Q.E.D	1	0.5249686390629843	0
0 + Q.E.D	1	0.5728539438168961	0
0 + Q.E.D	1	0.45525354028542686	0
0 + Q.E.D	1	0.5910765935075174	0
0 + Q.E.D	1	0.5203075360466717	0
0 + Q.E.D	1	0.5173798436327589	0
0 + Q.E.D	1	0.39160766575373673	0
0 + Q.E.D	1	0.5283332382261645	0
0 + Q.E.D	1	0.46619970067671995	0
0 + Q.E.D	1	0.5377281323131218	0
0 + Q.E.D	1	0.5538556951815754	0
0 + Q.E.D	1	0.5520536712759088	0
0 + Q.E.D	1	0.5630228999516971	0
0 + Q.E.D	1	0.4667218554581759	0
0 + Q.E.D	1	0.5276704595799147	0
0 + Q.E.D	1	0.5909573650087959	0
0 + Q.E.D	1	0.5358132840910484	0
0 + Q.E.D	1	0.5422162207423683	0
0 + Q.E.D	1	0.5753428650025258	0
0 + Q.E.D	1	0.5792264859421002	0
0 + Q.E.D	1	0.534138776122356	0
0 + Q.E.D	1	0.5011028411270074	0
0 + Q.E.D	1	0.5692520780855254	0
0 + Q.E.D	1	0.5488076749096626	0
0 + Q.E.D	1	0.5111290516157131	0
0 + Q.E.D	1	0.5624117379241832	0
0 + Q.E.D	1	0.4358911404396769	0
0 + Q.E.D	1	0.5671512452946813	0
0 + Q.E.D	1	0.5010413426598983	0
0 + Q.E.D	1	0.4851489189157741	0
0 + Q.E.D	1	0.5201648375158073	0
0 + Q.E.D	1	0.5816689319936263	0
0 + Q.E.D	1	0.48656739711472147	0
0 + Q.E.D	1	0.5246561398988832	0
0 + Q.E.D	1	0.4938858952378903	0
0 + Q.E.D	1	0.5482024678918506	0
0 + Q.E.D	1	0.5307666068015209	0
0 + Q.E.D	1	0.5128405634318185	0
0 + Q.E.D	1	0.5956461579093172	0
0 + Q.E.D	1	0.5701964016189442	0
0 + Q.E.D	1	0.5448430845394754	0
0 + Q.E.D	1	0.5558568411028911	0
0 + Q.E.D	1	0.5388509172250141	0
0 + Q.E.D	1	0.5695553417096043	0
0 + Q.E.D	1	0.4713655101658446	0
0 + Q.E.D	1	0.5044618957828975	0
0 + Q.E.D	1	0.5781529717148253	0
0 + Q.E.D	1	0.5023461045288555	0
0 + Q.E.D	1	0.4712552971373576	0
0 + Q.E.D	1	0.5415463943675395	0
0 + Q.E.D	1	0.46948299063325244	0
0 + Q.E.D	1	0.5057352457937191	0
0 + Q.E.D	1	0.4943648517429364	0
0 + Q.E.D	1	0.5114431327712965	0
0 + Q.E.D	1	0.524955243352684	0
0 + Q.E.D	1	0.50299618186597	0
0 + Q.E.D	1	0.5581395705205615	0
0 + Q.E.D	1	0.4507391105564656	0
0 + Q.E.D	1	0.5144208168401766	0
0 + Q.E.D	1	0.5188215367995638	0
0 + Q.E.D	1	0.48334252564058944	0
0 + Q.E.D	1	0.45840581747850145	0
0 + Q.E.D	1	0.5672647222586757	0
0 + Q.E.D	1	0.5358797029217632	0
0 + Q.E.D	1	0.5365236968967929	0
0 + Q.E.D	1	0.5535833822169403	0
0 + Q.E.D	1	0.5264313584025109	0
0 + Q.E.D	1	0.6031745314023353	0
0 + Q.E.D	1	0.5819576637381948	0
0 + Q.E.D	1	0.44659679404707314	0
0 + Q.E.D	1	0.5477029466502463	0
0 + Q.E.D	1	0.5192126400686774	0
0 + Q.E.D	1	0.5005198002630621	0
0 + Q.E.D	1	0.5838631308814775	0
0 + Q.E.D	1	0.5168908051551311	0
0 + Q.E.D	1	0.5574222030647756	0
0 + Q.E.D	1	0.4819318461261243	0
0 + Q.E.D	1	0.5422912510932821	0
0 + Q.E.D	1	0.5825622586462293	0
0 + Q.E.D	1	0.5181697841747565	0
0 + Q.E.D	1	0.5519393723609742	0
0 + Q.E.D	1	0.553833034022778	0
0 + Q.E.D	1	0.5271486907496108	0
0 + Q.E.D	1	0.5193143243066943	0
0 + Q.E.D	1	0.4955684796931612	0
0 + Q.E.D	1	0.4925394776404646	0
0 + Q.E.D	1	0.5659355037486029	0
0 + Q.E.D	1	0.5455962734907784	0
0 + Q.E.D	1	0.5070657705376471	0
0 + Q.E.D	1	0.5382528151079496	0
0 + Q.E.D	1	0.5172995298375581	0
0 + Q.E.D	1	0.4376038493267981	0
0 + Q.E.D	1	0.5370483295147086	0
0 + Q.E.D	1	0.5179738055899797	0
0 + Q.E.D	1	0.5368275484040174	0
0 + Q.E.D	1	0.5148987442587614	0
0 + Q.E.D	1	0.5694317975715856	0
0 + Q.E.D	1	0.48596881587293267	0
0 + Q.E.D	1	0.5072574997060916	0
0 + Q.E.D	1	0.586368208908155	0
0 + Q.E.D	1	0.4059768740478684	0
0 + Q.E.D	1	0.5065027369151105	0
0 + Q.E.D	1	0.5521556935976235	0
0 + Q.E.D	1	0.5444388234614497	0
0 + Q.E.D	1	0.5166879983949565	0
0 + Q.E.D	1	0.5357656695792598	0
0 + Q.E.D	1	0.6125234499046852	0
0 + Q.E.D	1	0.5053516704013888	0
0 + Q.E.D	1	0.552182392561513	0
0 + Q.E.D	1	0.5435892564819369	0
0 + Q.E.D	1	0.5794753825250882	0
0 + Q.E.D	1	0.5354671301511081	0
0 + Q.E.D	1	0.5339154990325874	0
0 + Q.E.D	1	0.442278714570997	0
0 + Q.E.D	1	0.6131537002966978	0
0 + Q.E.D	1	0.4857297943873582	0
0 + Q.E.D	1	0.4720294497041425	0
0 + Q.E.D	1	0.5504507100389023	0
0 + Q.E.D	1	0.5309939825796608	0
0 + Q.E.D	1	0.4550413633071798	0
0 + Q.E.D	1	0.539712030917486	0
0 + Q.E.D	1	0.5270557809487356	0
0 + Q.E.D	1	0.5172512558529991	0
0 + Q.E.D	1	0.5605280336354598	0
0 + Q.E.D	1	0.5236022741429542	0
0 + Q.E.D	1	0.47801932511810497	0
0 + Q.E.D	1	0.5370347833490171	0
0 + Q.E.D	1	0.5585968495835851	0
0 + Q.E.D	1	0.571781402867847	0
0 + Q.E.D	1	0.542198613048441	0
0 + Q.E.D	1	0.5122475598356027	0
0 + Q.E.D	1	0.551795535707177	0
0 + Q.E.D	1	0.5345690525392466	0
0 + Q.E.D	1	0.587031694602463	0
0 + Q.E.D	1	0.5199892238390457	0
0 + Q.E.D	1	0.47037498121682925	0
0 + Q.E.D	1	0.5631406584518224	0
0 + Q.E.D	1	0.5235938438271958	0
0 + Q.E.D	1	0.5142303014190578	0
0 + Q.E.D	1	0.5644288563901332	0
0 + Q.E.D	1	0.5505404054723818	0
0 + Q.E.D	1	0.5015141944768854	0
0 + Q.E.D	1	0.5604514027633359	0
0 + Q.E.D	1	0.543041826216436	0
0 + Q.E.D	1	0.5095993534676002	0
0 + Q.E.D	1	0.5189131683947894	0
0 + Q.E.D	1	0.47512292666647415	0
0 + Q.E.D	1	0.4771151748326838	0
0 + Q.E.D	1	0.5561552143300501	0
0 + Q.E.D	1	0.5671251776756723	0
0 + Q.E.D	1	0.569775768420785	0
0 + Q.E.D	1	0.5221308449459261	0
0 + Q.E.D	1	0.4870877481952503	0
0 + Q.E.D	1	0.5015427436073917	0
0 + Q.E.D	1	0.5219634356109539	0
0 + Q.E.D	1	0.5260624172276096	0
0 + Q.E.D	1	0.5597605584281389	0
0 + Q.E.D	1	0.5230822050086983	0
0 + Q.E.D	1	0.5262752121052466	0
0 + Q.E.D	1	0.5479073861614476	0
0 + Q.E.D	1	0.49872135560570663	0
0 + Q.E.D	1	0.5511576424037251	0
0 + Q.E.D	1	0.5412940847326069	0
0 + Q.E.D	1	0.5716511063533922	0
0 + Q.E.D	1	0.5845494065043008	0
0 + Q.E.D	1	0.540912117127963	0
0 + Q.E.D	1	0.5237216665395885	0
0 + Q.E.D	1	0.522364880009258	0
0 + Q.E.D	1	0.5830431829484163	0
0 + Q.E.D	1	0.47638757310884267	0
0 + Q.E.D	1	0.5436499149095189	0
0 + Q.E.D	1	0.5072000262834204	0
0 + Q.E.D	1	0.5150996471421646	0
0 + Q.E.D	1	0.5557234037662842	0
0 + Q.E.D	1	0.5931023280893144	0
0 + Q.E.D	1	0.5480121085643566	0
0 + Q.E.D	1	0.5312375982291455	0
0 + Q.E.D	1	0.5558560710061781	0
0 + Q.E.D	1	0.5098084382270407	0
0 + Q.E.D	1	0.5761191078629057	0
0 + Q.E.D	1	0.46961997110418924	0
0 + Q.E.D	1	0.4836120108991801	0
0 + Q.E.D	1	0.5280769871529649	0
0 + Q.E.D	1	0.48769625544404605	0
0 + Q.E.D	1	0.4938579617554091	0
0 + Q.E.D	1	0.5791287133671711	0
0 + Q.E.D	1	0.5725454347196544	0
0 + Q.E.D	1	0.44390370006112184	0
0 + Q.E.D	1	0.5925596409645505	0
0 + Q.E.D	1	0.5401814673768055	0
0 + Q.E.D	1	0.4857948054671239	0
0 + Q.E.D	1	0.5547428555518654	0
0 + Q.E.D	1	0.5250743110746604	0
0 + Q.E.D	1	0.5583794968337973	0
0 + Q.E.D	1	0.5827535175083604	0
0 + Q.E.D	1	0.5359282773900561	0
0 + Q.E.D	1	0.5012981048440919	0
0 + Q.E.D	1	0.5250280844180438	0
0 + Q.E.D	1	0.5353638229470681	0
0 + Q.E.D	1	0.4698504648535613	0
0 + Q.E.D	1	0.5161865594711673	0
0 + Q.E.D	1	0.5320483544243473	0
0 + Q.E.D	1	0.5254233904805712	0
0 + Q.E.D	1	0.4732323172084526	0
0 + Q.E.D	1	0.4780738388326418	0
0 + Q.E.D	1	0.5473996809945535	0
0 + Q.E.D	1	0.48038588142061367	0
0 + Q.E.D	1	0.48986560986205113	0
0 + Q.E.D	1	0.5438442419157576	0
0 + Q.E.D	1	0.5720278000201843	0
0 + Q.E.D	1	0.5171813589244898	0
0 + Q.E.D	1	0.45998323605546637	0
0 + Q.E.D	1	0.5195945735761891	0
0 + Q.E.D	1	0.5089837801206488	0
0 + Q.E.D	1	0.5382503005452187	0
0 + Q.E.D	1	0.5190392095117868	0
0 + Q.E.D	1	0.40729432369889224	0
0 + Q.E.D	1	0.5568518158486032	0
0 + Q.E.D	1	0.5310103468301463	0
0 + Q.E.D	1	0.5462895107922362	0
0 + Q.E.D	1	0.5139796572851866	0
0 + Q.E.D	1	0.5252962438831992	0
0 + Q.E.D	1	0.5422077238388108	0
0 + Q.E.D	1	0.5347791445347053	0
0 + Q.E.D	1	0.5230808366914675	0
0 + Q.E.D	1	0.5232064475189154	0
0 + Q.E.D	1	0.5042311703710234	0
0 + Q.E.D	1	0.5421567787868781	0
0 + Q.E.D	1	0.4765442378208734	0
0 + Q.E.D	1	0.5096979954568841	0
0 + Q.E.D	1	0.5600951880687607	0
0 + Q.E.D	1	0.5753333561739653	0
0 + Q.E.D	1	0.5034260671820888	0
0 + Q.E.D	1	0.443168471627937	0
0 + Q.E.D	1	0.5352480066531082	0
0 + Q.E.D	1	0.5225683589669688	0
0 + Q.E.D	1	0.5141384859045283	0
0 + Q.E.D	1	0.5488020513447844	0
0 + Q.E.D	1	0.5854494482547656	0
0 + Q.E.D	1	0.5322523681235014	0
0 + Q.E.D	1	0.5376875022798548	0
0 + Q.E.D	1	0.5144387706102476	0
0 + Q.E.D	1	0.5932736657579631	0
0 + Q.E.D	1	0.576906102149687	0
0 + Q.E.D	1	0.5109096461883336	0
0 + Q.E.D	1	0.5884024986953592	0
0 + Q.E.D	1	0.5462656125103121	0
0 + Q.E.D	1	0.5012957335077283	0
0 + Q.E.D	1	0.5386979598863808	0
0 + Q.E.D	1	0.539800136321688	0
0 + Q.E.D	1	0.4864154722886314	0
0 + Q.E.D	1	0.5269539604583809	0
0 + Q.E.D	1	0.5251255206351815	0
0 + Q.E.D	1	0.4946929350382846	0
0 + Q.E.D	1	0.5327399446304543	0
0 + Q.E.D	1	0.5717700607073766	0
0 + Q.E.D	1	0.5026828696458229	0
0 + Q.E.D	1	0.5604650409094759	0
0 + Q.E.D	1	0.6036190121853304	0
0 + Q.E.D	1	0.5389959534527299	0
0 + Q.E.D	1	0.589545118557906	0
0 + Q.E.D	1	0.5050699343860322	0
0 + Q.E.D	1	0.4843825028680942	0
0 + Q.E.D	1	0.5408231579442571	0
0 + Q.E.D	1	0.5498019072156767	0
0 + Q.E.D	1	0.5584392156070358	0
0 + Q.E.D	1	0.5845692037767617	0
0 + Q.E.D	1	0.4648229711416316	0
0 + Q.E.D	1	0.4976625650239115	0
0 + Q.E.D	1	0.4798332147972838	0
0 + Q.E.D	1	0.5081409743097854	0
0 + Q.E.D	1	0.5347692494280467	0
0 + Q.E.D	1	0.522217089988189	0
0 + Q.E.D	1	0.5482258820006051	0
0 + Q.E.D	1	0.47646325389815797	0
0 + Q.E.D	1	0.5419969513590489	0
0 + Q.E.D	1	0.64655724700985	0
0 + Q.E.D	1	0.5332246090784517	0
0 + Q.E.D	1	0.4986501614469706	0
0 + Q.E.D	1	0.5175596945972254	0
0 + Q.E.D	1	0.522527331967189	0
0 + Q.E.D	1	0.5186132357659488	0
0 + Q.E.D	1	0.5415461851050952	0
0 + Q.E.D	1	0.5401780452330015	0
0 + Q.E.D	1	0.48169349917406346	0
0 + Q.E.D	1	0.5410206488003209	0
0 + Q.E.D	1	0.589765670142372	0
0 + Q.E.D	1	0.4972493700661373	0
0 + Q.E.D	1	0.507267881892868	0
0 + Q.E.D	1	0.5456332992064409	0
0 + Q.E.D	1	0.5241173505050316	0
0 + Q.E.D	1	0.5512679702921818	0
0 + Q.E.D	1	0.5134965874009019	0
0 + Q.E.D	1	0.6009535484527996	0
0 + Q.E.D	1	0.559110783905834	0
0 + Q.E.D	1	0.4744372525209069	0
0 + Q.E.D	1	0.5505846462784323	0
0 + Q.E.D	1	0.5689608952598861	0
0 + Q.E.D	1	0.4769267046315387	0
0 + Q.E.D	1	0.5248339329735302	0
0 + Q.E.D	1	0.5200493030955604	0
0 + Q.E.D	1	0.5150266645194407	0
0 + Q.E.D	1	0.5285954541856736	0
0 + Q.E.D	1	0.4159189810784202	0
0 + Q.E.D	1	0.5262118785840841	0
0 + Q.E.D	1	0.5834933240700761	0
0 + Q.E.D	1	0.4939593004676636	0
0 + Q.E.D	1	0.53742314137825975	0
0 + Q.E.D	1	0.49890557491476745	0
0 + Q.E.D	1	0.5573304405673855	0
0 + Q.E.D	1	0.47875343662748215	0
0 + Q.E.D	1	0.4803748503878614	0
0 + Q.E.D	1	0.5962739837403095	0
0 + Q.E.D	1	0.5513597050499076	0
0 + Q.E.D	1	0.5455915471848669	0
0 + Q.E.D	1	0.5309145911977592	0
0 + Q.E.D	1	0.5243287727054489	0
0 + Q.E.D	1	0.5256229006700819	0
0 + Q.E.D	1	0.5326162940084288	0
0 + Q.E.D	1	0.4737279147715823	0
0 + Q.E.D	1	0.4708740894171291	0
0 + Q.E.D	1	0.5251445763579892	0
0 + Q.E.D	1	0.5788763702484735	0
0 + Q.E.D	1	0.523057989255276	0
0 + Q.E.D	1	0.5516305565942845	0
0 + Q.E.D	1	0.5197922400847089	0
0 + Q.E.D	1	0.5171123051598377	0
0 + Q.E.D	1	0.515281641683515	0
0 + Q.E.D	1	0.5245492612017073	0
0 + Q.E.D	1	0.5483213733571171	0
0 + Q.E.D	1	0.5664344218971853	0
0 + Q.E.D	1	0.505146827844061	0
0 + Q.E.D	1	0.5490675798825962	0
0 + Q.E.D	1	0.5341377626913114	0
0 + Q.E.D	1	0.576726498532359	0
0 + Q.E.D	1	0.6049438122839995	0
0 + Q.E.D	1	0.5192857000738583	0
0 + Q.E.D	1	0.5517105845507104	0
0 + Q.E.D	1	0.5541155078275176	0
0 + Q.E.D	1	0.5854606085468421	0
0 + Q.E.D	1	0.4871761192307457	0
0 + Q.E.D	1	0.5448710989339364	0
0 + Q.E.D	1	0.5405117604566517	0
0 + Q.E.D	1	0.5099813263402385	0
0 + Q.E.D	1	0.44904072136400586	0
0 + Q.E.D	1	0.5795493158547302	0
0 + Q.E.D	1	0.5332325636094144	0
0 + Q.E.D	1	0.5587405439654347	0
0 + Q.E.D	1	0.5800155447458577	0
0 + Q.E.D	1	0.5641993774269579	0
0 + Q.E.D	1	0.5199036663338786	0
0 + Q.E.D	1	0.5393228635841961	0
0 + Q.E.D	1	0.4964936410289939	0
0 + Q.E.D	1	0.569562369255137	0
0 + Q.E.D	1	0.5294673340321064	0
0 + Q.E.D	1	0.5214597591629268	0
0 + Q.E.D	1	0.5393055239485596	0
0 + Q.E.D	1	0.4950492158607416	0
0 + Q.E.D	1	0.4376958623886262	0
0 + Q.E.D	1	0.5411996998570918	0
0 + Q.E.D	1	0.5242353986452265	0
0 + Q.E.D	1	0.5318017906228509	0
0 + Q.E.D	1	0.5488447456975218	0
0 + Q.E.D	1	0.48359422106659555	0
0 + Q.E.D	1	0.5222285015124384	0
0 + Q.E.D	1	0.5325356121327343	0
0 + Q.E.D	1	0.5404752362854881	0
0 + Q.E.D	1	0.5147533488155835	0
0 + Q.E.D	1	0.5643246687229566	0
0 + Q.E.D	1	0.5326503274948249	0
0 + Q.E.D	1	0.5177286785988002	0
0 + Q.E.D	1	0.5697020761461224	0
0 + Q.E.D	1	0.5621936764227273	0
0 + Q.E.D	1	0.5399771388705134	0
0 + Q.E.D	1	0.5031486542769426	0
0 + Q.E.D	1	0.5045433978679859	0
0 + Q.E.D	1	0.5854326500144262	0
0 + Q.E.D	1	0.5594653898595155	0
0 + Q.E.D	1	0.505134387461842	0
0 + Q.E.D	1	0.5247283565368754	0
0 + Q.E.D	1	0.5341145004585977	0
0 + Q.E.D	1	0.5529158425857251	0
0 + Q.E.D	1	0.5022115737724152	0
0 + Q.E.D	1	0.4884879687118097	0
0 + Q.E.D	1	0.43157659007549115	0
0 + Q.E.D	1	0.5939803992285472	0
0 + Q.E.D	1	0.61569066337708	0
0 + Q.E.D	1	0.5523548161619819	0
0 + Q.E.D	1	0.547084144554826	0
0 + Q.E.D	1	0.5820661765673094	0
0 + Q.E.D	1	0.5522704244954252	0
0 + Q.E.D	1	0.535129773268234	0
0 + Q.E.D	1	0.4945586021310651	0
0 + Q.E.D	1	0.5226654344156075	0
0 + Q.E.D	1	0.5254900222983756	0
0 + Q.E.D	1	0.47083059707200364	0
0 + Q.E.D	1	0.5205403857183163	0
0 + Q.E.D	1	0.5502963069362949	0
0 + Q.E.D	1	0.5654627329907883	0
0 + Q.E.D	1	0.5110235263852162	0
0 + Q.E.D	1	0.5585087247884867	0
0 + Q.E.D	1	0.5158554769541925	0
0 + Q.E.D	1	0.6299516336850938	0
0 + Q.E.D	1	0.5387400111826601	0
0 + Q.E.D	1	0.567305338684773	0
0 + Q.E.D	1	0.5237421072239224	0
0 + Q.E.D	1	0.5233526818388404	0
0 + Q.E.D	1	0.4637887696684239	0
0 + Q.E.D	1	0.5188181159211664	0
0 + Q.E.D	1	0.5076927139121763	0
0 + Q.E.D	1	0.506041607910635	0
0 + Q.E.D	1	0.5186064320395686	0
0 + Q.E.D	1	0.48465123442083247	0
0 + Q.E.D	1	0.4993177876663083	0
0 + Q.E.D	1	0.6041624465204728	0
0 + Q.E.D	1	0.5462951484692713	0
0 + Q.E.D	1	0.4817062851508435	0
0 + Q.E.D	1	0.4771975042666555	0
0 + Q.E.D	1	0.562556076940745	0
0 + Q.E.D	1	0.5195782209012803	0
0 + Q.E.D	1	0.5759496502475112	0
0 + Q.E.D	1	0.5313750507242508	0
0 + Q.E.D	1	0.46813430585505034	0
0 + Q.E.D	1	0.559322109456795	0
0 + Q.E.D	1	0.5899137343839528	0
0 + Q.E.D	1	0.5117979304088672	0
0 + Q.E.D	1	0.5259267852627125	0
0 + Q.E.D	1	0.4968464213640497	0
0 + Q.E.D	1	0.548896411998673	0
0 + Q.E.D	1	0.5780135554995448	0
0 + Q.E.D	1	0.6100045484787241	0
0 + Q.E.D	1	0.5339262523461226	0
0 + Q.E.D	1	0.5282340570746588	0
0 + Q.E.D	1	0.5133239327669299	0
0 + Q.E.D	1	0.5695157281093925	0
0 + Q.E.D	1	0.5372721975014894	0
0 + Q.E.D	1	0.48382791924875235	0
0 + Q.E.D	1	0.5425776313240971	0
0 + Q.E.D	1	0.5251321486418472	0
0 + Q.E.D	1	0.4579157191569654	0
0 + Q.E.D	1	0.5332188583999259	0
0 + Q.E.D	1	0.5330619065050128	0
0 + Q.E.D	1	0.5569786659698319	0
0 + Q.E.D	1	0.456482959258359	0
0 + Q.E.D	1	0.5665468173202147	0
0 + Q.E.D	1	0.47052353999132807	0
0 + Q.E.D	1	0.5836586953961634	0
0 + Q.E.D	1	0.5405924701325376	0
0 + Q.E.D	1	0.5581367783212905	0
0 + Q.E.D	1	0.5534345048329428	0
0 + Q.E.D	1	0.48494585896794945	0
0 + Q.E.D	1	0.5883401473264829	0
0 + Q.E.D	1	0.4917810515320233	0
0 + Q.E.D	1	0.5205387993621248	0
0 + Q.E.D	1	0.5128333850068101	0
0 + Q.E.D	1	0.5340147434240398	0
0 + Q.E.D	1	0.5240043907444121	0
0 + Q.E.D	1	0.5731129742277536	0
0 + Q.E.D	1	0.5113177763638429	0
0 + Q.E.D	1	0.566420124609087	0
0 + Q.E.D	1	0.6093874796078959	0
0 + Q.E.D	1	0.5024037098640696	0
0 + Q.E.D	1	0.539307784301637	0
0 + Q.E.D	1	0.5236211989249303	0
0 + Q.E.D	1	0.4958230404311459	0
0 + Q.E.D	1	0.49914940333199287	0
0 + Q.E.D	1	0.5486994429766726	0
0 + Q.E.D	1	0.5268876102434966	0
0 + Q.E.D	1	0.49841113340330134	0
0 + Q.E.D	1	0.562364901644989	0
0 + Q.E.D	1	0.5611564460703569	0
0 + Q.E.D	1	0.5486702481467204	0
0 + Q.E.D	1	0.5846510512098101	0
0 + Q.E.D	1	0.593972762780319	0
0 + Q.E.D	1	0.505883395962367	0
0 + Q.E.D	1	0.6048047153888461	0
0 + Q.E.D	1	0.5585566844338419	0
0 + Q.E.D	1	0.5363477506449179	0
0 + Q.E.D	1	0.527400030756458	0
0 + Q.E.D	1	0.5357198523949053	0
0 + Q.E.D	1	0.5322941461903538	0
0 + Q.E.D	1	0.5018414755044324	0
0 + Q.E.D	1	0.5177672565075587	0
0 + Q.E.D	1	0.534696313080253	0
0 + Q.E.D	1	0.5438794602424383	0
0 + Q.E.D	1	0.5227304984424629	0
0 + Q.E.D	1	0.5298971397419	0
0 + Q.E.D	1	0.47198349774920284	0
0 + Q.E.D	1	0.5745684011702188	0
0 + Q.E.D	1	0.5780479447405946	0
0 + Q.E.D	1	0.5577029068331206	0
0 + Q.E.D	1	0.5258397581355568	0
0 + Q.E.D	1	0.5578423983147914	0
0 + Q.E.D	1	0.5353982532070538	0
0 + Q.E.D	1	0.560342289110447	0
0 + Q.E.D	1	0.4733910697654467	0
0 + Q.E.D	1	0.5480033159104536	0
0 + Q.E.D	1	0.5358805909493075	0
0 + Q.E.D	1	0.5062694058551551	0
0 + Q.E.D	1	0.5864833127293465	0
0 + Q.E.D	1	0.559428962236628	0
0 + Q.E.D	1	0.44308292028240986	0
0 + Q.E.D	1	0.5207059967231461	0
0 + Q.E.D	1	0.5830925096898326	0
0 + Q.E.D	1	0.46840376744343665	0
0 + Q.E.D	1	0.5259142879628017	0
0 + Q.E.D	1	0.4815771913827559	0
0 + Q.E.D	1	0.512929770923462	0
0 + Q.E.D	1	0.5790186516354354	0
0 + Q.E.D	1	0.581104249762878	0
0 + Q.E.D	1	0.542924099933053	0
0 + Q.E.D	1	0.6041813452641658	0
0 + Q.E.D	1	0.5069081388598028	0
0 + Q.E.D	1	0.5601920363772647	0
0 + Q.E.D	1	0.5524699203946303	0
0 + Q.E.D	1	0.4677878088972133	0
0 + Q.E.D	1	0.576378345824949	0
0 + Q.E.D	1	0.5111657063996896	0
0 + Q.E.D	1	0.501310222654349	0
0 + Q.E.D	1	0.5494880396838789	0
0 + Q.E.D	1	0.5194349097749384	0
0 + Q.E.D	1	0.5065224753748272	0
0 + Q.E.D	1	0.533731795361305	0
0 + Q.E.D	1	0.518278194074857	0
0 + Q.E.D	1	0.5262614738490612	0
0 + Q.E.D	1	0.5363295678023523	0
0 + Q.E.D	1	0.48382347572749873	0
0 + Q.E.D	1	0.5824633246166657	0
0 + Q.E.D	1	0.4830741147838809	0
0 + Q.E.D	1	0.5982956297086498	0
0 + Q.E.D	1	0.5508520994606453	0
0 + Q.E.D	1	0.5445456811961308	0
0 + Q.E.D	1	0.521507774674427	0
0 + Q.E.D	1	0.5186861529922647	0
0 + Q.E.D	1	0.5771332449318539	0
0 + Q.E.D	1	0.5165851072162477	0
0 + Q.E.D	1	0.5089194788443696	0
0 + Q.E.D	1	0.4619276598773417	0
0 + Q.E.D	1	0.46181098060873965	0
0 + Q.E.D	1	0.5204332677591268	0
0 + Q.E.D	1	0.5783071139506104	0
0 + Q.E.D	1	0.5533876447043992	0
0 + Q.E.D	1	0.4894579982950524	0
0 + Q.E.D	1	0.5069002304935601	0
0 + Q.E.D	1	0.5030628716421337	0
0 + Q.E.D	1	0.5409517570156466	0
0 + Q.E.D	1	0.49177346354788665	0
0 + Q.E.D	1	0.5242266223689946	0
0 + Q.E.D	1	0.5220861657525395	0
0 + Q.E.D	1	0.5966272959262457	0
0 + Q.E.D	1	0.5725348337911745	0
0 + Q.E.D	1	0.5682041338719093	0
0 + Q.E.D	1	0.5526658504637855	0
0 + Q.E.D	1	0.5563898037524876	0
0 + Q.E.D	1	0.5889087609841118	0
0 + Q.E.D	1	0.5446442157553081	0
0 + Q.E.D	1	0.6120621429664216	0
0 + Q.E.D	1	0.5402248477141598	0
0 + Q.E.D	1	0.5379093137827031	0
0 + Q.E.D	1	0.5008782620064967	0
0 + Q.E.D	1	0.49893891673820684	0
0 + Q.E.D	1	0.5409233522457629	0
0 + Q.E.D	1	0.5123913385940315	0
0 + Q.E.D	1	0.557851753722341	0
0 + Q.E.D	1	0.5135212089534998	0
0 + Q.E.D	1	0.5341620239376959	0
0 + Q.E.D	1	0.5609729936014943	0
0 + Q.E.D	1	0.5616852218404131	0
0 + Q.E.D	1	0.5879388276246506	0
0 + Q.E.D	1	0.47299656500486015	0
0 + Q.E.D	1	0.5687765349608344	0
0 + Q.E.D	1	0.5629189536233793	0
0 + Q.E.D	1	0.46598781165438763	0
0 + Q.E.D	1	0.5484925582680806	0
0 + Q.E.D	1	0.5731414445421185	0
0 + Q.E.D	1	0.5635815811336498	0
[truncated: 538,001 more rows]
